# Supplementary material for: Identification and Exploration of Immunity‐Related Genes and Natural Products for Alzheimer's Disease Based on Bioinformatics, Molecular Docking, and Molecular Dynamics
Source: Immun Inflamm Dis. 2025 Apr 7;13(4):e70166. doi: 10.1002/iid3.70166 (PMC11973734; doi:10.1002/iid3.70166)
Supplement: Supplementary file 1 — Supporting information. [file IID3-13-e70166-s001.zip]

Archive with 251 entries (219 files):
- Supplementary materials/
- Supplementary materials/S1-DEGS/
- Supplementary materials/S1-DEGS/1.GSE132903/
- Supplementary materials/S1-DEGS/1.GSE132903/all.txt
- Supplementary materials/S1-DEGS/1.GSE132903/diff.txt
- Supplementary materials/S1-DEGS/1.GSE132903/diffGeneExp.txt
- Supplementary materials/S1-DEGS/1.GSE132903/GSE132903.txt
- Supplementary materials/S1-DEGS/1.GSE132903/GSE132903_s1.txt
- Supplementary materials/S1-DEGS/1.GSE132903/GSE132903_s2.txt
- Supplementary materials/S1-DEGS/1.GSE132903/heatmap.pdf
- Supplementary materials/S1-DEGS/1.GSE132903/normalize.txt
- Supplementary materials/S1-DEGS/1.GSE5281/
- Supplementary materials/S1-DEGS/1.GSE5281/all.txt
- Supplementary materials/S1-DEGS/1.GSE5281/diff.txt
- Supplementary materials/S1-DEGS/1.GSE5281/diffGeneExp.txt
- Supplementary materials/S1-DEGS/1.GSE5281/GSE5281.txt
- Supplementary materials/S1-DEGS/1.GSE5281/GSE5281_s1.txt
- Supplementary materials/S1-DEGS/1.GSE5281/GSE5281_s2.txt
- Supplementary materials/S1-DEGS/1.GSE5281/heatmap.pdf
- Supplementary materials/S1-DEGS/1.GSE5281/normalize.txt
- Supplementary materials/S1-DEGS/2.merge/
- Supplementary materials/S1-DEGS/2.merge/GSE132903.txt
- Supplementary materials/S1-DEGS/2.merge/GSE5281.txt
- Supplementary materials/S1-DEGS/2.merge/merge.txt
- Supplementary materials/S1-DEGS/3.mergediff-train/
- Supplementary materials/S1-DEGS/3.mergediff-train/all.txt
- Supplementary materials/S1-DEGS/3.mergediff-train/diff.txt
- Supplementary materials/S1-DEGS/3.mergediff-train/diffexp.txt
- Supplementary materials/S1-DEGS/3.mergediff-train/genelist.xlsx
- Supplementary materials/S1-DEGS/3.mergediff-train/GSE132903_s1.txt
- Supplementary materials/S1-DEGS/3.mergediff-train/GSE132903_s2.txt
- Supplementary materials/S1-DEGS/3.mergediff-train/GSE5281_s1.txt
- Supplementary materials/S1-DEGS/3.mergediff-train/GSE5281_s2.txt
- Supplementary materials/S1-DEGS/3.mergediff-train/heatmap.pdf
- Supplementary materials/S1-DEGS/3.mergediff-train/merge.txt
- Supplementary materials/S1-DEGS/3.mergediff-train/normalize.txt
- Supplementary materials/S1-DEGS/GSEGSE122063-test/
- Supplementary materials/S1-DEGS/GSEGSE122063-test/test.normalize.txt
- Supplementary materials/S2-WGCNA/
- Supplementary materials/S2-WGCNA/10_Treat_black.pdf
- Supplementary materials/S2-WGCNA/10_Treat_blue.pdf
- Supplementary materials/S2-WGCNA/10_Treat_brown.pdf
- Supplementary materials/S2-WGCNA/10_Treat_green.pdf
- Supplementary materials/S2-WGCNA/10_Treat_red.pdf
- Supplementary materials/S2-WGCNA/10_Treat_turquoise.pdf
- Supplementary materials/S2-WGCNA/10_Treat_yellow.pdf
- Supplementary materials/S2-WGCNA/1_sample_cluster.pdf
- Supplementary materials/S2-WGCNA/2_sample_heatmap.pdf
- Supplementary materials/S2-WGCNA/3_scale_independence.pdf
- Supplementary materials/S2-WGCNA/3_softConnectivity.pdf
- Supplementary materials/S2-WGCNA/4_gene_clustering.pdf
- Supplementary materials/S2-WGCNA/5_Dynamic_Tree.pdf
- Supplementary materials/S2-WGCNA/6_Clustering_module.pdf
- Supplementary materials/S2-WGCNA/7_merged_dynamic.pdf
- Supplementary materials/S2-WGCNA/8_Module_trait.pdf
- Supplementary materials/S2-WGCNA/9_GeneSignificance.pdf
- Supplementary materials/S2-WGCNA/GS_MM.xls
- Supplementary materials/S2-WGCNA/hubGenes_MMblack.txt
- Supplementary materials/S2-WGCNA/hubGenes_MMblue.txt
- Supplementary materials/S2-WGCNA/hubGenes_MMbrown.txt
- Supplementary materials/S2-WGCNA/hubGenes_MMgreen.txt
- Supplementary materials/S2-WGCNA/hubGenes_MMred.txt
- Supplementary materials/S2-WGCNA/hubGenes_MMturquoise.txt
- Supplementary materials/S2-WGCNA/hubGenes_MMyellow.txt
- Supplementary materials/S2-WGCNA/module_black.txt
- Supplementary materials/S2-WGCNA/module_blue.txt
- Supplementary materials/S2-WGCNA/module_brown.txt
- Supplementary materials/S2-WGCNA/module_green.txt
- Supplementary materials/S2-WGCNA/module_red.txt
- Supplementary materials/S2-WGCNA/module_turquoise.txt
- Supplementary materials/S2-WGCNA/module_yellow.txt
- Supplementary materials/S2-WGCNA/normalize.txt
- Supplementary materials/S2-WGCNA/软阈值3/
- Supplementary materials/S3-Enrichment analysis(GO,KEGG,GSEA)/
- Supplementary materials/S3-Enrichment analysis(GO,KEGG,GSEA)/2.GFAP_all_GSEA.xls
- Supplementary materials/S3-Enrichment analysis(GO,KEGG,GSEA)/2.GPI_all_GSEA.xls
- Supplementary materials/S3-Enrichment analysis(GO,KEGG,GSEA)/2.NFKBIA_all_GSEA.xls
- Supplementary materials/S3-Enrichment analysis(GO,KEGG,GSEA)/2.PGF_all_GSEA.xls
- Supplementary materials/S3-Enrichment analysis(GO,KEGG,GSEA)/2.SST_all_GSEA.xls
- Supplementary materials/S3-Enrichment analysis(GO,KEGG,GSEA)/go.BP.all.xlsx
- Supplementary materials/S3-Enrichment analysis(GO,KEGG,GSEA)/go.BP.sig.xlsx
- Supplementary materials/S3-Enrichment analysis(GO,KEGG,GSEA)/go.CC.all.xlsx
- Supplementary materials/S3-Enrichment analysis(GO,KEGG,GSEA)/go.CC.sig.xlsx
- Supplementary materials/S3-Enrichment analysis(GO,KEGG,GSEA)/go.MF.all.xlsx
- Supplementary materials/S3-Enrichment analysis(GO,KEGG,GSEA)/go.MF.sig.xlsx
- Supplementary materials/S3-Enrichment analysis(GO,KEGG,GSEA)/pathway.all.xlsx
- Supplementary materials/S3-Enrichment analysis(GO,KEGG,GSEA)/pathway.sig.xlsx
- Supplementary materials/S4-Machine learning/
- Supplementary materials/S4-Machine learning/boruta/
- Supplementary materials/S4-Machine learning/boruta/A_Boruta.pdf
- Supplementary materials/S4-Machine learning/boruta/B_Boruta.pdf
- Supplementary materials/S4-Machine learning/boruta/output_importance_Boruta.txt
- Supplementary materials/S4-Machine learning/jVenn.csv
- Supplementary materials/S4-Machine learning/LASSO/
- Supplementary materials/S4-Machine learning/LASSO/geneCoef.csv
- Supplementary materials/S4-Machine learning/LASSO/lasso1.pdf
- Supplementary materials/S4-Machine learning/LASSO/lasso2.pdf
- Supplementary materials/S4-Machine learning/machine learning original figure.pdf
- Supplementary materials/S4-Machine learning/MLP/
- Supplementary materials/S4-Machine learning/MLP/conf_matrix.pdf
- Supplementary materials/S4-Machine learning/MLP/network.pdf
- Supplementary materials/S4-Machine learning/MLP/result_ration.pdf
- Supplementary materials/S4-Machine learning/MLP/roc.pdf
- Supplementary materials/S4-Machine learning/RF/
- Supplementary materials/S4-Machine learning/RF/RF.csv
- Supplementary materials/S4-Machine learning/RF/Rplot.pdf
- Supplementary materials/S4-Machine learning/RF/Rplot05.pdf
- Supplementary materials/S4-Machine learning/SVM/
- Supplementary materials/S4-Machine learning/SVM/B_svm-error.pdf
- Supplementary materials/S4-Machine learning/SVM/feature_svm.csv
- Supplementary materials/S4-Machine learning/SVM/hup_gene.txt
- Supplementary materials/S4-Machine learning/SVM/result.txt
- Supplementary materials/S4-Machine learning/SVM/svm-accuracy.pdf
- Supplementary materials/S4-Machine learning/xgboost/
- Supplementary materials/S4-Machine learning/xgboost/boost.pdf
- Supplementary materials/S4-Machine learning/xgboost/Rplot.pdf
- Supplementary materials/S4-Machine learning/xgboost/xgboost.txt
- Supplementary materials/S5-Clinical correlation curves and Key gene expression/
- Supplementary materials/S5-Clinical correlation curves and Key gene expression/test/
- Supplementary materials/S5-Clinical correlation curves and Key gene expression/test/coefficients.txt
- Supplementary materials/S5-Clinical correlation curves and Key gene expression/test/GFAP_boxplotdiff.pdf
- Supplementary materials/S5-Clinical correlation curves and Key gene expression/test/GFAP_ROC.pdf
- Supplementary materials/S5-Clinical correlation curves and Key gene expression/test/GPI_boxplotdiff.pdf
- Supplementary materials/S5-Clinical correlation curves and Key gene expression/test/GPI_ROC.pdf
- Supplementary materials/S5-Clinical correlation curves and Key gene expression/test/hub.txt
- Supplementary materials/S5-Clinical correlation curves and Key gene expression/test/NFKBIA_boxplotdiff.pdf
- Supplementary materials/S5-Clinical correlation curves and Key gene expression/test/NFKBIA_ROC.pdf
- Supplementary materials/S5-Clinical correlation curves and Key gene expression/test/nomogram.pdf
- Supplementary materials/S5-Clinical correlation curves and Key gene expression/test/nomoscore.txt
- Supplementary materials/S5-Clinical correlation curves and Key gene expression/test/PGF_boxplotdiff.pdf
- Supplementary materials/S5-Clinical correlation curves and Key gene expression/test/PGF_ROC.pdf
- Supplementary materials/S5-Clinical correlation curves and Key gene expression/test/sample.txt
- Supplementary materials/S5-Clinical correlation curves and Key gene expression/test/SST_boxplotdiff.pdf
- Supplementary materials/S5-Clinical correlation curves and Key gene expression/test/SST_ROC.pdf
- Supplementary materials/S5-Clinical correlation curves and Key gene expression/train/
- Supplementary materials/S5-Clinical correlation curves and Key gene expression/train/clinical decision curve.pdf
- Supplementary materials/S5-Clinical correlation curves and Key gene expression/train/clinical impact curve.pdf
- Supplementary materials/S5-Clinical correlation curves and Key gene expression/train/coefficients.txt
- Supplementary materials/S5-Clinical correlation curves and Key gene expression/train/correction curve.pdf
- Supplementary materials/S5-Clinical correlation curves and Key gene expression/train/GFAP_boxplotdiff.pdf
- Supplementary materials/S5-Clinical correlation curves and Key gene expression/train/GFAP_ROC.pdf
- Supplementary materials/S5-Clinical correlation curves and Key gene expression/train/GPI_boxplotdiff.pdf
- Supplementary materials/S5-Clinical correlation curves and Key gene expression/train/GPI_ROC.pdf
- Supplementary materials/S5-Clinical correlation curves and Key gene expression/train/group.xlsx
- Supplementary materials/S5-Clinical correlation curves and Key gene expression/train/hub.txt
- Supplementary materials/S5-Clinical correlation curves and Key gene expression/train/NFKBIA_boxplotdiff.pdf
- Supplementary materials/S5-Clinical correlation curves and Key gene expression/train/NFKBIA_ROC.pdf
- Supplementary materials/S5-Clinical correlation curves and Key gene expression/train/Nomogram.pdf
- Supplementary materials/S5-Clinical correlation curves and Key gene expression/train/nomoscore.txt
- Supplementary materials/S5-Clinical correlation curves and Key gene expression/train/PGF_boxplotdiff.pdf
- Supplementary materials/S5-Clinical correlation curves and Key gene expression/train/PGF_ROC.pdf
- Supplementary materials/S5-Clinical correlation curves and Key gene expression/train/SST_boxplotdiff.pdf
- Supplementary materials/S5-Clinical correlation curves and Key gene expression/train/SST_ROC.pdf
- Supplementary materials/S6-Immunity analyze/
- Supplementary materials/S6-Immunity analyze/Checkpoints list.txt
- Supplementary materials/S6-Immunity analyze/cibersort-spearman-0.1.xlsx
- Supplementary materials/S6-Immunity analyze/CIBERSORT.csv
- Supplementary materials/S6-Immunity analyze/ICD gene list.txt
- Supplementary materials/S6-Immunity analyze/Immune cell summarization for each gene based on two algorithms.xlsx
- Supplementary materials/S6-Immunity analyze/ssgsea-spearman-0.4.xlsx
- Supplementary materials/S6-Immunity analyze/ssGSEA.xlsx
- Supplementary materials/S7-herb and ingredients/
- Supplementary materials/S7-herb and ingredients/27 core herb.pdf
- Supplementary materials/S7-herb and ingredients/coremine.txt
- Supplementary materials/S7-herb and ingredients/herb-ingredient.cys
- Supplementary materials/S7-herb and ingredients/herb.xlsx
- Supplementary materials/S7-herb and ingredients/list.xlsx
- Supplementary materials/S7-herb and ingredients/network.xlsx
- Supplementary materials/S7-herb and ingredients/Screening core ingredients.xlsx
- Supplementary materials/S7-herb and ingredients/Sheet1.pdf
- Supplementary materials/S7-herb and ingredients/symmap.csv
- Supplementary materials/S8-Molecular docking and kinetic simulation/
- Supplementary materials/S8-Molecular docking and kinetic simulation/Dynamic simulation/
- Supplementary materials/S8-Molecular docking and kinetic simulation/Dynamic simulation/docking.opju
- Supplementary materials/S8-Molecular docking and kinetic simulation/Dynamic simulation/gpi-apodccp.pdf
- Supplementary materials/S8-Molecular docking and kinetic simulation/Dynamic simulation/gpi-apopca.pdf
- Supplementary materials/S8-Molecular docking and kinetic simulation/Dynamic simulation/gpi-lutdccp.pdf
- Supplementary materials/S8-Molecular docking and kinetic simulation/Dynamic simulation/gpi-lutpca.pdf
- Supplementary materials/S8-Molecular docking and kinetic simulation/Dynamic simulation/gpi-sitdccp.pdf
- Supplementary materials/S8-Molecular docking and kinetic simulation/Dynamic simulation/gpi-stipca.pdf
- Supplementary materials/S8-Molecular docking and kinetic simulation/Dynamic simulation/merge-dccp.pdf
- Supplementary materials/S8-Molecular docking and kinetic simulation/Dynamic simulation/merge-pca.pdf
- Supplementary materials/S8-Molecular docking and kinetic simulation/Dynamic simulation/pca dccp code.R
- Supplementary materials/S8-Molecular docking and kinetic simulation/Dynamic simulation/rg.opju
- Supplementary materials/S8-Molecular docking and kinetic simulation/Dynamic simulation/RG1.pdf
- Supplementary materials/S8-Molecular docking and kinetic simulation/Dynamic simulation/RG2.pdf
- Supplementary materials/S8-Molecular docking and kinetic simulation/Dynamic simulation/rmsd.opju
- Supplementary materials/S8-Molecular docking and kinetic simulation/Dynamic simulation/RMSD1.pdf
- Supplementary materials/S8-Molecular docking and kinetic simulation/Dynamic simulation/RMSD2.pdf
- Supplementary materials/S8-Molecular docking and kinetic simulation/Dynamic simulation/rmsf.opju
- Supplementary materials/S8-Molecular docking and kinetic simulation/Dynamic simulation/RMSF.pdf
- Supplementary materials/S8-Molecular docking and kinetic simulation/Dynamic simulation/SASA.opju
- Supplementary materials/S8-Molecular docking and kinetic simulation/Dynamic simulation/SASA_1.pdf
- Supplementary materials/S8-Molecular docking and kinetic simulation/Dynamic simulation/SASA_2.pdf
- Supplementary materials/S8-Molecular docking and kinetic simulation/mol/
- Supplementary materials/S8-Molecular docking and kinetic simulation/mol/182232.sdf
- Supplementary materials/S8-Molecular docking and kinetic simulation/mol/222284.sdf
- Supplementary materials/S8-Molecular docking and kinetic simulation/mol/457801.sdf
- Supplementary materials/S8-Molecular docking and kinetic simulation/mol/5280343.sdf
- Supplementary materials/S8-Molecular docking and kinetic simulation/mol/5280445.sdf
- Supplementary materials/S8-Molecular docking and kinetic simulation/mol/5280794.sdf
- Supplementary materials/S8-Molecular docking and kinetic simulation/mol/5280863.sdf
- Supplementary materials/S8-Molecular docking and kinetic simulation/Molecular docking/
- Supplementary materials/S8-Molecular docking and kinetic simulation/Molecular docking/Docking affinity value.pdf
- Supplementary materials/S8-Molecular docking and kinetic simulation/Molecular docking/Docking affinity value.xlsx
- Supplementary materials/S8-Molecular docking and kinetic simulation/Molecular docking/GFAP-6A9P/
- Supplementary materials/S8-Molecular docking and kinetic simulation/Molecular docking/GFAP-6A9P/beta-sitout.pdbqt
- Supplementary materials/S8-Molecular docking and kinetic simulation/Molecular docking/GFAP-6A9P/entout.pdbqt
- Supplementary materials/S8-Molecular docking and kinetic simulation/Molecular docking/GFAP-6A9P/kaemout.pdbqt
- Supplementary materials/S8-Molecular docking and kinetic simulation/Molecular docking/GFAP-6A9P/luteout.pdbqt
- Supplementary materials/S8-Molecular docking and kinetic simulation/Molecular docking/GFAP-6A9P/proiout.pdbqt
- Supplementary materials/S8-Molecular docking and kinetic simulation/Molecular docking/GFAP-6A9P/querout.pdbqt
- Supplementary materials/S8-Molecular docking and kinetic simulation/Molecular docking/GFAP-6A9P/stigout.pdbqt
- Supplementary materials/S8-Molecular docking and kinetic simulation/Molecular docking/GPI-1JLH/
- Supplementary materials/S8-Molecular docking and kinetic simulation/Molecular docking/GPI-1JLH/beta-sitout.pdbqt
- Supplementary materials/S8-Molecular docking and kinetic simulation/Molecular docking/GPI-1JLH/entout.pdbqt
- Supplementary materials/S8-Molecular docking and kinetic simulation/Molecular docking/GPI-1JLH/kaemout.pdbqt
- Supplementary materials/S8-Molecular docking and kinetic simulation/Molecular docking/GPI-1JLH/luteout.pdbqt
- Supplementary materials/S8-Molecular docking and kinetic simulation/Molecular docking/GPI-1JLH/poriout.pdbqt
- Supplementary materials/S8-Molecular docking and kinetic simulation/Molecular docking/GPI-1JLH/querout.pdbqt
- Supplementary materials/S8-Molecular docking and kinetic simulation/Molecular docking/GPI-1JLH/sitout.pdbqt
- Supplementary materials/S8-Molecular docking and kinetic simulation/Molecular docking/NFKBIA-1IKN/
- Supplementary materials/S8-Molecular docking and kinetic simulation/Molecular docking/NFKBIA-1IKN/beta-stiout.pdbqt
- Supplementary materials/S8-Molecular docking and kinetic simulation/Molecular docking/NFKBIA-1IKN/entout.pdbqt
- Supplementary materials/S8-Molecular docking and kinetic simulation/Molecular docking/NFKBIA-1IKN/kaemout.pdbqt
- Supplementary materials/S8-Molecular docking and kinetic simulation/Molecular docking/NFKBIA-1IKN/luteout.pdbqt
- Supplementary materials/S8-Molecular docking and kinetic simulation/Molecular docking/NFKBIA-1IKN/poriout.pdbqt
- Supplementary materials/S8-Molecular docking and kinetic simulation/Molecular docking/NFKBIA-1IKN/querout.pdbqt
- Supplementary materials/S8-Molecular docking and kinetic simulation/Molecular docking/NFKBIA-1IKN/stiout.pdbqt
- Supplementary materials/S8-Molecular docking and kinetic simulation/Molecular docking/PGF-1FZV/
- Supplementary materials/S8-Molecular docking and kinetic simulation/Molecular docking/PGF-1FZV/beta-stiout.pdbqt
- Supplementary materials/S8-Molecular docking and kinetic simulation/Molecular docking/PGF-1FZV/ent-out.pdbqt
- Supplementary materials/S8-Molecular docking and kinetic simulation/Molecular docking/PGF-1FZV/kaem-out.pdbqt
- Supplementary materials/S8-Molecular docking and kinetic simulation/Molecular docking/PGF-1FZV/luteout.pdbqt
- Supplementary materials/S8-Molecular docking and kinetic simulation/Molecular docking/PGF-1FZV/poriout.pdbqt
- Supplementary materials/S8-Molecular docking and kinetic simulation/Molecular docking/PGF-1FZV/querout.pdbqt
- Supplementary materials/S8-Molecular docking and kinetic simulation/Molecular docking/PGF-1FZV/stigout.pdbqt
- Supplementary materials/S8-Molecular docking and kinetic simulation/Molecular docking/SST-7T10/
- Supplementary materials/S8-Molecular docking and kinetic simulation/Molecular docking/SST-7T10/beta-sitout.pdbqt
- Supplementary materials/S8-Molecular docking and kinetic simulation/Molecular docking/SST-7T10/entout.pdbqt
- Supplementary materials/S8-Molecular docking and kinetic simulation/Molecular docking/SST-7T10/kaemout.pdbqt
- Supplementary materials/S8-Molecular docking and kinetic simulation/Molecular docking/SST-7T10/luteout.pdbqt
- Supplementary materials/S8-Molecular docking and kinetic simulation/Molecular docking/SST-7T10/proiout.pdbqt
- Supplementary materials/S8-Molecular docking and kinetic simulation/Molecular docking/SST-7T10/querout.pdbqt
- Supplementary materials/S8-Molecular docking and kinetic simulation/Molecular docking/SST-7T10/stigout.pdbqt
- Supplementary materials/S8-Molecular docking and kinetic simulation/pdb/
- Supplementary materials/S8-Molecular docking and kinetic simulation/pdb/GFAP-6A9P.pdb
- Supplementary materials/S8-Molecular docking and kinetic simulation/pdb/GPI-1JLH.pdb
- Supplementary materials/S8-Molecular docking and kinetic simulation/pdb/NFKBIA-1IKN.pdb
- Supplementary materials/S8-Molecular docking and kinetic simulation/pdb/PGF-1FZV.pdb
- Supplementary materials/S8-Molecular docking and kinetic simulation/pdb/SST-7T10.pdb
