# Supplementary material for: Identification and Exploration of Immunity‐Related Genes and Natural Products for Alzheimer's Disease Based on Bioinformatics, Molecular Docking, and Molecular Dynamics
Source: Immun Inflamm Dis. 2025 Apr 7;13(4):e70166. doi: 10.1002/iid3.70166 (PMC11973734; doi:10.1002/iid3.70166)
Supplement: Supplementary file 1 — Supporting information. [file IID3-13-e70166-s001.zip › Supplementary materials/S1-DEGS/1.GSE132903/all.txt]

id	logFC	AveExpr	t	P.Value	adj.P.Val	B
KIAA0556	0.345460785083105	8.59914320512821	11.0471198950851	2.46348801592443e-22	4.73408492020197e-18	40.0469610166012
NIPBL	0.249361295732256	7.4018578382643	10.5475274157775	7.38511406995793e-21	7.03569000792241e-17	36.7266831818809
ZNF438	0.237921214446205	7.06585384128863	10.4888395455091	1.09835406274482e-20	7.03569000792241e-17	36.3391287582525
ENAH	0.380970085239557	8.29599197730441	10.2415644948694	5.81092377828051e-20	2.60441616314314e-16	34.7126325110713
TMEM150A	0.509654911885606	7.87546262445759	10.2186688507863	6.77633387922968e-20	2.60441616314314e-16	34.5625811232037
MCM7	0.26608275473844	7.02074207737015	10.1625372811289	9.87324798577439e-20	3.16223677571044e-16	34.1951218600146
MZF1	0.188391136868491	7.72735190330046	10.0864085530184	1.64340435300467e-19	4.31386493204335e-16	33.6977043581949
ATXN10	-0.303834495126418	7.15369124182774	-10.0731370599226	1.79585364293838e-19	4.31386493204335e-16	33.6111038980348
PLCB1	-0.356898415278879	8.40127095496384	-10.0373421025584	2.28090377802871e-19	4.87023643359752e-16	33.3777027498246
NDUFAB1	-0.526794732415151	11.0984372452465	-10.015483608995	2.63913147072882e-19	5.07161894729957e-16	33.2352986210139
NFKB1	0.461181409706693	9.12690341458251	9.87114118680182	6.8985956255629e-19	1.20518465578584e-15	32.2973590021861
NFKBIA	0.843941045108084	10.679442462025	9.76619450955157	1.38348443825003e-18	2.07483182544657e-15	31.6181467856691
CERS1	0.696795821942688	8.38294988602235	9.75755614688228	1.46488671434685e-18	2.07483182544657e-15	31.562345214295
ZHX3	0.634403230467935	8.79280583669954	9.75281619723133	1.51155984577468e-18	2.07483182544657e-15	31.531733300953
ELF2	0.229120449311909	7.67512325291256	9.73754790550863	1.67219774167841e-18	2.14230826678894e-15	31.433159903821
RBPJ	0.179654090259329	6.64343229492439	9.71177262601993	1.98282035265998e-18	2.3623410341211e-15	31.2668690479042
RAF1	0.302343648204099	8.41586693413544	9.70381823422211	2.08980577509803e-18	2.3623410341211e-15	31.2155805107393
TNIP1	0.407455390503976	7.76511453980276	9.67506745844431	2.52665398326642e-18	2.69748386646838e-15	31.0303182761498
STAG1	0.269406455409	7.3307044678764	9.63631209305319	3.26245625379281e-18	3.2997169383756e-15	30.7808836940517
PLEKHH3	0.512135838266795	7.78925117245233	9.62373457922441	3.54434488464037e-18	3.4055837824067e-15	30.7000065288381
GRTP1	0.111704190194591	6.39366632553583	9.60753597159113	3.94335643617828e-18	3.60854669685895e-15	30.5958980175645
COPS8	-0.310320239285841	7.9674246087048	-9.59069552862783	4.40558931799351e-18	3.84828226926733e-15	30.4877284593641
HBP1	0.367782607656705	7.91342757830375	9.54982263073768	5.76393761858676e-18	4.79719375435178e-15	30.2254673468151
ZNF511	0.358519054228102	8.19689610504931	9.54393672097328	5.99118749567793e-18	4.79719375435178e-15	30.187732550777
PLXNB1	0.904911282387912	9.06630690389218	9.52825192346603	6.64121268811171e-18	5.10496736909771e-15	30.0872165264479
SERTAD3	0.121529961098794	6.44808405851414	9.51843137531562	7.08343074169849e-18	5.23288731930136e-15	30.0243111283126
EZR	0.812979962231681	11.4802654715319	9.51275559355321	7.35223799870618e-18	5.23288731930136e-15	29.9879654039025
PLCE1	0.40654113629368	7.46683919597633	9.5012902300573	7.92657474180476e-18	5.44017810047365e-15	29.9145685829869
SETD2	0.260240707832574	8.69295300416831	9.49352793968157	8.34052532382487e-18	5.52689224648078e-15	29.8648951952086
CHST6	0.727792317816279	7.34032079140039	9.47023990597196	9.71589221556464e-18	6.20236537971715e-15	29.7159541979645
SPECC1L	0.375206593613214	8.77059912191979	9.4610116190752	1.03213215631199e-17	6.20236537971715e-15	29.6569698464652
POGK	0.495430685531685	9.57664076065746	9.46091091762041	1.03281309335978e-17	6.20236537971715e-15	29.6563263073822
DDX39A	0.496280029765817	8.55664119952663	9.44692809510728	1.13183439478842e-17	6.59104895898455e-15	29.5669920237594
ELMO1	-0.182772508006276	7.32413502710059	-9.41722589354965	1.37459510646427e-17	7.67455327047575e-15	29.3773866603109
POLR2H	0.349028475061903	9.85907372500986	9.41466888824617	1.39776949818729e-17	7.67455327047575e-15	29.3610739835695
RING1	0.279215616278252	10.8503970317028	9.36691927449249	1.90939160638413e-17	9.97224433040612e-15	29.0567466604521
SDCCAG3	0.162316278972532	7.17956336320842	9.3660675402374	1.92003455391074e-17	9.97224433040612e-15	29.0513233516182
HSPB3	-0.629148334099115	7.59768245952663	-9.35143443844717	2.11237388982733e-17	1.06824971160031e-14	28.9581772394823
FAM229B	0.55262111471675	7.81281152817883	9.33994417731653	2.2767286139835e-17	1.12184343012617e-14	28.8850742718697
NAP1L5	-0.978777153504938	9.17268054648258	-9.27136591915061	3.55815200239053e-17	1.66117998169451e-14	28.4494624729152
SAP30L	0.2912493599713	8.23455402448389	9.26756514591936	3.64717364400863e-17	1.66117998169451e-14	28.4253549224763
BTBD7	0.147284337116105	6.73536821667324	9.26735878471117	3.65206989500007e-17	1.66117998169451e-14	28.4240461206364
C15orf52	0.813081401629205	8.78380652448389	9.26464541788228	3.71705985392432e-17	1.66117998169451e-14	28.4068381913566
KRAS	-0.362704893204024	7.92917959951348	-9.24101684701994	4.33384940248039e-17	1.89280872653331e-14	28.257068249457
CHP1	-0.48419748811682	8.89273463037475	-9.18669264032006	6.16489217438424e-17	2.58741692599863e-14	27.913284954694
NDRG4	-0.230088751142865	6.88689559113741	-9.18597729148397	6.19353585866352e-17	2.58741692599863e-14	27.9087631354153
NUP188	0.255573151378892	6.99843975136095	9.16591193603255	7.05316038417713e-17	2.88384219367515e-14	27.7819823982487
CTDSP2	0.534162164918509	9.4531453278501	9.1574515405031	7.4502275880024e-17	2.98272965747171e-14	27.7285583445412
FYCO1	0.470373039593078	7.50713405765943	9.15317386139495	7.65936532408196e-17	3.00387802924251e-14	27.7015537465945
NRN1	-0.454730171577733	7.30087636904668	-9.14452598560737	8.10014634906542e-17	3.1132102477998e-14	27.6469754111692
HSD17B1	0.290207464334267	6.57828006370809	9.133623336771	8.69193399076524e-17	3.27515481373599e-14	27.5781953009231
ARRDC2	0.24436450101528	6.92108832975674	9.12601496701237	9.13016822940584e-17	3.37412390124023e-14	27.5302162694272
STK38	0.39210684175015	7.95447599412229	9.09210504305657	1.13659869207595e-16	3.9714208330034e-14	27.3165672657476
PFN2	-0.444580636549652	8.56630699957922	-9.09208522856158	1.13674407366622e-16	3.9714208330034e-14	27.3164425158595
ITPRIP	0.624133955295439	7.70822014654832	9.09197125475382	1.13758067352004e-16	3.9714208330034e-14	27.3157249513336
RHOQ	0.345496459238433	8.53860630533859	9.08930779031725	1.15730637793719e-16	3.9714208330034e-14	27.2989571254589
ARAP1	0.219437574305033	6.68967742147272	9.08127185930914	1.21890361697199e-16	4.10941593111416e-14	27.2483786682817
BRF2	-0.27213060778564	7.4231832373307	-9.04348090571161	1.55516948433877e-16	5.15270551388588e-14	27.01075785553
MLLT6	0.640887549122823	9.53977730729783	9.02026228556729	1.80593341609948e-16	5.88213939952265e-14	26.8649596553394
RBM6	0.63933453569028	9.32829179509533	9.01755995832086	1.83761192774769e-16	5.88556473592122e-14	26.8480004668655
SSH3	0.200759450596389	6.87136107558185	9.00377102088433	2.00805421848622e-16	6.32602916666388e-14	26.7614959001813
C21orf62	0.215232087769132	6.34155044700855	8.99918617042382	2.06813500977532e-16	6.4102178198149e-14	26.7327447030346
ITGA10	0.474258581107748	7.10429119497699	8.97908349645499	2.35335116746229e-16	7.13299894980428e-14	26.6067520901213
CCDC102A	0.41741309729375	6.83064366537804	8.97762107314277	2.37556295356962e-16	7.13299894980428e-14	26.5975908454192
CAPS	0.458231220750994	7.12372800727153	8.97065796510773	2.48421032484051e-16	7.34447227884001e-14	26.5539792217877
MRPL15	-0.422898204071108	8.68899543179487	-8.95831318155659	2.68909710708173e-16	7.76485421558683e-14	26.4766945008848
UBE2W	-0.341932337593526	7.26958227011177	-8.95726697836407	2.70721357362917e-16	7.76485421558683e-14	26.4701467094696
DNALI1	0.543144645074369	8.66298167771203	8.95095159859777	2.81917633461167e-16	7.9670752385636e-14	26.430627714741
TUBB2A	-1.01127004664935	10.8164727620644	-8.940894244433	3.00704571147825e-16	8.37484020833008e-14	26.3677163852568
PSTPIP1	0.170680603480667	6.36821146602235	8.93074880932036	3.20915442050178e-16	8.81004578554038e-14	26.3042832531004
KAT2A	0.458024272358085	10.204962246522	8.92423639231359	3.34594011607107e-16	9.05618749444193e-14	26.2635806146437
MAGED1	-0.190559543310835	7.87471966448389	-8.90278366151394	3.8388007052079e-16	1.02458657155528e-13	26.1295868622817
BRE	-0.248594818289659	7.2061911983432	-8.89152681260645	4.12560025019883e-16	1.08605013709686e-13	26.0593295259375
C5orf22	-0.420159947004587	6.89886521307035	-8.88631167708547	4.26558633555239e-16	1.10772665689608e-13	26.0267927141219
TRABD	0.770093697245194	9.7372328078238	8.86895474973791	4.76633931444552e-16	1.22126323474266e-13	25.9185609681666
VKORC1L1	-0.43146916048757	7.52037055543721	-8.85868356473793	5.08971938065561e-16	1.27292798806796e-13	25.8545546642677
PPM1L	-0.249605899288433	8.51564267552926	-8.85835378168673	5.10045559042687e-16	1.27292798806796e-13	25.8525000850317
C17orf102	-0.130593943661766	6.36947964667982	-8.85456312406229	5.22548832441466e-16	1.28741293756765e-13	25.8288862121644
CORO1C	0.282890800354707	8.90656497612097	8.84888469569685	5.41850394103118e-16	1.30282139946781e-13	25.793520337067
POLR3H	0.277729244286211	7.055139114714	8.84873692115003	5.4236203339452e-16	1.30282139946781e-13	25.7926001068043
PPP4R1	0.272268306224415	8.80136499455621	8.84084611513354	5.70390451419997e-16	1.35323374135038e-13	25.7434713033106
HMGN5	0.188543373086903	6.78373480578567	8.82478864137117	6.31944440494376e-16	1.46777148894412e-13	25.6435525709379
DLEC1	0.195881527420742	6.41476410934911	8.82429343380404	6.33944078588552e-16	1.46777148894412e-13	25.640472313228
VGF	-1.21266135533914	9.69640557329389	-8.8168606932097	6.64723158492907e-16	1.52071249247121e-13	25.5942483518314
TGIF2	0.24410836643848	6.58580774988823	8.80928181493653	6.97634996326462e-16	1.57722961463595e-13	25.5471323596885
SPHKAP	-0.602414599798236	7.19968982890204	-8.79301469206712	7.73838752433708e-16	1.72916968668821e-13	25.4460611583225
CBLB	0.30286622139135	7.51906387226824	8.76984280171493	8.96859349028746e-16	1.98102828853855e-13	25.3022250575563
PCED1A	0.338961133962626	7.99360168921762	8.76709836575632	9.12659030184377e-16	1.99039766219251e-13	25.2851999980291
B4GALT4	0.392193113406379	7.77277081580539	8.76552927958189	9.2181605836048e-16	1.99039766219251e-13	25.2754672134967
CHD7	0.573432476454551	8.4700434069428	8.76328146973156	9.35093172110619e-16	1.99663172093886e-13	25.261525702815
HOMER3	0.424220686789984	6.83727825257068	8.75869123701069	9.62798719762146e-16	2.033198131612e-13	25.2330605737686
SNORD104	0.402376373022442	7.13483344821828	8.73969493649288	1.08638608798658e-15	2.26924798400415e-13	25.1153273413829
ATP6V1E1	-0.52842210253875	11.5601257924786	-8.73424417829746	1.1246698747829e-15	2.32395494448418e-13	25.0815653075042
NINJ1	0.507665837672835	8.45609351454306	8.7085976606638	1.32355582588217e-15	2.70582684106146e-13	24.9228314215617
ATXN1L	0.166642820727529	7.50263336241946	8.70687532850385	1.33809918234465e-15	2.70676336706497e-13	24.9121785618481
CFLAR	0.770889237949312	9.18852043790927	8.70225694050882	1.37788435172985e-15	2.75820870699922e-13	24.8836176650754
S100A6	0.499240116588449	9.48649198502301	8.69741742632582	1.42083440808696e-15	2.81486338352651e-13	24.8536962710882
KANK2	0.356910177004803	6.89918099597633	8.69168794681975	1.47340329812399e-15	2.86574796208131e-13	24.8182817187189
RAPGEF3	0.83178518141876	7.92932795452991	8.69137344831184	1.47634411326456e-15	2.86574796208131e-13	24.8163380591241
SRGAP1	0.584520687248542	7.888268394714	8.68631365439492	1.52446600570529e-15	2.92956632316385e-13	24.7850717508273
ADIPOR2	0.546394604130461	9.41198900629849	8.68135179284243	1.57316760184169e-15	2.9868838594811e-13	24.7544182249242
ATG16L2	0.323041144547852	7.30319590330046	8.6801316332201	1.58537832995302e-15	2.9868838594811e-13	24.7468814465094
GAREM1	0.239479013519664	7.08874097967127	8.67600186599746	1.62740905235143e-15	3.03630288922693e-13	24.7213757676635
CMTM4	0.145063283901123	7.81079697706772	8.66846155731324	1.70702327495155e-15	3.15421791103307e-13	24.6748199229555
MTMR10	0.23624941840403	8.44705577793557	8.66449826272499	1.75040719794272e-15	3.20357858313003e-13	24.6503565243941
LCMT1	-0.299170169296042	8.21021735560815	-8.65232731643051	1.8905926111909e-15	3.42750171785429e-13	24.5752617868219
PAXIP1-AS2	0.232726522712247	6.56085704771861	8.63403557653059	2.12249281951612e-15	3.81195743108797e-13	24.4624880531608
HEY2	0.755367921029635	8.22302112366864	8.61661208249596	2.36956021487982e-15	4.21628135642088e-13	24.3551641151783
CS	-0.275507826375241	9.35402515360947	-8.60464337935546	2.55560714862254e-15	4.50560574083296e-13	24.2814951687282
WASF1	-0.549799669792356	6.9896619687574	-8.59337799421221	2.74393490893313e-15	4.79365428590618e-13	24.2121962993876
GTF2H3	-0.305194764817357	7.15337145278107	-8.58924849397759	2.81636500059905e-15	4.87586362310918e-13	24.1868037317717
PSD2	0.574826739652153	10.234718988547	8.5844152740598	2.90355048076418e-15	4.95836251412814e-13	24.1570907719968
ATP5H	-0.392835988869106	11.525119574977	-8.58198146888357	2.94846181991557e-15	4.95836251412814e-13	24.142131371947
PAK2	0.185707453012403	7.42130223934254	8.58172967256446	2.95314741035576e-15	4.95836251412814e-13	24.1405838109114
AEBP1	0.887147120280307	8.0779181295858	8.58097552543348	2.96722531677544e-15	4.95836251412814e-13	24.1359488799697
SLC16A14	-0.520542648967718	7.33292968372124	-8.57596400732295	3.06248324737906e-15	5.07342591076581e-13	24.1051530360341
PEX11B	-0.580649381325422	9.38525588328731	-8.57188534662377	3.14224413589359e-15	5.16106885123651e-13	24.0800954764628
SLC12A4	0.183674026990511	6.55826313150559	8.56346683685821	3.31344849823934e-15	5.39614743988689e-13	24.028392392475
PTRF	0.825981374631956	9.4825366512952	8.55804290860026	3.42862231470797e-15	5.53679285897001e-13	23.9950927307748
P3H2	0.386182557013932	7.22959531768573	8.5509907373451	3.58432843049201e-15	5.74000328739708e-13	23.9518106228245
PDE5A	0.133261359799749	6.49907726929652	8.5363408291971	3.93056040584597e-15	6.24244457182992e-13	23.8619487171704
SUB1	-0.627115402408734	9.24961178156476	-8.52725101745567	4.16185905492339e-15	6.55561028348056e-13	23.8062266954242
LINC01315	0.26238693538009	7.14830548690335	8.51281477816597	4.55725168124227e-15	7.1200573624742e-13	23.7177846838879
SPCS1	-0.579871117471823	10.1302555339776	-8.49002999330971	5.25840719660271e-15	8.08957953764975e-13	23.5783328607186
SLC30A3	-0.810233640634257	9.5953460757002	-8.48992135750168	5.2619942873821e-15	8.08957953764975e-13	23.57766836899
PDGFRB	0.704449220217997	9.66440090658777	8.48855499385566	5.30731858762729e-15	8.09450327765347e-13	23.5693110705524
ZNF184	-0.422870188246556	7.00010266439185	-8.47236928024246	5.87460325858352e-15	8.88915360788973e-13	23.4703580234266
SLC7A2	0.468474360016077	7.68609765961867	8.4634957754533	6.21071831982806e-15	9.32432609001062e-13	23.4161450999282
MYL12B	-0.405132561961402	10.4441358076397	-8.44820592939241	6.8352034596027e-15	1.01823337118748e-12	23.3227916854543
ITSN1	0.317141865588809	7.73615443884287	8.44330113139198	7.04842924330802e-15	1.04192049822039e-12	23.2928612532586
CCKBR	-0.593861211441894	7.62907886700855	-8.44176397820179	7.11660162854092e-15	1.04396743126466e-12	23.2834827442679
CCNT1	0.212652996945796	7.35540238683761	8.43554322972978	7.39923246111002e-15	1.0772049257966e-12	23.2455365182229
TRIM51	-0.514209312190944	7.70690764936226	-8.43238198948573	7.54709625966246e-15	1.09047029189424e-12	23.2262580010368
KLF6	0.51223834975535	9.03565501307035	8.42344193166821	7.98130763348024e-15	1.14460290143724e-12	23.1717557399839
SCG3	-0.653933743356692	9.62289556052597	-8.41747802680142	8.28465390531632e-15	1.17116080003098e-12	23.1354119894604
ADCYAP1	-0.677386453317203	7.14090678222222	-8.41740605405321	8.28838366052003e-15	1.17116080003098e-12	23.1349734627321
RAB2A	-0.424389108886428	7.59238678641683	-8.41417666889051	8.45746076781033e-15	1.18632863923366e-12	23.1152987260834
FBXW4	0.54991741670983	8.21622237685733	8.4123362161338	8.55534458940837e-15	1.19136273170044e-12	23.1040874774845
TMEM216	0.482464399568421	8.34095986458909	8.40893882386384	8.7389937273053e-15	1.20818160041457e-12	23.0833949665806
ZNF618	0.169072786306085	6.46529638333991	8.4034706498184	9.04282391056466e-15	1.24125676492372e-12	23.0500979681734
RTN4	-0.72072249208489	10.061476899908	-8.39836104816005	9.33618768312503e-15	1.27243630288378e-12	23.0189933669975
TEAD2	0.738655292346803	8.04709577485865	8.37186069197336	1.10159393261348e-14	1.49079792979108e-12	22.8578123847843
CYP2C8	-0.37172952832084	6.94896065673899	-8.36526908945438	1.14783138682695e-14	1.54250879445129e-12	22.8177572429218
CALD1	0.66403484495353	8.11144129618672	8.36016899080261	1.18492238745216e-14	1.58129538331029e-12	22.7867755049331
MRPS30	-0.591402131964426	7.91836076714004	-8.35691672772773	1.20919279314802e-14	1.60255571765004e-12	22.7670234335328
KIAA2026	0.186345311229619	7.42525717998685	8.35002208787121	1.2622868141931e-14	1.66146340468142e-12	22.7251617576409
CLN8	0.279482148190082	7.28062236866535	8.3393019710929	1.34946537960824e-14	1.7641276326484e-12	22.6601050090464
ANGPT1	0.291436628101552	6.84732032034188	8.33570592444981	1.38002599857321e-14	1.79188916314739e-12	22.638290507405
CLCN7	0.532567057783218	11.0669250029454	8.33112059623536	1.41999097827149e-14	1.83140715633847e-12	22.6104811199047
SORBS1	0.197639178144443	7.64863877375411	8.32761093459369	1.45135393335725e-14	1.85937790248842e-12	22.5892003085601
NOTCH1	0.682699582528175	8.94920292320842	8.31373989856867	1.58217200674795e-14	2.01354963269373e-12	22.5051342297903
CAB39L	0.153412057141778	6.6457673096384	8.30961931558213	1.62323857800278e-14	2.0522220890447e-12	22.480173828314
SLITRK1	-0.498357328052998	7.71270780541749	-8.30727358277362	1.64708678859492e-14	2.06876253702148e-12	22.4659671493391
NME3	0.445563209700483	8.93707330166995	8.29988838846575	1.72446070550033e-14	2.15188060893506e-12	22.4212517536398
NEXN	0.175859004730881	6.64495694073636	8.29487879295578	1.77898585072233e-14	2.20559813505362e-12	22.3909305699175
CLEC16A	0.221753755093136	9.32310983502959	8.28770555214237	1.86004830441431e-14	2.27732643726722e-12	22.3475285919885
CISD1	-0.503753395237014	10.6259595115582	-8.28766286869671	1.86054145106392e-14	2.27732643726722e-12	22.3472703867892
AHNAK	0.346511401950458	7.78065990708744	8.28640516628961	1.87513073258563e-14	2.28065742329734e-12	22.339662440747
TLR5	0.426379613194373	7.00269820026298	8.28011053211716	1.94986965348238e-14	2.3566443478598e-12	22.3015938200452
PCSK1	-1.0490217675487	7.79140184545694	-8.27840227346741	1.97065701322594e-14	2.36688223894768e-12	22.2912649753862
CSRNP1	0.718744945466845	9.09648464725838	8.27490606733253	2.01388872850651e-14	2.40378258979562e-12	22.2701285765863
BNIP3	-0.363243536969627	11.2609964801709	-8.27275108101928	2.04100274735266e-14	2.42110801209111e-12	22.2571026458699
PAGR1	0.259242346643688	8.15457633020381	8.269235760426	2.08601107961049e-14	2.45931747956287e-12	22.2358575269924
ZMIZ2	0.255423971005087	6.96969315768573	8.24255591158349	2.46123705962477e-14	2.88399954724447e-12	22.0747545893844
RTKN2	-0.126161886461714	6.30516469789612	-8.2303562051943	2.65440135056383e-14	3.09149277295668e-12	22.0011702412539
CDK2AP1	0.423746827555883	12.1831025768836	8.22775537201185	2.69748537575638e-14	3.12274557023556e-12	21.9854896119163
NTPCR	-0.276238427901948	7.92204293193951	-8.21833992766249	2.85933272611158e-14	3.29028724537043e-12	21.9287428385449
PSMD1	-0.329123497040467	9.11475551162393	-8.21546575326151	2.91062922652716e-14	3.32937868131978e-12	21.9114263772798
FAXC	-0.319911720852414	6.86023992386588	-8.21414685496768	2.93447236358594e-14	3.33679026100775e-12	21.9034811814435
PPARA	0.123491935269227	6.4172314042998	8.209434121653	3.02126180482251e-14	3.4152698884279e-12	21.875096093474
NDE1	0.700843304162282	8.35289862683761	8.20014389115777	3.19986786015755e-14	3.59601524378056e-12	21.8191631949679
TRIM48	-0.308819085689741	6.84007647623932	-8.19790085140761	3.24453545216753e-14	3.61209006308941e-12	21.8056632456551
ZNF160	0.249811474123765	7.33554866174885	8.1975407157887	3.25176448412586e-14	3.61209006308941e-12	21.8034958992743
PRKCG	-0.617706891634166	7.11093576795529	-8.19622277798846	3.27835590107268e-14	3.61476795932427e-12	21.7955647534952
MST1	0.480299904036058	7.93847942581197	8.19522297050157	3.29867218590016e-14	3.61476795932427e-12	21.7895484730573
STK36	0.574564015030726	9.85973564750822	8.19463852168042	3.31060603029126e-14	3.61476795932427e-12	21.7860317504006
CIAO1	0.351224901593865	10.1408930979619	8.18879765072908	3.43224597814218e-14	3.71220562588009e-12	21.7508928761647
UIMC1	0.318690887225875	9.22263922532544	8.18850388430889	3.4384794786213e-14	3.71220562588009e-12	21.7491258840707
VGLL4	0.473357230771397	9.70569401756739	8.1834202277585	3.54814490045636e-14	3.80920114816033e-12	21.7185527189474
SLC25A18	0.757677235278935	9.91931848524655	8.17929301770311	3.6397210503834e-14	3.88580663473432e-12	21.6937383213255
FKBP1A	-0.388776622418225	7.89147596197239	-8.17631348645668	3.70728398518466e-14	3.93607051620407e-12	21.6758279458666
NEDD8	-0.173949225661527	12.3177099678107	-8.16918394207194	3.87403764112393e-14	4.09051545876256e-12	21.6329839751542
F8A1	-0.462941164782836	7.65379226999343	-8.16496365460752	3.97622597307315e-14	4.13971104720759e-12	21.6076312221759
PAXBP1	0.13519079570852	7.39837056928337	8.16479450571007	3.98037687527079e-14	4.13971104720759e-12	21.6066152164036
ATP5L	-0.436759775253956	8.99947945318869	-8.16459592667495	3.98525547033046e-14	4.13971104720759e-12	21.6054224491723
COL18A1	0.243363203202843	6.81262603483235	8.16008557843334	4.09767302229173e-14	4.23189690324948e-12	21.5783347479729
ITPKB	0.917684367740485	9.42476535888231	8.1592813636659	4.11804506898919e-14	4.23189690324948e-12	21.5735056490465
LAMA5	0.535886195938337	10.423084790664	8.15058811668415	4.34476716511013e-14	4.44113779850646e-12	21.521319607973
FOXO1	0.424057130718795	7.80437232679816	8.14649769456222	4.45568297819334e-14	4.53041586200748e-12	21.496773854369
STK40	0.482551007335994	9.18967081780408	8.13855896398379	4.67901633513581e-14	4.73245562696341e-12	21.4491521907365
SLC5A3	0.614378014526864	7.35596014453649	8.13539175015922	4.77118045129956e-14	4.80040705406406e-12	21.4301594438567
KRT222	-0.604037585541383	7.94497166249836	-8.13162573196121	4.88311261537695e-14	4.88743620467182e-12	21.4075805150779
MKL2	-0.825844309538644	9.46245607205786	-8.13006864421694	4.93014841696636e-14	4.90894622429236e-12	21.3982465699057
BCL2L12	0.130732888335574	6.52994585146614	8.12715629355827	5.01933147539877e-14	4.97198417333702e-12	21.3807908389009
TUBG1	-0.183852396620216	7.33332366900723	-8.12076134624037	5.22080639874938e-14	5.13254355750039e-12	21.3424721288992
PRKX	0.319727278600014	6.8819695243261	8.12032516982542	5.23483653676472e-14	5.13254355750039e-12	21.3398590797747
KCNK12	0.660867968519209	10.4050812383958	8.11805638114527	5.30841951233075e-14	5.17826892225686e-12	21.3262683004565
SPACA6	0.598858239688028	8.90544976383958	8.11701381563133	5.3425754640206e-14	5.18526629758e-12	21.3200236130286
UHRF1	0.214546289522405	6.75159070974359	8.10894909176669	5.61424810522397e-14	5.42155808231603e-12	21.2717312398477
UQCRC2	-0.648118283187946	8.75515814118343	-8.10690672134672	5.68519286309e-14	5.46261756250003e-12	21.2595050227694
GSDMD	0.654147346097203	7.68563884102564	8.10564159761414	5.72958350450646e-14	5.47788090577616e-12	21.2519323790534
SMAP2	-0.320687177395111	9.30138319673899	-8.10458192367473	5.76702944574729e-14	5.48638637915474e-12	21.2455899372849
BAZ1A	0.220017982317781	7.0869822452597	8.09932921015581	5.95625527668057e-14	5.63849052472761e-12	21.2141569505352
SCRIB	0.234713688511446	7.45301945630506	8.09697047961661	6.04321588892777e-14	5.69276861458455e-12	21.2000451986591
PRSS16	-0.10650315155286	6.24264616757396	-8.08842362964735	6.36898355981094e-14	5.97037839360424e-12	21.1489281087607
CNNM3	0.530899544536515	7.83134682937541	8.08669746701012	6.43685852291801e-14	5.99304818792441e-12	21.1386074534882
NPTX2	-1.06303107341787	9.23471178553583	-8.08622555190473	6.4555392355745e-14	5.99304818792441e-12	21.1357860796668
FAM127A	-0.326543876692984	10.7286358400657	-8.08379733424093	6.55251238297188e-14	6.05382838767166e-12	21.1212701002927
RBM17	0.393129816377254	10.2857486485339	8.07983407962521	6.71389737102368e-14	6.17325195114651e-12	21.097582185116
TSPAN7	-0.734482506538383	12.5101779368836	-8.07789107218882	6.7944493555227e-14	6.21756825071808e-12	21.0859711280084
PPP1R16A	0.528196513119653	8.73679268169625	8.07212706559338	7.03908504423836e-14	6.41090508507719e-12	21.0515345151051
HOPX	-0.353142498546663	7.87947211092702	-8.07044890436579	7.11193529637781e-14	6.44670097124964e-12	21.0415107314434
CNPY4	0.105626854187094	6.79731638874425	8.0642449017667	7.38779822075845e-14	6.62312513207617e-12	21.0044626196816
AGAP2	-0.179292267375799	6.55787257257068	-8.06390802288036	7.40307734493712e-14	6.62312513207617e-12	21.0024512976795
WWC3	0.355500674669172	7.80315448877055	8.06375650945122	7.40995942861204e-14	6.62312513207617e-12	21.0015467062028
SLC15A3	0.595917180689121	8.20606720903353	8.05929700640559	7.61538290963533e-14	6.77522284141029e-12	20.9749255494613
SLTM	0.255584016429568	8.22875632235371	8.04947344076107	8.08800758574779e-14	7.13121978978277e-12	20.9163089448411
FOXC1	0.780184354866828	9.03943932681131	8.04943842788424	8.08974300969268e-14	7.13121978978277e-12	20.9161000880144
NACC2	0.424341667547627	7.97986468418146	8.04146496938861	8.4947096045126e-14	7.45401070638898e-12	20.8685489064937
SNORA18	-0.224711595901375	7.00510649601578	-8.04057231974176	8.54127806752797e-14	7.46080639198568e-12	20.8632268705522
BRAT1	0.550990053049087	9.055433774714	8.03255199402652	8.97119346296555e-14	7.80087894922212e-12	20.8154222212599
MAP3K6	0.579042363360797	8.08710395751479	8.0283510944164	9.20485781060379e-14	7.96800687145825e-12	20.7903924126114
RNFT2	-0.245601422399351	7.97319048894149	-8.02622797975371	9.32523340602387e-14	8.03600943334353e-12	20.7777449253156
ATP2A2	-0.533037776365262	9.12178777817225	-8.02450030258807	9.42433806960246e-14	8.08515645908707e-12	20.7674542957529
PHF21A	0.443976065032077	10.1216510943064	8.02332910787661	9.49211375945812e-14	8.10710889402252e-12	20.7604788863605
FAM160A2	-0.28500260273754	7.15575625258383	-8.01876165318544	9.76107019241156e-14	8.29993300387491e-12	20.7332808172569
SEZ6L	-0.231818525152266	6.42758442976989	-8.01540879597494	9.96329504178399e-14	8.43456567480013e-12	20.7133202528381
ZBTB20	0.701727063902418	9.50446488160421	8.00149530201626	1.08477543942126e-13	9.14303930673609e-12	20.6305332389311
SEC61G	-0.354855396630464	9.63606855518738	-8.00033117522015	1.09251881765608e-13	9.16809350170168e-12	20.6236097737401
SVOP	-0.82728174758048	8.48562017948718	-7.99929435378393	1.09946147317682e-13	9.18623962175606e-12	20.6174438585852
KIFAP3	-0.610794460222147	10.3211041013149	-7.99340238380179	1.13975229031174e-13	9.48165357702196e-12	20.5824122013332
ZC3H10	0.222960815401611	7.03248300213018	7.99088615006242	1.15740130713482e-13	9.58697453414216e-12	20.5674554368491
SUN2	0.484035396565192	11.6118365974227	7.9888940708945	1.17156557685731e-13	9.66265051092999e-12	20.5556159643269
GFAP	1.09545235813872	11.8872867611966	7.97990817645881	1.23762125280432e-13	1.01638323141627e-11	20.5022285928784
ITGB5	0.323233404762449	7.59583126842867	7.97887680639021	1.24543495264302e-13	1.01844780786982e-11	20.4961028885249
FBL	0.33975094979824	8.64415023622617	7.97103554121723	1.30645994608256e-13	1.06382376202833e-11	20.4495435048464
EIF2B4	0.145411326486917	8.14172849573965	7.96901873861336	1.32262869188891e-13	1.07244538278604e-11	20.4375719513514
GLO1	-0.591470692053331	9.18930623170283	-7.9670241519095	1.33881417160397e-13	1.08100806452578e-11	20.4257337572051
DNM3	-0.722629591227124	10.1828765799474	-7.95969800550983	1.39996460081525e-13	1.12565354535007e-11	20.3822646053907
SC5D	-0.806588040486437	8.9426153783169	-7.95608790375669	1.43110677177449e-13	1.14166303008345e-11	20.3608516883507
TOP1MT	0.139143336291253	6.644792674714	7.95601333060989	1.43175724748979e-13	1.14166303008345e-11	20.3604094172726
TNS1	0.365817269345137	6.81295079122945	7.95167214360975	1.47013275878868e-13	1.16741905891083e-11	20.3346667104677
ACACB	0.857879578760516	9.0126940199737	7.94924306069213	1.49204805118133e-13	1.17972478073711e-11	20.3202656175767
RASSF1	0.150919310178728	6.81224440573307	7.94859960733372	1.4979073034285e-13	1.17972478073711e-11	20.3164512009703
BCL6	0.62354564217066	10.4455533151216	7.93939171530137	1.58429239586891e-13	1.24266722332297e-11	20.2618834253693
TRMT10C	-0.489534324479544	7.62553411279421	-7.93866463492196	1.59132004570043e-13	1.24310558204167e-11	20.2575759567012
PGAM4	-0.414260368350344	8.03603065088757	-7.93545232098964	1.62274011760282e-13	1.2605045706491e-11	20.2385475005321
PER1	0.152106052555736	6.55033581892176	7.93505069513593	1.62671141968557e-13	1.2605045706491e-11	20.2361687025943
UBE2N	-0.710033409326355	10.1595385737804	-7.93415519958808	1.63560081455244e-13	1.26230284551222e-11	20.2308649716694
A2ML1	0.214031768387578	6.38998480299803	7.92231666824682	1.75773967756926e-13	1.35113933535394e-11	20.1607774809701
ZDHHC8	0.547478263856833	10.9843444099803	7.91692484869261	1.81631930346721e-13	1.3906058985948e-11	20.1288738386361
RGS7	-1.06695520068108	9.03578520333991	-7.91081707527247	1.88501465097224e-13	1.43747327570371e-11	20.0927470991284
MYH3	0.25815668842944	6.73387871241289	7.90698210309455	1.92945534071385e-13	1.46554716531613e-11	20.0700708974811
ENPP5	-0.533107829259522	8.14598651598948	-7.9052796182837	1.94951512569279e-13	1.4749540224582e-11	20.0600058802407
LYG1	0.115471067578104	6.42730290407627	7.90413282491341	1.96314362138374e-13	1.47944043027966e-11	20.053226704411
ZNF322	0.179350111678455	7.52720246015779	7.89934642952568	2.02105075547392e-13	1.51713017062275e-11	20.024937686567
SPAG9	0.35146412651363	8.70017497321499	7.89679814351264	2.05256708608388e-13	1.53128296385481e-11	20.0098800961966
HERC1	-0.639163982124645	9.12162490433925	-7.89653563537477	2.05584120661154e-13	1.53128296385481e-11	20.0083290991772
SCN2B	-0.883657158632326	9.01928219529257	-7.89275964044894	2.10351314574024e-13	1.56074178076024e-11	19.9860219867685
DKFZP586I1420	0.178091262487395	7.38503061748849	7.89102556354337	2.12577094216452e-13	1.57119000752214e-11	19.9757795444046
MOCS2	-0.119630310085127	6.43338341108481	-7.8867330955663	2.18187482631264e-13	1.60647848801724e-11	19.9504306992772
PLAGL1	-0.105643322863561	6.42091875752794	-7.88405379137405	2.21763452991903e-13	1.62127682077414e-11	19.934611816708
LATS2	0.147578837349698	6.40698357790927	7.88382431183543	2.22072414638397e-13	1.62127682077414e-11	19.9332570731174
CLVS1	-0.20808115291988	6.4782237060881	-7.88333816132487	2.22728355458382e-13	1.62127682077414e-11	19.9303871260885
CSNK1G2	0.40839146649108	11.2916678483498	7.87981306224993	2.27542325938365e-13	1.6500682556821e-11	19.9095796993601
ATP6V1G2	-0.656878650847514	8.99929489531887	-7.87739343044222	2.30906103601367e-13	1.66748965252561e-11	19.8953001944656
UQCRHL	-0.328497175217274	12.0187838654832	-7.87684158536079	2.31680146341436e-13	1.66748965252561e-11	19.8920437818105
NDUFC1	-0.249417939612494	9.37795507737015	-7.87074184547416	2.40408893313418e-13	1.72385735179252e-11	19.8560572202727
NME1	-0.3201428849218	7.97370904547009	-7.86933263360283	2.42471319201273e-13	1.73218265468062e-11	19.8477453262298
JADE3	0.185529528062167	6.85962699752794	7.86750513215871	2.45172025493758e-13	1.74498919033835e-11	19.8369673806086
CHMP4B	-0.24510021227133	9.05089754767916	-7.8666259401523	2.46481893586801e-13	1.74783857898803e-11	19.8317826765824
YWHAG	-1.00607849159639	9.7130237321499	-7.8655544993621	2.48087551544288e-13	1.75275679339212e-11	19.8254646564786
ZNF565	0.377211183075734	7.70707105197896	7.86481401952688	2.49203277846068e-13	1.75419025288201e-11	19.8210984869485
PITPNB	-0.26258672376906	7.35837588309007	-7.856926548048	2.61400405793467e-13	1.83333270004856e-11	19.7746037533511
NSL1	0.097344169718995	7.08365624460224	7.85246607083918	2.6855769068516e-13	1.87005097446757e-11	19.7483208522366
ENKD1	0.515358405049176	8.55787665279421	7.85245110980489	2.68582020582323e-13	1.87005097446757e-11	19.7482327087038
DFFA	0.332398958673876	7.37343984773176	7.84676925248978	2.77981471416023e-13	1.9269168198593e-11	19.7147640195392
ARL6IP1	-0.427968715786518	9.73321407418803	-7.84631035211606	2.78754683832484e-13	1.9269168198593e-11	19.7120614305335
SIPA1	0.698797954952067	8.02325353871137	7.83920195755398	2.91007240494922e-13	2.00268895747843e-11	19.6702084845737
ALDOA	-0.290467143354528	7.60557463355687	-7.83875204104524	2.91800441324848e-13	2.00268895747843e-11	19.6675601101944
RIMS1	-0.231024031116109	6.52126974061801	-7.83184515717102	3.04249249896814e-13	2.08069673852921e-11	19.6269134142089
BRINP2	-0.3259096671352	7.69081648423406	-7.82967575856713	3.08266727781011e-13	2.10069564105237e-11	19.6141503906441
CCDC184	-0.347860753904417	7.36713486035503	-7.8237154376985	3.19576825627638e-13	2.17007344808704e-11	19.5790939160628
ZNF621	0.559246047380068	8.26462922969099	7.82294383300017	3.21070698913228e-13	2.17254071162518e-11	19.5745566146322
DENND5A	0.326922789392391	10.3191221098882	7.81834771991829	3.3011330935429e-13	2.22208251659608e-11	19.5475346465517
MAP4K5	0.295473989349784	8.28500823342538	7.81805138940387	3.30704896574117e-13	2.22208251659608e-11	19.5457927078123
CUEDC1	0.778547851565284	9.19031300748192	7.81634600789906	3.34129928711529e-13	2.23727346343187e-11	19.5357685132535
RASL12	0.720361396459995	7.91838887690993	7.81404568009782	3.38805498880418e-13	2.26070321943923e-11	19.5222490179241
BIRC3	0.257873032794947	7.75985348973044	7.81094418608784	3.45212135977443e-13	2.29548152840087e-11	19.5040241443897
PCYOX1L	-0.42115125905177	7.11662319439842	-7.80740201875134	3.52675796050818e-13	2.33702440438227e-11	19.4832143569319
NUDT15	0.251616688147841	7.42319044649573	7.8054462141467	3.56865044784056e-13	2.35027711664878e-11	19.4717263327515
NOMO2	-0.268080128338379	8.50143162067061	-7.80532709554186	3.57121776583984e-13	2.35027711664878e-11	19.4710267006011
LSM14A	0.289583798159326	9.26367044412886	7.80030610868557	3.68111145189521e-13	2.41433169867134e-11	19.4415413987391
CLSTN1	-0.294987208346686	8.48791075852728	-7.79840761907891	3.72352961851787e-13	2.42698564612922e-11	19.4303952336174
GCN1	0.271981991960821	9.21624435722551	7.79831267770889	3.72566355626852e-13	2.42698564612922e-11	19.4298378629228
LIME1	0.594372361805776	8.79539936487837	7.79653425832483	3.76586035534766e-13	2.44488305569987e-11	19.4193979729704
TMEM163	-0.284323368869863	7.2795756104931	-7.7955353179759	3.78862685911482e-13	2.45138189736059e-11	19.4135344125966
CSNK2A1	-0.199517646066447	6.92494342043392	-7.79417593856133	3.81982691288995e-13	2.46327563036934e-11	19.4055557766821
TCEAL2	-0.407860767133851	11.6345701705194	-7.79017528319816	3.91313142906573e-13	2.51500490542997e-11	19.3820788075204
STAT4	-0.92848320806508	7.88565199367521	-7.7893339929772	3.93303737504475e-13	2.51937264120783e-11	19.3771426721432
AIG1	-0.362048174271582	8.00861480127548	-7.78837882381704	3.95575931305296e-13	2.52550919332022e-11	19.3715387041023
ELK1	0.565889972592741	9.71085945094017	7.78483461333354	4.04121126213088e-13	2.55667931977225e-11	19.3507479590834
SYNJ1	-0.250458029769597	7.82283802574622	-7.78475194690494	4.04322601807725e-13	2.55667931977225e-11	19.3502630866973
NFIB	0.330240128051924	10.7195091462722	7.78469992027544	4.04449452677715e-13	2.55667931977225e-11	19.3499579306186
NAT9	0.325360967849731	7.96883841158448	7.78176596908802	4.11667075049187e-13	2.59377251843286e-11	19.3327508911165
CDH26	0.087556731234252	6.41793999602893	7.78032464120951	4.15259328180313e-13	2.60785572210493e-11	19.3242990187617
QPCT	-0.28259027625359	6.90746004803419	-7.77826642377176	4.20442897568111e-13	2.6318081962757e-11	19.3122311419257
ST6GALNAC5	-0.908159265543488	7.87559769480605	-7.77750285816674	4.2238215606574e-13	2.63536295231017e-11	19.307754573642
DNAJC27	-0.27675145101016	8.80959419433268	-7.77611379727968	4.25932731534898e-13	2.64891563168483e-11	19.2996114874509
SCOC	-0.620287041333405	9.93740074445759	-7.77448992667711	4.30120958393347e-13	2.66633369594998e-11	19.2900928318847
TSPO	0.285818323980008	8.2397579513215	7.77176271761332	4.3724674695516e-13	2.70179123351682e-11	19.2741090448248
FLT3LG	0.10370048868138	6.3442580477449	7.77012255364566	4.41588365641667e-13	2.719872955941e-11	19.2644976746166
TP53I13	0.618123846781796	8.69624158725838	7.76851938799514	4.45873260911838e-13	2.73749088017342e-11	19.2551041308308
STXBP1	-0.669801973410043	7.93004777193951	-7.76777823633696	4.47868069884618e-13	2.74098111432252e-11	19.2507617872623
C14orf2	-0.460227608260373	9.43734554232742	-7.76649481784838	4.51343295058365e-13	2.75348066702749e-11	19.2432428572318
CHN1	-0.381706619268794	9.34450256646943	-7.7654413021933	4.54215920541623e-13	2.75640333430067e-11	19.2370712985676
DUSP28	-0.25404339718585	8.12850138821828	-7.76526767472336	4.54691084442583e-13	2.75640333430067e-11	19.2360542199892
PPP6R3	0.332025864097169	8.33678281392505	7.76116870677262	4.66052632849101e-13	2.81639416523936e-11	19.2120466284102
NASP	0.3493118193384	8.05343090390533	7.75782886089096	4.7551734336549e-13	2.85768047583588e-11	19.1924900683385
NCALD	-0.452801075704413	9.35736863439842	-7.75770962146821	4.75858746041256e-13	2.85768047583588e-11	19.1917919394184
HYPK	0.265176935677868	9.27544226209073	7.75506729699941	4.83486706617734e-13	2.89444362650249e-11	19.1763229568876
FAM234B	-0.622605074816171	7.81994506202498	-7.75379398091718	4.87205633422655e-13	2.9076492725103e-11	19.1688695495573
HN1L	0.170280392796726	6.62291150692965	7.75124049915996	4.94748983589662e-13	2.94352669276859e-11	19.1539245579115
ATP6V1D	-0.567243951903791	10.7218034841289	-7.74893674276748	5.01653693502599e-13	2.97539476174057e-11	19.1404433530672
MYO9B	0.525372303834828	7.69257484106509	7.74692512048001	5.07760742789258e-13	3.00235021359421e-11	19.1286733742935
ZNF652	0.298788879993745	8.97092036636423	7.74252198566808	5.21386014174117e-13	3.0734585995043e-11	19.1029162353929
DCAF1	0.0957508416268844	6.43779982056542	7.73898648866332	5.32587722129091e-13	3.12567213263087e-11	19.0822400627709
PPDPF	-0.535507042235399	6.76459135651545	-7.73870285492027	5.33496622523247e-13	3.12567213263087e-11	19.0805815388623
PPFIBP2	0.597108164447818	8.55559157683103	7.7285637250841	5.67014919780744e-13	3.31195310438497e-11	19.0213146766862
NPTXR	-0.513313565435596	6.95888592276134	-7.72650525842325	5.74070070389241e-13	3.34300137656668e-11	19.0092871517987
ZXDC	0.147185962178812	6.59399515099277	7.72409195053795	5.82452043795081e-13	3.38156523432328e-11	18.9951884377058
EFEMP2	0.576961722065962	8.31000121239974	7.72081060716726	5.94043422051921e-13	3.43542744542319e-11	18.9760222925073
FANCB	0.288841606152123	6.61922055468771	7.72045266448019	5.95321579953751e-13	3.43542744542319e-11	18.9739318266481
GGA2	0.405403128398804	8.29771635701512	7.7199579642659	5.97092556991905e-13	3.43542744542319e-11	18.9710427494825
SYNJ2BP	0.72353409423468	9.65314635943458	7.71893666389543	6.00765211625098e-13	3.43801065703789e-11	18.9650786039966
MLIP	-0.471689442312002	6.86342406289283	-7.71883843513861	6.01119623648193e-13	3.43801065703789e-11	18.9645049937333
CTXN2	-0.214407641550001	6.71107128385273	-7.71803448971658	6.040280646274e-13	3.44439386289162e-11	18.9598104698353
PRR14	0.495676582786043	9.71447754834977	7.7155130266771	6.13240579361561e-13	3.48658112828139e-11	18.9450884080931
SPAG1	0.0840397768669714	6.38796982458909	7.70962693994655	6.35290644951012e-13	3.60129213098041e-11	18.9107311272308
UQCRH	-0.403513094093878	8.99488900813938	-7.70859786241242	6.39225452421319e-13	3.6129398585825e-11	18.9047257787552
LGMN	-0.257866080011002	7.17726955810651	-7.7071286776645	6.44884874927654e-13	3.62781415057343e-11	18.8961528415542
RNVU1-7	0.607754797766053	7.97201710065746	7.70655640654693	6.47102698991662e-13	3.62781415057343e-11	18.8928137762837
KANSL3	0.229533647445617	10.8280441396713	7.705968009693	6.49390884459156e-13	3.62781415057343e-11	18.8893807567372
UQCC1	-0.241750342282603	7.84347124883629	-7.70596352083983	6.49408371648676e-13	3.62781415057343e-11	18.8893545669135
FANCE	0.427664886856348	7.59956847904011	7.69812549772896	6.80664392962258e-13	3.79139931581325e-11	18.8436365118757
LLGL1	0.683491290403365	8.56219298537804	7.69584040978801	6.90053682155516e-13	3.8325900606886e-11	18.8303125228949
ZFP91	0.218962596362349	8.852844215595	7.69273532745809	7.03017892860127e-13	3.89203832128171e-11	18.8122106060753
BGN	0.68611760888076	10.7965929976463	7.69231105646034	7.04807897073443e-13	3.89203832128171e-11	18.8097375017303
UBE2V2	-0.207389791304813	7.68723125493754	-7.69157367186843	7.07929663392522e-13	3.89807574252553e-11	18.8054394076666
FOXP1-IT1	0.538157544618255	7.69248360144642	7.69004422840165	7.14448330396452e-13	3.92272959006532e-11	18.7965252227461
RNF114	0.319219388058826	9.3299002296121	7.68861608595255	7.20588826032952e-13	3.94517249853996e-11	18.7882023008053
B4GAT1	-0.54241302709759	9.74366782472058	-7.68041548164004	7.56872326844267e-13	4.13204985936542e-11	18.7404266056822
CDK11A	0.798329002977071	7.76270612102564	7.6797528825241	7.59881685428453e-13	4.13672701101376e-11	18.7365675583768
MBOAT2	0.350403006125683	7.8327996382643	7.67732799905994	7.70996144033251e-13	4.1853765253918e-11	18.7224462765279
TBC1D2B	0.344072579434312	7.86071760361604	7.67079136986672	8.01764036045565e-13	4.34014069878525e-11	18.6843920018935
SPG20	0.296646424413193	7.39591865868508	7.66536235214607	8.28239129627463e-13	4.47086273990196e-11	18.6527989098096
WDR6	0.450381706778979	9.95921369631821	7.66337808936778	8.38129789370464e-13	4.51157987740398e-11	18.6412548340012
APLP2	-0.298113122950684	7.73598732031558	-7.65995198361983	8.55483098794203e-13	4.59212813115313e-11	18.621326099124
HS6ST2	-0.258354254887869	6.62711505421433	-7.65885896758721	8.61093657323312e-13	4.60936958573317e-11	18.6149693103721
PIEZO2	0.540675522008768	7.1925035278501	7.65816342797181	8.64682860631423e-13	4.61572514798724e-11	18.6109244242232
MEIS3	-0.256985151887335	6.63963626829717	-7.65405686817618	8.86177555071982e-13	4.71736123983886e-11	18.5870468313869
RNF187	-0.192887923329934	6.46175005462196	-7.64729075249025	9.22751271111872e-13	4.89848375054057e-11	18.547720040831
KCNV1	-0.582125973707826	7.0972393634188	-7.64492709125632	9.35876491505508e-13	4.95447342624279e-11	18.5339860422478
NBEAL2	0.345829918620361	7.02812195287311	7.64325854765075	9.45252775801976e-13	4.9903633496117e-11	18.52429236374
ASUN	0.319009020627996	7.33792753168968	7.63961613161927	9.66045073548903e-13	5.08616114476418e-11	18.5031350479391
RTN3	-0.534054851864676	9.66324132486522	-7.63224979890428	1.00948693109479e-12	5.30035802045044e-11	18.4603633744733
SYDE1	0.345280229424604	6.84477991446417	7.63173826214251	1.0125743825397e-12	5.302082264105e-11	18.4573940152106
RGS4	-1.40038796633543	10.3278813334911	-7.63048455493229	1.02018084958805e-12	5.32739548547107e-11	18.4501169657436
BEX5	-0.851628026862382	8.1803828835503	-7.62726161032498	1.03999534051313e-12	5.40289290172909e-11	18.4314125426234
NXPH2	-0.25776065995458	6.73361460996713	-7.62721874511355	1.04026142147045e-12	5.40289290172909e-11	18.4311638018304
VMP1	-0.335291784147945	8.48355995527942	-7.62268160972583	1.06880917524261e-12	5.53620105677556e-11	18.4048396488644
AUP1	0.202886075690932	7.08897019505588	7.6200035267738	1.08602188089034e-12	5.61023722716926e-11	18.3893055054423
EGR3	-0.272042633601989	6.93389589722551	-7.61660874347088	1.10823542575745e-12	5.70964079806457e-11	18.3696183404888
COX6B1	-0.351238378748111	8.63222590636423	-7.60853911273586	1.1628579243299e-12	5.9750376288363e-11	18.3228393819699
SCARF2	0.066440770954646	6.3211781122551	7.60765638716183	1.16899218024615e-12	5.9905393940774e-11	18.3177239023957
BEX2	-0.777804609474721	10.7704784880342	-7.60571392731894	1.18260365960916e-12	6.04417407625247e-11	18.3064682763946
GPN1	-0.270068393234499	8.31699811192636	-7.60447637331932	1.19135722350933e-12	6.07276174116148e-11	18.2992980429527
SLC6A12	0.843798003810015	8.67009465351742	7.60315072385865	1.20080498448867e-12	6.10472735103673e-11	18.2916180865962
SLC39A10	-0.805532215737967	8.74395653789612	-7.60017297153311	1.22229804149527e-12	6.19213296572481e-11	18.2743695216433
DNAJC5G	-0.203312594530035	6.49829380151216	-7.59960217257264	1.22646123163776e-12	6.19213296572481e-11	18.2710635935653
PARD3	0.119722102962504	6.41296090268245	7.59855515805206	1.2341342337804e-12	6.19213296572481e-11	18.2649998863238
CDH23	0.220021830383505	6.66929135513478	7.59821329071456	1.23664985818459e-12	6.19213296572481e-11	18.263020083612
TXLNA	0.541726557467349	9.6900423721499	7.59815632228185	1.23706955186363e-12	6.19213296572481e-11	18.2626901758881
LOC390705	0.152548101400471	6.44422537859303	7.59812083808544	1.2373310396203e-12	6.19213296572481e-11	18.2624846853762
PAWR	0.137199779423526	6.48975508923077	7.59673449486199	1.24759007508036e-12	6.21656124770807e-11	18.2544567135892
C2orf80	-0.841378504765688	9.35921128407626	-7.59658557058855	1.24869711487152e-12	6.21656124770807e-11	18.2535943764311
DNAJB12	0.10421059428108	6.75558297165023	7.59615313591352	1.25191715817402e-12	6.21656124770807e-11	18.2510904403714
SNORD99	0.242264847927355	7.00968956048652	7.59495269436749	1.26089911160674e-12	6.24012807808549e-11	18.2441398966946
SRD5A3	-0.319369506761989	6.61404758687705	-7.59465218629627	1.26315752842548e-12	6.24012807808549e-11	18.2424000501377
FOXJ1	0.457984041639289	6.72395947510848	7.59340657285835	1.27256144588783e-12	6.2704649501606e-11	18.2351887355392
LINC01554	0.174520477336855	6.55024728270874	7.59227129326864	1.28119265945218e-12	6.29112712342036e-11	18.2286167354722
TIMM23	-0.374071608288412	8.56301748318212	-7.59199497182432	1.28330219721121e-12	6.29112712342036e-11	18.2270172226885
RRAGA	-0.541321257875179	10.7993137193688	-7.588821725514	1.3077754581501e-12	6.39478905324949e-11	18.2086508204718
TBC1D9	-0.733202444528146	8.70782883656805	-7.58805632335287	1.31374726138717e-12	6.39751458266309e-11	18.2042213719702
KCNJ10	0.509169507502683	8.410741195595	7.58789734336106	1.31499102885566e-12	6.39751458266309e-11	18.203301371018
TOMM70	-0.46285591929092	9.59523555354372	-7.5871110145732	1.32115995018679e-12	6.41129564715644e-11	18.1987511185588
PPP2R2C	-0.169000009090075	8.38270593938199	-7.58379060945917	1.3475262933122e-12	6.52277399964248e-11	18.179539700685
LRRC14	0.39673414376858	7.97791247860618	7.58325252776107	1.35184774671186e-12	6.52725079109592e-11	18.1764268565986
PGAM1	-0.470688456958896	7.47695604767916	-7.58003595993012	1.37796795686951e-12	6.63669429252166e-11	18.1578212335071
INTS9	0.295001906886878	8.00729524991453	7.57827044996026	1.39251627105644e-12	6.68999629522291e-11	18.1476107773219
GUCD1	0.440924775910222	8.45726160566732	7.5758895482712	1.41237632339473e-12	6.76848773233829e-11	18.1338433532026
UBQLN2	-0.477307064888834	10.2962578145299	-7.57543358617809	1.41621150939006e-12	6.76998422287281e-11	18.1312070440692
BMP1	0.240456190608093	6.99094468892834	7.57475805140828	1.42191249780618e-12	6.78037034003508e-11	18.1273013529566
PRPS1	-0.402260147599085	8.29423792485207	-7.57405698175117	1.42785297187718e-12	6.79184419815936e-11	18.1232482263228
SLC25A35	0.121998704296611	6.40084835429323	7.57265224208465	1.43982988602909e-12	6.82724876103484e-11	18.1151275456591
ZNF786	0.761817019478123	10.1974735016305	7.57194936395199	1.4458599032916e-12	6.82724876103484e-11	18.1110645705099
MXD4	0.628613891432407	10.8600542200657	7.57193839184687	1.44595423101482e-12	6.82724876103484e-11	18.1110011480475
PLEKHA4	0.429844291948408	6.97724721806706	7.56869212360984	1.47413141698044e-12	6.94323123532183e-11	18.0922387926781
RNF135	0.14170105725884	6.5908024800263	7.56818478471134	1.47858382822154e-12	6.94717492101057e-11	18.0893069324647
SEPHS1	0.221304835093633	8.52184861435897	7.56616839738653	1.49641146420396e-12	6.99043096589336e-11	18.0776554781901
STEAP3	0.113833280881437	6.34396016727153	7.56583853089322	1.49934809384789e-12	6.99043096589336e-11	18.0757495427579
GABARAPL1	-0.68082106201185	10.4328463975937	-7.56540235991962	1.50323984559286e-12	6.99043096589336e-11	18.073229459322
ZBTB14	0.243780454436872	7.73927233976331	7.56537757680038	1.50346127347658e-12	6.99043096589336e-11	18.0730862711938
HDDC3	-0.208447578048142	7.92520012640368	-7.5650961188081	1.5059782587708e-12	6.99043096589336e-11	18.071460123812
CCDC94	0.38387652302649	7.9683831296384	7.56268725566898	1.52769101048487e-12	7.07412967433442e-11	18.0575440439772
MSC	-0.129913712777349	6.26972178808678	-7.55744738172117	1.57599609134152e-12	7.24878687819222e-11	18.0272813596444
PCDH8	-0.249559449378529	6.5207153200789	-7.55724518622941	1.57789003129388e-12	7.24878687819222e-11	18.0261138138564
MOB3C	0.219127896257158	6.84697165456936	7.55720968395097	1.57822280884163e-12	7.24878687819222e-11	18.0259088133181
VEZF1	0.457629349488315	10.0105654306246	7.55696722621601	1.58049732110243e-12	7.24878687819222e-11	18.0245088053145
GDF11	0.44081882105876	8.01660599727811	7.5520045303486	1.62777119430524e-12	7.44013573492582e-11	17.9958583481486
TOP3B	0.315857620167567	7.20294766218277	7.55172271556953	1.63049726575879e-12	7.44013573492582e-11	17.9942316895198
PRKAR1B	-0.337220812798662	6.61807432857331	-7.55121762548625	1.6353944378038e-12	7.44013573492582e-11	17.9913163489115
COLGALT1	0.451197431578979	8.35695933168968	7.55097985013269	1.63770485292898e-12	7.44013573492582e-11	17.9899439644842
ISCU	-0.443789174656757	10.3379880611571	-7.55040804579373	1.64327417815751e-12	7.44783016076719e-11	17.9866437372708
CITED1	-0.163742164440809	6.4108811930835	-7.54890143622286	1.65803823763627e-12	7.48360417531966e-11	17.9779488313364
GMPR	0.431537791858854	7.07378188113084	7.54880824014191	1.65895580927625e-12	7.48360417531966e-11	17.977411011269
TRAK2	0.432236419234274	9.32298735375411	7.54683533439976	1.67849847273148e-12	7.5540293092461e-11	17.9660265198703
MAT2A	0.365355983620875	11.2475228902564	7.5441175723121	1.70579247799003e-12	7.65892851624635e-11	17.9503465249194
FBXL7	0.284004105399018	7.19471796331361	7.53198786329158	1.833055487777e-12	8.2111485567857e-11	17.8804019558696
CD151	0.307205328322732	8.28376512857331	7.52690986653529	1.88907935136699e-12	8.44242741749289e-11	17.851138346279
MDH2	-0.38654359309694	11.4956358694412	-7.5238983651597	1.92310024280165e-12	8.57452839116456e-11	17.8337886359868
PTBP1	0.534952849813887	10.4120407444181	7.52008071137511	1.96709985909187e-12	8.74477256267576e-11	17.8117999671118
CACNG3	-0.676057027868493	9.68655371366206	-7.51979917341848	1.97038378500214e-12	8.74477256267576e-11	17.8101786229187
CLTA	-0.382555007933444	8.52560279573965	-7.5192402219069	1.97691959511488e-12	8.75356310122644e-11	17.8069597839862
TBCA	-0.270750411473449	10.9289230259829	-7.51752372206796	1.99712483133709e-12	8.81536363222144e-11	17.7970757722497
CADM4	0.533087339549382	9.14806370775805	7.51727653498638	2.00005127941331e-12	8.81536363222144e-11	17.795652511401
LMNB2	0.35398849534546	8.25190667183432	7.51616219431646	2.01329666833039e-12	8.8534375458364e-11	17.7892366439178
CENPB	0.677640998635409	10.1403275695201	7.51295679952453	2.05188224990984e-12	9.00251625491264e-11	17.7707843132089
OLA1	-0.16046076894377	6.50982224021039	-7.50551121229233	2.14435333471773e-12	9.38679681851269e-11	17.7279391766951
CALHM2	0.145166932506331	6.75713181697567	7.50384257185912	2.16563551942233e-12	9.45841313107702e-11	17.71834026196
GSTM3	0.525612265770878	10.1692292145431	7.49867971121926	2.23281468321767e-12	9.71320656431502e-11	17.6886480682653
PTPRN2	-0.519466352069675	8.01044185616042	-7.49858372198805	2.23408300017029e-12	9.71320656431502e-11	17.6880961286217
CRYM	-0.556279618668372	7.42812256859961	-7.4972625749213	2.25161198172021e-12	9.74656188249422e-11	17.6804999020203
WBP11	-0.168213838603423	7.86864793575279	-7.4972410597607	2.2518985668041e-12	9.74656188249422e-11	17.6803762018834
SERF1A	-0.1171257433103	6.49246237530572	-7.4954164682264	2.27633400945657e-12	9.83018217072517e-11	17.6698865242422
NOMO1	-0.286365512319347	7.51675055786982	-7.49476563533846	2.28511340142406e-12	9.84596955945431e-11	17.6661451862442
PTPRN	-0.778957416869501	7.73415359731755	-7.49406713532941	2.29457302929329e-12	9.86461071676268e-11	17.6621300287304
KPNA1	-0.314043609031268	8.04241736460223	-7.49314458355115	2.30712627485736e-12	9.89643875534241e-11	17.6568272763608
CBLN4	-0.846818234379362	7.62049574604865	-7.49104835886206	2.33590266612242e-12	9.99755936188742e-11	17.6447796695835
NREP	-0.510231529735057	9.6693754009073	-7.48552296029399	2.41346459173189e-12	1.02884497292621e-10	17.6130324152881
PYROXD2	0.362782870187519	7.39043933335963	7.4854450624309	2.41457606697051e-12	1.02884497292621e-10	17.6125849292199
LPA	-0.0480043079744492	6.2690510373833	-7.48401768807796	2.43503215536862e-12	1.03526577278139e-10	17.6043857939788
TMC6	0.618492956262986	7.58729565113741	7.4806562896997	2.48388428272972e-12	1.05370428832709e-10	17.5850805919852
INPPL1	0.69261500012543	8.69306025838264	7.47750758399424	2.53052327379579e-12	1.07112479631132e-10	17.5670012213761
C8orf37	0.41812282782373	12.7010741312032	7.47349248104137	2.59125260884776e-12	1.09441981064236e-10	17.5439531644762
ZCCHC24	0.750044311721883	9.68847347669954	7.47213855615651	2.6120539829222e-12	1.1007859953907e-10	17.5361826999265
TGFB1I1	0.312209212155349	6.75480879485865	7.47105699365899	2.62878933219977e-12	1.10541454260138e-10	17.5299759342317
BEX1	-0.506102537390689	9.87283110322156	-7.46947326580531	2.65348617938879e-12	1.1133634041335e-10	17.5208882770168
RUFY1	0.0913804867956571	6.69448454594346	7.46707784366522	2.69127697513593e-12	1.12591589816554e-10	17.5071450036834
CCDC125	0.346739236017743	8.87162317522682	7.46683607916117	2.69512053471482e-12	1.12591589816554e-10	17.5057580603419
BBX	0.411166405155452	9.05256142982249	7.46542787869726	2.71761608368331e-12	1.13285093883172e-10	17.4976800498488
ASTN1	-0.253307522998697	8.10704313204471	-7.46326680694153	2.7524998504142e-12	1.14490886635086e-10	17.4852848850432
CHGB	-1.31897777089691	8.93916974978304	-7.46256558334257	2.7639137172347e-12	1.14717343205398e-10	17.4812633295845
LMBRD2	-0.293398531258529	7.49340934724523	-7.46145076136791	2.78215610906608e-12	1.15225633508454e-10	17.4748701908474
LCAT	0.532739606670551	7.12300035651545	7.46032446493512	2.80070707523138e-12	1.15670824780528e-10	17.4684117809594
CGN	0.328044338957316	7.26379006028928	7.45965945618114	2.81171761329373e-12	1.15670824780528e-10	17.464598737944
TAL1	0.123667968025055	6.37050248765286	7.45964128550061	2.81201906447845e-12	1.15670824780528e-10	17.4644945530766
CALY	-0.571808865134027	9.22214915934254	-7.45934240015741	2.81698215107909e-12	1.15670824780528e-10	17.4627808601123
TPI1	-0.568466688564838	9.53558389233399	-7.45696483071758	2.85677196454937e-12	1.170545561679e-10	17.4491501362705
PLOD1	0.615011961800647	9.78853029873767	7.44958177488374	2.98390471365615e-12	1.21890336460873e-10	17.4068378945418
CCNH	-0.349685311581349	7.39630912930966	-7.44916876662602	2.99117933612081e-12	1.21890336460873e-10	17.4044716260778
USP11	-0.451266594077955	9.01288668404997	-7.44901909185885	2.99381999321081e-12	1.21890336460873e-10	17.4036141048656
ZNF704	0.143710508667133	7.25678985015122	7.44400847849813	3.08356214348625e-12	1.25278675922569e-10	17.3749126051864
SPOP	0.232340963606259	8.29347875939514	7.4424072845331	3.11279672846538e-12	1.2619960913696e-10	17.3657429764772
CHCHD2	-0.289390798350299	11.5372491269954	-7.43964221444565	3.1639275189183e-12	1.28002516065375e-10	17.3499106784133
PLEKHA7	0.203757373558407	6.73075711072978	7.4390175993198	3.17559210809729e-12	1.28120831754002e-10	17.3463346913118
SYN1	-0.480434626278688	8.42490079071663	-7.43877222107233	3.18018612409112e-12	1.28120831754002e-10	17.344929920263
MRGBP	0.416100081347006	8.81206022599605	7.43820796644161	3.1907751276168e-12	1.28278505496678e-10	17.3416997037893
TBL2	-0.249305240112853	6.75939011268902	-7.43634688596828	3.22594837069474e-12	1.29421815949146e-10	17.331046439076
PCDHA12	-0.0597345602825703	6.25729953542406	-7.43390366667509	3.27270581571803e-12	1.31024140959695e-10	17.3170630999232
ZXDB	-0.231130708733214	6.70067190032873	-7.43079216898974	3.33322297154847e-12	1.33169533979723e-10	17.2992586462581
BCL11B	-0.230942394542718	6.92913635360947	-7.42964659492887	3.35578120134409e-12	1.33792629349024e-10	17.2927045340023
SYNGR3	-0.562417040034358	7.31004298905983	-7.42831276279014	3.38223664785357e-12	1.34568202198348e-10	17.2850740517992
RAMP1	0.480911600391124	7.89140522377383	7.42401190387792	3.4689518873398e-12	1.37733157890514e-10	17.2604751754742
MCL1	0.332498126312403	7.64730216898093	7.42213730634702	3.50743202825288e-12	1.38818347995687e-10	17.2497558219739
NDFIP1	-0.616994872763755	9.56199048469428	-7.42197754181622	3.51073097392433e-12	1.38818347995687e-10	17.2488423228923
CDIP1	0.399335198599807	7.19766015784352	7.42100593056508	3.5308596916476e-12	1.39327578427909e-10	17.2432870930488
FAM129B	0.369958757363508	7.62599511279421	7.41706112068195	3.61376152802819e-12	1.42049368801945e-10	17.2207365902315
NSF	-0.572407348864144	8.21646953023011	-7.41697821262901	3.61552435007905e-12	1.42049368801945e-10	17.2202627173779
FAM107B	0.822888531577357	9.33927508896778	7.41667346662641	3.622011277148e-12	1.42049368801945e-10	17.2185209230595
KIF1BP	-0.470450111873735	7.73807686182774	-7.41443244756475	3.67006885618226e-12	1.43640963766303e-10	17.2057134554343
PPP4C	0.285424730899244	8.06492140439185	7.41251650285194	3.71165448645138e-12	1.44973301353935e-10	17.1947654882503
HMP19	-0.640499175905635	9.50854427529257	-7.41211763006718	3.7203703982165e-12	1.45018981627843e-10	17.1924864716944
NEK11	0.208636886514864	7.06023665343853	7.41082295716416	3.74880032210561e-12	1.45831367995756e-10	17.1850896400732
KAT14	-0.283846185349871	8.35771023142669	-7.40781889162995	3.81559647506816e-12	1.48129934265424e-10	17.167929315714
ITPRIPL2	0.427214994164014	7.65633066433925	7.40644970355928	3.84642948419926e-12	1.4902587781826e-10	17.1601092867167
GPRASP2	-0.514613977846649	8.04285041117686	-7.40601326935717	3.85630926601964e-12	1.49108038561568e-10	17.1576167889671
ERLEC1	-0.538294331110452	9.29241002527285	-7.40498344139591	3.87972148283487e-12	1.4971206372618e-10	17.1517357113724
ARF3	-0.453774787124994	9.03326371117686	-7.40343312950893	3.91523148518175e-12	1.50779566033542e-10	17.1428831392835
PDP1	-0.736564116429567	7.87852688944116	-7.40259173581351	3.93463788430098e-12	1.51223872445224e-10	17.1380790523805
CHST12	0.473321018987745	8.44511685638396	7.40148344809511	3.96034516868941e-12	1.51740706101407e-10	17.1317515475275
CNOT9	-0.33758230717738	7.20432832535174	-7.40133171729441	3.96387752838144e-12	1.51740706101407e-10	17.1308853174354
SNORA11	0.108548976893412	6.34028352408941	7.40014532658568	3.9916047477659e-12	1.52498346794865e-10	17.1241125598423
SLCO3A1	0.22299683610621	6.95078698487837	7.3957937194652	4.09495654332332e-12	1.56136468041754e-10	17.0992756521528
ITGB1	0.294000274474961	8.12734146829717	7.39534750247802	4.1057025824866e-12	1.56161430567018e-10	17.0967293146603
FTSJ1	-0.181122002550072	7.09449004368179	-7.3950921910337	4.11186365545667e-12	1.56161430567018e-10	17.0952724180261
MYOT	0.658968523593196	7.87683577207101	7.39113612145804	4.20850537171034e-12	1.59516464947056e-10	17.0727012587187
CAMK1G	-0.577561898624886	7.69004229663379	-7.38938837219482	4.25191202377749e-12	1.60844475119945e-10	17.0627316934508
ZNF771	0.3434455600355	7.0705419225378	7.38477814171682	4.36854378492958e-12	1.64709199195856e-10	17.0364401474606
MTMR11	0.336117067595637	8.38803179040105	7.38467387644357	4.37121775458638e-12	1.64709199195856e-10	17.0358456413908
COBL	0.295264972746235	11.2448818171861	7.38391959278281	4.39061020035807e-12	1.65116156986851e-10	17.0315449597024
PFDN1	-0.369925023175638	8.26895476094675	-7.38300862946031	4.41414416436777e-12	1.65676969544249e-10	17.0263512662007
VAMP2	-0.968696932133016	9.78013092198554	-7.38227754557546	4.43312118567314e-12	1.66064892446551e-10	17.0221833801814
WWC1	0.472234389058194	8.55812071935569	7.38137272029564	4.45671970174029e-12	1.66624090483158e-10	17.0170253172161
RALGDS	0.172808295906497	7.97354166550953	7.38018727869126	4.4878247671998e-12	1.6746122048792e-10	17.0102680990396
HPRT1	-1.05045800359071	9.35970830119658	-7.37528157399193	4.61884264211527e-12	1.72016083437072e-10	16.9823111591762
PSD4	0.276528539767596	6.72325330800789	7.37425822934331	4.64664593291404e-12	1.72226996204433e-10	16.976480560081
SRPX2	0.16817002130854	6.33574792368179	7.37417076913736	4.64902979645574e-12	1.72226996204433e-10	16.9759822684705
UBIAD1	0.183793974024774	7.08859411363577	7.37408412636704	4.65139257064581e-12	1.72226996204433e-10	16.9754886373176
LARGE1	-0.278109190354271	7.89198333838264	-7.37206476009488	4.70679850897739e-12	1.73943359513497e-10	16.9639845848998
FNTB	0.280643810748949	7.90069795107166	7.37158558669309	4.72004112976139e-12	1.74097947006957e-10	16.9612550569701
PDHB	-0.424432049713005	10.5327536274688	-7.36962206056312	4.77469134880872e-12	1.75776328831527e-10	16.9500712024902
KIAA0355	0.282311119818248	8.34680656915187	7.36790626526197	4.82295792914333e-12	1.77197560436021e-10	16.9402997304294
NMNAT2	-0.284234280905448	7.23749175090072	-7.36733733144148	4.83906860392669e-12	1.77197560436021e-10	16.9370599258872
TCL1B	0.323833112614437	6.7062448103879	7.36727067793472	4.84095952692464e-12	1.77197560436021e-10	16.9366803753259
IL9	-0.0624735406089014	6.2555817843261	-7.36488462522733	4.90913334317695e-12	1.79351360182189e-10	16.923094537368
GATAD2A	0.365245313228355	8.6923825312689	7.36228730975972	4.98442150034866e-12	1.81756409814422e-10	16.9083085850027
ORC5	-0.16986987031241	7.07057960318212	-7.35996530080341	5.05269420961171e-12	1.83897016337326e-10	16.8950923520286
OSBPL10	-0.528151930556673	7.57008409875082	-7.34376459289403	5.55542752033774e-12	2.01812194061116e-10	16.8029471128384
PHGDH	0.488503743028152	11.5099147561604	7.34339159926143	5.56756568939171e-12	2.01871528024605e-10	16.800826961089
ELF1	0.397359076220416	7.89688936462853	7.34236546549556	5.6010940240066e-12	2.02704753030762e-10	16.794994573329
PLAU	0.10759655872216	6.38731210987508	7.34123367554949	5.63830590775801e-12	2.03667903438695e-10	16.7885621802088
NSRP1	0.294210571438823	7.37659013176857	7.34074045653416	5.65459863814987e-12	2.03873212062525e-10	16.785759202171
PLXDC2	0.377171304124793	8.08390850010519	7.34029328381406	5.66941048319245e-12	2.0402445927998e-10	16.7832179975571
C15orf57	-0.150153687813361	7.53071164252465	-7.33855511848397	5.72734911097295e-12	2.05675735631884e-10	16.7733411290316
LRRC3DN	0.206002744504685	6.37889607704142	7.33812337447066	5.74183095130776e-12	2.05675735631884e-10	16.7708880100396
DHDDS	-0.18879906530558	7.38257336877055	-7.3379575014538	5.74740438332318e-12	2.05675735631884e-10	16.769945560417
CALM3	-0.418503912182855	13.0351687055358	-7.33282227132013	5.92261939414855e-12	2.11552001667942e-10	16.7407743438021
PHF2	0.177368550876916	7.25061306293228	7.33188559621714	5.9551430250958e-12	2.12319078874334e-10	16.7354546944587
MESDC1	-0.177103856308294	6.83565552495727	-7.33073221892738	5.99543347421859e-12	2.13359713100109e-10	16.7289048532484
MVB12A	0.39410459135903	7.55111429701512	7.32642439698584	6.14831135817843e-12	2.18395747449381e-10	16.7044465393346
TMEM14B	-0.475343374542662	9.21888146510191	-7.32446143536829	6.21924447102879e-12	2.19783232171562e-10	16.6933041979641
ARHGAP22	0.378158376078264	7.90610083076923	7.32418867684629	6.22916454275063e-12	2.19783232171562e-10	16.6917560736388
ACTR10	-0.591538508704625	8.81920629234714	-7.32415660531153	6.23033199234505e-12	2.19783232171562e-10	16.691574043968
RPS16	0.260988969858698	12.7830015023274	7.3240800465654	6.2331197134569e-12	2.19783232171562e-10	16.6911395182888
PKN2	0.357137371884159	7.67384124493097	7.32339968659756	6.25794772504373e-12	2.20254544747556e-10	16.6872781003769
FGR	0.350892845064658	7.18273084804734	7.32305281427543	6.27064351381595e-12	2.20297909332726e-10	16.6853094861126
POLA1	0.122929170037817	6.90253449619987	7.32209026907132	6.30600676587139e-12	2.21136007335311e-10	16.6798470000158
KLF2	0.724247526585909	10.4204522741091	7.3184601876248	6.44115427900835e-12	2.25463864808203e-10	16.6592497525392
ANTXR2	0.332099563281763	7.27594371083498	7.31756928306478	6.47475728399021e-12	2.26228019502618e-10	16.6541955952362
GLTP	0.499631123469671	10.4209487661801	7.31358039610829	6.62734463471512e-12	2.31139168503304e-10	16.6315706249633
TRIP10	0.307563551491907	6.61606998186719	7.31161341506559	6.70388961416202e-12	2.33385229556796e-10	16.620416456954
ERICH3	-1.01055198300102	8.43758840094675	-7.30916915669687	6.80022520248964e-12	2.36196252085516e-10	16.6065581389218
TCEAL7	-0.415862554052231	7.80437914543064	-7.30894276044847	6.80921702947266e-12	2.36196252085516e-10	16.605274662008
MED14	-0.0664431196011099	6.58326600073636	-7.30823347094566	6.83746410794765e-12	2.36748734707081e-10	16.6012537298583
ACSS1	0.656288846427097	8.89071091934254	7.30702806740266	6.88573431430177e-12	2.37991288341613e-10	16.5944208513433
H2AFY	-0.178740026267349	8.32536033643655	-7.30612808082744	6.92199340479945e-12	2.38814986104185e-10	16.5893196543475
ARID4B	0.359956779913364	8.11805615493754	7.30493957280332	6.97016561350264e-12	2.40046008234194e-10	16.5825836356928
MTG1	0.194817164105262	6.52316097163708	7.30263345172039	7.06458278953943e-12	2.42862410494775e-10	16.5695151627041
DDAH2	0.332763544339876	7.08096153840894	7.30136058068574	7.11723640391953e-12	2.44235592810932e-10	16.5623029707463
HN1	-0.50747807898196	7.26822964305062	-7.29687758023426	7.30578460705707e-12	2.50258935461347e-10	16.53690755642
FBXL19-AS1	0.323214854937773	6.79258717475345	7.29572314951457	7.35513147249489e-12	2.51500999122659e-10	16.53036933003
NEUROD6	-0.439895721162878	6.91403940898093	-7.29393739359719	7.43211375112214e-12	2.53681935977467e-10	16.5202566821394
SPRYD7	-0.442832148729814	7.77920708383958	-7.29160766870426	7.53374310387921e-12	2.56694931253984e-10	16.5070656616027
CSF2RA	0.393718156417545	9.49350489389875	7.28930843920505	7.63538720162341e-12	2.59644015206121e-10	16.4940496363101
SYTL4	0.725279647083622	8.22966492232742	7.28904054109409	7.64731813533144e-12	2.59644015206121e-10	16.4925332054919
LINC01184	0.218979919891623	7.05940101527942	7.28832200699608	7.67940926755706e-12	2.60273735263922e-10	16.4884661156838
ANAPC13	-0.348909710223502	10.3167285781065	-7.28554515256678	7.80468367638168e-12	2.63674301730294e-10	16.4727505233654
RUNX1T1	-0.140476469227532	6.60516555921104	-7.28524557206028	7.81831888153066e-12	2.63674301730294e-10	16.4710552510447
DDIT4L	0.72814441638884	8.82854454043392	7.28518878686063	7.82090607203348e-12	2.63674301730294e-10	16.4707339182253
SERPINB6	0.26625942438568	8.30768745600263	7.28439434584666	7.85719036097613e-12	2.64433672796634e-10	16.466238529334
ARHGEF10	0.472295230254854	9.50168899284681	7.2806705455054	8.0294940908466e-12	2.69760118782866e-10	16.4451708852346
ARSG	-0.186342793368557	6.57036308193294	-7.27983687318283	8.06857704677153e-12	2.70600078722179e-10	16.4404551627524
PPP2R2B	-0.118478163424987	8.09719406648258	-7.27842596138794	8.13514962493588e-12	2.72357439620893e-10	16.4324749419518
SARAF	-0.394577210972283	12.5008634871532	-7.27755777174379	8.17638357676694e-12	2.73261849034313e-10	16.4275648317552
ANLN	0.691918487788547	8.93140731197896	7.27688750081958	8.20835862897521e-12	2.73854214883709e-10	16.4237742917422
TTC31	0.260141258662546	7.42159251637081	7.2755315833806	8.27342017537916e-12	2.7554647402125e-10	16.4161068623144
PARM1	-1.05703391791284	9.42498796482577	-7.27493096886569	8.30240217674999e-12	2.76033326350527e-10	16.412710770947
ENO3	0.207390497139729	6.61370079548981	7.2744553440396	8.32542403340203e-12	2.76320679878906e-10	16.4100215288465
XPNPEP2	-0.273127244782247	6.70911877794872	-7.27283163018985	8.40449316587226e-12	2.78362387478097e-10	16.400841597016
TUBB	-0.384545055095563	8.41126963857988	-7.27259842325093	8.41591024222169e-12	2.78362387478097e-10	16.3995232185915
PROM2	0.329698853215517	6.9699585965812	7.26692608420923	8.69837461494835e-12	2.8721076456265e-10	16.3674634007768
PTPN11	0.255096102036235	11.1248290841683	7.26623122652259	8.73361348428163e-12	2.87512973573688e-10	16.3635370679753
SRSF1	0.218002454691506	10.3239385286917	7.26599841304715	8.74545183203002e-12	2.87512973573688e-10	16.362221589745
PDDC1	0.508373086231645	8.24537484069691	7.26586169139051	8.75241138266159e-12	2.87512973573688e-10	16.3614490752939
SST	-0.812155963164689	7.19373487339908	-7.26556582785433	8.76749046575867e-12	2.87516833243147e-10	16.3597773942187
KLC2	-0.131789737613494	6.39340399226824	-7.26416667389336	8.83914838696594e-12	2.8937293790856e-10	16.3518724500177
ENDOG	-0.240576767283007	7.16650419443787	-7.2607415475721	9.01701619108564e-12	2.94693877796076e-10	16.3325247998342
ARF5	-0.389661188594781	8.8971838278764	-7.25999554972065	9.05622219541951e-12	2.95472702766344e-10	16.3283115369665
MFSD10	0.440599481359145	10.3552890697436	7.2592314309922	9.09655501366778e-12	2.96285589318057e-10	16.3239961849177
MAP4K4	0.352276500769287	8.22909962884944	7.25852058503533	9.13423510485594e-12	2.97009468714072e-10	16.3199819213599
TNS3	0.630314875661533	10.9746788927022	7.25633747824857	9.25092180959436e-12	3.00295547998268e-10	16.3076549526873
LILRB5	0.108533749531469	6.40878096714004	7.25405123801571	9.37469852695284e-12	3.03800306226733e-10	16.2947478921064
TNFRSF10D	0.122978753945961	6.31920443856673	7.25340081936729	9.41020985116347e-12	3.04437714999677e-10	16.2910763490968
YWHAZ	-0.380712668231666	8.89755089015122	-7.25095372331795	9.54500919308065e-12	3.08279733888119e-10	16.2772644294435
LILRA2	0.279210936440418	6.70471089797502	7.24493093253232	9.88495027210695e-12	3.18250621905203e-10	16.2432818124088
SGIP1	-0.576736720439179	8.98038481287311	-7.2447015747496	9.89812933132724e-12	3.18250621905203e-10	16.241988015402
ACSS2	0.222226984759965	8.04353715516108	7.24460972088274	9.90341218188641e-12	3.18250621905203e-10	16.2414698783669
DPYSL3	0.33583231677564	10.9080277566075	7.24347828158743	9.96871412580234e-12	3.19316487395274e-10	16.2350878663277
KCNB2	-0.425517745769203	7.18015005864563	-7.24345930843355	9.96981279269212e-12	3.19316487395274e-10	16.234980850923
STS	-0.230295956200671	6.54760452160421	-7.23736836707716	1.03287671152437e-11	3.30262758159133e-10	16.2006339892995
NCAPD2	0.309875503893623	7.33213626679816	7.23597586155035	1.04126059129552e-11	3.32390444899103e-10	16.1927839482289
COG5	-0.132424032537065	6.84881248925707	-7.23563507370646	1.04332258824013e-11	3.32496354530854e-10	16.1908629387419
STMN2	-1.10892869388025	11.076997599737	-7.2339364178125	1.053660875833e-11	3.34533970781477e-10	16.1812884409953
MAPT	-0.214473408783657	7.65046002669296	-7.23378181842906	1.05460679730395e-11	3.34533970781477e-10	16.1804171029119
BTN3A1	0.111787058857831	6.48971268976989	7.23344590669697	1.05666497473325e-11	3.34533970781477e-10	16.1785239062437
HIGD1A	-0.560726727666189	10.4229112082577	-7.23344352074299	1.05667960797396e-11	3.34533970781477e-10	16.1785104591992
RHBDF1	0.533464855492346	8.80955750061801	7.23306799645686	1.0589852226135e-11	3.34712483930322e-10	16.1763940660242
PLCD3	0.426415823055075	7.32061566370809	7.23231032990033	1.06365221204617e-11	3.35635542838938e-10	16.1721241721773
STX12	-0.251989208728093	9.17721443159763	-7.23004511630382	1.07772664323395e-11	3.39519227918473e-10	16.1593598884025
GLTSCR2	0.271097723074226	11.3106326671137	7.22849631487588	1.08745545154015e-11	3.42023427369018e-10	16.1506338361665
RINL	0.302070085249803	7.16942432445759	7.22533137298443	1.10760642305549e-11	3.47792036468258e-10	16.1328056506813
MTIF2	0.134199138222556	7.27587315839579	7.22237770237019	1.12674452445662e-11	3.53224298963831e-10	16.1161715748624
CREG2	-0.909121840678497	8.36180654113084	-7.21649803574727	1.16581816192036e-11	3.64878299961294e-10	16.0830708233332
GAB3	0.126052746043256	6.40211251679158	7.2149735307757	1.17616579563566e-11	3.67330955995961e-10	16.074490830983
ZNF385B	-0.437353674408606	7.54433991868508	-7.21478121150353	1.17747759220228e-11	3.67330955995961e-10	16.073408521733
CACNB2	-0.225097429335857	6.82592358700855	-7.21356440932256	1.18581085259025e-11	3.69331072191684e-10	16.0665611433148
SLC8B1	0.451028678556327	8.37654217288626	7.21262943061501	1.1922535709439e-11	3.7073684260241e-10	16.0613001337987
UPF2	0.190296376866435	9.10119631786982	7.21195761454164	1.1969042168936e-11	3.71581717868243e-10	16.0575201483123
U2AF2	0.134017609992606	8.10775622143327	7.21051399658104	1.20695832111519e-11	3.74098678336622e-10	16.0493982857054
GLRB	-1.00076735870273	8.62633131971072	-7.2096234991275	1.21320172791535e-11	3.75233232910531e-10	16.0443887682966
TUBB4B	-0.473158625888907	9.43394767230769	-7.20943548847191	1.21452396768669e-11	3.75233232910531e-10	16.0433311544848
CDK19	0.513393789334675	9.98258919656805	7.20851073486514	1.22104829866493e-11	3.76643421435697e-10	16.0381293798511
TCERG1	-0.15437812747009	7.31790551301775	-7.2068489386488	1.23285966966121e-11	3.79677312049349e-10	16.028782670546
FOXD1	0.437835774133747	6.91926484015779	7.20645418246455	1.23568196957911e-11	3.79691394692444e-10	16.0265625605273
LOC102724002	0.251516167141936	7.62775702411571	7.20629009035053	1.23685701762747e-11	3.79691394692444e-10	16.0256397264178
VPS53	-0.153599075672043	6.99023898627219	-7.20466653918284	1.2485427125087e-11	3.8266738925486e-10	16.0165097194142
KIAA1755	0.161994837807161	6.45220836097304	7.20414620462678	1.25231088691996e-11	3.83211119648739e-10	16.0135838775175
CLDN15	0.438200125126104	7.79407340460224	7.20239675116982	1.26506262897668e-11	3.86497751049999e-10	16.0037475846873
NOL12	0.31794193281922	8.88572826030243	7.20198025825499	1.26811727654807e-11	3.8681602703848e-10	16.0014060568538
TLN2	-0.387424884523675	8.67094065864563	-7.20121251725837	1.27376714144875e-11	3.87923663347396e-10	15.9970900113774
TUBA1A	-0.534195203821064	11.3976358971992	-7.19834493788071	1.29509042599184e-11	3.93793555637424e-10	15.9809715346064
GOLT1B	-0.480821657694194	8.06907830727153	-7.19732613608681	1.30275072716432e-11	3.95497009856505e-10	15.9752458007941
AK1	0.403407459173157	8.02968492717949	7.19525275951809	1.31847867389479e-11	3.99640452306564e-10	15.9635947197491
STAT5A	0.348944439972867	7.33390087058514	7.19183178753153	1.3448396901061e-11	4.06988729523919e-10	15.9443751978468
APOO	-0.430795611644466	8.49946016623274	-7.19123110609548	1.3495217527919e-11	4.07763514518898e-10	15.9410010220185
ANKRD50	-0.25798253628154	7.529894262643	-7.18892519512415	1.36764525807687e-11	4.12590877935059e-10	15.9280496514674
ATP6AP2	-0.68999724311421	11.0171648816042	-7.18380071524298	1.40878602163651e-11	4.24336065482583e-10	15.8992760462782
ABHD1	0.22053974394094	6.63336504771861	7.17977936107515	1.44192372478148e-11	4.33637687310262e-10	15.8767046615036
SCP2	-0.168164304665338	6.80203933180802	-7.1789500817907	1.44885241338777e-11	4.34742953439772e-10	15.8720509174832
COX7A2L	-0.323449252139266	9.95395867604208	-7.1786555798612	1.45132089578556e-11	4.34742953439772e-10	15.8703983077716
ATP1A3	-0.563653109461496	7.07740624316897	-7.17852868611926	1.45238578398467e-11	4.34742953439772e-10	15.8696862503121
SERPINI1	-1.08623441338803	9.80130554700855	-7.17639341752878	1.47042097838205e-11	4.38844591082418e-10	15.8577053889426
CCDC115	-0.272029537023039	7.99233349034845	-7.17636579187284	1.4706557561382e-11	4.38844591082418e-10	15.8575503964938
TRIM56	0.482116682794402	7.53559352198554	7.17250270312614	1.50385327525057e-11	4.48055013806051e-10	15.8358800941812
GLIS3	0.137261945965575	6.6490760087048	7.17208643184887	1.50747434728115e-11	4.48438615041824e-10	15.8335453877522
GSPT2	-0.384072929911474	8.28543582063116	-7.17053255619697	1.52106740728191e-11	4.51679488520911e-10	15.8248309815427
ARHGAP20	-0.433326546224245	7.22556022658777	-7.17030482242102	1.52306972244133e-11	4.51679488520911e-10	15.8235539019508
CHCHD6	-0.356571344933023	7.47878339042735	-7.16872781546975	1.53700686889872e-11	4.53711331549458e-10	15.81471104312
MRPL21	-0.283081161755327	8.43833200362919	-7.16849415433898	1.53908257733036e-11	4.53711331549458e-10	15.8134009142572
UBXN2A	0.674822462599332	8.7839794791716	7.16847568251504	1.5392467881132e-11	4.53711331549458e-10	15.8132973445072
PHF14	-0.462415316795327	6.93930703890861	-7.16846237680657	1.53936508388534e-11	4.53711331549458e-10	15.8132227407676
CCDC93	0.170406890036793	7.46138569168968	7.16818372963557	1.54184448748485e-11	4.53746179418016e-10	15.8116604130263
TMCC3	0.221748622311683	6.75248804046022	7.16587168838435	1.56256961937114e-11	4.59142207575769e-10	15.7986985350044
GOLT1A	-0.136382891739903	6.40150158585141	-7.16394214466278	1.58007630025164e-11	4.63137995226005e-10	15.7878828753703
REPIN1	0.118450255293558	7.41306050841552	7.16384220339696	1.58098831694988e-11	4.63137995226005e-10	15.7873227208717
CRYGS	0.240723891381156	7.0934470842998	7.16328270903784	1.58610359975072e-11	4.63929267525259e-10	15.7841869293061
LRCH4	0.604933511302709	7.99673148916502	7.16170273847025	1.60063712178e-11	4.67468747252982e-10	15.775332447897
AP2A1	-0.343095550546217	6.90126469238659	-7.1553738918868	1.66018276090465e-11	4.83496763772946e-10	15.7398755653729
SNCB	-0.515279267234188	7.45465302740302	-7.15533557476243	1.66054984695917e-11	4.83496763772946e-10	15.7396609516106
DDIT4	0.784637579037538	9.79113325211045	7.15505473640297	1.66324278288009e-11	4.83548208148361e-10	15.7380879994896
FAM175A	0.265902439293406	8.85550872228797	7.15291063605558	1.68394491512697e-11	4.88827332839803e-10	15.7260802463804
SLC12A9	0.44832762850643	8.65848462648258	7.15197795920149	1.69302943910454e-11	4.90723178450556e-10	15.7208575595757
TM2D2	-0.420748470874535	8.09933825760684	-7.15105037233786	1.70211234414643e-11	4.92612845142499e-10	15.7156637646672
METTL7B	0.265980055494512	6.69509357723866	7.1504897940223	1.70762480288104e-11	4.93465050179923e-10	15.7125251324103
IGFBP5	0.450980354379151	9.62745934593031	7.15001940724885	1.71226395042537e-11	4.94062707737601e-10	15.7098915847708
PCF11	0.270337842452003	8.12698534716634	7.14965480719145	1.71586833907653e-11	4.94360447856576e-10	15.7078503724585
DYNC1I1	-1.07904207264912	9.43000411946088	-7.14842796280472	1.72805182901976e-11	4.96863047739255e-10	15.7009823289842
DNAJA2	-0.331459757137463	10.841348560526	-7.14826008034842	1.72972565404362e-11	4.96863047739255e-10	15.7000425528282
MKRN1	0.160198238458843	10.2712378311769	7.14786185131072	1.73370248579161e-11	4.9726209954414e-10	15.6978133883891
TBL1X	0.584015538897161	8.45188103852728	7.14589064626033	1.75352075382238e-11	5.02196845397983e-10	15.6867802406458
ARMC12	0.109036557755701	6.40001400795529	7.14427809645007	1.76989923034075e-11	5.06133236747889e-10	15.6777558497902
LY6G5C	0.200707987882417	6.82469203138725	7.14115448888256	1.80205588061824e-11	5.14563266832701e-10	15.6602783993357
PI16	0.526536830149652	7.36120222976989	7.13751947066298	1.8402036230942e-11	5.24676454376873e-10	15.6399450250915
MS4A14	0.200433546664994	6.44495350356345	7.13718030280402	1.84380340221601e-11	5.24923999709409e-10	15.6380481109579
RNF216	0.233046890556036	7.28668402692965	7.13691905926392	1.84658086268222e-11	5.24937047901837e-10	15.6365870511928
AP2S1	-0.291139117744789	10.2481303868508	-7.13663151470317	1.84964271991297e-11	5.25030785060083e-10	15.6349789331544
ITPR3	0.60115851916658	8.33636166099934	7.13456558071839	1.87178914769851e-11	5.30533511081451e-10	15.623426118827
RPRD2	-0.205153217510389	8.15141662149901	-7.13331904144665	1.88527815452599e-11	5.3317283454275e-10	15.6164563398059
GNG13	-0.143087707706063	6.39506697739645	-7.13290833217118	1.88974347801926e-11	5.3317283454275e-10	15.614160094028
CALML4	0.0878694162709666	6.50912991355687	7.13273733348446	1.89160568933624e-11	5.3317283454275e-10	15.613204075324
SPEN	0.299039530258895	9.7878884886259	7.13248727290956	1.89433216122546e-11	5.3317283454275e-10	15.6118060616392
HELZ2	0.460902263921303	7.3400231034451	7.13242850907724	1.89497344014518e-11	5.3317283454275e-10	15.6114775347903
NEK7	0.320392898737098	7.30501756815253	7.13078637850344	1.91298058679609e-11	5.36945200476595e-10	15.6022976236575
C17orf58	-0.229836240614022	7.49396370998028	-7.13069666526214	1.91396920604916e-11	5.36945200476595e-10	15.6017961399604
TM2D3	-0.35822863572696	8.31717334132807	-7.12988569478329	1.92292881781446e-11	5.38672348279016e-10	15.5972631011167
ARHGEF6	0.417977024097882	10.1220638110191	7.12857792442118	1.93746432417185e-11	5.41954176384431e-10	15.5899537549221
BOLA3	-0.297817808257127	8.57234716110454	-7.12442965279872	1.98429225097552e-11	5.54115874004483e-10	15.5667735123932
FRYL	0.157886620039712	7.09393644715319	7.12421820768861	1.98670883691049e-11	5.54115874004483e-10	15.5655921817274
RAB13	0.701502654977694	7.55376295095332	7.12380692385684	1.99141768004412e-11	5.54518206457989e-10	15.5632944227515
IKZF4	0.288220505727023	6.99994308657462	7.12347353297062	1.99524279546629e-11	5.54518206457989e-10	15.5614318921994
TBR1	-0.53949191607675	6.98454850794214	-7.12313306829343	1.99915655195608e-11	5.54518206457989e-10	15.5595298951445
RNF166	0.159113850163195	6.60052059898751	7.12308640175988	1.99969358940202e-11	5.54518206457989e-10	15.559269197875
ARHGAP17	0.243995739331172	7.46055760596976	7.12145412931394	2.01856756265053e-11	5.58945430136241e-10	15.5501513167549
PTGFRN	-0.245593827821021	7.74482151777778	-7.12116377455175	2.02194329943165e-11	5.59074595470187e-10	15.5485295206532
ZNF25	-0.596762717767183	9.61895758620644	-7.12044514673472	2.03032221474653e-11	5.60584798861839e-10	15.5445157413683
MTPN	-0.398545275817165	10.779941888021	-7.11659272102669	2.07582740920108e-11	5.72326762160935e-10	15.523002646342
RASAL3	0.33210093455847	6.97978432218277	7.11286863952453	2.12077252126005e-11	5.83702960721797e-10	15.5022126844524
RNU6-1	0.434619053057187	10.584285001144	7.11267269726461	2.12316370684569e-11	5.83702960721797e-10	15.5011189971073
SFSWAP	0.23469833981264	7.75570681291256	7.11217500811912	2.1292492310681e-11	5.8453974962051e-10	15.498341133292
CYP26B1	-0.759764852965999	8.59054013543721	-7.11147294548192	2.13786301218803e-11	5.8606723973206e-10	15.4944227458343
RBFOX1	-0.355562357543143	7.27111668917817	-7.10687029896539	2.19519164525396e-11	6.00184562528141e-10	15.4687397866038
GPT	0.446308869209729	6.90760815341223	7.10667252590943	2.19768871507037e-11	6.00184562528141e-10	15.467636421158
FOXO4	0.662481815578822	10.6143175476134	7.10659012446542	2.19872993713801e-11	6.00184562528141e-10	15.4671767131141
C8orf58	0.144098136369477	6.65101812387903	7.10572554776282	2.20968408372551e-11	6.0231913527593e-10	15.4623535272817
BRPF1	0.287258638408133	8.67408459187377	7.10512514223724	2.21732285104925e-11	6.02827479468384e-10	15.4590042652113
NFIA	0.528005552323773	9.12188434245891	7.10508590915577	2.21782290671878e-11	6.02827479468384e-10	15.4587854157357
PDCD4	0.299143748749781	8.80493918579882	7.10364899649288	2.23621431053509e-11	6.06967943581256e-10	15.4507705317776
GSKIP	-0.394391080433408	7.71289924512821	-7.10207767530912	2.25649828319298e-11	6.11280792129505e-10	15.4420070159525
MPC2	-0.395147873736963	8.92932853852728	-7.10192600555219	2.25846574601628e-11	6.11280792129505e-10	15.4411611885083
ASPRV1	0.183942276214752	6.7977220174096	7.1007273717419	2.27407409302096e-11	6.14639688404835e-10	15.434477052232
GABRA1	-1.09270195919095	8.53454626852071	-7.09855100607589	2.30268673015262e-11	6.21499029400885e-10	15.4223423086023
PFKFB4	0.380217130482506	7.93819656017094	7.09797427803757	2.31032829801714e-11	6.22686941135981e-10	15.4191270136812
SMO	0.363725497357408	6.93323126286653	7.0953308139407	2.34567515942917e-11	6.31328284856448e-10	15.4043914812445
FUK	0.378403134140917	8.13272260147271	7.09074769979176	2.40822641143643e-11	6.47257160119913e-10	15.3788512792805
BPTF	0.106737291740167	6.83518831827745	7.09050366182125	2.41160283916393e-11	6.47259382125882e-10	15.3774916046984
MECP2	-0.319888341506582	6.79463626552268	-7.08878076330515	2.43557350629488e-11	6.52781256212952e-10	15.3678931311002
FBXO16	-0.225905366197322	6.44307486593031	-7.0883437455558	2.44169100232284e-11	6.53509414925321e-10	15.3654586690791
SLC16A12	0.11205346136907	9.71180555153189	7.08682456952505	2.46307500572595e-11	6.58315888526225e-10	15.3569965895858
SLC35B1	-0.253615620992404	8.5187265035503	-7.08627758468637	2.470819536867e-11	6.59468597777404e-10	15.3539500460383
ACTR6	-0.405594221913011	8.97174196404997	-7.08407862417835	2.50219681776279e-11	6.66917007585958e-10	15.3417038707562
KBTBD4	-0.173714434263372	6.80024994761341	-7.08347638122664	2.51085865497829e-11	6.68298764165066e-10	15.3383503214026
PARP10	0.639127503462318	7.82099960166995	7.08133997932698	2.54182495649298e-11	6.75605120178778e-10	15.3264552525265
PSMG1	-0.497299313673951	7.73394274067061	-7.08059585900047	2.55269889568701e-11	6.77558213790293e-10	15.3223126272861
LILRB3	0.316120683685879	10.4338830730046	7.08015908905978	2.55910283553677e-11	6.78321092282897e-10	15.3198811843014
OPA1	-0.465834305461594	7.60139996186719	-7.07710586093289	2.60431411133863e-11	6.89354053410392e-10	15.3028866946072
C16orf45	-0.409722613677996	8.41841119104537	-7.0768592907056	2.60799944149474e-11	6.89379989920281e-10	15.301514453532
TBX3	0.146266358091249	6.49268402067061	7.07370105748206	2.6556609260231e-11	7.01014230980577e-10	15.2839403587175
RPA3	-0.400116637486438	8.29892384414201	-7.07036863353054	2.7068827165975e-11	7.13555077707189e-10	15.2654019426671
CGNL1	0.582147276101468	10.4563519089283	7.06984617062253	2.71500123090304e-11	7.14714776085803e-10	15.2624959222251
YTHDF2	-0.359294453349031	8.27154334834977	-7.0668405902115	2.76217333594737e-11	7.26137961653908e-10	15.2457808521697
MTHFD1	-0.144042823724551	6.65191866845496	-7.06473102371933	2.79576452912088e-11	7.33964575903224e-10	15.2340513072506
NFYC-AS1	0.274438154070034	7.43432660861275	7.06426356936981	2.80326228551176e-11	7.34928940527689e-10	15.2314524596014
CLTCL1	0.0591708967801701	6.37439339530572	7.06356390345753	2.81452168107068e-11	7.36735653158667e-10	15.2275628022703
CEP41	-0.512555792019075	7.28587509811966	-7.06335939061428	2.81782122637051e-11	7.36735653158667e-10	15.2264258952418
ASAP3	0.525864366447914	8.87944236619329	7.06011339485698	2.87070479088723e-11	7.49281701725935e-10	15.2083836646893
RMI2	-0.254070731862734	6.82062230423406	-7.05973710501253	2.87689824231046e-11	7.49281701725935e-10	15.2062924454069
HSCB	0.254701809026419	7.71685699082183	7.05970035954586	2.87750375122933e-11	7.49281701725935e-10	15.2060882370988
EML3	0.703123951439313	9.17872296545694	7.05627505481579	2.9345029539292e-11	7.63089895340426e-10	15.187055270256
GOT1	-0.764841842222188	10.9791173624195	-7.05527826761276	2.95129828631042e-11	7.66420259027396e-10	15.1815175624725
SNORA70B	0.110775292056032	6.42732749266272	7.0547920224888	2.95952562458959e-11	7.6751962115706e-10	15.1788163664587
CALM2	-0.318575188367934	13.2558833064037	-7.04872279729012	3.06414077282717e-11	7.9357942360404e-10	15.1451096996657
LRRC32	0.666014811479393	8.46334308382643	7.04629372651461	3.10702511949207e-11	8.03602984135654e-10	15.1316241319285
MRPS27	-0.272535327923254	8.56223946934911	-7.0455721151855	3.1198785547481e-11	8.05842825088633e-10	15.1276184593125
PCSK5	0.248952923049954	7.23678684628534	7.04496205625323	3.1307858989844e-11	8.0757466605078e-10	15.1242322030874
MLKL	0.604982013491345	7.81870923332018	7.04375360524642	3.15250313850079e-11	8.1208649882801e-10	15.1175249579529
GPI	-0.474469552242301	8.76447388856016	-7.04194518921469	3.18528022293629e-11	8.19038600854478e-10	15.107488998735
PPP3CA	-0.58612594746745	7.99726786537804	-7.04179512448666	3.18801516073866e-11	8.19038600854478e-10	15.1066562696891
PAN2	0.333697823903671	8.27347553875082	7.04036035211356	3.21428115911791e-11	8.23735617820732e-10	15.0986950538899
ATP5B	-0.422208339269128	12.8086237375148	-7.04032827835622	3.21487075696284e-11	8.23735617820732e-10	15.0985170950098
ANO3	-0.879707827058748	8.7211938920973	-7.03973534319888	3.22578965484867e-11	8.2543275362486e-10	15.0952273237248
SCN3B	-0.609813529296478	7.69148723597633	-7.03913022910501	3.23697053249994e-11	8.27192323444833e-10	15.0918701480526
CLTC	-0.490851449335371	7.79505733710717	-7.03629161740515	3.28993265929839e-11	8.39610038695048e-10	15.0761237808506
DOCK6	0.354993857726837	7.06374870821828	7.03543502605423	3.3060819194187e-11	8.42612417048663e-10	15.0713728241736
RAB8A	0.214377876672497	8.61459147588429	7.03516662366102	3.31115815806216e-11	8.42788428125569e-10	15.0698842401182
TPGS2	-0.452997758633416	7.83829233775148	-7.03468044222444	3.3203727847065e-11	8.44015923329429e-10	15.0671879186972
MTX2	-0.335141703248146	7.83592322485207	-7.03216721022623	3.36841095575895e-11	8.54343500464601e-10	15.0532514919033
DNAJB9	-0.327265165255415	8.94055760853386	-7.0320902271635	3.36989318495169e-11	8.54343500464601e-10	15.0528246500267
CREB1	0.123817025908611	8.59655004397107	7.03176222578871	3.37621572343263e-11	8.54818676643016e-10	15.0510060376379
LOC107133515	0.471658119294151	11.8107805231821	7.02959014371753	3.41838089193252e-11	8.64355600003517e-10	15.0389641297038
TCTEX1D2	-0.469331479434038	9.43552433076923	-7.02926903032168	3.42465835048083e-11	8.64804987137847e-10	15.037184079724
SDHB	-0.351749296495063	10.1108497258251	-7.02722126351218	3.46495846478749e-11	8.73833422806052e-10	15.0258336784824
SYNC	0.184065781655316	6.77968196067061	7.02512904441076	3.50661633970574e-11	8.81356567591242e-10	15.014238896379
MORC4	0.1169167984679	6.46084082806049	7.02505449379232	3.50810978316498e-11	8.81356567591242e-10	15.0138257849035
FZD9	0.68045152172151	8.66314540497041	7.02503259727831	3.50854854663735e-11	8.81356567591242e-10	15.0137044490266
ARF4	-0.359929188298885	6.83429132339251	-7.02230904301828	3.5635473395374e-11	8.94003775768803e-10	14.9986140642409
TBC1D9B	0.253116755342109	8.89684289520053	7.02154198844635	3.57918989401715e-11	8.96757394958639e-10	14.9943646703855
SPOUT1	0.503225732964065	8.25844058262985	7.0201374839591	3.60800765832681e-11	9.02800562110238e-10	14.9865845862431
PTH2R	-0.490143534342141	7.50004121583169	-7.01812229615319	3.64975552582044e-11	9.12059192973879e-10	14.9754232969282
ATP6V1B2	-0.639215975735976	11.8244616861933	-7.01516345411919	3.7119171949452e-11	9.26388477081323e-10	14.9590389207859
SEMA6A	0.337791261233665	8.91788760807364	7.01296693868047	3.75873733063402e-11	9.36856748155565e-10	14.9468785083439
RAB6A	-0.483695743236931	8.79518963886916	-7.01226425679891	3.77383802342327e-11	9.39051446362095e-10	14.9429887747403
NOTCH4	0.409980537311383	7.58156438391847	7.01210282014562	3.77731575187542e-11	9.39051446362095e-10	14.9420951658831
MTMR12	-0.299856159416456	6.98926013422748	-7.01022296020911	3.81804577297575e-11	9.47950718595283e-10	14.9316903711998
RTN1	-0.796474958494764	8.97504086973044	-7.00976394553699	3.82805661786081e-11	9.4920985839266e-10	14.9291500312105
ASL	0.102419045615454	6.46372488585141	7.00830647249042	3.86001512769242e-11	9.55900911196717e-10	14.9210845409607
DDT	-0.289304351154462	9.84832841205786	-7.00598529468019	3.91145629545798e-11	9.6649791283548e-10	14.9082414506836
FGF12	-0.466067617129259	7.77703875968442	-7.00586083483702	3.91423354502198e-11	9.6649791283548e-10	14.9075528846046
PIGX	0.637095833750886	8.61201423729126	7.00569688502657	3.91789495810397e-11	9.6649791283548e-10	14.9066458538457
LLPH	0.324079282842687	8.40121656618014	7.00259748236791	3.98775123435662e-11	9.82469429110655e-10	14.8895011751536
ATAD1	-0.352738189002626	8.12583238554898	-7.00139170716618	4.01525831659445e-11	9.87969875496312e-10	14.8828325111264
VDAC1	-0.627117845624355	10.8090746922551	-7.00116900153643	4.02035927896194e-11	9.87969875496312e-10	14.8816008889275
OLFM1	-0.435684803062586	12.5604775034583	-7.00059699704693	4.03349005691837e-11	9.88805454652983e-10	14.8784376559208
TMEM106A	0.721936485280827	9.1734543520973	7.00057262567314	4.03405045765697e-11	9.88805454652983e-10	14.8783028835634
LPAR4	0.340720390741337	6.75948988345825	6.99999325167814	4.04739533857053e-11	9.90812690717324e-10	14.8750990588719
TM7SF2	-0.431188695867115	7.70462449063774	-6.99975595210895	4.05287368078508e-11	9.90891520657085e-10	14.8737868839824
ZNF148	0.592920370359618	9.86725175270217	6.99941792760437	4.06069000427156e-11	9.91541039543666e-10	14.871917784538
EMC3	-0.17811247489386	9.70653014522025	-6.99735316698231	4.10875826924169e-11	1.00200517335048e-09	14.8605018922389
DAB2	0.302911882684623	7.32984902871795	6.99636647873723	4.13192634791042e-11	1.00518585665326e-09	14.8550472770032
PAK1	-0.896146002856494	9.00686829842209	-6.99635221557306	4.132262198866e-11	1.00518585665326e-09	14.854968430638
SFMBT2	0.818967741990751	7.80036528834977	6.99251308690313	4.22364667480711e-11	1.02611653792375e-09	14.8337492939857
SLC6A16	0.247907038903635	6.90508542633794	6.98966572873599	4.29270772069061e-11	1.04157783167312e-09	14.8180161948008
FES	0.337435198974737	7.31920771747535	6.98862277595286	4.31828152931359e-11	1.04646174210365e-09	14.8122543004747
PRR16	-0.202451473284346	6.53059801496384	-6.98706517072975	4.35675483157026e-11	1.05445538536884e-09	14.8036501065618
ZBTB42	0.415657581559556	6.96367429800132	6.98517004771323	4.40402085756651e-11	1.06455432477806e-09	14.7931829999811
TRIM5	0.111799812397027	6.43626386303748	6.98395445227527	4.43460463087173e-11	1.07060046722942e-09	14.7864699324619
NDUFV2	-0.28747877735735	10.0699073481131	-6.98338404155493	4.44902796574702e-11	1.07273488604467e-09	14.783320105255
SNX10	-0.428884537733251	7.35170734418146	-6.98290431318326	4.46119411419081e-11	1.0743203921354e-09	14.7806711470622
TIMELESS	0.16574875250773	6.76482015731755	6.98021401606158	4.53003155091796e-11	1.08953211907372e-09	14.765817896306
NEU1	-0.258706966189234	7.55631192979619	-6.97567270504979	4.6486147690688e-11	1.11665537521494e-09	14.7407528157237
NUPR1	0.564737286056582	7.55199310516765	6.97532937563226	4.65770323873107e-11	1.11744173706236e-09	14.7388582542849
ZSWIM8	0.389742012167755	8.99033931965812	6.97493338309943	4.66820753864506e-11	1.11856538990202e-09	14.736673155795
CWC25	0.199120610241573	7.27104410980934	6.97430705457205	4.68486954828005e-11	1.12115987682812e-09	14.733217206781
INO80	0.108515390249885	7.17136128938856	6.97333114504158	4.71094825737301e-11	1.12599866494947e-09	14.7278327104314
DANCR	0.285264364378232	7.91027183876397	6.97294803610222	4.72122494420535e-11	1.12705316463098e-09	14.7257190622688
HEY1	-0.187605150317479	8.4212853495595	-6.97098485620066	4.77423394936489e-11	1.13735118935687e-09	14.7148890952877
TP53INP1	0.340051210466267	7.54586707376726	6.97091244707176	4.77620029042513e-11	1.13735118935687e-09	14.7144896818125
MAP3K5	0.347157484913986	8.95218114197239	6.96825137096128	4.84902087930178e-11	1.15326279996958e-09	14.6998127216717
KIAA0513	-0.551161677447709	9.8812469069954	-6.96297902996249	4.9965463135869e-11	1.18688047599752e-09	14.6707433651586
FANCC	0.110950638920899	6.33948221366206	6.96185240119368	5.02863962408869e-11	1.19302923032238e-09	14.6645333284162
ZNF222	-0.166761023817346	6.44870464453649	-6.95910807151763	5.10766779005133e-11	1.21028424070797e-09	14.6494089404152
NPTN	-0.528058518197954	9.49674883087443	-6.9549796083207	5.22886625868803e-11	1.23747688292128e-09	14.6266630807204
COX10	-0.212489383351946	7.88832028827087	-6.95411414125993	5.25463074908961e-11	1.24204476144225e-09	14.6218957893395
STAMBPL1	-0.650066501000987	8.83015750497041	-6.95052421742679	5.36284353642752e-11	1.2660658997485e-09	14.6021250212791
THNSL1	-0.298332047069863	7.08438196978304	-6.94955652273027	5.39238716123346e-11	1.2714785776371e-09	14.5967966819965
FAU	0.256606085738577	11.0592598515976	6.94883489404288	5.41452278085448e-11	1.2751333857804e-09	14.5928235238433
RAX2	0.562247017888838	8.6785281338593	6.94823800727514	5.43289966108305e-11	1.27789513815218e-09	14.5895373580979
SART1	0.277778926346386	6.78535794716634	6.94753796011516	5.45453097632944e-11	1.28141469159074e-09	14.5856834561746
RANBP1	-0.264225849114997	8.54878785449047	-6.94714561000248	5.46669161462059e-11	1.28270345248063e-09	14.5835235902415
GPER1	0.501549335789544	8.33839280015779	6.94662738530697	5.48279462092994e-11	1.28491297841964e-09	14.580670903034
PTH1R	0.504638164187807	7.79362016686391	6.9451034497734	5.53041987906691e-11	1.29449547887977e-09	14.5722827838577
DTD1	-0.278439811230153	8.03477614816568	-6.944550702499	5.54779463401163e-11	1.29698259710221e-09	14.5692405969045
MTRF1L	0.240818182543283	8.24952179750164	6.94269215191542	5.60661081626197e-11	1.30914021939376e-09	14.5590126441163
IMP3	-0.302274322342157	10.1983522545168	-6.93892300168539	5.72778378396097e-11	1.33581093417934e-09	14.5382753169726
RPL15	-0.442279473868599	11.5592414580013	-6.93791591742202	5.76059477545105e-11	1.34050901270915e-09	14.5327356205375
MOAP1	-0.706629395814236	10.2788464886128	-6.93787659012789	5.76187981733757e-11	1.34050901270915e-09	14.5325193015322
ZC3H12C	0.327852261855947	8.19809498412886	6.93582231544221	5.82939871232594e-11	1.35457744927168e-09	14.5212208218888
GABRG2	-0.96573585957371	9.03187398863905	-6.93451026659055	5.87292995207816e-11	1.36304462426432e-09	14.5140056185069
PLCG1	0.292495117655786	8.146416060881	6.93410408871152	5.88647097781097e-11	1.36453935802887e-09	14.5117721351974
ITGB8	0.259471700660046	6.59212456640368	6.93334463628707	5.91187196202019e-11	1.36877642764027e-09	14.507596282062
CDK10	0.289159129300257	7.78215271926364	6.93081027009475	5.99742178612482e-11	1.38691280943394e-09	14.4936630335328
PSMA5	-0.358524384270661	9.47576615510848	-6.92731184943043	6.11752188574633e-11	1.41298579421138e-09	14.4744346800192
PAK5	-0.291346973959219	7.03568101583169	-6.92685613892916	6.13333980618919e-11	1.41493866813371e-09	14.4719303876888
RNF144A	0.28568956115409	8.99547328287968	6.92336707208596	6.25579009576293e-11	1.44145705360044e-09	14.452759981341
TBX2	0.456309279429457	7.1864303590401	6.92178276388268	6.3121844612431e-11	1.45270956636777e-09	14.4440570305848
NELL1	-0.941553726446181	8.33386014771861	-6.92051491016539	6.35767509749671e-11	1.46131770293403e-09	14.4370932919089
GDAP1	-0.371910423587797	7.07130768589086	-6.92031724552981	6.36479636444702e-11	1.46131770293403e-09	14.4360076795595
WASL	-0.439394666070276	10.2685582239579	-6.91756019132812	6.46494816078699e-11	1.48254067787403e-09	14.4208673405264
ALPP	0.526370147097921	11.7358553570546	6.91576864971133	6.530857907458e-11	1.49587004061526e-09	14.4110310417553
ST7	0.124815461401982	7.19526178550953	6.91367939293372	6.60855716570117e-11	1.51186479825333e-09	14.3995620920756
ARHGAP32	-0.630066685303753	10.306794843616	-6.91321728621845	6.62586551411564e-11	1.51402208780928e-09	14.3970256432518
LINC00997	0.385257853865312	7.69402757531887	6.91158456311436	6.68737818196182e-11	1.52626302283563e-09	14.3880646338339
SEH1L	-0.345209726750177	7.36205097705457	-6.91133396390132	6.69686916548292e-11	1.52661607061786e-09	14.386689361707
UNC93B1	0.158763316480819	6.69308223811966	6.91064865594264	6.72289178103204e-11	1.53073236203901e-09	14.382928588976
OGDHL	-0.341981800559699	8.62477745261013	-6.9078595619444	6.82983164548451e-11	1.55324112108019e-09	14.3676251508134
FMC1	0.252274454376453	9.77866495694938	6.90665762771579	6.87643162662372e-11	1.56199038497433e-09	14.361031418022
SYP	-0.939212945359474	9.58912319910585	-6.90581529753386	6.90927605614833e-11	1.56759808702482e-09	14.3564108597163
B3GLCT	0.312085032621234	7.67639041125575	6.90424924598744	6.97075149153381e-11	1.57968079496233e-09	14.3478212641639
UHRF1BP1L	-0.129229500789248	6.76922755381986	-6.904018729701	6.9798458131647e-11	1.57987864536615e-09	14.3465570100413
NECAP1	-0.657902812338225	9.74670281961867	-6.90346122695877	7.00188875547384e-11	1.58300348486989e-09	14.3434995210662
ALKBH1	-0.130659582853468	6.72244209122945	-6.9025188938444	7.03930347111661e-11	1.58797827042383e-09	14.3383318598566
EEF2K	0.370078252557629	8.25820393910585	6.90249085193656	7.04041986991258e-11	1.58797827042383e-09	14.3381780873058
UNC13A	-0.124819231829826	6.6130116330835	-6.90039107146225	7.12451346816541e-11	1.60506184428763e-09	14.3266646507778
SLC39A1	0.395608972117746	7.94924407898751	6.89891723986544	7.18412900086901e-11	1.61659727177634e-09	14.3185846494982
MIF4GD	0.275232971988004	7.46175220479947	6.89833822378238	7.20768408382742e-11	1.6190280780053e-09	14.315410587571
DRG1	-0.301942599387699	8.25266514328731	-6.89823769617697	7.21178141631127e-11	1.6190280780053e-09	14.3148595296359
SCG2	-0.936644941050995	9.84024234481262	-6.89753106490778	7.2406473342002e-11	1.62361166652655e-09	14.3109861549123
HSPB2	0.357248629606937	7.10966928249836	6.89592431836009	7.30670743544597e-11	1.63651511406719e-09	14.3021797167334
PODN	0.381296599158429	7.07248722153846	6.89533812934291	7.33095569335737e-11	1.64003463980499e-09	14.2989671725445
KLHL42	-0.309803845754635	10.1431980410914	-6.89293284099737	7.43128565415127e-11	1.66054670250959e-09	14.2857869735554
LRRC8B	-0.64031782502845	9.14501838491782	-6.89110983058677	7.50822771188026e-11	1.67579107943325e-09	14.2757993098755
KIAA1551	0.221058307191946	7.63403226068376	6.89065093246325	7.52771933084135e-11	1.67819237100671e-09	14.2732854109275
MOB4	-0.289371540990578	7.62662171378041	-6.88774694517773	7.6522269462547e-11	1.70397271409243e-09	14.2573793548209
SYT1	-0.712164164559497	7.8618865148455	-6.88661670186293	7.70123246187702e-11	1.71290028032281e-09	14.2511897453115
PSMD5	-0.198904786789177	6.90983660289283	-6.88616000952738	7.72112150446978e-11	1.71533863527625e-09	14.2486889109774
C4orf3	0.510800070905837	10.2604526541617	6.88530413786065	7.75853128462826e-11	1.72165930365706e-09	14.2440024506557
CCDC149	0.258516377124848	7.4984821687048	6.88428987565745	7.80309553098111e-11	1.72955117438136e-09	14.2384491518324
NRXN1	-0.305993613293089	7.26160781062459	-6.88203163974415	7.90322491393017e-11	1.74972664943544e-09	14.2260866041951
CDK5RAP2	0.240469580162063	7.44029282072321	6.88164448990629	7.92051766870859e-11	1.75153726167518e-09	14.2239674258688
SRRM2	0.278122686174724	10.5715395361736	6.88019753528393	7.98547922849098e-11	1.76387303832082e-09	14.2160477303874
MFSD5	0.16433585706949	7.26717561848784	6.87890161857776	8.0441053401133e-11	1.77478269025209e-09	14.2089555703848
GAL3ST4	0.416197447377912	7.68991370024984	6.87797167679348	8.08643622004968e-11	1.78207620230155e-09	14.2038667763353
PARP14	0.315536247571581	7.1924114478501	6.87571272800937	8.1901796838666e-11	1.80287151185412e-09	14.1915071643822
TOMM20	-0.625834131614047	10.9273895141223	-6.87533697920187	8.20756290078362e-11	1.80463084970662e-09	14.1894515297598
CORT	-0.189791401777014	6.43341954571992	-6.87164204991678	8.38044895618151e-11	1.84053814389646e-09	14.1692410355901
ZNF514	0.274941939413977	7.4596227442998	6.87078105946487	8.42124740293867e-11	1.84738711577937e-09	14.1645325381446
OLFM3	-0.629830015335519	7.33646680995398	-6.8696332348832	8.47594210094598e-11	1.85726544303169e-09	14.1582559846743
CARD9	0.271273748071931	7.20980484535174	6.86916265175698	8.49846676273847e-11	1.86008013416338e-09	14.1556829170273
FH	-0.374074213133941	9.92271107639711	-6.86885685699205	8.51313536244506e-11	1.8611709017077e-09	14.1540109408168
KLF15	0.449471629998602	7.95213212581197	6.86832458264668	8.53872743164505e-11	1.86427917440754e-09	14.1511007625194
DGAT1	0.316198018026945	7.36312183193951	6.86790682345824	8.5588666222331e-11	1.86427917440754e-09	14.1488167843336
TTC7B	-0.320191312874185	6.80319708018409	-6.86778999130903	8.56450719530488e-11	1.86427917440754e-09	14.1481780531666
SLC25A29	0.33714034502123	7.28479398996713	6.86775582057714	8.5661576260699e-11	1.86427917440754e-09	14.1479912401463
GRAMD1A	0.317165731030066	8.69623072740302	6.86687771718687	8.60867727459742e-11	1.87141347495406e-09	14.1431907994521
TOB2	0.279488196619941	7.21437406737673	6.86557703794769	8.67204133644833e-11	1.88305783460483e-09	14.1360808898054
WASH1	0.382343565475788	9.15617323756739	6.86462814026336	8.7185576370968e-11	1.89102169426737e-09	14.1308944383882
IFNLR1	0.183789045585786	6.65916995988166	6.86386232638133	8.75627809265015e-11	1.89706196286875e-09	14.1267089955312
GAS2L3	0.264414956993157	6.57584068130178	6.8597153194474	8.96335037690152e-11	1.93846223972279e-09	14.1040490389348
RWDD2A	-0.179513703931658	7.68408170692965	-6.85963231296659	8.96754400329687e-11	1.93846223972279e-09	14.1035955617464
BANP	0.508212063722773	8.74399974101249	6.85318639067516	9.29917519718534e-11	2.00789044679001e-09	14.0683906251317
HLA-DMA	0.56870751226486	8.47933992143327	6.85287946261983	9.31526391556661e-11	2.00910692104875e-09	14.0667148113375
ANTXR1	0.164902481145782	7.34837957971072	6.85230045211105	9.34568949293645e-11	2.0134093608269e-09	14.0635535628071
TJAP1	0.496767491459639	9.30281745195266	6.85020984402645	9.45636291754322e-11	2.03291419209622e-09	14.0521407250732
KIAA1958	0.47679337681141	7.76934622788955	6.85019068744209	9.45738298243233e-11	2.03291419209622e-09	14.0520361571129
NDUFAF4	-0.238565444924393	6.91751248511506	-6.84843886582818	9.55112502149987e-11	2.05077060936495e-09	14.042474427285
RIPK1	0.222989336004524	7.35069668778435	6.84776784694931	9.58727398222416e-11	2.05623486737055e-09	14.0388122881718
COASY	0.239333734998413	8.53792004251151	6.84683157353905	9.63793799680768e-11	2.06479659403181e-09	14.0337028642394
LRRC49	-0.433820849629381	8.52214126587771	-6.84640642481283	9.66103080832181e-11	2.06660860087337e-09	14.0313828855614
DCAF12	0.255546703418895	8.31560916615385	6.84628007771035	9.66790410670322e-11	2.06660860087337e-09	14.0306934434469
MORC2	0.1700458447345	6.85335760047337	6.84542455678214	9.71457146283524e-11	2.07248202648118e-09	14.0260252988003
SYAP1	0.631143745147194	9.56332972686391	6.84538105886383	9.7169501267604e-11	2.07248202648118e-09	14.0257879621145
PPP3CB	-0.688227092672374	10.447487836476	-6.84255096235666	9.87295201893347e-11	2.10187512868149e-09	14.0103481348601
NPFF	0.220911826652265	6.59288521186062	6.84248465396202	9.8766365259894e-11	2.10187512868149e-09	14.0099864302537
PCDH20	-0.574900149012764	7.89789323573965	-6.84052132762711	9.9863470892252e-11	2.12287203554912e-09	13.9992776749928
AHR	0.202518723369863	9.27182632157791	6.84028100744872	9.99985836254248e-11	2.12306227719005e-09	13.9979670019791
MTTP	0.260692412685377	6.61571862294543	6.8400994464961	1.00100780167145e-10	2.12306227719005e-09	13.9969768121593
NUBPL	0.678614235903112	10.2951580537936	6.83974061463007	1.00303061185983e-10	2.12306227719005e-09	13.9950198762091
JMJD8	0.340208311778797	10.0203094591716	6.83955402514398	1.00408404653856e-10	2.12306227719005e-09	13.9940023109227
KIAA1211L	-0.651147885105221	10.2594678788692	-6.83942989461384	1.00478545816159e-10	2.12306227719005e-09	13.993325374712
ATP6V1H	-0.355986557173069	7.79147807192636	-6.83932953509246	1.00535290224434e-10	2.12306227719005e-09	13.9927780772961
DCLK1	-0.817447734247192	8.58066734098619	-6.837702354845	1.01459733733373e-10	2.14023238546019e-09	13.9839051436611
COX5A	-0.345533556178014	11.6384553894543	-6.83682270696738	1.01962966344122e-10	2.14848939060855e-09	13.979109000132
POMGNT1	0.297511081685261	9.55470286410256	6.83582946909096	1.02534137873034e-10	2.15815829956857e-09	13.9736939744763
APMAP	-0.324839118279142	8.89762607577909	-6.83528249375045	1.02850026157367e-10	2.16243867906578e-09	13.9707121276813
ITFG1	-0.468145586918382	7.58990741029586	-6.83415159419366	1.03506184523606e-10	2.17385611802201e-09	13.9645474654613
SCN1B	-0.205720261318352	6.45100567854043	-6.83228518095266	1.04598124490677e-10	2.19439100255168e-09	13.9543747876596
ZRSR2	0.497342789583909	9.1364063721499	6.831864003836	1.04846097872174e-10	2.19719461593192e-09	13.9520794417466
NEK6	0.418592311212083	7.66005964238001	6.83159271606273	1.05006128530434e-10	2.1981511677226e-09	13.9506010135281
SHROOM1	0.225502746541461	6.71313850126233	6.83105337005013	1.05324999780397e-10	2.20242711727952e-09	13.9476618627931
SMARCC1	0.379024574984768	9.17356960056542	6.83011258820624	1.05883491751259e-10	2.21169897933038e-09	13.9425354359797
NDUFB5	-0.425093829232271	10.9286455212097	-6.82947939772899	1.06261024492546e-10	2.21717492689821e-09	13.9390853506293
LINC00623	0.125057447876922	7.52737999505588	6.82749092210469	1.07455272114849e-10	2.23795529570135e-09	13.9282519417886
TMX3	-0.569673934561703	8.279101536476	-6.82743364817081	1.07489865115905e-10	2.23795529570135e-09	13.9279399361969
LOC407835	-0.228291660405031	6.70899985322814	-6.81923514674698	1.12556558290796e-10	2.34019282411829e-09	13.8832941688746
LINC00320	0.382525513120733	7.09920308180145	6.81909698395142	1.12643927892461e-10	2.34019282411829e-09	13.8825420687498
LOC729970	0.299583059056363	7.47716294758711	6.81872304110858	1.12880732234079e-10	2.34113930713756e-09	13.8805065277247
DIRAS2	-1.01941435304395	9.09852352783695	-6.8184623366946	1.13046116838862e-10	2.34113930713756e-09	13.8790874351392
WSCD1	0.479307068702356	8.31673892394477	6.81844839826572	1.13054965760715e-10	2.34113930713756e-09	13.879011565005
CPSF1	0.399978057241045	8.91901882188034	6.81805867321483	1.13302662209192e-10	2.34374301364266e-09	13.8768902384195
FBXL2	-0.61029360945259	8.92842833634451	-6.81785342938316	1.1343332324896e-10	2.34392276653254e-09	13.8757730978993
ABI3BP	0.182108543939053	6.61928848650888	6.81648894035423	1.14305756682498e-10	2.35941323970738e-09	13.8683467150411
COPS4	-0.521247970499063	8.68553975062459	-6.81527796788263	1.15085567354631e-10	2.37296067366302e-09	13.8617566202772
CDC42BPA	0.373506847257065	7.60864464641683	6.81423968268168	1.15758345990419e-10	2.38427452829355e-09	13.856106854296
STARD8	0.49630687815793	7.47484970019724	6.80875392678074	1.19377775278451e-10	2.45619133568093e-09	13.8262651421933
HCCS	-0.251558828912908	7.10672197285996	-6.80632363892967	1.21016660457965e-10	2.48724830376548e-09	13.8130494081517
PIK3R2	0.336893107305512	10.668744141499	6.8059018584758	1.21303339664912e-10	2.49047679309894e-09	13.8107560884185
MCU	-0.21439785894307	7.25410992448389	-6.80564852771403	1.21475847004506e-10	2.49135683232188e-09	13.8093787109772
PTDSS1	-0.414294801391021	8.80106895617357	-6.8053746477057	1.21662619315076e-10	2.49252724453924e-09	13.807889640952
TAGLN3	-0.853475377712861	8.19683426114398	-6.8051051707576	1.21846664999261e-10	2.49363936239702e-09	13.8064245457478
PDPN	0.229307210371856	6.97451154661407	6.80478832019262	1.22063416399529e-10	2.49541773718058e-09	13.804701934361
PLIN5	0.329667057505114	7.57426271172913	6.803642931194	1.22850127357453e-10	2.50883198451452e-09	13.7984752420878
RASSF4	0.412950057049797	7.69980613400394	6.80241944217974	1.23695997771717e-10	2.52240605103311e-09	13.7918246793246
GLI1	0.156000196750501	6.40007309805391	6.80230223901756	1.23777327685082e-10	2.52240605103311e-09	13.7911876321866
LIMCH1	0.232202115870416	10.8907768842472	6.80126910795515	1.24496522593186e-10	2.53437465537421e-09	13.7855724315986
PIDD1	0.384176976630145	7.25391531893491	6.80095284646756	1.24717503751773e-10	2.53618652867495e-09	13.783853613559
TIGD5	0.234658840344562	7.58827485708087	6.80016729807713	1.25268062221106e-10	2.54201157878362e-09	13.7795845257362
RIMBP2	-0.747017808118754	8.16947236433925	-6.80016665993656	1.25268510439095e-10	2.54201157878362e-09	13.7795810578631
S100PBP	0.117452054195197	7.26815693517423	6.79365019635169	1.2992889325235e-10	2.63380120425148e-09	13.7441787274638
CDK6	0.27053657196023	7.37178868003945	6.79213327079549	1.31038018362739e-10	2.6518766773053e-09	13.735940618999
CNKSR3	0.394919628581409	8.15987834661407	6.79173891791211	1.31327879757583e-10	2.6518766773053e-09	13.733799154099
NUDT6	-0.0710036029255452	6.52606341117686	-6.79171499671815	1.313454828638e-10	2.6518766773053e-09	13.7336692566482
SOWAHC	0.350761475354576	8.238425035595	6.7916781993818	1.31372565790428e-10	2.6518766773053e-09	13.7334694394003
GBGT1	0.208595861115784	6.7330612617094	6.78974599165273	1.32802428078173e-10	2.67792682096354e-09	13.7229780751526
FKBP1B	-0.279606724094901	7.02888426414201	-6.78624965318906	1.35428832398481e-10	2.72802502327212e-09	13.7039985395996
SLC6A17	-0.536870005869433	8.19453621492439	-6.78293271462144	1.37967726390162e-10	2.77625738014632e-09	13.685998380801
EEF1E1	-0.246223737105851	7.27545321355687	-6.78128357631205	1.3924741880893e-10	2.79907703687365e-09	13.6770509403758
TRIM9	-0.20544121885125	7.82374445230769	-6.7795605498845	1.40596932515745e-10	2.82325104718399e-09	13.6677040393117
YBX1	0.501402425002556	9.76662717768573	6.7786500046383	1.41315285447735e-10	2.83471382092811e-09	13.6627651914291
NOL4	-0.431743599923393	8.07532522695595	-6.77757406948796	1.42168778494739e-10	2.84886070524859e-09	13.6569297826045
RASGRP3	0.532474903170465	8.12221344654832	6.77365893128366	1.45317548232611e-10	2.9089242962355e-09	13.6357005434792
DEF6	0.240320918452856	6.77668214679816	6.77210941069266	1.46582638628837e-10	2.93119517849153e-09	13.6273005787301
WDR61	-0.409556288387359	8.36101610092045	-6.76970503399016	1.48567168241514e-10	2.96473860501052e-09	13.6142687613347
AGO2	0.614439017806026	9.4997513616831	6.76953898942116	1.48705190943568e-10	2.96473860501052e-09	13.6133688977934
RN7SK	0.626003005281691	9.05770473802761	6.7695176931202	1.48722902390079e-10	2.96473860501052e-09	13.6132534853924
FER	0.303875641589118	7.28777012508876	6.76673957125623	1.51051275665222e-10	3.00619045120873e-09	13.5981997398057
TNFSF14	0.364000023857539	8.53137531579224	6.76666394608715	1.51115157197671e-10	3.00619045120873e-09	13.597790004364
ATP6V1F	-0.22286454186289	10.898442977449	-6.76643891990082	1.51305397037224e-10	3.00686226976664e-09	13.5965708342159
ZCCHC12	-0.893366353313425	8.55162741951348	-6.76599629355874	1.51680287063758e-10	3.00996454316543e-09	13.5941727999441
CAP2	-1.02897998830455	10.8374962684813	-6.76588491602018	1.51774764132138e-10	3.00996454316543e-09	13.5935694005804
PLPPR4	-0.802381802103385	8.75112910723208	-6.76554132834775	1.52066580925362e-10	3.01033463147322e-09	13.5917080170976
MED10	-0.242429041118697	8.85731883718606	-6.76549411360541	1.52106724627179e-10	3.01033463147322e-09	13.5914522361344
TCEAL9	0.352684023853222	9.03748804357659	6.76491569359182	1.52599366276488e-10	3.01697738861654e-09	13.5883187945901
PKIA	-0.284824263348922	8.92353572928337	-6.76381697177658	1.53539480594246e-10	3.03244419175707e-09	13.5823672042284
OTOS	0.25050149213183	6.49899370979619	6.76130482502871	1.55710462031719e-10	3.07216421854573e-09	13.5687615569423
GIPC3	0.158903541435912	6.4740597347666	6.76041303054391	1.56488391803634e-10	3.08434607722096e-09	13.5639323930427
LRRC17	-0.0857821812423474	6.27630079343853	-6.75964724208918	1.571594571021e-10	3.09439885976543e-09	13.5597858772967
DYNLT3	-0.357838359956734	7.67344380770546	-6.75943768597383	1.57343585713916e-10	3.09485331286011e-09	13.5586512437417
POLD1	0.123312551946145	6.50028536974359	6.7590661750513	1.57670539797239e-10	3.09811325489114e-09	13.5566397651333
PLK2	-0.326039956675669	7.00973251119001	-6.75665247178774	1.59811109128486e-10	3.1369663780614e-09	13.5435728581374
ARMC3	0.195966738661951	6.3364531330309	6.75616567001286	1.60246279198228e-10	3.14221652807342e-09	13.5409378383991
TNFAIP8	0.067173338899587	6.36944683158448	6.75598777175658	1.60405599939638e-10	3.14221652807342e-09	13.5399749181972
ATP2B2	-0.368709704196531	7.83566199392505	-6.75484688189489	1.61431063028585e-10	3.15908425480684e-09	13.5337999275078
DCTPP1	-0.240217690145493	8.08867874848126	-6.75452115183529	1.61725020801605e-10	3.16161721744094e-09	13.5320370526564
AAED1	0.165333585249265	6.83345124748192	6.7536742073692	1.62491821852778e-10	3.17226383121535e-09	13.5274535717003
EDA	0.0507650586741422	6.20532786160421	6.75339587263291	1.62744599396587e-10	3.17226383121535e-09	13.5259473611285
UBA7	0.43537317013789	7.49099975723866	6.75337359213613	1.62764850787237e-10	3.17226383121535e-09	13.5258267916961
GSDMB	0.398941087479437	8.1019055495332	6.75167460649826	1.64316438695591e-10	3.19925937427879e-09	13.5166335630164
SLC4A11	0.396536163371041	6.88259226671926	6.7497165661078	1.66122675487701e-10	3.23115329437971e-09	13.5060403487374
ADCY8	0.229266549572746	7.12880312552268	6.74795501561094	1.67764351798645e-10	3.25661199125038e-09	13.4965117796361
ZNF462	0.530386681623757	8.50656582067061	6.74794844081984	1.67770508994009e-10	3.25661199125038e-09	13.4964762181757
IGF1	-0.117108616418506	6.40223116487837	-6.74769411318471	1.68008853929594e-10	3.25794767504037e-09	13.49510063764
LRRCC1	0.21969781263278	7.16015507320184	6.74705715961638	1.68607243444917e-10	3.26625544080743e-09	13.4916556900788
COPG1	-0.352722853897942	7.92371618816568	-6.74627672893206	1.69343284504237e-10	3.27721037091431e-09	13.4874350226006
MUC1	0.346731160588455	6.93782062106509	6.74470212519521	1.70837970818939e-10	3.30281014610417e-09	13.4789202808941
PNKD	-0.227437494947316	7.14406261057199	-6.7430983462842	1.72373702522513e-10	3.32745539584358e-09	13.4702490294453
TSPYL1	-0.877697579067732	10.1900322064826	-6.74300962967418	1.72459050541718e-10	3.32745539584358e-09	13.4697693968336
EID2	-0.575297681961191	7.64032032078895	-6.74005806331393	1.75322385723659e-10	3.37930821108481e-09	13.4538144233522
NPNT	0.102157800499281	6.40445949021696	6.73687665595114	1.7846111280613e-10	3.43635992464469e-09	13.4366218360616
PRKCB	-0.737875723308354	9.0955253331361	-6.73452642764439	1.80815277485213e-10	3.47820539282617e-09	13.4239242180632
NSUN5	0.211413739331971	7.02185047527942	6.73381419459388	1.81534720920644e-10	3.48855273193201e-09	13.42007676325
TXNDC16	-0.239641884701432	6.82707562849441	-6.73333570201896	1.82019639454182e-10	3.49437703435666e-09	13.4174921059969
CTRL	0.216576335872622	6.61141123646285	6.73274044000459	1.82624675895653e-10	3.50249340986703e-09	13.4142768570958
TCEAL6	-0.590028937075633	8.30187271445102	-6.73000153752589	1.85434163121264e-10	3.55282982323164e-09	13.3994852028859
RAB31	0.472185920887219	11.1289138046548	6.72874629785913	1.86735929221519e-10	3.57392618752513e-09	13.3927074235337
DDX10	-0.344179478466229	8.22427959692308	-6.72858178230057	1.86907208121078e-10	3.57392618752513e-09	13.3918191647496
CHST1	-0.391789013685553	8.50003845030901	-6.72782466774863	1.87697443903465e-10	3.5854689656987e-09	13.3877314950616
WRB	-0.486919119022261	9.0365504469165	-6.72645875702818	1.89131436922892e-10	3.60927390600518e-09	13.3803576455095
FXR1	0.188266764541702	8.00088105367521	6.72466995124642	1.9102572509192e-10	3.64180690386054e-09	13.3707021991757
MPP1	-0.283142813898102	8.20914259830375	-6.72441641457972	1.91295719140464e-10	3.64333977673171e-09	13.3693338111237
LRP6	0.163210386959114	6.56661832752137	6.72385881417338	1.91890836408222e-10	3.65105564678891e-09	13.3663244422584
NUDT1	0.201182390650709	7.22683796949375	6.72040773567743	1.95614870246831e-10	3.71823042683814e-09	13.3477024000499
BEX4	-0.375222543798513	8.22236322206443	-6.71878725716367	1.9738797539991e-10	3.74822601112655e-09	13.3389603228958
GDF10	-0.309083886719042	7.02304222665352	-6.71565929369407	2.00855409165652e-10	3.81030444021357e-09	13.3220894215297
LYL1	0.57584357641571	7.90933082725838	6.71472864474788	2.01898583964072e-10	3.8263166548694e-09	13.3170708343195
ZNF532	0.242432575170611	8.89200771099277	6.71353020520067	2.03249787374881e-10	3.84812922559911e-09	13.31060880105
PIAS4	0.578426030436642	9.55942327262327	6.71293050015766	2.03929273962677e-10	3.85719375761886e-09	13.307375435317
SH3PXD2A	0.400948227471986	10.252887813833	6.71115254461715	2.05956928146797e-10	3.8917151309705e-09	13.297790470902
ZNF234	0.255474261643656	7.29069888907298	6.71048205080733	2.06726729205437e-10	3.90242392449988e-09	13.2941762438877
L1CAM	-0.497044199942002	6.88866583180802	-6.70611646640404	2.11808615204043e-10	3.99207142057012e-09	13.2706494747593
ADARB2	0.48380359871013	7.47961421372781	6.70604639180886	2.11891182233518e-10	3.99207142057012e-09	13.2702719097781
ZC2HC1C	0.191891212548084	6.88939367930309	6.70546518758956	2.12577221909206e-10	4.00107392108639e-09	13.2671404500935
RAP1GDS1	-0.390198008584049	8.38654235794872	-6.70298490395621	2.15529546304875e-10	4.05267249641955e-09	13.2537788618901
PJA1	-0.235316809109492	6.93768693953978	-6.70221126345059	2.16458654521195e-10	4.06616418761857e-09	13.2496117925932
LOC284023	0.383264836594165	8.22349737347798	6.70110934191619	2.1778882395277e-10	4.08645885342782e-09	13.2436770130838
IRF7	0.210565761706233	6.65936624389218	6.70096445522777	2.1796431934035e-10	4.08645885342782e-09	13.2428967206407
ZNF609	0.24424078560639	7.49588870742932	6.70036706391214	2.1868938661031e-10	4.09605647416211e-09	13.2396795586316
TAF4	0.242900152760201	8.25899842962525	6.70011044340388	2.19001581167056e-10	4.09790982014344e-09	13.2382976215947
ZBED1	0.324401122714132	8.87721723610782	6.6995015182192	2.19744132449434e-10	4.10780446817195e-09	13.2350186061124
THOC7	-0.431483805591602	9.78223896970414	-6.69839035812249	2.21105524430334e-10	4.12923699026019e-09	13.229035569617
ETS1	0.366658727051478	8.61230829078238	6.69800092389302	2.21584620675996e-10	4.13416665585496e-09	13.2269388081902
VCAN	0.58370200438212	9.02475170673241	6.69704359617156	2.22766707847935e-10	4.15218993667679e-09	13.2217847597563
MFNG	0.368680568712342	7.19108064286654	6.69648897947786	2.23454373605197e-10	4.16001868698447e-09	13.2187990303942
ARMCX5	-0.365490192607366	6.96838307512163	-6.69635591054871	2.236196754777e-10	4.16001868698447e-09	13.2180826884966
KCNK6	0.153648272437377	6.68568773630506	6.695789144511	2.24325076847143e-10	4.16910541757404e-09	13.2150317499992
SLC16A9	0.716522488984021	9.33461030032873	6.69521216782067	2.25045436104516e-10	4.17845231460916e-09	13.2119260111979
PRR13	-0.0925056723928712	8.86063841521367	-6.69312425831872	2.27671283031515e-10	4.22312649229404e-09	13.2006886385585
ZNF598	0.130296055430582	7.47811971203156	6.69243415729545	2.28545797467171e-10	4.23525997099965e-09	13.1969749118389
MSR1	0.0736268147717807	6.32823287149244	6.69183794502204	2.29303995053687e-10	4.24521664060376e-09	13.1937666314373
RRBP1	0.451733851402356	7.75677144031558	6.69018996249564	2.31412621519734e-10	4.28013122978319e-09	13.1848995872911
IRAK2	0.299586413989012	7.38503684748192	6.68917474795676	2.32721096343309e-10	4.30019356579747e-09	13.1794378536948
XK	-0.609291807355682	7.3746135669428	-6.68829510239776	2.33860727205687e-10	4.31710047522736e-09	13.1747058806647
SSFA2	0.342852725255314	7.52546082591716	6.68801979640924	2.34218529015749e-10	4.31955611525494e-09	13.1732249765028
TFPI	0.19125642671565	6.53964516265615	6.68711359562307	2.35400083912305e-10	4.33718447990678e-09	13.1683506800455
ABCC12	-0.361196675372364	7.08898941702827	-6.68461596612043	2.38687082788867e-10	4.39353416662228e-09	13.1549184859618
ADPRHL1	-0.108083592731986	6.59702950502301	-6.68283633170275	2.41056685048136e-10	4.43290556609572e-09	13.1453495524476
SRSF12	-0.271621518210361	6.8668978322288	-6.68217239117332	2.41946646323887e-10	4.44501787992938e-09	13.1417800091829
EPS15	-0.322703142708249	9.37137752220907	-6.68152653607562	2.42815467968003e-10	4.4567190524748e-09	13.138307909832
DIRAS1	-0.287061468957256	6.78135651120316	-6.68029366337395	2.44482495069299e-10	4.4830344539568e-09	13.1316805983033
TMEM178A	-0.623835320302433	9.77335385851413	-6.67956017945721	2.45479612987588e-10	4.49702738110818e-09	13.1277381131751
FAM171A1	0.23471606737715	10.5898341255095	6.67915975211171	2.46025652575031e-10	4.50273806241369e-09	13.1255859246634
GAD1	-0.348682680797549	7.61039141372781	-6.67840121592999	2.47063303397875e-10	4.51742673777066e-09	13.1215092178023
CAPRIN1	-0.24358516368609	8.07268835897436	-6.67493028073586	2.5186663135069e-10	4.60087552724924e-09	13.1028585552679
SNX29P2	0.3697971229194	7.50043363560815	6.67445244955687	2.52535044451614e-10	4.60870460515353e-09	13.1002914572701
HMBOX1	0.358859811071278	8.09512169275477	6.67368966590934	2.53605682115811e-10	4.61914201814308e-09	13.0961937186163
SEMA4F	-0.154666126203693	7.12830751084813	-6.67368612786576	2.53610658481452e-10	4.61914201814308e-09	13.0961747126233
GALNS	0.137737793772357	6.76035808051282	6.67353162344216	2.53828067396529e-10	4.61914201814308e-09	13.0953447374337
ACTB	-0.597415129509555	11.612701116739	-6.67262583856707	2.5510632546805e-10	4.63421173428567e-09	13.0904792336551
SHANK2	-0.136893608544664	6.78952756076266	-6.67260311693082	2.55138471919355e-10	4.63421173428567e-09	13.0903571876487
RNF208	-0.136549368612534	6.3193425817357	-6.67181192293115	2.56260338723356e-10	4.65019351203658e-09	13.0861075638004
RBP4	-0.237737106752006	6.66965251759369	-6.66921723990293	2.59973620958438e-10	4.7131255414701e-09	13.0721733233044
RXRA	0.506370314268445	10.310165460881	6.66897372475845	2.60324824372179e-10	4.71504443917075e-09	13.0708657455857
BNC2	0.115683060282849	6.40251406460224	6.66670813173133	2.63614777433603e-10	4.77013670239316e-09	13.0587018518307
SSBP3	-0.374988071165308	7.63651151284681	-6.66562120133854	2.65207640326873e-10	4.79231224333247e-09	13.0528670712801
ZNHIT6	0.247244599110964	8.67742295024326	6.66553182818566	2.65339034547835e-10	4.79231224333247e-09	13.0523873311682
PLEKHO2	0.441868352119854	7.69086212821828	6.66436125184599	2.67065913000048e-10	4.81897244142903e-09	13.0461042430189
KLHL35	-0.412623850449647	7.96314613462196	-6.66358263663701	2.68220675590372e-10	4.83526897075063e-09	13.0419253931285
ZDHHC8P1	0.263839403667859	7.24347700529915	6.66339243262256	2.68503512693716e-10	4.83583130593733e-09	13.0409046089767
NFATC1	0.0509177309968862	6.26393263186062	6.66206631168987	2.70483653710123e-10	4.86693293384591e-09	13.0337881063944
ZNF32	0.093676021670797	6.95481827438527	6.6607914251967	2.72400837795557e-10	4.89684462106381e-09	13.0269473799487
WDR45	0.0943391550658959	6.63335765698882	6.66026468698666	2.73196848959696e-10	4.90656434248456e-09	13.0241212706181
HSD11B2	0.141824454129923	6.45544001752794	6.6600276016028	2.73555880956261e-10	4.90842517678475e-09	13.0228492814605
COPG2IT1	-0.757784609269716	9.56821169007232	-6.65966644079017	2.74103700054477e-10	4.91366679472657e-09	13.0209116681757
ELAVL4	-0.68458317252801	8.199476473833	-6.65928775823123	2.74679256034314e-10	4.91939539907867e-09	13.0188801217004
RPL13P5	0.372935107866018	7.53055556537804	6.65545546330046	2.8057125416326e-10	5.02024002910183e-09	12.9983247734058
BCAN	0.264068769627279	8.55594397001972	6.65448948709363	2.82075921274526e-10	5.04246788756518e-09	12.9931447131046
CITED2	-0.473214277841792	7.4626559983169	-6.65384901783681	2.83077932439818e-10	5.05567716328623e-09	12.9897104465171
MGAT5B	-0.158863058352614	6.42416585179487	-6.65269132722243	2.84898029162904e-10	5.08187875682916e-09	12.9835033049455
IRF1	0.331874673683834	6.80392185680473	6.65256232657268	2.85101552950815e-10	5.08187875682916e-09	12.9828116892239
KTI12	-0.158628370763127	7.36039252846811	-6.6524123466273	2.85338355550745e-10	5.08187875682916e-09	12.9820076069772
TTC19	-0.390217191927908	8.98306067726496	-6.6508316484305	2.87845911194287e-10	5.12129455815324e-09	12.9735337522043
MRPL2	-0.432316392832321	7.48412705882972	-6.65068196851541	2.88084478189294e-10	5.12129455815324e-09	12.9727314086609
DDX27	0.787387972932079	8.41862507889546	6.64715124613735	2.93768676425477e-10	5.2175163168839e-09	12.95380860658
TCEA3	0.349226204959082	7.69251995734385	6.64669073688781	2.94518150316617e-10	5.22599750197084e-09	12.9513409830146
PCMT1	-0.464729798084077	11.9714802221828	-6.64558014581654	2.9633337415355e-10	5.25072631498917e-09	12.9453903563927
SOX13	0.40228407535349	7.64032115190007	6.64550399489347	2.96458242793529e-10	5.25072631498917e-09	12.9449823570171
COL11A1	0.13013533733836	6.71713553065089	6.64435769648401	2.98344155400845e-10	5.27891683903809e-09	12.9388411026529
SDHAP2	0.549530380410214	9.65318514286654	6.64420316645198	2.98599292503221e-10	5.27891683903809e-09	12.9380132638907
PCCB	-0.227187663063004	8.9310747530572	-6.64117841615743	3.03636762205965e-10	5.36304012804414e-09	12.9218116783819
GPR4	0.527108945359747	7.40049879835634	6.6405866456887	3.04632041622386e-10	5.37567855266979e-09	12.9186424944013
EMC1	-0.24466582199663	8.54568855230769	-6.64041573058839	3.04920095104717e-10	5.37582519965812e-09	12.9177272037579
RNF130	0.409951826921185	8.82482717397765	6.63908124886878	3.07178411628862e-10	5.41067601858098e-09	12.910581245585
NUDT7	-0.161572630345206	7.16920898654832	-6.63745343192835	3.09955423073663e-10	5.45459099377893e-09	12.9018657340815
CRTAP	0.108311365047715	6.84729980660092	6.6365953159793	3.11429273499417e-10	5.47231980166279e-09	12.8972718241149
NOTCH2NL	0.176918585644693	6.56410771936884	6.63646623682431	3.11651568212058e-10	5.47231980166279e-09	12.8965808330427
GPT2	0.457566279993213	10.8389773447732	6.63637014749649	3.11817150586499e-10	5.47231980166279e-09	12.8960664497266
PTPRU	0.301445113269084	7.57176835370151	6.63552650512199	3.13274647168995e-10	5.49288220314469e-09	12.8915504813978
ZDHHC11	0.140061736508661	7.05303287950033	6.63512804942931	3.13965357208175e-10	5.4987960883753e-09	12.889417696117
DACH2	-0.742284386428811	7.76511880366864	-6.63500197366225	3.14184217361507e-10	5.4987960883753e-09	12.8887428760494
LILRB1	0.170036990436273	9.52323639576594	6.63445207208771	3.15140570829877e-10	5.51051533179049e-09	12.8857996236629
PITHD1	-0.461285741962969	10.3124246682051	-6.63320287080108	3.17323757873139e-10	5.54364605004374e-09	12.8791140580728
SIRT1	0.22142621033086	8.33940002723208	6.63233746221754	3.18844921738933e-10	5.56516154501097e-09	12.8744829634826
MYT1L	-0.881646538043981	9.10100495234714	-6.63212730823588	3.19215399265007e-10	5.5665719851866e-09	12.8733584153257
NEFM	-1.10528501652775	9.98092110909928	-6.62977724172392	3.2338725827401e-10	5.63210939638491e-09	12.8607845685859
RABGAP1L	0.197569967301088	6.84246410937541	6.62968068725591	3.23559805048079e-10	5.63210939638491e-09	12.8602680210807
SCAF1	-0.346527803218743	6.61823087797502	-6.62882481433709	3.25093250214456e-10	5.6536805333676e-09	12.8556894742271
REEP1	-0.647026227902224	9.44467828781065	-6.62824937093487	3.26128274661925e-10	5.66655249021538e-09	12.8526113108921
CD82	0.33393187789089	7.67321720236686	6.62686888870222	3.28624523271804e-10	5.70476735656212e-09	12.8452275134641
PCDH7	-0.209190887010631	6.63802811873767	-6.62641737156717	3.29445048826479e-10	5.71384973221882e-09	12.8428126886754
BCL7A	-0.0801115537663062	6.59957921946088	-6.62562740818871	3.30885471304941e-10	5.73365744099825e-09	12.8385880177498
TMEM132D	-0.559495387589481	8.79716412640368	-6.62481637635644	3.32370756160521e-10	5.75388610325476e-09	12.834251002133
ANAPC16	0.318238724276171	7.9139767842998	6.62466337689567	3.32651686564814e-10	5.75388610325476e-09	12.8334328704584
EGLN2	0.306896595629205	9.23125788257725	6.6215107457818	3.38492679109187e-10	5.84965271082846e-09	12.8165774877863
RCAN2	-0.344761753740952	8.64806214295858	-6.62041550791818	3.40545388203097e-10	5.87983892641412e-09	12.8107230299744
LACC1	0.428928917398192	7.07291550038133	6.62008307847657	3.41170850975888e-10	5.88174213826099e-09	12.8089461897314
FZD2	0.179153608430305	6.44652693577909	6.61987000780803	3.41572335565026e-10	5.88174213826099e-09	12.8078073532736
MAGEE1	-0.527179990393648	8.72557551095332	-6.61986921695015	3.41573826627427e-10	5.88174213826099e-09	12.8078031262785
CEP83	-0.155376828086983	6.98646194056542	-6.61884977131354	3.43501196221034e-10	5.90772889166076e-09	12.8023546331948
CCDC151	0.307606986234878	7.32238614511506	6.61874609031219	3.43697814480758e-10	5.90772889166076e-09	12.8018005328354
DOLK	-0.180362892608176	7.02845329606838	-6.61766488014813	3.45754805581865e-10	5.93190035861894e-09	12.7960225664557
B3GALNT1	-0.189212494645759	7.19301868099934	-6.61764302715666	3.457965052933e-10	5.93190035861894e-09	12.7959057905867
P2RX4	0.160576487678229	6.90585751660749	6.61752066186039	3.46030093251383e-10	5.93190035861894e-09	12.7952519114021
LEAP2	0.0983369266131549	6.5409720295858	6.61693693595143	3.47146529014649e-10	5.94573515871169e-09	12.792132779817
TUG1	0.270401904253191	11.0341792187771	6.61527276669952	3.50348912997781e-10	5.9952404818151e-09	12.7832412603448
PPA2	0.451103376128708	12.2523953228665	6.6149476233246	3.50977976131921e-10	6.00066171470385e-09	12.7815042097383
MAL2	-0.961960786331165	7.87891815267587	-6.61408064926778	3.52660769573998e-10	6.02407289680313e-09	12.7768727368053
CASP2	0.0948310968295365	7.32212006627219	6.61315113805072	3.54473764602437e-10	6.04966459535082e-09	12.7719076061153
C2CD2	0.236504306757951	8.41118978503616	6.61248801932878	3.55772766705831e-10	6.06644654639393e-09	12.7683657203685
SV2B	-0.867037209804327	9.62403142666667	-6.61216126136271	3.56414583395858e-10	6.07200270311898e-09	12.7666205048847
UBLCP1	-0.492136733484916	8.45362347684418	-6.61046511879385	3.59764485850407e-10	6.11194484931808e-09	12.757562270401
TNFRSF10B	0.148587600966734	6.79716228245891	6.61045066563277	3.59793163695751e-10	6.11194484931808e-09	12.7574850896848
ATPAF1	-0.323330895127771	9.47784386067061	-6.61033910851497	3.60014590107338e-10	6.11194484931808e-09	12.7568893717849
GRINA	-0.614295695815062	7.85045017007232	-6.6103306905957	3.60031304023941e-10	6.11194484931808e-09	12.7568444201338
LDB2	-0.772799604166059	10.9012180774096	-6.61011886527399	3.60452138044649e-10	6.11368820547575e-09	12.7557132856872
PAPOLA	0.475800653182342	9.94197159642341	6.60949837056271	3.61687663684383e-10	6.12923442065502e-09	12.7524000122077
FLAD1	0.169734400592341	6.94242372852071	6.60912727605369	3.6242857493599e-10	6.1363787881453e-09	12.7504185614222
PPEF1	-0.247435917123594	6.59081621869823	-6.608637964152	3.63407796629966e-10	6.14754192591378e-09	12.7478059982293
PCDHB19P	0.576373289593887	7.69642228850756	6.60820217187411	3.64282104623208e-10	6.15691222915057e-09	12.7454792923794
TADA1	-0.448464356260555	7.69370628858646	-6.60592735923577	3.68879647107213e-10	6.22913899688868e-09	12.7333355741681
DSTN	-0.257903772173039	9.67441730485207	-6.60532047286338	3.70115818380152e-10	6.24452649851746e-09	12.7300962532043
RUNDC1	-0.407177354252376	8.70947305360947	-6.60431701768051	3.72168708965766e-10	6.27365445631151e-09	12.7247406136405
FAM200B	-0.401121337138491	8.62587842729783	-6.60376753181951	3.73297601169982e-10	6.28716915134404e-09	12.7218081149637
SLC26A6	0.227775597687567	7.00474443454306	6.60035404263583	3.8038629089463e-10	6.40094864459029e-09	12.7035944230233
RHOC	0.515280417941169	9.55019355844839	6.60013462145262	3.80846458585434e-10	6.40308520965554e-09	12.7024238380543
FEZ2	-0.288597150538662	10.4926081382511	-6.59919801567201	3.8281686315895e-10	6.42977916234431e-09	12.6974274365795
BNIPL	0.148122746184328	6.41953536387903	6.59906223138056	3.83103353326962e-10	6.42977916234431e-09	12.6967031209551
STX1B	-0.15652962104932	6.34779524928337	-6.59833334532073	3.84644832508424e-10	6.45001723064083e-09	12.6928151761746
CYP4X1	-0.413270281253939	7.95692327076923	-6.59782091319502	3.85732196533093e-10	6.46261170076413e-09	12.6900819780029
EHD3	-0.301430399921235	7.63383838562788	-6.59308031644297	3.95936040207198e-10	6.62429565984462e-09	12.6648030245448
ANKIB1	0.239967550129746	9.73945017726496	6.59301796355267	3.96072004639719e-10	6.62429565984462e-09	12.6644706075478
DLC1	0.744080691877194	8.82663352035503	6.5914468176039	3.99513187187865e-10	6.67603905929495e-09	12.6560951349622
HIRIP3	0.414650946565461	8.42593307744905	6.59090288228243	4.00711374320114e-10	6.69024368402226e-09	12.6531958144708
SLITRK4	-0.401095219152277	7.59740842808679	-6.59028841222757	4.02069188487154e-10	6.70552895723786e-09	12.6499207060907
LMTK2	-0.207577297313708	6.84409939729126	-6.59017298386501	4.02324758687373e-10	6.70552895723786e-09	12.649305497548
HSD17B7	0.451528375643726	11.461021129428	6.58929241048859	4.04279704537173e-10	6.73227303474078e-09	12.6446124524984
MOCS3	-0.121673276972166	6.38602167284681	-6.58714056114478	4.09096389597663e-10	6.80658469168683e-09	12.6331457605872
PPP1R26	0.263677294328014	7.18196146545694	6.586411837909	4.10740318602153e-10	6.82802482921935e-09	12.6292631026164
INHBB	0.398921624217636	7.29056639551611	6.58611902290083	4.11402709372988e-10	6.83312520831521e-09	12.6277030521461
ZNF3	0.0431244415346308	6.325571838238	6.58562896619242	4.12513641479885e-10	6.84566031806473e-09	12.625092241321
PSMB2	-0.240805077269412	8.80100547412229	-6.58524644933022	4.13382836573483e-10	6.85416563454065e-09	12.6230544414212
MOXD1	-0.377432771607676	7.62157616510191	-6.58351643836394	4.17336500323154e-10	6.91375476440521e-09	12.6138390042545
ZNF395	0.387798743400655	8.48949521042735	6.58324357921036	4.17963462710474e-10	6.91817731516552e-09	12.6123856750045
LETMD1	-0.34150000707461	7.9225925461407	-6.58227837418388	4.20188707208089e-10	6.94902442893102e-09	12.6072450095698
TAX1BP3	0.454762814517144	8.40518660564103	6.58157892770603	4.21808532913078e-10	6.96981476955342e-09	12.6035200663131
TICAM2	0.305776274072522	7.41038612649573	6.57995180535077	4.25600533994583e-10	7.02411633009625e-09	12.5948556956231
TK2	0.130857728147139	6.81887710529915	6.57985556941284	4.25825858591983e-10	7.02411633009625e-09	12.5943432848357
LRRTM3	-0.17651432299762	6.48154558548323	-6.57840867466942	4.29227761671557e-10	7.06930948273411e-09	12.5866398249481
CRTC3	0.360600544706724	8.79427511520053	6.57837749820389	4.29301356421435e-10	7.06930948273411e-09	12.5864738490535
TMEM220	0.0717652181146073	6.30432049381986	6.57771181094718	4.30875733929853e-10	7.08916008470034e-09	12.5829300108573
TNPO1	0.105677458679808	7.09036712010519	6.57606625866246	4.3479194227056e-10	7.14747369941262e-09	12.5741707546616
SCG5	-0.678931530411298	11.7610428221565	-6.57568258925738	4.35710048180874e-10	7.15644444093322e-09	12.572128685389
ZNF326	0.155510340521777	6.5822191	6.57531333294752	4.36595464676269e-10	7.16486340280432e-09	12.5701634003403
FAM107A	0.373883613856831	13.3819467776726	6.57468830215692	4.38098221317967e-10	7.18339037463086e-09	12.5668369707747
LEMD2	0.345856444269478	8.29038738949375	6.57316179264857	4.41789813976383e-10	7.23774497458155e-09	12.5587136871182
LZIC	0.382531311543052	7.57005673618672	6.57236802814535	4.43721465874699e-10	7.26319881577009e-09	12.55449015857
KRCC1	0.597434422274732	8.6737589912163	6.57167442699747	4.45416165775976e-10	7.2847340065676e-09	12.5507998509971
COX19	0.708105151664267	9.61415901251808	6.57000199693669	4.49528696764143e-10	7.34574231778616e-09	12.541902691031
ZNF365	-0.199233853434537	7.29293119232084	-6.56926046291899	4.51364068657487e-10	7.36946755088438e-09	12.5379582617871
NETO2	-0.505846875325432	8.51012272211703	-6.56724171056736	4.56398110770229e-10	7.44533318732724e-09	12.5272213707235
GGTLC1	0.0902686687641285	6.37022517201841	6.5668923950631	4.57274764327763e-10	7.45330716377152e-09	12.5253637205171
MTERF3	-0.246911487155212	8.02534587797502	-6.56656743747754	4.58091775238255e-10	7.46029630911318e-09	12.5236356610595
HAUS7	0.474955571701814	8.88526999587114	6.5656384050636	4.60435483396654e-10	7.49211573618417e-09	12.5186955502957
AASDHPPT	-0.69582779391423	8.86944317744905	-6.56394656634506	4.64733885091256e-10	7.55566080355217e-09	12.5097003664946
B4GALT6	-0.52522321101544	7.39132807012492	-6.56347825828002	4.65930658441721e-10	7.56620235163881e-09	12.5072107205537
NAP1L2	-0.706337399775304	7.62685259216305	-6.56338485160807	4.66169723908017e-10	7.56620235163881e-09	12.5067141601187
SNRPN	-0.447432901516988	9.71412858645628	-6.55582609688217	4.85920834107321e-10	7.87511625254848e-09	12.4665457683258
SGF29	0.214330755917988	6.86183097442472	6.55578810329475	4.86022161394728e-10	7.87511625254848e-09	12.4663439384334
ATP2B3	-0.37172263678594	7.13895386372124	-6.55473771178026	4.8883175404765e-10	7.91396783280008e-09	12.4607643316655
ARHGEF9	-0.325572010976053	7.35549679140039	-6.55188556715056	4.96541501100982e-10	8.03201854095754e-09	12.4456167900848
PPP3R1	-0.734885482592635	9.77801398948061	-6.55107732984734	4.98747939801627e-10	8.06092444000662e-09	12.4413250564762
TTC17	0.313230210950443	7.58816045687048	6.55024842761176	5.01020806787216e-10	8.09085449078145e-09	12.4369239402418
GPM6A	-0.446322439369998	9.55201895229454	-6.54840893617933	5.06101175750128e-10	8.16603383240152e-09	12.4271582867792
PTPRO	-0.509413928246666	8.13960517012492	-6.5472449706602	5.09341988152927e-10	8.21143035766342e-09	12.4209798214795
WFS1	0.447453994044249	10.3308809475345	6.54621963664178	5.12213711146815e-10	8.2508054376432e-09	12.4155378045132
ZNF214	-0.0960377875212437	6.45726987510848	-6.54480596135726	5.16199212557118e-10	8.30804042521788e-09	12.4080355299087
DDX25	-0.336979467501762	7.45743223516108	-6.54395368791485	5.18616700448143e-10	8.33996412762508e-09	12.4035130709669
RAB3GAP2	-0.301797381898878	8.84170356840237	-6.54369091971627	5.19364289733475e-10	8.34500297308377e-09	12.4021188068685
TMEM189	0.222749650619045	7.41266710035503	6.54276921247291	5.21994982438954e-10	8.3771083167439e-09	12.3972284523811
NKIRAS1	-0.404805227348714	9.34607397510848	-6.54267931901995	5.22252252224301e-10	8.3771083167439e-09	12.3967515229381
LANCL2	-0.35952280399262	8.8070195512426	-6.5425333819191	5.22670181182075e-10	8.3771083167439e-09	12.3959772629315
VWA5B2	-0.338756645858483	6.65010668686391	-6.5419816935795	5.24253058288932e-10	8.39547585094867e-09	12.3930504144043
POP7	-0.273420411386598	7.47754546265615	-6.54079259682055	5.27680802817296e-10	8.4433322129392e-09	12.3867424821029
TXNDC9	-0.365742334612683	7.21041204791584	-6.53988053260771	5.30324886385861e-10	8.47858015114567e-09	12.3819046472586
SRP68	-0.159816251169033	9.0192596321762	-6.53678587554464	5.39393790896846e-10	8.61640106372793e-09	12.3654929380142
ZSCAN21	0.14236361132807	7.10449805932939	6.53619646748758	5.41138260090579e-10	8.63708799348892e-09	12.3623677239607
ILVBL	0.225827677272109	8.35163964255095	6.53403487566283	5.47583525783672e-10	8.72756691283441e-09	12.3509078610333
LYRM7	-0.238950654467081	8.24809197575279	-6.53399092964306	5.47715340421413e-10	8.72756691283441e-09	12.3506749024089
FGF13	-0.0477863996013266	6.20603034245891	-6.53294172277766	5.50871682877213e-10	8.77058917137648e-09	12.3451133335021
GPRC5B	0.403025783634367	7.79761674336621	6.53182182539918	5.5426041819441e-10	8.8172371328162e-09	12.3391776780518
PRPF31	0.237012430693435	8.55321775047995	6.53119690277412	5.56160294204352e-10	8.84014257545495e-09	12.3358657575967
ZNF397	0.267878899854618	6.94113373608153	6.52965865089523	5.60864176134491e-10	8.90754287006323e-09	12.3277142965476
SMYD3	-0.362533559743374	7.85910797261012	-6.52861924586704	5.64064738199937e-10	8.95097611394565e-09	12.3222070006983
AADACL4	0.0841150157582007	6.33891951843524	6.52791407795335	5.66246326420575e-10	8.97818123335329e-09	12.3184709797732
VAT1L	-0.477380477835861	8.19004176607495	-6.5259544829504	5.72352407684729e-10	9.06751543155601e-09	12.308090276102
NCEH1	-0.496333544120581	8.80785963681788	-6.52577244756023	5.72922903874233e-10	9.06907697178841e-09	12.3071260673952
SMYD2	-0.507425133639479	7.96476461408284	-6.52555890796184	5.73592846438047e-10	9.07220883127568e-09	12.3059950083386
IFI27L2	0.448573097384651	8.94786988449704	6.52457261719417	5.76697166733781e-10	9.11380711605516e-09	12.3007712092218
ATP11C	0.122853772143103	6.66466901274162	6.52439771014678	5.77249403213664e-10	9.11503844006325e-09	12.2998448823535
FLNC	0.633704083448784	8.06600326681131	6.52363535843832	5.79662465074974e-10	9.14562692228718e-09	12.2958075684855
AGK	-0.443847432779834	7.96407448969099	-6.52315863451416	5.81176470366788e-10	9.16199198608577e-09	12.2932830539196
DEFB108B	0.0587854068175595	6.23807294828402	6.52249473015867	5.83291412720377e-10	9.18779596577662e-09	12.2897675116306
PDE9A	0.2014715825039	6.78154680802104	6.52222681684031	5.84147022238919e-10	9.19181971743177e-09	12.2883489069089
PPM1G	0.115784327680773	8.1503890608547	6.52211530939537	5.8450349662807e-10	9.19181971743177e-09	12.2877584843603
TSPAN13	-1.03096041510786	9.35607476138067	-6.52074012017103	5.88917416073182e-10	9.253659840293e-09	12.2804775004046
MFGE8	0.537338822537455	10.1489846440105	6.51965664741648	5.92418085352142e-10	9.30106074036937e-09	12.2747417060633
KCNF1	-0.385534814282209	9.16988532239316	-6.51803904572141	5.97682615964453e-10	9.3760545559093e-09	12.2661794151532
NUDT11	-0.755405993284404	8.99186755218935	-6.51745419359333	5.99597333066997e-10	9.39841920844086e-09	12.2630840077887
KCTD7	0.320675956663809	7.04658295175542	6.51721719916968	6.0037493272851e-10	9.40293812733804e-09	12.2618297336921
PDCD6	-0.3477703742678	9.95720710472058	-6.51594514578932	6.04565625754042e-10	9.46086126230898e-09	12.2550979882318
RGL2	0.26867096863331	7.21294552644313	6.51526332734984	6.06823655012377e-10	9.48847044619434e-09	12.2514901281983
ZMYND15	0.287968271594728	6.93138228235371	6.51239591406913	6.16410988188488e-10	9.62662844746914e-09	12.2363197652155
ZDHHC23	-0.485850169544205	7.78327922372124	-6.512321647675	6.16661269648463e-10	9.62662844746914e-09	12.2359269072012
ACSS3	0.257020160058156	6.97488784115713	6.50713084596717	6.34404302062695e-10	9.89557424735293e-09	12.208475415504
LOC729603	0.222649224118097	13.4861192663248	6.50556079186894	6.39869195054309e-10	9.97272207733873e-09	12.2001749490922
STX1A	-0.838130569972535	9.0488169086259	-6.50478614288676	6.42582542478199e-10	1.00068952340385e-08	12.1960800520541
SNORD14C	0.232585788538423	6.62568333431953	6.50442137417592	6.43864124625949e-10	1.00187343181675e-08	12.194151943951
PRKD3	0.133168129521438	6.50068818698225	6.50310982944476	6.4849291358675e-10	1.00825957284762e-08	12.1872199008754
CHDH	0.265391344670851	7.12977434811308	6.50267941953485	6.50019061776435e-10	1.00981538481469e-08	12.184945204962
BSDC1	0.296356737744857	10.0337668795135	6.50168540228896	6.53557155988419e-10	1.01449175013162e-08	12.1796922377288
KLHDC9	-0.297388651770807	7.31228652837607	-6.50075722226566	6.56877999170161e-10	1.01882360855956e-08	12.1747876548915
NBEA	-0.566802400644662	7.89586326894149	-6.49899433129986	6.63231007525162e-10	1.02784760254928e-08	12.1654736168588
SRPRA	-0.288580167998889	7.03693281541091	-6.49852196893486	6.6494351647146e-10	1.0296711971017e-08	12.1629782165117
TAF1C	0.154363609012395	7.86494282330046	6.49806377105004	6.66608826374762e-10	1.03116667101041e-08	12.1605577549157
NAP1L3	-0.974549504932106	10.2675848088757	-6.49796112609186	6.6698244890771e-10	1.03116667101041e-08	12.1600155408395
MANSC1	-0.180294437800686	6.80784111299145	-6.49386779867785	6.8205093130046e-10	1.05361517257242e-08	12.1383973073607
PNMA2	-0.843483078599748	11.2777610982643	-6.4908123024378	6.93516570200886e-10	1.0704665003655e-08	12.1222658738409
GCGR	0.0673960982059958	6.1608653235503	6.48975365964182	6.97533116267859e-10	1.07580207827604e-08	12.1166779199478
ZCCHC14	0.241049607011499	9.02511652309007	6.48814944362903	7.03663212969595e-10	1.08438620398049e-08	12.1082113143692
TBCC	-0.227589871935402	6.82722104494412	-6.48702279244988	7.08000043757348e-10	1.0901952596863e-08	12.1022659620549
LRRC73	-0.214720272358348	6.81985600216963	-6.48394298273006	7.19989714701785e-10	1.10776960347672e-08	12.0860171334151
ROBO2	-0.19049835433572	6.50518620189349	-6.48349754142842	7.21740252991959e-10	1.10957459533972e-08	12.0836674289721
ASPSCR1	0.479592154377263	9.80611658728468	6.48310458546731	7.23288002110331e-10	1.11106519077172e-08	12.0815946705245
SLC9A6	-0.310714110301721	7.67465258945431	-6.48218370552447	7.26927896418392e-10	1.11576464740194e-08	12.0767375407918
DUSP22	0.0779476801696077	7.80421054556213	6.48160316483166	7.29231803874503e-10	1.11840762769803e-08	12.0736757380189
ZNF230	-0.154650986893025	6.58405701635766	-6.48073244456224	7.32700766443848e-10	1.12283178857667e-08	12.0690838411878
ASCL1	0.504399913593046	9.28719518067061	6.47735357477037	7.46316500867062e-10	1.14278599180576e-08	12.0512685108451
HENMT1	-0.508544476321562	8.20603958294543	-6.47717922781408	7.47025769198874e-10	1.14296132218907e-08	12.0503494153619
SLMAP	0.199880481738663	9.06585783238659	6.4756731107847	7.53180515844916e-10	1.15146141392138e-08	12.042410357922
BOC	0.166239255837613	6.52480383581854	6.47533147003106	7.54583550852098e-10	1.15268935586047e-08	12.0406096624886
ANXA2	0.225570571217095	7.03310568707429	6.47485820306546	7.56531387572258e-10	1.15474691620144e-08	12.03811530153
GNA14	-0.259218789581209	6.7675952409336	-6.47226455419515	7.67294213247952e-10	1.17024546793539e-08	12.0244475060752
AP1S1	-0.324062996237995	6.71591163088757	-6.47156739756339	7.70212765334281e-10	1.17376516347572e-08	12.0207742855656
ELMOD1	-0.866832089312011	8.7162176974359	-6.47133155171693	7.71202569960406e-10	1.17434229690405e-08	12.0195317042135
FANCF	-0.224305504173611	6.46804018539119	-6.46914890003505	7.80422311277779e-10	1.1868502448791e-08	12.0080335249042
NXNL1	0.304987351107529	6.81137896285339	6.46909487766358	7.80651875697136e-10	1.1868502448791e-08	12.007748967282
MRPL43	0.101739112708314	7.60170232210388	6.4670916158466	7.89211624604587e-10	1.19891539842106e-08	11.997198053718
GRPEL2	-0.27861308960845	8.25466701725181	-6.46553695334497	7.95918063423878e-10	1.2081482957991e-08	11.9890112955818
MRPL1	-0.291451277137517	8.18580971313609	-6.4644055992407	8.00833631992465e-10	1.21465034775053e-08	11.9830544464366
KIAA0930	0.123787745611142	6.92533052594346	6.46309629988813	8.06559600401254e-10	1.2223703344567e-08	11.9761615069542
IER2	0.151903386771111	6.6634203861144	6.45893288523213	8.25036212272825e-10	1.24938698906595e-08	11.9542487354888
SPATA13	0.32179586334111	6.99480603508218	6.45858050556491	8.26618979558489e-10	1.25079818347838e-08	11.9523945159109
EAF1	-0.300486031088861	7.90866038686391	-6.45829122656854	8.27920550660146e-10	1.25178200016019e-08	11.9508723801532
CDR2L	0.417743889043894	8.88770425642341	6.45684603749486	8.34453206965087e-10	1.26066723885598e-08	11.9432687015488
PSMD14	-0.371301354111303	9.21611938018409	-6.45652988574136	8.35889039750104e-10	1.26184443651828e-08	11.9416054547933
IGF2BP2	0.294436562503309	7.74464930160421	6.45282944474641	8.52876539417483e-10	1.2864779009408e-08	11.9221416432092
ZNF430	0.142696121025317	9.85444523555556	6.45097105357999	8.61535321027181e-10	1.29851955013171e-08	11.9123694622459
COPZ2	0.116093808971397	6.37679593161078	6.44616271674669	8.84341696607781e-10	1.33184908963258e-08	11.887093648607
OGFOD1	-0.12784569718019	6.83890708312952	-6.44550983080343	8.87483789179779e-10	1.3355345322371e-08	11.8836625797176
MPST	0.20629601476585	6.6928720139908	6.44480603424983	8.90883183159818e-10	1.33960110569501e-08	11.8799642137023
SRD5A1	-0.233410715805402	6.87116989798817	-6.44417189019445	8.93957106874157e-10	1.34317230045353e-08	11.876632085414
VSTM2L	-0.435321855523357	8.15100181430638	-6.44374929641311	8.9601135532043e-10	1.34520704806193e-08	11.8744116711537
POLR3D	0.0792897642007544	6.42896775633136	6.44253968590457	9.01917005998342e-10	1.35301632351836e-08	11.8680565899156
PIGZ	-0.269230810074598	7.06475042493097	-6.44188228254943	9.05142655948547e-10	1.35679613255563e-08	11.8646030297528
FOPNL	-0.198654805270886	9.13569323174227	-6.44150778815429	9.06985235504673e-10	1.35849846225201e-08	11.8626357864623
TCEA1	0.391844175796663	7.87106041151874	6.44055819142555	9.11673960652477e-10	1.36445782724756e-08	11.8576478229889
CDK14	-0.542166283989054	8.4842599451282	-6.44040571619103	9.12429037839304e-10	1.36452520001229e-08	11.8568469576894
WDR78	0.0508460104757065	6.30178967776463	6.43929780683099	9.17934035507745e-10	1.37169038571947e-08	11.8510281088833
SNHG6	0.359114545487872	10.2348666144379	6.43682960228432	9.30315705756256e-10	1.38911242560357e-08	11.8380671709571
MUTYH	0.282155860332747	7.40767976741617	6.43623326792878	9.33331727822135e-10	1.39253383645636e-08	11.834936203022
CRIP1	0.39258454855098	7.33810843103222	6.43549168479715	9.37095766640764e-10	1.39696065239254e-08	11.8310428875808
UBR5	0.171919576980809	8.5873678669691	6.43536256969463	9.37752636512657e-10	1.39696065239254e-08	11.8303650620976
KDSR	0.255733302397406	8.45318728297173	6.43309133074242	9.49381766775743e-10	1.41318895523853e-08	11.8184429952642
C2CD2L	-0.210107427991228	6.64699410015779	-6.43192174800075	9.55425387354163e-10	1.42108433968924e-08	11.8123047402164
HSPBAP1	0.188437816116679	7.28275584364234	6.43137513199255	9.58262880262527e-10	1.4235565378526e-08	11.8094362126441
FGD5	0.263658469679878	7.02431849001972	6.43131624473766	9.58569058636242e-10	1.4235565378526e-08	11.8091271938944
TUSC3	-0.400143230564234	7.01744804109139	-6.43090121472661	9.6072969343915e-10	1.42451190568979e-08	11.8069493200384
BAZ2B	0.358154444479871	9.82249688180145	6.43085187378553	9.60986879083368e-10	1.42451190568979e-08	11.8066904090079
PLEKHM2	0.425370627020188	11.1605104815779	6.43076570329926	9.61436197991185e-10	1.42451190568979e-08	11.8062382421548
CABYR	-0.170960140362364	6.74211801502959	-6.42976637145409	9.66662118529673e-10	1.43040074231934e-08	11.8009946813993
CDK5R1	-0.663378558167304	10.153882672426	-6.42972112441572	9.66899393387536e-10	1.43040074231934e-08	11.800757279592
RDH5	0.269779508438124	7.06753809705457	6.4295349454727	9.67876315598785e-10	1.43074455052783e-08	11.7997804486893
FOXN3	0.103846848946143	7.57686907776463	6.42935037041718	9.68845779226433e-10	1.43107681317405e-08	11.7988120509333
NR2F1	0.515770940599454	10.2175416265483	6.42915236182409	9.69886862152896e-10	1.43151427265685e-08	11.7977731922276
LRP5	0.287295165872028	7.00493081825115	6.42887974968617	9.71321991810489e-10	1.43253221155964e-08	11.7963429572406
DTWD2	0.563310923038616	11.9479592605654	6.42849957278591	9.73326866159071e-10	1.43438821986034e-08	11.7943484586471
ARHGEF11	-0.11559046326045	6.45171457175542	-6.42667242832011	9.83019240846404e-10	1.44756174339811e-08	11.784763883454
TEAD3	0.140460022842796	6.45355051172913	6.42451045783349	9.94610300344337e-10	1.46350889293393e-08	11.7734251927358
TRPT1	0.186667468446923	7.61731514929652	6.42397507461205	9.97501354469572e-10	1.46663990274229e-08	11.7706176966307
LOC727896	0.111026322034936	6.35551084117028	6.42269744031703	1.00443394846231e-09	1.47570391342509e-08	11.7639185193855
MICAL2	-0.553557188685678	7.80748336773176	-6.4208145701761	1.01473699676231e-09	1.4897021288603e-08	11.7540474001959
NPTX1	-0.334348321390532	8.36169740883629	-6.42044435768664	1.01677497763921e-09	1.49155456070937e-08	11.7521067468214
C7orf49	0.165648309778441	6.85690373080868	6.41931778731249	1.02300140030383e-09	1.49954370020127e-08	11.7462017102885
EXOC1	-0.192905787300862	7.61836931967127	-6.41669755661681	1.03762836799695e-09	1.51912251656505e-08	11.7324700817668
PTTG3P	-0.209573936334937	6.75258335076923	-6.41664226019207	1.03793925391575e-09	1.51912251656505e-08	11.7321803332841
BASP1	-0.578002601964215	12.4917787228534	-6.41581783973308	1.04258515421726e-09	1.5236187482771e-08	11.7278606324378
KCNA4	-0.220320304334102	6.63599661794872	-6.41581574238624	1.04259699952354e-09	1.5236187482771e-08	11.7278496434645
ZNF516	0.0788395156233355	6.33951796169625	6.41517767854134	1.04620677529658e-09	1.5277321885163e-08	11.7245066385177
GABRA6	-0.16832905133627	6.32978213843524	-6.41381548783009	1.05395435950445e-09	1.53787706352294e-08	11.7173704370005
ASCC2	0.398837659756589	8.85941316816568	6.41302642814348	1.05846796330923e-09	1.54329126334701e-08	11.7132371834912
PREPL	-0.844204438460991	10.5269659588692	-6.41139993734962	1.06783187034682e-09	1.55576384021644e-08	11.7047183329365
KCND1	0.116920599621293	6.47829474615385	6.40859429455987	1.08417594777193e-09	1.57837948396463e-08	11.6900268768237
TCTN1	0.238311886906782	7.89132314549638	6.40835179787828	1.08560008028476e-09	1.57897548868915e-08	11.6887572631998
PLXND1	0.282726400992092	6.83673337775148	6.40824486651678	1.08622864965762e-09	1.57897548868915e-08	11.6881974241048
DZANK1	-0.180969890584358	6.61182001389875	-6.40736164660933	1.09143412994371e-09	1.58534313493033e-08	11.6835735574289
HCN1	-0.23726230989551	6.63837886547009	-6.4062177750092	1.09821226558395e-09	1.59398376946577e-08	11.6775857289411
PAIP1	-0.112515175576558	6.60805309712032	-6.40351370546351	1.11440039024198e-09	1.6153722938112e-08	11.6634334737937
ERH	-0.261419520318066	8.99791424211703	-6.4034756994289	1.11462957880713e-09	1.6153722938112e-08	11.6632345896009
LBR	0.118662686953455	6.56080635568705	6.40280714691145	1.11866874475829e-09	1.62000431560061e-08	11.6597362034198
CPNE4	-0.753193313036838	8.28315297971072	-6.40051162570562	1.13264725579953e-09	1.63901222249244e-08	11.6477260504016
DOCK1	0.443817173113334	8.68973034990138	6.39979619000146	1.13703885230244e-09	1.64412909139924e-08	11.6439834643126
CLK3	0.415010690731096	8.97278176245891	6.39752286305061	1.15110465483383e-09	1.66321640240163e-08	11.6320930359381
HINT1	-0.546468850516806	11.3312495075608	-6.39549702613955	1.16378310171303e-09	1.68027196586171e-08	11.6214993843196
GOLGA6L6	0.490748292722007	12.1664633293886	6.39463972515586	1.16918963118692e-09	1.68501369667183e-08	11.6170169782961
MIR30C2	0.321377675723298	6.76624380180145	6.3945789175431	1.16957404737646e-09	1.68501369667183e-08	11.6166990599062
SWSAP1	0.0859574564350707	6.32543750124918	6.39455934556947	1.16969780473551e-09	1.68501369667183e-08	11.6165967328331
MTFR2	-0.101920032504975	6.39912183084813	-6.39388281143334	1.17398357727939e-09	1.68992077936913e-08	11.6130597712213
SLIRP	-0.395948748232684	10.8464161441026	-6.39352766731773	1.1762395485257e-09	1.69088112093533e-08	11.6112031531281
TRMT5	-0.211727408097981	7.7107768679027	-6.39350078265702	1.17641050043739e-09	1.69088112093533e-08	11.6110626085432
PXN	0.213459615715578	6.84865593581854	6.39214341785498	1.18507339544017e-09	1.70205944993825e-08	11.6039672277691
JAZF1	-0.577486735793853	8.47231704403682	-6.39011818950279	1.19811531466164e-09	1.71950575069848e-08	11.5933825235168
GABRB2	-0.0789572350421048	6.28476262758711	-6.38989121787481	1.19958570730358e-09	1.72033123412335e-08	11.5921964086488
KIF7	0.148273240612411	6.74093493345168	6.38930989153535	1.20335980901701e-09	1.72445678224309e-08	11.5891586211571
HERC5	0.438665891383581	8.2100875922288	6.38675241979902	1.22010249780862e-09	1.74714677350137e-08	11.5757963853246
SERBP1	0.334976285716177	8.61631501556871	6.38546741857016	1.22860101899669e-09	1.75800638734619e-08	11.5690838404341
ZNF215	-0.17433670576505	6.45126753330703	-6.38452158503303	1.23489353702508e-09	1.76569561763474e-08	11.5641435871831
HABP4	-0.247294377480891	9.11033333504274	-6.38357207916758	1.24124232689027e-09	1.77345381381787e-08	11.5591846297717
C3orf62	0.133050233879014	6.65003153337278	6.38086622874035	1.25951116264429e-09	1.79821887165938e-08	11.5450554839907
FGD3	0.287625993474298	7.04028122786325	6.37841494138153	1.27628914694007e-09	1.82082023286914e-08	11.53225894421
CCNT2	-0.157369564626388	6.90091182986193	-6.37753449927506	1.28236881468338e-09	1.82813661066547e-08	11.5276635204134
UBQLN1	-0.325381970729152	8.8714277487048	-6.3773389738854	1.28372282054355e-09	1.82871026259344e-08	11.5266430412056
POLH	0.129448522111543	6.50131478915187	6.37583570142829	1.29417993347552e-09	1.84224116900734e-08	11.5187978926575
C21orf58	0.248425986036354	8.59900929499014	6.37428958868146	1.30502232930242e-09	1.85630008158435e-08	11.5107304248129
KLKB1	0.357036160317101	7.13087746896778	6.37295595948465	1.3144462810353e-09	1.86832205493013e-08	11.5037726958045
PRRX1	0.204836032948693	6.96330448933596	6.37232162297946	1.31895218093432e-09	1.87334102446525e-08	11.5004636056804
CEP135	0.17862471132456	7.00779954975674	6.37185941751897	1.32224492910299e-09	1.87663078305555e-08	11.4980525918327
EIF4EBP3	0.0920837643973869	6.43081623960552	6.3686681040648	1.34520119139209e-09	1.90780304760013e-08	11.4814087629827
NKX2-2	0.43563557657539	8.68529937872452	6.36833320374639	1.3476328262111e-09	1.90984218446155e-08	11.4796624532817
MT2A	0.651991311564364	11.0057413613412	6.36787176422357	1.35099030699702e-09	1.91318944211951e-08	11.4772564132001
WAPL	0.124016410044942	6.44910644499671	6.3664959242214	1.36104990213693e-09	1.92601590348788e-08	11.4700831742372
TMEM130	-0.568713746508818	8.90305885320184	-6.36630524722785	1.36244984843889e-09	1.92657827354306e-08	11.4690891180081
CCT6P1	-0.14023224918135	7.09407078750822	-6.36518565620269	1.37069843893865e-09	1.9368170515503e-08	11.4632527452255
LAMC1	0.342264972431717	8.96433309421433	6.36479349259389	1.37359928902157e-09	1.93948989986241e-08	11.4612085734226
ZNF513	0.165268250361716	7.1043350583432	6.36355965588585	1.38276541403951e-09	1.95003901721469e-08	11.4547776737279
DCLRE1C	0.308418826425953	7.49700288723208	6.3635147761939	1.38309995340772e-09	1.95003901721469e-08	11.4545437708542
SKP1	-0.187158968932172	8.86546932390532	-6.36309299333761	1.3862478672284e-09	1.95304437423227e-08	11.4523455857395
GALM	0.156316592497051	6.68375095668639	6.36279006545297	1.38851306536462e-09	1.95480260638183e-08	11.4507668897151
TRIP6	0.438080992362186	8.33977221943458	6.36167112053058	1.39691173740323e-09	1.96491568277222e-08	11.4449359785302
APLNR	0.990598549927713	8.95479659859303	6.36156093819361	1.39774144681773e-09	1.96491568277222e-08	11.4443618456474
PGGT1B	0.102912846908564	6.65955057141354	6.3602882227471	1.40736057094894e-09	1.97699181958522e-08	11.4377305092005
SIX5	0.446622929566757	7.19660186883629	6.35978050137633	1.41121602104572e-09	1.98095969879004e-08	11.4350853265469
ECHDC2	0.421920498211929	10.2163228128468	6.35742882985232	1.42920947706741e-09	2.00475317670106e-08	11.4228351208961
UBE2T	-0.405142286387812	7.14169658305062	-6.35154550197312	1.47521768939136e-09	2.06777960153419e-08	11.3922009078875
YPEL5	-0.540818076781738	10.4297751447469	-6.35103649947682	1.47926582990977e-09	2.07194252575628e-08	11.389551423481
RPS6KA1	0.202365319146621	6.72383296469428	6.35056596231353	1.48301775522247e-09	2.07568479257904e-08	11.387102283667
TROVE2	0.218462460490541	8.52140499151874	6.34899527925102	1.49560971315056e-09	2.09104836748232e-08	11.3789277543643
ZNHIT3	-0.190323055295167	8.63745870117028	-6.34892558845658	1.49617084107207e-09	2.09104836748232e-08	11.378565083161
RIN2	0.440344115338759	9.45629506574622	6.34879028877349	1.49726082111745e-09	2.09105095925974e-08	11.3778609904136
TGOLN2	-0.233159976622314	9.28289256387903	-6.34863369977433	1.49852328236924e-09	2.09129425688378e-08	11.3770461213369
CMTR1	0.295751112742559	8.05016580493097	6.34827933419718	1.50138413089245e-09	2.09376624407549e-08	11.3752020966391
PNPT1	0.242531486053085	10.580229629954	6.34813306492027	1.50256654884202e-09	2.09389567578659e-08	11.3744409695742
FAM174A	-0.283185247209592	7.44509489769888	-6.34747519531182	1.50789598011569e-09	2.09979978622342e-08	11.3710178193694
LMBR1	-0.432878617956806	8.45387608669296	-6.34715424998432	1.51050270564527e-09	2.10190662522702e-08	11.3693479004848
PHYH	-0.164174171950238	7.61419813272847	-6.34670466840368	1.51416166080653e-09	2.10547356264249e-08	11.3670087635068
SLC20A1	-0.333034062413754	9.38161215071663	-6.34579622772517	1.52158166040537e-09	2.11426137151193e-08	11.3622825488349
ZYG11B	-0.289122432727238	11.1025966025115	-6.34521505554406	1.52634729994895e-09	2.11935087161264e-08	11.3592591984951
NFATC4	0.0867576854507552	6.37245297071663	6.34506890399798	1.52754805431371e-09	2.11948671189506e-08	11.3584989232468
LYPD6	0.215369945271003	7.29324062303747	6.34400213801025	1.53634054923513e-09	2.12961415957412e-08	11.352949989428
CLEC4G	-0.172411475564425	6.61873848753452	-6.34391469715383	1.53706345388422e-09	2.12961415957412e-08	11.3524951804387
NECAB1	-0.886016725414448	9.17580438164365	-6.34286996773962	1.54572648400123e-09	2.14007390800084e-08	11.3470615111929
ABCB7	0.481657381174372	8.17122558403682	6.34236657538074	1.5499177779572e-09	2.14433188905713e-08	11.3444435605893
RGL3	0.288256386438799	6.64507452550953	6.34203121365011	1.55271622469105e-09	2.14665810718617e-08	11.342699548022
CDO1	-0.425927534911287	9.01909688854701	-6.34173455081971	1.55519588171939e-09	2.14854056498932e-08	11.3411568350349
BAGE5	0.346878019133129	7.07297995773833	6.34153890763476	1.55683329327707e-09	2.14925757161677e-08	11.340139472516
GPRASP1	-0.371274537650173	7.1341883625378	-6.34008849217151	1.5690252801123e-09	2.16453401349016e-08	11.3325978172459
CPLX1	-0.662159180039591	10.2739202517291	-6.33970608606346	1.57225531969555e-09	2.16565365629695e-08	11.3306096260637
NUDT21	-0.308768005741044	7.65084569667324	-6.33965533946843	1.57268444742857e-09	2.16565365629695e-08	11.3303457921895
DDX24	-0.533616579221224	9.30921921715976	-6.3395922954298	1.57321772607095e-09	2.16565365629695e-08	11.3300180252605
LPP	0.451452478942052	10.2065252956213	6.33813997699932	1.58555191829674e-09	2.18107023721607e-08	11.3224679879331
CHRM1	-0.44720512739026	7.12984949259698	-6.33705471186561	1.59483076033503e-09	2.19226485846625e-08	11.316826854249
ADAMTSL3	0.119483281376405	6.49580530014464	6.33584808763634	1.60520981028277e-09	2.20495474797741e-08	11.3105556442211
FAM222B	-0.186146941876929	7.53559686172255	-6.33374243841308	1.62348112487768e-09	2.22845976976959e-08	11.299613781841
GYG2	0.178233276417862	6.82146949105851	6.33151655090937	1.6430178306978e-09	2.2536669273747e-08	11.288049690734
LINC00926	0.0694216452672256	6.2733193503616	6.3303622360784	1.65324001414416e-09	2.26607085248277e-08	11.2820537561604
DHRS4	0.1751126248151	7.55479836915187	6.32962672310134	1.65978599038236e-09	2.27196498401442e-08	11.2782336043795
CTDSP1	0.255984379909048	6.97593551195266	6.32961341249808	1.65990468728534e-09	2.27196498401442e-08	11.2781644736338
NIF3L1	-0.345813014473451	9.30800257605523	-6.32853582053558	1.66954178387849e-09	2.28352914311694e-08	11.2725681425245
SDAD1	-0.19630995176002	10.2568233545562	-6.32771727473727	1.67689888114495e-09	2.29196058314101e-08	11.2683175492951
MIR181A2HG	0.164130452325928	6.68032879292571	6.32713239176439	1.68217530552751e-09	2.29753822646213e-08	11.2652805542747
LYAR	0.194234344465031	7.53698955625247	6.32691188988742	1.68416875514489e-09	2.29862719940478e-08	11.2641356495841
TMEM91	0.430907264643652	8.90748230976989	6.32638472832683	1.68894397155209e-09	2.30350860903595e-08	11.2613985915018
LOC105377443	0.132331926631501	6.48886600060487	6.32444973722254	1.70658603863265e-09	2.32591942584422e-08	11.2513532657096
MAP2K3	0.101522303752557	6.48534189201841	6.32420596191269	1.70882142730792e-09	2.32731547615708e-08	11.2500878713693
LRRTM1	-0.20407575064008	6.69007609143984	-6.32389764162248	1.71165280331843e-09	2.32952067431801e-08	11.2484874811561
ZNF672	0.404382675874891	7.90006953965812	6.32351194368056	1.71520124234196e-09	2.33269796702657e-08	11.2464855205555
ATPAF2	0.174929059736632	6.81906739083498	6.3226787002379	1.72289179679944e-09	2.34142526623983e-08	11.2421608528025
DGUOK	-0.158205979519014	8.72730073786982	-6.32255297496955	1.72405513437548e-09	2.34142526623983e-08	11.2415083507444
MLXIPL	0.39623309086299	7.44601268454964	6.32101777877442	1.73832268497188e-09	2.35913467776163e-08	11.2335415142568
MBTPS2	-0.21590003461889	6.85584278884944	-6.32087713828144	1.7396355281981e-09	2.35925024314629e-08	11.2328117295475
FAM53A	0.106419232777142	6.43484206184089	6.32041573581629	1.74394944266065e-09	2.36343275314596e-08	11.2304175828046
SKAP2	-0.260323555133867	7.56623079894806	-6.31948690791555	1.75266546276157e-09	2.37327563158775e-08	11.2255983836627
ZBTB46	0.354989618457987	7.7989060365286	6.31937883691309	1.75368236293626e-09	2.37327563158775e-08	11.2250376901903
SORBS2	-0.207459557822052	7.8046201060881	-6.31861224683763	1.76091228306605e-09	2.38138292355245e-08	11.2210606511458
ARMC8	-0.122964792846623	6.61003249948718	-6.3170517853089	1.77571995976614e-09	2.39971944211153e-08	11.212966013438
OTX1	0.18011319939499	6.49880379690993	6.31686883387485	1.77746402656887e-09	2.40038834845917e-08	11.2120170686062
YTHDC2	-0.256963161382016	6.9033680425904	-6.31610206908875	1.78479187056923e-09	2.40859166971411e-08	11.2080401569286
FAM133CP	0.269040463292818	7.5259104365286	6.31589595770855	1.78676669587235e-09	2.40956460312835e-08	11.2069711909736
SCAF11	0.0907023110381031	7.11474887413544	6.3156833348071	1.78880615848421e-09	2.41062327823219e-08	11.2058684779031
PLA2G2D	0.352279242662399	7.62727928973044	6.31428718179982	1.80225484469151e-09	2.42704494396894e-08	11.1986282989643
ADAM23	-0.433757781430076	7.65541587667324	-6.31329921801014	1.81183150718622e-09	2.43697438023899e-08	11.1935055431798
ZNF738	0.518372421590142	11.7020351860092	6.31326496452898	1.81216443220145e-09	2.43697438023899e-08	11.193327942621
ZZEF1	0.171619965699943	8.56353955839579	6.31167313937062	1.82770252912953e-09	2.45615101414561e-08	11.1850751988461
SNU13	-0.163147107446846	8.08773374984878	-6.31127682915566	1.83159127782079e-09	2.45965685435933e-08	11.1830207587344
LTN1	-0.288001278862463	7.42021092188034	-6.31101150885417	1.83419924147787e-09	2.46143902398606e-08	11.1816454069457
YWHAB	-0.394826728020091	9.57784138913872	-6.31062585120834	1.837996562522e-09	2.46481367355096e-08	11.1796463250136
ZNF562	0.357865128849527	8.30962684967784	6.30970846893526	1.84706047650681e-09	2.47524136520442e-08	11.174891334768
PNMA1	-0.584187208282215	8.7470640417357	-6.30892374972317	1.85484846690366e-09	2.48394585285629e-08	11.1708243250503
HS1BP3	0.236617757887603	7.02456531773833	6.30724124563214	1.87165540117099e-09	2.50470764932472e-08	11.1621054304196
ISCA1	-0.469235480762483	8.42195321406969	-6.30645270551845	1.87958368598338e-09	2.51356713246643e-08	11.1580196656239
TUSC2	-0.183952138913609	7.3744347896121	-6.30476575764745	1.89665579141237e-09	2.53463382083252e-08	11.1492799886362
EBLN2	0.24433963284134	7.5228701747666	6.30454796433614	1.89887095084277e-09	2.5358306506147e-08	11.1481517648019
GABARAPL2	-0.305111156855853	9.42305273259698	-6.30434942582937	1.90089248405183e-09	2.53676742125166e-08	11.147123307927
TCEB1	-0.208262619108577	9.31061474619329	-6.30376073828594	1.90689897112441e-09	2.5430171775224e-08	11.1440739499632
KCNQ3	-0.297082613439276	8.53009984765286	-6.30350335198951	1.90953098150375e-09	2.54476122548943e-08	11.1427407666123
PTK2B	-0.250795235959475	7.18688749199211	-6.30321695401828	1.91246385517141e-09	2.54690352770818e-08	11.1412573534806
PLXNA3	0.284239996552243	7.3447097356476	6.30225107638449	1.92238762114737e-09	2.55834646229841e-08	11.1362548659916
TNFRSF1B	0.578821613850103	8.10634572060487	6.30142119378943	1.93095449176634e-09	2.56796902894628e-08	11.1319571274084
CERS2	0.333626872463811	8.11458284760026	6.30068341325932	1.93860205767447e-09	2.57635655202838e-08	11.1281366722221
FOXJ3	-0.237898724809972	10.1246739662196	-6.30000755866566	1.94563381328959e-09	2.58391465031002e-08	11.1246371460702
TSC22D1	-0.312324792698268	9.7127613703616	-6.2995242294091	1.95067783886984e-09	2.58882431143382e-08	11.1221346531545
PKHD1L1	0.0638655814767493	6.23350683095332	6.29860364196475	1.9603206293925e-09	2.59982619289412e-08	11.1173685539184
MFAP3L	0.142630951099441	6.47617377847469	6.29826743593106	1.96385390821133e-09	2.60271590028256e-08	11.1156280495472
GABRA2	-0.583784681390703	8.9187287251282	-6.29791765602567	1.96753647410883e-09	2.60579933996895e-08	11.113817339308
CCDC110	-0.173176302997565	6.49350954312952	-6.29540889152568	1.99414875988882e-09	2.6392256693377e-08	11.1008321187242
ACTN2	-0.337905037268769	6.91434439203156	-6.29467964975653	2.00195042347759e-09	2.64772754906874e-08	11.0970582421388
DNAAF5	0.0773024832138383	6.50458391980276	6.29439265984572	2.00502894365277e-09	2.64963976018853e-08	11.0955731281765
IGDCC3	0.2788365732795	6.99178612404997	6.29418642692898	2.00724405863317e-09	2.64963976018853e-08	11.0945059425463
THAP10	-0.43042412175765	8.3524906468902	-6.29405469436892	2.00866023432202e-09	2.64963976018853e-08	11.0938242830893
ACSF2	0.268437910993866	6.87520706059172	6.29403133596536	2.00891144850637e-09	2.64963976018853e-08	11.0937034143539
RHOU	0.401490254830682	10.331712304313	6.29359805935175	2.01357683351094e-09	2.65317356676323e-08	11.0914614653553
MT1E	0.317723905735113	8.92222767095332	6.29352616496217	2.01435199766225e-09	2.65317356676323e-08	11.091089464412
ZNF175	0.278391393284942	7.79679656991453	6.292637363085	2.02395927619509e-09	2.66400174045486e-08	11.0864907944194
ZNF787	0.489032201881678	7.98792608807364	6.29237828222707	2.02676820215993e-09	2.66587300074656e-08	11.0851503876671
FAM216A	-0.43498141225379	7.85167923451676	-6.29092463137863	2.04259964157498e-09	2.68485891327951e-08	11.0776303055877
SPC24	0.532575482028359	7.55291402473373	6.2896534527392	2.05654325939321e-09	2.70133915350371e-08	11.0710551307541
CD47	-0.5035583900786	9.11630399397765	-6.2874981017963	2.08039923304946e-09	2.73080820092291e-08	11.0599085666965
ADRA2B	0.166325161604551	6.73140651243919	6.28719412246671	2.08378553752563e-09	2.73338612113515e-08	11.0583367160135
TUBB3	-0.561474520300266	9.41241244128862	-6.28433375540173	2.11591594888515e-09	2.77363961730736e-08	11.0435484522061
GGCT	-0.326169457257221	8.18286248013149	-6.28418295894274	2.11762326929727e-09	2.77398543736098e-08	11.0427689484716
SDHA	-0.291271080887638	8.4590046521236	-6.28342938381779	2.12617554667193e-09	2.78329124525847e-08	11.0388737187848
SRPK3	0.191388844728571	6.53494091784352	6.28244768868693	2.13736761328684e-09	2.7960376735557e-08	11.0337997973717
SLIT3	-0.271151551615441	7.02929383685733	-6.28000440754368	2.16547455077801e-09	2.83087921376197e-08	11.0211738867444
SRP72	-0.254357532129231	7.81321799825115	-6.27914033411002	2.17550123722938e-09	2.84205351977138e-08	11.0167094700087
PPP2R5D	-0.130055532792242	6.98072187463511	-6.278791133644	2.17956626803956e-09	2.84542968566006e-08	11.0149053671456
KCTD5	0.229991696807957	8.22734015750164	6.27387769336878	2.23756016494359e-09	2.91796704980168e-08	10.9895276585394
MAPKAPK2	0.184918174378129	6.73237721424063	6.27372831248811	2.23934684375228e-09	2.91796704980168e-08	10.988756317462
AGPAT1	-0.107709000975628	6.62293224077581	-6.27366250691301	2.24013435944655e-09	2.91796704980168e-08	10.9884165285276
LOC283713	-0.316459427845295	8.22038084771861	-6.273573265678	2.241202771248e-09	2.91796704980168e-08	10.987955732653
SUPT4H1	-0.246160552626414	7.96510184854701	-6.27264728816631	2.25231829931409e-09	2.93045367352193e-08	10.9831747153042
CD83	-0.393157885120328	8.04576079534517	-6.27190930046513	2.26121591078261e-09	2.94003965883014e-08	10.9793646616962
C1QL3	-0.29411456130298	6.67867354106509	-6.27051256887531	2.27815026257105e-09	2.96005500985989e-08	10.9721544791887
FAM50B	-0.335216544112219	8.20890271199211	-6.26930730217188	2.29286324919997e-09	2.97715899053215e-08	10.9659335231853
UCHL5	-0.494366923335593	7.85050007201841	-6.26842503381726	2.30369239897736e-09	2.9892003262085e-08	10.9613802148938
ANP32B	0.440023379576473	11.5885439282446	6.26785588742209	2.31070484387747e-09	2.99627631476339e-08	10.9584431250751
SGK3	0.250416887566827	7.36205407907955	6.26729232697324	2.31766910684926e-09	3.00328032544317e-08	10.9555350347228
C3orf14	-0.355115679529797	7.94377676297173	-6.26714562903552	2.31948532017734e-09	3.00360844998975e-08	10.9547780707898
KCNAB1	-0.144788069821483	7.13164745668639	-6.26509115718807	2.34506823511542e-09	3.03469200499751e-08	10.9441781865671
DLD	-0.445041818875254	8.46434437201841	-6.26451603009607	2.3522793742147e-09	3.04197528494508e-08	10.94121127431
RPL18A	0.26754550172792	11.9998487018014	6.26239522175089	2.37905937931805e-09	3.07453827117384e-08	10.9302721965964
ADGRL1	-0.409093745548558	7.74980406477318	-6.26180632542694	2.38654845873094e-09	3.08214393356401e-08	10.9272351168316
IKBKE	0.099601588207717	6.38969240771861	6.26140499213207	2.39166552453324e-09	3.08512667009429e-08	10.9251654525366
SHMT2	0.311083113684751	8.42331542756082	6.26137339381336	2.39206886529661e-09	3.08512667009429e-08	10.9250025046269
VPS50	-0.179304985647387	6.76838370190664	-6.26102250190938	2.39655235911329e-09	3.08883612911335e-08	10.9231930428201
BTBD10	-0.577722136839618	8.74599839694937	-6.25961937028049	2.4145633403059e-09	3.10996405567417e-08	10.9159581121473
UBE2E3	-0.086608783528888	6.87663285922419	-6.25814832102384	2.4335887774305e-09	3.13069056701241e-08	10.9083741278971
PPP1R2	-0.511491066184107	8.59406168055227	-6.25812330614465	2.43391356981659e-09	3.13069056701241e-08	10.9082451740265
IDS	-0.259337929554341	8.63456690929651	-6.25656911590345	2.45417677863138e-09	3.15464315417787e-08	10.9002338554555
GADD45G	0.660128071582054	8.48611902265615	6.25626781895387	2.4581241410844e-09	3.15760505476062e-08	10.8986809247473
ZNF526	0.365352518015619	7.09048368211703	6.2556233431661	2.46658850115779e-09	3.16602924406776e-08	10.8953593633019
ZNF773	0.412343028188945	7.59657076117028	6.25551781415538	2.46797721164256e-09	3.16602924406776e-08	10.8948154992242
GRM8	-0.450541733354912	8.05445907413544	-6.25359443396012	2.49342282015822e-09	3.19653811440831e-08	10.884904049813
ATP1A1	-0.622733775690921	8.6781553669954	-6.25340510371449	2.49594146520937e-09	3.19763380912857e-08	10.8839285131042
RALA	0.178688105646643	10.245101797712	6.24909456566137	2.55396451464384e-09	3.26978921238578e-08	10.8617234541463
STH	0.294600411317284	7.09897175879027	6.24838313635132	2.56366731174037e-09	3.28002628027395e-08	10.8580596099899
PFDN4	-0.289596503753094	7.56822208023669	-6.24711061170943	2.58111288587982e-09	3.30014945628426e-08	10.8515068252827
SLC6A10P	0.236354438516029	7.65256746188034	6.24631351348929	2.59209992839498e-09	3.31092770538935e-08	10.847402667797
NFATC3	0.089016691726683	6.50767235439842	6.24624918617	2.59298860207679e-09	3.31092770538935e-08	10.8470714696884
EPHA10	-0.12826898839599	6.65955300059172	-6.24605541911112	2.5956672763295e-09	3.31204602026106e-08	10.8460738467785
ADCY1	-0.589371572062452	10.1018949458909	-6.24593658410167	2.59731141829288e-09	3.31204602026106e-08	10.8454620267478
KCTD11	0.171222815395406	6.58238230408941	6.24547428707293	2.60371725665909e-09	3.31801289928499e-08	10.843081971493
MGRN1	-0.450599755022196	7.00628330265615	-6.24516347536639	2.60803274561108e-09	3.32130982587198e-08	10.8414818773153
GALNT3	0.409150418824284	7.60228202403682	6.24337334803315	2.63302488261496e-09	3.3509165012723e-08	10.8322671216347
IL10	0.209490437233702	9.15925956762656	6.24258282205589	2.64413615948571e-09	3.36283021686544e-08	10.8281984116988
ME1	-0.438627276464524	8.16037296593031	-6.24199217972553	2.65246798220422e-09	3.37119558293773e-08	10.8251586929918
IL4R	0.572502779652257	7.61399056537804	6.24125320737907	2.66292849242182e-09	3.38225359146531e-08	10.8213558671489
NPM2	-0.335294711520657	7.42591997727811	-6.24049114571744	2.67375824115844e-09	3.39376566184555e-08	10.8174345331353
ZIC3	0.230426974216288	6.77123359128205	6.23893199765046	2.69605032491476e-09	3.41980192038858e-08	10.8094126251636
PIEZO1	0.566187310240766	8.30786180408941	6.23286977711853	2.78447188603237e-09	3.52807014039752e-08	10.7782347476147
TCAP	0.359489987528261	6.82895235326759	6.23282894690185	2.78507696465788e-09	3.52807014039752e-08	10.7780248266351
STAC2	-0.402376099256872	6.87549499706772	-6.23228134951235	2.79320449978053e-09	3.53603497182361e-08	10.775209544274
INA	-0.907534544633339	10.1306487022091	-6.23101757980551	2.8120505272779e-09	3.5575493734496e-08	10.7687129349355
PRNP	-0.61563383258887	11.7156234452334	-6.23065320249988	2.81750745686874e-09	3.56210794727938e-08	10.7668399573953
MBLAC2	-0.401515889450115	7.43423828089415	-6.23049977123751	2.81980835743125e-09	3.56267305751193e-08	10.7660513094799
R3HDM1	-0.52425583023569	8.2427125669691	-6.23026690778221	2.82330396971963e-09	3.56474588607767e-08	10.7648543988481
MAK16	-0.275328090662303	7.99782952732413	-6.22880178807953	2.84539524600456e-09	3.59027974014903e-08	10.7573244104523
NBPF1	0.0712093814255006	6.45386695211045	6.22634131692435	2.88287675696761e-09	3.63518652484558e-08	10.744681448332
COTL1	0.167971219136368	6.8486379677975	6.22431211880538	2.9141526506882e-09	3.67221452382132e-08	10.7342570431487
ZNF688	0.252993404727652	7.14365132657462	6.22403917397529	2.91838485244555e-09	3.67513772670027e-08	10.7328550416038
BAAT	-0.0957645435660064	6.26911113447732	-6.22323214880842	2.93093365439268e-09	3.68852338156281e-08	10.7287099347759
ZZZ3	0.172224324814561	8.32050835576594	6.22284967815554	2.93689934148051e-09	3.69361221500203e-08	10.7267455830181
EXOSC10	0.215784460598176	8.44095919944773	6.22266159510954	2.93983738495008e-09	3.69488914496963e-08	10.7257796264574
F10	0.0583849238694061	6.25840109541091	6.221528460886	2.95759918584715e-09	3.71478323885129e-08	10.7199604873152
BRWD1	-0.187352280247294	7.63446499455621	-6.22128934126171	2.96136080163438e-09	3.71707841443553e-08	10.7187325933719
TSPYL5	-0.488370219243442	7.97490260894149	-6.21849283712337	3.00570288091184e-09	3.77009076992082e-08	10.7043746959432
ZNF233	-0.184093802852987	6.62763284184089	-6.21837916904479	3.00751894171235e-09	3.77009076992082e-08	10.7037911883379
HAGH	-0.1899483660932	8.62900306326101	-6.21790348331222	3.01513060076122e-09	3.77716849770719e-08	10.7013493636611
TAMM41	-0.298971528999766	7.58400077003287	-6.2177170741156	3.01811856918909e-09	3.77844850450207e-08	10.7003925081728
MTMR2	-0.138241476577817	6.95343012975674	-6.21711965308714	3.02771426944341e-09	3.78597168573632e-08	10.6973260194939
EPB41L3	-0.779184670096081	10.114235157094	-6.2170976589674	3.02806810687241e-09	3.78597168573632e-08	10.6972131301118
ANKRD46	-0.447767139722817	9.87907139533202	-6.21672589193505	3.03405517030017e-09	3.79099078073201e-08	10.6953049987807
SLBP	-0.415973037674178	8.30045882686391	-6.21627511248839	3.04133025750636e-09	3.79761166721896e-08	10.6929914298938
PABPC1L2A	-0.313617057700669	7.03917612305062	-6.21204238800422	3.11048203240162e-09	3.88143722186116e-08	10.6712729332931
SRSF8	-0.268992674315541	8.73954588673241	-6.21122646551403	3.12398833289651e-09	3.89576144018638e-08	10.6670874890873
SLC25A46	-0.410664758163525	7.87259705279421	-6.2103896727125	3.137899870797e-09	3.91057210227665e-08	10.6627953653729
TTC38	0.36730680310034	7.38895678740302	6.20759069001259	3.18487558093974e-09	3.96654271153072e-08	10.6484414595069
HIST1H3I	0.0697429281851702	6.30581972131492	6.20556325129871	3.21933255268097e-09	4.00617811535584e-08	10.6380469144027
TMEM120A	0.385538063354596	8.18356947947403	6.20547330624858	3.22086964053951e-09	4.00617811535584e-08	10.6375858242939
EIF2AK4	0.646362326115225	9.60426758001315	6.20460194675684	3.23579778954632e-09	4.02214269868769e-08	10.63311915752
RNF34	-0.0638326912983453	7.52936935915845	-6.2041893120955	3.2428907176827e-09	4.02835364716926e-08	10.6310041007107
UNC119	0.161442589401025	7.16856697278106	6.20373766986872	3.25067164590576e-09	4.03541066016609e-08	10.6286892085177
MBTD1	0.484963726402487	8.25633436853386	6.20076364208072	3.30236777789543e-09	4.09694006377124e-08	10.6134486264868
SOSTDC1	-0.265252543243129	6.83670648390533	-6.19953393379786	3.32397814179854e-09	4.1210895452221e-08	10.6071483330297
PEX5	0.23891805602373	10.6151509365286	6.19773499180564	3.35584210973935e-09	4.1579121742657e-08	10.5979331216532
SLC25A39	0.389706857854966	10.0075168207101	6.19716008608581	3.36608823374938e-09	4.16626195723884e-08	10.5949885002604
EIF2B1	-0.236471325120163	7.73838393751479	-6.19711364716928	3.36691721891654e-09	4.16626195723884e-08	10.5947506517521
RUNDC3A	-0.44467193017527	10.7564323205523	-6.19658149930664	3.37643094577852e-09	4.1753457841072e-08	10.5920252082081
EIF3B	0.220479612776289	8.78475654411571	6.19588356699373	3.38894854736799e-09	4.1881301758695e-08	10.5884509205565
MAPK6	-0.466853436264815	9.24201839863248	-6.19548007536075	3.39620603270346e-09	4.19440175645646e-08	10.5863846601688
ATP5F1	-0.51206448755657	9.37138043371466	-6.19478571567042	3.40873098697012e-09	4.20716656240236e-08	10.5828290886583
ACOT9	0.128503701796973	6.84934615930309	6.19349856649752	3.4320687232905e-09	4.23325190343219e-08	10.5762387522591
KCNC2	-0.192035595521858	6.44423344583826	-6.19294216328143	3.44220551364798e-09	4.24303164565575e-08	10.5733901925717
EPHA4	-0.867273099006567	8.85667192916502	-6.19233987057452	3.45321144218762e-09	4.25386950541792e-08	10.5703068891951
HAUS2	0.639385422434417	10.5990628272978	6.19211089743595	3.45740460729162e-09	4.25630649188489e-08	10.5691347645678
CDH13	-0.653869612127562	7.77295279349112	-6.18999842479487	3.49632649275432e-09	4.30146646679e-08	10.558322275369
GNB3	-0.177783168575041	6.46032712846811	-6.18969858407117	3.50188571699125e-09	4.30554944487657e-08	10.5567877683481
KIF3A	-0.25895402300787	6.81672065679158	-6.18949192285015	3.50572238490738e-09	4.30751068227398e-08	10.5557301586541
CA10	-0.43244150551635	8.65355108011834	-6.18906330021236	3.51369291833045e-09	4.31454548316653e-08	10.5535367139183
NLK	-0.586013088517909	8.71293556973044	-6.18889812593244	3.51676919066804e-09	4.31556535996601e-08	10.5526914737216
LHPP	0.577473585275971	10.4276062526496	6.18869227311189	3.52060677482002e-09	4.31751757445541e-08	10.5516380917679
BEX3	-0.224419820397356	9.95683194669297	-6.18686148862405	3.55491815641071e-09	4.35681519207555e-08	10.5422706999961
KCNIP2	-0.093803554875187	6.28773962929652	-6.18654259090854	3.56092818360418e-09	4.36139942028818e-08	10.5406392167379
RAB1B	-0.245292950156984	6.67153767495069	-6.18436681349261	3.60220025161458e-09	4.40913899587754e-08	10.5295094171451
KCNIP4	-0.289694958301638	7.23387959881657	-6.18375326969844	3.61392306208651e-09	4.42067215048482e-08	10.5263714152475
CNRIP1	-0.2226938580087	8.34754052071006	-6.18322753641357	3.62399786655771e-09	4.430176017916e-08	10.5236826898448
PHKA2	0.423571209983439	8.62464452669296	6.18260243514797	3.63601275008972e-09	4.44203795413059e-08	10.5204859711392
CADPS	-0.53373031481061	7.9709367426693	-6.18201622927767	3.64731553399496e-09	4.45301541402676e-08	10.5174883561301
MRAP2	-0.4186252817481	7.21206934566732	-6.18155121482899	3.65630610194661e-09	4.4611577372132e-08	10.5151105988011
YY1AP1	0.100936769396664	7.51066350394477	6.1806610330866	3.67357751289739e-09	4.47938699653231e-08	10.5105591670751
GXYLT1	0.214790394062864	7.77110619191321	6.17945565280685	3.69709204598444e-09	4.50287744051876e-08	10.5043968455863
ZIK1	-0.109397630295839	6.44248375546351	-6.17943044078019	3.69758545463172e-09	4.50287744051876e-08	10.504267961529
EPHX4	-0.532425942493804	7.91032274260355	-6.17931366117996	3.69987171701052e-09	4.50287744051876e-08	10.5036709879657
IL15	0.052395525619179	6.27690687729126	6.17859635710534	3.71394524364204e-09	4.51714466753601e-08	10.5000043175938
ELOVL4	-0.592967832548675	9.57927138504931	-6.17713652136448	3.74274963050226e-09	4.54929915555737e-08	10.4925428966882
C5orf34	-0.138878615036111	6.45966616888889	-6.17677058938847	3.75000420532003e-09	4.55523582892762e-08	10.4906727524325
MTIF3	0.247074397990476	9.06616996971729	6.17571299065711	3.77104864586703e-09	4.57527679923543e-08	10.4852681682265
C1orf35	0.146001338454265	7.2686555061144	6.17570218689545	3.77126421917517e-09	4.57527679923543e-08	10.485212961588
TRPS1	0.181815299742138	6.80557479332018	6.17451444529751	3.79503772754315e-09	4.60121388076951e-08	10.4791440590661
MAP2K1	-0.682643971695615	9.83263572627219	-6.17237698659812	3.83819135115991e-09	4.65012207662291e-08	10.4682244296309
BARD1	0.255318741251415	7.29389271113741	6.17227726612724	3.84021633740988e-09	4.65012207662291e-08	10.4677150495311
AOC4P	0.370240618923539	12.3648411639711	6.17160084888707	3.85397977635465e-09	4.6638494560584e-08	10.4642600014298
PAPD5	0.307503844465847	8.37223296402367	6.17082611281522	3.8698032113197e-09	4.68005086922157e-08	10.4603030644943
FAM206A	-0.21178914523837	7.17036675758054	-6.17005465416332	3.88562301847252e-09	4.6962275186155e-08	10.4563631963549
VTA1	-0.337329411290842	7.27934910532544	-6.16906245035915	3.90606278414241e-09	4.7179640806326e-08	10.4512964579312
GPR22	-0.455650630529973	7.08612886340565	-6.16855329378186	3.91659250310524e-09	4.7262778081146e-08	10.4486966355859
MAPK9	-0.41458431237383	7.71726359307035	-6.16843670664847	3.91900752216805e-09	4.7262778081146e-08	10.4481013460748
GNG2	-0.865302949511503	8.16470503019066	-6.16837317731091	3.92032410164681e-09	4.7262778081146e-08	10.4477769708326
ABL1	0.176409403719651	7.27383364880999	6.16720530135433	3.94460454938552e-09	4.7525683777769e-08	10.4418142957866
ZNF608	0.219822803425367	7.3690398165286	6.16696977457459	3.94951905428237e-09	4.75550799913185e-08	10.4406118881627
ADORA2A	0.368677597158342	7.04827596499671	6.16629801682992	3.96356897324913e-09	4.76943675384649e-08	10.4371826095358
CDK9	0.304580148171739	8.65742402328731	6.1654126249265	3.9821619895024e-09	4.78881144882776e-08	10.4326631238934
TLE2	0.346264536743869	7.49148325422748	6.16436627193062	4.00424545283259e-09	4.81235677717848e-08	10.4273225707806
MYL3	0.218041914033241	6.55319872102564	6.16303886920589	4.03243341898957e-09	4.84320456329516e-08	10.4205484200534
FAM102B	-0.544754654846329	8.43005433364891	-6.16258682204236	4.04207718487546e-09	4.85175498199573e-08	10.4182417046889
KPNA3	-0.405999553622538	9.21509533347798	-6.16241761039731	4.04569288330685e-09	4.85306367905791e-08	10.4173782771837
DCTN6	-0.20598557930807	7.97433804202498	-6.16168199062967	4.06144844125546e-09	4.86892418562733e-08	10.4136248524197
VIP	-0.44635649378638	7.70403693401709	-6.16112769928798	4.07336003351688e-09	4.88015958629014e-08	10.4107968352752
TMEM14A	-0.630208058239056	8.50880186286654	-6.15992322015104	4.09936225157874e-09	4.90825198682796e-08	10.4046521196075
ZNFX1	0.217862850956208	7.54588469681788	6.15963634142647	4.10557933404406e-09	4.91263499765409e-08	10.4031887106468
PHB	0.345284141634984	8.64995215007232	6.15841786926891	4.13208861757285e-09	4.94127859140619e-08	10.3969736195517
LDLRAD3	0.156535908213437	6.53114510745562	6.15812567433501	4.13847057149438e-09	4.94544933088799e-08	10.395483335828
RGMA	0.440061271764666	9.77073182712689	6.15802263948582	4.14072330405307e-09	4.94544933088799e-08	10.3949578377914
ACYP2	-0.230032309632242	7.95716700652202	-6.15706062599655	4.16181468409935e-09	4.96755234685324e-08	10.390051663127
GNAO1	-0.276319953057176	8.12163718962525	-6.15656848213559	4.1726452468326e-09	4.9773881879815e-08	10.3875419757837
KIF1C	0.515127247583981	7.43190990034188	6.15588461176689	4.18774102031118e-09	4.99229647564019e-08	10.3840548019768
USP49	0.60113324041011	10.7018278137278	6.15492439941343	4.20902720639036e-09	5.01456142747697e-08	10.3791589496974
NLRP8	0.272049454253997	8.91823649372781	6.15475802306445	4.21272624172358e-09	5.01585874765812e-08	10.3783106954941
C17orf67	0.219186790477806	6.77563335930309	6.15460741322621	4.21607749026932e-09	5.01674062727589e-08	10.3775428385938
SYBU	-0.597174255179986	10.3724444590664	-6.15416083567483	4.22602975018419e-09	5.02547114537683e-08	10.3752661179687
CAMTA2	-0.179306007214065	6.54922411715976	-6.15376293678377	4.23491658220287e-09	5.03292467286286e-08	10.3732376617047
TRMT1	0.396024141198277	8.27960766390533	6.15319719953719	4.2475835436536e-09	5.04485865008598e-08	10.3703537301986
EMC7	-0.337749005524987	9.98033201261013	-6.15289823989936	4.25429230283899e-09	5.04970569386393e-08	10.3688298097004
MAFF	0.211153058206157	6.98896255187377	6.15227026529967	4.26841812905519e-09	5.06334513494158e-08	10.3656289256675
ISG20	0.367526642181187	7.40540530076266	6.1514917794453	4.28599346143918e-09	5.08105714672898e-08	10.3616611659102
MGC72080	0.0757799187700607	6.38013037259698	6.14883475089466	4.34651546564609e-09	5.14962932819487e-08	10.3481214457588
VRK2	0.276798369298207	6.8197454312689	6.14772274046887	4.37209298298496e-09	5.17674127258299e-08	10.3424560112075
AKIRIN1	0.175723767512554	7.13395439204471	6.14546660578114	4.42444101627985e-09	5.23549772228139e-08	10.3309636379551
PRMT8	-0.208535381532306	6.75817395029586	-6.14520078983253	4.43064894707608e-09	5.23958626831071e-08	10.329609801954
PIGM	0.161326897117074	7.93115567174227	6.14508527974026	4.43334925965198e-09	5.23958626831071e-08	10.3290215059078
GRIN2A	-0.293087685153235	6.88538516854701	-6.14452716937602	4.44641911922263e-09	5.25180308630002e-08	10.326179138979
HAVCR2	0.421489247263271	9.26576076907298	6.14402433542398	4.45822686392858e-09	5.26251508870489e-08	10.3236184340817
INTS1	0.469365669205962	9.16332181765944	6.14344532883192	4.47186141552305e-09	5.27536898846571e-08	10.3206699904368
UBE2K	-0.196902031110711	7.40184667447732	-6.14329897346554	4.47531428709411e-09	5.27620335307285e-08	10.3199247424738
C2orf68	0.140021920314841	6.66374462833662	6.14244619244725	4.49548548061443e-09	5.29673479343761e-08	10.315582580614
ARVCF	0.149089438115473	6.51713167410914	6.14187453892142	4.50905692918342e-09	5.30946979216408e-08	10.3126720804469
IER3IP1	-0.357134809292914	7.79178964216963	-6.14169209833958	4.51339664527175e-09	5.31132537245482e-08	10.3117432459745
LOC100130298	0.113319825464889	6.44977463712032	6.14087727795616	4.5328288337491e-09	5.32900924537982e-08	10.3075950894876
PPP1R16B	0.283752687845748	10.2587809503748	6.1408295344264	4.5339699829297e-09	5.32900924537982e-08	10.3073520441299
GIGYF2	0.139439254909187	8.39183665555556	6.14071071083302	4.53681128614209e-09	5.3290893939971e-08	10.3067471609049
SLC35A2	-0.0691127596972461	6.77174090069691	-6.13889120764231	4.58053783620744e-09	5.37716527784963e-08	10.2974857802583
BZW2	-0.426541230352761	7.88692522324786	-6.1373259981415	4.61848361955729e-09	5.4184004711253e-08	10.2895202419995
BCL2	0.159812839872797	7.36442423928994	6.1369150163372	4.62849814440938e-09	5.42367912690302e-08	10.2874289322199
BLZF1	0.407593684389893	11.205894926259	6.13690970704562	4.62862765682518e-09	5.42367912690302e-08	10.2874019161312
MECOM	0.21489101273366	6.88602824919132	6.13487143111401	4.67861187238101e-09	5.4789082481137e-08	10.2770313998911
LPAR2	0.165380995622735	6.8154595373307	6.13288177000478	4.72791425708248e-09	5.53327212413849e-08	10.2669104591512
EPHA5	-0.111633330228678	6.46176218816568	-6.13079761446023	4.78010441143152e-09	5.59094744214726e-08	10.2563112094786
PRC1	-0.298695815033417	7.45056509017751	-6.12942206775254	4.81485902447227e-09	5.62332813461489e-08	10.2493170085707
ENO2	-0.556017072215933	10.7505608693886	-6.12941715394665	4.8149836199e-09	5.62332813461489e-08	10.2492920253781
NINL	0.214368704727114	6.76705816293228	6.12935469252753	4.81656767943805e-09	5.62332813461489e-08	10.248974454856
POFUT1	0.119375394039935	8.64204231531887	6.1287691158348	4.83144313197649e-09	5.63727035016346e-08	10.2459973323415
VSNL1	-0.909058893717853	11.1719278135174	-6.12773014397419	4.8579471606037e-09	5.66475549668212e-08	10.2407155795676
FAM188A	-0.339202919677447	9.53924320560158	-6.12721200384143	4.87121806593945e-09	5.67678578369669e-08	10.2380817693949
ARHGAP10	0.231710127859057	7.03114417618672	6.12681556081454	4.88139599151083e-09	5.68519919811294e-08	10.2360666709901
CD68	0.348419830226794	8.68422591677844	6.12527608581423	4.92111716843214e-09	5.72777969747849e-08	10.228242433215
SUZ12	0.249483129812209	10.1704111768705	6.12516801747421	4.92391739617758e-09	5.72777969747849e-08	10.2276932355806
OCA2	-0.2536986348282	6.67926562895464	-6.12413709240189	4.95070901307004e-09	5.75546128881832e-08	10.2224544556217
NADSYN1	0.213232271095986	6.99044232859961	6.12338969327802	4.97022169430247e-09	5.7746523760224e-08	10.2186568200564
CSDE1	0.140642520841896	6.89072409357002	6.12180931059257	5.01173007072054e-09	5.81936052985115e-08	10.2106277082377
AIMP2	-0.222714864162979	8.49606480017094	-6.1185713609226	5.09783837938553e-09	5.91577053965289e-08	10.1941817008771
DNAJC19	-0.280535868159917	7.13274693355687	-6.11667595873509	5.14891499710679e-09	5.97143630050702e-08	10.1845573973104
TMEM145	0.450211237035186	10.4116916231427	6.11630995124005	5.1588356721446e-09	5.97933323954178e-08	10.1826991481677
HK1	-0.0755894095146337	7.61395277080868	-6.1150523396172	5.19306640950138e-09	6.01538018031272e-08	10.1763147238811
FXYD5	0.55659741980126	8.73926376544379	6.11443082733099	5.2100653756461e-09	6.03143532071031e-08	10.1731598642395
RAB43	0.0646620346992721	6.48032456770546	6.11339170600652	5.23860828497477e-09	6.06082693632511e-08	10.1678856603633
PPP2R5C	0.212546786344659	6.63590957684418	6.11127868219749	5.29712310985546e-09	6.12483843574563e-08	10.157162575989
HMGCLL1	-0.318445899806053	6.72790937378041	-6.10964745754647	5.34273355238829e-09	6.1738611350719e-08	10.1488862118119
NOS3	0.44577355263639	7.4847354190927	6.10926779184928	5.35340443957456e-09	6.18247434587166e-08	10.1469601107038
FAM131B	-0.102194906779519	7.03753834003945	-6.10876457340258	5.3675801061208e-09	6.1951223362957e-08	10.1444073320944
TMEM158	-0.39090262775062	10.7298155292571	-6.10860448052679	5.37209763435034e-09	6.19661466022272e-08	10.1435952260648
ENY2	-0.273099724538081	9.09933044913872	-6.10702612759132	5.41683586487644e-09	6.2444711946809e-08	10.1355894534857
EBNA1BP2	-0.353264292440663	9.59355151086127	-6.10624815018193	5.43902172702205e-09	6.2662878014498e-08	10.1316438838851
POLR2L	0.208713393832515	7.06544832586456	6.10603183867512	5.44520617131265e-09	6.26965410390145e-08	10.1305469043172
PCM1	0.204370689261838	9.50727001664694	6.10508829324274	5.47226327840595e-09	6.29703493539684e-08	10.1257622126462
HOMER1	-0.429553615007524	7.28410956911243	-6.10474001985177	5.48228363191087e-09	6.30479021869726e-08	10.1239962541453
CCBE1	0.465662818596348	11.0741817084813	6.1045575611613	5.48754042299571e-09	6.30706126248257e-08	10.1230711043883
SEMA6C	0.258466840877551	7.38492659879027	6.103759059543	5.51060412922264e-09	6.32978359541372e-08	10.1190225518037
STEAP2	-0.391913110380483	7.43581349203156	-6.10325296477801	5.5252712068077e-09	6.34283971214e-08	10.1164567413594
PSTK	0.18854763706323	7.00479308126233	6.1017218028856	5.56987906939532e-09	6.39018373946915e-08	10.1086948956358
YARS2	-0.36399793103114	7.58252070890204	-6.10160954685942	5.57316331755752e-09	6.39018373946915e-08	10.1081258931549
SF3B2	0.237046482845388	9.45885848644313	6.10135424789606	5.58063960904218e-09	6.39494045122025e-08	10.1068318619959
RRAGC	0.226281258327536	7.96505125037475	6.10123993726576	5.58399031953013e-09	6.39496674436296e-08	10.1062524687356
PLSCR3	0.33073458617392	8.91373410686391	6.100734657193	5.59882489447341e-09	6.40813686700986e-08	10.1036915008526
PGRMC1	-0.608473328895109	10.269916859211	-6.09939823012277	5.63824768055703e-09	6.44941700459907e-08	10.0969186260035
MRPS23	-0.211163231673646	7.01644551754109	-6.09836335272991	5.66896197946717e-09	6.48069258533139e-08	10.0916746609058
RTCA	-0.378398587778562	7.56584722899408	-6.09806121832663	5.6779599676364e-09	6.48560775700507e-08	10.0901437885326
TRAF7	-0.18044048355856	6.34108985940828	-6.09799240195745	5.68001137276345e-09	6.48560775700507e-08	10.0897951128523
KCNJ16	0.27465411589712	7.67507865351742	6.09779537603139	5.68588870322702e-09	6.48846337351031e-08	10.0887968454309
DPEP2	0.0857244590916926	6.32896206795529	6.09745898228172	5.69593719038743e-09	6.4960726995653e-08	10.0870924960245
EHD2	0.36542965944937	7.03217366641683	6.09669800484321	5.71873277916877e-09	6.51820212439421e-08	10.0832372140209
DOCK3	-0.517438085601265	8.40046275666009	-6.09550920428547	5.75452318730681e-09	6.55510800773415e-08	10.0772151336251
ATP5A1	-0.514606959915735	11.6718338209336	-6.09466835792824	5.77997045564517e-09	6.58019503827804e-08	10.07295615517
SMARCD3	0.20517908662492	7.74836331237344	6.09449284626671	5.78529601712096e-09	6.58235841095403e-08	10.0720672194557
RPS6KB2	0.243037967597795	7.73663544856016	6.09386139258434	5.80449606845509e-09	6.60029591405335e-08	10.0688691603448
MZT1	-0.297589218292901	7.13601129136095	-6.09349900673794	5.81554300722042e-09	6.6089467752664e-08	10.0670339226136
ZNF644	0.111693639567457	7.39884818695595	6.09322158548671	5.82401381733948e-09	6.61466155601731e-08	10.065629022491
COA1	-0.195706952191599	7.55440148683761	-6.09305385022817	5.82914132938142e-09	6.61657465603797e-08	10.0647796085465
PAFAH1B1	-0.414696971549139	10.6765108046548	-6.09289303719336	5.8340613902077e-09	6.61825016148887e-08	10.0639652636595
ZFYVE19	0.216435816517231	7.83438001859303	6.09109237142395	5.88943134055843e-09	6.67712106616586e-08	10.0548478202959
SHROOM4	0.252720584865168	8.63363719721236	6.0905633591236	5.9057959839085e-09	6.69172649898406e-08	10.0521695789702
PTPRT	-0.279883049967084	7.75110463859303	-6.08914753952644	5.94981300916415e-09	6.73762855610533e-08	10.0450024525239
OR14I1	-0.120226002030024	6.38724070464168	-6.08899471208595	5.95458351278959e-09	6.73905956214826e-08	10.0442288805283
RAI14	0.410243468235176	7.80956261326759	6.08850476127993	5.96990260195249e-09	6.75242014724667e-08	10.0417489677566
NAV3	-0.459199799483458	7.78079771651545	-6.08700656547348	6.01698613116096e-09	6.80167191073648e-08	10.0341666034938
FAM86C1	-0.117082589831518	6.39974482114398	-6.08651539431281	6.03250115673184e-09	6.81520133620904e-08	10.0316810619702
HMGA1	-0.132339051590626	6.83927659568705	-6.08608476311871	6.04613611296802e-09	6.82582928698055e-08	10.0295019906341
KLC1	-0.417489745011252	10.6535822453649	-6.08599404087048	6.04901247631154e-09	6.82582928698055e-08	10.0290429330067
PRRG2	0.288948108471577	6.64126780134122	6.08528323113249	6.07159528284172e-09	6.84729146422355e-08	10.0254463717371
DAPP1	0.143946044367654	9.55640734111769	6.0850174443751	6.08006068002828e-09	6.85281677936091e-08	10.0241016144588
ATRN	-0.131379129224185	6.83991768046022	-6.08418669421245	6.10659501084642e-09	6.87868911626234e-08	10.0198986610475
GCC1	0.22657106713817	7.89546701246548	6.08333538580109	6.13390372076524e-09	6.90540291751292e-08	10.015592100831
LDOC1	-0.603987986621668	8.43446476076266	-6.08294234240787	6.14655232502414e-09	6.91559110245836e-08	10.013603928149
EFR3B	-0.110832414334801	7.90941222393162	-6.08267542644908	6.15515657008511e-09	6.92121964934615e-08	10.0122538085853
CDH10	-0.418019910319797	9.91393758461538	-6.08211469662666	6.17327060390372e-09	6.93752872486654e-08	10.0094176442816
CLCN5	-0.0791161894164008	6.40793999136095	-6.08190309648184	6.18011978723006e-09	6.94116668329632e-08	10.0083474193428
GABBR2	-0.922836006133235	10.8050037302301	-6.08112113737025	6.20549532614719e-09	6.96559600949595e-08	10.0043926679623
ZNF845	0.202421117910957	6.92496526524655	6.08092506471705	6.21187412261142e-09	6.96868564005976e-08	10.0034010860993
LZTFL1	-0.448020939852833	8.59215033855358	-6.07867955872203	6.28538659023219e-09	7.04704049617807e-08	9.9920466164868
DHRS3	0.386805238451293	8.15481525351742	6.07742621952765	6.32678797551065e-09	7.08932271285062e-08	9.98571030098079
FBXL14	-0.19798393800487	6.83424434180145	-6.07369275447835	6.45170536497669e-09	7.22508286706044e-08	9.96684082666622
MTMR7	-0.423160516565248	7.95569027211045	-6.07331008712865	6.46464472717859e-09	7.2353568853926e-08	9.96490721333436
CIRBP	-0.561454710390462	10.4167981464431	-6.07287492045824	6.47939018929478e-09	7.24763918903829e-08	9.96270842171567
UCHL1	-0.923495734681465	10.5520594627482	-6.07182462754376	6.51511489894155e-09	7.28336026835135e-08	9.95740198538352
TNFRSF10A	0.109706779216366	6.46026505877712	6.07156737397188	6.52389452347108e-09	7.28893494520604e-08	9.95610234766491
GAD2	-0.601137493582462	7.53847633082183	-6.07031988444475	6.56663392512834e-09	7.33242325038881e-08	9.94980059440536
PRMT6	-0.239995291425112	7.10054420731098	-6.06937649454767	6.59913688102705e-09	7.36443748215429e-08	9.94503559681298
OSBPL2	0.291438650737188	8.68104760418146	6.06886104612577	6.61696236759759e-09	7.38004444678601e-08	9.9424323139244
CLSTN3	-0.139303180512713	6.39744748252465	-6.06816282522799	6.6411838539771e-09	7.40276276809037e-08	9.93890617347769
IFT52	-0.174087707122627	6.83858781889546	-6.06680139612988	6.68866238090916e-09	7.45136376660472e-08	9.9320315026275
ADAM17	0.169844352970596	6.94459163424063	6.06645746422354	6.70070921014622e-09	7.46045937957009e-08	9.93029494965571
RASGRP1	-0.445947306062025	7.68484299819855	-6.06504188972712	6.75051649652392e-09	7.51156198689637e-08	9.92314824784555
VPS35	-0.588301783026104	10.0388800774753	-6.06445167345906	6.77139039244147e-09	7.5304287715016e-08	9.92016880203091
LDHA	-0.44748062005535	9.52905494106509	-6.06344786735156	6.80703688896915e-09	7.56569276433314e-08	9.91510198172346
ANXA2R	0.216322946313259	6.78092073234714	6.06240372151044	6.8443110303844e-09	7.6027239925374e-08	9.90983214492249
MT1F	0.741031851499184	11.3333884959106	6.06167194988384	6.87055310874815e-09	7.62746499658077e-08	9.90613923691961
CDC14A	0.0781312335793363	6.42067002466798	6.0605808151089	6.90986553846815e-09	7.66667933329922e-08	9.90063335254554
ZNF691	0.0627898329144347	6.32680459676529	6.05946642975367	6.95024317785864e-09	7.70702961043909e-08	9.89501083844625
AKAP6	-0.342249703862599	7.35091369314924	-6.05902172208789	6.96642078302557e-09	7.72051373629771e-08	9.89276730824502
P2RY11	0.399846826157839	7.53661778160421	6.05852865917175	6.98440059816538e-09	7.72977631877851e-08	9.89027995840532
PGAP1	-0.321342394986695	7.25381040519395	-6.05851773654778	6.98479941216958e-09	7.72977631877851e-08	9.89022485870017
CHRNA10	0.135004500504136	6.5222783722288	6.05846170171264	6.98684574372601e-09	7.72977631877851e-08	9.88994218932119
IGSF8	-0.298601102994599	6.86442758393162	-6.05737717587847	7.02656737523992e-09	7.76924886363553e-08	9.88447161573673
CEP295	0.467842148032291	8.90119248404997	6.05725922999443	7.03090055729059e-09	7.76956963826643e-08	9.88387671221409
ZHX2	0.356480871044469	8.06095036819198	6.05652719626035	7.0578531693412e-09	7.7941822559929e-08	9.88018460593983
CALU	0.182940173005176	7.52365076756081	6.05643418539813	7.06128496002687e-09	7.7941822559929e-08	9.87971551535079
ABCE1	-0.397103920568378	8.09081530335306	-6.05542275149327	7.09870923341965e-09	7.83099284377873e-08	9.87461476914542
TRAPPC11	-0.327528993037053	8.07874963784352	-6.05439796031062	7.13682595964025e-09	7.86852463949551e-08	9.86944725007417
SNRPA1	-0.252227397480667	9.3768745312689	-6.05357996887143	7.16739471726356e-09	7.8976963464251e-08	9.86532294619252
SKA2	0.12722448422994	7.25910230348455	6.05297452266185	7.19010314321858e-09	7.91817834402472e-08	9.86227053637385
MED11	0.0841006975135841	6.57123715706772	6.05113722485569	7.25944699565882e-09	7.98996522998714e-08	9.85300890689942
PDCD2L	-0.24819306902981	7.1702389851545	-6.05052125069616	7.2828416367247e-09	8.01112580039717e-08	9.84990427130294
ERCC5	0.47500692996759	9.32404150278764	6.05019749074233	7.29516761315291e-09	8.02009359393361e-08	9.84827254095314
SERINC1	-0.591353462798919	10.2338147782906	-6.04891034794683	7.34437336943932e-09	8.0695725008871e-08	9.84178600592321
SMPD4	0.108896027145608	6.35325291072978	6.04809202718836	7.37582563464818e-09	8.0994994983448e-08	9.83766257877232
FHL2	-0.252148994904161	7.27250679170283	-6.04671386666704	7.42909398128021e-09	8.15333518208235e-08	9.83071903706009
EIF2S3	-0.239539502376097	9.45194068115713	-6.04627312873748	7.446208700341e-09	8.1674539152085e-08	9.82849870799654
AMACR	-0.157552795771098	6.55199685794872	-6.04547167709372	7.4774296984901e-09	8.197020337472e-08	9.82446147363938
RSL24D1	-0.235628637898866	10.3791110757265	-6.04487315375462	7.50082913962312e-09	8.21798367024729e-08	9.82144670774235
TAF6	-0.211639233636237	6.5329379364497	-6.04394375876365	7.53730638207108e-09	8.24513773804069e-08	9.81676574083673
NAGK	0.258543901310102	9.04081174209073	6.04389913360647	7.53906221338461e-09	8.24513773804069e-08	9.81654099521236
DBP	-0.234325441875573	6.74771227467456	-6.04387918829517	7.53984711560934e-09	8.24513773804069e-08	9.81644054502982
NRIP1	-0.207269440800133	8.42377272568047	-6.04380478632183	7.54277574203858e-09	8.24513773804069e-08	9.8160658378074
DNM1L	-0.431669498732788	8.40557340560158	-6.043364522117	7.56012834188927e-09	8.25940797874282e-08	9.81384861962203
CENPU	-0.0632633471979869	6.24513224908613	-6.04302257308209	7.57363292495125e-09	8.26946044993115e-08	9.81212660294162
KIF13B	0.405801703452884	8.0984992181854	6.04253788772622	7.59281509329652e-09	8.28569719749457e-08	9.80968589563976
CCL5	0.191944059787883	6.76566207531887	6.04218439721871	7.60683503554082e-09	8.29628540737729e-08	9.80790592391077
NNT	-0.334932399844631	8.10224159566075	-6.0405369692865	7.67250968370175e-09	8.36316611410643e-08	9.7996113718918
SLC12A5	-0.85855845992004	10.3951062717949	-6.03935326370255	7.72004073911539e-09	8.41020537888778e-08	9.79365254072407
GABRA5	-0.660770970966781	7.51561783579224	-6.03801387668382	7.7741710679354e-09	8.46437651062405e-08	9.78691095843045
ARHGDIG	-0.317631667094467	7.07871289333333	-6.03759973974926	7.79098324568403e-09	8.47409439341395e-08	9.78482667452731
PGA5	-0.0793545092362713	6.24771093025641	-6.03757679107145	7.7919159042319e-09	8.47409439341395e-08	9.78471118040116
POU3F2	0.282208616337857	7.78404971187377	6.03740049592912	7.79908437440798e-09	8.47427475385918e-08	9.78382394736366
CHD8	0.49447308858778	9.33808232682446	6.03735583711099	7.80090130591502e-09	8.47427475385918e-08	9.78359919763051
SLC38A2	0.460027095717415	9.96766470912558	6.03657714961707	7.83264873073738e-09	8.50395540443956e-08	9.7796805606309
C4orf32	0.0921827933763808	6.58908369062459	6.03629691720737	7.84410487505338e-09	8.5115846066573e-08	9.77827041388025
ERLIN1	0.11247805275157	6.63646579442472	6.03604723541332	7.85432591271201e-09	8.51786574856584e-08	9.77701403718903
PTPN3	-0.194307540484547	6.78360007337278	-6.03551786373738	7.87603958790689e-09	8.53659632040647e-08	9.77435040259434
RANBP6	-0.271570944580755	7.42472714169625	-6.03422385465968	7.92936492928807e-09	8.58954937125867e-08	9.76784001750911
PRKD1	0.287548544937616	7.91865527104537	6.0330351625713	7.97866185011418e-09	8.63808139569826e-08	9.76186033683348
RIMKLB	0.25852967654815	7.53622116683761	6.032650857555	7.99466371933434e-09	8.65053224630901e-08	9.75992727305823
CFHR1	0.107035931242081	6.33953802191979	6.03203458051965	8.02039021049274e-09	8.67348557541018e-08	9.75682755906093
ACSL6	-0.0773001997831342	6.40198984986193	-6.03162659034487	8.03746636929159e-09	8.68072979810655e-08	9.7547755925359
GPX8	0.260168548075976	6.81190400010519	6.03152688168288	8.04164502275826e-09	8.68072979810655e-08	9.75427412707439
FAM181B	0.518479927156946	9.28972146721894	6.03148863645792	8.04324839248159e-09	8.68072979810655e-08	9.75408178159653
CCDC174	0.151878877323901	8.73250499836949	6.0314431007228	8.04515781361699e-09	8.68072979810655e-08	9.75385277127248
ICA1	-0.21775729957328	6.95075331032216	-6.0311626744514	8.05692654361888e-09	8.68854979734703e-08	9.75244246503756
GART	-0.0957240985245456	7.01958170692965	-6.02949465649007	8.12727807647861e-09	8.75950099807568e-08	9.7440546714078
HSPB8	0.455300661096373	9.78642420135437	6.02873458573672	8.15953463997184e-09	8.78933728566922e-08	9.74023310370422
LNX1	-0.481899845887344	7.51581156148586	-6.0276217971273	8.20698651892106e-09	8.83549915597232e-08	9.73463869339626
NOVA1	-0.208027312557786	7.20579894692965	-6.0269636551685	8.23517833835172e-09	8.86088589743029e-08	9.73133029488025
CPNE9	-0.267157334557925	6.73162645069034	-6.02602879153464	8.27538682642882e-09	8.89843889609361e-08	9.72663127319988
ZDHHC1	0.416683324568287	7.84413365739645	6.02593710615506	8.27934055586999e-09	8.89843889609361e-08	9.72617045025179
CENPF	-0.246997318072254	6.76614188877055	-6.02480731339777	8.32821254050211e-09	8.94158717632231e-08	9.72049235283649
UNC119B	0.191511404172804	7.1779473391453	6.02479393930437	8.3287927593365e-09	8.94158717632231e-08	9.72042514183549
PDE1B	-0.426977433904093	7.73100780059172	-6.0246153655114	8.33654376258222e-09	8.94180544446275e-08	9.71952773571727
SLC27A1	0.482202655739162	8.22949045852728	6.02457487564101	8.33830220975035e-09	8.94180544446275e-08	9.71932426012793
PLPP2	0.157771806115978	6.63295571731755	6.02441251069909	8.34535725823793e-09	8.94437983444274e-08	9.71850832954221
ATP2B1	-0.605194378590038	8.8219556781854	-6.024070796031	8.36022448565911e-09	8.95531961766506e-08	9.71679116384062
LAS1L	0.292109324780842	7.39039599350427	6.02381634738124	8.37131181861629e-09	8.96188336340108e-08	9.71551256558778
AKR1C4	0.149433627866344	6.68491312561473	6.02371621119182	8.37567909698098e-09	8.96188336340108e-08	9.71500939376182
TMEM35A	-0.434128594478785	7.24830977573964	-6.02358216722953	8.38152870215932e-09	8.96315175678329e-08	9.71433584853129
SPTSSB	-0.128309656165875	6.33597735115056	-6.02345256798001	8.38718814796423e-09	8.96421549718735e-08	9.71368464683245
GRASP	-0.234608567842439	6.86121209322814	-6.02198853320192	8.45138141482013e-09	9.0278041494496e-08	9.70632892467553
CACUL1	-0.105299962927866	6.37589306571992	-6.02059338989372	8.51300178080072e-09	9.08857529009153e-08	9.6993204655608
ZBTB17	0.183437703662467	7.23030685913215	6.01998070295812	8.54020168406131e-09	9.10919639453479e-08	9.69624300121809
ERP29	-0.0920023453532695	7.71116790842867	-6.0199190011438	8.54294561669593e-09	9.10919639453479e-08	9.69593309108445
VAV1	0.0770399354882505	6.36864933847469	6.01983826127522	8.54653749250468e-09	9.10919639453479e-08	9.69552756165044
LRP11	-0.635734224931884	8.71196334407627	-6.01954395327782	8.5596429068296e-09	9.11810741355568e-08	9.69404938209076
YES1	0.420508725056241	8.71498574753452	6.01908753030399	8.58000618450669e-09	9.13473567023075e-08	9.69175706770802
XKR4	-0.3926642377872	7.91524758815253	-6.01886280169684	8.59004986348901e-09	9.140364796604e-08	9.69062844624474
ARAP2	0.43593708098502	7.24692199326759	6.01713359264334	8.66771874717658e-09	9.21790543245669e-08	9.68194505397296
LRRC1	0.143908267575677	7.10790947768573	6.01567271006235	8.73387129837834e-09	9.2831197312465e-08	9.67461041410117
ATG4A	0.0952968755441894	6.7233136504931	6.0155458732545	8.73963807758883e-09	9.28334950170329e-08	9.67397366295304
PSMB8	0.159516231317061	6.75521205282051	6.01534945951093	8.74857561235e-09	9.28334950170329e-08	9.67298763698069
ARF1	-0.132956997035064	8.14189285317554	-6.01534936586012	8.74857987593519e-09	9.28334950170329e-08	9.67298716684503
SEC24C	0.17499721717566	7.98844971253123	6.01464964934845	8.78049234400307e-09	9.31207071604343e-08	9.66947466506908
RARS	-0.140721839027174	9.35637908161736	-6.01427102654146	8.79780798208783e-09	9.32528825106353e-08	9.66757413533726
SNORA10	0.0955804605978994	6.51859187634451	6.01324438613983	8.84492804689982e-09	9.36995004396155e-08	9.6624212359302
WBP2	-0.255714243290333	12.5944943208416	-6.01314081846385	8.84969523327793e-09	9.36995004396155e-08	9.66190144377008
NRGN	-0.697267341315877	11.0353189559106	-6.01137566503923	8.93133275401011e-09	9.45117959987953e-08	9.65304331592163
ITGA8	0.30768868487757	6.8049282661144	6.0099658966473	8.99706335749675e-09	9.51549623230683e-08	9.64596990224882
TXNL4A	-0.204014268702899	6.51539691241289	-6.00938384224203	9.02433970924233e-09	9.53909440002805e-08	9.64304981523244
SLC8A2	-0.517623947228198	9.62307424255095	-6.00623395747902	9.17336152030019e-09	9.68823122297514e-08	9.62725062294727
PHLDB1	0.495072654738712	9.19808793790927	6.00618887685812	9.17551169579787e-09	9.68823122297514e-08	9.62702454858352
SMG5	0.337363332925497	8.31970869784352	6.00564520324922	9.20148178583188e-09	9.71031715971067e-08	9.62429817631213
SLC25A3	-0.156345963567945	8.16011025972387	-6.00550497483964	9.20819186002233e-09	9.71206492722553e-08	9.62359499707312
FAM49B	-0.429346933692613	7.71187660582511	-6.0052000783222	9.22279801821241e-09	9.72213436730597e-08	9.62206612371587
RNMT	-0.291501409724765	8.3150117939119	-6.00331547533354	9.31358546753367e-09	9.81245460140321e-08	9.61261714458526
EIF1B	-0.537734315146976	10.167317707311	-6.00286149155697	9.33558584128326e-09	9.83024400613373e-08	9.61034127371525
TUBA1B	-0.242661883622219	12.7841884132018	-6.00123063093835	9.41503919082109e-09	9.90847799178581e-08	9.60216655827585
EVI5	0.554887856110042	9.69804797366206	6.00084518349721	9.43391423064188e-09	9.92290803340148e-08	9.60023471825599
URB1	0.14850463578739	7.01729291328074	5.9994661774674	9.50174700867808e-09	9.98878951125638e-08	9.59332391454177
PIK3CD	0.19747027879369	7.04497512013149	5.99916866474831	9.51644407689782e-09	9.99877013809434e-08	9.59183309013335
RNF41	-0.205542875287404	7.08650007454306	-5.99842540740514	9.55325820868206e-09	1.00319651910515e-07	9.58810887777048
DPP8	-0.188998987847077	7.30018670795529	-5.99762719395977	9.59294970843065e-09	1.00681438856861e-07	9.58410964986249
ETV2	0.102870965823206	6.526017765286	5.99728110668242	9.61020920160946e-09	1.00807527416664e-07	9.58237578817133
PGGHG	0.247881080517841	6.6978106374622	5.99703654534473	9.62242389773325e-09	1.00880589221353e-07	9.5811506022171
MYADM	-0.203994548372417	7.6330373991979	-5.99677458459102	9.63552448119199e-09	1.00962853846819e-07	9.57983828776871
ERCC6L2	0.219115111115791	7.19190524376068	5.99515921052749	9.71669575446327e-09	1.0175789771854e-07	9.57174680080617
ADO	-0.310845388851837	9.00368138281394	-5.9949226775197	9.72863742859962e-09	1.01827464850435e-07	9.57056212052459
CTNS	0.12432137885331	6.84235343466141	5.99462607264742	9.74363222426621e-09	1.0192889518439e-07	9.56907661424988
LMLN	-0.0987404466987059	6.34688245058514	-5.99414521986205	9.76798974388414e-09	1.02128106043646e-07	9.56666843338648
PPT1	-0.341371091855612	11.2128447366206	-5.99388516273652	9.78118773400463e-09	1.02210486505909e-07	9.56536608438722
PIGQ	0.444191708431386	8.74824848306377	5.99343062881908	9.80429744394111e-09	1.02396295641422e-07	9.56308990112172
RNASET2	0.388483932432692	11.174779279027	5.99307530509973	9.82240027985607e-09	1.02529639423136e-07	9.56131061793027
HPCA	-0.605460831656659	8.38206808996713	-5.9920568156409	9.87447132027388e-09	1.03017217894519e-07	9.55621093246075
NPY	-0.63933271950158	8.8749568478764	-5.99107816987448	9.92475998556966e-09	1.03485682388873e-07	9.55131130679084
ICE2	0.0848886853603998	6.58893300036818	5.99009354691634	9.97560891590938e-09	1.03959477514659e-07	9.54638230825709
SLC44A1	0.335173992351393	8.84269259786982	5.9898619349871	9.98760708172767e-09	1.03973884171889e-07	9.54522294505746
PIANP	-0.746815645435538	8.06002216912558	-5.98985797461882	9.98781236307998e-09	1.03973884171889e-07	9.54520312119296
ZFAND5	-0.376158773338295	11.8543944732939	-5.98896979582404	1.00339546765773e-08	1.04397675701021e-07	9.54075751456455
FAM84B	0.312750218768985	7.76040714736358	5.9884726001639	1.0059875871733e-08	1.04537303863992e-07	9.53826909497664
PPP2CA	-0.383951679674913	10.9593178872847	-5.98842891679178	1.00621564272412e-08	1.04537303863992e-07	9.53805047037768
FAM46B	0.0926772139299414	6.33344929351742	5.98839946597434	1.00636942367896e-08	1.04537303863992e-07	9.53790307685126
RASL11B	-0.662274083718252	8.70891196589086	-5.98816456166786	1.00759682881364e-08	1.04608256398226e-07	9.53672746087644
KLHDC8B	0.209314998831512	8.06393105786982	5.98799612772333	1.00847782020554e-08	1.04643187207829e-07	9.53588452581879
TSC22D2	-0.325140329737756	8.19263786679816	-5.98674720285532	1.01503388279807e-08	1.05266627769727e-07	9.52963473252968
IFI27L1	0.170321473032959	7.81546378103879	5.98432902509509	1.02784665061339e-08	1.06537913078951e-07	9.51753637073291
SUMO3	-0.284337735075006	11.1411201910454	-5.98317890962117	1.03399601565501e-08	1.07117527939851e-07	9.51178341272504
NES	0.402650316235908	7.43849310142012	5.98178358999238	1.04150480938986e-08	1.0783727328688e-07	9.50480494238277
RASGRP2	0.12632020656994	6.78480135285996	5.98167528633564	1.0420898646115e-08	1.07839746517174e-07	9.50426332537195
ZNF69	0.233317814712438	9.48342436570677	5.98091190734507	1.04622276942852e-08	1.0820916555494e-07	9.50044592494761
APOC1	0.425676467835159	7.94943937683103	5.98075966409288	1.04704892644905e-08	1.08236359438254e-07	9.49968464776896
EZH1	0.174979105307313	6.6218758312952	5.98038571577247	1.04908089209008e-08	1.08388104856425e-07	9.49781481284961
FAM135B	-0.247386472593827	7.25125656946746	-5.9800437395964	1.05094250747421e-08	1.08522096540204e-07	9.49610491670047
ZNF283	0.0890409813173365	6.52445393489809	5.97981485334355	1.05219030227028e-08	1.08558575267302e-07	9.49496051261452
FAM167A	0.508499599292758	9.03479385001972	5.97977172360375	1.0524255904823e-08	1.08558575267302e-07	9.4947448723948
ATP5O	-0.508993823626106	10.6069578703616	-5.97853944942645	1.05916989889339e-08	1.09195643492673e-07	9.48858419366204
ZNF605	0.171613221972361	7.02051705199211	5.97773998848594	1.06356801376554e-08	1.09590276249504e-07	9.48458780302512
LRFN5	-0.663434209431557	8.422709183524	-5.97660474833161	1.06984411290721e-08	1.1011599128755e-07	9.47891352914667
RPUSD3	-0.210760794606911	7.41906874324786	-5.97655535028073	1.07011802857551e-08	1.1011599128755e-07	9.47866663949636
RAB11FIP3	0.339173719473266	10.3687499570546	5.97650647887234	1.0703890915603e-08	1.1011599128755e-07	9.47842238336138
CDH12	-0.471946403391106	7.54917236270874	-5.97598074612805	1.07330929933005e-08	1.10357329080929e-07	9.47579489166553
NENF	0.384902855835714	10.2024713520447	5.97474395231323	1.08020993105931e-08	1.11007455856507e-07	9.46961430421171
RNF175	-0.526449208862955	8.29548501844839	-5.97368448392664	1.08615571983903e-08	1.11558815970853e-07	9.4643205560439
NDFIP2	-0.490977433617358	8.61099576188034	-5.97310734187106	1.0894081420328e-08	1.1183309970857e-07	9.46143707411455
STAM	-0.411157007348127	7.73745169639711	-5.97290603741587	1.09054481364548e-08	1.11880044994312e-07	9.46043137398389
FZD3	-0.424430360821228	8.39502533880342	-5.97282020185402	1.09102983982589e-08	1.11880044994312e-07	9.46000255379823
ADAMTS1	0.547077987187315	7.89591807643655	5.97233006217106	1.09380349443695e-08	1.12104649347172e-07	9.4575539784025
FBXO5	0.149706898936166	6.72674123884287	5.97192350178885	1.09610941996996e-08	1.12281101937968e-07	9.45552304198174
TXN	-0.442907316735448	9.85422070372124	-5.9696154606447	1.1092906524587e-08	1.13570796314858e-07	9.44399522279058
SEZ6L2	-0.248735536494632	8.42430356750822	-5.96910013604507	1.11225480293028e-08	1.13813634440422e-07	9.44142178256026
RAB11A	-0.242490255046203	10.2341274387771	-5.96870174652706	1.11455165664095e-08	1.13971760487784e-07	9.43943239991468
NELFA	0.144668656453685	6.87823106152531	5.9686264548713	1.11498626069123e-08	1.13971760487784e-07	9.43905643661364
FGF14-AS2	0.226413259627125	6.7768128078501	5.96832185133029	1.11674621013259e-08	1.14090972462084e-07	9.43753545460451
CDH20	0.190992194081738	6.6938570660618	5.96809506148647	1.11805833117976e-08	1.14164330235289e-07	9.43640305561206
ARX	-0.273602818102467	6.90242024223537	-5.96737262361052	1.12224815821281e-08	1.14488304581604e-07	9.43279600118322
PLEKHO1	0.386574311951435	8.27100571959237	5.9672803003012	1.12278470018507e-08	1.14488304581604e-07	9.43233506243204
SERINC3	-0.224046291953803	7.94924237115056	-5.96724009350183	1.12301844271387e-08	1.14488304581604e-07	9.43213432514379
TRIM25	0.177727155746444	6.9405512156476	5.96522635071874	1.13478650872853e-08	1.15626682599344e-07	9.42208165852364
OPN3	-0.347153660408269	6.87302974522025	-5.96450665429762	1.13902154791379e-08	1.15996698920293e-07	9.41848947614564
DIAPH1	0.18533863226519	7.77994350064431	5.96298540041608	1.1480243309367e-08	1.16851607879293e-07	9.41089750130706
PKNOX2	-0.32209423019739	8.28322889993425	-5.96163739033805	1.15606005787829e-08	1.17607232039424e-07	9.40417122807042
VAMP1	-0.238103777693435	7.50426987431953	-5.96075621584316	1.1613426366548e-08	1.18067894869164e-07	9.3997749256185
CRMP1	-0.115219728362658	7.54661806343195	-5.96067726643437	1.16181708486022e-08	1.18067894869164e-07	9.39938105777831
IER3	0.420752389869828	7.52899159848784	5.95944557115646	1.16924360913923e-08	1.18759801463154e-07	9.39323676162676
TAF9B	-0.171009286612768	6.75723804573307	-5.9585456129594	1.17469928981349e-08	1.19250904661097e-07	9.38874788280498
KCNK1	-0.607637920312145	8.72549621295201	-5.95780805312253	1.17918906554363e-08	1.19643486127518e-07	9.38506937371648
GABPB2	0.255941711376359	10.3959413830112	5.95510337126065	1.19579761805182e-08	1.2126460594249e-07	9.37158270773396
CCDC85A	-0.380429380999317	7.96871055097962	-5.95495410039126	1.19672088018771e-08	1.21294225498772e-07	9.37083850371467
GSE1	0.272798816687175	8.45341258644313	5.95387101113162	1.20344088285791e-08	1.21892843757653e-07	9.36543904371297
CEP164	0.375450017686001	7.59113003203156	5.95379793664099	1.20389560000013e-08	1.21892843757653e-07	9.36507477412845
UBALD1	-0.593201391895265	7.31222196813938	-5.95326002450657	1.2072480211059e-08	1.22107011547312e-07	9.36239342635788
FRMD8	0.144649308597541	7.10733427208416	5.953254629948	1.20728168777589e-08	1.22107011547312e-07	9.36236653677271
ATP5J	-0.315095431496438	9.55217890969099	-5.95279777783669	1.21013617449554e-08	1.22331335430199e-07	9.36008938361456
DIO3OS	0.305574735419467	6.7299925425378	5.95221239150173	1.21380342423143e-08	1.22637541553393e-07	9.35717173448569
UPB1	0.105949940765349	6.32623020169625	5.95135201456489	1.21921315526415e-08	1.23061708054146e-07	9.35288385075733
OXR1	-0.608236281563325	10.621953743169	-5.95128731681524	1.21962090369527e-08	1.23061708054146e-07	9.35256143205815
SEC14L1P1	-0.151291730258349	6.76663537091387	-5.95113032989824	1.22061084669693e-08	1.23061708054146e-07	9.3517791039247
SNAP25	-0.655108890366666	13.330959894096	-5.95092951948596	1.22187828293432e-08	1.23061708054146e-07	9.35077840658939
UCP3	0.22144032492623	6.59688123844839	5.95092473471272	1.2219084982505e-08	1.23061708054146e-07	9.35075456294039
MT1A	0.511577059301548	12.0797887791847	5.95092021992982	1.22193700927823e-08	1.23061708054146e-07	9.35073206472874
MAD2L1	-0.145610615155877	6.450700398238	-5.95083358122327	1.22248426224367e-08	1.23061708054146e-07	9.35030032620641
RNF19B	-0.321478819776703	7.0911865251545	-5.95054128769041	1.22433230395146e-08	1.23156709099716e-07	9.34884379919119
C11orf49	-0.0823059642908408	6.5468098687311	-5.95048164375701	1.22470974184085e-08	1.23156709099716e-07	9.34854659372832
LOC101930164	-0.129793653078483	6.3269008060092	-5.9503592948786	1.22548434484813e-08	1.2315964991865e-07	9.3479369362026
LIN52	0.320146888111157	7.32394981420118	5.9502746115456	1.22602076439807e-08	1.2315964991865e-07	9.34751496899989
EIF2D	0.23024638582246	7.88553226285339	5.95015482597777	1.22677992874978e-08	1.23171525030222e-07	9.34691809849053
MIR199A1	-0.0908653083081115	6.19738690485207	-5.949389190677	1.23164317557353e-08	1.23595231879877e-07	9.34310326695442
CMAS	-0.449403048765422	9.59682157370151	-5.94822010861048	1.23910551799579e-08	1.24279179224035e-07	9.33727888467035
UACA	0.0994041819210034	6.40912005221565	5.9475922041944	1.24313173526698e-08	1.24617958041866e-07	9.33415098140561
WASH3P	0.273150662031	7.91757120273504	5.94732846121649	1.2448267122288e-08	1.24722809848284e-07	9.33283721455391
LIN7B	-0.386340949679821	7.91601261121631	-5.94617955989067	1.25223670376184e-08	1.25399857927e-07	9.32711472960913
ARMC10	-0.302128011372569	7.61544305530572	-5.94600928181434	1.2533386030066e-08	1.25444832989468e-07	9.32626666773752
SLC25A34	0.461123349048917	7.86003511342538	5.94560922124412	1.25593120161452e-08	1.25638885483739e-07	9.32427425078356
NOP2	0.146546058441635	7.25227510560158	5.944846133564	1.26089097036524e-08	1.26069416116071e-07	9.32047410983383
VAMP3	0.34560233873424	9.13834875648915	5.94470053317737	1.26183949155414e-08	1.26098645393635e-07	9.31974906483062
MTMR9	-0.275370834484283	9.34647919120316	-5.9445065479934	1.26310430345262e-08	1.26140617865072e-07	9.31878309744151
PNN	0.22014630492213	9.30342306502301	5.94443481880056	1.26357230259803e-08	1.26140617865072e-07	9.31842592069941
PHACTR4	0.081967423750724	6.97175416589086	5.94414553308407	1.26546147904754e-08	1.2626362016021e-07	9.31698544761524
PICK1	0.313401421658654	8.21294811576594	5.94345141528708	1.27000569109389e-08	1.26651268114952e-07	9.31352934503122
CTDSPL	0.405227339913525	9.36317118428665	5.94287438290619	1.27379553265363e-08	1.26963323397328e-07	9.31065643727332
CARD8	0.241715102167053	6.89446453282051	5.94246152570267	1.27651389494635e-08	1.27168312696651e-07	9.30860103666465
ABCA1	0.468895043810122	9.52885273291256	5.93989312231994	1.29355296850844e-08	1.28799002050916e-07	9.2958165032594
HERC3	-0.301717606639265	7.10059112602235	-5.93810700578349	1.30553332386916e-08	1.29924566984949e-07	9.28692813808702
SWT1	0.146784294550273	6.87633035122945	5.93787989101923	1.30706445643726e-08	1.30009615214052e-07	9.28579806432164
MALSU1	-0.370148256329609	9.14629199313609	-5.93609325303049	1.3191708462717e-08	1.31145919052268e-07	9.2769091793528
PFKFB1	-0.0572336940428988	6.24264170695595	-5.93592597756054	1.32030992114452e-08	1.31191291389009e-07	9.27607704438547
DENND4C	0.272501114170807	7.60526591597633	5.93551044053311	1.32314372037026e-08	1.31404924415273e-07	9.27400996783197
BMPER	-0.212485888884211	6.53241929247863	-5.93524753526675	1.32493970544844e-08	1.31515321898774e-07	9.27270220489091
TMED1	0.29456519810592	8.23032297892176	5.93498833044679	1.32671274799369e-08	1.3162332926275e-07	9.27141288803852
AMT	0.306571297150785	8.13030518426035	5.93461897846382	1.32924324555561e-08	1.31806333590517e-07	9.26957575256312
KHDRBS1	-0.465560484890512	9.7475783782643	-5.93286434544974	1.34132924072087e-08	1.32936173382841e-07	9.2608493847323
GLMN	-0.151642071494929	7.03701948071006	-5.93253094512425	1.34363784979106e-08	1.33096332780592e-07	9.2591914760716
ABHD16A	-0.204342276004359	7.92798626207758	-5.93166948516872	1.34962099900859e-08	1.33580074195964e-07	9.2549079684382
YJEFN3	-0.288054432564049	6.8867917286785	-5.93162774544352	1.349911557936e-08	1.33580074195964e-07	9.25470043348188
NELL2	-1.04783405066705	10.0549546472715	-5.93079912774042	1.35569242962425e-08	1.3402237787493e-07	9.25058065441615
MEAF6	-0.25569729634455	7.16183685588429	-5.93078715298562	1.35577614918491e-08	1.3402237787493e-07	9.25052112040514
ZNF557	0.34455298437991	7.69357743861933	5.92926627802584	1.36645034411975e-08	1.34997730720355e-07	9.24296057114748
NFE2	0.179971732297287	6.42036430992768	5.92918148960169	1.36704784296098e-08	1.34997730720355e-07	9.2425391116158
COPS3	-0.293592765205505	9.520155076476	-5.92881756376336	1.36961531217389e-08	1.35181805105525e-07	9.24073018527962
YWHAH	-0.508370087590022	13.1943370448126	-5.92849731573579	1.37187854189243e-08	1.35335677307736e-07	9.23913842675775
EPM2AIP1	-0.423209672894309	9.13018136632479	-5.92674698089053	1.38431319739658e-08	1.3644717586473e-07	9.23043962207825
OTULIN	0.137597425962553	7.00839824307692	5.92671159589945	1.38456571231838e-08	1.3644717586473e-07	9.23026378420052
TLE1	0.29558359179277	8.63175220340565	5.92653064032161	1.38585775537916e-08	1.36504502742806e-07	9.22936457684068
SYN2	-0.697576952986235	9.27370550166995	-5.92612601692916	1.38875108330769e-08	1.36684738499994e-07	9.22735398427108
CYB561D1	0.135550962847757	7.6224625982643	5.92607586243095	1.38911013316588e-08	1.36684738499994e-07	9.22710477081548
ZC3H3	0.368104091239273	8.75468693918475	5.92582115803267	1.39093493348722e-08	1.36794250853756e-07	9.22583918866794
TUBA4A	-0.518105382202064	10.0330873003813	-5.92565179556812	1.392149610058e-08	1.36843678038285e-07	9.22499767660446
PTRH2	-0.115871434403637	7.14481730829717	-5.92530446614061	1.39464392435867e-08	1.3701877451125e-07	9.22327195114426
SLC8A1	-0.369663427510827	7.98920765725181	-5.92273997259608	1.4131964847979e-08	1.38770551090247e-07	9.21053228222964
TOR1A	-0.311186566816101	7.92644552919132	-5.92122781568439	1.42424902263889e-08	1.39784440592705e-07	9.20302210291202
SUCLA2	-0.592828205189162	8.81273231765944	-5.91969375042758	1.4355481422997e-08	1.40754443756805e-07	9.19540446699039
KCNAB2	-0.0986064131824929	6.3530957696121	-5.91968711866559	1.43559717834905e-08	1.40754443756805e-07	9.19537153891729
PDHX	-0.350062856020489	8.24516025558185	-5.91852742887107	1.44419732431586e-08	1.41525446105955e-07	9.18961383011906
SMIM14	-0.266000983195758	9.7143331409336	-5.91830581485395	1.44584652198684e-08	1.41614845122432e-07	9.18851363398463
MGAT1	0.368441213818263	8.33188742365549	5.91796387286599	1.4483947883758e-08	1.41792168355669e-07	9.18681612903128
SMS	-0.439043434236947	9.42020993480605	-5.91781929169554	1.44947357766495e-08	1.41825528217858e-07	9.18609840409831
SATB2-AS1	-0.152420232713476	6.49666656487837	-5.91746166027653	1.45214541675775e-08	1.42014648721799e-07	9.18432311435535
PI4KA	-0.170522765544025	6.44518971013807	-5.91610775027798	1.46230412387402e-08	1.42935393430758e-07	9.17760294808015
ADRA1A	0.0282414768599573	6.26930433364892	5.91547479198765	1.4670771898869e-08	1.43329040966225e-07	9.17446160786329
TRIM37	-0.313716078832262	7.16156930892834	-5.91523326826001	1.46890250947572e-08	1.43373824583361e-07	9.17326299889432
PIRT	0.330566930113237	6.55939922468113	5.91521670883469	1.46902773900524e-08	1.43373824583361e-07	9.17318082072921
SUSD1	-0.326821415870401	7.18520627677843	-5.9149588113424	1.47097942053275e-08	1.43491429057755e-07	9.17190099351139
ADAM32	-0.0632502925121452	6.31229039876397	-5.91379464266309	1.4798210902597e-08	1.44280679307563e-07	9.16612423670075
FAR2	-0.226309632557036	6.72785115295201	-5.91335359055501	1.48318437757555e-08	1.44535264624084e-07	9.16393588371087
PDE4C	0.112740986794305	9.88682756376068	5.91191139152715	1.49423432707397e-08	1.4553827198875e-07	9.15678096159985
TPPP	-0.265707274186069	6.83495549320184	-5.91175596606556	1.49542997655707e-08	1.45580941537473e-07	9.15600994922255
STRIP2	0.31825624818657	7.85754264370809	5.91102958016156	1.50103030936503e-08	1.46052149139584e-07	9.15240678366158
BRD7P3	0.0860479122975066	6.58677986717949	5.91026740956961	1.50692860650161e-08	1.46551857445048e-07	9.14862644052113
HDAC1	0.438868808714062	9.27428685780408	5.90955642951148	1.51245119727196e-08	1.47014540505692e-07	9.14510030449599
BDNF	-0.0701760031906966	6.44399916583826	-5.90891914642301	1.51741817385228e-08	1.47422775768045e-07	9.14193992084746
DERL3	0.0552129601409623	6.28446325230769	5.9078343668639	1.52590967464783e-08	1.48172845971235e-07	9.13656087587596
ACHE	-0.138509659065528	6.47867674792899	-5.90748256005405	1.52867354294651e-08	1.48366259973753e-07	9.13481653468952
IQSEC2	-0.288240007376984	7.36820236024984	-5.90700050978132	1.53246858921767e-08	1.48609663952388e-07	9.13242653225729
PRKD2	0.151072379373893	6.64469333926364	5.90696759249173	1.53272807385978e-08	1.48609663952388e-07	9.13226333344465
PAM	-0.421916567572973	11.0020952989875	-5.90616864660776	1.5390393121598e-08	1.49146336166288e-07	9.12830247653903
PJA2	-0.386346420078546	12.6206683254701	-5.90567712134197	1.54293472467686e-08	1.49448470786871e-07	9.12586587316667
ASPH	-0.222786470023789	6.96827985080868	-5.90536270162271	1.54543160782312e-08	1.49614907846533e-07	9.12430729608789
AIF1L	0.503796460050868	11.427372543524	5.90473185699805	1.55045323080526e-08	1.50025477021071e-07	9.12118037524755
GOLGA8IP	0.239817015469861	6.86940755955293	5.90426997129861	1.55414003735467e-08	1.50306537986133e-07	9.11889108312262
PDK3	-0.247149758407913	8.58073861614727	-5.90385126337416	1.55748960939377e-08	1.50546617005821e-07	9.11681590449123
NDUFV1	-0.398646277118363	8.79832866628534	-5.90374855556606	1.55831232799448e-08	1.50546617005821e-07	9.11630688488886
NDUFAF2	-0.224681168030441	8.47001799951348	-5.90366616375346	1.55897261717013e-08	1.50546617005821e-07	9.11589855572804
NPDC1	-0.38815396900041	7.24334245058514	-5.90216380685451	1.57106065695096e-08	1.51637733021731e-07	9.10845365099488
NRG1	-0.0442717794715364	6.25209696249836	-5.90061980848609	1.58357931921577e-08	1.52769296071132e-07	9.10080375811496
ZNF223	0.605775450286735	10.5641501761604	5.89897119125587	1.59705400005565e-08	1.5399190526377e-07	9.0926370491394
CNTN3	-0.518780347372234	7.58834264748192	-5.89767092058819	1.60776062427163e-08	1.54946519140562e-07	9.08619704851422
HPCAL1	-0.197864439928356	8.89071544144642	-5.89733925258976	1.61050285329953e-08	1.55132999157179e-07	9.08455451538285
PRMT2	0.309399025738674	8.4088023043261	5.89650642887941	1.61740882839158e-08	1.55720167611227e-07	9.08043036990925
ANKRD27	-0.155143145177679	7.28214427375411	-5.89489226635343	1.63087647239167e-08	1.56938173109418e-07	9.07243818018981
NR1H3	0.452362846370183	8.18454309071663	5.89398963644604	1.63845527653273e-08	1.57523386465737e-07	9.06796965643853
PNMAL1	-0.655383569774546	9.5066747304931	-5.8939727566287	1.6385973333247e-08	1.57523386465737e-07	9.0678860963978
[truncated: 17,218 more rows]
