# Supplementary material for: Identification and Exploration of Immunity‐Related Genes and Natural Products for Alzheimer's Disease Based on Bioinformatics, Molecular Docking, and Molecular Dynamics
Source: Immun Inflamm Dis. 2025 Apr 7;13(4):e70166. doi: 10.1002/iid3.70166 (PMC11973734; doi:10.1002/iid3.70166)
Supplement: Supplementary file 1 — Supporting information. [file IID3-13-e70166-s001.zip › Supplementary materials/S1-DEGS/1.GSE132903/diff.txt]

id	logFC	AveExpr	t	P.Value	adj.P.Val	B
TMEM150A	0.509654911885606	7.87546262445759	10.2186688507863	6.77633387922968e-20	2.60441616314314e-16	34.5625811232037
NDUFAB1	-0.526794732415151	11.0984372452465	-10.015483608995	2.63913147072882e-19	5.07161894729957e-16	33.2352986210139
NFKBIA	0.843941045108084	10.679442462025	9.76619450955157	1.38348443825003e-18	2.07483182544657e-15	31.6181467856691
CERS1	0.696795821942688	8.38294988602235	9.75755614688228	1.46488671434685e-18	2.07483182544657e-15	31.562345214295
ZHX3	0.634403230467935	8.79280583669954	9.75281619723133	1.51155984577468e-18	2.07483182544657e-15	31.531733300953
PLEKHH3	0.512135838266795	7.78925117245233	9.62373457922441	3.54434488464037e-18	3.4055837824067e-15	30.7000065288381
PLXNB1	0.904911282387912	9.06630690389218	9.52825192346603	6.64121268811171e-18	5.10496736909771e-15	30.0872165264479
EZR	0.812979962231681	11.4802654715319	9.51275559355321	7.35223799870618e-18	5.23288731930136e-15	29.9879654039025
CHST6	0.727792317816279	7.34032079140039	9.47023990597196	9.71589221556464e-18	6.20236537971715e-15	29.7159541979645
HSPB3	-0.629148334099115	7.59768245952663	-9.35143443844717	2.11237388982733e-17	1.06824971160031e-14	28.9581772394823
FAM229B	0.55262111471675	7.81281152817883	9.33994417731653	2.2767286139835e-17	1.12184343012617e-14	28.8850742718697
NAP1L5	-0.978777153504938	9.17268054648258	-9.27136591915061	3.55815200239053e-17	1.66117998169451e-14	28.4494624729152
C15orf52	0.813081401629205	8.78380652448389	9.26464541788228	3.71705985392432e-17	1.66117998169451e-14	28.4068381913566
CTDSP2	0.534162164918509	9.4531453278501	9.1574515405031	7.4502275880024e-17	2.98272965747171e-14	27.7285583445412
ITPRIP	0.624133955295439	7.70822014654832	9.09197125475382	1.13758067352004e-16	3.9714208330034e-14	27.3157249513336
MLLT6	0.640887549122823	9.53977730729783	9.02026228556729	1.80593341609948e-16	5.88213939952265e-14	26.8649596553394
RBM6	0.63933453569028	9.32829179509533	9.01755995832086	1.83761192774769e-16	5.88556473592122e-14	26.8480004668655
DNALI1	0.543144645074369	8.66298167771203	8.95095159859777	2.81917633461167e-16	7.9670752385636e-14	26.430627714741
TUBB2A	-1.01127004664935	10.8164727620644	-8.940894244433	3.00704571147825e-16	8.37484020833008e-14	26.3677163852568
TRABD	0.770093697245194	9.7372328078238	8.86895474973791	4.76633931444552e-16	1.22126323474266e-13	25.9185609681666
VGF	-1.21266135533914	9.69640557329389	-8.8168606932097	6.64723158492907e-16	1.52071249247121e-13	25.5942483518314
SPHKAP	-0.602414599798236	7.19968982890204	-8.79301469206712	7.73838752433708e-16	1.72916968668821e-13	25.4460611583225
CHD7	0.573432476454551	8.4700434069428	8.76328146973156	9.35093172110619e-16	1.99663172093886e-13	25.261525702815
ATP6V1E1	-0.52842210253875	11.5601257924786	-8.73424417829746	1.1246698747829e-15	2.32395494448418e-13	25.0815653075042
NINJ1	0.507665837672835	8.45609351454306	8.7085976606638	1.32355582588217e-15	2.70582684106146e-13	24.9228314215617
CFLAR	0.770889237949312	9.18852043790927	8.70225694050882	1.37788435172985e-15	2.75820870699922e-13	24.8836176650754
RAPGEF3	0.83178518141876	7.92932795452991	8.69137344831184	1.47634411326456e-15	2.86574796208131e-13	24.8163380591241
SRGAP1	0.584520687248542	7.888268394714	8.68631365439492	1.52446600570529e-15	2.92956632316385e-13	24.7850717508273
ADIPOR2	0.546394604130461	9.41198900629849	8.68135179284243	1.57316760184169e-15	2.9868838594811e-13	24.7544182249242
HEY2	0.755367921029635	8.22302112366864	8.61661208249596	2.36956021487982e-15	4.21628135642088e-13	24.3551641151783
WASF1	-0.549799669792356	6.9896619687574	-8.59337799421221	2.74393490893313e-15	4.79365428590618e-13	24.2121962993876
PSD2	0.574826739652153	10.234718988547	8.5844152740598	2.90355048076418e-15	4.95836251412814e-13	24.1570907719968
AEBP1	0.887147120280307	8.0779181295858	8.58097552543348	2.96722531677544e-15	4.95836251412814e-13	24.1359488799697
SLC16A14	-0.520542648967718	7.33292968372124	-8.57596400732295	3.06248324737906e-15	5.07342591076581e-13	24.1051530360341
PEX11B	-0.580649381325422	9.38525588328731	-8.57188534662377	3.14224413589359e-15	5.16106885123651e-13	24.0800954764628
PTRF	0.825981374631956	9.4825366512952	8.55804290860026	3.42862231470797e-15	5.53679285897001e-13	23.9950927307748
SUB1	-0.627115402408734	9.24961178156476	-8.52725101745567	4.16185905492339e-15	6.55561028348056e-13	23.8062266954242
SPCS1	-0.579871117471823	10.1302555339776	-8.49002999330971	5.25840719660271e-15	8.08957953764975e-13	23.5783328607186
SLC30A3	-0.810233640634257	9.5953460757002	-8.48992135750168	5.2619942873821e-15	8.08957953764975e-13	23.57766836899
PDGFRB	0.704449220217997	9.66440090658777	8.48855499385566	5.30731858762729e-15	8.09450327765347e-13	23.5693110705524
CCKBR	-0.593861211441894	7.62907886700855	-8.44176397820179	7.11660162854092e-15	1.04396743126466e-12	23.2834827442679
TRIM51	-0.514209312190944	7.70690764936226	-8.43238198948573	7.54709625966246e-15	1.09047029189424e-12	23.2262580010368
KLF6	0.51223834975535	9.03565501307035	8.42344193166821	7.98130763348024e-15	1.14460290143724e-12	23.1717557399839
SCG3	-0.653933743356692	9.62289556052597	-8.41747802680142	8.28465390531632e-15	1.17116080003098e-12	23.1354119894604
ADCYAP1	-0.677386453317203	7.14090678222222	-8.41740605405321	8.28838366052003e-15	1.17116080003098e-12	23.1349734627321
FBXW4	0.54991741670983	8.21622237685733	8.4123362161338	8.55534458940837e-15	1.19136273170044e-12	23.1040874774845
RTN4	-0.72072249208489	10.061476899908	-8.39836104816005	9.33618768312503e-15	1.27243630288378e-12	23.0189933669975
TEAD2	0.738655292346803	8.04709577485865	8.37186069197336	1.10159393261348e-14	1.49079792979108e-12	22.8578123847843
CALD1	0.66403484495353	8.11144129618672	8.36016899080261	1.18492238745216e-14	1.58129538331029e-12	22.7867755049331
MRPS30	-0.591402131964426	7.91836076714004	-8.35691672772773	1.20919279314802e-14	1.60255571765004e-12	22.7670234335328
CLCN7	0.532567057783218	11.0669250029454	8.33112059623536	1.41999097827149e-14	1.83140715633847e-12	22.6104811199047
NOTCH1	0.682699582528175	8.94920292320842	8.31373989856867	1.58217200674795e-14	2.01354963269373e-12	22.5051342297903
CISD1	-0.503753395237014	10.6259595115582	-8.28766286869671	1.86054145106392e-14	2.27732643726722e-12	22.3472703867892
PCSK1	-1.0490217675487	7.79140184545694	-8.27840227346741	1.97065701322594e-14	2.36688223894768e-12	22.2912649753862
CSRNP1	0.718744945466845	9.09648464725838	8.27490606733253	2.01388872850651e-14	2.40378258979562e-12	22.2701285765863
NDE1	0.700843304162282	8.35289862683761	8.20014389115777	3.19986786015755e-14	3.59601524378056e-12	21.8191631949679
PRKCG	-0.617706891634166	7.11093576795529	-8.19622277798846	3.27835590107268e-14	3.61476795932427e-12	21.7955647534952
STK36	0.574564015030726	9.85973564750822	8.19463852168042	3.31060603029126e-14	3.61476795932427e-12	21.7860317504006
SLC25A18	0.757677235278935	9.91931848524655	8.17929301770311	3.6397210503834e-14	3.88580663473432e-12	21.6937383213255
ITPKB	0.917684367740485	9.42476535888231	8.1592813636659	4.11804506898919e-14	4.23189690324948e-12	21.5735056490465
LAMA5	0.535886195938337	10.423084790664	8.15058811668415	4.34476716511013e-14	4.44113779850646e-12	21.521319607973
SLC5A3	0.614378014526864	7.35596014453649	8.13539175015922	4.77118045129956e-14	4.80040705406406e-12	21.4301594438567
KRT222	-0.604037585541383	7.94497166249836	-8.13162573196121	4.88311261537695e-14	4.88743620467182e-12	21.4075805150779
MKL2	-0.825844309538644	9.46245607205786	-8.13006864421694	4.93014841696636e-14	4.90894622429236e-12	21.3982465699057
KCNK12	0.660867968519209	10.4050812383958	8.11805638114527	5.30841951233075e-14	5.17826892225686e-12	21.3262683004565
SPACA6	0.598858239688028	8.90544976383958	8.11701381563133	5.3425754640206e-14	5.18526629758e-12	21.3200236130286
UQCRC2	-0.648118283187946	8.75515814118343	-8.10690672134672	5.68519286309e-14	5.46261756250003e-12	21.2595050227694
GSDMD	0.654147346097203	7.68563884102564	8.10564159761414	5.72958350450646e-14	5.47788090577616e-12	21.2519323790534
CNNM3	0.530899544536515	7.83134682937541	8.08669746701012	6.43685852291801e-14	5.99304818792441e-12	21.1386074534882
NPTX2	-1.06303107341787	9.23471178553583	-8.08622555190473	6.4555392355745e-14	5.99304818792441e-12	21.1357860796668
TSPAN7	-0.734482506538383	12.5101779368836	-8.07789107218882	6.7944493555227e-14	6.21756825071808e-12	21.0859711280084
PPP1R16A	0.528196513119653	8.73679268169625	8.07212706559338	7.03908504423836e-14	6.41090508507719e-12	21.0515345151051
SLC15A3	0.595917180689121	8.20606720903353	8.05929700640559	7.61538290963533e-14	6.77522284141029e-12	20.9749255494613
FOXC1	0.780184354866828	9.03943932681131	8.04943842788424	8.08974300969268e-14	7.13121978978277e-12	20.9161000880144
BRAT1	0.550990053049087	9.055433774714	8.03255199402652	8.97119346296555e-14	7.80087894922212e-12	20.8154222212599
MAP3K6	0.579042363360797	8.08710395751479	8.0283510944164	9.20485781060379e-14	7.96800687145825e-12	20.7903924126114
ATP2A2	-0.533037776365262	9.12178777817225	-8.02450030258807	9.42433806960246e-14	8.08515645908707e-12	20.7674542957529
ZBTB20	0.701727063902418	9.50446488160421	8.00149530201626	1.08477543942126e-13	9.14303930673609e-12	20.6305332389311
SVOP	-0.82728174758048	8.48562017948718	-7.99929435378393	1.09946147317682e-13	9.18623962175606e-12	20.6174438585852
KIFAP3	-0.610794460222147	10.3211041013149	-7.99340238380179	1.13975229031174e-13	9.48165357702196e-12	20.5824122013332
GFAP	1.09545235813872	11.8872867611966	7.97990817645881	1.23762125280432e-13	1.01638323141627e-11	20.5022285928784
GLO1	-0.591470692053331	9.18930623170283	-7.9670241519095	1.33881417160397e-13	1.08100806452578e-11	20.4257337572051
DNM3	-0.722629591227124	10.1828765799474	-7.95969800550983	1.39996460081525e-13	1.12565354535007e-11	20.3822646053907
SC5D	-0.806588040486437	8.9426153783169	-7.95608790375669	1.43110677177449e-13	1.14166303008345e-11	20.3608516883507
ACACB	0.857879578760516	9.0126940199737	7.94924306069213	1.49204805118133e-13	1.17972478073711e-11	20.3202656175767
BCL6	0.62354564217066	10.4455533151216	7.93939171530137	1.58429239586891e-13	1.24266722332297e-11	20.2618834253693
UBE2N	-0.710033409326355	10.1595385737804	-7.93415519958808	1.63560081455244e-13	1.26230284551222e-11	20.2308649716694
ZDHHC8	0.547478263856833	10.9843444099803	7.91692484869261	1.81631930346721e-13	1.3906058985948e-11	20.1288738386361
RGS7	-1.06695520068108	9.03578520333991	-7.91081707527247	1.88501465097224e-13	1.43747327570371e-11	20.0927470991284
ENPP5	-0.533107829259522	8.14598651598948	-7.9052796182837	1.94951512569279e-13	1.4749540224582e-11	20.0600058802407
HERC1	-0.639163982124645	9.12162490433925	-7.89653563537477	2.05584120661154e-13	1.53128296385481e-11	20.0083290991772
SCN2B	-0.883657158632326	9.01928219529257	-7.89275964044894	2.10351314574024e-13	1.56074178076024e-11	19.9860219867685
ATP6V1G2	-0.656878650847514	8.99929489531887	-7.87739343044222	2.30906103601367e-13	1.66748965252561e-11	19.8953001944656
YWHAG	-1.00607849159639	9.7130237321499	-7.8655544993621	2.48087551544288e-13	1.75275679339212e-11	19.8254646564786
ENKD1	0.515358405049176	8.55787665279421	7.85245110980489	2.68582020582323e-13	1.87005097446757e-11	19.7482327087038
SIPA1	0.698797954952067	8.02325353871137	7.83920195755398	2.91007240494922e-13	2.00268895747843e-11	19.6702084845737
ZNF621	0.559246047380068	8.26462922969099	7.82294383300017	3.21070698913228e-13	2.17254071162518e-11	19.5745566146322
CUEDC1	0.778547851565284	9.19031300748192	7.81634600789906	3.34129928711529e-13	2.23727346343187e-11	19.5357685132535
RASL12	0.720361396459995	7.91838887690993	7.81404568009782	3.38805498880418e-13	2.26070321943923e-11	19.5222490179241
LIME1	0.594372361805776	8.79539936487837	7.79653425832483	3.76586035534766e-13	2.44488305569987e-11	19.4193979729704
STAT4	-0.92848320806508	7.88565199367521	-7.7893339929772	3.93303737504475e-13	2.51937264120783e-11	19.3771426721432
ELK1	0.565889972592741	9.71085945094017	7.78483461333354	4.04121126213088e-13	2.55667931977225e-11	19.3507479590834
ST6GALNAC5	-0.908159265543488	7.87559769480605	-7.77750285816674	4.2238215606574e-13	2.63536295231017e-11	19.307754573642
SCOC	-0.620287041333405	9.93740074445759	-7.77448992667711	4.30120958393347e-13	2.66633369594998e-11	19.2900928318847
TP53I13	0.618123846781796	8.69624158725838	7.76851938799514	4.45873260911838e-13	2.73749088017342e-11	19.2551041308308
STXBP1	-0.669801973410043	7.93004777193951	-7.76777823633696	4.47868069884618e-13	2.74098111432252e-11	19.2507617872623
FAM234B	-0.622605074816171	7.81994506202498	-7.75379398091718	4.87205633422655e-13	2.9076492725103e-11	19.1688695495573
ATP6V1D	-0.567243951903791	10.7218034841289	-7.74893674276748	5.01653693502599e-13	2.97539476174057e-11	19.1404433530672
MYO9B	0.525372303834828	7.69257484106509	7.74692512048001	5.07760742789258e-13	3.00235021359421e-11	19.1286733742935
PPDPF	-0.535507042235399	6.76459135651545	-7.73870285492027	5.33496622523247e-13	3.12567213263087e-11	19.0805815388623
PPFIBP2	0.597108164447818	8.55559157683103	7.7285637250841	5.67014919780744e-13	3.31195310438497e-11	19.0213146766862
NPTXR	-0.513313565435596	6.95888592276134	-7.72650525842325	5.74070070389241e-13	3.34300137656668e-11	19.0092871517987
EFEMP2	0.576961722065962	8.31000121239974	7.72081060716726	5.94043422051921e-13	3.43542744542319e-11	18.9760222925073
SYNJ2BP	0.72353409423468	9.65314635943458	7.71893666389543	6.00765211625098e-13	3.43801065703789e-11	18.9650786039966
RNVU1-7	0.607754797766053	7.97201710065746	7.70655640654693	6.47102698991662e-13	3.62781415057343e-11	18.8928137762837
LLGL1	0.683491290403365	8.56219298537804	7.69584040978801	6.90053682155516e-13	3.8325900606886e-11	18.8303125228949
BGN	0.68611760888076	10.7965929976463	7.69231105646034	7.04807897073443e-13	3.89203832128171e-11	18.8097375017303
FOXP1-IT1	0.538157544618255	7.69248360144642	7.69004422840165	7.14448330396452e-13	3.92272959006532e-11	18.7965252227461
B4GAT1	-0.54241302709759	9.74366782472058	-7.68041548164004	7.56872326844267e-13	4.13204985936542e-11	18.7404266056822
CDK11A	0.798329002977071	7.76270612102564	7.6797528825241	7.59881685428453e-13	4.13672701101376e-11	18.7365675583768
PIEZO2	0.540675522008768	7.1925035278501	7.65816342797181	8.64682860631423e-13	4.61572514798724e-11	18.6109244242232
KCNV1	-0.582125973707826	7.0972393634188	-7.64492709125632	9.35876491505508e-13	4.95447342624279e-11	18.5339860422478
RTN3	-0.534054851864676	9.66324132486522	-7.63224979890428	1.00948693109479e-12	5.30035802045044e-11	18.4603633744733
RGS4	-1.40038796633543	10.3278813334911	-7.63048455493229	1.02018084958805e-12	5.32739548547107e-11	18.4501169657436
BEX5	-0.851628026862382	8.1803828835503	-7.62726161032498	1.03999534051313e-12	5.40289290172909e-11	18.4314125426234
BEX2	-0.777804609474721	10.7704784880342	-7.60571392731894	1.18260365960916e-12	6.04417407625247e-11	18.3064682763946
SLC6A12	0.843798003810015	8.67009465351742	7.60315072385865	1.20080498448867e-12	6.10472735103673e-11	18.2916180865962
SLC39A10	-0.805532215737967	8.74395653789612	-7.60017297153311	1.22229804149527e-12	6.19213296572481e-11	18.2743695216433
TXLNA	0.541726557467349	9.6900423721499	7.59815632228185	1.23706955186363e-12	6.19213296572481e-11	18.2626901758881
C2orf80	-0.841378504765688	9.35921128407626	-7.59658557058855	1.24869711487152e-12	6.21656124770807e-11	18.2535943764311
RRAGA	-0.541321257875179	10.7993137193688	-7.588821725514	1.3077754581501e-12	6.39478905324949e-11	18.2086508204718
TBC1D9	-0.733202444528146	8.70782883656805	-7.58805632335287	1.31374726138717e-12	6.39751458266309e-11	18.2042213719702
KCNJ10	0.509169507502683	8.410741195595	7.58789734336106	1.31499102885566e-12	6.39751458266309e-11	18.203301371018
ZNF786	0.761817019478123	10.1974735016305	7.57194936395199	1.4458599032916e-12	6.82724876103484e-11	18.1110645705099
MXD4	0.628613891432407	10.8600542200657	7.57193839184687	1.44595423101482e-12	6.82724876103484e-11	18.1110011480475
GABARAPL1	-0.68082106201185	10.4328463975937	-7.56540235991962	1.50323984559286e-12	6.99043096589336e-11	18.073229459322
PTBP1	0.534952849813887	10.4120407444181	7.52008071137511	1.96709985909187e-12	8.74477256267576e-11	17.8117999671118
CACNG3	-0.676057027868493	9.68655371366206	-7.51979917341848	1.97038378500214e-12	8.74477256267576e-11	17.8101786229187
CADM4	0.533087339549382	9.14806370775805	7.51727653498638	2.00005127941331e-12	8.81536363222144e-11	17.795652511401
CENPB	0.677640998635409	10.1403275695201	7.51295679952453	2.05188224990984e-12	9.00251625491264e-11	17.7707843132089
GSTM3	0.525612265770878	10.1692292145431	7.49867971121926	2.23281468321767e-12	9.71320656431502e-11	17.6886480682653
PTPRN2	-0.519466352069675	8.01044185616042	-7.49858372198805	2.23408300017029e-12	9.71320656431502e-11	17.6880961286217
CRYM	-0.556279618668372	7.42812256859961	-7.4972625749213	2.25161198172021e-12	9.74656188249422e-11	17.6804999020203
PTPRN	-0.778957416869501	7.73415359731755	-7.49406713532941	2.29457302929329e-12	9.86461071676268e-11	17.6621300287304
CBLN4	-0.846818234379362	7.62049574604865	-7.49104835886206	2.33590266612242e-12	9.99755936188742e-11	17.6447796695835
NREP	-0.510231529735057	9.6693754009073	-7.48552296029399	2.41346459173189e-12	1.02884497292621e-10	17.6130324152881
TMC6	0.618492956262986	7.58729565113741	7.4806562896997	2.48388428272972e-12	1.05370428832709e-10	17.5850805919852
INPPL1	0.69261500012543	8.69306025838264	7.47750758399424	2.53052327379579e-12	1.07112479631132e-10	17.5670012213761
ZCCHC24	0.750044311721883	9.68847347669954	7.47213855615651	2.6120539829222e-12	1.1007859953907e-10	17.5361826999265
BEX1	-0.506102537390689	9.87283110322156	-7.46947326580531	2.65348617938879e-12	1.1133634041335e-10	17.5208882770168
CHGB	-1.31897777089691	8.93916974978304	-7.46256558334257	2.7639137172347e-12	1.14717343205398e-10	17.4812633295845
LCAT	0.532739606670551	7.12300035651545	7.46032446493512	2.80070707523138e-12	1.15670824780528e-10	17.4684117809594
CALY	-0.571808865134027	9.22214915934254	-7.45934240015741	2.81698215107909e-12	1.15670824780528e-10	17.4627808601123
TPI1	-0.568466688564838	9.53558389233399	-7.45696483071758	2.85677196454937e-12	1.170545561679e-10	17.4491501362705
PLOD1	0.615011961800647	9.78853029873767	7.44958177488374	2.98390471365615e-12	1.21890336460873e-10	17.4068378945418
SYNGR3	-0.562417040034358	7.31004298905983	-7.42831276279014	3.38223664785357e-12	1.34568202198348e-10	17.2850740517992
NDFIP1	-0.616994872763755	9.56199048469428	-7.42197754181622	3.51073097392433e-12	1.38818347995687e-10	17.2488423228923
NSF	-0.572407348864144	8.21646953023011	-7.41697821262901	3.61552435007905e-12	1.42049368801945e-10	17.2202627173779
FAM107B	0.822888531577357	9.33927508896778	7.41667346662641	3.622011277148e-12	1.42049368801945e-10	17.2185209230595
HMP19	-0.640499175905635	9.50854427529257	-7.41211763006718	3.7203703982165e-12	1.45018981627843e-10	17.1924864716944
GPRASP2	-0.514613977846649	8.04285041117686	-7.40601326935717	3.85630926601964e-12	1.49108038561568e-10	17.1576167889671
ERLEC1	-0.538294331110452	9.29241002527285	-7.40498344139591	3.87972148283487e-12	1.4971206372618e-10	17.1517357113724
PDP1	-0.736564116429567	7.87852688944116	-7.40259173581351	3.93463788430098e-12	1.51223872445224e-10	17.1380790523805
MYOT	0.658968523593196	7.87683577207101	7.39113612145804	4.20850537171034e-12	1.59516464947056e-10	17.0727012587187
CAMK1G	-0.577561898624886	7.69004229663379	-7.38938837219482	4.25191202377749e-12	1.60844475119945e-10	17.0627316934508
VAMP2	-0.968696932133016	9.78013092198554	-7.38227754557546	4.43312118567314e-12	1.66064892446551e-10	17.0221833801814
HPRT1	-1.05045800359071	9.35970830119658	-7.37528157399193	4.61884264211527e-12	1.72016083437072e-10	16.9823111591762
OSBPL10	-0.528151930556673	7.57008409875082	-7.34376459289403	5.55542752033774e-12	2.01812194061116e-10	16.8029471128384
ACTR10	-0.591538508704625	8.81920629234714	-7.32415660531153	6.23033199234505e-12	2.19783232171562e-10	16.691574043968
KLF2	0.724247526585909	10.4204522741091	7.3184601876248	6.44115427900835e-12	2.25463864808203e-10	16.6592497525392
ERICH3	-1.01055198300102	8.43758840094675	-7.30916915669687	6.80022520248964e-12	2.36196252085516e-10	16.6065581389218
ACSS1	0.656288846427097	8.89071091934254	7.30702806740266	6.88573431430177e-12	2.37991288341613e-10	16.5944208513433
HN1	-0.50747807898196	7.26822964305062	-7.29687758023426	7.30578460705707e-12	2.50258935461347e-10	16.53690755642
SYTL4	0.725279647083622	8.22966492232742	7.28904054109409	7.64731813533144e-12	2.59644015206121e-10	16.4925332054919
DDIT4L	0.72814441638884	8.82854454043392	7.28518878686063	7.82090607203348e-12	2.63674301730294e-10	16.4707339182253
ANLN	0.691918487788547	8.93140731197896	7.27688750081958	8.20835862897521e-12	2.73854214883709e-10	16.4237742917422
PARM1	-1.05703391791284	9.42498796482577	-7.27493096886569	8.30240217674999e-12	2.76033326350527e-10	16.412710770947
PDDC1	0.508373086231645	8.24537484069691	7.26586169139051	8.75241138266159e-12	2.87512973573688e-10	16.3614490752939
SST	-0.812155963164689	7.19373487339908	-7.26556582785433	8.76749046575867e-12	2.87516833243147e-10	16.3597773942187
TNS3	0.630314875661533	10.9746788927022	7.25633747824857	9.25092180959436e-12	3.00295547998268e-10	16.3076549526873
SGIP1	-0.576736720439179	8.98038481287311	-7.2447015747496	9.89812933132724e-12	3.18250621905203e-10	16.241988015402
STMN2	-1.10892869388025	11.076997599737	-7.2339364178125	1.053660875833e-11	3.34533970781477e-10	16.1812884409953
HIGD1A	-0.560726727666189	10.4229112082577	-7.23344352074299	1.05667960797396e-11	3.34533970781477e-10	16.1785104591992
RHBDF1	0.533464855492346	8.80955750061801	7.23306799645686	1.0589852226135e-11	3.34712483930322e-10	16.1763940660242
CREG2	-0.909121840678497	8.36180654113084	-7.21649803574727	1.16581816192036e-11	3.64878299961294e-10	16.0830708233332
GLRB	-1.00076735870273	8.62633131971072	-7.2096234991275	1.21320172791535e-11	3.75233232910531e-10	16.0443887682966
CDK19	0.513393789334675	9.98258919656805	7.20851073486514	1.22104829866493e-11	3.76643421435697e-10	16.0381293798511
TUBA1A	-0.534195203821064	11.3976358971992	-7.19834493788071	1.29509042599184e-11	3.93793555637424e-10	15.9809715346064
ATP6AP2	-0.68999724311421	11.0171648816042	-7.18380071524298	1.40878602163651e-11	4.24336065482583e-10	15.8992760462782
ATP1A3	-0.563653109461496	7.07740624316897	-7.17852868611926	1.45238578398467e-11	4.34742953439772e-10	15.8696862503121
SERPINI1	-1.08623441338803	9.80130554700855	-7.17639341752878	1.47042097838205e-11	4.38844591082418e-10	15.8577053889426
UBXN2A	0.674822462599332	8.7839794791716	7.16847568251504	1.5392467881132e-11	4.53711331549458e-10	15.8132973445072
LRCH4	0.604933511302709	7.99673148916502	7.16170273847025	1.60063712178e-11	4.67468747252982e-10	15.775332447897
SNCB	-0.515279267234188	7.45465302740302	-7.15533557476243	1.66054984695917e-11	4.83496763772946e-10	15.7396609516106
DDIT4	0.784637579037538	9.79113325211045	7.15505473640297	1.66324278288009e-11	4.83548208148361e-10	15.7380879994896
DYNC1I1	-1.07904207264912	9.43000411946088	-7.14842796280472	1.72805182901976e-11	4.96863047739255e-10	15.7009823289842
TBL1X	0.584015538897161	8.45188103852728	7.14589064626033	1.75352075382238e-11	5.02196845397983e-10	15.6867802406458
PI16	0.526536830149652	7.36120222976989	7.13751947066298	1.8402036230942e-11	5.24676454376873e-10	15.6399450250915
ITPR3	0.60115851916658	8.33636166099934	7.13456558071839	1.87178914769851e-11	5.30533511081451e-10	15.623426118827
RAB13	0.701502654977694	7.55376295095332	7.12380692385684	1.99141768004412e-11	5.54518206457989e-10	15.5632944227515
TBR1	-0.53949191607675	6.98454850794214	-7.12313306829343	1.99915655195608e-11	5.54518206457989e-10	15.5595298951445
ZNF25	-0.596762717767183	9.61895758620644	-7.12044514673472	2.03032221474653e-11	5.60584798861839e-10	15.5445157413683
CYP26B1	-0.759764852965999	8.59054013543721	-7.11147294548192	2.13786301218803e-11	5.8606723973206e-10	15.4944227458343
FOXO4	0.662481815578822	10.6143175476134	7.10659012446542	2.19872993713801e-11	6.00184562528141e-10	15.4671767131141
NFIA	0.528005552323773	9.12188434245891	7.10508590915577	2.21782290671878e-11	6.02827479468384e-10	15.4587854157357
GABRA1	-1.09270195919095	8.53454626852071	-7.09855100607589	2.30268673015262e-11	6.21499029400885e-10	15.4223423086023
PARP10	0.639127503462318	7.82099960166995	7.08133997932698	2.54182495649298e-11	6.75605120178778e-10	15.3264552525265
CGNL1	0.582147276101468	10.4563519089283	7.06984617062253	2.71500123090304e-11	7.14714776085803e-10	15.2624959222251
CEP41	-0.512555792019075	7.28587509811966	-7.06335939061428	2.81782122637051e-11	7.36735653158667e-10	15.2264258952418
ASAP3	0.525864366447914	8.87944236619329	7.06011339485698	2.87070479088723e-11	7.49281701725935e-10	15.2083836646893
EML3	0.703123951439313	9.17872296545694	7.05627505481579	2.9345029539292e-11	7.63089895340426e-10	15.187055270256
GOT1	-0.764841842222188	10.9791173624195	-7.05527826761276	2.95129828631042e-11	7.66420259027396e-10	15.1815175624725
LRRC32	0.666014811479393	8.46334308382643	7.04629372651461	3.10702511949207e-11	8.03602984135654e-10	15.1316241319285
MLKL	0.604982013491345	7.81870923332018	7.04375360524642	3.15250313850079e-11	8.1208649882801e-10	15.1175249579529
PPP3CA	-0.58612594746745	7.99726786537804	-7.04179512448666	3.18801516073866e-11	8.19038600854478e-10	15.1066562696891
ANO3	-0.879707827058748	8.7211938920973	-7.03973534319888	3.22578965484867e-11	8.2543275362486e-10	15.0952273237248
SCN3B	-0.609813529296478	7.69148723597633	-7.03913022910501	3.23697053249994e-11	8.27192323444833e-10	15.0918701480526
FZD9	0.68045152172151	8.66314540497041	7.02503259727831	3.50854854663735e-11	8.81356567591242e-10	15.0137044490266
SPOUT1	0.503225732964065	8.25844058262985	7.0201374839591	3.60800765832681e-11	9.02800562110238e-10	14.9865845862431
ATP6V1B2	-0.639215975735976	11.8244616861933	-7.01516345411919	3.7119171949452e-11	9.26388477081323e-10	14.9590389207859
RTN1	-0.796474958494764	8.97504086973044	-7.00976394553699	3.82805661786081e-11	9.4920985839266e-10	14.9291500312105
PIGX	0.637095833750886	8.61201423729126	7.00569688502657	3.91789495810397e-11	9.6649791283548e-10	14.9066458538457
VDAC1	-0.627117845624355	10.8090746922551	-7.00116900153643	4.02035927896194e-11	9.87969875496312e-10	14.8816008889275
TMEM106A	0.721936485280827	9.1734543520973	7.00057262567314	4.03405045765697e-11	9.88805454652983e-10	14.8783028835634
ZNF148	0.592920370359618	9.86725175270217	6.99941792760437	4.06069000427156e-11	9.91541039543666e-10	14.871917784538
PAK1	-0.896146002856494	9.00686829842209	-6.99635221557306	4.132262198866e-11	1.00518585665326e-09	14.854968430638
SFMBT2	0.818967741990751	7.80036528834977	6.99251308690313	4.22364667480711e-11	1.02611653792375e-09	14.8337492939857
NUPR1	0.564737286056582	7.55199310516765	6.97532937563226	4.65770323873107e-11	1.11744173706236e-09	14.7388582542849
KIAA0513	-0.551161677447709	9.8812469069954	-6.96297902996249	4.9965463135869e-11	1.18688047599752e-09	14.6707433651586
NPTN	-0.528058518197954	9.49674883087443	-6.9549796083207	5.22886625868803e-11	1.23747688292128e-09	14.6266630807204
STAMBPL1	-0.650066501000987	8.83015750497041	-6.95052421742679	5.36284353642752e-11	1.2660658997485e-09	14.6021250212791
RAX2	0.562247017888838	8.6785281338593	6.94823800727514	5.43289966108305e-11	1.27789513815218e-09	14.5895373580979
GPER1	0.501549335789544	8.33839280015779	6.94662738530697	5.48279462092994e-11	1.28491297841964e-09	14.580670903034
PTH1R	0.504638164187807	7.79362016686391	6.9451034497734	5.53041987906691e-11	1.29449547887977e-09	14.5722827838577
MOAP1	-0.706629395814236	10.2788464886128	-6.93787659012789	5.76187981733757e-11	1.34050901270915e-09	14.5325193015322
GABRG2	-0.96573585957371	9.03187398863905	-6.93451026659055	5.87292995207816e-11	1.36304462426432e-09	14.5140056185069
NELL1	-0.941553726446181	8.33386014771861	-6.92051491016539	6.35767509749671e-11	1.46131770293403e-09	14.4370932919089
ALPP	0.526370147097921	11.7358553570546	6.91576864971133	6.530857907458e-11	1.49587004061526e-09	14.4110310417553
ARHGAP32	-0.630066685303753	10.306794843616	-6.91321728621845	6.62586551411564e-11	1.51402208780928e-09	14.3970256432518
SYP	-0.939212945359474	9.58912319910585	-6.90581529753386	6.90927605614833e-11	1.56759808702482e-09	14.3564108597163
NECAP1	-0.657902812338225	9.74670281961867	-6.90346122695877	7.00188875547384e-11	1.58300348486989e-09	14.3434995210662
SCG2	-0.936644941050995	9.84024234481262	-6.89753106490778	7.2406473342002e-11	1.62361166652655e-09	14.3109861549123
LRRC8B	-0.64031782502845	9.14501838491782	-6.89110983058677	7.50822771188026e-11	1.67579107943325e-09	14.2757993098755
SYT1	-0.712164164559497	7.8618865148455	-6.88661670186293	7.70123246187702e-11	1.71290028032281e-09	14.2511897453115
C4orf3	0.510800070905837	10.2604526541617	6.88530413786065	7.75853128462826e-11	1.72165930365706e-09	14.2440024506557
TOMM20	-0.625834131614047	10.9273895141223	-6.87533697920187	8.20756290078362e-11	1.80463084970662e-09	14.1894515297598
OLFM3	-0.629830015335519	7.33646680995398	-6.8696332348832	8.47594210094598e-11	1.85726544303169e-09	14.1582559846743
BANP	0.508212063722773	8.74399974101249	6.85318639067516	9.29917519718534e-11	2.00789044679001e-09	14.0683906251317
HLA-DMA	0.56870751226486	8.47933992143327	6.85287946261983	9.31526391556661e-11	2.00910692104875e-09	14.0667148113375
SYAP1	0.631143745147194	9.56332972686391	6.84538105886383	9.7169501267604e-11	2.07248202648118e-09	14.0257879621145
PPP3CB	-0.688227092672374	10.447487836476	-6.84255096235666	9.87295201893347e-11	2.10187512868149e-09	14.0103481348601
PCDH20	-0.574900149012764	7.89789323573965	-6.84052132762711	9.9863470892252e-11	2.12287203554912e-09	13.9992776749928
NUBPL	0.678614235903112	10.2951580537936	6.83974061463007	1.00303061185983e-10	2.12306227719005e-09	13.9950198762091
KIAA1211L	-0.651147885105221	10.2594678788692	-6.83942989461384	1.00478545816159e-10	2.12306227719005e-09	13.993325374712
DCLK1	-0.817447734247192	8.58066734098619	-6.837702354845	1.01459733733373e-10	2.14023238546019e-09	13.9839051436611
TMX3	-0.569673934561703	8.279101536476	-6.82743364817081	1.07489865115905e-10	2.23795529570135e-09	13.9279399361969
DIRAS2	-1.01941435304395	9.09852352783695	-6.8184623366946	1.13046116838862e-10	2.34113930713756e-09	13.8790874351392
FBXL2	-0.61029360945259	8.92842833634451	-6.81785342938316	1.1343332324896e-10	2.34392276653254e-09	13.8757730978993
COPS4	-0.521247970499063	8.68553975062459	-6.81527796788263	1.15085567354631e-10	2.37296067366302e-09	13.8617566202772
TAGLN3	-0.853475377712861	8.19683426114398	-6.8051051707576	1.21846664999261e-10	2.49363936239702e-09	13.8064245457478
RIMBP2	-0.747017808118754	8.16947236433925	-6.80016665993656	1.25268510439095e-10	2.54201157878362e-09	13.7795810578631
SLC6A17	-0.536870005869433	8.19453621492439	-6.78293271462144	1.37967726390162e-10	2.77625738014632e-09	13.685998380801
YBX1	0.501402425002556	9.76662717768573	6.7786500046383	1.41315285447735e-10	2.83471382092811e-09	13.6627651914291
RASGRP3	0.532474903170465	8.12221344654832	6.77365893128366	1.45317548232611e-10	2.9089242962355e-09	13.6357005434792
AGO2	0.614439017806026	9.4997513616831	6.76953898942116	1.48705190943568e-10	2.96473860501052e-09	13.6133688977934
RN7SK	0.626003005281691	9.05770473802761	6.7695176931202	1.48722902390079e-10	2.96473860501052e-09	13.6132534853924
ZCCHC12	-0.893366353313425	8.55162741951348	-6.76599629355874	1.51680287063758e-10	3.00996454316543e-09	13.5941727999441
CAP2	-1.02897998830455	10.8374962684813	-6.76588491602018	1.51774764132138e-10	3.00996454316543e-09	13.5935694005804
PLPPR4	-0.802381802103385	8.75112910723208	-6.76554132834775	1.52066580925362e-10	3.01033463147322e-09	13.5917080170976
ZNF462	0.530386681623757	8.50656582067061	6.74794844081984	1.67770508994009e-10	3.25661199125038e-09	13.4964762181757
TSPYL1	-0.877697579067732	10.1900322064826	-6.74300962967418	1.72459050541718e-10	3.32745539584358e-09	13.4697693968336
EID2	-0.575297681961191	7.64032032078895	-6.74005806331393	1.75322385723659e-10	3.37930821108481e-09	13.4538144233522
PRKCB	-0.737875723308354	9.0955253331361	-6.73452642764439	1.80815277485213e-10	3.47820539282617e-09	13.4239242180632
TCEAL6	-0.590028937075633	8.30187271445102	-6.73000153752589	1.85434163121264e-10	3.55282982323164e-09	13.3994852028859
LYL1	0.57584357641571	7.90933082725838	6.71472864474788	2.01898583964072e-10	3.8263166548694e-09	13.3170708343195
PIAS4	0.578426030436642	9.55942327262327	6.71293050015766	2.03929273962677e-10	3.85719375761886e-09	13.307375435317
VCAN	0.58370200438212	9.02475170673241	6.69704359617156	2.22766707847935e-10	4.15218993667679e-09	13.2217847597563
SLC16A9	0.716522488984021	9.33461030032873	6.69521216782067	2.25045436104516e-10	4.17845231460916e-09	13.2119260111979
XK	-0.609291807355682	7.3746135669428	-6.68829510239776	2.33860727205687e-10	4.31710047522736e-09	13.1747058806647
TMEM178A	-0.623835320302433	9.77335385851413	-6.67956017945721	2.45479612987588e-10	4.49702738110818e-09	13.1277381131751
ACTB	-0.597415129509555	11.612701116739	-6.67262583856707	2.5510632546805e-10	4.63421173428567e-09	13.0904792336551
RXRA	0.506370314268445	10.310165460881	6.66897372475845	2.60324824372179e-10	4.71504443917075e-09	13.0708657455857
COPG2IT1	-0.757784609269716	9.56821169007232	-6.65966644079017	2.74103700054477e-10	4.91366679472657e-09	13.0209116681757
ELAVL4	-0.68458317252801	8.199476473833	-6.65928775823123	2.74679256034314e-10	4.91939539907867e-09	13.0188801217004
DDX27	0.787387972932079	8.41862507889546	6.64715124613735	2.93768676425477e-10	5.2175163168839e-09	12.95380860658
SDHAP2	0.549530380410214	9.65318514286654	6.64420316645198	2.98599292503221e-10	5.27891683903809e-09	12.9380132638907
GPR4	0.527108945359747	7.40049879835634	6.6405866456887	3.04632041622386e-10	5.37567855266979e-09	12.9186424944013
DACH2	-0.742284386428811	7.76511880366864	-6.63500197366225	3.14184217361507e-10	5.4987960883753e-09	12.8887428760494
MYT1L	-0.881646538043981	9.10100495234714	-6.63212730823588	3.19215399265007e-10	5.5665719851866e-09	12.8733584153257
NEFM	-1.10528501652775	9.98092110909928	-6.62977724172392	3.2338725827401e-10	5.63210939638491e-09	12.8607845685859
REEP1	-0.647026227902224	9.44467828781065	-6.62824937093487	3.26128274661925e-10	5.66655249021538e-09	12.8526113108921
TMEM132D	-0.559495387589481	8.79716412640368	-6.62481637635644	3.32370756160521e-10	5.75388610325476e-09	12.834251002133
MAGEE1	-0.527179990393648	8.72557551095332	-6.61986921695015	3.41573826627427e-10	5.88174213826099e-09	12.8078031262785
MAL2	-0.961960786331165	7.87891815267587	-6.61408064926778	3.52660769573998e-10	6.02407289680313e-09	12.7768727368053
SV2B	-0.867037209804327	9.62403142666667	-6.61216126136271	3.56414583395858e-10	6.07200270311898e-09	12.7666205048847
GRINA	-0.614295695815062	7.85045017007232	-6.6103306905957	3.60031304023941e-10	6.11194484931808e-09	12.7568444201338
LDB2	-0.772799604166059	10.9012180774096	-6.61011886527399	3.60452138044649e-10	6.11368820547575e-09	12.7557132856872
PCDHB19P	0.576373289593887	7.69642228850756	6.60820217187411	3.64282104623208e-10	6.15691222915057e-09	12.7454792923794
RHOC	0.515280417941169	9.55019355844839	6.60013462145262	3.80846458585434e-10	6.40308520965554e-09	12.7024238380543
DLC1	0.744080691877194	8.82663352035503	6.5914468176039	3.99513187187865e-10	6.67603905929495e-09	12.6560951349622
SCG5	-0.678931530411298	11.7610428221565	-6.57568258925738	4.35710048180874e-10	7.15644444093322e-09	12.572128685389
KRCC1	0.597434422274732	8.6737589912163	6.57167442699747	4.45416165775976e-10	7.2847340065676e-09	12.5507998509971
COX19	0.708105151664267	9.61415901251808	6.57000199693669	4.49528696764143e-10	7.34574231778616e-09	12.541902691031
NETO2	-0.505846875325432	8.51012272211703	-6.56724171056736	4.56398110770229e-10	7.44533318732724e-09	12.5272213707235
AASDHPPT	-0.69582779391423	8.86944317744905	-6.56394656634506	4.64733885091256e-10	7.55566080355217e-09	12.5097003664946
B4GALT6	-0.52522321101544	7.39132807012492	-6.56347825828002	4.65930658441721e-10	7.56620235163881e-09	12.5072107205537
NAP1L2	-0.706337399775304	7.62685259216305	-6.56338485160807	4.66169723908017e-10	7.56620235163881e-09	12.5067141601187
PPP3R1	-0.734885482592635	9.77801398948061	-6.55107732984734	4.98747939801627e-10	8.06092444000662e-09	12.4413250564762
PTPRO	-0.509413928246666	8.13960517012492	-6.5472449706602	5.09341988152927e-10	8.21143035766342e-09	12.4209798214795
SMYD2	-0.507425133639479	7.96476461408284	-6.52555890796184	5.73592846438047e-10	9.07220883127568e-09	12.3059950083386
FLNC	0.633704083448784	8.06600326681131	6.52363535843832	5.79662465074974e-10	9.14562692228718e-09	12.2958075684855
TSPAN13	-1.03096041510786	9.35607476138067	-6.52074012017103	5.88917416073182e-10	9.253659840293e-09	12.2804775004046
MFGE8	0.537338822537455	10.1489846440105	6.51965664741648	5.92418085352142e-10	9.30106074036937e-09	12.2747417060633
NUDT11	-0.755405993284404	8.99186755218935	-6.51745419359333	5.99597333066997e-10	9.39841920844086e-09	12.2630840077887
STX1A	-0.838130569972535	9.0488169086259	-6.50478614288676	6.42582542478199e-10	1.00068952340385e-08	12.1960800520541
NBEA	-0.566802400644662	7.89586326894149	-6.49899433129986	6.63231007525162e-10	1.02784760254928e-08	12.1654736168588
NAP1L3	-0.974549504932106	10.2675848088757	-6.49796112609186	6.6698244890771e-10	1.03116667101041e-08	12.1600155408395
PNMA2	-0.843483078599748	11.2777610982643	-6.4908123024378	6.93516570200886e-10	1.0704665003655e-08	12.1222658738409
ASCL1	0.504399913593046	9.28719518067061	6.47735357477037	7.46316500867062e-10	1.14278599180576e-08	12.0512685108451
HENMT1	-0.508544476321562	8.20603958294543	-6.47717922781408	7.47025769198874e-10	1.14296132218907e-08	12.0503494153619
ELMOD1	-0.866832089312011	8.7162176974359	-6.47133155171693	7.71202569960406e-10	1.17434229690405e-08	12.0195317042135
CDK14	-0.542166283989054	8.4842599451282	-6.44040571619103	9.12429037839304e-10	1.36452520001229e-08	11.8568469576894
CDK5R1	-0.663378558167304	10.153882672426	-6.42972112441572	9.66899393387536e-10	1.43040074231934e-08	11.800757279592
NR2F1	0.515770940599454	10.2175416265483	6.42915236182409	9.69886862152896e-10	1.43151427265685e-08	11.7977731922276
DTWD2	0.563310923038616	11.9479592605654	6.42849957278591	9.73326866159071e-10	1.43438821986034e-08	11.7943484586471
MICAL2	-0.553557188685678	7.80748336773176	-6.4208145701761	1.01473699676231e-09	1.4897021288603e-08	11.7540474001959
BASP1	-0.578002601964215	12.4917787228534	-6.41581783973308	1.04258515421726e-09	1.5236187482771e-08	11.7278606324378
PREPL	-0.844204438460991	10.5269659588692	-6.41139993734962	1.06783187034682e-09	1.55576384021644e-08	11.7047183329365
CPNE4	-0.753193313036838	8.28315297971072	-6.40051162570562	1.13264725579953e-09	1.63901222249244e-08	11.6477260504016
HINT1	-0.546468850516806	11.3312495075608	-6.39549702613955	1.16378310171303e-09	1.68027196586171e-08	11.6214993843196
JAZF1	-0.577486735793853	8.47231704403682	-6.39011818950279	1.19811531466164e-09	1.71950575069848e-08	11.5933825235168
MT2A	0.651991311564364	11.0057413613412	6.36787176422357	1.35099030699702e-09	1.91318944211951e-08	11.4772564132001
TMEM130	-0.568713746508818	8.90305885320184	-6.36630524722785	1.36244984843889e-09	1.92657827354306e-08	11.4690891180081
APLNR	0.990598549927713	8.95479659859303	6.36156093819361	1.39774144681773e-09	1.96491568277222e-08	11.4443618456474
YPEL5	-0.540818076781738	10.4297751447469	-6.35103649947682	1.47926582990977e-09	2.07194252575628e-08	11.389551423481
NECAB1	-0.886016725414448	9.17580438164365	-6.34286996773962	1.54572648400123e-09	2.14007390800084e-08	11.3470615111929
CPLX1	-0.662159180039591	10.2739202517291	-6.33970608606346	1.57225531969555e-09	2.16565365629695e-08	11.3306096260637
DDX24	-0.533616579221224	9.30921921715976	-6.3395922954298	1.57321772607095e-09	2.16565365629695e-08	11.3300180252605
ZNF738	0.518372421590142	11.7020351860092	6.31326496452898	1.81216443220145e-09	2.43697438023899e-08	11.193327942621
PNMA1	-0.584187208282215	8.7470640417357	-6.30892374972317	1.85484846690366e-09	2.48394585285629e-08	11.1708243250503
TNFRSF1B	0.578821613850103	8.10634572060487	6.30142119378943	1.93095449176634e-09	2.56796902894628e-08	11.1319571274084
GABRA2	-0.583784681390703	8.9187287251282	-6.29791765602567	1.96753647410883e-09	2.60579933996895e-08	11.113817339308
SPC24	0.532575482028359	7.55291402473373	6.2896534527392	2.05654325939321e-09	2.70133915350371e-08	11.0710551307541
CD47	-0.5035583900786	9.11630399397765	-6.2874981017963	2.08039923304946e-09	2.73080820092291e-08	11.0599085666965
TUBB3	-0.561474520300266	9.41241244128862	-6.28433375540173	2.11591594888515e-09	2.77363961730736e-08	11.0435484522061
BTBD10	-0.577722136839618	8.74599839694937	-6.25961937028049	2.4145633403059e-09	3.10996405567417e-08	10.9159581121473
PPP1R2	-0.511491066184107	8.59406168055227	-6.25812330614465	2.43391356981659e-09	3.13069056701241e-08	10.9082451740265
GADD45G	0.660128071582054	8.48611902265615	6.25626781895387	2.4581241410844e-09	3.15760505476062e-08	10.8986809247473
ATP1A1	-0.622733775690921	8.6781553669954	-6.25340510371449	2.49594146520937e-09	3.19763380912857e-08	10.8839285131042
ADCY1	-0.589371572062452	10.1018949458909	-6.24593658410167	2.59731141829288e-09	3.31204602026106e-08	10.8454620267478
IL4R	0.572502779652257	7.61399056537804	6.24125320737907	2.66292849242182e-09	3.38225359146531e-08	10.8213558671489
PIEZO1	0.566187310240766	8.30786180408941	6.23286977711853	2.78447188603237e-09	3.52807014039752e-08	10.7782347476147
INA	-0.907534544633339	10.1306487022091	-6.23101757980551	2.8120505272779e-09	3.5575493734496e-08	10.7687129349355
PRNP	-0.61563383258887	11.7156234452334	-6.23065320249988	2.81750745686874e-09	3.56210794727938e-08	10.7668399573953
R3HDM1	-0.52425583023569	8.2427125669691	-6.23026690778221	2.82330396971963e-09	3.56474588607767e-08	10.7648543988481
EPB41L3	-0.779184670096081	10.114235157094	-6.2170976589674	3.02806810687241e-09	3.78597168573632e-08	10.6972131301118
EIF2AK4	0.646362326115225	9.60426758001315	6.20460194675684	3.23579778954632e-09	4.02214269868769e-08	10.63311915752
ATP5F1	-0.51206448755657	9.37138043371466	-6.19478571567042	3.40873098697012e-09	4.20716656240236e-08	10.5828290886583
EPHA4	-0.867273099006567	8.85667192916502	-6.19233987057452	3.45321144218762e-09	4.25386950541792e-08	10.5703068891951
HAUS2	0.639385422434417	10.5990628272978	6.19211089743595	3.45740460729162e-09	4.25630649188489e-08	10.5691347645678
CDH13	-0.653869612127562	7.77295279349112	-6.18999842479487	3.49632649275432e-09	4.30146646679e-08	10.558322275369
NLK	-0.586013088517909	8.71293556973044	-6.18889812593244	3.51676919066804e-09	4.31556535996601e-08	10.5526914737216
LHPP	0.577473585275971	10.4276062526496	6.18869227311189	3.52060677482002e-09	4.31751757445541e-08	10.5516380917679
CADPS	-0.53373031481061	7.9709367426693	-6.18201622927767	3.64731553399496e-09	4.45301541402676e-08	10.5174883561301
EPHX4	-0.532425942493804	7.91032274260355	-6.17931366117996	3.69987171701052e-09	4.50287744051876e-08	10.5036709879657
ELOVL4	-0.592967832548675	9.57927138504931	-6.17713652136448	3.74274963050226e-09	4.54929915555737e-08	10.4925428966882
MAP2K1	-0.682643971695615	9.83263572627219	-6.17237698659812	3.83819135115991e-09	4.65012207662291e-08	10.4682244296309
GNG2	-0.865302949511503	8.16470503019066	-6.16837317731091	3.92032410164681e-09	4.7262778081146e-08	10.4477769708326
FAM102B	-0.544754654846329	8.43005433364891	-6.16258682204236	4.04207718487546e-09	4.85175498199573e-08	10.4182417046889
TMEM14A	-0.630208058239056	8.50880186286654	-6.15992322015104	4.09936225157874e-09	4.90825198682796e-08	10.4046521196075
KIF1C	0.515127247583981	7.43190990034188	6.15588461176689	4.18774102031118e-09	4.99229647564019e-08	10.3840548019768
USP49	0.60113324041011	10.7018278137278	6.15492439941343	4.20902720639036e-09	5.01456142747697e-08	10.3791589496974
SYBU	-0.597174255179986	10.3724444590664	-6.15416083567483	4.22602975018419e-09	5.02547114537683e-08	10.3752661179687
ENO2	-0.556017072215933	10.7505608693886	-6.12941715394665	4.8149836199e-09	5.62332813461489e-08	10.2492920253781
VSNL1	-0.909058893717853	11.1719278135174	-6.12773014397419	4.8579471606037e-09	5.66475549668212e-08	10.2407155795676
FXYD5	0.55659741980126	8.73926376544379	6.11443082733099	5.2100653756461e-09	6.03143532071031e-08	10.1731598642395
PGRMC1	-0.608473328895109	10.269916859211	-6.09939823012277	5.63824768055703e-09	6.44941700459907e-08	10.0969186260035
DOCK3	-0.517438085601265	8.40046275666009	-6.09550920428547	5.75452318730681e-09	6.55510800773415e-08	10.0772151336251
ATP5A1	-0.514606959915735	11.6718338209336	-6.09466835792824	5.77997045564517e-09	6.58019503827804e-08	10.07295615517
LDOC1	-0.603987986621668	8.43446476076266	-6.08294234240787	6.14655232502414e-09	6.91559110245836e-08	10.013603928149
GABBR2	-0.922836006133235	10.8050037302301	-6.08112113737025	6.20549532614719e-09	6.96559600949595e-08	10.0043926679623
CIRBP	-0.561454710390462	10.4167981464431	-6.07287492045824	6.47939018929478e-09	7.24763918903829e-08	9.96270842171567
UCHL1	-0.923495734681465	10.5520594627482	-6.07182462754376	6.51511489894155e-09	7.28336026835135e-08	9.95740198538352
GAD2	-0.601137493582462	7.53847633082183	-6.07031988444475	6.56663392512834e-09	7.33242325038881e-08	9.94980059440536
VPS35	-0.588301783026104	10.0388800774753	-6.06445167345906	6.77139039244147e-09	7.5304287715016e-08	9.92016880203091
MT1F	0.741031851499184	11.3333884959106	6.06167194988384	6.87055310874815e-09	7.62746499658077e-08	9.90613923691961
SERINC1	-0.591353462798919	10.2338147782906	-6.04891034794683	7.34437336943932e-09	8.0695725008871e-08	9.84178600592321
SLC12A5	-0.85855845992004	10.3951062717949	-6.03935326370255	7.72004073911539e-09	8.41020537888778e-08	9.79365254072407
GABRA5	-0.660770970966781	7.51561783579224	-6.03801387668382	7.7741710679354e-09	8.46437651062405e-08	9.78691095843045
FAM181B	0.518479927156946	9.28972146721894	6.03148863645792	8.04324839248159e-09	8.68072979810655e-08	9.75408178159653
ATP2B1	-0.605194378590038	8.8219556781854	-6.024070796031	8.36022448565911e-09	8.95531961766506e-08	9.71679116384062
LRP11	-0.635734224931884	8.71196334407627	-6.01954395327782	8.5596429068296e-09	9.11810741355568e-08	9.69404938209076
NRGN	-0.697267341315877	11.0353189559106	-6.01137566503923	8.93133275401011e-09	9.45117959987953e-08	9.65304331592163
SLC8A2	-0.517623947228198	9.62307424255095	-6.00623395747902	9.17336152030019e-09	9.68823122297514e-08	9.62725062294727
EIF1B	-0.537734315146976	10.167317707311	-6.00286149155697	9.33558584128326e-09	9.83024400613373e-08	9.61034127371525
EVI5	0.554887856110042	9.69804797366206	6.00084518349721	9.43391423064188e-09	9.92290803340148e-08	9.60023471825599
HPCA	-0.605460831656659	8.38206808996713	-5.9920568156409	9.87447132027388e-09	1.03017217894519e-07	9.55621093246075
NPY	-0.63933271950158	8.8749568478764	-5.99107816987448	9.92475998556966e-09	1.03485682388873e-07	9.55131130679084
PIANP	-0.746815645435538	8.06002216912558	-5.98985797461882	9.98781236307998e-09	1.03973884171889e-07	9.54520312119296
RASL11B	-0.662274083718252	8.70891196589086	-5.98816456166786	1.00759682881364e-08	1.04608256398226e-07	9.53672746087644
FAM167A	0.508499599292758	9.03479385001972	5.97977172360375	1.0524255904823e-08	1.08558575267302e-07	9.4947448723948
ATP5O	-0.508993823626106	10.6069578703616	-5.97853944942645	1.05916989889339e-08	1.09195643492673e-07	9.48858419366204
LRFN5	-0.663434209431557	8.422709183524	-5.97660474833161	1.06984411290721e-08	1.1011599128755e-07	9.47891352914667
RNF175	-0.526449208862955	8.29548501844839	-5.97368448392664	1.08615571983903e-08	1.11558815970853e-07	9.4643205560439
ADAMTS1	0.547077987187315	7.89591807643655	5.97233006217106	1.09380349443695e-08	1.12104649347172e-07	9.4575539784025
KCNK1	-0.607637920312145	8.72549621295201	-5.95780805312253	1.17918906554363e-08	1.19643486127518e-07	9.38506937371648
UBALD1	-0.593201391895265	7.31222196813938	-5.95326002450657	1.2072480211059e-08	1.22107011547312e-07	9.36239342635788
OXR1	-0.608236281563325	10.621953743169	-5.95128731681524	1.21962090369527e-08	1.23061708054146e-07	9.35256143205815
SNAP25	-0.655108890366666	13.330959894096	-5.95092951948596	1.22187828293432e-08	1.23061708054146e-07	9.35077840658939
MT1A	0.511577059301548	12.0797887791847	5.95092021992982	1.22193700927823e-08	1.23061708054146e-07	9.35073206472874
NELL2	-1.04783405066705	10.0549546472715	-5.93079912774042	1.35569242962425e-08	1.3402237787493e-07	9.25058065441615
YWHAH	-0.508370087590022	13.1943370448126	-5.92849731573579	1.37187854189243e-08	1.35335677307736e-07	9.23913842675775
SYN2	-0.697576952986235	9.27370550166995	-5.92612601692916	1.38875108330769e-08	1.36684738499994e-07	9.22735398427108
TUBA4A	-0.518105382202064	10.0330873003813	-5.92565179556812	1.392149610058e-08	1.36843678038285e-07	9.22499767660446
SUCLA2	-0.592828205189162	8.81273231765944	-5.91969375042758	1.4355481422997e-08	1.40754443756805e-07	9.19540446699039
AIF1L	0.503796460050868	11.427372543524	5.90473185699805	1.55045323080526e-08	1.50025477021071e-07	9.12118037524755
ZNF223	0.605775450286735	10.5641501761604	5.89897119125587	1.59705400005565e-08	1.5399190526377e-07	9.0926370491394
CNTN3	-0.518780347372234	7.58834264748192	-5.89767092058819	1.60776062427163e-08	1.54946519140562e-07	9.08619704851422
PNMAL1	-0.655383569774546	9.5066747304931	-5.8939727566287	1.6385973333247e-08	1.57523386465737e-07	9.0678860963978
CEBPD	0.593830344000546	10.4205194032742	5.88688554028588	1.69931914868005e-08	1.63034528608011e-07	9.03281694347779
CKMT1B	-0.665023479777405	8.54516557165023	-5.8737633705474	1.8176136928609e-08	1.72791666369173e-07	8.96796269969756
SNCA	-0.699639664418696	8.47556305934254	-5.85783326754788	1.97208403005712e-08	1.85863358536576e-07	8.88936575749931
IL17RB	0.546352130426939	8.75362928039448	5.8401154135637	2.1589931736267e-08	2.01111836246167e-07	8.80212277299292
HEYL	0.506531027191199	7.813533784405	5.83975244500272	2.16299786270465e-08	2.0138725740114e-07	8.80033743481048
OLIG1	0.525598020365816	9.63067622407627	5.83184892080141	2.25202258097666e-08	2.08611527545512e-07	8.76148145694375
ENC1	-1.04483888447782	11.0136570118343	-5.82100923378802	2.37997122616621e-08	2.19567484653077e-07	8.7082502070649
CKMT1A	-0.726770207992525	9.07148985203156	-5.81282732567506	2.48123041555326e-08	2.27272663945124e-07	8.66811654434555
NAPB	-0.730174635455883	11.6588499241683	-5.80443758753571	2.58943421128156e-08	2.36170656090165e-07	8.62700445350667
MRPL3	-0.520912682592373	9.3622986643787	-5.78226865652398	2.89804181132194e-08	2.59146720030908e-07	8.51857072376417
RARRES3	0.547600722785614	8.72705343641026	5.78214125431916	2.89991530639826e-08	2.59146720030908e-07	8.51794840945747
PCLO	-0.51105594501853	7.67762852209073	-5.77718263668168	2.97376067582123e-08	2.64323584214877e-07	8.4937348141485
APLP1	-0.629103336031218	8.93029778653517	-5.7670096511786	3.13106045163742e-08	2.7613395456226e-07	8.44410447214615
CCK	-0.596085331397713	9.61779735880342	-5.75483414212363	3.33003946061944e-08	2.9069648895919e-07	8.38478546973235
FBXO34	-0.590486296691697	8.63762496562788	-5.75403845101546	3.34346488036538e-08	2.91521617994471e-07	8.38091194173256
HSPB1	0.650494757164168	11.6841144318212	5.74516296169968	3.49685092831432e-08	3.02834539384481e-07	8.33773050132219
OMG	-0.614485124210347	10.3214255205786	-5.73989533366432	3.59111586112207e-08	3.09880886857579e-07	8.31212443124315
KCTD13	-0.516555763164692	7.85105736519395	-5.73422716416976	3.69532251436912e-08	3.18016178945954e-07	8.28458984235872
SYT13	-0.778108557510231	9.91967112623274	-5.72308668856736	3.90881746534002e-08	3.33996199339436e-07	8.23052815101487
ATP1B1	-0.729619506008618	10.438014168021	-5.71307160146971	4.11100130964019e-08	3.49562443218387e-07	8.18199115868957
HACD4	0.576948661570563	10.6818541039974	5.6880953310408	4.6607784759244e-08	3.89926773930515e-07	8.06120909021513
FAM3C	-0.575540480225715	7.79991662794214	-5.68799418805316	4.66314463430279e-08	3.89954962738889e-07	8.06072073930854
TMEM155	-0.672416191435362	8.12516257400394	-5.66622669639403	5.20064414362598e-08	4.29298876752837e-07	7.95576400521491
SLC7A5	0.502035488623919	9.43462354983564	5.64868520381722	5.6774015887236e-08	4.64464139338022e-07	7.87139251595478
CLDN5	0.662502532679763	9.89642981183432	5.61401799136738	6.74839874919075e-08	5.39675317366619e-07	7.70519938223205
TMEM191A	0.62326959470591	8.89882808486522	5.59219095078892	7.5213562612874e-08	5.93828690522432e-07	7.60093782886567
XAF1	0.556210227545899	8.3330183312952	5.5722059501829	8.30442526994206e-08	6.48197158458475e-07	7.50573132413923
CSPG4	0.507323533087074	7.66671876949375	5.5352904607824	9.96531143139135e-08	7.56033911476698e-07	7.3305164771184
ZCCHC6	0.59027645851446	7.75091641424063	5.52944747630126	1.02563139818683e-07	7.74442380312621e-07	7.30286066993725
MT1M	0.565953907049257	8.85141483241289	5.51027618103115	1.12705172774684e-07	8.38828545782766e-07	7.21226848177427
SH3GL2	-0.594543802796876	11.5827885601315	-5.50120046433457	1.17841275946782e-07	8.71318122304466e-07	7.16946166829033
SLC25A4	-0.530747203488211	9.62421390913872	-5.4908497489256	1.23977722458432e-07	9.12827545012908e-07	7.12070376362334
GPR137C	-0.528326757912675	8.40306870802104	-5.46920209810161	1.37835420669369e-07	1.00180910703603e-06	7.01894688147107
C11orf87	-0.564279498250766	8.09815110131492	-5.45277365813088	1.49348651767462e-07	1.07532148408217e-06	6.94191915108441
LOC285147	-0.568988087623468	7.77516684411571	-5.44293247156355	1.56688788115963e-07	1.12437955236164e-06	6.89585807222661
TAF13	0.673874342683439	8.82056894921762	5.38434132608719	2.08239259743672e-07	1.44466926155023e-06	6.62288973249062
TMEM156	0.552369618543755	8.44224356540434	5.34608328802326	2.50453997276518e-07	1.69709960002216e-06	6.44582557897365
NCOA7	-0.574916352997565	10.0232231451808	-5.33008040301823	2.70485629510135e-07	1.81618530478556e-06	6.37203879443905
ERC2	-0.532319705296512	8.4196954687311	-5.30949849089091	2.98552765092109e-07	1.9776933770338e-06	6.2773800715712
CCDC190	0.529625506266223	7.31891461094017	5.28806328013468	3.30791617125469e-07	2.15924677523782e-06	6.17908637496687
FSTL5	-0.520182306600686	8.32886560978304	-5.28294240503767	3.38980876577712e-07	2.20895066300234e-06	6.15564781220041
AP3B2	-0.502834288999658	8.56659392327416	-5.27714468981509	3.48490642958827e-07	2.26095364137062e-06	6.12913174207797
BCAS1	0.66727544514181	10.0244963745431	5.22321903855708	4.50315846844784e-07	2.82986253394906e-06	5.88354386136858
SYT4	-0.72737361496006	11.4413506352794	-5.14178943468048	6.60875924878066e-07	3.97497735473609e-06	5.51629453628651
RPPH1	0.507366504087568	7.44598753955293	5.13743802293329	6.74483805654468e-07	4.04038506647815e-06	5.49679228888381
TIMP1	0.583236658635574	8.89910603579224	5.13096155232783	6.95242349393768e-07	4.15308431094189e-06	5.46778907553054
PCSK1N	-0.629047273364456	8.49140240151216	-5.11230830630302	7.58556292288223e-07	4.47152646285361e-06	5.38441039005936
CSRP1	0.576182151680452	10.6129633166601	5.10042013708946	8.01791232914608e-07	4.69613597163061e-06	5.33139148242529
FAM19A2	-0.54805968225196	7.3350420103879	-5.09373007970612	8.27163578017059e-07	4.83149011512274e-06	5.30159641906838
MORF4L2	-0.574263508217209	9.17359975012492	-5.03886756947917	1.06678389907578e-06	6.0330742167567e-06	5.05838484539168
ITPR1	-0.623831534602976	9.71333676219592	-5.02874899429488	1.11779448789104e-06	6.28640815739012e-06	5.01374812516743
SATB2	-0.570672897139177	9.23928590558843	-5.00945642829328	1.22168643596525e-06	6.79315631942831e-06	4.9288323044165
RALYL	-0.547230668257559	10.148685774806	-5.00489565874758	1.24758173081554e-06	6.90716742180417e-06	4.90879480267978
MT1G	0.609854633921355	11.2811329492965	4.99121342875994	1.32849982059068e-06	7.29630781717379e-06	4.84876684485645
TUBB4A	-0.613158201805332	10.3163369706509	-4.93510262904579	1.71686106076765e-06	9.11910420253508e-06	4.60391838097738
RGS1	0.678322082045892	7.54535227618672	4.70104099606936	4.8932644788131e-06	2.29127347683605e-05	3.60590476230898
SNAR-A1	0.741368744779278	11.0578205986851	4.69965515148523	4.92316673114219e-06	2.30303055190748e-05	3.60010947968431
TGFB3	0.502974066733023	8.44132398065746	4.6886526684117	5.16690525871691e-06	2.40767260806893e-05	3.55414774340321
SYNPR	-0.583809610055999	9.75928649546351	-4.65758029521576	5.91977742489631e-06	2.70278837667456e-05	3.42480854858541
LAMP5	-0.576354099857046	9.7451039565023	-4.48716951848304	1.23367580617505e-05	5.1504557825909e-05	2.7277388893491
TXNIP	0.528548179977019	11.1502634780671	4.38634179125246	1.88702632864231e-05	7.46766576555173e-05	2.32521030056557
DUSP1	0.601237232927925	9.79425263551611	4.0327999026043	7.91144916569807e-05	0.000264223702845359	0.973651658163397
LOC101927166	-0.557560051724681	7.26335763902696	-3.99604454739679	9.13528361150256e-05	0.000300295492922074	0.838599992298269
C10orf10	0.515615292965848	8.57180147880342	3.69357820396866	0.000287267460731749	0.000834656606120656	-0.232577171595028
SERPINA3	0.711342016861966	9.61727063886917	3.50065379233081	0.000575488802439294	0.00153898807632562	-0.877594900288615
CX3CR1	-0.507022268200114	8.84574313835634	-3.26137791429586	0.00130924358497695	0.00321755467187728	-1.63508692388642
ACTRT1	-0.565667350422672	8.04293754494411	-3.12697104561094	0.0020372120164873	0.00478144094295574	-2.03953742197686
LOC644936	-0.527460544281611	8.33269597239974	-2.97675576219666	0.00328323713681512	0.00730761733358539	-2.47332560098303
RNA18S5	0.571165208208047	8.37306611513478	2.75180160370221	0.00648730311443033	0.0134338905118543	-3.08637645949339
