# Supplementary material for: Identification and Exploration of Immunity‐Related Genes and Natural Products for Alzheimer's Disease Based on Bioinformatics, Molecular Docking, and Molecular Dynamics
Source: Immun Inflamm Dis. 2025 Apr 7;13(4):e70166. doi: 10.1002/iid3.70166 (PMC11973734; doi:10.1002/iid3.70166)
Supplement: Supplementary file 1 — Supporting information. [file IID3-13-e70166-s001.zip › Supplementary materials/S1-DEGS/1.GSE132903/diffGeneExp.txt]

id	GSM3895951_con	GSM3895952_con	GSM3895953_con	GSM3895954_con	GSM3895955_con	GSM3895956_con	GSM3895957_con	GSM3895958_con	GSM3895959_con	GSM3895960_con	GSM3895961_con	GSM3895962_con	GSM3895963_con	GSM3895964_con	GSM3895965_con	GSM3895966_con	GSM3895967_con	GSM3895968_con	GSM3895969_con	GSM3895970_con	GSM3895971_con	GSM3895972_con	GSM3895973_con	GSM3895974_con	GSM3895975_con	GSM3895976_con	GSM3895977_con	GSM3895978_con	GSM3895979_con	GSM3895980_con	GSM3895981_con	GSM3895982_con	GSM3895983_con	GSM3895984_con	GSM3895985_con	GSM3895986_con	GSM3895987_con	GSM3895988_con	GSM3895989_con	GSM3895990_con	GSM3895991_con	GSM3895992_con	GSM3895993_con	GSM3895994_con	GSM3895995_con	GSM3895996_con	GSM3895997_con	GSM3895998_con	GSM3895999_con
TMEM150A	7.84395252820513	8.05415967179487	7.90605035128205	7.71178822051282	7.52177505384615	7.98010016410256	7.54836042564103	7.72368611538462	7.57646934358974	7.52968613846154	7.57489254871795	7.30397110769231	7.73594002051282	7.62313449230769	7.35650847692308	7.48838552820513	7.54233311282051	7.36324915128205	7.3724742	6.75697392307692	6.84746925897436	7.70498281025641	8.64140415897436	7.6035704974359	7.58982858717949	7.55149922820513	7.75697231282051	7.58814267692308	7.7454020974359	7.57646934358974	8.17951114871795	7.28692770512821	8.34162150512821	7.45885258461538	7.18591407179487	7.61489524102564	7.63728211282051	7.61184967179487	7.47180045128205	7.01126645128205	7.24895061538462	7.41728852051282	7.38217218974359	7.56139551538462	8.01503137179487	7.5191976	7.52310042564103	7.41940029230769	7.3055573025641
NDUFAB1	11.0816071692308	10.7043672666667	10.9548730153846	11.4904660153846	11.6689688051282	11.0029244871795	11.2864709333333	11.402038574359	11.6742443948718	11.5157135435897	11.5204057076923	11.3658422102564	11.2749873589744	10.9607334923077	11.4672017948718	11.4103287538462	11.1175925641026	11.2100209692308	11.5457181230769	11.9145850051282	11.6051485538462	11.402038574359	10.5357529025641	11.4226967230769	11.4541773333333	11.1800058410256	11.3457192461538	11.5107621538462	11.267717225641	11.4861707384615	10.7704877487179	11.5107621538462	11.0480969897436	11.3294829128205	11.7783212820513	11.2189298923077	10.7191754307692	10.9973246102564	11.1800058410256	11.1463550769231	11.5204057076923	11.267717225641	11.6905363538462	11.5457181230769	10.9464266153846	11.5107621538462	11.5356283641026	11.8156561794872	11.8408586769231
NFKBIA	10.8253255435897	11.5457181230769	10.7828013487179	9.86107229230769	9.6095676974359	10.8646927333333	10.4011613589744	10.6247938102564	10.0177226358974	9.65025453333333	9.3561816051282	10.8700865589744	10.9464266153846	11.1085931128205	9.79416054358974	10.2776571641026	9.76795024102564	10.2104202102564	10.3341893076923	9.61066511282051	9.75538864358975	10.1734094974359	11.6689688051282	10.0817183948718	9.9601105025641	10.1320004410256	10.4836017230769	9.42378874871795	10.2727865230769	9.85166727692308	11.0994935333333	10.4030655435897	10.427483025641	10.2834911820513	9.95506216923077	11.2567688307692	11.7907706820513	10.8203966358974	11.2637010461538	10.1003314358974	10.1821654871795	10.6629768461538	10.2174143205128	10.2776571641026	10.8103766051282	10.5626905897436	9.93746254871795	9.98824336410256	10.1320004410256
CERS1	8.33037338974359	9.09356461025641	8.33013575128205	8.00929119230769	7.63495597435897	8.12979771282051	7.79518489230769	7.75647721282051	7.56677214871795	7.52616238461539	7.69499257179487	8.46773336153846	8.14966311282051	8.75748348974359	8.00686337179487	8.31388164615385	7.88015298974359	8.11420029230769	7.9558867	7.7473929051282	7.9630743974359	7.87804749230769	8.5170859974359	7.86136428205128	7.91333608205128	8.00196131282051	8.42365022820513	8.12117146666667	7.98235265641026	7.99082728205128	8.71104996923077	7.94937189230769	8.67855512820513	8.25576316923077	7.39667952820513	8.43724150769231	9.11855112307692	8.35028674102564	8.55827799487179	8.06141755897436	7.78041615384615	8.13175526666667	7.83165860512821	7.79327678974359	8.76502923589744	7.85711287692308	7.84776348461538	7.77073058205128	7.66141708717949
ZHX3	8.86841637948718	9.39090907179487	8.76200237948718	8.58023968205128	8.18708780512821	8.2743858	8.42741985641026	8.68305958461539	8.48633614871795	8.37882342051282	8.2273658051282	8.21738566666667	8.52175904615385	8.56617858974359	8.14769414102564	8.56359752820513	8.35562814871795	8.0914291025641	8.22031947435897	7.74621841025641	7.53714012820513	8.39102321538462	9.29164991282051	8.35794917948718	8.26811390769231	8.51731757948718	8.41254552051282	8.22051021538462	8.6099776974359	8.16762785641026	8.54099144615385	8.16515412307692	9.15603890769231	8.6014308974359	8.05436102564103	7.95228385128205	8.92217604615385	8.40784195641026	8.77110144102564	8.26272418974359	8.37422503846154	8.43901041282051	8.04569994871795	8.21887821538462	8.71531547948718	8.0966580974359	8.24966268717949	7.99234964615385	8.02213691794872
PLEKHH3	7.94232860512821	8.89236558974359	8.28586108717949	7.64596922564103	7.5378518051282	7.93859002564103	7.48170686666667	7.73642969230769	7.58603678974359	7.59819885128205	7.46781724615385	7.49888079230769	7.43313208717949	7.46052878974359	7.30147767948718	7.19074686666667	7.29207912820513	7.38874163589744	7.15903534871795	6.81993283589744	7.16906962820513	7.44536873333333	8.04923686666667	7.55624210769231	7.38246117948718	7.57305676923077	7.67016511538462	7.53662670769231	7.47306631025641	7.41357953076923	7.75223009230769	7.16091692307692	7.62114865384615	7.47376002051282	7.23223626923077	7.42177939487179	7.44006404358974	7.43557010512821	7.25827818461538	7.12105707948718	7.26840785384615	7.26429790512821	7.35555617692308	7.72130172051282	7.90025958205128	7.43739153846154	7.47391294615385	7.22093818461538	7.43659878461538
PLXNB1	9.03045282564103	9.82122173333333	9.15519998461538	8.42538135897436	7.86907658205128	8.6655527025641	8.12160697435897	8.78286914871795	7.87503187179487	7.93934432820513	8.34675550769231	8.8053530974359	8.8294377948718	9.57702318974359	8.82818559487179	8.54862471025641	8.86939946666667	8.5651365948718	8.39884057692308	7.55299912307692	8.17835413333333	8.24856856410256	10.1139208076923	8.29764152051282	8.55182422051282	8.50379957179487	9.03958325641026	8.30242379487179	8.6771492	8.58280577435897	9.4577007974359	8.41796653333333	9.57051224615385	8.67280810769231	8.03768641282051	8.71478407948718	10.2676071948718	9.13218022307692	8.85875418974359	8.9337030974359	8.68506064615385	9.05682724102564	8.09764845128205	7.86494051794872	9.61485501538461	8.63656771025641	8.35794917948718	8.07861292307692	8.00807174102564
EZR	11.0634088717949	12.6045208358974	11.6801233897436	11.1731229333333	10.7564691846154	11.3734273589744	10.8178770410256	10.7259811025641	10.5277195076923	10.7350661948718	10.9270340358974	11.6300703128205	11.6851223538462	11.3696522358974	10.9748855487179	10.8178770410256	11.0845072615385	10.9800782564103	10.6406942615385	9.82807785641026	10.2480004512821	10.7878568512821	12.0721856102564	10.6811199179487	10.4997957538462	10.9437066	11.3937756871795	10.6098315435897	10.9078304205128	10.9775591076923	11.8608533692308	10.8998443589744	11.3457192461538	11.0577762461538	10.4621726820513	10.7779030769231	12.2433140974359	11.2380840307692	11.1147261589744	10.8515519897436	10.9693146923077	10.9973246102564	10.458174974359	10.8280486	11.7193809692308	10.8412775897436	10.7281940769231	10.2874962205128	10.3939090717949
CHST6	7.02215542564103	7.95775634358974	7.29745273846154	6.7211347	6.55786332307692	7.58965682564103	6.80824540769231	7.30071507948718	6.7740034	6.61180792820513	6.87934738461538	7.22160612051282	6.87810258974359	6.98047828717949	6.71897442051282	6.60735266153846	7.01636898717949	7.15583727692308	6.47118698717949	6.32562706666667	6.28641374102564	6.96268372307692	7.40710742564103	6.51905113846154	6.90624112820513	6.85438503589744	7.18969040512821	6.86855271794872	6.76364884102564	6.83023068974359	7.80231038461538	6.56041314358974	6.84489367692308	6.65729791794872	6.59993468717949	7.3041144974359	8.1401506974359	6.90036575384615	7.10574378461538	6.80253246666667	6.69019133333333	6.9029454	6.58674967435898	6.90781894615385	7.19160803333333	7.19678150769231	6.95852509230769	6.9659293025641	6.96759106666667
HSPB3	7.88944233846154	7.84378993076923	7.91146207179487	8.23786632307692	8.3809952	8.22310523076923	7.91276607435897	8.50358628205128	8.61361168205128	8.35476929230769	8.65388978974359	7.30647216153846	7.49874667179487	6.82844518974359	7.57946371282051	8.02613326666667	7.22927871794872	7.55165727692308	7.69157363076923	8.37709054358974	7.48935972051282	7.99729117948718	6.69620793076923	8.14245082564103	7.61376504102564	8.06577396410256	7.7948554948718	8.48565887692308	7.74652106666667	8.14899249487179	7.12750453333333	8.1820800974359	7.06658517179487	7.7876198051282	8.36687945128205	7.85602438461538	7.03881731794872	7.31388582051282	7.35850291794872	7.71989384358974	8.16048174871795	7.61939087179487	8.2928206974359	8.60575638461538	7.10157322051282	7.74365935384615	8.1309914974359	7.97476143589744	8.17620144871795
FAM229B	8.18336111794872	8.22354128205128	7.84290823076923	7.66734516410256	7.33236603076923	7.86060807692308	7.46277472820513	7.73183732307692	7.56392843589744	7.47032859487179	7.42586400512821	6.88644104102564	7.13820047692308	7.31173793846154	7.38442048205128	7.39690375897436	7.10717781538462	7.09231222564103	7.05998502564103	6.81589016410256	6.61799540512821	7.65659034358974	8.51782045641026	7.60232188205128	7.92897247692308	7.93896436923077	7.67799523589744	7.51049925641026	7.66141708717949	7.52052078974359	7.8068909025641	7.43823357435897	8.60893176923077	7.54503497435897	7.12738868205128	7.49266724615385	7.42221995384615	7.63019728205128	7.59616647179487	7.29364268205128	7.46277472820513	7.47292465641026	7.47681905641026	7.56363848717949	7.97210768205128	7.44363030769231	7.72519188717949	7.16234156410256	7.3421608051282
NAP1L5	9.1599718974359	8.19888318205128	8.77825286666667	9.94879116410256	10.3153929333333	9.30394042051282	9.4609682974359	10.011134625641	9.72427172307692	9.68489076410256	10.2008733384615	9.67858242564103	9.6189066974359	8.81101133076923	10.0058230717949	10.1204551794872	9.61388521538461	9.47270805128205	10.1003314358974	11.3775224923077	11.4226967230769	9.42423212307692	8.48131083076923	9.59763490769231	9.81795381538462	9.43315326666667	9.29576792820513	10.4164240512821	10.0366742871795	10.0284715948718	9.06507536410256	10.6030580769231	8.41584477692308	10.4312687538462	10.6629768461538	9.65660927692308	8.8917494	9.16432243076923	9.67526997948718	9.98961967692308	10.2973744615385	9.88823364615385	10.3393838410256	10.3105110102564	8.38428915897436	9.73293090769231	9.70800793846154	10.358638225641	10.2859057948718
C15orf52	8.79271491794872	9.19000587435898	8.47666944358974	8.18167932307692	7.93042142051282	8.3782738974359	8.17814472307692	8.71392463076923	8.36593194358974	7.96727961538462	7.93615052564103	8.55850590769231	8.56465476923077	8.76229686410256	8.29943236923077	8.39909285641026	8.3845229	8.2404998974359	8.19718806666667	7.43032731794872	7.74334395384615	8.24591592307692	9.48223483589744	7.99306067692308	8.17814472307692	8.21551963589744	8.30436164102564	8.06179447692308	7.97418791282051	8.14449492307692	9.48321295384615	8.11706031282051	8.47537845128205	8.50971976923077	7.74604511538462	8.3852587025641	8.57840221538462	8.77878478974359	8.48732462051282	7.91546467692308	8.37235567948718	8.72238466153846	8.1257288	7.74954756923077	8.89932557948718	8.39573498974359	7.86205495897436	7.73676207179487	7.68679141025641
CTDSP2	9.27976121025641	9.73069343076923	9.72854592307692	8.8033526974359	8.66166048205128	9.48921748205128	9.34111304615385	9.09356461025641	8.97641273846154	8.86176629230769	8.73500915897436	9.35081697435897	9.54045385641026	9.84754993333333	9.14693212051282	9.06879135897436	9.30196892820513	9.58771102564103	9.12704354871795	8.60439223589744	8.57083762564103	9.25174662051282	10.0284715948718	9.28312466153846	9.07539171794872	9.26691061538462	9.43051703589744	8.66334722051282	9.19945136410256	8.92620666666667	9.77344912307692	8.49378058974359	9.41119194871795	9.07391338974359	8.45056110769231	9.4977969025641	9.60154096410256	9.29368115128205	9.16798093846154	8.93033706153846	8.85173923076923	9.18575032307692	8.65777314871795	8.81487882051282	9.93489316410256	9.10890006923077	9.05865967179487	8.82914156923077	8.71334902564103
ITPRIP	7.50094186153846	8.84463692307692	7.9218084974359	6.98174868717949	6.96462153333333	7.59643773846154	7.36310472307692	7.28188082564103	7.08761111282051	6.87885054358974	6.95217809230769	7.37671935897436	7.70829058974359	7.83654808717949	7.12647663589744	7.32197291794872	7.25151402051282	7.28109421025641	7.39690375897436	6.80176018461539	6.96039987179487	7.33236603076923	8.5112588	7.30291121025641	7.09549375384615	7.4454974	7.41151121025641	6.74592703589744	7.43875362051282	7.23338953333333	8.11706031282051	7.12387484615385	7.5330483025641	7.08788269230769	7.13426766666667	7.40852036410256	7.59767863589744	7.25914643076923	7.30808574358974	7.30397110769231	6.8572370974359	7.40268243589744	6.94581894871795	7.89079357435897	8.06823397435898	7.26880417435897	7.13566188205128	7.01755246666667	7.24122681025641
MLLT6	9.77236828717949	10.5215957076923	9.89051934871795	9.254163	8.86508790769231	9.21513291794872	9.24060303589744	8.96390923076923	8.67516711794872	8.95056162051282	8.97641273846154	9.72427172307692	10.1218527333333	9.9614603025641	9.04509813333333	9.47840235897436	8.97021161538462	8.85812848205128	9.1647228	8.82818559487179	8.90222693333333	9.28140651282051	9.76795024102564	9.401107	9.09790152307692	9.19491271282051	9.80324324615385	9.03229698461539	9.25834868717949	8.97900896923077	9.57402857435897	9.05905254871795	9.97915970769231	9.27714600512821	8.71615107692308	9.82691965128205	9.70692827179487	9.22642835384615	9.34029175897436	9.04509813333333	9.05682724102564	9.15072717692308	9.05318708717949	8.8101522051282	9.94519484102564	9.02905516410256	9.09571463589744	8.78046581025641	8.5651365948718
RBM6	9.62682461538462	10.0846372666667	9.78544064102564	9.2289378974359	8.79668577948718	9.18249822564102	9.03922398974359	9.44330732307692	8.98148893846154	8.77049430769231	8.96243915897436	9.00272680512821	9.27539685128205	9.27120941538462	8.67885853076923	8.8976697948718	8.83639905641026	8.61231423076923	8.55324563076923	7.97401370769231	8.21718596923077	8.78632047692308	8.80685742564103	8.76502923589744	8.85354807179487	9.03673768461539	9.44974603589744	8.65723411794872	8.7698840974359	8.8294377948718	8.64796971025641	8.56465476923077	8.95056162051282	8.68038720512821	8.49178148717949	9.04725861538462	9.44787638461538	8.74701572307692	8.84654657435897	8.38335482564103	8.57573499230769	8.46994650769231	8.39671736410256	8.70180944615385	9.18322874871795	8.83507203076923	8.83075301538462	8.6014308974359	8.46096075384615
DNALI1	8.71850663076923	8.54937853333333	8.91507909230769	8.37587522051282	8.28024602564103	8.48034520512821	8.92418179487179	8.31982742051282	8.14035441025641	8.6302922974359	8.25305732307692	7.98928646153846	8.34451181538462	8.27578088205128	8.23786632307692	8.11102385128205	8.55617756923077	8.33791887692308	8.2685716	7.33527687692308	7.65934031282051	8.68820500769231	9.1343918974359	8.72914594871795	8.18420632307692	8.72786418974359	8.44386225128205	8.10632232564103	8.64712446666667	7.9789349025641	8.36642228205128	7.96431461025641	9.05682724102564	8.31267286923077	7.84878895641026	8.39936061025641	7.94765486666667	8.55982344615385	8.02708616410256	7.98503478461538	8.0343036	8.21509162051282	7.82461502564103	8.23401714358974	8.92149143076923	8.29167833076923	8.21195864615385	8.0610206051282	7.99159073333333
TUBB2A	11.267717225641	10.0917487179487	11.2417801076923	11.9351942564103	11.7666324717949	11.3696522358974	11.267717225641	11.8032674102564	11.3658422102564	10.9748855487179	11.6400992102564	11.3023934358974	10.9693146923077	11.1299047692308	11.9145850051282	11.1147261589744	11.5157135435897	11.5815747487179	11.3895964102564	12.5909724102564	12.3626302615385	11.2240880564103	9.47412157179487	11.2492691538462	11.4814902205128	11.5204057076923	11.0728619846154	11.5766481897436	11.0264586051282	11.5157135435897	9.87165848205128	11.5717588820513	11.1267157487179	11.8935514307692	11.8869953538462	11.1764237692308	8.9869989025641	11.0786213128205	10.957931774359	11.1598805435897	11.4584163948718	10.6675795384615	11.8808880051282	11.4672017948718	10.3624513487179	11.6077499230769	11.6689688051282	11.8608533692308	11.6851223538462
TRABD	10.0796796076923	10.3921185384615	10.0629963897436	9.36139388717949	8.74517617435897	9.86816730769231	9.43498124102564	9.52096273333333	9.01688147692308	8.97021161538462	8.98285694871795	9.36756343589744	9.52526877948718	9.82926303076923	8.90773638461538	9.30353947692308	9.11471028205128	9.08383363589744	9.16319715897436	8.19358357435897	8.37854865897436	9.34996268717949	10.4909203384615	9.39279227692308	9.17196506666667	9.33407265128205	9.4609682974359	8.97475851282051	9.39824827179487	9.13598671794872	9.89285393333333	8.58621856923077	9.90612150769231	8.80026412820513	8.67004213846154	9.21028187692308	9.7514896974359	9.19691595897436	9.08265824871795	8.87198378974359	8.73737288205128	8.99621786153846	8.7920605	9.04474508717949	9.89285393333333	9.19778245641026	8.98983375897436	8.70502195128205	8.6284129
VGF	10.3761620128205	10.2206708358974	10.3087846	11.3335638153846	11.6300703128205	11.5815747487179	10.0450883948718	11.2637010461538	11.4672017948718	11.7907706820513	11.4144327589744	9.92246896923077	10.5885534512821	9.25089107692308	10.4621726820513	10.5195440666667	9.49393282564102	9.98824336410256	8.6014308974359	11.271386825641	9.58338018717949	10.8619942871795	8.47884082564103	11.3416085128205	9.5719476	10.3480348769231	10.4776825179487	11.6574642974359	9.9073957025641	11.1236431846154	7.60680445641026	11.1731229333333	8.17835413333333	11.3136761435897	10.6140317538462	10.5692597230769	9.52666699487179	10.1190729179487	9.91506942051282	10.0058230717949	10.9800782564103	9.12704354871795	11.1800058410256	10.8564787282051	8.7854777974359	9.47930474871795	10.1700813025641	9.44466132307692	10.6516157076923
SPHKAP	7.41897943333333	7.10295957179487	6.98067408717949	7.85398467179487	8.13911151282051	7.46754493333333	7.88246226666667	7.7288366974359	7.84326607692308	7.33576808205128	8.10287338461539	7.94232860512821	7.65382301538462	7.51335552820513	7.74556518974359	8.02152191025641	8.0096491974359	7.91459359230769	7.77568166666667	8.54153255897436	8.43131650769231	7.47292465641026	6.45418786923077	7.5652312025641	7.72320229230769	7.79606771282051	7.39333399487179	8.04822913333333	7.46882340769231	7.8154291974359	6.67958517948718	7.87433386923077	6.44824858205128	7.77365530769231	7.64648264615385	7.28906634615385	6.68098662051282	6.91627842051282	7.00270803589744	7.93412446153846	7.76065195384615	7.46603812820513	7.78057994102564	7.52409705641026	6.7173642	7.62050589487179	7.73449482564103	7.92275549230769	7.52822004615385
CHD7	8.49283807179487	8.87393290769231	8.19845576666667	7.74922082051282	7.64157812820513	8.29828758974359	7.95949271794872	8.23659667692308	7.98235265641026	7.87075968205128	7.72335868717949	7.79199875384615	8.03768641282051	8.53732964615385	8.07212002564103	8.01557107179487	8.32161463076923	8.57997711538462	7.84326607692308	7.40398154358974	7.4076456051282	8.01410323589744	9.15111388717949	7.90922374871795	8.21509162051282	8.18780694871795	8.41254552051282	7.73939373333333	8.10287338461539	8.09686885384615	8.99951215641026	7.79780365641026	8.81519704102564	7.8705466051282	7.4878207948718	8.05868889230769	8.72999654615385	8.72818118205128	8.28586108717949	7.89225112307692	8.17077862564103	8.59962003076923	8.01845537179487	7.95471126153846	9.11005846153846	8.3176032	7.83271291282051	7.74365935384615	7.8331104974359
ATP6V1E1	12.1619131487179	10.7852951333333	11.8094657179487	12.233170225641	12.0384649128205	11.6801233897436	11.7421784051282	12.2641704205128	12.0303103589744	11.8608533692308	12.1713358307692	11.8032674102564	11.6025471846154	11.6400992102564	11.8288041230769	11.9351942564103	11.8742161076923	11.8869953538462	11.9495952051282	12.3167583589744	12.4093018410256	11.8156561794872	10.7139646	11.6632551538462	11.8408586769231	11.9078612461538	11.6400992102564	12.0384649128205	11.8156561794872	12.0130764205128	11.0755037179487	11.8869953538462	10.8490582564103	11.730642825641	12.0562856	11.4445082615385	11.0174416102564	11.4672017948718	11.6350902102564	11.9009677282051	11.8408586769231	11.6195081076923	11.9573240358974	12.1447692205128	10.8779361282051	11.8742161076923	11.972539025641	12.0384649128205	11.942234425641
NINJ1	8.27859536923077	8.88511613846154	8.24856856410256	7.97552536923077	7.95377292307692	8.43927005128205	8.31050262564102	8.0415627051282	7.95152046153846	7.85920432820513	8.26186536923077	8.51660572307692	8.45456906153846	8.14282261025641	8.03349874871795	8.09060151794872	8.24767219487179	7.97666034358974	7.95757444102564	7.42586400512821	7.26071367692308	8.67633922564103	9.13879753846154	8.33365743589744	8.14578153333333	8.40998480512821	8.71334902564103	8.1763884974359	8.67855512820513	8.48182075897436	9.1647228	7.98326641025641	9.17279415897436	8.19928391538462	7.70972549487179	7.90337394358974	8.8125342	8.47589516410256	8.06662357948718	8.0056819025641	7.97666034358974	8.23094402051282	7.99691328717949	7.71989384358974	9.04804803589744	8.48775245641026	8.29353512564103	8.03016544615385	7.84256616923077
CFLAR	9.33584845641026	10.1777225692308	9.4609682974359	8.68653694871795	8.21459350769231	9.19376887179487	8.83970295897436	9.01621681538461	8.25533574358974	8.34675550769231	8.24072199487179	8.69351812307692	8.64849268461538	8.94845732820513	8.12591970769231	8.65750363333333	8.17905218461538	8.24525091282051	8.34909747179487	7.91982735384615	7.73083132307692	8.80408978974359	10.4572628025641	8.70993397948718	8.71557662564103	9.13636414358974	9.00272680512821	8.21414438974359	8.53938977692308	8.68279949230769	9.10811873589744	8.38170143333333	10.0703758	8.56177805897436	8.47141285128205	9.31766414358974	9.51184098461538	9.00826455897436	8.57601813846154	8.20512188717949	8.6117597051282	8.6202487948718	8.59669048717949	8.82689774871795	9.71568067692308	8.98319126153846	8.70559780769231	8.52025126666667	8.42894046153846
RAPGEF3	8.33679370769231	8.70470934871795	7.97572983333333	7.4060189051282	6.92362391794872	7.35838415897436	7.18115873846154	7.6409306974359	6.82735616410256	6.93781154615385	7.10527513333333	7.36988535384615	7.99807801025641	8.60520446153846	7.53915823846154	7.20456419487179	7.46550167179487	7.29507088461538	7.55102960512821	6.73083353076923	6.61555605384615	7.5044444974359	8.67004213846154	7.1470618	7.49901491282051	7.37450721025641	7.6606062	7.33149394871795	7.26335878461538	7.55333775641026	7.829243	7.04055563076923	8.51044882564103	7.57547633589744	6.72303358461538	7.59922129230769	8.3900038	8.13255275897436	7.59496650769231	7.87553341025641	7.19791630769231	7.2102832025641	7.37632320512821	7.20532891794872	8.3017345974359	7.40949554615385	7.25356967692308	7.02058056923077	7.03149113846154
SRGAP1	7.68178104615385	8.6691470974359	7.88465896410256	7.74667659230769	7.25619231538462	7.92108269230769	7.79587208461538	7.65499073333333	7.23754948717949	7.30215086666667	7.47724068974359	7.49349375384615	7.44724455897436	7.54669513333333	7.41558817179487	7.55283769230769	7.15188977948718	7.19171984102564	7.17300170512821	7.20710085384615	7.12510009230769	7.81353331794872	8.65777314871795	7.99539943076923	7.71971950769231	7.78473715384615	7.98344593846154	7.39844134871795	7.67337271282051	7.72450447179487	8.05599197435897	7.725559	8.5651365948718	7.66837386153846	7.58324378461538	8.02297151794872	7.80146326923077	7.69550472820513	7.77312402051282	7.34958434358974	7.37370023589744	7.5672108	7.65592038461538	7.19442035384615	8.83713706153846	7.67860298461538	7.59096123076923	7.24499124615385	7.24991591794872
ADIPOR2	9.5632643025641	9.45532318461538	9.97915970769231	8.84945221794872	8.5228159025641	9.07351924358974	9.36277575384615	9.61485501538461	9.29491653846154	8.81930155384615	8.40109741025641	8.86871678974359	8.88052769230769	10.3220352564103	9.15111388717949	9.25089107692308	9.24491376410256	9.5162902974359	8.88511613846154	8.57421755897436	7.97818529230769	9.2389824	10.0085410974359	9.1647228	9.43226372820513	9.11310230769231	9.67633052820513	8.78430938974359	9.05538855897436	9.06728183589744	10.0138588717949	8.63364273846154	9.5390299025641	8.79110521025641	8.61072193076923	8.93962287179487	9.74488478974359	9.28910305128205	9.19529202564103	9.39920643589743	9.14035335897436	9.47363786153846	8.60575638461538	8.88378872820513	9.34817572307692	9.21513291794872	8.98352557435897	8.67947462820513	8.8101522051282
HEY2	8.00786605128205	9.39920643589743	8.6403388025641	7.45573087692308	7.26255873846154	7.96602263076923	7.703635	8.12817049230769	7.59967474615385	7.19678150769231	7.3920102974359	8.2962533025641	7.70610844102564	8.72409017435897	7.36249714615385	7.22824664358974	7.75697231282051	7.82141693333333	7.53587572564103	6.66013386153846	6.72530721025641	7.36585452307692	8.75310681538462	7.79987831282051	7.55534611794872	7.76816788717949	8.34773875384615	7.19007492564103	7.61583993846154	7.6198682974359	8.14789174871795	7.23431958205128	8.36359626153846	7.61079003846154	7.08494874615385	7.79690728205128	8.60520446153846	7.80917067435897	7.94995733333333	7.29997277692308	7.49308061282051	7.54803505641026	7.44468175384615	7.63418231025641	8.51731757948718	7.63728211282051	7.46010332564103	7.01267454358974	6.97893861025641
WASF1	6.67382493333333	6.54981079487179	6.62885087692308	7.16798042051282	7.54744332820513	6.70214845641026	7.13844129230769	7.13637621538462	7.28446063589744	7.43965716923077	7.43313208717949	7.40908103076923	7.07663116410256	6.71129316410256	7.35568924102564	7.34596073846154	7.03123728205128	7.21444696923077	7.90887555897436	8.65326697948718	8.35656330769231	7.1553784	6.34498700512821	7.22368203076923	7.20493415897436	7.02322066153846	7.10234924102564	7.36396811282051	7.2702699025641	7.30133461025641	6.46014656410256	7.87663771282051	6.3999667948718	7.47091538461538	8.22140570769231	6.9597195948718	6.69334898974359	6.73995143076923	7.65367154871795	7.80899214871795	7.94569805128205	7.42135282564103	7.68709964615385	7.58905977435897	6.38131887692308	7.53730187179487	7.45793385128205	7.96878502564103	7.99882227179487
PSD2	9.33491624102564	10.515430625641	9.95506216923077	9.64407721538462	9.66894614358974	10.1118922358974	9.37023225128205	9.33584845641026	9.48127692820513	9.72089228205128	9.7514896974359	9.88108133333333	10.3939090717949	9.77936292051282	10.0717673076923	10.2244673589744	10.1506634923077	9.99099091282051	9.85457254358974	9.48721242051282	9.80085463589744	9.99519871282051	10.7927496461538	9.57295987692308	9.55444248205128	9.69024744615385	10.3957411538462	9.91118872307692	9.64304103076923	10.2874962205128	10.3661249948718	10.2308754205128	10.6120088974359	10.1479143076923	9.77457738461538	9.8317111025641	10.9437066	10.4997957538462	10.8078822923077	10.2008733384615	9.98175132820513	9.81459705641026	9.47840235897436	9.47079667179487	10.6293814461538	9.97662514358974	9.96278872820513	9.41026518974359	9.83634737435897
AEBP1	7.01299767435897	9.3868691025641	8.55571016410256	7.20469278974359	7.31388582051282	7.76551837435897	7.52036328974359	7.21953225128205	7.14121288974359	7.15982965897436	6.96802789230769	8.20430205641026	7.81610260512821	8.79639694871795	7.82723402564103	7.38149145128205	8.52409796666667	8.47488493846154	8.44099318205128	6.52184411794872	6.80304962051282	8.1097501025641	8.5773496025641	7.74792025128205	7.97572983333333	7.50384615384615	7.84308715384615	6.97247027179487	7.39915395384615	8.03153517435898	8.7666104051282	7.7224575025641	7.07418968974359	7.84558968205128	7.47953364615385	8.15713098461539	9.07465560512821	8.08420963076923	7.68936070769231	8.32076689230769	7.16736285384615	7.35308980512821	7.38453876153846	7.40935715384615	8.59937737948718	7.76816788717949	8.00217575128205	7.4103890974359	7.65565824102564
SLC16A14	7.22566905128205	6.51365325641026	7.13123322051282	7.52600687692308	7.99234964615385	7.21994079487179	7.65754070769231	7.34268905128205	7.82704767692308	7.89559771794872	7.97210768205128	7.34408505128205	7.32431411282051	6.97801159487179	7.71051261025641	7.4616506051282	7.56181203076923	7.63120842051282	7.86348880512821	7.88505094871795	8.01521789230769	7.70790687692308	7.2824280974359	7.7671310974359	7.77467499487179	7.44363030769231	7.36023025641026	7.96693722564103	7.54836042564103	7.80371147179487	7.22768106153846	7.57025562564103	6.75558645641026	7.49235104615385	7.65304421538462	7.1709367025641	6.75509930769231	7.75326940512821	7.08732002564103	7.75764857435897	7.70986948205128	7.25426537948718	7.94232860512821	7.70397735897436	7.15736356410256	7.50384615384615	7.83165860512821	7.9099372	7.85430325128205
PEX11B	9.61388521538461	8.6921611974359	9.40939405641026	10.0450883948718	10.0888884153846	9.37855681025641	9.90258778974359	9.95256749230769	9.98300965128205	9.98824336410256	9.87226007948718	9.95059212051282	9.78753238974359	9.63483932307692	9.92246896923077	10.0629963897436	9.85759815384615	9.80206361025641	10.0457471666667	10.433136574359	10.6429383025641	9.86698957948718	8.9064045025641	10.098936574359	10.011134625641	9.77236828717949	9.74706496410256	10.0382160615385	9.91006637435897	9.96895624102564	9.18610908717949	10.1204551794872	8.88246036923077	9.89167921025641	10.3270654769231	9.47079667179487	8.93169722564103	9.41303771282051	9.67633052820513	9.90258778974359	10.136996774359	9.88327608205128	10.1003314358974	9.401107	9.21106405641026	9.8505613025641	9.9312194974359	10.1031652153846	9.97915970769231
PTRF	9.47930474871795	10.5502232974359	9.68489076410256	8.83262784615385	8.71850663076923	9.19945136410256	8.7972700974359	9.40296451282051	8.32119042564103	8.45995771794872	8.62547512307692	8.84000715128205	8.52926143076923	9.90131843589744	9.12938770769231	8.74578624615385	9.23568177435897	8.99621786153846	9.0132876	7.95889477435897	8.42261221538462	8.99187904615385	10.9190122205128	8.68790992820513	8.87981180512821	8.8910604051282	9.24664341025641	8.82493963589744	8.91570515384615	8.73793776410256	10.1420811538462	8.08522867948718	9.33893936666667	8.88246036923077	8.37374489230769	8.22467127435898	9.28649712820513	9.85759815384615	8.6202487948718	8.38149493846154	8.63904805641026	9.28824811282051	8.25615562564102	8.57494250769231	9.88993060769231	9.26950963076923	8.6482142	8.47488493846154	8.13059191282051
SUB1	9.14335798461538	8.37988397179487	8.46269142307692	9.70582641538462	10.1260286769231	8.94270397435897	9.23135543076923	9.32110044615385	9.85166727692308	9.98686337948718	10.2809122307692	9.37992617435897	9.20173826153846	8.67885853076923	9.82807785641026	9.44141585641026	9.05905254871795	9.16319715897436	9.63395279487179	10.4030655435897	10.020314574359	9.44141585641026	8.97379163076923	9.46951921025641	9.54483885128205	9.33893936666667	9.21513291794872	9.77781501538461	9.5858345025641	9.90014386666667	8.96000586923077	10.1290745692308	9.65558114358974	9.14335798461538	9.90014386666667	9.19376887179487	8.74731134358974	8.99084696153846	9.49059162820513	9.33407265128205	9.93241325641026	9.5162902974359	10.2338729128205	10.0125713076923	9.34283168717949	9.69124046153846	9.96777895384615	9.84818994871795	10.3046642
SPCS1	9.59025473589744	9.34029175897436	9.70270603076923	10.2809122307692	10.7904543179487	10.3541813153846	10.2676071948718	10.3376212358974	10.5692597230769	10.7191754307692	10.7610578051282	10.1897987333333	10.0382160615385	9.91243583076923	10.9052504512821	10.4719335794872	10.6696973641026	10.5692597230769	10.6629768461538	10.8330843282051	10.8280486	10.4486342153846	10.2826724666667	10.1420811538462	10.3624513487179	10.4756530051282	10.0284715948718	10.8412775897436	10.5093966923077	10.8916586358974	10.5991377589744	10.7373573487179	10.3883994410256	10.6902730769231	10.7373573487179	10.0273012102564	10.6629768461538	10.7043672666667	10.4739042512821	10.6629768461538	10.7373573487179	10.5462925179487	10.6076948564103	10.4237860769231	10.4201309589744	10.7113334358974	10.5298093692308	10.7704877487179	10.8330843282051
SLC30A3	10.2561096820513	10.2088055538462	10.458174974359	10.5045453333333	10.3120826	9.65134444615385	9.67212259487179	10.2121182717949	9.81335827179487	9.97155878974359	10.4030655435897	10.4660241435897	10.4040120461538	10.2260671435897	10.5574951205128	10.460288974359	10.6030580769231	10.6011056	10.1160842051282	11.4144327589744	10.7214113897436	9.70582641538462	8.44191276923077	9.65025453333333	9.31581776410256	10.1700813025641	9.68171957948718	10.1627079333333	9.56708376410256	10.0163045692308	9.19211210769231	10.2907197076923	8.56617858974359	10.3883994410256	9.92118112820513	10.011134625641	9.13721545641026	9.70800793846154	9.92753497948718	10.4255919948718	9.98300965128205	9.44423655897436	10.4145847384615	10.4030655435897	9.23521764102564	9.76138334358974	10.0975982	10.0354476410256	9.96407882564103
PDGFRB	9.24575012307692	10.1867926153846	9.40296451282051	8.96880695384615	8.65326697948718	9.3671487025641	9.07391338974359	9.21910221538462	8.77169496923077	8.80408978974359	8.95895802051282	9.60311123846154	9.68598797948718	9.7953184051282	9.29751020512821	9.22809221538462	9.52961302051282	9.03707017435898	9.3027146974359	8.13137373846154	8.78933184102564	8.98388922307692	11.0816071692308	9.31674546666667	9.10396659487179	9.41303771282051	9.49435004615385	9.11780484615385	9.18403812820513	9.3027146974359	10.2914785692308	8.86377566153846	10.1218527333333	9.33893936666667	8.65301371282051	9.23475350769231	10.5564069692308	9.80547992820513	9.57145000769231	8.95403686153846	9.16233410769231	9.41399271282051	8.79903585641026	8.81160469230769	10.2874962205128	9.47460528205128	8.99400328205128	8.68681587179487	8.74398457435897
CCKBR	7.8185918025641	7.37001046666667	7.70180629487179	8.40131662051282	8.31339658461538	7.78358973076923	7.84980931282051	7.99729117948718	7.89855582564103	8.32856599487179	8.57519717692308	7.68193406153846	7.83705873846154	6.96091877435897	8.05256275384616	8.13542316923077	7.69973732820513	7.88984876923077	8.19106418461539	8.99842304102564	8.47813307948718	8.22180406666667	6.30988121025641	8.16680458974359	8.09726641282051	8.24591592307692	7.82954887692308	8.47442170769231	8.1888523025641	8.34088671794872	7.03501384102564	8.89236558974359	6.79606800512821	8.24211899487179	8.2748638974359	8.09340313333333	7.74774492307692	7.51824836410256	8.25965513333333	8.721543	8.57010261025641	7.94449238461538	8.3728384051282	7.83350672307692	7.40840212564103	8.03509576923077	8.2400654	8.19423368461539	8.21244535384615
TRIM51	8.39573498974359	8.96243915897436	8.14369508205128	8.31645131025641	8.47288469230769	7.32577972307692	8.20169867179487	8.35656330769231	8.42687548205128	8.18825756666667	8.406665	8.64060656410256	9.01400834358974	8.65606503076923	8.29509854358974	8.80150605641026	8.75003548717949	8.46845427179487	8.2065145974359	9.06471088717949	9.37517432820513	8.36085019487179	7.81453685128205	7.70625871282051	7.3896724051282	7.77553972820513	7.6924838	7.84646916410256	8.13824701025641	7.38731212820513	8.20962313076923	7.90522327179487	6.74429401794872	7.79431186153846	8.18565645641026	7.40065487435897	7.25088559230769	7.6873469025641	7.29931582051282	7.65592038461538	7.72640080769231	7.64285753846154	7.7377174	7.63820077692308	7.62881872051282	7.76983491794872	8.43131650769231	7.92042572307692	8.08188688205128
KLF6	8.89581461794872	10.0946181692308	9.45633354358974	8.85521346410257	8.89549481538462	9.09867864615385	8.91445892820513	8.8101522051282	8.7344043948718	8.53759517435897	8.85389603846154	8.58358764102564	8.83784743589744	8.9457502	8.30566802051282	8.56590643333333	8.72972513846154	8.77928094358974	8.38668628205128	8.45056110769231	8.25305732307692	9.02702545641026	9.92871565641026	9.19691595897436	8.73793776410256	9.0516848	8.66616369230769	8.59161416410256	8.88894091794872	8.74517617435897	9.54385701025641	8.52025126666667	9.49571533333333	8.89033386666667	8.42235587179487	9.18877332307692	9.12471377948718	8.97970126923077	8.8294377948718	8.89205749487179	8.59669048717949	8.86050588717949	8.56563427692308	8.83009256410256	9.26528028205128	8.63656771025641	9.07022615384615	8.82217038974359	8.80180822051282
SCG3	9.50352585641026	9.0575727948718	9.21264514871795	9.87393237435897	10.3170063897436	10.1290745692308	9.93618708205128	9.68068002051282	9.90258778974359	9.97415667692308	10.2973744615385	9.37900717435897	9.52666699487179	9.46557344102564	10.1568430205128	10.0273012102564	10.1991091128205	10.0917487179487	9.82474800512821	10.1089421487179	10.0675647897436	10.0273012102564	10.2244673589744	9.87048772307692	10.0125713076923	10.1204551794872	9.60360851794872	10.105978974359	10.4088859282051	10.0072258	9.6095676974359	10.0546670205128	10.6161535179487	10.2859057948718	9.89758929230769	9.78753238974359	9.80781945641026	10.3204165025641	10.4795497333333	10.0946181692308	10.1003314358974	10.0546670205128	9.71986098461539	9.86333238461538	10.1146209948718	9.65766273846154	9.91006637435897	9.85876441538461	9.72427172307692
ADCYAP1	7.73129064615385	6.36086841025641	7.19740254871795	8.406665	7.92163566923077	7.60476006666667	7.70133610769231	8.00665940512821	8.21866228205128	8.06498046153846	7.77601547692308	6.82112527692308	7.4238739025641	6.50785326666667	7.05839812820513	7.26387333333333	6.79293155128205	6.93313553846154	6.91706432051282	7.96841911794872	7.16370962307692	7.69467802564102	6.34702402051282	7.8126522025641	7.43725227692308	7.75290282564103	7.51767231282051	7.82673357435897	7.53930416410256	8.09340313333333	6.36366512820513	7.85323743589744	6.17951736153846	7.37261013846154	7.96914228717949	7.23524644358974	6.6375867025641	6.9244142948718	7.43853887179487	7.4238739025641	7.76168308717949	7.11656741794872	7.59369631794872	8.52383997948718	6.3947095974359	6.97725775641026	7.62360005897436	7.65416097692308	7.63712724615385
FBXW4	8.5112588	9.0075574	8.43776243076923	7.95035472307692	7.70235262564103	7.97648643076923	7.93101339487179	8.00929119230769	7.79819045128205	7.81840421538462	7.83165860512821	7.54520517948718	7.84948955641026	8.03637322051282	7.67496981794872	7.78128298974359	7.62162001538462	7.70759475897436	7.59711185128205	7.1836837025641	7.18785508205128	7.79882401538462	8.87590117435897	7.89593469230769	7.9112548	7.91794153846154	8.43250557179487	8.07270749487179	7.98368453846154	7.85304644871795	8.17394981025641	7.46469650769231	8.94305135384615	7.71378157435897	7.3837207051282	7.66459157435897	8.16680458974359	8.07169577435898	7.71346098461538	7.76730521025641	7.42294702307692	7.8562292948718	7.63677016923077	7.55471004102564	8.10025290769231	7.70051631282051	7.80164735897436	7.46537696153846	7.42221995384615
RTN4	9.6095676974359	8.88246036923077	9.61178467692308	10.4219836564103	11.2277327846154	9.88696042051282	10.4049585487179	10.3393838410256	10.8808238307692	11.1204405128205	10.8515519897436	10.2922374307692	9.86107229230769	9.94406542051282	10.2543392410256	10.4408877435897	10.0588382	10.1190729179487	10.6787113794872	11.2067961794872	10.7952367384615	10.3020829076923	9.27626545641026	10.5734448820513	10.7444835025641	10.2121182717949	10.3865219333333	10.5865873846154	10.5035260512821	10.5236452820513	9.50439417435897	10.7328749076923	9.45996745128205	10.3323846820513	11.0605302307692	9.96895624102564	9.68379224615385	9.67744338974359	10.2658688666667	10.5277195076923	10.7878568512821	10.3604262102564	10.8619942871795	11.1267157487179	9.6994268974359	10.5298093692308	10.8178770410256	10.9775591076923	11.2277327846154
TEAD2	7.32989505641026	8.86023396153846	7.64885304102564	7.24895061538462	7.01661475897436	8.02727387692308	7.60725382564103	7.50758011794872	6.95912953333333	7.08903188717949	6.9573610974359	8.7388804025641	8.28001655384615	8.39809104615385	7.42827283076923	7.8033834	7.56826992820513	7.77752624615385	7.54160481025641	7.17034143076923	7.37562185128205	8.15169728717949	9.12938770769231	7.72281878461538	7.23338953333333	7.75080643589744	7.9961894	7.37261013846154	7.87397108974359	8.01521789230769	8.88792606410257	7.24602603076923	8.00277175384615	7.44736252820513	7.47066053846154	8.06759111025641	9.65816564615385	7.88984876923077	8.25031437435898	7.34472775128205	7.53265206153846	8.11244292564103	7.22424787948718	7.13264506666667	8.05673776923077	7.73975518974359	7.61567397948718	7.48494948717949	7.64930103846154
CALD1	7.97132063076923	9.15603890769231	8.19623173333333	7.49441872307692	7.20866712820513	7.69318232307692	7.53336249230769	7.68679141025641	7.35512418974359	7.1790072974359	7.5429509025641	7.60929670769231	7.81908015384615	8.07983945641026	7.45885258461538	7.64596922564103	7.34241445128205	7.36423762564103	7.67546321538462	7.32591463076923	7.15950482051282	7.39384990769231	9.42969004102564	7.45513518461538	7.65787158461538	7.95078384615385	7.84185836923077	7.58265604615385	7.5519821025641	7.69452142051282	9.11932124615385	7.70595816923077	8.81430451282051	7.81142905128205	7.5620986	8.09543034358974	8.84717697948718	8.34183561538462	8.14707412820513	7.62377015384615	7.65820656923077	8.22965627692308	7.48289515384615	7.52219924615385	8.46595678461538	7.69711095384615	7.35542311282051	7.52425406666667	7.49641344615385
MRPS30	7.55378595384615	7.20023316410256	7.96041762564103	8.17792805384615	8.81680409230769	8.07212002564103	8.36739574871795	8.42687548205128	8.72914594871795	8.65166243589744	8.58741798461539	8.22987214871795	7.95358369230769	7.80098252820513	8.07736380512821	8.14473603076923	8.1462209948718	8.25965513333333	8.31290103076923	8.69588031794872	8.84845376410256	8.31434447692308	7.41530102051282	8.48110047435897	8.5148136	8.34404253846154	8.23401714358974	8.57450306153846	8.20549456923077	8.56563427692308	7.64029162051282	8.55802131794872	7.81990267179487	8.01691925897436	8.86811596923077	7.80673897435898	7.52465902051282	7.75764857435897	8.02842711794872	8.18993735641026	8.47932289230769	8.1329162974359	8.49881409230769	9.10773526666667	7.65997512820513	8.2748638974359	8.6008795025641	8.69017430769231	8.75003548717949
CLCN7	11.5663304820513	11.5717588820513	11.3937756871795	10.9831354666667	10.4237860769231	11.1664684717949	10.7166145948718	10.8727360923077	10.4351353435897	10.433136574359	10.5713544871795	10.957931774359	11.1220418487179	11.2315070871795	10.7444835025641	10.8228173897436	10.8998443589744	10.8053285948718	10.5215957076923	10.3624513487179	10.2206708358974	10.7233484102564	11.3457192461538	10.7281940769231	10.4408877435897	10.8779361282051	10.9917719794872	10.458174974359	10.6811199179487	10.5277195076923	10.9106747025641	10.4660241435897	11.0029244871795	10.7952367384615	10.4486342153846	10.9706826820513	11.0115315538462	10.9106747025641	10.7977263794872	10.2792668666667	10.6854136769231	10.7350661948718	10.3696417794872	10.7214113897436	11.0605302307692	10.6054153692308	10.3661249948718	10.5195440666667	10.2463688974359
NOTCH1	9.06579631282051	9.89529125641026	9.29534223333333	8.54985798461538	8.12160697435897	8.88632007179487	8.56011564102564	8.6921611974359	8.32533677948718	8.35424366666667	8.33632999487179	8.16007781538462	8.56962434102564	9.05463272820513	8.2685716	8.24028264871795	8.6286856051282	8.43270662051282	8.089622	7.61877054871795	7.64961704615385	8.42261221538462	9.86164877179487	8.39884057692308	8.37493907179487	8.55103278461539	8.56802002307692	8.09437463076923	8.37092947435897	8.26446839487179	9.15072717692308	7.78445908205128	9.50439417435897	8.33972376923077	7.54774662051282	8.36968945641026	8.66416273076923	8.7854777974359	8.34823186153846	8.00726836153846	8.43475231794872	8.78132602564103	8.05020606153846	8.33222235384615	9.60555862564103	8.40567471282051	8.2167642	7.84185836923077	7.74111774871795
CISD1	10.9775591076923	10.3604262102564	10.8727360923077	11.2344654769231	11.3497623948718	10.7259811025641	11.0512100153846	11.1800058410256	11.3734273589744	11.4356117641026	11.2749873589744	10.8127688717949	10.6120088974359	10.3957411538462	11.0002640769231	10.8280486	10.5482333948718	10.6472759282051	11.0029244871795	11.0543805897436	11.1764237692308	11.0449540564103	9.81218414871795	11.0002640769231	11.1598805435897	10.9548730153846	10.7214113897436	11.1897962512821	10.9161763179487	11.1267157487179	9.95256749230769	11.0786213128205	10.3480348769231	10.8751984410256	11.3937756871795	10.4468947435897	10.0408485794872	10.3790864769231	10.4237860769231	10.9943007282051	10.8540084615385	10.4390942820513	11.2824756820513	10.9800782564103	10.2449462461538	10.9720506717949	11.0264586051282	11.271386825641	11.3457192461538
PCSK1	7.74216543589744	6.3879627025641	7.65820656923077	8.23225782051282	9.38177264615385	8.44362215384615	8.8256105025641	8.65836733333333	9.66786134871795	9.43498124102564	8.82751329230769	8.00319665641026	7.99159073333333	7.07288567179487	8.03109614871795	8.43674997948718	7.55041921538462	7.6899962974359	8.60790203589744	8.65777314871795	8.7840467948718	8.47239734871795	6.22555481538462	8.91445892820513	8.6341837948718	8.20549456923077	8.05474847692308	9.58979567179487	8.25163284102564	9.2780563948718	6.26254681025641	8.75486131794872	6.59895339487179	8.61203998461538	9.28402688717949	7.89041948205128	6.57738540512821	7.42784878974359	7.16844981538462	8.74517617435897	8.66334722051282	7.29622827179487	8.90509086666667	9.3027146974359	6.46309668205128	8.1888523025641	8.70349511282051	8.75003548717949	9.0575727948718
CSRNP1	8.99842304102564	10.2528235897436	9.22642835384615	8.86249058461538	8.39713947692308	9.98415325641026	8.37587522051282	8.94845732820513	8.35562814871795	8.26493622051282	8.2167642	8.62625076923077	8.72379984615385	8.95965292820513	8.24189233846154	8.27098269487179	8.43230452307692	8.53759517435897	8.23705452820513	7.77483238205128	7.73083132307692	8.70641932820513	9.75923329230769	8.3289917948718	8.19888318205128	8.56802002307692	8.46798763076923	7.97612340769231	8.51283556410256	8.40153583076923	8.64654575897436	8.42791867692308	8.97712980512821	8.33062862307692	8.5894622974359	8.52098401794872	9.08145857948718	8.4518453051282	8.77225682564103	8.02097057948718	7.91530391282051	8.45899202051282	7.9773721025641	10.3220352564103	8.85996203589744	8.39390675897436	8.56669597435898	8.69132727692308	8.89236558974359
NDE1	8.86997133333333	8.63059755897436	8.7243805025641	7.77803550769231	7.33555298461538	8.21394501282051	7.95679756923077	8.92418179487179	7.99539943076923	7.64209169487179	7.57978145128205	7.31883021025641	7.29648176923077	8.68190114871795	7.96413562051282	7.79002646153846	7.96343594871795	7.67546321538462	7.57785886923077	6.77346242564103	7.31352876923077	7.99828183333333	8.45634441538462	7.8720827025641	8.23380723589744	7.70531563589744	8.40432915384615	7.52822004615385	7.61583993846154	7.79954922051282	8.29580743076923	7.46754493333333	9.04283431282051	7.75238373846154	7.32420109487179	7.70745228205128	8.14097682564102	8.25876687179487	8.02842711794872	7.73217261538462	8.03210855384615	8.57971454871795	7.6744628974359	7.6419237025641	8.10695852820513	7.92708666666667	7.64758804102564	7.48736651282051	7.52207118461538
PRKCG	7.2370567051282	7.95188363076923	6.85303564615385	7.29249567692308	7.14500223076923	6.75792015384615	7.01193998205128	7.2234521025641	7.07012149230769	7.0547677025641	7.3075821025641	8.0719079	8.03944227179487	7.70925672307692	8.16235184615385	8.39222990769231	8.28628797435897	8.29764152051282	8.18336111794872	9.18610908717949	8.90576849230769	7.3312209025641	7.15027826153846	7.13681282051282	7.16918688717949	7.47121562051282	7.05878255128205	7.34421976153846	7.26241850512821	7.39970373846154	7.14771547435898	8.55670886153846	6.63882996410256	8.09256665128205	8.30459840512821	8.06498046153846	7.87174112820513	7.95679756923077	8.51585879487179	8.80472013846154	8.21887821538462	8.20940923076923	7.85462709230769	6.73550162564103	7.27066531282051	7.60154623076923	7.61890692564103	7.74248181538462	7.95035472307692
STK36	10.1075198307692	10.1464656923077	10.0615762102564	9.92871565641026	9.37561722051282	9.50712843589744	9.63787455897436	9.88108133333333	9.36139388717949	9.47658812307692	9.19613697948718	9.8751385025641	9.94136990769231	9.79084607692308	9.19529202564103	9.46994936410256	9.17237961282051	9.11310230769231	9.32685801282051	8.64712446666667	8.91930941282051	9.51184098461538	9.53245845641026	9.67212259487179	9.35707448717949	9.6451023025641	9.72538127179487	9.27626545641026	9.47363786153846	9.40939405641026	9.08900758461538	8.84910214358974	10.056033174359	9.61485501538461	8.95604459487179	9.31766414358974	9.76571575897436	9.1410311025641	9.46469	9.00617658461539	9.16956454358974	9.18484505128205	8.96810492820513	9.07391338974359	9.23521764102564	9.39465111794872	9.38642167692308	9.33231355384615	9.01834053846154
SLC25A18	9.89644699487179	10.7191754307692	10.0366742871795	9.61388521538461	8.94406802051282	9.75760270769231	9.09099058974359	9.09278459487179	9.1743836	9.28140651282051	9.3807942	9.56517161538462	9.97791652307692	9.77123734871795	9.71132451282051	9.92001965128205	9.62682461538462	9.46424365897436	9.30104711282051	8.71878853846154	8.61072193076923	9.79303177435897	10.9663772820513	9.32507862820513	9.54770123076923	9.44237126153846	9.52666699487179	9.38826675384615	9.69227894871795	9.55639385641026	10.7350661948718	9.70531022051282	10.0910238307692	9.72209264102564	9.11658815897436	9.79416054358974	10.8673798871795	10.3883994410256	10.4255919948718	9.82637006666667	9.66894614358974	10.064401625641	9.25671439487179	9.0259693	10.5777175230769	9.24491376410256	9.26611211794872	8.92217604615385	9.12130385897436
ITPKB	9.28062172307692	10.3752277538462	9.45906034358974	8.59215786666667	7.87553341025641	9.38265793333333	8.40977341282051	8.95895802051282	8.27578088205128	7.95949271794872	8.28651378974359	9.77344912307692	9.80892731282051	9.64304103076923	9.10318611794872	9.23568177435897	9.81795381538462	9.8505613025641	8.99051616410256	7.9852160025641	8.49378058974359	9.39465111794872	10.3921185384615	8.62651936923077	8.63467056923077	9.02634698461538	9.36845674871795	8.70470934871795	9.26128071282051	8.99842304102564	10.5093966923077	8.43674997948718	10.2488476871795	8.88179118461538	8.61694145641026	9.91506942051282	11.1299047692308	9.7438063948718	9.81795381538462	8.92252617179487	8.70937259487179	9.33848023589744	8.47043912820513	8.0445398974359	10.3004699384615	9.09719864102564	9.06434641025641	8.95965292820513	8.62439408205128
LAMA5	10.3939090717949	11.3937756871795	10.9437066	9.94519484102564	9.55345456410256	10.4938971538462	10.2136060615385	10.2784620153846	9.89644699487179	9.80206361025641	9.46650809230769	10.6584734564103	10.7779030769231	10.7166145948718	9.8505613025641	10.1685516358974	10.4899259076923	10.4776825179487	10.3393838410256	9.17844954358974	10.0278864025641	10.2973744615385	11.3536396102564	10.1944294974359	9.75923329230769	10.3357314820513	10.0258846358974	9.53429081025641	10.4011613589744	10.1146209948718	10.8515519897436	9.61989163076923	10.0436696153846	10.0505893384615	9.71568067692308	10.4370303846154	10.4977819794872	10.2907197076923	10.3642493179487	9.69741375897436	9.80665803589744	10.3376212358974	9.77236828717949	9.89888073333333	10.8127688717949	10.1197640487179	9.83281752820513	10.0339955948718	9.97289857948718
SLC5A3	7.49929166666667	9.24664341025641	8.11706031282051	7.1295492974359	6.7173642	7.13637621538462	7.12738868205128	7.04885035384615	6.64328589230769	6.77806368205128	6.62854676410256	7.67062620512821	7.58324378461538	7.30239133333333	6.53591842051282	6.79246293333333	6.46520632307692	6.59078734358974	6.58474236923077	6.4725023948718	6.62006150769231	6.97756670769231	7.65592038461538	7.33527687692308	7.00932832820513	7.09183307179487	7.7435102051282	6.91210882564103	7.00246810769231	6.77642216410256	7.14882683589744	6.8258361025641	7.7708876974359	6.89710609230769	6.52077264615385	7.4619027025641	7.88964365641026	6.88027906666667	7.14417562564103	6.69413311282051	6.66292078461538	6.69805383076923	7.03433796923077	6.7591026974359	7.8217852	7.03149113846154	6.88731245641026	6.7217380051282	6.63281936410256
KRT222	8.42871766923077	7.71346098461538	8.11244292564103	8.53706411794872	8.76259134871795	7.86667332820513	8.28145328717949	8.33541133846154	8.77400591282051	8.79303828717949	8.63576037435898	8.20892399487179	8.00415723846154	7.66107285128205	8.08384217435897	8.39051479487179	7.8314683051282	7.87663771282051	8.32076689230769	8.65388978974359	8.78225121538462	8.25768179230769	6.67165803076923	8.59316278461539	8.48182075897436	8.34632233846154	8.40131662051282	9.00898582564102	8.35937608205128	8.57231606666667	6.89936503589744	8.8125342	7.40629229487179	8.18145468974359	8.79172945128205	7.89892519487179	7.13386505128205	7.46898256923077	8.11321131794872	8.51531512307692	8.63467056923077	7.98122063589744	8.88894091794872	8.47696362564102	7.17166003589744	8.43981218974359	8.5187870974359	8.78487196666667	8.7584103948718
MKL2	9.8317111025641	7.86188206410256	9.33673045641026	10.1348282564103	10.1045380717949	9.29751020512821	10.0484238717949	10.064401625641	10.1175562051282	10.1218527333333	10.2088055538462	10.1991091128205	9.80665803589744	9.22388847179487	9.95116626153846	10.1913513333333	9.62183830769231	10.0125713076923	10.4294260820513	10.622551774359	10.0230040717949	10.0860654410256	8.05868889230769	10.0789714974359	9.82474800512821	10.0675647897436	9.41399271282051	9.6288498974359	9.98545594358974	9.82807785641026	8.62102608974359	10.2449462461538	8.42447332820513	9.87393237435897	10.5338664051282	9.58095557435897	8.52227066666667	9.08070238461539	10.0085410974359	10.0394814153846	10.2338729128205	9.83403761538461	10.2384999589744	10.2743375128205	8.3262821025641	9.99519871282051	10.4836017230769	10.5991377589744	10.5215957076923
KCNK12	10.7878568512821	12.1076655538462	10.9973246102564	10.2025173076923	9.86107229230769	10.4739042512821	10.3037904769231	9.88442739487179	9.62578870769231	10.0961261435897	9.87629885641026	10.6384249230769	10.9025734153846	10.4660241435897	9.4038971025641	9.78331404102564	9.62986584102564	9.74924763589744	9.59566198461538	9.46908905641026	9.74488478974359	9.99245523076923	10.4997957538462	10.2988671179487	9.85876441538461	10.0874015384615	10.7490828717949	9.87927705384615	10.0938791897436	9.5277570051282	9.62777257435897	9.57599340512821	11.0359542871795	9.86933748205128	9.35354591282051	10.5648032461538	10.3855854666667	9.68652088974359	9.95256749230769	9.26528028205128	9.30558685641026	9.37473143589744	9.95001797948718	9.95758898461538	10.7043672666667	9.75812147692308	9.97155878974359	9.53759004358974	9.46650809230769
SPACA6	8.79362223589744	9.73842616410256	8.82152843846154	8.69159114615385	8.40761806153846	9.0403206948718	8.08942142051282	8.92018890769231	8.3359066974359	8.3326923025641	8.45660135384615	9.01834053846154	9.34328942051282	8.95438507692308	8.47488493846154	8.65105645128205	8.65166243589744	8.50507134871795	8.45660135384615	8.04471521794872	8.50909981025641	8.3671376	9.13184092307692	7.91952623076923	8.26606989487179	8.18687074871795	9.05100543589744	8.48875828717949	8.23705452820513	8.30586867692308	8.97786224102564	8.53914414871795	8.17771138461539	8.70641932820513	8.38909833846154	8.75963984102564	9.38548435384615	8.81430451282051	8.78517194871795	8.01038964102564	8.4428992025641	8.74250252820513	8.41303993589744	8.37044461794872	8.83970295897436	8.4670210051282	8.40523407179487	8.37260344615385	8.22051021538462
UQCRC2	8.06121908205128	7.97210768205128	8.08878007692308	8.79843635897436	9.58485572307692	8.73026795384615	9.11160993846154	8.8608128025641	9.56517161538462	9.35170209230769	9.47460528205128	8.84160612307692	8.64242066923077	8.54070467692308	9.29086157435897	9.12246091282051	9.11542645128205	8.7978818974359	9.16877871282051	9.23647103076923	9.17196506666667	8.94202358974359	8.50584735897436	8.98844284615385	9.24318251794872	8.7978818974359	8.87393290769231	9.5390299025641	8.98285694871795	9.41676750769231	8.71850663076923	9.35398863333334	8.85996203589744	9.10174694358974	9.73842616410256	8.50209309230769	8.5357915	8.8316869948718	8.99842304102564	8.98775582051282	9.19613697948718	9.02196580512821	9.38642167692308	9.45906034358974	8.90983209230769	9.1655651025641	9.35881158974359	9.67314249230769	9.76138334358974
GSDMD	7.76496307179487	8.44239773333333	7.50543783589744	7.20334028461538	6.9990703974359	7.70610844102564	7.11323385641026	7.27934136410256	6.96367095897436	6.95746270769231	7.16358435384615	7.2922235051282	7.3363255025641	7.86634968205128	6.90019668205128	7.38648576923077	7.34797721025641	7.24241141794872	7.33290533846154	6.75697392307692	6.83920165641026	7.37395822564103	8.90983209230769	7.12286405128205	7.08673365384615	7.26444608205128	7.24602603076923	6.90540974358974	7.3578412	7.10099250769231	8.30955104102564	6.83569055897436	7.6899962974359	7.05956204102564	6.76716472820513	7.97286801025641	7.95035472307692	7.44850978205128	7.20215122307692	6.96792230769231	6.89260982307692	7.26255873846154	6.90524476666667	7.18480598717949	7.96878502564103	7.3312209025641	7.00005481025641	6.84348766923077	6.87218309230769
CNNM3	8.29187964615385	8.40713323076923	7.95453131794872	7.60959849230769	7.29758909230769	7.67096773846154	7.51963810769231	7.75562621025641	7.47234404102564	7.49177647179487	7.36558033846154	7.3562334974359	7.45856492820513	7.7224575025641	7.26498245641026	7.50706693333333	7.40136601538462	7.40559304615385	7.26309412307692	6.88816753333333	6.83033256410256	7.53189986153846	8.24320653846154	7.50558038461539	7.62465107692308	7.60290984615385	7.58536781025641	7.3753462974359	7.6035704974359	7.44497362564103	7.92480466153846	7.31466663589744	8.0610206051282	7.31802578461538	7.19224556923077	7.44893200512821	7.60903071794872	7.68061742051282	7.53962689230769	7.23338953333333	7.43057131794872	7.60663565641026	7.48809248205128	7.41716851794872	7.88789358461538	7.46692788717949	7.35455154358974	7.33794233846154	7.27308814358974
NPTX2	9.07881500512821	8.36268224102564	10.0284715948718	10.3732514358974	10.9132834205128	11.2637010461538	10.0394814153846	10.6740253846154	10.5215957076923	10.6247938102564	10.6537485179487	9.91006637435897	9.63091601025641	9.67858242564103	9.91634277435897	10.0151094205128	8.8827759	9.43134488717949	9.46734158461538	11.3214809692308	9.71880212820513	10.4563506307692	7.35542311282051	11.0728619846154	9.44014425897436	9.54964811794872	9.99099091282051	10.4955910666667	9.7897828	10.5991377589744	7.91069299487179	10.6293814461538	7.89686091025641	10.1777225692308	10.5843990102564	9.84690991794872	8.51044882564103	8.75991088461539	10.1348282564103	10.0366742871795	10.098936574359	9.42690311282051	10.4505388	12.1619131487179	7.77188807692308	9.43498124102564	10.3120826	9.92692666153846	10.2025173076923
TSPAN7	12.6453254666667	11.6801233897436	12.1809479794872	12.9696148512821	12.9887095179487	13.0093445794872	13.2483597641026	12.7635237641026	13.0754852410256	13.2483597641026	12.9317454769231	13.1436804820513	13.0329372923077	12.7939503282051	13.3649148615385	13.0536678564103	13.0536678564103	13.0754852410256	13.2209080461538	13.2209080461538	13.1945473128205	13.1436804820513	12.0384649128205	13.0754852410256	12.8771504974359	13.0329372923077	12.7021679128205	13.2483597641026	13.0998254461538	13.1218290358974	12.5372272461538	13.0754852410256	12.4590124564103	13.2209080461538	13.1945473128205	12.8403554717949	12.8949064717949	12.7782955794872	13.1708706307692	13.3042921846154	13.1708706307692	12.9317454769231	13.1436804820513	12.8403554717949	12.5233129641026	13.2209080461538	13.0754852410256	13.2209080461538	13.2209080461538
PPP1R16A	8.76076947179487	9.77236828717949	8.78162026666667	8.6008795025641	8.32258993846154	8.56465476923077	8.60284864358974	8.56829763076923	8.37564614871795	8.34038576410256	8.45355572307692	8.41796653333333	8.5228159025641	8.36456176923077	8.13911151282051	8.28566001538461	8.00415723846154	7.87364143333333	8.04680185128205	7.29883456410256	7.11987328205128	8.32792122564103	9.15757174358974	8.28072328205128	8.20802675897436	8.29054011794872	8.68221160512821	8.46868750769231	8.39245118461539	8.26357798461538	8.44003852051282	8.1090198	8.96733442051282	8.47192976923077	7.92708666666667	8.27699741538462	9.11542645128205	8.42943768717949	8.35352094358974	7.91276607435897	8.29210200769231	8.09383144102564	7.99899372564103	8.52750570769231	8.79610811794872	8.19528337948718	8.32696885384615	7.86782844102564	8.02882920512821
SLC15A3	7.8040898	9.05134511794872	7.77888736410256	7.58218644871795	7.68094952307692	8.24591592307692	7.59402510769231	7.51181918717949	7.43633121538462	7.42979324102564	8.41563105641026	8.05534587948718	7.95152046153846	7.97718420769231	7.85205284615385	7.56538636410256	7.81229682307692	7.52092191794872	7.61425736153846	7.08914987435897	7.37013557948718	7.99341039487179	9.11702581538461	7.80865401025641	7.58982858717949	8.18080691282051	8.15407266410256	7.57292204615385	8.13484546153846	8.22425738205128	9.03886503076923	7.77057346666667	8.6202487948718	7.96024723589744	7.37200996410256	8.78318334358974	8.13255275897436	8.16661450769231	7.82213507692308	7.71559319487179	7.62623613846154	8.3575032	7.78656254871795	7.88163717948718	9.13560929230769	7.98928646153846	7.74488994871795	7.54759497435897	7.24253554358974
FOXC1	9.29931453333333	10.5442080512821	9.75482218461539	8.54584664102564	8.20038802564103	9.34632724102564	8.73086876923077	8.71334902564103	8.06823397435898	8.24634734358974	8.53301353333333	8.52359186666667	8.63794663076923	9.18725345641026	8.34823186153846	8.64318068205128	9.00898582564102	8.55751359230769	8.74940375384615	7.49743333076923	7.9630743974359	8.7166978974359	10.800234225641	8.54531837435897	8.35562814871795	9.15676461538462	8.7445795025641	8.35562814871795	8.52697328205128	8.53257078974359	9.59915289487179	7.92064227179487	9.24664341025641	8.48008483589744	8.1257288	9.06122093333333	9.61694394358974	9.43778648205128	8.87656201025641	8.22573498461538	8.5778678948718	9.04656062051282	7.98122063589744	8.15878320512821	9.49878002564103	8.28803070769231	8.38813443589744	8.11827531282051	7.99691328717949
BRAT1	9.52277890769231	9.52140943333333	9.42145642051282	9.22642835384615	8.66616369230769	9.03673768461539	8.89871084615385	9.12625231794872	8.69997431794872	8.70725976153846	8.89033386666667	8.53658170769231	8.63201033333333	8.80895974871795	8.32465715897436	8.45703829230769	8.29691811794872	8.27168311282051	8.19016273333333	7.66012143589744	7.87241455897436	8.73086876923077	9.55892332564103	8.69105468974359	8.75963984102564	8.87452004102564	8.71451382564103	8.62547512307692	8.77110144102564	8.79547541538462	8.63740535384615	7.94569805128205	9.25334494358974	8.35562814871795	8.00136874871795	8.07943740512821	8.63955053333333	8.31077009487179	8.28097106666667	8.04256271282051	8.06779018974359	8.45456906153846	8.43901041282051	8.7632125948718	8.70440167435897	8.56489568205128	8.67978732307692	8.3176032	8.19762021538461
MAP3K6	8.17880786410256	9.23817398461538	8.36642228205128	7.65104506666667	7.3724742	8.42613725384615	7.77483238205128	7.93615052564103	7.54669513333333	7.36988535384615	7.48921647179487	7.60977371025641	8.01825893333333	8.14966311282051	7.45808575384615	7.85660504102564	7.696766	7.86080056153846	7.60044225128205	6.50454308205128	7.13288443076923	7.96041762564103	9.12587528205128	7.65167415384615	7.20721501538462	7.62593021025641	7.69740226666667	7.69613888205128	7.75578638205128	7.63338394358974	8.47838550769231	7.60916371282051	8.20672808717949	7.55685285128205	7.72804982820513	7.92598424615385	8.07815906153846	7.87837275897436	8.19888318205128	7.46390964615385	7.66539575897436	7.76311253333333	7.40751873333333	7.83991274615385	8.02745554615385	7.60786472820513	7.6899962974359	7.69613888205128	7.83201718974359
ATP2A2	8.98425287179487	8.54127821538462	9.07997333333333	9.2780563948718	9.69543034871795	9.09571463589744	9.6368549948718	9.25834868717949	9.52871837948718	9.61788706666667	9.49393282564102	9.85514508717949	9.53245845641026	9.37382203589744	9.73293090769231	9.51728622564103	9.51728622564103	9.57007207692308	9.85876441538461	10.6537485179487	10.4255919948718	9.52666699487179	8.71615107692308	9.68171957948718	9.61066511282051	9.31319039487179	9.43592339487179	9.65457169230769	9.52185613333333	9.44508608717949	9.16956454358974	9.96522165128205	8.4854394	9.6237646051282	10.1405758102564	9.79193571282051	9.43778648205128	9.23055657435897	9.68273541538461	10.1045380717949	9.71787211794872	9.5277570051282	9.74600295897436	9.41960850769231	9.16319715897436	9.54770123076923	9.49193611282051	9.78435521538461	9.80547992820513
ZBTB20	9.6288498974359	10.7259811025641	10.0354476410256	8.8256105025641	8.50162151282051	9.24838311282051	9.12315086666667	9.0334488	8.70993397948718	8.82623823076923	8.79172945128205	9.17078943589744	9.4977969025641	9.72745045128205	9.06203861025641	9.20946792820513	9.35792245128205	9.32276092307692	8.76629702051282	8.25232091282051	8.44783650769231	9.09394058974359	10.6811199179487	9.12092226666667	9.30353947692308	9.33584845641026	9.79084607692308	8.98006156410256	8.99400328205128	9.09790152307692	10.1851439692308	8.97160194358974	10.2308754205128	9.40671407692308	8.46047258974359	9.50712843589744	10.4030655435897	9.78103947692308	9.31445092564102	9.29836816410256	9.04509813333333	9.27033150769231	8.86811596923077	8.43157400769231	10.5950119794872	9.1395439025641	8.86747887692308	8.54584664102564	8.71505433333333
SVOP	9.28995498974359	7.72130172051282	8.97608354102564	9.73516382564103	9.47982842307692	8.46773336153846	9.07246495897436	9.56035111282051	9.31053487692308	9.12092226666667	9.48223483589744	8.61802196410256	8.2282639948718	7.74721621538462	8.72002394871795	9.04474508717949	8.68960123589744	9.07539171794872	9.10773526666667	9.97853811538461	9.25588627692308	9.18249822564102	6.43534152820513	8.92490090769231	9.19211210769231	9.44787638461538	8.88792606410257	9.57902462051282	8.94921135897436	9.5661534	7.06804055641026	9.54094448205128	7.58030344358974	9.14069223076923	9.07802976666667	8.62468645641026	7.50917224102564	8.31712571794872	8.83200831282051	9.27289774871795	9.12938770769231	8.28001655384615	9.48127692820513	9.2041033948718	7.4482150948718	8.79333026153846	9.43315326666667	9.33848023589744	9.23304011282051
KIFAP3	10.938090374359	9.3835819025641	10.6854136769231	11.0390029948718	10.986329	10.5950119794872	10.8154085333333	10.8412775897436	10.7043672666667	10.5338664051282	10.9132834205128	10.7684210358974	10.4719335794872	10.4542248461538	10.800234225641	10.7020969282051	10.6451108769231	10.5482333948718	10.7564691846154	11.3457192461538	11.2903815179487	10.5971679846154	9.43134488717949	10.5692597230769	10.6877408102564	10.7927496461538	10.5713544871795	10.9693146923077	10.7373573487179	10.6607430410256	9.49393282564102	10.7281940769231	9.45633354358974	10.7704877487179	10.9548730153846	10.3696417794872	9.91634277435897	10.2384999589744	10.1575643871795	10.5865873846154	10.5482333948718	10.1876045666667	11.0605302307692	10.7878568512821	9.6208832974359	10.7444835025641	10.800234225641	10.9943007282051	10.7421842
GFAP	11.3457192461538	12.3626302615385	12.631134425641	10.8619942871795	10.3137712307692	11.9351942564103	10.6584734564103	11.1731229333333	10.7259811025641	10.1522713487179	11.1267157487179	11.9573240358974	11.3536396102564	11.8608533692308	12.1348788871795	12.4093018410256	12.7939503282051	12.5909724102564	11.8869953538462	10.3357314820513	11.1731229333333	12.0384649128205	12.9135711692308	11.6195081076923	11.4672017948718	11.6195081076923	11.7137337435897	11.5457181230769	11.8288041230769	11.6139425692308	12.9135711692308	11.5056631230769	10.957931774359	12.0303103589744	11.3375510205128	12.233170225641	12.2641704205128	12.7176499384615	12.8403554717949	12.5372272461538	11.4861707384615	12.7021679128205	11.1563666923077	10.1420811538462	12.8771504974359	12.6177842820513	11.7907706820513	11.6025471846154	10.8203966358974
GLO1	8.82025021282051	8.74428203846154	8.80742041538462	9.39738137435898	9.89529125641026	9.39738137435898	9.51728622564103	9.41726343076923	9.23135543076923	9.43878608717949	9.79639702051282	9.49393282564102	9.24838311282051	9.26651136666667	9.82691965128205	9.54483885128205	9.71568067692308	9.5907138	9.78544064102564	10.1813949948718	10.2292220307692	9.32363954871795	9.08033785897436	9.32234962820513	9.60059947692308	9.20095382051282	9.22388847179487	9.6358214	9.66485594358974	9.47704626153846	9.9073957025641	9.9312194974359	8.97089056410256	9.79084607692308	10.0902989435897	9.53338742564103	9.83281752820513	9.70165050769231	9.92631834358974	9.89285393333333	9.74924763589744	9.65234541538462	9.57702318974359	9.55063198461538	9.23135543076923	9.6189066974359	9.41208637435897	9.94645144102564	9.78544064102564
DNM3	10.6877408102564	8.62625076923077	10.2040331025641	10.7977263794872	11.1866220102564	10.2449462461538	10.7904543179487	11.1055492461538	11.0875754051282	11.1834208	10.8540084615385	10.5195440666667	10.257606425641	10.5175770769231	10.6429383025641	10.7305611333333	10.4739042512821	10.5175770769231	10.9889969948718	11.1664684717949	11.0816071692308	10.5215957076923	8.91350827948718	10.8330843282051	10.8808238307692	10.3037904769231	10.3551134974359	10.7444835025641	10.5885534512821	10.7878568512821	9.27888447179487	10.800234225641	9.44612084102564	10.590582774359	10.9775591076923	10.2369202153846	9.48223483589744	9.83761717948718	10.1928038153846	10.9491167948718	10.800234225641	10.460288974359	10.8673798871795	10.9190122205128	9.04069886666667	10.7090956974359	10.7467559076923	11.0480969897436	10.9748855487179
SC5D	8.47666944358974	7.74163397948718	8.06698462051282	9.22388847179487	10.0931402102564	9.06203861025641	9.36801009230769	8.93505505128205	8.92149143076923	9.4977969025641	10.0588382	9.52096273333333	9.01621681538461	9.16355961025641	9.8687523948718	9.45213912051282	9.65866855384615	9.56035111282051	9.63991462564103	10.6120088974359	10.4049585487179	9.13917072051282	8.65015342820513	9.05385039487179	9.37106295897436	9.254163	9.11702581538461	9.6870538	9.27367185641026	9.52666699487179	9.1655651025641	10.2260671435897	9.20679452051282	9.92001965128205	10.1146209948718	8.88411324358974	8.49308574102564	9.47563729230769	9.88696042051282	9.66894614358974	9.94519484102564	9.7503252	9.54662956410256	10.2008733384615	8.74398457435897	9.77669242051282	9.55743664615385	9.81218414871795	9.8751385025641
ACACB	9.24318251794872	9.02735571538462	8.81551526153846	8.25787043589744	7.89610923076923	7.97476143589744	8.16803218974359	8.54937853333333	8.14578153333333	8.02745554615385	7.99234964615385	8.62337927179487	8.59937737948718	8.84845376410256	8.25706184615385	8.86747887692308	8.16884331794872	7.92860587179487	8.52750570769231	7.37325517692308	6.89649173333333	8.25421997435897	9.80085463589744	8.01057798974359	8.56774241538461	8.26074235128205	8.4151858	8.01076992564102	8.70696915384615	8.32076689230769	9.39738137435898	8.30218738974359	9.15757174358974	8.55158022564103	7.67480752307692	7.81404355897436	9.73462206410256	8.80307721282051	9.16036866153846	8.28426538461538	8.34162150512821	8.98006156410256	8.1820800974359	8.10716422564103	9.33106054102564	8.19016273333333	8.22180406666667	7.57415576923077	7.75680223846154
BCL6	10.2056061897436	11.2380840307692	11.1800058410256	9.59274062564103	9.20095382051282	10.7804387641026	10.1974239179487	10.5055646153846	9.65457169230769	9.52482084615385	9.23732375384615	10.8646927333333	10.8305660307692	10.9270340358974	9.42969004102564	9.90371587179487	10.4919147692308	10.7585977589744	9.96777895384615	9.30736611538462	9.56754917179487	10.0284715948718	10.8673798871795	9.82926303076923	9.70371235897436	9.95637707179487	10.1792594461538	9.15922052307692	10.0072258	9.84690991794872	10.8646927333333	9.88576600512821	10.2956519897436	9.70371235897436	9.67212259487179	11.3658422102564	11.4226967230769	9.83992414871795	10.6902730769231	10.1245773641026	9.67744338974359	10.1913513333333	9.49193611282051	10.3120826	10.6831934512821	9.99392098974359	9.78103947692308	10.1806245025641	9.97538462564103
UBE2N	10.5277195076923	8.82976517948718	9.91006637435897	10.8942771435897	11.1934948051282	10.3480348769231	10.4919147692308	10.8053285948718	11.2100209692308	11.1530702153846	11.1598805435897	10.2353580615385	10.1003314358974	9.66894614358974	10.6030580769231	10.4255919948718	10.2843098974359	10.3827855948718	10.4815915846154	11.1497309282051	10.9548730153846	10.5113244923077	9.27888447179487	10.7067725282051	10.5799292615385	10.4505388	10.1175562051282	10.7852951333333	10.4899259076923	10.7421842	9.28402688717949	10.7490828717949	9.84997656666667	10.5544164717949	10.8053285948718	9.88823364615385	8.76750131282051	9.73293090769231	10.3679289076923	10.3696417794872	10.7660579846154	10.4524398461538	10.8916586358974	11.1055492461538	9.3807942	10.5399127487179	10.7564691846154	10.8178770410256	10.9132834205128
ZDHHC8	11.4059522102564	11.5509531846154	11.6458892410256	10.7610578051282	10.4919147692308	11.0994935333333	10.9491167948718	10.8330843282051	10.3463052051282	10.3957411538462	10.3323846820513	10.8330843282051	11.1299047692308	11.2637010461538	10.4011613589744	10.4049585487179	10.5971679846154	10.7564691846154	10.4380623333333	9.71018589230769	10.225267251282	10.6406942615385	11.3734273589744	11.0115315538462	10.4919147692308	10.7398797282051	11.0205447384615	10.4563506307692	10.3939090717949	10.3604262102564	10.6451108769231	10.0245077230769	10.7585977589744	10.6926406512821	9.91006637435897	10.9831354666667	10.8385320820513	10.7166145948718	10.358638225641	10.3055379230769	10.3137712307692	10.4468947435897	10.4815915846154	10.3770962717949	11.0634088717949	10.5927023641026	10.5338664051282	10.2658688666667	9.98545594358974
RGS7	8.64683511282051	7.6657019025641	8.7584103948718	9.7559551025641	10.5734448820513	9.20795101538462	9.93298456410256	9.90872390769231	10.2384999589744	10.4468947435897	10.0754890461538	9.60857704102564	9.57402857435897	8.23202068205128	9.63787455897436	9.83761717948718	9.17675285641026	9.22071985128205	10.0546670205128	10.6203420358974	10.5585832717949	9.78647134358974	7.14555314871795	10.0312298051282	9.92001965128205	9.71342922564103	9.70919568717949	10.2244673589744	9.9137601948718	10.000566174359	7.28561204871795	10.3624513487179	7.93335427179487	9.67159531282051	10.515430625641	9.02338972307692	7.95228385128205	8.64989112820513	9.45445688205128	9.98545594358974	10.0177226358974	9.65025453333333	10.0588382	10.1867926153846	7.94799282051282	9.78228916410256	10.215093774359	10.4126463538462	10.6763728461538
ENPP5	8.5773496025641	7.56009614358974	7.93971392820513	8.18780694871795	8.62977213333333	7.90229154358974	8.55726254358974	8.48491733846154	8.6014308974359	8.48565887692308	8.54735305641026	8.53808467179487	7.78459811794872	7.82304143076923	8.43674997948718	8.23510375641026	7.90189862051282	7.97951596410256	8.20038802564103	8.59669048717949	8.45948102564103	8.58177791282051	7.28472248205128	8.45082976410256	8.59669048717949	8.13079170512821	7.72640080769231	8.86023396153846	8.32303498461538	8.2658378974359	7.62240036153846	8.49716207692308	9.42238928717949	8.76502923589744	8.51731757948718	7.99383054358974	7.84523528461538	8.50865453333333	8.23094402051282	8.400597	9.01581543076923	7.98946279230769	8.32966483076923	8.77400591282051	7.7839247025641	8.44362215384615	8.74971962051282	8.49525185128205	8.61203998461538
HERC1	9.24491376410256	8.30751087435898	9.10699878461539	9.68921459487179	9.71674898974359	9.19000587435898	9.75375705641026	9.60555862564103	9.55345456410256	9.58000293333333	9.45065125128205	10.0273012102564	9.49393282564102	9.50712843589744	9.90872390769231	9.77236828717949	9.73628924615385	9.8317111025641	10.0830901435897	10.3551134974359	10.525522	9.54662956410256	8.41870058205128	9.55444248205128	9.57007207692308	9.60555862564103	9.26869931282051	9.71342922564103	9.60154096410256	9.63483932307692	8.49425245641026	9.72149246153846	8.6163274	9.85166727692308	10.0151094205128	9.12587528205128	8.89675517948718	9.12549824615385	9.1161505025641	9.89402233846154	9.66183054358974	9.23817398461538	9.80781945641026	9.2746044	8.52359186666667	9.72854592307692	9.67418857948718	9.94763455384615	9.77008248717949
SCN2B	9.23857819230769	7.75747675897436	9.16392206153846	9.67526997948718	9.99519871282051	8.90054257948718	9.96407882564103	9.24403264102564	10.0888884153846	10.1492945384615	9.89888073333333	9.33715020769231	9.20301143846154	8.28072328205128	9.71240124102564	9.86933748205128	9.30434136410256	9.44056908717949	10.1851439692308	10.0768537589744	10.3957411538462	9.87870487692308	7.49124840512821	9.97791652307692	10.2568580538462	9.7340803025641	9.39824827179487	10.3393838410256	9.67418857948718	9.92871565641026	7.59063738461538	9.91506942051282	8.64318068205128	9.58485572307692	10.020314574359	9.13598671794872	7.79327678974359	8.84064675128205	9.38177264615385	10.1160842051282	9.77878029230769	9.09278459487179	10.1089421487179	9.62777257435897	8.29828758974359	9.56229078974359	10.011134625641	10.1190729179487	10.1685516358974
ATP6V1G2	8.8973642	8.0050824051282	8.77225682564103	9.49393282564102	9.87393237435897	9.0516848	9.54483885128205	9.28062172307692	9.71787211794872	9.78544064102564	9.85514508717949	9.31488285641026	9.14652361025641	8.59829251794872	9.3051712	9.39824827179487	9.06653095897436	9.1410311025641	9.66578397948718	10.1479143076923	10.0732316410256	9.48921748205128	8.42894046153846	9.59861322051282	9.79303177435897	9.52571671282051	9.34111304615385	9.87165848205128	9.73516382564103	9.75708393846154	8.45056110769231	10.0019094051282	8.68562514871795	9.38731652820513	10.1232208307692	9.27976121025641	8.32673036923077	9.03565914871795	9.53806577435897	9.70051293333333	9.70479402564103	9.47658812307692	9.89529125641026	9.55639385641026	8.56721237948718	9.48625680512821	9.85288823589744	10.064401625641	10.0817183948718
YWHAG	9.43093096153846	8.30821076923077	9.43878608717949	10.4877726153846	10.9635211692308	9.72965088205128	10.3055379230769	10.2308754205128	10.7467559076923	10.6675795384615	10.7233484102564	10.5175770769231	9.98052831794872	9.05905254871795	10.2956519897436	10.3790864769231	9.8751385025641	10.1928038153846	10.7878568512821	11.0264586051282	10.8027328102564	10.2292220307692	8.31958942051282	10.5585832717949	10.6269602	10.1897987333333	10.1320004410256	10.8027328102564	10.2867010076923	10.5843990102564	8.27770265128205	10.6317562461538	8.58177791282051	10.3480348769231	11.0002640769231	10.1435828307692	8.66416273076923	9.10472312307692	10.2324465487179	10.5821425794872	10.6926406512821	10.0622863	10.938090374359	10.8779361282051	8.94024226666667	10.5885534512821	10.8330843282051	10.8916586358974	11.0480969897436
ENKD1	8.83440690769231	8.8542440051282	8.71104996923077	8.45948102564103	8.12897562564103	8.45009196923077	8.17228767179487	8.48334173846154	8.19063598461539	8.25354979487179	8.0297834025641	8.01246155384615	8.16701357179487	8.18645904615385	7.93190208717949	8.09437463076923	8.18971197948718	8.05599197435897	7.84646916410256	7.2480690025641	7.69711095384615	8.33062862307692	8.99222625897436	8.23984865897436	8.16339852820513	8.16048174871795	8.26272418974359	8.09745321538461	8.3617935025641	8.00196131282051	8.05415967179487	7.69300303589744	9.0334488	7.96058801538461	7.89150753333333	7.83418081538462	7.73975518974359	8.13255275897436	8.20212883589744	7.6115172974359	7.94610491794872	7.84414647692308	7.84863334358974	8.3063878974359	8.48565887692308	8.23270575384615	8.04334566666667	8.07232048717949	7.84414647692308
SIPA1	8.06779018974359	9.30965823589744	7.86261748974359	7.3753462974359	7.29425978717949	7.84024714615385	7.73449482564103	7.71328645897436	7.15006251794872	7.10072706666667	7.44995242820513	7.86348880512821	7.60711354102564	7.58504981538462	7.13195401538462	7.34367033076923	7.06406031538462	6.95447271025641	7.22424787948718	6.66013386153846	6.36985458205128	7.59496650769231	9.13879753846154	7.55534611794872	7.39609216923077	7.4534681948718	8.08087763589744	7.19665856410256	7.78946688205128	7.59996908717949	8.39962836410256	7.1709367025641	8.1164542	7.18233541794872	7.02617577948718	7.22452203333333	7.90732333846154	7.34717456153846	7.47939775897436	7.04560044615385	7.19418834358974	7.26071367692308	7.1365892051282	7.29883456410256	8.37210791282051	7.54309643589744	7.29076676923077	7.0719907025641	6.96685991794872
ZNF621	8.0914291025641	8.56465476923077	8.34823186153846	7.66291196923077	7.40202353589744	8.04256271282051	7.52106127692308	7.8656917948718	7.32383569230769	7.34282154358974	7.75663216410256	7.95907021025641	8.1309914974359	8.41990685641026	8.02940364871795	8.03035873333333	8.19296643589744	8.10068685641026	7.88319417435897	7.12154850769231	7.34178408974359	7.41558817179487	9.18004182051282	7.39359384615385	7.56873555384615	7.48184056153846	8.17905218461538	7.75098636923077	7.81179114358974	7.69282374871795	8.85685798461538	7.79847226153846	8.55501008205128	7.85570436410256	7.38076235897436	8.24525091282051	8.94774960512821	8.55670886153846	8.08462496410256	7.75365944615385	7.80164735897436	8.42286855897436	7.58013391794872	7.56139551538462	8.75422347179487	7.96058801538461	7.63788075128205	7.5672108	7.3083738
CUEDC1	9.71787211794872	10.0682303435897	9.02338972307692	9.02338972307692	8.53706411794872	9.44141585641026	8.59289843846154	9.66340943076923	8.83075301538462	8.57231606666667	8.81130856923077	7.99882227179487	8.24856856410256	9.21829399487179	8.43674997948718	8.65388978974359	8.65357838461538	8.41377058461538	7.94569805128205	7.75980031538462	8.11123774615385	8.98628706666667	10.0354476410256	8.27721953333333	8.88963156923077	8.98775582051282	8.87784472820513	8.67633922564103	8.85173923076923	8.61493835384615	9.5858345025641	8.42093731794872	9.46379731794872	8.6630659974359	7.9961894	8.38406235128205	8.84845376410256	9.254163	8.60680091282051	7.98999635384615	8.65357838461538	9.04957652307692	8.78605206153846	8.4433859974359	9.15281659487179	8.90983209230769	8.63520511282051	8.32053556923077	8.1965835025641
RASL12	7.31437789230769	7.7839247025641	7.9099372	7.0927698	6.91020893589744	8.57681895897436	7.27066531282051	7.27480062307692	7.57577502564103	6.75183064871795	7.26950767692308	6.8411066025641	6.98607500512821	8.16110754871795	7.0987437025641	7.42586400512821	8.02192497692308	8.00887122307692	7.40789124358974	6.80349365641026	7.06427928461539	7.68437502820513	8.80769872820513	7.30239133333333	7.36828766153846	7.37233826153846	7.39262925897436	7.10372117179487	7.07075305128205	7.5378518051282	9.20605873846154	7.29453846923077	7.67732764615385	7.40685067435897	7.08981535384615	8.00397054871795	7.56706782307692	7.93632358461538	8.03614776923077	7.13288443076923	6.90028121794872	7.51596029230769	7.31870394102564	7.72320229230769	7.88339826666667	7.56332404615385	7.68903946153846	7.83604094358974	7.28357885641026
LIME1	9.2965611025641	9.55297782820513	9.38221528974359	8.66665398461538	8.25662846666667	9.08305936923077	8.33679370769231	8.44485858717949	8.43626315384615	8.42286855897436	8.27211471282051	8.44884397435897	8.53124213589744	8.9890985025641	8.25965513333333	8.51151295384615	8.51975369230769	8.42212147692308	8.34114705641026	7.26840785384615	7.81990267179487	8.69997431794872	9.04690961794872	8.19888318205128	8.5295188	8.72551691282051	8.69670874871795	8.1965835025641	8.54558250769231	8.38813443589744	8.29580743076923	8.22116325384615	9.05134511794872	8.59514630769231	7.81003055384615	8.48110047435897	8.03885162051282	8.64654575897436	8.61387644871795	7.85694437692308	8.43875077435897	8.73026795384615	8.2480999948718	8.50909981025641	8.95604459487179	8.5936788974359	8.4088128948718	7.99362046923077	8.09060151794872
STAT4	7.91850991282051	6.36666188717949	8.01332136410256	8.60893176923077	9.32597892564103	7.95152046153846	8.86377566153846	9.00898582564102	9.37023225128205	9.47930474871795	8.45703829230769	7.81404355897436	8.0056819025641	7.11716492307692	8.22654566153846	8.69296393333333	7.98344593846154	7.99539943076923	9.00272680512821	8.10415969487179	9.30882202564103	8.88443775897436	6.43853256410256	8.84160612307692	9.15034046666667	8.30546736410256	8.24189233846154	9.06616363589744	8.68734361538461	8.82592436666667	6.32290987692308	8.87163135641026	7.06222794615385	8.24525091282051	9.28568865641026	7.44949921025641	6.46982338205128	7.52350765897436	7.43853887179487	8.28189544102564	8.72734891282051	8.23745812820513	8.86694133846154	9.04175637435897	6.54497247435897	8.51070104615385	8.76018192820513	9.46650809230769	9.45115450512821
ELK1	10.5950119794872	10.2922374307692	9.65660927692308	9.58771102564103	8.85938985641026	9.22071985128205	9.69227894871795	9.62935786923077	8.721543	9.07691015897436	9.19173116923077	10.0748299282051	10.0526309076923	9.7603315948718	8.88632007179487	9.72089228205128	9.19047610769231	9.26869931282051	9.80547992820513	8.73316309230769	9.40851701538462	9.67106803076923	8.78605206153846	9.61592882564103	9.46821931794872	9.55250109230769	9.31142231282051	8.80657274871795	9.65234541538462	9.08528494358974	8.76076947179487	8.96592247179487	9.30882202564103	8.81803761538461	9.4577007974359	9.61066511282051	9.40296451282051	9.08566168974359	9.68652088974359	8.86997133333333	9.05826679487179	9.41303771282051	9.35081697435897	9.00201462564103	9.58390547179487	9.27367185641026	9.64713675897436	9.09571463589744	9.24914424102564
ST6GALNAC5	7.99691328717949	6.27034742564103	7.96764697948718	8.84592376410256	9.31766414358974	7.74954756923077	8.81865607692308	8.16680458974359	8.5207237948718	9.20095382051282	8.79962315897436	8.54913112051282	8.16387248717949	7.01546645897436	8.05474847692308	8.84782612307692	7.58384788205128	8.01209973333333	8.52823384615385	9.26777356923077	8.91930941282051	8.93896587179487	6.44163641025641	8.88963156923077	8.53861258974359	8.58718638205128	8.50379957179487	8.83009256410256	8.61258847692308	8.68331967692308	6.20318586666667	8.7840467948718	6.56148106153846	8.47019281794872	9.0731250974359	7.93842696410256	6.80295574871795	7.53411647179487	8.26003491794872	8.34726499487179	8.72612167179487	7.68771652307692	9.03418414358974	8.78877631282051	6.81922894871795	8.2414253025641	9.20833324358974	8.5513065051282	8.09902937435897
SCOC	9.31053487692308	8.63794663076923	9.14994555384615	10.3236488923077	10.7804387641026	9.76085746923077	10.2776571641026	10.2071617641026	10.6120088974359	10.7067725282051	10.8490582564103	10.0299328923077	9.82807785641026	9.6237646051282	10.5821425794872	10.1297993076923	10.1851439692308	10.1479143076923	10.2889711589744	11.0029244871795	10.733970551282	10.2496949230769	9.45349908717949	10.2463688974359	10.5756549230769	9.99392098974359	10.1700813025641	10.7090956974359	10.2694712205128	10.6516157076923	9.49059162820513	10.7233484102564	9.7514896974359	10.2463688974359	10.7767037076923	9.93489316410256	9.74067391282051	9.85111428974359	10.3055379230769	10.6495088564103	10.8253255435897	10.4919147692308	10.6926406512821	10.6516157076923	9.66183054358974	10.4180975487179	10.5799292615385	10.6293814461538	10.7878568512821
TP53I13	9.13721545641026	9.60461791282051	9.11083736410256	8.48732462051282	8.22573498461538	8.63442718205128	8.44705367692308	8.47390169230769	8.09826408717949	8.23745812820513	8.3809952	8.15003412307692	7.97971505128205	8.40131662051282	8.01691925897436	8.06006852307692	8.12532882564103	7.93650556923077	7.8314683051282	7.29325807692308	7.14728956923077	8.25576316923077	9.6095676974359	8.2767752974359	8.22354128205128	8.45802875897436	8.46968015641026	8.00013365128205	8.2978458051282	8.27943804615385	8.55474031282051	7.78027793589744	9.07959281282051	7.98215716153846	7.63120842051282	7.98887016923077	8.0941902	8.47719594102564	8.12979771282051	7.69033105641026	7.79101061025641	8.12957083076923	7.78292125384615	8.2748638974359	8.69530665128205	8.0922202	7.98748141538462	7.65167415384615	7.64690884102564
STXBP1	8.18665369230769	7.39578604615385	8.20759502564102	8.55206821538462	8.78162026666667	8.2261664974359	8.46595678461538	8.35375403076923	8.65895069230769	8.69699551282051	8.44167863589744	8.71789504102564	8.52640907179487	7.99993012307692	8.7512760051282	8.71728455384615	8.45109842051282	8.50558564102564	8.9064045025641	9.19295895384615	9.12549824615385	8.470894	6.82112527692308	8.56040783589744	8.59937737948718	8.45259661538462	8.19358357435897	8.88378872820513	8.48182075897436	8.49619531282051	7.06485652820513	8.81930155384615	7.04966570769231	8.60893176923077	8.9890985025641	8.23872597435897	7.46052878974359	7.90408923076923	8.2743858	8.76692378974359	8.5207237948718	8.13656338461538	8.71451382564103	8.30503902051282	7.33875394871795	8.55617756923077	8.70755036923077	8.8917494	8.87452004102564
FAM234B	7.70235262564103	7.21268197948718	7.82885443076923	8.35562814871795	8.63227024358974	7.83975153333333	8.38626881025641	8.23202068205128	8.53353508717949	8.61414121538462	8.33451932307692	8.38500767179487	8.23766222564103	8.01691925897436	8.39365014102564	8.55982344615385	8.18645904615385	8.31848454871795	8.84031134358974	9.04917517948718	9.28312466153846	8.37260344615385	7.08113321025641	8.33541133846154	8.42286855897436	8.06518522307692	8.22595074102564	8.60706597692308	8.21108287179487	8.1631999948718	7.48213625128205	8.7632125948718	7.2584208	8.33885296666667	8.85173923076923	8.1047835948718	7.82621563589744	7.67352375897436	8.2572774974359	8.62651936923077	8.58331206666667	8.12385146666667	8.42117142820513	7.9558867	7.61392753589744	8.2478860948718	8.37066442051282	8.72818118205128	8.68448804615385
ATP6V1D	10.8998443589744	9.95637707179487	10.6140317538462	11.4356117641026	11.6514376666667	10.5134133076923	11.2529489948718	11.298446825641	11.5204057076923	11.5717588820513	11.5004566358974	10.8972085897436	10.6076948564103	10.1700813025641	10.9548730153846	10.9410564358974	10.6763728461538	10.8027328102564	11.1204405128205	11.5403206666667	11.3575493230769	11.1085931128205	9.96407882564103	11.2529489948718	11.2903815179487	11.0994935333333	11.1299047692308	11.4541773333333	11.2277327846154	11.361829974359	9.88162292307692	11.2380840307692	10.1506634923077	10.9025734153846	11.2903815179487	10.7191754307692	10.1190729179487	10.4201309589744	10.7421842	11.2602125589744	11.1800058410256	10.6340289846154	11.3734273589744	11.4059522102564	10.2760038820513	11.0087057333333	11.3214809692308	11.2944788871795	11.4310589230769
MYO9B	7.9674632974359	8.2940140051282	7.77383381025641	7.11939481282051	7.02849785128205	7.89005388205128	7.0145841974359	7.82358247692308	7.09923225128205	7.03303254358974	7.25439129487179	7.24956137692308	7.30096166666667	8.35142372307692	7.46562557179487	7.33224580512821	7.54819774102564	7.48571407435897	7.2558074	6.67918272051282	7.00509172307692	7.28109421025641	7.89132285641026	7.20685952307692	7.45768025128205	7.33262306666667	7.66734516410256	7.23795386153846	7.45544263076923	7.52479755897436	8.0256860974359	7.01854421025641	7.72082522564103	7.39432127435897	7.10444626666667	7.33014880512821	8.06441936410256	7.77539778974359	7.53633953333333	7.38662102820513	7.39567613846154	7.91923347692308	7.0598821948718	7.02647221794872	7.75080643589744	7.53443032564103	7.28369134358974	7.24213972564103	7.29580001282051
PPDPF	6.53856351282051	6.32275866410256	6.33158026923077	6.62421896410256	6.55588691282051	6.48806180512821	6.61598105384615	6.45405603076923	6.56443833846154	6.6477758974359	6.66770974871795	7.25426537948718	7.10157322051282	7.39792031025641	8.55043246666667	7.5147088974359	8.3654476051282	8.09883107948718	7.75867292307692	8.90445953846154	8.67137708205128	6.62951511794872	6.58817591538461	6.59181472307692	6.76348316923077	6.66715823076923	6.58426193076923	6.78708200512821	6.78587442051282	6.58876254871795	8.0610206051282	7.70083463333333	7.01335112820513	8.00550074871795	7.69790049230769	7.68986222307692	6.93781154615385	8.8294377948718	7.72450447179487	8.27943804615385	7.99082728205128	8.00434392820513	6.9711372	6.66548640512821	7.31857767179487	7.22518236923077	6.74664067692308	7.03241106666667	7.20469278974359
PPFIBP2	8.67050477435897	9.12785718974359	9.1395439025641	7.82232055641026	7.40150054615385	8.08522867948718	7.91982735384615	8.69503323589744	7.87908924102564	7.72686838974359	7.78778153846154	8.52359186666667	8.16864758461539	9.26950963076923	8.11871404615385	7.68230350769231	8.6655527025641	8.70937259487179	7.70579425128205	7.37877723846154	7.38573151794872	7.90553663076923	8.88760345128205	8.03349874871795	8.40567471282051	8.25397523589744	9.17920767179487	8.060281	7.89225112307692	7.93806787948718	8.8177167025641	7.45678386153846	8.72352287692308	8.04021637435897	7.42586400512821	8.44410234871795	9.06049786153846	8.57450306153846	8.13786078974359	7.9789349025641	7.88185317948718	8.38790622307692	7.91923347692308	8.05256275384616	8.9071068	8.67771231538462	7.94488507692308	7.48908958974359	7.53104506666667
NPTXR	7.12020326153846	6.64246878461538	6.8135723025641	7.52118062307692	7.07921518461538	6.9703569974359	6.96603785384615	7.16033144615385	6.9085276974359	7.0684418	7.35981376666667	7.88540568717949	7.73659588205128	6.99359477435897	7.62328222820513	8.08857305128205	7.44122234102564	7.68024835897436	7.8093492	9.18953564102564	8.08028300512821	7.31753650769231	6.11244885641026	7.26498245641026	6.92028182307692	7.15609107692308	7.08903188717949	7.2621363025641	7.43100554358974	7.28814783589744	6.68905886666667	8.34203040769231	6.46982338205128	8.02842711794872	8.10995878974359	7.87821012564103	7.59513175128205	7.57725506923077	8.28401808717949	8.52254328461538	8.06201662564103	7.74774492307692	7.63261288717949	6.97127313589744	6.7052357025641	7.22071726666667	7.1076861948718	7.34098997435897	7.49150762564103
EFEMP2	8.29054011794872	8.86440955384615	8.31547803076923	8.10800079230769	7.73417143076923	8.40034494615385	7.80444745128205	7.91146207179487	7.88226572307692	7.85205284615385	7.9759342974359	7.32260288974359	7.71473535384615	7.95283388205128	7.78110624102564	8.02727387692308	8.13563915384615	7.91333608205128	7.69033105641026	6.9861838974359	6.84746925897436	7.68903946153846	9.33407265128205	7.65449202564103	7.79084211794872	7.98539722051282	7.88226572307692	7.85497761025641	8.00397054871795	7.86782844102564	8.74010287179487	7.69515051282051	8.60465345641026	7.79780365641026	7.51181918717949	7.56422799487179	8.17361492307692	8.0225511025641	7.99899372564103	7.52250623076923	7.98864815897436	8.06599627948718	7.54744332820513	7.96077557692308	8.55956036410256	7.92897247692308	7.94610491794872	7.65565824102564	7.57831087179487
SYNJ2BP	10.1333398820513	10.7977263794872	10.1305240461538	9.42882111282051	8.78877631282051	9.52871837948718	9.23732375384615	9.34193130769231	9.0283921948718	8.94235659487179	9.11005846153846	9.16798093846154	9.36756343589744	9.21555347179487	8.92354913846154	8.88147617948718	8.58513673846154	8.89519948205128	8.78753222564103	8.49759727692308	8.56305632820513	9.06507536410256	10.4542248461538	9.04656062051282	9.05463272820513	9.46734158461538	9.37106295897436	8.91570515384615	8.94024226666667	8.88760345128205	9.3407024025641	8.73316309230769	10.2214256974359	9.08305936923077	8.56203393846154	9.29491653846154	9.34457633846154	9.19858698461539	8.89236558974359	8.70087914871795	8.7948970051282	9.05570824871795	9.17036599487179	8.93441244615385	10.0394814153846	9.30693537435898	9.01254980512821	8.87393290769231	8.81373598974359
RNVU1-7	8.32119042564103	8.70533455384615	8.12405353333333	7.71971950769231	7.54623087692308	7.89150753333333	7.49641344615385	7.67595490512821	7.3644947025641	7.4454974	7.70691770769231	7.62976376410256	7.64456068205128	7.38008716153846	7.25606590769231	7.21638943076923	7.3573444974359	7.21093708205128	7.23769658974359	7.58828073589744	7.45375196410256	7.69282374871795	7.70563033333333	7.67748624102564	7.73874654871795	7.58689994871795	7.77737078974359	7.86005541025641	7.80726655897436	7.89738198461538	6.98849370769231	7.6044568051282	8.46747909230769	7.47165493589744	7.33658943076923	7.61846689230769	6.9029454	7.53813078461538	9.04656062051282	7.05489911538462	7.3783504051282	7.6252769948718	7.65463657948718	7.58707908461538	7.7518859025641	7.86600494358974	7.94007878974359	7.67380007179487	7.71939171794872
LLGL1	9.45813000512821	9.24491376410256	9.29409890769231	8.16783002307692	8.09564692307692	8.45751167179487	8.42286855897436	9.27714600512821	7.88465896410256	7.98446065128205	8.2694152051282	7.54205866666667	7.46292548205128	8.80408978974359	7.8126522025641	8.06801208205128	8.54708679230769	8.22531679487179	7.60618743589744	7.25506634358974	7.24860363076923	7.77539778974359	8.3900038	7.40698247692308	7.88575142051282	7.86261748974359	8.37709054358974	7.87625858974359	8.15131480512821	7.81109641025641	8.80895974871795	7.47579325128205	8.65301371282051	8.18251851282051	7.37001046666667	8.13585513846154	8.75631983076923	8.7719758974359	8.1862644	7.92064227179487	7.88876585384615	8.63627877435897	7.60871201025641	7.69332786923077	7.94861078205128	7.6024456051282	7.787274	7.17482037948718	7.30463258461538
BGN	10.0601001230769	11.8349570512821	11.3818286410256	9.84329894871795	9.7559551025641	10.8203966358974	10.2182077538462	10.1522713487179	9.86222525128205	9.47563729230769	9.9601105025641	11.2036910102564	10.3957411538462	11.0964626871795	10.4429067128205	10.0190753435897	10.7259811025641	10.5843990102564	10.3020829076923	9.45165775897436	9.80495474358974	10.4180975487179	12.3060203384615	10.1160842051282	9.98052831794872	10.6740253846154	10.5093966923077	10.2922374307692	9.81335827179487	10.4621726820513	11.6139425692308	9.83403761538461	10.6451108769231	10.3624513487179	9.85996698974359	10.4621726820513	11.2824756820513	10.8942771435897	10.2025173076923	10.0450883948718	10.0629963897436	10.8385320820513	9.76293834871795	10.0032346205128	11.3096201128205	10.7952367384615	10.1089421487179	10.4468947435897	9.9237502051282
FOXP1-IT1	8.23705452820513	8.31005491794872	8.18525222564103	7.48795663846154	7.06115677948718	7.68178104615385	7.33340086666667	7.47007227179487	7.25889223589744	7.0524460974359	7.17778349230769	7.36172521025641	7.18566089230769	7.45613253333333	7.20407030769231	7.11122365897436	6.95447271025641	7.2218358974359	7.00105458717949	6.45494661538462	6.38616801794872	7.2354898974359	7.97343875897436	7.40777247692308	7.36367874871795	7.55875659230769	7.3420418025641	7.09983384358974	7.22690355897436	7.23884622820513	7.33700686410256	6.81887018974359	8.04590134102564	7.41246172820513	6.94986988717949	7.14605564102564	7.34295403589744	7.48405455384615	7.05770544102564	6.98745582051282	7.07043938461539	6.94416642051282	7.20830954358974	7.0609177025641	7.53930416410256	7.32260288974359	7.05701837435897	7.14189855897436	6.97348853846154
B4GAT1	9.96895624102564	9.02975257435897	9.66894614358974	10.5338664051282	10.4563506307692	9.54770123076923	10.0803877179487	10.4776825179487	10.458174974359	10.1656098410256	10.3357314820513	9.87393237435897	9.43315326666667	9.39279227692308	9.95885168717949	9.9614603025641	9.83880768717949	9.67314249230769	10.2843098974359	10.6607430410256	10.4719335794872	10.1718744974359	9.03707017435898	10.1806245025641	10.3357314820513	9.92871565641026	9.65134444615385	10.2694712205128	10.1104780717949	10.1913513333333	9.34193130769231	10.3287907128205	9.04725861538462	10.0601001230769	10.7564691846154	9.54570852820513	9.74706496410256	9.53510668205128	10.1146209948718	10.4107986410256	10.2922374307692	9.83056344615385	10.4719335794872	10.4899259076923	9.17279415897436	10.1464656923077	10.2369202153846	10.7660579846154	10.4977819794872
CDK11A	8.11302607692308	9.4609682974359	8.42637634871795	7.56168213589744	7.11704424871795	7.71473535384615	7.29758909230769	7.79987831282051	6.97893861025641	7.17730126153846	7.40268243589744	7.29731638461538	7.10871921538462	7.27534064871795	6.63571445897436	7.23820787179487	6.72586915641026	6.56325758974359	6.75610599487179	6.80979205128205	6.99929682307692	7.26009002307692	7.99481937435897	7.13360254358974	7.39276756923077	7.41979508205128	7.86223791538462	7.49512315128205	7.39417091794872	7.24027046666667	7.69418288717949	7.29834212820513	8.24898249230769	7.39567613846154	6.95983326923077	7.97971505128205	8.07039760512821	7.65592038461538	7.67256590769231	7.31424695128205	7.0927698	7.48450894615385	7.32156506410256	7.47834901538462	7.46836773333333	7.25380061538462	7.16234156410256	7.0424358974359	6.95994694358974
PIEZO2	7.40671887179487	7.02016214358974	7.54219588974359	6.72467368461538	6.65391990512821	7.02016214358974	6.87209092307692	7.69550472820513	6.95404426666667	6.68642602820513	6.67625020512821	6.77336858974359	6.42331164102564	7.78538623076923	6.8487210051282	6.51358430512821	6.75227315897436	6.81611392307692	6.62162158461538	6.35136456410256	6.87680719487179	6.88146915384615	6.85448005384615	6.64295874358974	7.28435084871795	6.61056052820513	7.80460307435897	6.81315892820513	6.80779928205128	6.91768631794872	6.72163462051282	6.57862478717949	7.26362082051282	6.68417084615385	6.4943159025641	6.94997576666667	7.52778737435897	6.98247566666667	6.7390826974359	7.13719322051282	6.99591742564103	7.13072367179487	6.85707315897436	6.61270704102564	6.86912398974359	7.49164204871795	6.82064706153846	6.70408228205128	6.68642602820513
KCNV1	6.84777069230769	6.36941148461538	6.98195906153846	7.46943761538462	8.23659667692308	7.12541551282051	7.77205413589744	7.26362082051282	8.1978304051282	8.09944724102564	8.0610206051282	7.79799705384615	7.77720091282051	7.19859477692308	7.36934796410256	7.47651696410256	7.24447443846154	7.18796918974359	7.76900557948718	8.11849467948718	7.94628746410256	7.47849717948718	6.15496295384615	7.74111774871795	7.64269048974359	7.43157498717949	7.65770614615385	7.69725661025641	7.44981172820513	7.43458576410256	6.45835261025641	7.5183829974359	6.3750432051282	7.37756175897436	7.94647001025641	6.95912953333333	6.32342065641026	6.5269628974359	6.87690642564103	7.26126177435897	7.44215831282051	6.97824015897436	7.90284312051282	8.58177791282051	6.54099758974359	6.99456980512821	8.03054668205128	8.01000909487179	7.77365530769231
RTN3	9.80781945641026	8.99985728205128	9.70165050769231	10.0732316410256	10.3732514358974	9.53338742564103	9.9601105025641	10.1031652153846	10.4429067128205	10.3153929333333	10.1190729179487	9.83761717948718	9.5390299025641	9.44141585641026	9.92871565641026	9.92246896923077	9.77781501538461	9.76904137435897	10.1897987333333	10.3499113025641	10.2056061897436	9.86816730769231	8.59775025128205	9.97915970769231	10.1867926153846	9.85876441538461	9.79639702051282	10.1913513333333	9.95637707179487	10.0803877179487	8.60575638461538	10.2166208871795	9.08980794871795	9.80997485641026	10.5564069692308	9.48921748205128	9.08455794358974	9.28062172307692	9.65025453333333	10.2260671435897	10.0874015384615	9.5305751948718	10.1522713487179	10.4069188717949	9.01541404615385	10.064401625641	10.2229471692308	10.4219836564103	10.5175770769231
RGS4	10.0245077230769	8.29919983589744	10.2608828769231	11.2944788871795	12.3508495538462	10.8356976358974	11.7602145846154	11.5663304820513	12.4335984307692	12.3734688307692	11.9009677282051	11.1429068923077	10.8053285948718	9.3490428	11.1463550769231	11.0577762461538	10.6740253846154	10.8834737589744	11.6514376666667	12.0048892974359	11.7079839692308	11.4103287538462	8.27032668717949	11.8408586769231	11.5204057076923	11.4356117641026	11.4103287538462	12.1809479794872	11.2864709333333	11.7250943384615	7.67891813333333	11.5457181230769	8.4473196974359	11.3059415128205	12.0048892974359	10.5885534512821	9.45532318461538	9.86816730769231	10.6140317538462	11.7602145846154	11.4103287538462	10.4126463538462	11.6246436666667	12.1909532051282	8.7666104051282	11.1634138307692	11.8808880051282	12.0475873076923	11.9573240358974
BEX5	8.17055847692308	7.59045986410256	7.57646934358974	9.08677934358974	9.6699763025641	8.0941902	8.61100031794872	9.15519998461538	9.57095241538462	9.55345456410256	9.49923111025641	8.24989014358974	8.04021637435897	7.41136016923077	8.62547512307692	8.73026795384615	8.01960576923077	8.19507116153846	8.78103178461538	9.28483285128205	9.1410311025641	8.82304430769231	7.05923754871795	8.84404444615385	8.75003548717949	8.70586106153846	8.47537845128205	9.53338742564103	9.07168239487179	9.27888447179487	7.2314002	9.20605873846154	7.27898058717949	8.79962315897436	9.401107	7.8806911974359	7.35826558461538	7.73820220769231	8.73146368205128	9.00129345641026	9.04439204102564	8.44957131794872	9.12704354871795	9.4488444974359	7.21823743846154	8.5132961948718	9.09867864615385	9.1655651025641	9.22556053333333
BEX2	11.1463550769231	10.0138588717949	10.6651775589744	11.7079839692308	11.8349570512821	10.8972085897436	11.271386825641	11.6963988820513	11.7783212820513	11.7480102153846	11.7602145846154	10.8727360923077	10.7804387641026	10.5195440666667	11.1366961897436	11.4187186410256	11.2903815179487	11.0935357846154	11.3978544923077	11.8094657179487	11.7137337435897	11.4584163948718	9.07539171794872	11.3178972205128	11.3536396102564	11.2864709333333	11.1800058410256	11.4950304974359	11.2749873589744	11.5663304820513	9.41535151282051	11.6025471846154	9.6288498974359	11.1866220102564	11.7250943384615	10.5348096538462	9.29751020512821	10.7779030769231	11.0115315538462	11.1055492461538	11.5253172923077	11.0390029948718	11.8349570512821	11.6400992102564	9.85514508717949	11.402038574359	11.8869953538462	11.6574642974359	12.0475873076923
SLC6A12	8.45404345128205	9.76085746923077	8.35522397435897	7.97456177692308	7.55656562051282	8.20940923076923	7.8253617948718	8.03983333846154	7.8448883051282	7.58351701025641	8.01960576923077	8.86249058461538	9.12246091282051	9.1161505025641	8.48260416153846	8.46595678461538	8.63309803076923	8.3326923025641	8.29167833076923	7.66918426923077	8.46621142820513	8.07252094871795	10.3661249948718	7.80354743589744	8.1329162974359	8.45899202051282	8.64433062051282	8.32489252820513	8.23401714358974	8.31712571794872	9.12976471282051	8.25832133333333	8.57207857692308	8.49378058974359	7.56392843589744	8.16824202051282	10.2859057948718	9.0731250974359	8.3276972051282	7.97006088974359	8.42589815897436	8.50031587948718	8.15625841538461	7.28664547179487	9.40478661538462	8.36900195641026	8.12240477435897	7.48333116410256	7.60154623076923
SLC39A10	8.6099776974359	7.37658445128205	8.34290246153846	9.47930474871795	10.0574781282051	8.35728377179487	9.28739098461539	9.59763490769231	9.87756065128205	9.79303177435897	9.74282179487179	9.06367375897436	8.54228236923077	8.11956255384615	9.38642167692308	8.87127892307692	8.54937853333333	8.6286856051282	9.13251952307692	9.95321042307692	9.73293090769231	9.11160993846154	7.738039	9.25834868717949	9.17551473333333	8.96658283589744	8.98352557435897	9.53245845641026	8.98076137435898	9.37023225128205	7.54729936666667	9.54662956410256	8.01465164615385	9.18045746153846	9.66578397948718	8.33110636153846	7.66522691538461	8.56538543589744	8.58537757435897	9.20173826153846	9.42969004102564	9.0731250974359	9.84818994871795	9.8317111025641	7.94468873076923	9.44695639487179	9.7476509974359	10.1479143076923	9.92504963076923
TXLNA	10.1362852410256	10.2480004512821	10.3790864769231	9.53996323076923	9.10396659487179	9.95758898461538	9.47930474871795	9.4977969025641	9.27033150769231	9.14252257948718	9.16643623589744	9.30196892820513	9.4488444974359	9.49571533333333	9.07539171794872	9.0283921948718	9.35529487692308	9.28526075384615	8.99257347179487	8.42791867692308	8.39530126666667	9.50352585641026	9.99392098974359	9.35170209230769	9.15519998461538	9.401107	9.49668275897436	9.16151585128205	9.22978457435898	9.19376887179487	9.5277570051282	8.83200831282051	9.38731652820513	9.15281659487179	8.70725976153846	9.54964811794872	9.17514738974359	9.27367185641026	9.04069886666667	8.90258956923077	8.80503661794872	8.88179118461538	9.13840669230769	9.60752952307692	9.7662321974359	9.25834868717949	9.19253553076923	9.14565812307692	8.94024226666667
C2orf80	9.20486311282051	8.65015342820513	9.2932633948718	10.3357314820513	10.8166427871795	9.19000587435898	10.2056061897436	9.87870487692308	10.3661249948718	10.6076948564103	10.5502232974359	9.68273541538461	9.48321295384615	8.56829763076923	9.38501712051282	9.93618708205128	9.26691061538462	9.29751020512821	10.0258846358974	10.6696973641026	10.3679289076923	10.1913513333333	8.00450738205128	10.1627079333333	9.93298456410256	10.1160842051282	9.68379224615385	10.1260286769231	10.0574781282051	10.0703758	7.91459359230769	10.1884165179487	8.06899036410256	9.66578397948718	10.3921185384615	9.54434793076923	8.13786078974359	9.1352062025641	10.0629963897436	9.69643161025641	10.0931402102564	9.79303177435897	10.2056061897436	10.5442080512821	8.66416273076923	9.77344912307692	10.3939090717949	10.0789714974359	10.5378411076923
RRAGA	10.7541443230769	9.84329894871795	10.5215957076923	11.2864709333333	11.4904660153846	10.9243381128205	11.1334396358974	11.1834208	11.3775224923077	11.2824756820513	11.3294829128205	11.3775224923077	11.0002640769231	11.1530702153846	11.2749873589744	11.1055492461538	11.0087057333333	11.0087057333333	11.4103287538462	11.9573240358974	11.7421784051282	11.0238242564103	10.3714485282051	11.361829974359	11.3251230974359	11.0786213128205	11.1897962512821	11.3294829128205	11.271386825641	11.1764237692308	10.7904543179487	11.4445082615385	10.5821425794872	11.2344654769231	11.6632551538462	10.7694543923077	11.0238242564103	10.7755043384615	11.1366961897436	11.1027305846154	11.3857006974359	11.0935357846154	11.3658422102564	11.271386825641	10.6011056	11.1497309282051	11.2749873589744	11.6077499230769	11.5815747487179
TBC1D9	8.50209309230769	7.37658445128205	8.35028674102564	9.26444496923077	9.83880768717949	8.6734304051282	9.17279415897436	9.17588207692308	9.67959649230769	9.66485594358974	9.65866855384615	9.14252257948718	9.02231251794872	8.12219440512821	8.97786224102564	9.34632724102564	8.63821647435897	8.84404444615385	9.32234962820513	9.87393237435897	9.51414954102564	9.11702581538461	7.71590190769231	9.19135023076923	9.05983999487179	9.02975257435897	8.66193315128205	9.40810304871795	9.1410311025641	9.07391338974359	7.76866229230769	9.64304103076923	7.82196013846154	9.22599444358974	9.72636968205128	9.10141151025641	7.93081549230769	8.3326923025641	8.99547384102564	9.02559161538461	9.32460832307692	9.0516848	9.53151674871795	9.2932633948718	8.01727814871795	9.27158526923077	9.42056403076923	9.73842616410256	9.76904137435897
KCNJ10	8.05849905897436	8.9289889025641	8.11999357948718	8.00217575128205	7.70235262564103	8.25684515641026	7.90007326666667	7.93707736410256	7.9015134974359	7.91314813846154	7.9149705025641	8.61387644871795	8.48310248205128	8.28329713846154	8.20940923076923	8.02490814871795	8.00686337179487	7.91814867692308	7.60618743589744	7.27259861538462	7.31352876923077	7.96041762564103	8.96174564102564	8.01845537179487	7.75996668205128	7.86816435897436	8.62155703333333	7.90428787179487	7.9312112974359	8.14076711282051	8.25749314871795	8.2478860948718	9.02196580512821	8.27835132564103	7.63084887179487	8.14854826153846	10.1218527333333	8.3117506	8.42038488717949	8.42286855897436	8.19623173333333	8.04137295384615	7.8147162948718	7.80460307435897	8.66013195897436	7.83487371282051	7.97476143589744	7.50188746666667	7.61010903333333
ZNF786	10.3071614820513	11.3251230974359	10.4145847384615	9.70800793846154	9.15034046666667	9.93355587179487	9.20795101538462	9.64355912307692	9.17036599487179	8.98844284615385	9.32806875384615	9.5828549025641	9.77123734871795	9.75708393846154	9.26777356923077	9.46379731794872	9.11855112307692	9.14652361025641	9.12900256410257	8.44558533846154	8.95506244358974	9.6095676974359	11.0994935333333	9.58771102564103	9.92997115384615	10.3551134974359	9.95116626153846	9.42969004102564	9.6128414051282	9.79639702051282	10.0284715948718	9.0364051948718	11.1147261589744	9.50267282564103	8.86694133846154	9.88327608205128	10.2608828769231	10.0012377897436	9.50899245641026	9.05062846410256	9.18646785128205	9.35354591282051	9.46557344102564	10.1656098410256	10.4552877384615	9.65457169230769	9.94463013076923	9.19491271282051	9.27626545641026
MXD4	11.3818286410256	11.9216780205128	11.5356283641026	10.4836017230769	10.1333398820513	10.2561096820513	10.6451108769231	10.3129269153846	9.98686337948718	10.0354476410256	10.3409669025641	10.6629768461538	11.0786213128205	10.9548730153846	10.2433048974359	10.6340289846154	10.5799292615385	10.3865219333333	10.1748137589744	9.72089228205128	10.011134625641	10.3499113025641	11.3818286410256	10.7977263794872	10.2025173076923	10.6317562461538	10.9296080512821	10.2182077538462	10.4040120461538	10.1218527333333	11.0964626871795	10.2642252923077	11.0845072615385	10.4351353435897	9.6843415051282	10.8385320820513	10.8203966358974	10.7214113897436	10.8490582564103	10.2353580615385	10.1522713487179	10.7191754307692	10.2676071948718	9.85288823589744	11.3251230974359	10.4107986410256	10.2859057948718	9.89758929230769	9.83761717948718
GABARAPL1	10.5482333948718	9.42286733076923	10.0975982	11.0634088717949	11.2864709333333	10.3752277538462	10.7952367384615	11.1664684717949	11.5457181230769	11.4269900564103	11.4187186410256	11.0002640769231	10.4997957538462	10.0450883948718	10.9437066	10.986329	10.8280486	10.6560786974359	11.3375510205128	11.5457181230769	11.5004566358974	10.7730445282051	9.28101411794872	10.9607334923077	11.0002640769231	10.8103766051282	10.5616963307692	11.3335638153846	10.8727360923077	11.2786009641026	9.58723410769231	11.3775224923077	9.82122173333333	10.8228173897436	11.5157135435897	10.3037904769231	9.90872390769231	10.1146209948718	10.7952367384615	11.298446825641	11.3023934358974	10.7113334358974	11.271386825641	11.1398794410256	9.60805328205128	11.1299047692308	11.0029244871795	11.4765260307692	11.5457181230769
PTBP1	10.3220352564103	11.1731229333333	10.7113334358974	9.92753497948718	9.45262048205128	10.6406942615385	9.89644699487179	10.0245077230769	9.53245845641026	9.51728622564103	9.67858242564103	10.4312687538462	10.7246647564103	11.0296488974359	10.1377083076923	10.0138588717949	10.3409669025641	10.2760038820513	10.1449821846154	9.41867706153846	9.95758898461538	10.064401625641	11.0449540564103	9.66391429230769	9.66578397948718	10.1668970205128	10.2353580615385	9.47079667179487	9.92504963076923	9.88823364615385	11.0002640769231	9.57145000769231	10.5134133076923	10.0325716205128	9.61989163076923	10.515430625641	10.6076948564103	10.4977819794872	10.2792668666667	9.73069343076923	9.854	10.2658688666667	9.52482084615385	9.9073957025641	10.7113334358974	10.1420811538462	9.81335827179487	9.66485594358974	9.51822282051282
CACNG3	10.3800614794872	9.43498124102564	10.3236488923077	10.6098315435897	10.3252825846154	10.1522713487179	9.94274788205128	10.1492945384615	10.0519350102564	10.0546670205128	10.2988671179487	10.5134133076923	10.4107986410256	9.85876441538461	10.3661249948718	10.2433048974359	10.2956519897436	10.4107986410256	10.2658688666667	11.0087057333333	10.8203966358974	10.358638225641	7.40053441025641	10.3270654769231	10.1146209948718	10.5971679846154	10.3893675615385	10.3499113025641	10.3187428512821	10.2308754205128	8.04822913333333	10.4938971538462	9.33322456923077	10.5175770769231	10.3463052051282	10.4069188717949	9.37561722051282	9.73736226153846	10.1089421487179	10.460288974359	10.3696417794872	9.96895624102564	10.5298093692308	9.81459705641026	9.00791097948718	10.3661249948718	10.6451108769231	10.2625742769231	10.2727865230769
CADM4	9.30020195384615	10.2229471692308	9.68326383076923	9.26691061538462	8.87393290769231	9.68489076410256	9.0695424051282	9.1410311025641	9.12092226666667	9.04139856923077	9.00056594871795	8.47365794102564	8.69997431794872	9.09905716923077	8.53505888205128	8.68707974358974	8.65528035384615	8.45899202051282	8.27279287435897	8.06558197435897	8.23963191794872	9.24664341025641	9.99784988717949	8.84345065641026	9.30475628205128	9.33062152820513	9.46734158461538	9.4038971025641	9.20337996410256	8.9437076974359	9.26261952307692	8.47167131025641	9.69643161025641	8.54379926153846	8.22510406666667	8.67771231538462	8.38859023589744	8.50401286153846	8.36202030769231	8.40334745128205	8.30218738974359	8.34404253846154	8.65472507692308	8.70993397948718	9.2090917	8.74282188205128	9.21753211282051	8.342664	8.52025126666667
CENPB	10.4719335794872	10.9270340358974	10.3287907128205	9.86571912307692	9.254163	10.1003314358974	9.6237646051282	9.87629885641026	9.58485572307692	9.30779685641026	9.67314249230769	9.51905772307692	9.77344912307692	10.0803877179487	9.61989163076923	9.64407721538462	9.58390547179487	9.5428986974359	9.43451520769231	8.82400709230769	8.87656201025641	9.38920251282051	10.859073174359	9.1655651025641	9.4717135025641	9.39781482307692	9.98175132820513	9.82122173333333	9.37728875897436	9.4717135025641	10.4660241435897	9.28910305128205	9.99784988717949	9.43134488717949	8.94130904102564	9.4327084974359	9.67526997948718	10.2710989846154	9.68805871794872	8.94774960512821	9.42056403076923	9.93882407179487	9.32597892564103	9.4842323025641	10.3323846820513	9.63483932307692	9.40250146153846	9.08383363589744	9.00129345641026
GSTM3	10.1260286769231	10.0125713076923	9.64458975897436	10.0660990410256	9.16319715897436	9.34457633846154	10.2874962205128	10.0325716205128	9.63141819230769	9.90612150769231	10.0163045692308	9.99392098974359	10.0436696153846	10.2710989846154	9.96522165128205	9.9237502051282	10.2973744615385	9.91243583076923	10.0567556512821	9.05134511794872	9.39607642564102	9.63039092564103	10.3323846820513	10.4856189846154	9.85646357435897	10.3071614820513	9.39465111794872	10.2939985435897	9.97155878974359	9.80442955897436	9.83992414871795	9.73192725641026	10.2727865230769	10.2040331025641	9.68273541538461	9.73293090769231	9.99392098974359	9.59812406410256	9.1395439025641	9.20713907179487	9.60602634871795	10.427483025641	9.93814331025641	9.7514896974359	9.06434641025641	9.61694394358974	10.0717673076923	9.36493813846154	9.44612084102564
PTPRN2	7.63788075128205	8.02921265128205	7.44981172820513	8.12632278461538	8.22531679487179	8.00054434871795	8.04256271282051	7.84362733333333	8.05713061538462	8.1763884974359	8.40806585128205	8.2996649025641	8.49783997179487	7.74774492307692	8.56669597435898	9.21428397435897	8.51227785128205	8.44099318205128	8.66388496410256	9.66084248717949	9.43010353846154	8.22916626153846	7.69364315384615	8.38626881025641	8.31290103076923	8.31712571794872	7.92746553333333	8.26186536923077	8.48382367179487	8.22266229230769	8.07983945641026	9.08383363589744	8.12240477435897	8.72324590769231	8.88116117435897	8.67251128461539	9.12625231794872	8.52254328461538	9.0516848	9.37427673589744	8.79843635897436	8.53552462564103	8.88309143076923	8.23786632307692	7.93207220769231	8.21352050769231	8.42849487692308	8.90914814358974	8.7869359948718
CRYM	7.72854611282051	6.81572655384615	7.40136601538462	8.07252094871795	8.42286855897436	7.43965716923077	7.6377185025641	7.89410025641026	8.1309914974359	8.0737151025641	8.29602606666667	7.5663102974359	7.20944376410256	6.82112527692308	7.54803505641026	7.77329148717949	7.31545927692308	7.38385886666667	7.77433269230769	8.44654235897436	7.9961894	8.05637519487179	6.36331330769231	7.74013221538462	8.01246155384615	7.8217852	7.5199628974359	8.16595801025641	8.01710325128205	8.10736992307692	6.51790710769231	8.11262728717949	6.51087574358974	7.6637168974359	8.45948102564103	7.45941148205128	6.91607333333333	7.04810530769231	7.86925657435897	7.80726655897436	7.99767213846154	7.38623076410256	8.19823125128205	8.23359732820513	6.61918641025641	7.92632108717949	8.25354979487179	8.02689845128205	8.24989014358974
PTPRN	7.95833025641026	7.72935311025641	7.69776395897436	8.18780694871795	7.74146072820513	7.41342047692308	7.41107165384615	7.97381541025641	7.65416097692308	7.69973732820513	7.78110624102564	9.14881515384615	8.99879503589744	8.37517807435897	9.08383363589744	9.36049985641026	9.08829558974359	9.26168716923077	9.28402688717949	10.1813949948718	9.99099091282051	7.65240547692308	6.5236846051282	7.8338173025641	7.67962793846154	7.79397431794872	7.63529212307692	8.1236494	7.97552536923077	7.77687028461539	7.52235273846154	9.63787455897436	7.06658517179487	9.08759917435897	9.78811843846154	9.19613697948718	8.42140553846154	8.69615115128205	9.38642167692308	9.63192037435897	9.26528028205128	8.93234194358974	8.86905812820513	7.41195094102564	7.66718926410256	8.49475275897436	7.97249623589744	8.95671426666667	8.9457502
CBLN4	7.09022014871795	6.65285218461538	7.4238739025641	8.20672808717949	9.16643623589744	7.60012467692308	8.45681982307692	7.76782125641026	9.06728183589744	9.18403812820513	8.88443775897436	7.91814867692308	8.22675177692308	6.7384314974359	7.5377204	8.21697508461538	7.10246812307692	7.3529362974359	8.3063878974359	9.27626545641026	8.89705968974359	8.43475231794872	6.34351179487179	8.77518198974359	8.50112187179487	8.15169728717949	8.43373894358974	8.66166048205128	8.23659667692308	8.2685716	6.51290128717949	9.00272680512821	6.61805358461538	7.77652437179487	8.99400328205128	7.75680223846154	6.85623827435897	6.97527053076923	8.38124506923077	8.3422252	8.43981218974359	7.88302127692308	8.6644404974359	8.93835641538462	6.52546518205128	8.00606868974359	8.60790203589744	8.83970295897436	8.93234194358974
NREP	10.0273012102564	9.15676461538462	9.93682481538461	10.0675647897436	10.2543392410256	9.97415667692308	10.1506634923077	9.89167921025641	10.3236488923077	10.2907197076923	10.2353580615385	10.0961261435897	10.0888884153846	9.21264514871795	10.0938791897436	9.72636968205128	10.105978974359	10.1792594461538	10.3939090717949	9.59861322051282	10.0874015384615	9.6237646051282	8.11060724615385	10.0588382	10.0163045692308	10.2158573307692	10.0312298051282	10.5950119794872	10.0588382	10.0761481641026	9.31401899487179	10.0118529666667	9.02702545641026	10.4088859282051	9.90492686153846	9.74706496410256	9.23055657435897	9.41914278461539	9.41485881538462	10.1748137589744	9.96522165128205	9.69643161025641	10.2463688974359	9.80547992820513	9.41676750769231	10.0817183948718	9.9614603025641	10.1821654871795	10.139118025641
TMC6	7.87769397435897	8.13503606153846	7.68325145641026	7.03456248717949	6.68766195897436	7.15747533589744	6.91683636153846	7.69418288717949	7.07829132820513	6.70348781794872	6.7314782025641	6.99065387692308	7.00704611794872	8.56305632820513	7.26554134358974	6.86517617948718	7.47049456666667	7.48374909230769	7.01546645897436	6.9077209025641	6.6552018974359	7.07990357948718	8.01484485128205	6.7536782974359	7.33096601025641	6.99346867692308	7.6899962974359	6.81315892820513	7.0464682974359	7.35925583589744	7.89814838461538	6.93991589230769	7.29821061538462	7.14760206666667	6.71436002051282	7.21774747179487	7.94197083076923	7.46898256923077	7.09326048717949	7.1790072974359	7.18552506410256	7.64358510769231	6.95425345128205	6.78690016923077	7.38506341794872	7.31802578461538	7.02976351794872	6.98174868717949	7.05956204102564
INPPL1	8.62977213333333	10.1218527333333	8.83572003589744	8.24898249230769	7.79502582564103	8.70265548461538	8.17951114871795	8.45355572307692	7.73113683589744	7.68954442820513	8.34494174871795	8.88894091794872	8.96845594102564	8.93234194358974	8.32465715897436	8.40246564615385	8.53428067692308	8.36877036410256	8.20449328461538	8.34203040769231	8.66494031794872	7.93748917435897	9.67314249230769	7.88557855384615	7.75562621025641	8.0966580974359	8.39738408717949	7.90732333846154	8.32745227179487	8.29743723589744	9.56708376410256	7.85868293333333	8.96948108205128	7.87296291794872	7.53680254615385	8.47696362564102	9.95321042307692	8.5357915	8.61231423076923	8.11601774871795	7.82123735897436	8.42637634871795	7.6354403974359	7.99341039487179	9.0695424051282	7.97951596410256	7.94995733333333	7.74556518974359	7.40615377435897
ZCCHC24	9.79084607692308	10.3120826	9.6870538	8.72266151282051	8.00665940512821	9.58675718974359	8.85617245128205	9.69643161025641	8.57334975897436	8.37732229230769	8.72123742564103	8.94921135897436	9.6208832974359	10.4429067128205	9.60311123846154	9.13721545641026	9.99392098974359	10.0354476410256	9.18806388717949	8.67221446153846	8.54785656410256	8.86569888717949	11.0238242564103	8.5651365948718	9.21067296666667	9.36892747435897	9.5390299025641	9.254163	9.25174662051282	9.12168545128205	10.9351745384615	8.71334902564103	9.92934340512821	9.35125953333333	8.19908608205128	9.97155878974359	10.4370303846154	10.1748137589744	9.73192725641026	9.30353947692308	9.28910305128205	9.82013822051282	8.66334722051282	8.46397144102564	10.2592102205128	9.3561816051282	8.86939946666667	8.99916703076923	8.70696915384615
BEX1	10.0874015384615	9.4038971025641	9.79971543589744	10.6203420358974	10.7541443230769	9.86449322051282	10.2308754205128	10.5215957076923	10.5357529025641	10.6472759282051	10.6269602	9.95885168717949	9.6994268974359	9.40851701538462	10.0312298051282	10.2826724666667	9.86333238461538	9.88108133333333	10.2625742769231	10.7684210358974	10.5399127487179	10.3732514358974	8.92490090769231	10.2480004512821	10.2727865230769	10.2071617641026	10.0450883948718	10.4351353435897	10.2625742769231	10.4164240512821	9.08305936923077	10.622551774359	9.20016775384615	10.2608828769231	10.6120088974359	9.86933748205128	8.99051616410256	9.79747582051282	10.3499113025641	10.0975982	10.433136574359	10.2859057948718	10.5950119794872	10.4088859282051	9.12938770769231	10.2561096820513	10.5035260512821	10.5277195076923	10.5671169948718
CHGB	8.54127821538462	6.93419054358974	8.91113209230769	10.0163045692308	11.0816071692308	8.94845732820513	10.1362852410256	10.3087846	11.0755037179487	10.9215257641026	10.4977819794872	9.49241176923077	8.92217604615385	7.90229154358974	9.78595599230769	9.6451023025641	8.87848727179487	9.27539685128205	10.0045643641026	10.846381225641	10.5103605923077	9.96407882564103	6.73013275641026	10.3604262102564	10.1075198307692	9.74178013846154	9.43404917435898	10.6269602	10.0339955948718	10.6877408102564	6.93003788205128	10.3810364820513	7.79534395897436	9.65968916923077	10.9106747025641	8.66834902051282	7.66156358205128	8.16091736923077	8.9869989025641	10.1260286769231	10.3020829076923	9.00237071538462	10.6247938102564	11.0174416102564	7.07868487435897	9.95001797948718	10.4312687538462	10.8228173897436	10.8646927333333
LCAT	6.92028182307692	7.94842607179487	6.96521595641026	6.86075695128205	6.74338084871795	6.68150647179487	6.59356570512821	6.73327520769231	6.57926855641026	6.63306585897436	6.89298412564103	6.63752214102564	6.74829868717949	7.0533042	6.83094474358974	6.78596114615385	6.85858597948718	6.67530914358974	6.7305929948718	6.59257385384615	6.59141921025641	6.77725881538461	7.45793385128205	6.70000750769231	6.57543372820513	6.7703424974359	6.81173203589744	6.58578197179487	6.72662821538462	6.58876254871795	7.02147914358974	6.75704269487179	6.78475947692308	6.94153612564102	6.63661248717949	6.6778979	6.62667358717949	7.05277832307692	6.81135904615385	6.61069235641026	6.7259418051282	6.96932507179487	6.64354125128205	6.5014801025641	7.43504908717949	6.81966848205128	6.74452102564103	6.60509981538461	6.55036212820513
CALY	9.90872390769231	9.34726240512821	9.80892731282051	10.0846372666667	9.51997704615385	9.3525923025641	9.46557344102564	9.80665803589744	9.41119194871795	9.52871837948718	9.43592339487179	9.77236828717949	9.62480883589744	9.20486311282051	9.77994554871795	10.1031652153846	9.86449322051282	9.66578397948718	9.80085463589744	10.3153929333333	10.460288974359	9.71018589230769	7.90374681025641	9.69439676923077	9.42690311282051	9.6870538	9.25834868717949	9.78544064102564	9.80442955897436	9.4609682974359	8.10654041538461	10.1218527333333	8.57283087179487	10.0917487179487	10.358638225641	9.6699763025641	8.83009256410256	9.62183830769231	9.76346261025641	10.0085410974359	9.96278872820513	9.58000293333333	9.95116626153846	9.30600251282051	8.54937853333333	9.55156172307692	9.64821208717949	10.1104780717949	10.0846372666667
TPI1	9.15111388717949	9.37900717435897	9.57902462051282	9.78331404102564	10.1290745692308	9.58771102564103	9.82807785641026	9.54094448205128	9.59566198461538	9.73069343076923	9.91243583076923	10.2244673589744	9.93489316410256	9.40203841025641	10.2260671435897	10.1959461692308	10.0125713076923	9.95116626153846	10.3499113025641	10.9106747025641	10.9323772564103	10.2260671435897	9.4717135025641	10.1245773641026	10.2760038820513	9.78435521538461	9.99245523076923	10.2776571641026	10.1089421487179	10.056033174359	10.2826724666667	10.4563506307692	9.31581776410256	10.4011613589744	10.6429383025641	10.2694712205128	10.5215957076923	10.0775593538462	10.4107986410256	10.4739042512821	10.3055379230769	10.0803877179487	10.5093966923077	9.50625666153846	10.1204551794872	10.0058230717949	10.2008733384615	10.2676071948718	10.5950119794872
PLOD1	10.2528235897436	11.1934948051282	11.1175925641026	9.3693982	8.82119244615385	9.50625666153846	9.81107443589744	9.47611270769231	9.02905516410256	8.97089056410256	9.05463272820513	9.48223483589744	9.72745045128205	9.8168129025641	8.84558591025641	9.11506836666667	9.13184092307692	9.23228056923077	8.96106139487179	8.35052651794872	8.55206821538462	9.4977969025641	10.6651775589744	9.95385335384615	9.49103565128205	9.50309934102564	9.91761171282051	9.21184318461538	9.31488285641026	9.03565914871795	9.82867044358975	8.78753222564103	10.2817923487179	9.11432668461538	8.47488493846154	10.0533268051282	9.44423655897436	9.18725345641026	9.14069223076923	9.24142658974359	8.73684152307692	8.89490414871795	8.90054257948718	9.18877332307692	10.4486342153846	9.30234181282051	9.25834868717949	8.63253015384615	8.64140415897436
SYNGR3	7.37013557948718	6.95828444358974	7.29594281025641	7.87348230769231	7.86634968205128	7.32209373589744	7.61409003076923	7.45823765641026	7.57978145128205	7.59219941538462	7.73739194871795	8.05534587948718	7.90135447179487	7.04135393076923	8.1880292974359	8.18848583589744	7.69282374871795	7.90209508205128	8.0094814974359	8.94951785384615	8.61493835384615	7.8331104974359	6.17124536923077	7.8249643948718	7.91952623076923	7.86099304615385	7.85430325128205	8.28305691794872	7.8251630948718	7.71875493846154	6.36918462564103	8.56415477948718	6.93882285897436	8.14578153333333	8.35277702051282	7.98446065128205	7.59157525128205	7.29895577692308	8.22180406666667	8.64007104102564	8.30436164102564	7.48883301282051	8.10392610769231	7.50329585128205	6.63444325384615	7.70610844102564	7.85586437435897	8.13175526666667	8.13358374615385
NDFIP1	9.48721242051282	8.62547512307692	9.28995498974359	9.8421161025641	10.5950119794872	9.39465111794872	10.1612631076923	9.57402857435897	10.5195440666667	10.4524398461538	10.399326774359	9.63885143076923	9.33756995897436	9.02486664615385	9.80781945641026	9.58390547179487	9.51457466666667	9.5661534	10.215093774359	10.7610578051282	10.2882336897436	9.78228916410256	8.32281246153846	9.91761171282051	10.2513414307692	9.74067391282051	9.80206361025641	10.1420811538462	10.0163045692308	10.2056061897436	8.49574072307692	10.3974879128205	9.0695424051282	9.71674898974359	10.7541443230769	9.41026518974359	9.10586794358974	9.15757174358974	9.74067391282051	10.0245077230769	10.1668970205128	9.56517161538462	10.4312687538462	10.3903356820513	8.86409260769231	10.0450883948718	10.2182077538462	10.5502232974359	10.622551774359
NSF	8.25354979487179	7.49580577948718	7.94647001025641	8.45995771794872	9.21428397435897	8.16339852820513	8.68625802564103	8.40334745128205	9.10623068717949	9.04211417948718	8.91697863589744	8.3948514	8.18036551282051	7.81772225128205	8.54127821538462	8.49475275897436	8.2282639948718	8.24094409230769	8.96035881025641	9.79084607692308	9.38920251282051	8.63147606666667	7.29676014358974	8.74159812820513	8.88760345128205	8.52124424102564	8.33951561025641	8.88824867692308	8.63955053333333	8.78103178461538	7.43006221538462	9.1743836	7.49668077948718	8.45355572307692	9.43878608717949	8.1575435025641	7.73314226153846	7.86634968205128	8.4670210051282	9.03850607179487	8.79962315897436	8.23615321025641	8.93835641538462	8.9932736974359	7.46754493333333	8.54985798461538	8.84717697948718	9.20095382051282	9.23976447179487
FAM107B	10.0360609641026	9.89167921025641	10.1762306307692	8.84000715128205	8.22012873333333	9.10623068717949	9.02265923076923	10.0423040666667	9.25089107692308	8.59567685641026	8.34909747179487	8.22380241794872	8.15802102051282	10.0325716205128	9.06280978461538	8.42117142820513	8.94169058461538	9.18484505128205	8.3902592974359	7.34865507692308	7.38573151794872	8.94742108461539	9.93746254871795	8.54735305641026	9.52185613333333	9.02559161538461	9.97538462564103	8.65326697948718	8.28983974615385	8.97786224102564	9.83761717948718	8.29669932820513	9.77781501538461	8.52201485641026	8.09455906153846	8.84524805641026	9.01688147692308	9.45349908717949	8.63337038461538	8.76502923589744	8.53232932820513	9.36094687179487	8.54937853333333	8.50261254358974	9.37064760512821	9.33584845641026	8.64318068205128	8.17361492307692	8.71392463076923
HMP19	9.91506942051282	9.58675718974359	9.76795024102564	10.6984040282051	10.3604262102564	9.54094448205128	9.7438063948718	10.1974239179487	10.1290745692308	10.2859057948718	10.6181961179487	9.94002661538462	9.88385173846154	9.31231458461538	9.95256749230769	10.1656098410256	9.83281752820513	9.69840417948718	9.78435521538461	10.8203966358974	10.3790864769231	10.1218527333333	8.56538543589744	9.88576600512821	9.91243583076923	10.020314574359	9.70692827179487	10.0408485794872	9.85514508717949	9.74488478974359	8.4558146974359	10.1700813025641	8.50532849487179	9.90014386666667	10.2384999589744	9.65234541538462	8.98041146923077	9.3189748	9.99925661538462	10.1089421487179	9.96647862564103	9.46734158461538	10.0761481641026	9.98052831794872	8.73625253846154	9.52482084615385	10.0860654410256	9.71240124102564	10.1492945384615
GPRASP2	8.05160446153846	7.37562185128205	8.07695579487179	8.42894046153846	8.8053530974359	7.9312112974359	8.50162151282051	8.42943768717949	8.79362223589744	8.73793776410256	8.63520511282051	8.08778393333333	8.03109614871795	7.78573617948718	8.34632233846154	8.34632233846154	8.13952615897436	8.30866505641026	8.53552462564103	8.91770098974359	8.91445892820513	8.42390992820513	7.26176366153846	8.44362215384615	8.60465345641026	8.35989803589744	8.12405353333333	8.59053124102564	8.5132961948718	8.49232561538462	7.3421608051282	8.79172945128205	6.40314378974359	8.3575032	8.87127892307692	7.99807801025641	7.33417323076923	7.93447042564103	8.05713061538462	8.68331967692308	8.51019660512821	8.15966225641026	8.68850008717949	8.61907708717949	7.35862167692308	8.32489252820513	8.5000486051282	8.87656201025641	8.77342202051282
ERLEC1	9.44787638461538	8.2368256025641	9.32730710769231	9.97020163589744	10.1582857538462	9.45349908717949	9.68598797948718	9.94136990769231	10.3570647948718	10.3071614820513	10.1405758102564	9.36582715897436	8.91832171282051	8.95335157948718	9.35443135384615	9.64100070769231	9.2479542974359	9.46821931794872	9.75375705641026	10.0519350102564	9.91937685384615	9.83880768717949	8.55670886153846	9.73736226153846	9.78489792820513	9.63395279487179	9.22936123589744	9.90872390769231	9.72089228205128	9.90258778974359	8.54785656410256	9.95885168717949	9.08265824871795	9.44974603589744	10.1913513333333	8.91445892820513	8.93896587179487	9.06434641025641	9.50013498974359	9.81568108717949	9.84454808205128	9.28568865641026	9.80085463589744	10.0803877179487	8.56912829230769	9.54483885128205	9.99099091282051	9.95758898461538	10.1966850435897
PDP1	7.83028814358974	6.46383448205128	7.50846624615385	8.07492068205128	8.21799351282051	7.59724905384615	8.16172193846154	8.06599627948718	8.470894	8.49378058974359	8.14324344102564	8.50662573333333	8.19106418461539	7.16056702307692	8.22160488717949	8.43108932307692	7.89041948205128	7.95056928461538	8.59463707179487	8.64932138974359	8.83473946923077	8.22354128205128	6.60331823589744	8.42286855897436	8.2748638974359	8.07774107692308	7.98653922051282	8.61802196410256	8.10821756410256	8.22654566153846	6.37685072051282	8.48156579487179	6.85233588717949	8.21174414871795	8.7698840974359	7.93842696410256	7.10632940769231	7.43157498717949	8.12732206666667	8.69351812307692	8.79054437948718	7.90025958205128	9.00508884358974	9.00405868205128	6.85769340512821	8.49425245641026	8.5651365948718	8.85812848205128	9.09790152307692
MYOT	7.88806509230769	8.27859536923077	7.68972814871795	6.80511754102564	6.87776921538462	7.38941038205128	7.81245518461538	8.0343036	7.9382639025641	7.33875394871795	6.97001308717949	6.97309564102564	7.39556623076923	8.59669048717949	7.11856907179487	7.56024352307692	7.84111327692308	7.85380285897436	7.16101622820513	6.66899174871795	6.4419145948718	7.57430577435897	9.15281659487179	7.44455948717949	7.70941911538462	7.14064337948718	8.18123005641026	7.39052732051282	7.46428921282051	7.27236367692308	8.23549554615385	6.90498362051282	8.30686848205128	7.17730126153846	6.69829519487179	7.31313291794872	7.54594438461538	7.77752624615385	7.51138882051282	7.1714076974359	7.53697838461538	8.07736380512821	7.1977838	7.28137778461538	7.7518859025641	7.79864813846154	7.1827282974359	7.2804289974359	7.25759398461538
CAMK1G	8.58386321538462	8.06998004102564	7.96914228717949	8.32097865897436	7.85746394871795	8.22071550769231	8.00726836153846	8.48633614871795	7.99120688205128	7.87348230769231	8.02650105128205	8.58788051794872	8.82818559487179	8.45259661538462	8.45948102564103	9.30104711282051	8.7566381948718	8.64347458974359	8.87524635384615	9.52369987179487	9.55843177948718	8.24681699487179	7.17690797435897	8.32511465384615	8.1309914974359	7.98215716153846	7.85814189230769	8.47932289230769	8.06538998461538	8.0343036	7.36858358974359	8.70696915384615	7.12991444615385	8.41699681538462	8.71162355897436	8.17748556410256	7.67609953846154	8.2946652051282	8.09902937435897	8.8294377948718	8.41183817435897	7.86600494358974	8.2946652051282	7.48245961282051	7.39088871282051	7.75396227179487	7.76168308717949	8.32966483076923	8.28586108717949
VAMP2	9.85166727692308	9.32234962820513	9.80547992820513	10.7444835025641	10.2727865230769	9.6288498974359	10.3480348769231	10.4126463538462	10.4899259076923	10.3810364820513	10.1959461692308	10.9693146923077	10.7904543179487	10.4219836564103	11.1334396358974	11.4716759179487	11.2001769589744	11.2529489948718	11.4310589230769	12.1076655538462	11.8675579384615	10.5357529025641	8.54633064102564	10.4237860769231	10.7166145948718	10.399326774359	10.2104202102564	10.9800782564103	10.3105110102564	10.3393838410256	10.2166208871795	11.7480102153846	8.74038576410256	11.0605302307692	11.8288041230769	10.7610578051282	10.4919147692308	11.0605302307692	11.3251230974359	11.6689688051282	11.3457192461538	11.1267157487179	11.0728619846154	9.1599718974359	10.1884165179487	10.9748855487179	10.5927023641026	11.3059415128205	11.6963988820513
HPRT1	8.96464641025641	7.52425406666667	8.87590117435897	10.1668970205128	11.0543805897436	9.29836816410256	10.2433048974359	9.98175132820513	10.8727360923077	10.9800782564103	10.6877408102564	9.77457738461538	9.47658812307692	8.37066442051282	10.1897987333333	10.1089421487179	9.49476726666667	9.65866855384615	10.4877726153846	11.1563666923077	10.8412775897436	10.0902989435897	7.69711095384615	10.3137712307692	10.4836017230769	10.1146209948718	9.85288823589744	10.6972188051282	10.3480348769231	10.5821425794872	8.29648053846154	10.6472759282051	8.16967783076923	9.94002661538462	10.9748855487179	9.49014760512821	8.03669849230769	8.81680409230769	9.99392098974359	10.4719335794872	10.4370303846154	9.92631834358974	10.6811199179487	10.7259811025641	8.23745812820513	10.2463688974359	10.5971679846154	10.6877408102564	10.8972085897436
OSBPL10	7.69515051282051	6.897203	7.80007347948718	8.02171303589744	8.4428992025641	7.69265377435897	8.25490028717949	8.17414538974359	8.43061895897436	8.33632999487179	8.1919164974359	7.6716503025641	7.10359964615385	6.80285267435897	7.70066852307692	7.75098636923077	7.49784593333333	7.78842377948718	7.99286462051282	8.44099318205128	8.25832133333333	8.1022777025641	6.83861836410256	8.11225856410256	8.06779018974359	7.92293043076923	7.73725185384615	8.37066442051282	7.92223933333333	7.98887016923077	6.74099334871795	8.11578846153846	6.98641326666667	7.63151656410256	8.27414101794872	7.68406781794872	6.87035915384615	7.06964165641026	7.45926726666667	7.97326040512821	7.85832317179487	7.36436616410256	8.17184797435897	8.10246821282051	6.98880871794872	7.87960756666667	8.1097501025641	8.49102672307692	8.27810728205128
ACTR10	8.19274743589744	7.78946688205128	8.39909285641026	9.06367375897436	9.86933748205128	8.93033706153846	9.40013863076923	9.21028187692308	9.64613962051282	9.47840235897436	9.67212259487179	8.95198860512821	8.53914414871795	8.47742825641026	9.39560116410256	8.99766328205128	9.08677934358974	9.13398068205128	9.28312466153846	9.82691965128205	9.91761171282051	9.31053487692308	8.53208786666667	9.255018	9.40810304871795	9.30736611538462	8.96521764102564	9.4996821948718	9.12315086666667	9.42056403076923	8.73232975384615	9.6451023025641	8.44485858717949	9.23732375384615	9.84578382564102	8.85110615384615	8.41677452307692	8.79697793846154	9.18877332307692	9.57349422564103	9.51728622564103	9.00617658461539	9.58485572307692	9.32806875384615	8.63520511282051	9.41867706153846	9.38177264615385	9.67212259487179	9.68273541538461
KLF2	9.83880768717949	10.5756549230769	10.2809122307692	10.3524553769231	10.4542248461538	10.843771825641	10.3204165025641	9.54240808717948	9.32730710769231	9.54191747692308	9.65766273846154	9.37561722051282	10.6317562461538	9.34283168717949	10.3570647948718	10.2710989846154	10.0902989435897	10.0581581641026	10.1792594461538	8.80895974871795	9.41208637435897	10.5502232974359	11.9281399384615	10.2809122307692	9.71018589230769	9.56134402564103	9.65349388717949	9.33491624102564	10.4505388	9.68273541538461	10.0533268051282	8.61694145641026	10.8253255435897	9.75812147692308	9.74600295897436	9.51184098461538	10.5648032461538	10.8972085897436	9.75867738461539	9.85646357435897	9.41867706153846	10.2104202102564	9.72636968205128	9.84329894871795	11.3214809692308	9.67580025384615	10.4219836564103	9.36237394358974	9.05570824871795
ERICH3	8.61466844615385	6.70418438974359	8.10025290769231	9.40671407692308	9.5828549025641	8.38721336923077	9.39560116410256	9.20264291282051	9.51000444102564	9.80442955897436	9.51728622564103	9.32276092307692	8.9337030974359	7.8882366	9.01899634871795	9.38595301538461	8.6482142	8.76018192820513	9.49288742564103	10.0505893384615	10.1619855205128	9.38731652820513	6.42432179230769	9.61485501538461	9.45633354358974	9.27033150769231	9.08603843589744	9.55743664615385	9.65766273846154	9.42835055384615	6.92775851282051	9.64208933846154	7.19957557948718	9.3835819025641	9.79193571282051	8.79579176666667	7.42083260512821	8.04199154102564	9.02634698461538	9.51457466666667	9.51905772307692	9.06280978461538	9.67314249230769	9.53383911794872	6.94485701282051	9.2499959948718	9.59364727692308	9.63192037435897	9.71458406666667
ACSS1	9.3868691025641	8.95403686153846	8.79639694871795	8.61021062051282	8.18272224358974	7.99341039487179	8.27533146153846	8.40713323076923	7.85814189230769	8.02921265128205	8.22310523076923	7.8502865025641	7.92578798461539	9.08865158717949	8.91113209230769	8.64602133846154	8.64520407179487	8.36383324102564	8.43546082564102	8.1848358025641	8.10842121794872	8.38383554358974	9.49828846410256	7.91333608205128	8.45856186153846	8.41655223076923	8.16556885641026	8.40109741025641	8.28497187948718	8.5417869025641	9.12053552820513	8.30821076923077	9.43051703589744	8.721543	8.04393067179487	8.37988397179487	9.29086157435897	9.33231355384615	8.84463692307692	9.43226372820513	8.43250557179487	8.51756901794872	8.35254894358974	7.96551481538462	9.59174506153846	8.42637634871795	8.2353001948718	7.74972336666667	8.29353512564103
HN1	6.76011583846154	6.39495029230769	6.94330176923077	7.73034873846154	7.94799282051282	7.30438153846154	7.6272786025641	7.40176658205128	7.81213846153846	7.86494051794872	8.00864155897436	7.40615377435897	7.0374917025641	6.5407172948718	7.52118062307692	7.53379691794872	7.13531638717949	7.33164827179487	7.88284837948718	8.43750196923077	8.05599197435897	7.56155224102564	6.59856693846154	7.72854611282051	7.81804901025641	7.54759497435897	7.36461727692308	7.76241124102564	7.51536715128205	7.6406174974359	6.90656862564103	8.31824473589744	7.00040501538462	7.70412765897436	8.31411306153846	7.47066053846154	6.92510267179487	7.08158284102564	7.71487886410256	7.95757444102564	7.8185918025641	7.30071507948718	7.86242087179487	8.28566001538461	6.79942367692308	7.61230905897436	7.92518159487179	7.9272761	8.16642442564103
SYTL4	8.76229686410256	8.44654235897436	8.08148801538461	6.99236409230769	7.09314466153846	7.98067594871795	7.65038742051282	7.79502582564103	6.78311055897436	7.1038426974359	7.09512407692308	7.60232188205128	8.57207857692308	8.87094724102564	6.73413310769231	7.95889477435897	8.05039666153846	7.92518159487179	7.62465107692308	6.59583322307692	6.4776112974359	8.00786605128205	9.39324764358974	7.81109641025641	8.43250557179487	8.1236494	8.04334566666667	7.21863177435897	7.81142905128205	7.36210002564103	8.51151295384615	6.99372087179487	8.89490414871795	8.04489053846154	7.13264506666667	8.06881251025641	9.08794738205128	8.57573499230769	8.64492472820513	7.83504923589744	7.98999635384615	8.02842711794872	7.64913967692308	7.59906722564103	8.29079388205128	7.7288366974359	7.7116264974359	7.51551432820513	7.37577054615385
DDIT4L	8.30751087435898	9.71018589230769	9.56181740769231	8.04239666923077	8.03490400769231	9.23304011282051	8.51635703076923	7.99082728205128	7.71908887179487	8.00196131282051	7.9004458974359	10.1017876820513	9.67744338974359	7.94123919487179	8.46571226923077	8.29329578461538	8.80440496410256	8.98148893846154	8.27625578974359	7.36103821538462	8.34380748205128	8.25186875128205	8.8332460051282	8.39713947692308	8.20549456923077	8.36995713589744	9.15959621025641	7.51596029230769	8.13379787692308	8.04223062564103	9.23055657435897	7.57710794358974	9.56084756923077	8.49737967692308	7.50277516923077	10.0477586615385	10.8916586358974	8.94982434871795	9.30394042051282	7.40643081538462	8.43373894358974	8.45727498205128	8.060281	8.30126433333333	9.31850671282051	8.49716207692308	8.13484546153846	7.8841397	7.71036022051282
ANLN	8.47019281794872	7.90356037692308	9.25089107692308	7.99481937435897	7.86385791794872	8.99400328205128	8.85875418974359	8.99985728205128	8.61203998461538	7.9961894	7.73433312820513	8.09863278461538	7.95509336666667	10.6181961179487	9.14955064102564	8.24634734358974	8.9890985025641	9.35398863333334	8.51455906666667	7.72918371794872	7.96024723589744	8.54277428205128	8.56695417692308	8.2996649025641	9.28483285128205	8.20038802564103	9.92118112820513	8.39530126666667	7.65640006410256	8.68625802564103	9.00237071538462	7.82090873333333	8.80150605641026	8.41067120769231	7.60829764871795	8.74068958461539	9.19336391282051	9.26168716923077	7.97855256410256	9.18249822564102	8.74159812820513	8.95895802051282	8.0245637948718	7.65240547692308	8.74218317435897	9.31319039487179	8.54484227179487	8.10736992307692	8.50812447179487
PARM1	10.1700813025641	8.62206406410256	9.32234962820513	9.97289857948718	10.9748855487179	9.5277570051282	10.6030580769231	10.7633802512821	10.7490828717949	10.9243381128205	10.5607020717949	10.0032346205128	9.98545594358974	8.70265548461538	9.8317111025641	10.4563506307692	9.5277570051282	9.83056344615385	10.6516157076923	10.7490828717949	10.7191754307692	10.4294260820513	7.24980619230769	10.6696973641026	10.0045643641026	10.3810364820513	9.67314249230769	10.5799292615385	10.1777225692308	10.1274855384615	8.19170348461538	10.4312687538462	7.27898058717949	10.0177226358974	10.9943007282051	9.74924763589744	7.98653922051282	8.86111971794872	9.63483932307692	10.384649	10.5648032461538	8.91770098974359	10.0072258	10.5865873846154	7.91967679230769	10.1867926153846	9.80495474358974	10.859073174359	11.0296488974359
PDDC1	8.71077977948718	8.56465476923077	8.50788715641026	8.2594204	7.74146072820513	8.27098269487179	7.82196013846154	7.9067613948718	7.80865401025641	7.73066818205128	7.93042142051282	7.74248181538462	8.05868889230769	8.16432610769231	7.94590148461539	8.20847801025641	8.11541669230769	8.01960576923077	7.61168348461538	7.29883456410256	7.06427928461539	7.83271291282051	8.52175904615385	7.66490207435897	7.66337807692308	7.96727961538462	7.93806787948718	8.02940364871795	8.05120204615385	8.00627432307692	8.79054437948718	7.62558095384615	7.86532037435897	8.2585441025641	7.27909766666667	8.20549456923077	8.46941380512821	8.27810728205128	8.39315534102564	8.09318883076923	7.70531563589744	7.99767213846154	7.92615266666667	7.59143077435897	8.1164542	7.93373977948718	7.80967053333333	7.60903071794872	7.41079297948718
SST	7.46725669230769	6.86093992051282	6.92765612820513	8.60385462307692	8.80150605641026	8.55751359230769	7.36708014102564	8.53861258974359	9.13398068205128	8.50209309230769	8.86779742307692	7.23000036666667	6.51668938461538	7.01944691538462	7.97210768205128	7.79690728205128	7.09219952820513	7.47222516666667	6.70950134871795	9.71986098461539	7.6160058974359	7.8281957025641	6.26533024615385	7.4952636051282	7.56107503589744	7.35116673846154	7.6198682974359	8.69530665128205	7.4866633025641	8.28519696923077	6.3295442025641	8.86599425384615	6.78330243589744	8.28566001538461	8.69246737948718	7.51626470769231	6.74611800512821	7.36613013333333	7.72450447179487	8.15733724358974	8.12466251282051	7.75489988205128	8.42339052820513	7.25128977435897	6.40526843076923	7.51712762307692	7.65916898461538	7.15084221794872	8.43398177692308
TNS3	10.5442080512821	11.3375510205128	10.2792668666667	10.5777175230769	10.6516157076923	10.5378411076923	10.4877726153846	9.6451023025641	10.3732514358974	10.6495088564103	10.5195440666667	10.6406942615385	10.9775591076923	10.886215	10.7952367384615	11.0238242564103	10.8619942871795	10.6451108769231	10.7421842	10.2826724666667	9.94463013076923	10.6607430410256	11.8742161076923	10.6787113794872	10.5524459897436	10.8808238307692	10.800234225641	10.3939090717949	11.0964626871795	10.2449462461538	11.3658422102564	10.8673798871795	11.7480102153846	11.5866066769231	10.2809122307692	10.5348096538462	11.6851223538462	11.2344654769231	11.4403162974359	10.8998443589744	10.7444835025641	11.1398794410256	10.5113244923077	10.0138588717949	11.7666324717949	10.3921185384615	10.7305611333333	9.75482218461539	10.2008733384615
SGIP1	8.81160469230769	7.84980931282051	8.33611834615385	9.44330732307692	9.88934186666667	9.11394308717949	9.26261952307692	9.35354591282051	9.70692827179487	9.68379224615385	10.0190753435897	9.00826455897436	8.42538135897436	8.54888370769231	9.39920643589743	9.01834053846154	9.28229671794872	9.22430095128205	9.03045282564103	9.93882407179487	9.56517161538462	9.37561722051282	8.60062945897436	9.21753211282051	9.28140651282051	9.59566198461538	8.96592247179487	9.52619185384616	9.39738137435898	9.6128414051282	8.26319085641026	9.74122702564102	8.8316869948718	9.25588627692308	9.8351553025641	8.91865273076923	8.58463166923077	9.03381647179487	9.32806875384615	9.71674898974359	9.64713675897436	9.18953564102564	9.73293090769231	9.93682481538461	8.68820500769231	9.57499294871795	9.53383911794872	9.45633354358974	9.78753238974359
STMN2	11.5253172923077	9.79303177435897	11.0728619846154	12.0475873076923	12.4720307538462	11.4103287538462	12.4720307538462	12.3279768410256	12.6177842820513	12.3626302615385	12.2641704205128	11.989296374359	11.4584163948718	10.7610578051282	11.9573240358974	12.1909532051282	11.5917460461538	11.6905363538462	12.0638857589744	12.3734688307692	12.2957554564103	11.942234425641	8.11376817948718	12.1713358307692	12.1909532051282	12.0384649128205	11.7250943384615	12.3858361333333	12.0638857589744	12.0986212820513	9.04957652307692	12.0899687589744	9.54662956410256	12.1076655538462	12.4720307538462	11.4584163948718	10.525522	11.0359542871795	11.3416085128205	12.2957554564103	12.3508495538462	11.6246436666667	12.5503124666667	11.8935514307692	9.64304103076923	12.0048892974359	12.0986212820513	12.4970904923077	12.153180374359
HIGD1A	9.6237646051282	9.51905772307692	9.44423655897436	10.3679289076923	11.1236431846154	10.6076948564103	10.8490582564103	10.4294260820513	10.8673798871795	11.0755037179487	11.1055492461538	10.6317562461538	10.2561096820513	10.2384999589744	11.0087057333333	10.6384249230769	10.7043672666667	10.751467	10.7398797282051	10.9800782564103	10.7467559076923	10.8203966358974	10.2136060615385	10.7350661948718	10.7113334358974	10.7090956974359	10.5671169948718	10.9548730153846	10.7704877487179	10.9296080512821	10.5298093692308	11.0577762461538	10.9663772820513	10.9215257641026	11.0390029948718	10.6269602	10.7585977589744	11.0296488974359	10.8751984410256	10.9889969948718	11.0634088717949	10.8228173897436	11.0543805897436	10.7020969282051	10.5692597230769	10.7191754307692	10.843771825641	11.0696917025641	11.2456861435897
RHBDF1	8.77825286666667	9.35707448717949	8.72062862820513	8.17378236666667	8.13465486153846	9.03673768461539	8.34451181538462	8.5401492974359	8.1236494	7.86385791794872	8.42589815897436	8.34823186153846	8.63548274358974	8.77225682564103	8.43270662051282	8.23725632820513	8.6317432	8.47838550769231	8.20191375384615	7.88124007692308	8.30035302307692	8.10778402051282	9.90371587179487	8.11225856410256	8.03131566153846	8.23872597435897	8.38626881025641	8.07943740512821	8.29743723589744	8.15586427692308	9.31009655641026	8.24408892820513	9.28229671794872	8.67546504358974	8.05357606666667	8.40109741025641	9.16392206153846	9.10699878461539	9.05602793846154	7.7876198051282	8.29425354358974	8.85996203589744	7.84684873333333	9.0516848	9.01761402051282	8.28329713846154	8.29509854358974	7.89447785641026	8.04963443589744
CREG2	9.72538127179487	7.50094186153846	9.13251952307692	9.4996821948718	9.86222525128205	8.56177805897436	9.4488444974359	9.66183054358974	9.57499294871795	9.65558114358974	9.51324953076923	8.62625076923077	8.28519696923077	7.27687875641026	8.70059206666667	8.7445795025641	7.83864448205128	8.02727387692308	8.86694133846154	10.1384131666667	10.0436696153846	8.9607101025641	6.30690848717949	9.2499959948718	9.18575032307692	8.99547384102564	9.09498867692308	9.07997333333333	8.95895802051282	8.95267527179487	6.39014681538462	9.21829399487179	7.23091397948718	8.42140553846154	9.57295987692308	8.40713323076923	6.93003788205128	7.97436211794872	8.73594824615385	8.88443775897436	8.97712980512821	8.40270443333333	9.93241325641026	9.64613962051282	6.86377958205128	9.16956454358974	9.33149955384615	9.71674898974359	9.90872390769231
GLRB	8.23359732820513	7.10086181025641	8.27279287435897	9.09431656923077	10.1320004410256	8.4473196974359	9.69543034871795	9.2389824	9.79639702051282	9.9601105025641	9.60360851794872	9.41399271282051	8.76502923589744	8.1376546	9.31053487692308	9.24575012307692	8.71642448717949	8.84098215897436	9.80442955897436	10.1260286769231	10.2608828769231	9.50153250769231	7.2978241025641	9.92118112820513	9.97415667692308	9.28739098461539	9.32935061794872	9.92871565641026	9.5641852	9.6208832974359	7.74232362564103	9.81459705641026	7.8720827025641	9.12549824615385	10.1897987333333	8.66334722051282	7.97022208205128	8.10800079230769	8.94305135384615	9.76138334358974	9.58000293333333	8.66860733076923	9.85876441538461	9.70919568717949	7.99539943076923	9.42334537435898	9.77669242051282	10.2214256974359	9.98052831794872
CDK19	10.3642493179487	10.3551134974359	10.2859057948718	9.51277464615385	9.34996268717949	9.78228916410256	9.51822282051282	10.2008733384615	9.59364727692308	9.6095676974359	9.4609682974359	9.32110044615385	9.66183054358974	10.6495088564103	9.59364727692308	9.67633052820513	9.9073957025641	9.66290456923077	9.56801457948718	9.12092226666667	9.22388847179487	9.63787455897436	10.2308754205128	9.43778648205128	9.72324281025641	9.55444248205128	9.7514896974359	9.2289378974359	9.64407721538462	9.24142658974359	9.9312194974359	9.21106405641026	10.0230040717949	9.32730710769231	9.08225712820513	9.42101022564102	9.46734158461538	10.1348282564103	9.51277464615385	9.23135543076923	9.5858345025641	10.098936574359	9.14412907179487	9.41821820769231	9.54570852820513	9.74067391282051	9.35443135384615	9.13363253589744	9.37900717435897
TUBA1A	10.7139646	10.2025173076923	11.0816071692308	11.3536396102564	11.8539254666667	11.5157135435897	11.4541773333333	11.7666324717949	11.8675579384615	11.8156561794872	11.730642825641	11.5056631230769	11.2567688307692	11.7022754615385	12.1076655538462	11.6689688051282	12.0899687589744	12.1619131487179	12.0303103589744	12.2957554564103	12.1619131487179	11.6689688051282	10.5544164717949	11.5866066769231	11.8742161076923	11.6689688051282	11.6458892410256	11.8468560615385	11.6851223538462	11.9281399384615	11.7783212820513	12.233170225641	11.0264586051282	11.9495952051282	12.2641704205128	11.9645600615385	11.4628399692308	11.9216780205128	11.8219580358974	12.3858361333333	12.2433140974359	12.0303103589744	11.9807205333333	11.5356283641026	11.2637010461538	12.125412	12.0048892974359	12.2433140974359	12.1809479794872
ATP6AP2	10.7350661948718	9.65766273846154	10.5799292615385	11.2456861435897	11.9145850051282	11.0238242564103	11.3937756871795	11.4672017948718	11.9351942564103	11.8288041230769	11.7051297153846	11.6350902102564	11.0816071692308	10.9973246102564	11.6689688051282	11.3818286410256	11.3696522358974	11.4269900564103	11.7783212820513	12.2115507641026	11.6300703128205	11.4445082615385	10.2642252923077	11.4628399692308	11.3978544923077	11.3059415128205	11.1116448769231	11.6458892410256	11.3978544923077	11.6689688051282	10.9410564358974	11.6742443948718	10.8103766051282	11.3214809692308	11.942234425641	11.0359542871795	11.2492691538462	11.0449540564103	11.2749873589744	11.7079839692308	11.6514376666667	11.3937756871795	11.7783212820513	11.8349570512821	10.8673798871795	11.6195081076923	11.5917460461538	11.989296374359	11.9495952051282
ATP1A3	7.51794144102564	8.81865607692308	7.31989231282051	7.18161258461538	7.03592034358974	7.13808300512821	6.83718601538462	7.13681282051282	6.86912398974359	6.85697899230769	6.99016667179487	8.79303828717949	9.13480311282051	8.47019281794872	8.4637518025641	8.84592376410256	8.77518198974359	8.40907182051282	8.42820677692308	9.2746044	9.2479542974359	6.75842022564103	7.82285765128205	6.84686213333333	6.71632810769231	6.80212394871795	6.81631201538462	7.0524460974359	6.98174868717949	6.82318057435897	7.60044225128205	8.08188688205128	7.12587596666667	8.00807174102564	8.26250735897436	7.76601771282051	7.62791241025641	7.56916982051282	8.02842711794872	8.04063718974359	7.87380055897436	7.88246226666667	7.3097314974359	6.6985971025641	7.44736252820513	7.3209804974359	6.87849767179487	7.61771791794872	7.58872272307692
SERPINI1	9.04957652307692	7.75963394871795	9.1410311025641	10.1656098410256	11.3335638153846	9.82474800512821	10.8779361282051	10.2625742769231	11.2602125589744	11.1800058410256	10.7020969282051	10.5035260512821	9.91506942051282	9.5277570051282	10.5093966923077	10.4180975487179	10.1553629230769	10.2694712205128	11.0264586051282	10.9464266153846	10.9161763179487	10.6203420358974	7.8040898	10.8356976358974	10.9323772564103	10.6607430410256	10.3790864769231	10.9831354666667	10.7927496461538	10.7398797282051	7.80517124615385	10.8490582564103	8.53605837435897	10.3770962717949	11.3575493230769	9.58390547179487	9.14252257948718	9.2746044	10.1031652153846	10.938090374359	10.859073174359	9.98415325641026	11.1701394461538	11.1834208	8.56563427692308	10.6949202410256	11.0057447948718	11.4584163948718	11.2944788871795
UBXN2A	9.22642835384615	10.3409669025641	9.43226372820513	8.52536117435897	8.05599197435897	8.91216762307692	8.46424134615385	8.56126958205128	8.13585513846154	8.13952615897436	8.19741002564102	8.44026485128205	8.704094	8.58814965128205	8.0094814974359	8.29743723589744	8.09902937435897	8.24408892820513	8.13422943076923	7.4875081025641	7.73693691538462	8.16556885641026	9.91634277435897	8.45009196923077	8.56721237948718	8.54785656410256	8.76438216923077	8.2353001948718	8.28097106666667	8.17880786410256	8.85750748205128	7.88984876923077	9.80547992820513	8.0241179025641	7.55828813846154	8.49525185128205	8.70586106153846	8.48707901282051	7.95606543589744	7.81700644615385	7.61409003076923	7.90466904871795	7.99767213846154	8.31077009487179	9.18484505128205	8.18251851282051	8.19741002564102	7.84378993076923	7.75424107692308
LRCH4	8.34773875384615	9.08829558974359	8.50971976923077	7.70235262564103	7.12978964102564	7.60044225128205	7.72482591794872	7.88465896410256	7.16068399487179	7.12933624102564	7.45402776410256	8.05436102564103	7.96914228717949	8.14449492307692	7.3559848	7.39009658974359	7.51641962051282	7.48809248205128	7.43518341025641	7.00509172307692	7.32960894871795	7.61472662564103	8.53099836923077	7.5471554051282	7.54803505641026	7.638043	8.02297151794872	7.23117289230769	7.68094952307692	7.50218888717949	8.19868028205128	7.01335112820513	8.25832133333333	7.39303244615385	6.96420185128205	7.829243	8.17099877435897	7.87588628717949	7.50648631282051	7.49815768717949	7.24847484102564	7.69124972307692	7.33950125128205	7.40852036410256	8.39390675897436	7.60384664615385	7.39609216923077	7.06554173846154	6.96420185128205
SNCB	7.73183732307692	8.28097106666667	7.46251	7.6175384974359	7.64853358974359	7.33555298461538	7.39088871282051	7.51581078974359	7.53962689230769	7.62162001538462	7.42363701025641	8.17993431794872	7.8047586974359	7.26667637948718	8.31480838974359	8.54228236923077	8.08739138461539	8.01445844102564	8.47043912820513	9.02634698461538	9.21264514871795	7.69839897435897	6.82809852307692	7.64565206666667	7.6637168974359	7.70005268205128	7.54774662051282	7.96617395384615	7.78307171794872	7.73449482564103	6.70902490769231	8.66834902051282	7.04583386153846	8.39438180512821	8.95335157948718	8.06698462051282	7.34754854871795	7.86060807692308	8.40806585128205	8.62497883076923	8.59619907692308	8.29602606666667	8.1329162974359	7.34326072307692	7.01819408717949	7.96551481538462	7.86494051794872	8.2996649025641	8.44362215384615
DDIT4	9.65457169230769	12.0638857589744	11.5560936051282	9.26691061538462	8.46822095128205	9.11817798461538	9.34860926153846	9.09647822051282	8.81993684615385	8.52750570769231	8.3422252	10.751467	10.5421780564103	9.9137601948718	9.02735571538462	9.43878608717949	8.53279216153846	8.63794663076923	9.37106295897436	8.98285694871795	9.11855112307692	9.34726240512821	10.6787113794872	9.49828846410256	9.35081697435897	9.26087425641026	9.96777895384615	8.53989235128205	9.79639702051282	9.19135023076923	10.4351353435897	9.23382329230769	10.399326774359	9.6994268974359	8.21414438974359	10.2939985435897	11.753328374359	9.43592339487179	10.5421780564103	9.98300965128205	9.07802976666667	9.17588207692308	9.04725861538462	8.66665398461538	10.4877726153846	9.29164991282051	8.88632007179487	7.94842607179487	8.73500915897436
DYNC1I1	9.20337996410256	7.56646487435897	8.98844284615385	10.2128621666667	10.9800782564103	9.41775935384615	10.4524398461538	10.4390942820513	10.8889440153846	10.7467559076923	10.7977263794872	9.95758898461538	9.21910221538462	8.90086155641026	10.1420811538462	10.2384999589744	9.76138334358974	9.94002661538462	10.7904543179487	11.3978544923077	11.1480430025641	10.2889711589744	7.24304272307692	10.3957411538462	10.7684210358974	10.1627079333333	9.83056344615385	10.7660579846154	10.3883994410256	10.7166145948718	7.44694674871795	10.6877408102564	8.07570611282051	10.2056061897436	11.1299047692308	9.30104711282051	7.96710842051282	9.18004182051282	9.92504963076923	10.4938971538462	10.5713544871795	9.63483932307692	10.986329	10.9161763179487	7.80282483846154	10.4312687538462	10.7398797282051	10.9323772564103	11.0238242564103
TBL1X	8.66166048205128	9.72854592307692	8.92791635128205	8.09455906153846	7.66124496923077	8.42447332820513	8.25662846666667	8.02940364871795	7.6019946	7.54233311282051	7.99955589230769	8.19465535128205	8.58513673846154	8.48034520512821	8.14833122564102	8.05830922564103	8.4530688	8.47742825641026	7.96764697948718	7.67096773846154	8.13137373846154	7.87452611794872	9.60207746153846	7.94799282051282	7.76294815384615	8.03829191282051	8.22654566153846	7.98253748205128	8.12240477435897	7.8314683051282	9.08492144358974	7.66459157435897	9.04546343076923	8.06262656923077	7.3837207051282	8.49378058974359	8.61776036410256	8.33656185128205	7.9709870974359	8.08878007692308	7.84256616923077	8.15713098461539	7.51824836410256	7.77383381025641	9.04139856923077	7.86281410769231	7.76568632307692	7.56286153076923	7.35469537179487
PI16	7.86136428205128	7.2653261	7.58030344358974	6.95725666410256	6.75069473846154	7.07588340769231	7.03643473846154	7.83291170512821	6.85457507179487	6.79683583076923	6.99572677948718	6.67289163846154	6.53996231282051	7.41195094102564	7.26281319487179	7.09460273589744	7.16991768205128	6.90540974358974	6.82440329230769	6.47531771794872	6.34434677692308	7.08851754871795	7.97990760769231	7.23104343589744	7.04377454358974	7.07817174871795	6.97870575384615	6.70348781794872	7.18844657435897	6.82507136923077	7.41530102051282	6.8221910974359	7.40893633846154	7.01525571794872	6.86171273333333	6.75541027179487	7.45885258461538	6.97201873846154	6.94217313589744	6.84185193846154	7.05407857435897	7.51748487692308	6.81738971794872	7.19442035384615	7.45335230512821	7.22952053333333	6.9174728025641	6.88197604358974	6.64716435897436
ITPR3	8.13620376923077	9.50527131794872	8.45703829230769	7.77152572820513	7.49095153846154	8.07612018974359	8.03787454871795	7.94861078205128	7.33807888974359	7.4972896051282	7.76391886923077	7.84111327692308	7.94251997435897	8.23786632307692	7.70547298461538	7.89720731538462	8.01790385641026	7.70412765897436	7.89971638461538	6.93814486666667	7.34717456153846	8.2658378974359	9.59665940512821	8.04822913333333	7.54057166153846	8.25305732307692	7.85430325128205	7.64285753846154	8.17905218461538	7.79567645641026	9.05983999487179	7.39900861282051	8.29648053846154	7.70745228205128	7.60044225128205	8.51531512307692	7.67529766410256	8.52025126666667	7.87588628717949	7.52465902051282	7.44623858717949	8.21907007948718	7.42149974615385	7.69381289230769	9.07098782051282	7.81371213076923	7.64840006923077	7.59171995128205	7.30707125128205
RAB13	7.50041175897436	9.33893936666667	7.80181373846154	7.11631617692308	6.84206695384615	7.54100475128205	6.85659459487179	7.11350737435897	6.67347798974359	6.69868309230769	7.02484534871795	7.0889152025641	7.35033597435897	6.97747022051282	6.68543553333333	7.03046977948718	6.90213265128205	6.68766195897436	6.7336337025641	6.61713758974359	6.86716026153846	6.82470157435897	8.80026412820513	6.98722019230769	6.82373386666667	7.05956204102564	7.28188082564103	6.94890733333333	7.10334862051282	7.00083797692308	8.65041572820513	6.92196038205128	7.72519188717949	6.96196663846154	6.78680366410256	7.9706190974359	8.12016371025641	7.56053036923077	7.47333093076923	7.0045501974359	6.91568011282051	7.36558033846154	7.02331721538462	7.03280744615385	8.00258097179487	7.03616688717949	6.84568174358974	6.72424261538462	6.90019668205128
TBR1	6.49641670769231	6.4587716051282	6.46832521538462	7.02965085384615	7.57946371282051	6.76913432307692	7.36585452307692	7.16798042051282	7.64029162051282	7.50820299487179	7.23728760512821	7.69079094358974	7.55875659230769	7.03349491282051	7.69776395897436	7.52250623076923	7.34691967948718	7.43530965897436	8.21414438974359	8.21329537948718	8.58566672051282	7.10562806666667	6.2971336	7.39556623076923	7.4866633025641	7.10086181025641	7.11882381025641	7.6190433025641	7.4866633025641	7.43044931794872	6.53255825128205	7.95056928461538	6.31614061282051	7.55471004102564	8.2356908974359	7.08061578461538	6.68273924102564	6.82440329230769	7.1887045025641	8.29232436923077	7.8479423025641	7.41300768205128	7.61939087179487	7.47953364615385	6.44512213333333	7.49943059230769	7.38479362307692	8.15901508205128	7.82835034102564
ZNF25	9.78870448717949	8.81739578974359	9.52961302051282	10.2338729128205	10.6440245897436	9.60649407179487	9.98052831794872	10.3463052051282	10.6098315435897	10.7043672666667	10.3770962717949	9.39781482307692	9.37106295897436	9.08225712820513	9.60649407179487	9.84818994871795	9.68543937179487	9.70919568717949	9.99519871282051	10.1435828307692	10.2316609846154	10.0098210051282	8.65444168717949	9.87756065128205	10.1274855384615	9.83634737435897	9.56517161538462	10.2792668666667	10.0660990410256	10.0325716205128	8.65357838461538	10.3409669025641	9.00201462564103	9.69543034871795	10.5524459897436	9.1672279025641	9.22978457435898	9.24752548205128	9.57145000769231	9.9157060974359	10.2324465487179	9.94136990769231	10.139118025641	10.7281940769231	8.75003548717949	9.8751385025641	10.0546670205128	10.3957411538462	10.4955910666667
CYP26B1	8.89394941538461	7.30636927692308	8.44264856410256	9.44056908717949	9.66438511794872	8.72734891282051	9.48223483589744	9.43592339487179	9.81900801538461	9.67633052820513	10.0230040717949	9.19211210769231	8.65836733333333	8.06899036410256	9.44974603589744	9.19945136410256	8.61414121538462	9.00056594871795	9.13014171794872	9.77994554871795	8.93033706153846	9.61485501538461	7.03230550512821	9.51277464615385	9.06879135897436	9.18403812820513	8.93000376923077	9.66691843589744	9.39920643589743	9.40478661538462	6.79338636410256	8.9337030974359	7.69199774102564	9.71986098461539	9.11932124615385	8.92620666666667	8.52900406153846	8.34357242564103	9.08108048205128	9.21991475897436	9.14412907179487	8.6655527025641	9.71342922564103	9.61939916410257	7.31400091538462	8.83075301538462	8.98628706666667	9.05463272820513	9.38642167692308
FOXO4	10.9720506717949	11.3775224923077	10.8178770410256	9.83281752820513	9.2479542974359	9.98545594358974	10.1867926153846	10.3790864769231	9.46821931794872	9.48921748205128	9.5632643025641	10.7259811025641	11.2133104461538	11.4187186410256	10.2676071948718	10.6161535179487	10.4524398461538	10.4429067128205	10.5821425794872	9.68805871794872	9.96777895384615	9.86933748205128	11.5815747487179	10.2166208871795	10.2676071948718	10.1479143076923	11.0174416102564	10.1290745692308	10.2025173076923	9.71458406666667	11.2344654769231	9.86333238461538	11.1968425589744	10.5442080512821	9.61178467692308	10.7233484102564	11.0903851025641	11.1463550769231	10.5134133076923	10.1806245025641	10.2513414307692	10.8280486	10.0748299282051	9.31401899487179	11.1267157487179	10.3696417794872	9.83403761538461	9.95001797948718	9.57402857435897
NFIA	8.94845732820513	9.86698957948718	9.09571463589744	8.6907821025641	8.50261254358974	9.16233410769231	9.09212466153846	8.82056357948718	8.77769024615385	8.66720796410256	8.78632047692308	8.2743858	8.66834902051282	8.80832876923077	8.66720796410256	8.74398457435897	8.6982004974359	8.83009256410256	8.50662573333333	8.1047835948718	8.08819352820513	9.24403264102564	10.1928038153846	9.00405868205128	8.98285694871795	9.1672279025641	9.24491376410256	8.71392463076923	9.15676461538462	9.0695424051282	9.50527131794872	9.1410311025641	9.94879116410256	9.08225712820513	8.53759517435897	9.2746044	9.70800793846154	9.54191747692308	9.1519734	8.96390923076923	8.81551526153846	9.05983999487179	9.05826679487179	8.56721237948718	9.91006637435897	9.02265923076923	9.00056594871795	8.58177791282051	8.5314859025641
GABRA1	8.55901555128205	7.55149922820513	8.69588031794872	9.38501712051282	10.3305158615385	8.4966338	9.42334537435898	9.47611270769231	10.2308754205128	10.3236488923077	9.78331404102564	8.7166978974359	8.64575237692308	7.27401838205128	8.62547512307692	8.88052769230769	8.08778393333333	8.29232436923077	9.45532318461538	9.76467017435897	9.66236755641026	9.36493813846154	6.28573951794872	9.98300965128205	9.91506942051282	8.85289572307692	8.82689774871795	9.77669242051282	9.27670573076923	9.24664341025641	6.26616184102564	9.6811998	6.74848441538462	8.73026795384615	10.1479143076923	8.28450608717949	6.68098662051282	7.46052878974359	8.11081554871795	9.21346385641026	9.29931453333333	8.22354128205128	9.89758929230769	10.3409669025641	6.96770389487179	9.15838106153846	9.71986098461539	10.2292220307692	10.3287907128205
PARP10	7.99520052820513	8.78046581025641	8.04782951282051	7.41065177948718	7.22093818461538	7.78507185641026	7.38149145128205	7.51181918717949	7.31230845128205	7.31957573333333	8.24072199487179	7.25593665384615	7.43781540769231	7.43781540769231	7.08272154871795	7.12009836923077	7.12474615384615	7.00072983076923	7.02158052051282	6.57467136410256	6.45544014358974	7.64252344102564	8.5083895025641	7.20075481538462	7.32892668205128	7.48184056153846	7.57905048717949	7.29758909230769	7.37945245641026	7.4076456051282	8.01614441282051	6.99206842051282	8.03808323076923	7.26486609230769	6.85998393846154	7.66785502820513	7.31651465641026	7.53600917948718	7.21549864615385	6.79795912307692	7.19280242564103	7.26429790512821	7.13458338974359	7.16918688717949	8.19379959230769	7.35799410512821	7.39172604615385	7.01447186153846	6.98144061538462
CGNL1	9.84939183076923	10.7328749076923	10.2214256974359	9.84818994871795	9.77236828717949	10.4699870102564	10.2939985435897	9.83056344615385	9.72209264102564	9.88108133333333	9.05602793846154	9.82582048205128	10.4836017230769	10.4136155461538	10.4201309589744	10.358638225641	10.5607020717949	10.4815915846154	10.0230040717949	9.46424365897436	9.64925704615385	9.75708393846154	11.2133104461538	10.1290745692308	9.72209264102564	10.3153929333333	10.056033174359	9.71986098461539	10.2260671435897	9.73960678461538	11.1236431846154	9.90371587179487	10.9243381128205	10.6972188051282	9.49014760512821	10.0138588717949	10.6340289846154	10.7730445282051	10.3105110102564	9.78647134358974	10.0703758	10.6960695230769	9.70217826923077	9.76795024102564	11.2749873589744	10.056033174359	9.6699763025641	9.55156172307692	9.45115450512821
CEP41	7.18796918974359	6.74467043076923	7.12978964102564	7.69582875384615	8.18123005641026	7.2314002	7.74652106666667	7.63648921025641	8.05001546153846	8.26272418974359	8.0902019025641	7.48637135897436	7.30028887179487	6.94669511794872	7.62623613846154	7.48494948717949	7.28706594358974	7.35679070769231	7.91660532820513	8.31848454871795	7.92020917435897	7.79672922564103	6.58694036923077	8.02997215897436	8.15586427692308	7.59308990769231	7.48556481025641	8.01710325128205	7.63998065641026	7.85677587692308	6.55135465641026	7.64285753846154	6.8650023948718	7.51851763076923	7.96058801538461	7.06439234358974	6.58883618974359	7.04626210769231	7.31573796923077	7.68516481025641	7.54324196923077	7.23769658974359	7.90119544615385	8.03270338974359	6.67281466153846	7.60994892820513	8.07169577435898	7.8804966	8.10654041538461
ASAP3	8.91113209230769	9.26823644102564	9.73628924615385	8.34290246153846	8.17814472307692	9.51822282051282	8.3852587025641	8.90329672307692	8.3176032	8.06577396410256	8.65276044615385	8.22051021538462	8.2821363	8.59619907692308	8.19445175897436	8.27651554358974	8.70669424102564	8.84494248974359	7.92293043076923	7.52310042564103	8.0737151025641	8.77342202051282	9.51044582564102	8.33862071794872	8.20126924102564	8.40907182051282	8.41990685641026	8.4433859974359	8.61574771282051	8.64318068205128	9.57549317692308	8.06881251025641	8.81316073333333	8.2585441025641	7.93579252564103	8.98112515641026	8.73232975384615	8.72324590769231	8.29167833076923	8.32921167179487	8.18080691282051	8.38285730769231	8.22140570769231	8.76958763333333	9.17588207692308	8.65326697948718	8.50909981025641	8.47613521282051	8.3188949025641
EML3	9.4882072974359	9.78647134358974	9.1647228	8.61021062051282	8.0343036	9.21346385641026	8.30329313846154	9.09867864615385	8.47696362564102	8.19640761794872	8.47982446666667	8.18251851282051	8.44510142051282	9.08865158717949	8.68790992820513	8.90838861025641	9.10064641282051	8.97021161538462	8.22160488717949	7.6409306974359	7.6385229974359	8.5112588	10.2939985435897	8.12117146666667	8.35914786153846	8.69997431794872	8.43448846410256	8.28001655384615	8.82656798974359	8.72379984615385	9.91309801282051	8.33388811025641	9.37644943589744	8.63576037435898	8.25615562564102	8.54888370769231	8.62102608974359	9.12392649230769	9.00304655128205	7.92930518461538	8.63364273846154	9.16798093846154	8.05314575384615	8.77225682564103	9.09174555384615	8.83605954615385	8.3809952	8.5972554	8.30151821025641
GOT1	11.1204405128205	9.99784988717949	11.0327838358974	11.7193809692308	12.153180374359	11.1429068923077	11.6801233897436	11.6689688051282	12.1348788871795	12.0130764205128	11.8468560615385	11.4628399692308	11.1055492461538	10.6949202410256	11.4310589230769	11.4814902205128	11.0577762461538	11.2315070871795	11.7366160564103	12.2433140974359	12.1348788871795	11.5004566358974	9.31983293333333	11.6851223538462	11.8219580358974	11.3818286410256	11.3895964102564	11.972539025641	11.4310589230769	11.5967471282051	9.5113640974359	11.9216780205128	9.77457738461538	11.4269900564103	12.0812266666667	10.9635211692308	10.5072812820513	10.5723996846154	11.1085931128205	11.6514376666667	11.6350902102564	11.0205447384615	12.0303103589744	11.7666324717949	10.0210045102564	11.6025471846154	11.7480102153846	12.3167583589744	12.0721856102564
LRRC32	8.3917563974359	8.9437076974359	8.322343	7.6041261025641	7.26048387692308	9.04957652307692	8.2946652051282	7.66425008717949	7.92913883076923	7.49208918461538	7.24433591794872	8.15878320512821	8.56563427692308	8.65073608974359	7.54205866666667	8.48707901282051	8.02689845128205	8.20212883589744	8.41303993589744	6.85215178461539	7.31957573333333	8.30503902051282	10.4486342153846	8.15169728717949	7.82655405897436	8.48852811538462	8.11262728717949	7.55471004102564	8.49401652307692	7.71439456410256	9.59915289487179	7.30007446666667	8.55571016410256	7.71051261025641	7.33109345641026	8.6734304051282	8.3900038	8.11339655897436	7.90356037692308	7.54608763076923	7.7504368025641	8.28401808717949	7.67225726666667	8.2445642974359	8.41891611794872	7.8253617948718	8.00360737948718	7.75697231282051	7.90658758974359
MLKL	7.47499353076923	9.96647862564103	9.25588627692308	6.95029104102564	6.84639834358974	7.83487371282051	7.28319864615385	7.42375545641026	7.05224623589744	6.91434536923077	7.14630438974359	7.5199628974359	7.48921647179487	8.25010225897436	6.9967740974359	7.14040410769231	7.25057642307692	7.25544114102564	7.2741550974359	6.27452821025641	6.30864981282051	7.70005268205128	8.69966634871795	7.21093708205128	7.05945443589744	7.60078294358974	8.01410323589744	6.83964423846154	7.59967474615385	7.27171841282051	8.14536651794872	7.32221455384615	7.2143194051282	7.16429090769231	7.40789124358974	9.04804803589744	8.29691811794872	7.44792234615385	7.71243178461538	8.13379787692308	6.8142609025641	7.54669513333333	6.8151757948718	7.5074550025641	9.14069223076923	7.55041921538462	7.4897971025641	7.20795144615385	7.66642268205128
PPP3CA	7.63868744102564	7.06350016923077	7.58661516410256	8.1047835948718	8.72612167179487	7.69381289230769	8.4530688	8.08544895897436	8.65220096410256	8.71162355897436	8.50865453333333	8.2978458051282	8.21595641025641	7.31777952307692	8.20081373333333	8.32350907692308	7.8720827025641	8.0094814974359	8.74820211794872	8.33451932307692	8.56415477948718	8.34539862051282	6.79502102564103	8.55324563076923	8.50971976923077	8.13786078974359	8.19445175897436	8.59829251794872	8.29054011794872	8.34585374358974	7.03174371282051	8.53605837435897	7.1881933025641	8.28145328717949	8.70586106153846	7.96252447692308	7.50414514871795	7.55685285128205	8.25253716410256	8.63467056923077	8.5625187025641	8.25615562564102	8.88632007179487	8.94442834358974	7.31047963589744	8.44410234871795	8.64989112820513	8.89490414871795	8.72849817435897
ANO3	9.64407721538462	6.92452313846154	9.10396659487179	9.62578870769231	9.61388521538461	8.85875418974359	9.57295987692308	9.71342922564103	9.23568177435897	9.36756343589744	9.76346261025641	9.49571533333333	8.84031134358974	8.79362223589744	9.18484505128205	9.27367185641026	9.00405868205128	9.20795101538462	9.4775044	9.85288823589744	9.29931453333333	9.39824827179487	6.69182776410256	9.44974603589744	9.10107607692308	9.43404917435898	9.28140651282051	9.32730710769231	9.46379731794872	9.04509813333333	6.18000613846154	9.16076542564103	7.80371147179487	9.45633354358974	9.3525923025641	8.94305135384615	7.7046291025641	8.73204339487179	8.75003548717949	9.20871547179487	9.30434136410256	8.77285825128205	9.56035111282051	8.97934097435897	7.35018667692308	9.35443135384615	9.53245845641026	9.51000444102564	9.33491624102564
SCN3B	7.46307623589744	7.20394608717949	7.46836773333333	8.20340910769231	8.85045296923077	7.7046291025641	8.19485894358974	7.95793824615385	8.36501758974359	8.36085019487179	8.7978818974359	7.95606543589744	7.68358737435897	7.38785091794872	8.16048174871795	8.11871404615385	7.96468704102564	7.9698996974359	8.36456176923077	9.73628924615385	8.91770098974359	8.21551963589744	6.55008654871795	8.17361492307692	8.43183150769231	8.3948514	7.95757444102564	8.43875077435897	8.13786078974359	8.3063878974359	6.71182963589744	8.86111971794872	6.89607852307692	8.14204456923077	8.87198378974359	7.78213006666667	7.17676920512821	7.47007227179487	8.29874396410256	9.01115829230769	8.3976286974359	7.79217743589744	8.5651365948718	8.39291715897436	7.02617577948718	8.02171303589744	8.77400591282051	8.62760840512821	8.8910604051282
FZD9	8.61603755641026	10.215093774359	8.24767219487179	8.2559593974359	7.85956992307692	8.05238084615385	8.4854394	8.47442170769231	7.9709870974359	8.05376719230769	7.94995733333333	9.12168545128205	8.95744387692308	8.82087801282051	7.85602438461538	8.25706184615385	7.84395252820513	7.80127917948718	7.89738198461538	7.31377229487179	7.4076456051282	8.02022205128205	9.84392351538462	8.34380748205128	7.87625858974359	8.10144605128205	8.65895069230769	8.01943064615385	8.16432610769231	8.0555672	8.80769872820513	7.82007092307692	8.92490090769231	8.01575988205128	7.82939593846154	7.68868697435897	10.0163045692308	8.16783002307692	8.69324102820513	7.62402959487179	8.08363856410256	8.38626881025641	7.91087026153846	7.87837275897436	8.84813994358974	8.12857115384615	8.1401506974359	7.81389094358974	7.95775634358974
SPOUT1	8.39713947692308	9.09943569230769	8.65015342820513	7.8792726948718	7.53277676410256	7.81973442051282	7.99807801025641	7.74652106666667	7.43781540769231	7.41940029230769	7.60044225128205	8.17099877435897	8.42968421794872	8.55751359230769	7.94431266666667	7.78128298974359	7.77277241282051	7.79727505641026	7.84846531025641	7.18591407179487	7.81404355897436	7.71825675897436	8.75310681538462	8.18708780512821	7.88339826666667	7.8107302974359	8.35963705897436	7.83864448205128	7.79047195384615	7.6035704974359	8.46968015641026	7.5833803974359	8.73470677692308	7.77365530769231	7.38189944102564	8.27032668717949	8.62285784102564	7.76205653846154	7.63435458974359	7.48071854615385	7.64977169230769	7.57978145128205	7.73098407948718	7.82358247692308	8.32161463076923	7.74556518974359	7.51566255897436	7.62820869230769	7.27041071538461
ATP6V1B2	12.4452182410256	10.8834737589744	11.9966293333333	12.6453254666667	12.4970904923077	12.0899687589744	12.2745317333333	12.631134425641	12.578298974359	12.4850080410256	12.3858361333333	12.1909532051282	11.9573240358974	11.5560936051282	12.3393555692308	12.2003612102564	11.9645600615385	12.1447692205128	12.2957554564103	12.8083308051282	12.7021679128205	12.2641704205128	10.1245773641026	12.4590124564103	12.3060203384615	12.252916174359	12.0384649128205	12.578298974359	12.2846658307692	12.3060203384615	10.886215	12.4720307538462	10.7214113897436	12.2957554564103	12.6593275435897	11.7907706820513	11.0087057333333	11.5609482153846	11.9009677282051	12.1447692205128	12.2846658307692	11.8349570512821	12.4093018410256	12.5909724102564	10.8412775897436	12.153180374359	12.3508495538462	12.6177842820513	12.5909724102564
RTN1	8.49619531282051	7.85677587692308	8.74398457435897	9.32320023589744	10.1449821846154	8.89033386666667	9.8351553025641	9.36582715897436	10.0216944461538	10.0125713076923	9.92246896923077	9.50153250769231	9.11542645128205	8.52640907179487	9.58390547179487	9.55250109230769	9.23304011282051	9.26950963076923	10.0032346205128	10.5524459897436	10.4856189846154	9.68805871794872	7.30347266153846	9.80781945641026	9.9312194974359	9.52961302051282	9.38642167692308	9.97020163589744	9.72965088205128	9.77781501538461	7.69214684102564	10.1656098410256	8.03190663076923	9.56035111282051	10.4030655435897	9.26001537948718	8.27943804615385	8.67799686666667	9.45906034358974	10.1792594461538	9.95385335384615	9.37198341538462	10.0519350102564	9.854	8.04887202051282	9.7897828	9.91243583076923	10.3305158615385	10.257606425641
PIGX	8.81160469230769	9.79084607692308	8.78877631282051	8.32209606153846	8.04841507692308	8.07755244102564	7.95358369230769	8.26003491794872	7.9177344	7.82954887692308	8.14497713846154	8.09239342564103	8.10842121794872	8.2087010025641	7.72213301538462	7.76065195384615	7.53617435641026	7.63694870769231	7.58675755641026	7.57619689230769	7.46066570512821	8.0966580974359	9.02634698461538	8.06498046153846	8.42188708205128	8.54127821538462	8.22354128205128	8.10308804615385	8.04256271282051	8.32185534615385	8.16642442564103	7.76186981282051	9.85344411794872	7.72737875641026	7.80319656410256	8.27770265128205	8.48683340512821	7.96878502564103	7.90732333846154	7.72197715128205	7.76968322307692	7.82442838974359	7.95453131794872	8.96390923076923	8.39785987179487	8.08758765897436	8.78632047692308	7.93241878205128	8.03153517435898
VDAC1	9.98175132820513	10.0574781282051	10.4739042512821	11.0845072615385	11.8219580358974	10.8808238307692	11.2036910102564	11.0205447384615	11.6139425692308	11.5967471282051	11.5056631230769	11.2344654769231	11.1398794410256	10.5298093692308	11.3457192461538	11.4541773333333	11.1968425589744	11.2567688307692	11.5107621538462	12.0721856102564	11.942234425641	11.3818286410256	10.1734094974359	11.4814902205128	11.1968425589744	11.0964626871795	11.1968425589744	11.4226967230769	11.2944788871795	11.4187186410256	10.7233484102564	11.7783212820513	10.6560786974359	11.3457192461538	11.9966293333333	11.4403162974359	10.7113334358974	10.9078304205128	11.3978544923077	11.5253172923077	11.6574642974359	11.1446309846154	11.5663304820513	11.2417801076923	10.8490582564103	11.4541773333333	11.3818286410256	11.8032674102564	11.8349570512821
TMEM106A	9.36673396923077	10.1762306307692	9.44508608717949	8.96390923076923	8.51430453333333	9.12315086666667	8.63309803076923	8.90914814358974	8.69530665128205	8.44860779487179	8.53552462564103	8.65220096410256	8.75364565128205	9.04582872820513	8.4637518025641	8.48334173846154	8.21374563589744	8.15429276410256	8.25397523589744	8.02315754871795	8.4144334974359	8.67050477435897	9.40203841025641	8.61100031794872	8.94270397435897	9.18953564102564	8.72520918717949	8.30056641025641	8.45660135384615	8.67916193333333	8.4835827051282	7.97855256410256	10.4563506307692	8.34038576410256	8.0094814974359	8.67885853076923	8.53914414871795	8.43626315384615	8.37044461794872	8.11225856410256	8.05637519487179	8.1020534974359	8.46474468717949	9.19211210769231	8.96695862820513	8.43108932307692	9.49288742564103	8.16069955897436	8.23074716153846
ZNF148	10.6076948564103	10.8808238307692	10.7233484102564	9.83403761538461	9.42787999487179	9.84454808205128	9.58926133846154	9.98300965128205	9.46734158461538	9.76849580769231	9.19173116923077	9.33848023589744	9.4882072974359	9.45262048205128	9.0283921948718	9.35529487692308	8.92552888717949	9.07609804615385	8.73826323076923	8.66494031794872	8.78578364615385	9.76571575897436	10.0533268051282	9.62986584102564	9.4842323025641	9.70479402564103	9.86571912307692	9.23135543076923	9.52482084615385	9.32980004102564	9.10811873589744	9.40478661538462	10.0177226358974	9.44056908717949	9.29086157435897	9.72324281025641	9.74978641794872	9.74600295897436	9.30600251282051	8.99222625897436	9.25334494358974	9.28739098461539	9.93489316410256	9.13801584615385	10.011134625641	9.58095557435897	9.6128414051282	9.32554893333333	9.48625680512821
PAK1	9.13251952307692	7.40136601538462	8.97233132820513	9.83634737435897	10.4997957538462	8.90576849230769	9.74178013846154	9.79971543589744	10.3270654769231	10.4155043948718	10.1175562051282	9.22232729230769	8.59342084102564	7.85868293333333	9.32980004102564	9.55793421282051	9.05602793846154	9.0731250974359	9.67418857948718	10.6293814461538	10.1762306307692	9.79193571282051	6.94115629230769	9.78331404102564	10.1320004410256	9.77344912307692	9.37992617435897	10.2561096820513	9.87286167692308	10.1991091128205	7.5330483025641	10.0273012102564	7.64472885641026	9.40343080769231	10.3499113025641	9.02702545641026	8.70349511282051	8.36314832820513	9.54616904615385	10.6406942615385	9.9614603025641	9.05463272820513	10.0824042692308	10.3376212358974	7.48275806666667	9.36582715897436	10.1821654871795	10.1326701615385	10.3153929333333
SFMBT2	8.53963540512821	9.88216451282051	8.56829763076923	7.65416097692308	6.81966848205128	7.85746394871795	7.13072367179487	7.41246172820513	6.92879338461538	7.01084445641026	7.15784007692308	6.92993226666667	7.34769907179487	7.11716492307692	6.81769058974359	7.06853506153846	6.7094097025641	6.90407338974359	6.69983503076923	6.6894400051282	6.59141921025641	7.08604774102564	9.11083736410256	7.11656741794872	7.10691345128205	7.36146663076923	7.47724068974359	7.02310839230769	6.9854507	7.10210057435897	7.95969377435897	7.11760899487179	8.36877036410256	7.02902378974359	6.56981552564103	7.66522691538461	7.35826558461538	7.5841722974359	7.17255751538462	6.77752837948718	6.89749443076923	7.19603665641026	7.25402230769231	7.35005507948718	8.47442170769231	7.11939481282051	7.09790476410256	6.71068851282051	6.63017195897436
NUPR1	7.23991249230769	8.49102672307692	7.90374681025641	7.12553603589744	6.82479620512821	7.37725491794872	7.47091538461538	7.25402230769231	6.68857094102564	6.60372961538462	7.45870875641026	8.37541707692308	7.40254435897436	7.89318762307692	6.98758491794872	7.09066801025641	7.40290117435897	7.50066251794872	6.83186851282051	6.88695412820513	6.70540826666667	7.24111405641026	7.88789358461538	7.2080664025641	7.1361136974359	7.24265023589744	7.30425788717949	7.01636898717949	7.09104799487179	7.14933744615385	8.3728384051282	7.10562806666667	8.1380539	7.50964136923077	6.82761316666667	8.3852587025641	9.53429081025641	7.89668917435897	7.81453685128205	7.47066053846154	6.90951722564103	7.66751534871795	7.08981535384615	7.0609177025641	8.29377446666667	7.22753485128205	7.21407260512821	6.75765242051282	6.69276174871795
KIAA0513	10.1792594461538	9.77781501538461	9.96647862564103	10.5016498871795	10.5072812820513	10.2760038820513	10.1522713487179	10.4429067128205	10.219915974359	10.3790864769231	10.5236452820513	10.5524459897436	10.4448409794872	9.6358214	10.4524398461538	10.7373573487179	10.0761481641026	10.1668970205128	10.5175770769231	10.9323772564103	10.9132834205128	10.2409365358974	8.1033129025641	10.4107986410256	10.2922374307692	10.2658688666667	10.0732316410256	10.5524459897436	10.3624513487179	10.2743375128205	8.59161416410256	10.5821425794872	9.11855112307692	10.3921185384615	10.6361260051282	10.069635848718	10.3903356820513	9.7897828	10.4856189846154	10.8540084615385	10.4719335794872	10.1003314358974	10.5875704179487	10.4938971538462	9.02486664615385	10.1634240307692	10.3204165025641	10.3087846	10.4351353435897
NPTN	9.52369987179487	8.43875077435897	9.35967824615385	9.87870487692308	10.2244673589744	9.44695639487179	9.98175132820513	9.80324324615385	10.2324465487179	10.1612631076923	10.0258846358974	9.86816730769231	9.73069343076923	9.30104711282051	9.8168129025641	9.86816730769231	9.63192037435897	9.67744338974359	10.0216944461538	10.4977819794872	10.3752277538462	9.92001965128205	8.5132961948718	10.011134625641	9.79747582051282	9.74488478974359	9.73516382564103	10.0058230717949	9.88327608205128	9.79303177435897	8.45009196923077	10.0339955948718	8.87327646153846	9.77669242051282	10.3004699384615	9.5719476	8.75422347179487	9.1743836	9.77236828717949	9.95385335384615	9.97791652307692	9.64613962051282	10.1777225692308	10.1274855384615	8.81680409230769	9.92997115384615	10.0660990410256	10.1627079333333	10.1718744974359
STAMBPL1	8.73625253846154	7.21268197948718	9.07098782051282	9.19491271282051	9.8421161025641	8.96140351794872	9.44330732307692	9.60461791282051	9.89051934871795	9.84690991794872	9.18004182051282	9.34374715384615	9.25588627692308	8.51376265641026	9.26397747179487	9.01724774871795	9.19945136410256	9.27888447179487	9.69741375897436	9.55639385641026	9.80495474358974	9.26444496923077	7.92425383333333	9.41867706153846	9.46994936410256	9.36582715897436	8.89797538974359	9.69840417948718	9.2932633948718	9.44141585641026	8.25330355897436	9.18877332307692	7.62402959487179	9.32276092307692	9.59364727692308	8.96880695384615	8.45404345128205	8.68909830769231	8.23725632820513	9.46994936410256	9.47363786153846	8.9437076974359	9.51822282051282	9.45813000512821	8.11225856410256	9.5641852	9.65766273846154	9.92871565641026	9.73293090769231
RAX2	8.96948108205128	9.80442955897436	9.16956454358974	8.36877036410256	7.9694915025641	8.64265566153846	8.24189233846154	8.3617935025641	8.03866133333333	7.94197083076923	8.14449492307692	8.38190792820513	8.55982344615385	8.53605837435897	8.12240477435897	8.21926194358974	8.03509576923077	8.1236494	8.06863465641026	7.70595816923077	7.96138441538462	8.11956255384615	9.12471377948718	8.16845185128205	8.12318475384615	8.42538135897436	8.2996649025641	8.06262656923077	8.15586427692308	8.02334357948718	8.28329713846154	7.89132285641026	9.27033150769231	8.03389699487179	7.77601547692308	8.34088671794872	8.43037577948718	8.31434447692308	8.17814472307692	7.75396227179487	7.88748898461539	8.08942142051282	8.11420029230769	8.44410234871795	8.73316309230769	8.15003412307692	8.27211471282051	7.87872462051282	7.85205284615385
GPER1	8.02997215897436	9.19376887179487	8.50209309230769	7.76585427179487	7.68230350769231	8.32161463076923	7.87414162051282	7.81943334358974	7.78041615384615	7.69582875384615	8.04680185128205	8.71615107692308	8.5148136	7.89777343589744	7.85886141538462	7.84395252820513	8.15254872307692	7.96468704102564	7.89934722051282	7.47460052820513	7.97971505128205	7.79819045128205	9.47930474871795	8.0050824051282	7.79019267179487	8.1487652974359	8.37445722564103	8.00319665641026	7.99422931794872	7.97818529230769	8.74282188205128	7.6190433025641	8.5148136	8.43674997948718	7.6396848974359	7.53395522564103	8.99547384102564	8.4160584974359	7.89855582564103	7.62099173333333	7.99306067692308	8.26901917435897	7.88465896410256	7.8808857948718	9.00405868205128	8.20169867179487	7.89703264615385	7.25402230769231	7.26770252820513
PTH1R	7.85245462051282	8.98425287179487	7.86317065641026	7.64885304102564	6.94646791282051	7.4103890974359	7.3559848	7.38731212820513	7.23188391794872	7.02838777435897	7.21638943076923	7.54143944615385	7.73144445641026	7.6035704974359	7.24638702051282	7.56507604102564	7.41992205641026	7.26565871282051	7.48349349230769	6.88107417435897	7.24199215897436	7.46023951794872	9.05826679487179	7.77365530769231	7.50066251794872	7.37644954358974	7.49844288717949	7.40290117435897	7.76983491794872	7.47594282051282	8.35844975384615	7.2532631025641	8.23270575384615	7.42052836923077	6.95436914358974	7.50706693333333	8.0850084	7.85398467179487	7.73019243589744	7.21489598461539	7.34754854871795	7.59529699487179	7.17704674358974	7.29338124102564	8.20255135384615	7.48950296923077	7.28843191794872	7.01514605641026	6.83902375897436
MOAP1	9.67858242564103	8.92691446153846	9.62578870769231	10.986329	11.3857006974359	10.1190729179487	10.6811199179487	10.6663785487179	11.2903815179487	11.1731229333333	11.0327838358974	10.4201309589744	10.2792668666667	9.5828549025641	10.6629768461538	10.7214113897436	10.384649	10.4856189846154	11.0696917025641	11.6851223538462	11.6051485538462	10.5950119794872	9.42651098717949	10.9190122205128	11.2602125589744	10.5927023641026	10.5502232974359	11.3457192461538	10.9720506717949	11.2567688307692	9.65968916923077	11.2602125589744	9.1161505025641	10.7660579846154	11.5056631230769	10.2384999589744	9.92812531794872	9.73516382564103	10.4180975487179	11.1085931128205	10.843771825641	10.4030655435897	11.1664684717949	11.3734273589744	9.44612084102564	10.8053285948718	11.0605302307692	11.5107621538462	11.5967471282051
GABRG2	9.15437756923077	7.8281957025641	9.0731250974359	9.81568108717949	10.4294260820513	9.28062172307692	9.86816730769231	9.93746254871795	10.3532491333333	10.4201309589744	10.2136060615385	9.73069343076923	9.31231458461538	8.23008802051282	9.33491624102564	9.68598797948718	8.90838861025641	8.97712980512821	10.0588382	10.5236452820513	10.6811199179487	9.8505613025641	6.57778493333333	10.1538165179487	10.139118025641	9.50058778461539	9.5719476	10.2025173076923	9.84939183076923	9.80206361025641	6.55605542051282	10.1777225692308	7.7003641025641	9.48625680512821	10.6516157076923	9.09212466153846	7.47880174358974	8.20672808717949	8.79239154871795	9.69024744615385	9.92246896923077	9.09790152307692	10.3810364820513	10.6902730769231	7.42135282564103	9.80781945641026	10.1290745692308	10.6451108769231	10.4660241435897
NELL1	8.25918566666667	7.07673814615385	8.1692329025641	9.41208637435897	10.0299328923077	8.07533017948718	9.24664341025641	9.26261952307692	9.8751385025641	9.89402233846154	9.8505613025641	8.7243805025641	8.58741798461539	7.47765576410256	8.71789504102564	8.76438216923077	8.15713098461539	8.2748638974359	9.37992617435897	10.0450883948718	9.70270603076923	9.3561816051282	6.63990544615385	9.50712843589744	9.50899245641026	9.13801584615385	8.69185501538461	9.50309934102564	9.36845674871795	9.32276092307692	6.833333	9.47658812307692	7.47966953333333	8.77049430769231	10.1132206205128	8.14660197948718	7.08283428974359	7.72098266666667	8.14161404615385	8.97867696410256	9.15838106153846	8.44860779487179	9.66485594358974	9.6227852051282	7.29375022820513	8.94774960512821	9.69439676923077	9.71880212820513	9.88576600512821
ALPP	11.8675579384615	12.2641704205128	11.753328374359	11.4226967230769	10.9296080512821	11.5509531846154	11.2492691538462	11.3818286410256	11.1366961897436	10.8515519897436	10.957931774359	11.2529489948718	11.4490832923077	11.5306430358974	11.2207634717949	11.1530702153846	11.0420460205128	11.0964626871795	10.9270340358974	10.5734448820513	11.0634088717949	11.2637010461538	12.125412	11.2133104461538	11.5004566358974	11.7848289128205	11.361829974359	10.8619942871795	11.1968425589744	11.3096201128205	11.4541773333333	10.6949202410256	12.6734806666667	11.1598805435897	10.7610578051282	11.4103287538462	11.7137337435897	11.298446825641	11.0577762461538	10.7328749076923	10.957931774359	11.1116448769231	11.3136761435897	11.9216780205128	11.8742161076923	11.2067961794872	11.7022754615385	11.1236431846154	11.1664684717949
ARHGAP32	10.0860654410256	9.43592339487179	10.3341893076923	10.6675795384615	11.2456861435897	9.80665803589744	11.0696917025641	10.7421842	11.0449540564103	11.402038574359	11.0420460205128	11.0264586051282	10.7467559076923	10.0284715948718	10.6495088564103	10.5821425794872	10.4699870102564	10.6854136769231	11.3214809692308	11.8408586769231	11.8219580358974	10.6877408102564	9.08980794871795	10.9775591076923	10.8490582564103	10.7166145948718	10.6584734564103	10.4739042512821	10.7755043384615	10.6584734564103	9.20301143846154	11.0002640769231	9.54094448205128	10.6854136769231	11.4356117641026	10.4640422871795	10.3270654769231	10.0325716205128	10.8053285948718	11.1267157487179	10.9917719794872	10.7878568512821	10.9607334923077	10.859073174359	9.72636968205128	10.8203966358974	11.1598805435897	11.3895964102564	11.4059522102564
SYP	10.0574781282051	9.07207367692308	10.0533268051282	10.2676071948718	10.1538165179487	9.79747582051282	10.0216944461538	10.2401476666667	10.1377083076923	9.9237502051282	10.1464656923077	11.4950304974359	10.9548730153846	10.6328926153846	11.3575493230769	11.2567688307692	10.9917719794872	11.1834208	11.2036910102564	11.5663304820513	11.361829974359	10.399326774359	7.84540914871795	10.4776825179487	10.3642493179487	10.7633802512821	10.4448409794872	10.8564787282051	10.4542248461538	10.6429383025641	8.39126368974359	11.0264586051282	9.42334537435898	11.3818286410256	11.1598805435897	11.0174416102564	9.68273541538461	10.4390942820513	10.6384249230769	10.9663772820513	11.0115315538462	10.5134133076923	10.8834737589744	9.20713907179487	9.34457633846154	10.859073174359	10.6629768461538	10.8889440153846	10.9106747025641
NECAP1	10.0394814153846	8.74218317435897	9.80085463589744	10.6181961179487	10.751467	9.96647862564103	10.3827855948718	10.5113244923077	10.8203966358974	10.9270340358974	10.7904543179487	9.92871565641026	9.71986098461539	9.29125574358974	10.3204165025641	10.0354476410256	9.7503252	9.98052831794872	10.4164240512821	10.4929059615385	10.6740253846154	10.3642493179487	8.52048753076923	10.3357314820513	10.4164240512821	10.0615762102564	10.0477586615385	10.6675795384615	10.427483025641	10.4351353435897	8.44908015384615	10.3570647948718	8.89871084615385	10.2308754205128	10.6831934512821	9.73901647435898	8.91770098974359	9.19613697948718	9.83281752820513	10.4563506307692	10.3974879128205	9.84690991794872	10.6203420358974	10.6584734564103	8.74341463589744	10.3357314820513	10.5055646153846	10.4977819794872	10.5991377589744
SCG2	9.80495474358974	9.36139388717949	10.011134625641	11.1463550769231	11.4144327589744	10.8515519897436	10.4563506307692	11.2380840307692	11.2036910102564	11.2492691538462	10.9943007282051	10.1075198307692	10.3790864769231	8.91148422820513	9.93355587179487	10.5734448820513	9.97222868461539	10.064401625641	10.0366742871795	11.3734273589744	10.6926406512821	10.4468947435897	7.60273958717949	10.8751984410256	10.6361260051282	10.3939090717949	10.3105110102564	10.8889440153846	10.1792594461538	10.7467559076923	8.67633922564103	11.1366961897436	8.59316278461539	10.5950119794872	11.1764237692308	9.99245523076923	8.54735305641026	9.36449830769231	9.91761171282051	10.590582774359	10.6629768461538	9.85759815384615	10.9078304205128	11.2036910102564	8.50085251282051	10.2433048974359	10.6787113794872	10.5175770769231	10.9831354666667
LRRC8B	9.35967824615385	7.81610260512821	9.18322874871795	9.82926303076923	10.1627079333333	9.34029175897436	9.6358214	9.93355587179487	10.2496949230769	10.2040331025641	10.1290745692308	9.29931453333333	8.89675517948718	9.01761402051282	9.22978457435898	9.27539685128205	9.21346385641026	9.20946792820513	9.39047161025641	10.1662534307692	9.69227894871795	9.55988299230769	7.71097864102564	9.58675718974359	9.71787211794872	9.58000293333333	9.37473143589744	9.80442955897436	9.62986584102564	9.71787211794872	7.84846531025641	9.73842616410256	8.28586108717949	9.35354591282051	9.94763455384615	8.91697863589744	8.12318475384615	8.70843307435898	9.41026518974359	9.68171957948718	9.61592882564103	9.47079667179487	9.64304103076923	10.4739042512821	7.73183732307692	9.47363786153846	9.73192725641026	9.57902462051282	9.89051934871795
SYT1	7.90007326666667	7.01073454358974	7.64758804102564	8.38235878461538	8.99766328205128	7.94050330769231	8.47884082564103	8.33222235384615	8.93962287179487	8.88443775897436	8.75364565128205	8.30503902051282	7.86532037435897	7.32328271282051	8.34585374358974	8.28692507179487	7.93597746666667	7.99848565641026	8.64115030769231	9.04804803589744	8.87127892307692	8.36359626153846	6.25101968717949	8.68448804615385	8.6907821025641	8.35844975384615	8.21718596923077	8.82689774871795	8.53401815384615	8.56152217948718	6.34177863589744	8.80769872820513	6.87258109230769	8.39245118461539	9.04804803589744	7.77568166666667	6.76773505128205	7.29594281025641	7.98999635384615	8.74398457435897	8.65606503076923	8.07325716410256	8.83262784615385	8.78933184102564	6.57619963589744	8.54633064102564	8.71104996923077	9.00898582564102	8.98148893846154
C4orf3	10.7166145948718	10.9296080512821	10.6495088564103	10.2088055538462	9.7433140948718	10.4180975487179	10.0588382	10.0775593538462	9.87048772307692	10.0138588717949	9.81218414871795	9.58979567179487	9.7503252	9.65609521025641	9.54434793076923	9.73242908205128	9.54662956410256	9.61388521538461	9.1410311025641	8.98737736153846	9.0608593974359	10.0574781282051	11.2380840307692	9.75812147692308	10.2008733384615	10.4030655435897	10.1821654871795	10.0946181692308	10.2071617641026	9.84454808205128	10.4237860769231	9.7514896974359	10.8751984410256	9.8751385025641	9.6358214	10.1582857538462	9.93241325641026	10.458174974359	9.64613962051282	9.2932633948718	9.60261395897436	9.75923329230769	9.97155878974359	10.1913513333333	10.6384249230769	9.77236828717949	10.0830901435897	9.61485501538461	9.82474800512821
TOMM20	10.622551774359	9.47363786153846	10.4255919948718	11.4445082615385	11.8935514307692	10.9132834205128	11.3978544923077	11.4584163948718	11.942234425641	12.0812266666667	11.8156561794872	10.9831354666667	10.6011056	10.2658688666667	11.2036910102564	11.2492691538462	11.3497623948718	11.5356283641026	11.6851223538462	11.9351942564103	11.9145850051282	11.3251230974359	10.0299328923077	10.9917719794872	11.6139425692308	11.2567688307692	10.8564787282051	11.7137337435897	11.4584163948718	11.5917460461538	10.1837824461538	11.753328374359	10.0284715948718	11.0057447948718	11.8935514307692	10.5626905897436	10.219915974359	10.6972188051282	11.4226967230769	11.5457181230769	11.6077499230769	11.3775224923077	11.5560936051282	11.942234425641	9.72538127179487	11.4628399692308	11.6300703128205	11.942234425641	11.9216780205128
OLFM3	7.27297405641026	6.37623742307692	7.37409841538462	8.11541669230769	8.67978732307692	7.42827283076923	8.27625578974359	7.71260508974359	8.49759727692308	8.50162151282051	8.36852464615385	7.47222516666667	7.23454869230769	6.70087526153846	7.61264287948718	7.31076628717949	6.87726776666667	7.19074686666667	7.87033352820513	8.25397523589744	8.12775847179487	8.05076676923077	6.18512067435897	8.22445121025641	8.22140570769231	7.96914228717949	7.92839903846154	8.27144551282051	7.81877938974359	8.0866463948718	6.15454257948718	8.11787437435897	6.57435769230769	7.64045455897436	8.39291715897436	7.07470149230769	6.3281192	6.66013386153846	7.11834039487179	7.40789124358974	7.75290282564103	7.11280058461538	8.45009196923077	8.17814472307692	6.74107307948718	8.03369787179487	8.26139011794872	8.46546775384615	8.49475275897436
BANP	9.32554893333333	10.2658688666667	10.1435828307692	8.52383997948718	7.94842607179487	8.5314859025641	8.75486131794872	8.70180944615385	7.94488507692308	7.98050993846154	7.8249643948718	9.16877871282051	9.17196506666667	9.34817572307692	8.19016273333333	8.19623173333333	8.45259661538462	8.63467056923077	8.1052088974359	8.33813751794872	8.15802102051282	8.36827892820513	9.06280978461538	8.67742776410256	8.40998480512821	8.7584103948718	8.96243915897436	8.18545190769231	8.17951114871795	8.06179447692308	8.97934097435897	7.72918371794872	9.16233410769231	8.38575896410256	7.7776817025641	9.3027146974359	8.77769024615385	8.49378058974359	8.23225782051282	8.67280810769231	7.9961894	8.03904190769231	8.3948514	7.9511136974359	9.36317756410256	8.36085019487179	8.26400401025641	8.15500122051282	7.81772225128205
HLA-DMA	8.72677261538461	9.2780563948718	8.6658581974359	7.87503187179487	7.85342924102564	8.29232436923077	7.64285753846154	8.06498046153846	7.71875493846154	7.31437789230769	8.2474667	8.58049938461538	8.18825756666667	8.1271362051282	8.19741002564102	8.28145328717949	8.35794917948718	7.86684636153846	7.93806787948718	8.12509175128205	7.81645524615385	7.95415194358974	9.46189052820513	8.15713098461539	7.73314226153846	8.62497883076923	8.29919983589744	7.72656199487179	8.54099144615385	8.13118261794872	9.49619904615385	8.23725632820513	8.61044354358974	8.36456176923077	8.21307534102564	8.72238466153846	7.99159073333333	8.6982004974359	7.77652437179487	7.97533456666667	7.78986025128205	9.04957652307692	8.15446115641026	8.11999357948718	9.401107	8.46595678461538	7.96727961538462	7.62777668717949	7.47460052820513
SYAP1	9.76674863589744	10.2710989846154	9.6213608025641	9.24233295897436	8.73684152307692	9.47658812307692	8.98352557435897	9.26528028205128	8.94169058461538	8.6482142	8.85203935384615	9.07391338974359	9.16233410769231	9.37290070769231	8.99692974871795	9.01724774871795	8.8910604051282	8.84031134358974	8.73917210769231	8.45430625641026	8.34726499487179	9.13398068205128	9.98415325641026	8.97641273846154	9.23382329230769	9.45996745128205	9.09905716923077	8.65957103076923	8.73316309230769	8.93638975384615	9.14771773846154	8.47838550769231	10.4919147692308	8.84717697948718	8.50507134871795	9.08225712820513	9.19778245641026	8.9337030974359	8.76929116923077	8.68421090769231	8.70059206666667	8.64318068205128	8.90445953846154	9.71933155641026	9.62986584102564	9.02486664615385	9.49668275897436	8.79362223589744	8.70965328717949
PPP3CB	10.9748855487179	9.64873456666667	10.5236452820513	11.2417801076923	11.6801233897436	10.0938791897436	11.1834208	11.3978544923077	11.5509531846154	11.4716759179487	11.3775224923077	10.7032320974359	10.2121182717949	9.72538127179487	10.5016498871795	10.7350661948718	10.2535814153846	10.3341893076923	11.0115315538462	11.4584163948718	11.3294829128205	10.986329	9.07022615384615	11.1334396358974	11.2240880564103	10.8998443589744	10.9410564358974	11.4103287538462	10.957931774359	11.2417801076923	9.03113295384615	11.2240880564103	9.56229078974359	10.5524459897436	11.3658422102564	10.4210573076923	9.81218414871795	9.64873456666667	10.671907974359	11.1664684717949	11.0816071692308	10.3105110102564	11.1429068923077	11.2786009641026	9.36493813846154	10.7927496461538	11.1398794410256	11.5004566358974	11.4904660153846
PCDH20	8.1462209948718	6.93793466153846	7.49222011538462	8.77400591282051	8.67108066153846	7.72197715128205	8.84098215897436	8.86747887692308	8.87848727179487	8.55982344615385	8.98628706666667	8.33411878461538	8.35450647948718	7.46633253333333	8.16903811025641	7.96551481538462	7.57605317179487	7.75882701025641	8.36787152820513	9.12207318205128	8.57945101538462	8.16680458974359	6.92639411794872	8.65105645128205	8.24362662564103	8.70349511282051	8.06599627948718	8.54531837435897	8.32465715897436	8.50358628205128	6.85858597948718	8.52849090769231	6.8886501025641	8.46868750769231	8.62920902564102	7.85814189230769	7.31160404358974	7.5622478	7.65319841538462	8.41990685641026	8.44983164358974	7.71112993333333	8.95198860512821	8.48411046923077	7.36264524615385	8.55324563076923	8.6734304051282	8.90358631538462	8.34404253846154
NUBPL	10.5991377589744	11.3497623948718	10.6584734564103	9.8235964	9.53711431282051	10.1748137589744	9.85288823589744	9.92871565641026	9.60461791282051	9.40203841025641	9.59174506153846	9.85876441538461	9.96465023846154	10.1685516358974	9.50267282564103	9.55793421282051	9.20713907179487	9.41485881538462	9.39560116410256	8.91570515384615	9.3913261948718	9.99784988717949	10.7214113897436	9.87984923076923	10.020314574359	10.3105110102564	9.76571575897436	9.22978457435898	9.61388521538461	9.91118872307692	9.37992617435897	9.08794738205128	11.2344654769231	9.50899245641026	9.10699878461539	9.88216451282051	10.000566174359	9.86635435128205	9.54094448205128	9.11276745641026	9.25588627692308	9.3393984974359	9.59714715641026	10.5585832717949	10.2292220307692	9.64208933846154	10.4919147692308	9.35170209230769	9.33322456923077
KIAA1211L	10.4640422871795	9.6208832974359	10.7139646	10.8385320820513	10.9270340358974	10.4164240512821	11.1147261589744	10.8078822923077	10.9106747025641	11.0816071692308	10.8027328102564	10.859073174359	10.7067725282051	9.70800793846154	10.1991091128205	10.9831354666667	10.3393838410256	10.5093966923077	10.7977263794872	10.9635211692308	10.6877408102564	11.1299047692308	8.53257078974359	11.2786009641026	10.8385320820513	10.8700865589744	10.9323772564103	10.7755043384615	10.8540084615385	10.7350661948718	8.85617245128205	10.7852951333333	9.37023225128205	10.4563506307692	11.0480969897436	10.3445360051282	9.41960850769231	9.68171957948718	10.6516157076923	10.7704877487179	10.7730445282051	10.5421780564103	10.957931774359	10.9748855487179	9.48223483589744	10.5421780564103	11.1634138307692	11.0543805897436	11.1634138307692
DCLK1	8.4854394	7.42558538974359	8.40998480512821	9.20486311282051	10.0533268051282	8.60465345641026	9.53510668205128	9.26001537948718	9.94406542051282	9.91243583076923	9.60261395897436	8.85750748205128	8.40855396923077	7.99916517948718	8.86111971794872	9.00681644102564	8.36314832820513	8.51070104615385	9.26777356923077	10.0245077230769	9.70051293333333	9.18806388717949	7.17580231794872	9.64407721538462	9.62183830769231	9.05100543589744	8.93441244615385	9.89167921025641	9.08145857948718	9.60261395897436	7.26335878461538	9.56134402564103	7.30584434358974	9.06653095897436	9.86107229230769	8.5894622974359	7.67702635384615	7.8312780051282	8.44120624615385	9.54191747692308	9.26087425641026	8.54531837435897	9.75482218461539	9.74488478974359	7.15711108205128	9.13328438974359	9.46189052820513	9.72636968205128	9.70800793846154
TMX3	7.76294815384615	7.06234352307692	7.81610260512821	8.6286856051282	9.31944288717949	8.41796653333333	8.58358764102564	8.56203393846154	9.03113295384615	9.00826455897436	8.98497102051282	8.48683340512821	8.40567471282051	7.9558867	8.44362215384615	8.5651365948718	8.37167500512821	8.40761806153846	8.9252148974359	9.16643623589744	9.14693212051282	8.64877116923077	7.71719244358974	8.58741798461539	8.59514630769231	8.67280810769231	8.34632233846154	8.55158022564103	8.6212982974359	8.63929929487179	8.11601774871795	8.81316073333333	7.7378782	8.33701972307692	9.05100543589744	8.42339052820513	8.42662591538462	8.06498046153846	8.3852587025641	8.84813994358974	8.97900896923077	8.5187870974359	8.81616078974359	8.93962287179487	8.1164542	8.6163274	8.80657274871795	9.18877332307692	8.94921135897436
DIRAS2	9.33673045641026	7.51963810769231	9.19945136410256	9.79416054358974	10.2136060615385	9.22809221538462	10.4201309589744	9.87756065128205	10.4977819794872	9.96278872820513	10.1974239179487	9.83281752820513	9.3693982	9.05538855897436	10.0245077230769	9.81459705641026	10.0830901435897	10.1627079333333	10.399326774359	10.1132206205128	10.4899259076923	9.82926303076923	6.65720434871795	10.1506634923077	10.1435828307692	10.0098210051282	9.73192725641026	10.5442080512821	9.83056344615385	10.2324465487179	6.92816196923077	10.0190753435897	8.22654566153846	10.1792594461538	10.1668970205128	9.3490428	8.06498046153846	8.52124424102564	8.96880695384615	10.5462925179487	10.0366742871795	9.32363954871795	10.3865219333333	9.72538127179487	7.57890662564103	10.219915974359	10.1160842051282	10.5843990102564	10.1435828307692
FBXL2	9.37198341538462	8.36877036410256	9.24491376410256	9.77878029230769	9.89888073333333	9.01972687179487	9.67526997948718	9.66084248717949	9.77669242051282	9.71986098461539	9.82528424358974	9.26350997435897	8.84845376410256	8.5314859025641	9.27289774871795	9.12353867948718	9.22071985128205	9.18953564102564	9.38454988717949	9.57599340512821	9.59861322051282	9.52871837948718	7.53090385384615	9.78647134358974	9.38642167692308	9.65025453333333	9.28568865641026	9.67858242564103	8.89033386666667	9.50267282564103	6.94095898717949	9.48175588205128	8.50209309230769	9.6128414051282	9.71833712307692	8.78457198461538	7.71178822051282	8.61493835384615	8.69324102820513	9.55743664615385	9.43878608717949	8.79333026153846	9.78489792820513	9.51088721025641	7.80164735897436	9.33848023589744	9.6237646051282	9.82807785641026	9.61592882564103
COPS4	8.15407266410256	7.73296409230769	8.28353396410256	8.9018642974359	9.72427172307692	8.68101624615385	9.13721545641026	8.98844284615385	9.59025473589744	9.53429081025641	9.45633354358974	8.51975369230769	8.14035441025641	8.15407266410256	8.85750748205128	8.6716735025641	8.61414121538462	8.68934977179487	9.07465560512821	9.2965611025641	8.97475851282051	8.97934097435897	8.34701025128205	9.19047610769231	9.4038971025641	8.97509291794872	8.73684152307692	9.28995498974359	8.99951215641026	9.28739098461539	8.50112187179487	9.37644943589744	8.68421090769231	8.72612167179487	9.49571533333333	8.56617858974359	8.49619531282051	8.33497982564103	8.7840467948718	9.11471028205128	9.10318611794872	8.56227632051282	9.27714600512821	9.44974603589744	8.45899202051282	9.0695424051282	9.34111304615385	9.51088721025641	9.56229078974359
TAGLN3	7.98392313846154	6.86093992051282	7.8107302974359	9.14069223076923	9.45633354358974	8.09965176153846	8.88212577692308	8.94305135384615	9.42519917948718	9.51905772307692	9.32276092307692	8.91507909230769	8.11977806666667	7.26813877692308	8.82247634871795	9.05100543589744	8.1631999948718	8.37119452820513	8.9947652	9.61694394358974	9.5661534	8.95089615384615	6.56841706153846	9.40671407692308	9.42378874871795	8.86050588717949	8.76018192820513	9.6128414051282	9.20795101538462	9.42423212307692	7.07338156410256	9.62777257435897	7.37040861538462	8.92490090769231	9.74067391282051	8.43800895897436	7.8423924	8.00529157692308	8.95604459487179	9.67106803076923	9.44741638974359	8.65635831538462	9.6870538	8.96733442051282	7.13216318974359	8.72062862820513	9.21829399487179	9.55639385641026	9.38548435384615
RIMBP2	8.13721723333333	7.09767752051282	8.35424366666667	9.19734920769231	9.29931453333333	9.07351924358974	8.83009256410256	8.84463692307692	9.03922398974359	9.24752548205128	9.26611211794872	8.45608747692308	8.46892074358974	7.1837891974359	8.3511875	8.67251128461539	7.89041948205128	8.0719079	8.88443775897436	9.70270603076923	9.2746044	8.89205749487179	6.50775084615385	8.96390923076923	8.83572003589744	8.77518198974359	8.55266341025641	8.93033706153846	8.80596485641026	8.69324102820513	6.36366512820513	9.39174331794872	7.15006251794872	8.67221446153846	9.19135023076923	8.44908015384615	7.07723477435897	7.6657019025641	8.67108066153846	9.08455794358974	8.87198378974359	8.21844634871795	9.02196580512821	9.53609471282051	7.16429090769231	8.64796971025641	8.96174564102564	9.12861742051282	9.36049985641026
SLC6A17	8.48156579487179	7.9558867	8.54633064102564	8.81616078974359	8.86694133846154	8.71077977948718	8.65723411794872	8.84064675128205	8.8653933974359	8.8101522051282	8.61258847692308	8.60385462307692	8.58841878461538	8.09123936923077	8.66524651025641	9.03527712820513	8.72786418974359	8.82818559487179	8.85875418974359	8.99400328205128	8.91317650769231	8.72677261538461	6.99653214358974	8.9208998051282	8.57812960512821	8.88963156923077	8.44834754615385	9.17355337435897	8.71615107692308	8.9337030974359	8.1763884974359	9.26001537948718	7.55225521538462	9.04509813333333	9.49193611282051	8.42968421794872	7.91735611282051	8.33770023589744	8.40761806153846	9.00936037692308	8.81739578974359	8.38428915897436	9.1519734	8.11999357948718	7.4952636051282	8.68506064615385	8.79054437948718	9.254163	9.29836816410256
YBX1	9.44787638461538	10.6821566846154	9.89758929230769	9.07764181538461	8.7840467948718	9.88327608205128	9.23568177435897	9.12900256410257	8.9457502	8.96174564102564	9.13328438974359	9.96407882564103	9.92246896923077	9.93746254871795	9.61011640512821	9.40671407692308	9.51997704615385	9.58390547179487	9.34328942051282	8.85617245128205	9.02196580512821	9.39655168717949	10.5777175230769	9.34152217692308	9.30646894358975	9.39417706410256	9.89167921025641	9.24957011794872	9.65025453333333	9.57805007179487	10.7113334358974	9.26611211794872	9.84329894871795	9.40768908205128	9.00826455897436	10.2324465487179	10.8356976358974	10.064401625641	9.81513907179487	9.81335827179487	9.35792245128205	9.82122173333333	9.30020195384615	9.04175637435897	10.3865219333333	9.80324324615385	9.31319039487179	9.08900758461538	9.04725861538462
RASGRP3	8.29580743076923	7.24241141794872	8.00827743076923	7.61310124615385	7.63572879230769	8.21174414871795	8.04137295384615	8.53099836923077	8.36036893846154	7.79847226153846	7.62284307692308	7.30083519487179	6.93853288717949	8.91770098974359	8.07838599230769	7.11856907179487	8.22987214871795	8.25376251538462	7.02657104615385	6.80979205128205	6.48939925641026	7.55685285128205	8.31077009487179	7.51196840512821	8.43373894358974	7.83201718974359	8.44834754615385	7.93934432820513	7.19186432820513	7.60078294358974	8.04199154102564	7.31201674358974	8.51283556410256	7.79954922051282	6.95776278461538	7.41788685128205	7.2977065974359	8.25662846666667	6.91434536923077	7.64391104615385	7.96764697948718	8.28779215384615	7.56024352307692	7.34255175128205	8.03016544615385	8.25662846666667	7.79327678974359	7.30490746923077	7.59143077435897
AGO2	10.1913513333333	10.7281940769231	10.2658688666667	9.37810644615385	8.78457198461538	10.0045643641026	9.19135023076923	9.65816564615385	8.96174564102564	8.99621786153846	9.02905516410256	8.93169722564103	9.35792245128205	9.5113640974359	8.7566381948718	8.92552888717949	8.55549500769231	8.80211038461538	8.5112588	8.35424366666667	8.54405122307692	9.14412907179487	10.2608828769231	9.19336391282051	9.09647822051282	9.25588627692308	9.36756343589744	8.86111971794872	9.0319311025641	8.78016781794872	9.6227852051282	8.71789504102564	10.2867010076923	9.01186935384615	8.29445937435897	9.56229078974359	9.35573824102564	9.18286348717949	9.10021674871795	8.49378058974359	8.59239597948718	8.7512760051282	8.96880695384615	9.62682461538462	9.76241408717949	8.96592247179487	8.93538501025641	8.49952590769231	8.6284129
RN7SK	9.65866855384615	11.1175925641026	9.80997485641026	8.65326697948718	8.03749827692308	8.69132727692308	8.64265566153846	8.81487882051282	7.82213507692308	8.11145164102564	8.31050262564102	8.98425287179487	9.38642167692308	9.05602793846154	8.54937853333333	8.45157704102564	8.37924657435897	8.29602606666667	8.3239478974359	7.50820299487179	7.47234404102564	8.20549456923077	10.0803877179487	9.27976121025641	8.56359752820513	8.69530665128205	9.46821931794872	8.56101698461539	8.63576037435898	8.55527985128205	8.40907182051282	8.13786078974359	9.95256749230769	8.57760618461539	8.48829794358974	9.02119989230769	8.92552888717949	8.84280986666667	8.38190792820513	8.060281	8.14497713846154	8.16803218974359	8.77225682564103	8.46595678461538	10.1377083076923	8.76807085641026	8.66166048205128	8.36085019487179	8.27032668717949
ZCCHC12	8.25096306153846	8.02921265128205	8.44362215384615	9.92060038974359	9.94136990769231	8.46143585128205	8.97301544615385	9.80085463589744	9.89888073333333	9.99519871282051	10.1274855384615	9.02265923076923	8.56071241025641	7.96635786923077	8.8196192	9.18610908717949	8.57760618461539	8.76568748717949	9.44508608717949	10.8834737589744	10.0636990076923	9.15437756923077	6.5749658051282	9.25089107692308	9.10245398461539	9.25876698461539	8.84845376410256	9.25174662051282	9.2780563948718	9.61066511282051	6.61457545128205	10.1245773641026	7.05803749230769	9.31319039487179	10.0284715948718	8.7512760051282	7.06742316923077	7.85285546153846	9.30924013076923	8.7512760051282	9.59969256923077	8.97379163076923	10.1718744974359	9.65025453333333	7.6208240948718	9.23135543076923	9.90612150769231	9.93355587179487	10.1405758102564
CAP2	11.2602125589744	9.24838311282051	11.0577762461538	11.8742161076923	12.3279768410256	11.3251230974359	12.1447692205128	11.7480102153846	12.4217361641026	12.4335984307692	12.1619131487179	11.3497623948718	11.1220418487179	10.3974879128205	11.402038574359	11.4584163948718	11.2492691538462	11.3696522358974	11.3416085128205	12.125412	11.4269900564103	11.8539254666667	7.97343875897436	12.0562856	11.753328374359	11.6742443948718	11.7079839692308	12.0475873076923	11.6905363538462	11.8219580358974	8.03688910512821	11.7108588564103	9.74706496410256	11.6574642974359	12.0303103589744	11.1897962512821	9.62183830769231	10.6340289846154	11.2001769589744	11.8608533692308	11.5609482153846	11.0786213128205	11.942234425641	11.9351942564103	9.32685801282051	11.4814902205128	11.9281399384615	11.7193809692308	11.989296374359
PLPPR4	8.72734891282051	7.51335552820513	8.50865453333333	9.63291367692308	9.8351553025641	8.7409934051282	9.50352585641026	9.41026518974359	9.71458406666667	9.76241408717949	10.0961261435897	9.44508608717949	8.82689774871795	7.82461502564103	9.09136644615385	9.3289011948718	8.8053530974359	8.97089056410256	9.24575012307692	10.5564069692308	9.58485572307692	9.68171957948718	6.92982665128205	9.46821931794872	9.12092226666667	9.4488444974359	8.97641273846154	9.17036599487179	9.21106405641026	9.25259466153846	6.86615217435897	9.69124046153846	7.10972068717949	9.24838311282051	9.89529125641026	8.89033386666667	7.66204004615385	8.24234565128205	9.58872700512821	9.62777257435897	9.56134402564103	8.81739578974359	9.92753497948718	9.5907138	7.56840191282051	9.18249822564102	9.81218414871795	9.42056403076923	9.77781501538461
ZNF462	9.04725861538462	9.5471653974359	8.80440496410256	8.4151858	7.83487371282051	8.20759502564102	8.14449492307692	8.41492482564103	8.04355311025641	8.09499908717949	7.86889658974359	7.82042522051282	7.96551481538462	8.35914786153846	7.8047586974359	8.15586427692308	7.59876032564103	7.68162803076923	7.6627237025641	7.53486303589744	7.54594438461538	8.16432610769231	9.61178467692308	8.24681699487179	8.28474678974359	8.41043931794872	8.47838550769231	8.33431905384615	8.1583853025641	8.13994698461538	8.84031134358974	8.19212318461538	9.24575012307692	8.26095788205128	7.55934356923077	8.21023363076923	8.36108392564103	8.56415477948718	8.37044461794872	7.89485454358974	8.05928760769231	8.20060087948718	8.17581091282051	7.83721447179487	8.87848727179487	8.19232987179487	8.29648053846154	7.56053036923077	7.65916898461538
TSPYL1	10.1320004410256	8.4064174025641	9.89285393333333	10.9943007282051	11.3895964102564	10.2882336897436	11.0994935333333	11.0087057333333	11.4716759179487	11.2036910102564	11.3658422102564	10.6972188051282	10.3409669025641	9.7897828	10.7977263794872	10.7852951333333	10.5399127487179	10.6696973641026	11.1701394461538	11.4403162974359	11.5306430358974	10.9215257641026	8.78457198461538	11.0147000051282	11.2170963128205	10.957931774359	10.6429383025641	11.1366961897436	11.0696917025641	11.2529489948718	8.90576849230769	11.0755037179487	9.19295895384615	10.7444835025641	11.271386825641	10.3105110102564	9.27670573076923	9.70692827179487	10.7878568512821	10.9437066	11.0029244871795	10.7328749076923	11.2380840307692	11.3335638153846	8.97089056410256	10.7467559076923	11.3294829128205	11.3096201128205	11.3136761435897
EID2	6.81675286153846	6.24592429230769	6.72153123589744	7.74051324102564	8.37564614871795	7.42531451282051	7.82285765128205	7.66539575897436	8.33320062564102	8.38813443589744	8.02689845128205	8.16556885641026	7.63261288717949	7.59753244615385	8.13563915384615	8.09060151794872	7.77073058205128	7.95698761538462	8.58331206666667	9.10929793333333	8.9628056974359	7.66141708717949	6.88311289230769	7.86281410769231	7.94995733333333	7.60370857179487	7.65640006410256	8.09707961025641	7.84256616923077	8.01096186153846	7.50964136923077	9.01834053846154	6.84823924102564	8.11479938717949	9.21028187692308	7.86600494358974	7.85850445128205	7.51824836410256	8.15802102051282	8.37307336410256	8.63848631794872	8.01114906410256	8.50162151282051	7.96379301025641	7.34001972307692	8.30195098461538	8.12979771282051	8.84980229230769	8.84717697948718
PRKCB	9.00129345641026	8.08588090769231	8.87198378974359	9.70051293333333	10.2182077538462	8.97379163076923	9.73736226153846	9.63395279487179	10.0902989435897	10.0846372666667	9.98686337948718	9.5719476	9.19858698461539	8.2414253025641	9.35792245128205	9.6699763025641	8.93962287179487	9.16076542564103	9.88108133333333	10.4815915846154	10.3357314820513	9.62183830769231	7.20646497435897	9.95758898461538	9.75812147692308	9.5162902974359	9.58675718974359	10.0216944461538	9.61788706666667	9.66578397948718	7.58351701025641	10.3903356820513	7.99575867692308	9.65134444615385	10.4164240512821	9.30693537435898	8.54228236923077	8.50715135897436	9.97155878974359	9.93882407179487	10.0045643641026	9.46650809230769	9.9137601948718	10.0019094051282	8.04648495897436	9.5719476	9.95637707179487	10.1522713487179	10.1449821846154
TCEAL6	8.08623589230769	7.32485438461538	7.98999635384615	8.85996203589744	9.34374715384615	8.2748638974359	8.84160612307692	8.65606503076923	9.34457633846154	9.3835819025641	9.15437756923077	8.23490731794872	8.08588090769231	7.49266724615385	8.4109030974359	8.8101522051282	8.33132886666667	8.18080691282051	8.98352557435897	9.26350997435897	9.39920643589743	8.74640923076923	7.10433132820513	8.84222334871795	8.83009256410256	8.58436743589744	8.39671736410256	9.14035335897436	8.69642198461538	8.86310482564103	7.48613108717949	9.06653095897436	7.75930995897436	8.49619531282051	9.36756343589744	8.09297452820513	7.23643163589744	7.91660532820513	8.50610907692308	8.50764984102564	8.91183636410256	8.4966338	9.14652361025641	9.30965823589744	7.56475978461538	8.62231235897436	8.90329672307692	9.22071985128205	9.27539685128205
LYL1	8.03073463076923	9.04690961794872	7.63615393846154	7.43189816153846	7.30266174358974	7.75799219487179	7.44763141025641	7.40671887179487	7.29468055384615	7.29385777435897	7.40038373333333	7.46348931025641	7.72607684102564	7.696766	7.35455154358974	7.44242797948718	7.2615266974359	7.1108585025641	7.29676014358974	6.70489073333333	6.87680719487179	7.68061742051282	8.93135735128205	7.48056751794872	7.27236367692308	7.60508155897436	7.85660504102564	7.15926997435897	7.63084887179487	7.77022515384615	8.58049938461538	7.08423899230769	8.10842121794872	7.47376002051282	7.12322202307692	7.34531417948718	7.71178822051282	7.90904965384615	7.54608763076923	7.0196488	7.29493701025641	7.73610856923077	7.25341638974359	7.05514015641026	8.41398686410256	7.57430577435897	7.27248114615385	7.2240118	7.10072706666667
PIAS4	10.0382160615385	10.5950119794872	10.3624513487179	9.46424365897436	8.95019298461538	9.90258778974359	9.20679452051282	9.55743664615385	8.9228762974359	8.72706076410256	9.15281659487179	9.37644943589744	9.5428986974359	9.85646357435897	9.11780484615385	8.96810492820513	8.89519948205128	9.02702545641026	8.66334722051282	8.75778216410256	8.99511952051282	8.94202358974359	10.0312298051282	8.86176629230769	8.74940375384615	9.05905254871795	9.3525923025641	8.80832876923077	9.14881515384615	8.76568748717949	9.44014425897436	8.64849268461538	9.52871837948718	9.0731250974359	8.58075908717949	9.45813000512821	9.23475350769231	9.18286348717949	8.85354807179487	8.5894622974359	8.82751329230769	8.97160194358974	9.15111388717949	9.47270805128205	9.60461791282051	9.13761565128205	8.84031134358974	8.79172945128205	8.53257078974359
VCAN	8.68562514871795	9.26168716923077	8.74671247692308	8.29602606666667	7.9667395051282	8.74038576410256	8.34183561538462	8.25210466153846	8.17055847692308	7.71605568205128	8.26319085641026	8.58227594358974	9.06616363589744	9.08492144358974	8.86811596923077	8.40454811794872	8.76807085641026	8.73261611282051	8.3902592974359	7.63586891282051	7.9124081974359	8.27075747692308	9.59812406410256	8.30263813846154	8.68681587179487	8.22873122564103	9.06879135897436	8.34517018461539	8.30285248205128	8.32989811282051	9.73131034358975	8.39909285641026	8.97786224102564	8.7371072025641	7.93934432820513	8.7978818974359	9.80324324615385	9.48530782564103	9.12315086666667	8.80408978974359	8.88212577692308	8.98497102051282	8.32418484358974	8.24856856410256	9.61788706666667	8.77575584615385	8.66886564102564	8.2658378974359	8.12877338974359
SLC16A9	9.28526075384615	9.29703565384616	9.17844954358974	8.78457198461538	8.33656185128205	8.51635703076923	9.19945136410256	8.10610423589744	8.22051021538462	8.5417869025641	8.75963984102564	8.29509854358974	8.49928354871795	9.3027146974359	9.25630033589744	9.47563729230769	9.23689739230769	9.10210046410256	9.255018	7.8474041948718	8.16619121794872	8.90914814358974	9.96278872820513	9.36405847692308	9.34111304615385	8.62337927179487	8.43800895897436	8.2962533025641	9.10174694358974	8.60790203589744	9.60461791282051	8.71878853846154	10.5734448820513	9.3776976025641	8.39619816923077	8.51430453333333	9.7290984025641	9.95822033589744	9.06879135897436	8.81993684615385	8.93571496923077	9.50712843589744	8.53505888205128	8.68221160512821	10.1274855384615	9.19135023076923	8.45259661538462	7.76047205384615	8.14282261025641
XK	7.38886761538462	6.22031152820513	7.22962913333333	8.16967783076923	8.32943154871795	7.16563877692308	7.98215716153846	8.02510252820513	8.41279481025641	8.42849487692308	8.12817049230769	7.65119393589744	7.09361454615385	6.56200394358974	7.56066983589744	7.79468516410256	7.28537714615385	7.49901491282051	8.16595801025641	8.42038488717949	8.35891964102564	8.0050824051282	6.33467815897436	8.09060151794872	8.08384217435897	8.00075151794872	7.63355200512821	8.24898249230769	7.9312112974359	7.89855582564103	6.29718423076923	8.08087763589744	6.28224233846154	7.74051324102564	8.37210791282051	7.36585452307692	6.49530485384615	6.74989741025641	7.63372006666667	8.05493651794872	8.14369508205128	7.68972814871795	8.07924134358974	8.08701021025641	6.32008174871795	7.71791385128205	8.1820800974359	8.27259048717949	8.39438180512821
TMEM178A	10.458174974359	9.21513291794872	10.5298093692308	10.5713544871795	10.5277195076923	10.0325716205128	10.5626905897436	10.7564691846154	10.5113244923077	10.3770962717949	10.5072812820513	10.3426247076923	9.98415325641026	9.66786134871795	10.1449821846154	10.0748299282051	10.0675647897436	10.3642493179487	10.3714485282051	10.3004699384615	10.3770962717949	10.3055379230769	7.53930416410256	10.3939090717949	10.2214256974359	10.4815915846154	10.2625742769231	10.5482333948718	10.2608828769231	10.4390942820513	8.16884331794872	10.2496949230769	9.04804803589744	10.1492945384615	10.1204551794872	10.0574781282051	8.96174564102564	9.55941487179487	9.75708393846154	10.1612631076923	10.1449821846154	9.84454808205128	10.2592102205128	10.1734094974359	8.77825286666667	10.2710989846154	10.4294260820513	10.3532491333333	10.3445360051282
ACTB	10.9052504512821	10.427483025641	11.1116448769231	11.6458892410256	12.0130764205128	11.8094657179487	11.7193809692308	11.7602145846154	11.7666324717949	11.8869953538462	11.8408586769231	12.2115507641026	11.942234425641	12.0638857589744	12.4452182410256	12.3393555692308	12.3060203384615	12.3167583589744	12.5909724102564	12.7939503282051	12.7939503282051	11.9645600615385	11.5766481897436	11.7193809692308	11.9009677282051	11.9281399384615	11.7022754615385	12.0130764205128	12.3279768410256	12.1909532051282	12.6859585794872	12.6453254666667	11.4904660153846	12.4335984307692	12.7939503282051	12.3734688307692	12.7463469333333	12.4720307538462	12.5638911435897	12.8403554717949	12.6177842820513	12.6453254666667	12.1809479794872	11.7250943384615	11.7366160564103	12.4093018410256	11.9645600615385	12.5638911435897	12.6045208358974
RXRA	10.4049585487179	10.8564787282051	10.1668970205128	9.69439676923077	9.21346385641026	9.81957311794872	10.0830901435897	9.8421161025641	9.26261952307692	9.28910305128205	9.254163	10.4621726820513	10.8751984410256	10.7878568512821	9.79084607692308	10.4524398461538	10.3679289076923	10.3204165025641	10.1627079333333	9.67263254358974	9.85759815384615	9.78753238974359	10.9693146923077	9.99646408717949	9.73293090769231	9.83281752820513	10.0601001230769	9.8421161025641	10.0382160615385	9.56134402564103	10.9607334923077	10.0436696153846	10.4524398461538	10.4237860769231	9.60752952307692	10.7139646	10.9215257641026	10.257606425641	10.5035260512821	10.0273012102564	9.93618708205128	10.3499113025641	9.69643161025641	9.58926133846154	10.9215257641026	9.92246896923077	9.52666699487179	9.60311123846154	9.50153250769231
COPG2IT1	10.5016498871795	9.14881515384615	9.87629885641026	10.4739042512821	10.3790864769231	9.64304103076923	9.84690991794872	10.3524553769231	10.1792594461538	10.0533268051282	10.4938971538462	10.0423040666667	9.96647862564103	9.16683206923077	10.1884165179487	10.257606425641	10.0216944461538	9.86333238461538	10.3129269153846	10.6926406512821	10.8253255435897	10.1991091128205	7.93447042564103	10.1641401282051	10.358638225641	10.0032346205128	9.96407882564103	10.1598634307692	10.2112692410256	10.3287907128205	7.93241878205128	10.2056061897436	8.59937737948718	9.93746254871795	10.6293814461538	9.46557344102564	8.57309031538461	9.72799818717949	9.93489316410256	10.2907197076923	10.0975982	9.88108133333333	10.4856189846154	10.427483025641	8.43206801538462	10.0675647897436	10.4145847384615	10.2608828769231	10.2056061897436
ELAVL4	8.53963540512821	7.53827590769231	8.73826323076923	8.85173923076923	9.01621681538461	8.44264856410256	8.97410786923077	8.83639905641026	8.91638125641026	8.92490090769231	8.73376332820513	9.06728183589744	8.87452004102564	7.86385791794872	8.58049938461538	9.0516848	8.39809104615385	8.71162355897436	9.06579631282051	9.09174555384615	9.35486311538461	8.83507203076923	6.37581931794872	9.16392206153846	9.13636414358974	8.77825286666667	8.64218567692308	9.35443135384615	8.82976517948718	8.92691446153846	6.65285218461538	8.85617245128205	7.31765801538462	9.05682724102564	9.26611211794872	8.71334902564103	7.82742037435897	7.77601547692308	7.91203283846154	9.18403812820513	8.82818559487179	8.16363550769231	9.18004182051282	8.92967047692308	7.28319864615385	8.6437684974359	9.05602793846154	9.22232729230769	8.99621786153846
DDX27	8.99257347179487	10.6161535179487	9.05385039487179	8.07433552051282	7.54474473846154	8.19379959230769	7.74587182051282	8.03983333846154	7.57516332307692	7.53379691794872	7.64109605641026	7.73755467435897	8.27810728205128	8.00075151794872	7.37325517692308	7.80444745128205	7.49683848974359	7.51551432820513	7.35650847692308	7.17940951282051	7.34178408974359	7.78810424102564	9.79861418974359	7.73693691538462	7.62759835641026	7.89934722051282	8.45608747692308	7.92746553333333	7.89079357435897	7.81892977179487	8.69445937179487	7.74905533076923	9.26261952307692	7.7876198051282	7.32485438461538	8.64712446666667	8.58972625897436	8.67633922564103	8.22531679487179	7.71260508974359	7.69598381794872	7.97150654102564	7.96431461025641	7.97631251794872	9.07764181538461	7.85570436410256	7.76568632307692	7.58707908461538	7.39052732051282
SDHAP2	10.1435828307692	10.6651775589744	10.4312687538462	9.48625680512821	9.23228056923077	9.80997485641026	9.79971543589744	9.58771102564103	8.87590117435897	8.9289889025641	9.00272680512821	9.55345456410256	9.24318251794872	9.99925661538462	9.31401899487179	9.01186935384615	9.05682724102564	9.06879135897436	9.27033150769231	8.77641348717949	8.66886564102564	8.9107661974359	10.1627079333333	9.22642835384615	9.25918528205128	9.41026518974359	9.64821208717949	8.6212982974359	9.2389824	9.0364051948718	8.97233132820513	8.95571809487179	9.99646408717949	9.49393282564102	9.02486664615385	9.76571575897436	9.70919568717949	9.7514896974359	9.42334537435898	9.49241176923077	8.57893115384615	9.08305936923077	9.76795024102564	9.26001537948718	10.3604262102564	8.9947652	9.07609804615385	8.98628706666667	8.9932736974359
GPR4	6.90357385128205	8.47537845128205	7.35527365128205	6.56200394358974	6.44481638461538	7.26950767692308	7.08818924615385	7.55978088717949	6.83777901025641	6.51351535384615	6.43188059487179	6.73013275641026	7.27351038461538	7.93748917435897	6.37142301794872	7.01215635641026	6.80244224615385	6.89458834102564	6.87745638205128	6.39767684615385	6.6778979	6.96603785384615	8.41655223076923	7.02627458461538	6.85597201538462	7.45599297948718	6.9597195948718	6.43429539487179	7.30985596666667	7.01149272820513	8.70755036923077	6.93409477948718	7.06427928461539	6.54811153846154	7.27454107179487	7.06691911282051	7.63308323589744	6.5673546	7.43725227692308	7.07969336923077	6.54435431025641	7.4045024974359	6.60366536923077	7.22293638461538	7.59738625641026	6.87146594615385	7.09408088974359	7.50080218974359	7.29351196153846
DACH2	7.82196013846154	6.3584228	7.38506341794872	8.63576037435898	9.11542645128205	7.5571085025641	8.56011564102564	8.56465476923077	8.75250738461538	8.94442834358974	8.99438424102564	8.31569658974359	7.68469252307692	7.19859477692308	8.18848583589744	8.38500767179487	7.64581064615385	7.70498281025641	8.77169496923077	9.31535031025641	8.88411324358974	8.49232561538462	6.25298696923077	8.45660135384615	8.42687548205128	8.33993192820513	8.20630110769231	8.42286855897436	8.14056076153846	8.38909833846154	6.25289768205128	8.81680409230769	6.7217380051282	8.19149047179487	9.15676461538462	7.72098266666667	6.71038823076923	7.3548392	8.44191276923077	8.49153828461538	8.59439276153846	8.15713098461539	8.83572003589744	8.39671736410256	6.3803366025641	8.31670232307692	8.6278743	8.83909443076923	8.89302147179487
MYT1L	9.26350997435897	7.51106607692308	9.04656062051282	9.79639702051282	9.92504963076923	9.01047154871795	9.71986098461539	9.57902462051282	9.78103947692308	10.1190729179487	9.81568108717949	9.84454808205128	9.86449322051282	8.66388496410256	9.6358214	9.8317111025641	9.14182382051282	9.41303771282051	10.1245773641026	10.2384999589744	10.1260286769231	9.79861418974359	6.57352207179487	9.86698957948718	9.7603315948718	9.47930474871795	9.45165775897436	9.95637707179487	9.74924763589744	9.65968916923077	6.69936422051282	9.98300965128205	7.91952623076923	9.5907138	10.2449462461538	9.44423655897436	7.70790687692308	8.63253015384615	9.6095676974359	9.71986098461539	9.97020163589744	9.62480883589744	10.0931402102564	10.0072258	7.91546467692308	9.88934186666667	9.97791652307692	10.2561096820513	10.2694712205128
NEFM	9.80324324615385	8.50584735897436	9.5305751948718	10.4059387102564	11.5356283641026	10.2592102205128	11.3214809692308	10.4640422871795	11.3536396102564	11.361829974359	11.0696917025641	10.7328749076923	10.1991091128205	9.1343918974359	10.7113334358974	11.0174416102564	10.3957411538462	10.5756549230769	11.3696522358974	11.361829974359	11.8156561794872	11.0296488974359	7.7003641025641	11.2864709333333	11.2567688307692	10.7223799	10.6926406512821	11.6246436666667	11.0087057333333	11.3978544923077	7.72607684102564	11.1027305846154	8.67978732307692	10.6472759282051	11.2824756820513	10.0450883948718	9.28910305128205	9.58675718974359	10.3939090717949	10.8619942871795	11.0755037179487	10.4370303846154	11.4269900564103	11.7720307333333	8.13401365384615	10.8078822923077	11.2492691538462	11.5253172923077	11.5004566358974
REEP1	10.0284715948718	8.94982434871795	10.105978974359	10.4390942820513	10.4107986410256	9.4488444974359	9.82582048205128	10.1553629230769	10.2401476666667	10.2166208871795	10.2592102205128	9.89644699487179	9.64613962051282	8.66166048205128	9.86698957948718	9.87756065128205	9.5819069948718	9.70051293333333	10.0423040666667	10.7541443230769	10.3287907128205	9.89051934871795	7.62623613846154	9.98824336410256	10.1132206205128	9.81795381538462	9.61592882564103	10.2809122307692	9.72745045128205	9.91506942051282	7.56538636410256	10.1851439692308	8.1380539	9.91006637435897	10.1612631076923	9.5828549025641	8.53232932820513	8.92691446153846	9.31850671282051	10.1282800538462	9.80781945641026	9.35881158974359	10.0660990410256	10.0975982	8.25421997435897	9.86333238461538	10.2214256974359	10.3137712307692	10.2214256974359
TMEM132D	9.20871547179487	8.16007781538462	8.96733442051282	9.47658812307692	9.48921748205128	8.66166048205128	9.33231355384615	9.40671407692308	9.18575032307692	9.27976121025641	9.34111304615385	9.0334488	9.09498867692308	8.62468645641026	8.94637820512821	8.98425287179487	8.9064045025641	8.96733442051282	9.28824811282051	10.0354476410256	9.55250109230769	9.20644996923077	7.29468055384615	9.09719864102564	9.15838106153846	9.17962474615385	9.08677934358974	9.21597402564103	9.19135023076923	9.17396848717949	7.31664898717949	9.53996323076923	7.94177863589744	9.24403264102564	9.52185613333333	8.90152241538462	8.04316934871795	8.45355572307692	9.35443135384615	9.07691015897436	9.24575012307692	8.9208998051282	9.36139388717949	9.29086157435897	7.78914757435897	9.14483903076923	9.26350997435897	9.48223483589744	9.41072856923077
MAGEE1	8.78349753846154	7.8479423025641	8.54531837435897	9.30196892820513	9.70919568717949	8.7698840974359	9.22071985128205	9.29164991282051	9.43971943076923	9.42787999487179	9.46283099487179	9.00898582564102	8.67855512820513	8.29232436923077	8.97379163076923	9.18725345641026	8.68850008717949	8.65326697948718	9.0680054	9.46557344102564	9.36673396923077	9.0334488	7.48262097948718	9.26611211794872	9.15676461538462	9.05463272820513	9.04439204102564	9.41303771282051	9.32363954871795	9.3051712	7.41120912820513	9.20095382051282	7.97818529230769	8.9869989025641	9.55843177948718	8.61855150769231	8.05436102564103	8.2978458051282	8.79429372307692	9.1599718974359	9.29164991282051	8.89797538974359	9.35443135384615	9.52871837948718	7.71543825641026	8.96733442051282	9.30965823589744	9.36405847692308	9.255018
MAL2	7.25151402051282	6.44824858205128	7.58030344358974	8.76778608461538	9.84103546666667	7.56053036923077	8.97089056410256	8.65444168717949	9.62480883589744	9.73842616410256	9.52666699487179	7.82621563589744	7.26176366153846	6.40379828205128	7.89814838461538	8.01883892820513	7.16895236923077	7.47306631025641	8.61387644871795	9.67526997948718	9.44330732307692	8.54708679230769	6.25571641538462	8.99692974871795	9.12471377948718	8.3907690051282	8.2273658051282	9.07921229230769	8.48946907179487	8.89797538974359	6.33713421025641	9.30882202564103	6.27351374358974	7.82358247692308	9.35881158974359	7.63006892051282	6.62667358717949	6.72907728717949	8.42447332820513	8.8857369948718	8.878166	7.78794288974359	9.14252257948718	9.5305751948718	6.58011021794872	8.4530688	9.25334494358974	9.40579025641026	9.63787455897436
SV2B	10.4255919948718	8.09104963589744	10.0748299282051	10.6949202410256	10.6972188051282	9.92504963076923	10.4756530051282	10.8253255435897	10.6675795384615	10.5524459897436	10.5134133076923	10.1627079333333	9.91006637435897	9.41119194871795	10.2071617641026	10.2676071948718	9.89167921025641	9.96407882564103	10.2988671179487	10.8619942871795	10.6317562461538	10.5093966923077	6.78381752307692	10.4145847384615	10.3376212358974	10.4563506307692	10.105978974359	10.6516157076923	10.3220352564103	10.3305158615385	6.90213265128205	10.3516616205128	8.38721336923077	10.2513414307692	10.7730445282051	9.72538127179487	8.50558564102564	9.3051712	9.75482218461539	10.215093774359	10.2843098974359	9.5719476	10.5927023641026	10.5502232974359	7.75867292307692	10.0546670205128	10.5236452820513	10.6120088974359	10.4899259076923
GRINA	7.51626470769231	7.52494807948718	7.43276125897436	7.74922082051282	7.65319841538462	7.54669513333333	7.46217520512821	7.62481056666667	7.5199628974359	7.54191442051282	7.65674558205128	9.0075574	8.89364290769231	8.94169058461538	9.19295895384615	9.13290195641026	9.15322065128205	9.08603843589744	9.18953564102564	9.52871837948718	9.48673461282051	7.98963912307692	8.34290246153846	7.92223933333333	7.97874373333333	8.0866463948718	7.74556518974359	8.05928760769231	7.93934432820513	7.82673357435897	9.57549317692308	9.41867706153846	8.33770023589744	9.36845674871795	9.35529487692308	9.13251952307692	9.07279502820513	9.37810644615385	9.41775935384615	8.96464641025641	9.13328438974359	9.13014171794872	8.55425597435898	7.45188951538462	8.71305603333333	8.51430453333333	7.91479785641026	8.67576296923077	8.65985149487179
LDB2	11.5609482153846	9.5641852	11.2456861435897	11.730642825641	11.9281399384615	10.9943007282051	11.5356283641026	11.5766481897436	11.8094657179487	11.942234425641	11.7193809692308	11.5004566358974	11.4716759179487	10.8412775897436	11.361829974359	11.4904660153846	11.1267157487179	11.1175925641026	11.7022754615385	12.1164569128205	11.9281399384615	11.6246436666667	8.91898374871795	11.7480102153846	11.3575493230769	11.4541773333333	11.3818286410256	11.8742161076923	11.5866066769231	11.5107621538462	9.27289774871795	11.6632551538462	9.25834868717949	11.3775224923077	11.9009677282051	11.0449540564103	9.55250109230769	10.5723996846154	11.0057447948718	11.4716759179487	11.5157135435897	11.1366961897436	11.7137337435897	11.5917460461538	9.63395279487179	11.3978544923077	11.5766481897436	11.6801233897436	12.0303103589744
PCDHB19P	7.94067151282051	8.78783542051282	7.94728311794872	7.39957813589744	7.11337061538462	7.32762416923077	7.07553082051282	7.31491852820513	7.04397990769231	7.05998502564103	7.23079215384615	7.07250973589744	7.34447593076923	7.18480598717949	6.96856451794872	7.01922655384615	6.82450597948718	6.85282327179487	6.78540065384615	6.57842643076923	6.74759376153846	7.20009506153846	8.28566001538461	7.27248114615385	7.4771076974359	7.52409705641026	7.30744536666667	7.1709367025641	7.20646497435897	7.33403844102564	7.35761673333333	6.87612927179487	8.58869604358974	7.0699954948718	6.91458111282051	7.41387231282051	7.43768274358974	7.21798975897436	7.31777952307692	6.9980779025641	6.89373356410256	7.1320586025641	7.22160612051282	7.64899635897436	7.69483463076923	7.20023316410256	7.45388986410256	6.94924100512821	6.98826107179487
RHOC	9.4609682974359	10.5338664051282	9.37106295897436	9.07246495897436	8.75250738461538	9.60360851794872	9.00476381025641	9.23228056923077	8.70180944615385	8.63467056923077	9.14335798461538	9.11780484615385	9.4038971025641	9.50352585641026	9.16319715897436	9.31231458461538	9.5162902974359	9.37198341538462	8.97575434358974	8.41944645128205	8.67633922564103	9.45262048205128	10.7704877487179	9.08383363589744	8.96521764102564	9.34029175897436	9.10850220512821	8.9553915948718	9.27539685128205	9.11780484615385	10.9323772564103	9.19047610769231	10.1348282564103	9.40478661538462	8.88246036923077	9.6994268974359	9.65968916923077	10.1031652153846	9.76904137435897	8.98983375897436	9.3027146974359	9.55941487179487	8.99842304102564	8.84404444615385	10.1435828307692	9.33491624102564	9.06367375897436	8.83639905641026	8.85493006666667
DLC1	9.45727158974359	10.0436696153846	9.17920767179487	8.42235587179487	7.61967825128205	8.58463166923077	7.92108269230769	8.49808266666667	7.96058801538461	7.69347341538462	8.04355311025641	8.11376817948718	8.21067134358974	8.84345065641026	8.48382367179487	8.03369787179487	8.22987214871795	8.3176032	8.05314575384615	7.26009002307692	7.81404355897436	7.8173475948718	9.66391429230769	7.80113085384615	8.09162157179487	8.22051021538462	8.91898374871795	8.27144551282051	7.90248743846154	8.10995878974359	8.66942855384615	7.86099304615385	9.3807942	8.34701025128205	7.24027046666667	8.27189891282051	8.70240463589744	8.5972554	7.92860587179487	8.16215756410256	8.12117146666667	8.31198292307692	8.2748638974359	7.92670248717949	9.46283099487179	8.55206821538462	7.65606508461538	8.01287623589744	7.68230350769231
SCG5	12.0384649128205	10.6472759282051	11.9281399384615	12.5372272461538	12.7635237641026	11.753328374359	12.5100876512821	12.4590124564103	12.9135711692308	12.8403554717949	12.5503124666667	12.0048892974359	11.8468560615385	11.5356283641026	12.252916174359	12.0562856	11.8808880051282	11.7848289128205	12.3626302615385	12.5100876512821	12.5233129641026	12.252916174359	9.81795381538462	12.4720307538462	12.578298974359	12.2745317333333	12.2003612102564	12.5909724102564	12.3626302615385	12.4452182410256	9.89529125641026	12.4093018410256	10.5544164717949	12.0986212820513	12.6859585794872	11.5967471282051	10.4351353435897	11.1429068923077	11.6905363538462	12.125412	12.3279768410256	11.8468560615385	12.4335984307692	12.631134425641	10.4739042512821	12.2745317333333	12.5372272461538	12.5100876512821	12.578298974359
KRCC1	9.00681644102564	9.78228916410256	9.03565914871795	8.33724573846154	7.88163717948718	8.54584664102564	8.20468451282051	8.34869652820513	8.03707971794872	7.96551481538462	8.11956255384615	8.19574113333333	8.56829763076923	8.68038720512821	8.31339658461538	8.2414253025641	8.32350907692308	8.23872597435897	8.16845185128205	8.05908547179487	7.9430820974359	8.17055847692308	9.66894614358974	8.12341707692308	8.15109576410256	8.12632278461538	8.57494250769231	7.81576996923077	8.2734371025641	8.00910088717949	9.27158526923077	8.14056076153846	9.05602793846154	8.34701025128205	7.93447042564103	8.87265817435897	8.7869359948718	8.90445953846154	8.87094724102564	8.17434096923077	8.34451181538462	8.7328896025641	8.44908015384615	7.7224575025641	9.13095141538462	8.36900195641026	8.01350658974359	7.93842696410256	7.81489573846154
COX19	10.0477586615385	11.2824756820513	10.4977819794872	9.11932124615385	8.50379957179487	9.42611886153846	9.25334494358974	9.26168716923077	8.52590536923077	8.6286856051282	8.80472013846154	9.4038971025641	9.64100070769231	9.73960678461538	8.97712980512821	8.94883434358974	8.96035881025641	9.22728013846154	8.90773638461538	8.08982257948718	8.14411925128205	8.59053124102564	10.3187428512821	9.03994252307692	8.9064045025641	9.22642835384615	9.43971943076923	8.68038720512821	8.77225682564103	8.60260524615385	9.23647103076923	8.38884428717949	10.6995892512821	8.93672592051282	8.36036893846154	9.6358214	9.40671407692308	9.14565812307692	8.96658283589744	8.84031134358974	8.67855512820513	8.87198378974359	8.62206406410256	8.78162026666667	10.0382160615385	8.91570515384615	8.82751329230769	8.6284129	8.4061698051282
NETO2	8.49378058974359	7.73939373333333	8.46595678461538	9.13721545641026	9.39824827179487	8.83713706153846	8.9104003025641	8.86841637948718	9.4488444974359	9.42334537435898	9.17588207692308	8.76141886153846	8.71104996923077	7.74365935384615	8.56152217948718	8.74760696410256	8.42261221538462	8.55236581282051	8.85389603846154	9.58926133846154	9.30196892820513	9.02119989230769	7.32109647179487	8.95403686153846	9.02265923076923	8.79054437948718	8.69132727692308	9.07060698717949	8.62497883076923	8.65388978974359	7.64708552820513	9.34817572307692	7.53144539230769	8.95506244358974	9.05682724102564	8.77488998717949	7.98963912307692	8.29828758974359	8.63467056923077	8.67458916410256	8.78349753846154	8.42188708205128	8.97867696410256	9.02265923076923	7.81576996923077	8.79333026153846	9.07921229230769	8.99257347179487	8.89033386666667
AASDHPPT	8.40153583076923	7.09446648205128	8.2273658051282	9.20016775384615	9.81335827179487	8.78578364615385	9.65558114358974	9.17675285641026	9.84690991794872	9.70582641538462	9.63787455897436	9.23647103076923	8.95403686153846	8.61802196410256	9.23055657435897	9.22471343076923	8.99187904615385	9.1672279025641	9.68598797948718	9.88327608205128	9.73069343076923	9.2932633948718	7.93707736410256	9.49288742564103	9.53245845641026	9.21673626153846	9.31581776410256	9.61788706666667	9.46557344102564	9.55743664615385	7.91982735384615	9.65349388717949	8.54326231282051	9.2780563948718	9.84454808205128	8.94709256410256	8.36268224102564	8.57036721025641	9.26261952307692	9.60649407179487	9.61788706666667	9.3490428	9.56909615384615	9.63787455897436	8.12817049230769	9.34457633846154	9.5641852	9.74600295897436	9.70582641538462
B4GALT6	6.84458891794872	6.36941148461538	6.9611052051282	7.3783504051282	8.20530822820513	7.0391542948718	7.64631403589744	7.29131123076923	8.16661450769231	8.20716053333333	8.05039666153846	7.07325601282051	7.30623346923077	6.55001723589744	7.18641314871795	7.47579325128205	6.94416642051282	7.00258807179487	7.81804901025641	8.29147701538461	7.92670248717949	7.59236925384615	6.40340782307692	7.84722372307692	7.96157418974359	7.4099959948718	7.42206603846154	8.20802675897436	7.8286797051282	7.88859675897436	6.39234459487179	8.10757697179487	6.96907716410256	7.51138882051282	8.26651852820513	7.5044444974359	6.84597652307692	6.94448793846154	7.70809873333333	7.90408923076923	7.8672033025641	7.26554134358974	8.02297151794872	8.27299526153846	6.72295495641026	7.57978145128205	7.98427567692308	8.3907690051282	8.27746109230769
NAP1L2	6.93844679487179	6.53184065384615	6.95018634358974	7.80552357948718	8.93835641538462	7.43633121538462	8.39291715897436	7.91530391282051	8.67687063589744	8.88052769230769	8.60439223589744	7.83235607692308	7.5630295025641	6.63337782820513	7.96290628717949	7.95717766153846	7.35981376666667	7.60398637435897	8.55501008205128	8.67516711794872	8.77797155641026	8.18993735641026	6.79674288717949	8.57867482564103	8.55827799487179	7.85920432820513	7.91641847435897	8.86694133846154	8.4741617	8.6482142	6.60502067435897	8.43398177692308	6.81241660512821	7.90766493846154	8.85110615384615	7.40801001025641	6.9029454	7.07623853333333	7.73200496923077	8.57108394358974	8.42871766923077	7.71424167179487	8.47239734871795	8.99985728205128	6.65435642051282	8.03369787179487	8.38575896410256	8.84345065641026	8.69415892307692
PPP3R1	11.2567688307692	9.05134511794872	10.3252825846154	10.9052504512821	10.4719335794872	9.95885168717949	10.5713544871795	11.1175925641026	10.4660241435897	10.5692597230769	11.0994935333333	9.97020163589744	9.80324324615385	9.42423212307692	10.4107986410256	10.2973744615385	10.2694712205128	9.89051934871795	10.1362852410256	9.61178467692308	10.4237860769231	10.1479143076923	8.1145962	10.5971679846154	10.2988671179487	10.5055646153846	10.3696417794872	10.7585977589744	10.4938971538462	10.8972085897436	8.07983945641026	10.0151094205128	9.21597402564103	10.000566174359	10.3252825846154	9.94879116410256	9.02014592307692	9.40296451282051	10.2939985435897	10.3957411538462	10.1568430205128	10.4049585487179	10.0910238307692	10.6030580769231	8.41398686410256	10.2633997846154	10.8700865589744	10.1377083076923	9.98824336410256
PTPRO	7.98010016410256	7.48086957435897	8.09863278461538	8.82751329230769	9.13184092307692	8.1097501025641	8.58227594358974	8.82304430769231	8.92620666666667	9.19211210769231	8.80280172820513	8.34773875384615	8.05039666153846	7.19292782564103	7.83522475897436	8.26766622564103	7.60756261025641	7.7708876974359	8.45995771794872	9.17514738974359	8.83262784615385	8.75543102051282	6.99762496410256	8.69530665128205	8.51019660512821	8.3809952	8.19528337948718	8.41990685641026	8.42093731794872	8.45899202051282	7.65397448205128	8.90445953846154	7.00270803589744	8.0914291025641	9.2389824	8.04256271282051	7.28270823589744	7.63277748717949	8.21414438974359	8.32303498461538	8.48439726666667	8.16129772820513	8.7584103948718	9.58771102564103	7.57415576923077	8.15211596410256	8.95123068717949	8.96243915897436	9.14035335897436
SMYD2	7.89373091794872	7.33303353076923	7.76294815384615	8.35052651794872	8.6853428974359	8.07904528205128	8.61967172307692	8.06302484615385	8.8973642	8.78225121538462	8.55929728205128	8.25490028717949	7.98235265641026	7.16540322307692	8.46296007179487	8.08942142051282	8.02745554615385	8.22695789230769	8.6566516	8.69997431794872	8.7328896025641	8.34427717692308	7.2584208	8.46143585128205	8.22031947435897	8.43250557179487	8.26514233846154	9.1672279025641	8.43650656666667	8.55776464102564	7.18656136923077	8.23725632820513	7.15621622307692	8.74311825897436	8.5401492974359	7.96468704102564	7.85920432820513	7.76983491794872	7.8420385	8.61044354358974	8.52697328205128	7.94396581538462	8.75514616923077	8.58436743589744	7.25983476666667	8.43373894358974	8.42943768717949	8.77518198974359	8.47043912820513
FLNC	8.46047258974359	9.02634698461538	8.721543	7.8314683051282	7.5844421025641	7.78229929487179	7.73626913076923	8.66013195897436	8.12611061538461	7.76678664102564	7.69973732820513	6.68658155384615	6.8540824	8.32814524615385	7.55027325897436	7.11577745897436	7.62099173333333	7.61846689230769	7.36665144102564	6.47531771794872	6.64384752307692	7.48625122307692	8.14833122564102	7.54520517948718	8.26207794871795	7.53265206153846	7.99443322051282	7.43838622307692	7.17023214615385	7.55580468205128	7.32109647179487	6.94624181025641	7.82637454358974	6.76913432307692	7.11680256410256	6.89213222051282	6.59993468717949	7.24969646666667	7.12374549230769	6.52725091282051	7.20407030769231	7.38844251282051	7.24304272307692	7.89524374871795	8.08838328974359	8.16254612820513	7.88396758974359	7.2621363025641	7.76132073846154
TSPAN13	8.8256105025641	7.37200996410256	9.01115829230769	10.2922374307692	11.1598805435897	9.24575012307692	10.6054153692308	10.0748299282051	10.8490582564103	10.7113334358974	10.6098315435897	10.0125713076923	9.58000293333333	8.42093731794872	10.0761481641026	9.98052831794872	9.64154502307692	9.78870448717949	10.4997957538462	11.1147261589744	10.7852951333333	10.2694712205128	7.72098266666667	10.6902730769231	10.5357529025641	10.0408485794872	10.1867926153846	10.6054153692308	10.1974239179487	10.3445360051282	8.26052682051282	10.7541443230769	8.27075747692308	10.1260286769231	10.9052504512821	9.87339702564103	8.07039760512821	8.92967047692308	9.75375705641026	10.5113244923077	10.3883994410256	9.65457169230769	10.6140317538462	10.7684210358974	8.0130988	10.0917487179487	10.7090956974359	10.9519744666667	10.6076948564103
MFGE8	10.0615762102564	11.1236431846154	10.2166208871795	9.67744338974359	9.60261395897436	10.2543392410256	9.66084248717949	9.42519917948718	9.30150802051282	9.56229078974359	9.75923329230769	9.61178467692308	10.1104780717949	10.2922374307692	9.8751385025641	9.68068002051282	9.71018589230769	9.46283099487179	9.66290456923077	9.11973501794872	9.66438511794872	9.82807785641026	11.2786009641026	9.73516382564103	9.52571671282051	9.87286167692308	10.0245077230769	9.75375705641026	9.34029175897436	9.45489003333333	10.4919147692308	9.56708376410256	9.82926303076923	10.1017876820513	9.39824827179487	9.78870448717949	10.7952367384615	10.3865219333333	9.71458406666667	9.47363786153846	9.48127692820513	9.93489316410256	9.39512614102564	9.48770985897436	10.7755043384615	9.51457466666667	9.50058778461539	8.96390923076923	8.97786224102564
NUDT11	9.32460832307692	7.97210768205128	8.95403686153846	9.97915970769231	9.97600488461539	9.21991475897436	9.96278872820513	9.95637707179487	10.1003314358974	10.020314574359	10.1641401282051	9.65025453333333	9.27626545641026	8.25787043589744	9.24060303589744	9.75708393846154	8.92761126153846	9.04619467435898	9.74823703076923	10.3604262102564	10.1362852410256	9.76467017435897	7.43218118717949	9.74823703076923	9.65349388717949	9.45906034358974	9.28649712820513	9.58485572307692	9.72427172307692	9.45680256666667	7.41342047692308	10.0830901435897	7.79019267179487	9.14955064102564	10.4563506307692	8.89302147179487	7.48170686666667	8.3239478974359	9.82122173333333	9.44787638461538	9.85166727692308	9.53996323076923	9.98545594358974	10.2922374307692	7.77295655384615	9.40671407692308	9.7503252	10.0325716205128	10.0032346205128
STX1A	9.52961302051282	8.87029344615385	9.51728622564103	9.89758929230769	9.72745045128205	9.12471377948718	9.26869931282051	9.57095241538462	9.44974603589744	9.22642835384615	9.73192725641026	10.3865219333333	9.9614603025641	9.51822282051282	10.5692597230769	10.4351353435897	10.5671169948718	10.7730445282051	10.515430625641	11.2456861435897	10.7079341128205	9.79084607692308	6.90624112820513	9.63291367692308	9.61336331025641	10.1777225692308	9.61694394358974	10.3220352564103	9.72636968205128	10.0190753435897	8.43850313076923	10.8834737589744	8.1965835025641	10.9437066	10.4679763846154	10.5298093692308	9.28229671794872	9.85111428974359	10.5692597230769	10.6011056	10.6516157076923	10.0394814153846	10.7421842	8.36478967948718	8.92761126153846	10.1656098410256	9.99392098974359	10.384649	10.4542248461538
NBEA	7.65620978461538	6.88005585128205	7.45912305128205	8.12732206666667	8.56101698461539	7.59308990769231	8.2480999948718	8.23359732820513	8.5848959025641	8.62231235897436	8.52797678461538	8.06976797948718	7.95078384615385	7.33950125128205	8.13698605641026	8.04841507692308	7.67096773846154	7.78473715384615	8.4966338	8.68734361538461	8.80026412820513	8.07943740512821	6.7880154	8.35187790769231	8.3900038	8.07652749230769	7.74989916410256	8.400597	8.19948174871795	8.18251851282051	6.63344404102564	8.4823450974359	7.13360254358974	7.95453131794872	8.65957103076923	7.61567397948718	6.86598882051282	7.37644954358974	7.85777255384615	8.30013963589744	8.43570019487179	7.68193406153846	8.73625253846154	8.69642198461538	7.13955078461538	8.45948102564103	8.44167863589744	8.79303828717949	8.86997133333333
NAP1L3	10.2513414307692	8.36642228205128	10.3883994410256	11.1334396358974	11.5204057076923	10.6269602	11.3375510205128	11.0174416102564	11.7480102153846	11.7970726615385	11.3497623948718	10.6340289846154	11.0343690615385	10.2276431641026	11.2786009641026	10.9943007282051	10.6787113794872	10.8127688717949	11.3251230974359	11.4445082615385	11.3937756871795	11.1497309282051	8.08462496410256	11.2380840307692	11.1800058410256	10.8490582564103	10.9973246102564	11.4814902205128	11.1731229333333	11.2240880564103	8.23314518461538	11.1204405128205	9.1672279025641	11.1897962512821	11.6574642974359	10.5524459897436	9.00405868205128	10.0273012102564	10.6203420358974	11.1530702153846	11.3575493230769	10.6960695230769	11.3536396102564	11.1897962512821	8.69271565641026	10.9025734153846	11.1334396358974	11.5157135435897	11.3895964102564
PNMA2	11.5457181230769	9.58095557435897	11.1530702153846	12.1713358307692	12.6593275435897	11.3497623948718	11.8808880051282	12.0218765589744	12.4590124564103	12.5372272461538	12.2231299435897	11.6632551538462	11.6689688051282	10.6584734564103	11.6514376666667	11.9009677282051	11.402038574359	11.5866066769231	12.1713358307692	12.5503124666667	12.3167583589744	11.972539025641	9.50153250769231	12.0986212820513	12.1809479794872	11.7783212820513	11.730642825641	12.3060203384615	11.989296374359	11.8408586769231	9.6227852051282	12.1713358307692	10.4069188717949	11.7783212820513	12.4590124564103	11.4144327589744	9.77344912307692	10.9548730153846	11.5917460461538	11.9573240358974	12.1909532051282	11.7666324717949	12.1348788871795	12.4217361641026	9.92001965128205	12.0384649128205	12.233170225641	12.5909724102564	12.4850080410256
ASCL1	8.46047258974359	9.03958325641026	8.59541158205128	8.5295188	8.83075301538462	9.00826455897436	9.14955064102564	8.39530126666667	8.55527985128205	9.1395439025641	8.56203393846154	9.01115829230769	9.40062281538462	9.17355337435897	9.19778245641026	9.08759917435897	9.12130385897436	9.10396659487179	9.30600251282051	7.77117786153846	8.60733104102564	8.99051616410256	9.9958314	8.62389483589744	8.79054437948718	8.85685798461538	9.33062152820513	9.18322874871795	9.13598671794872	8.71104996923077	9.5162902974359	8.75065472820513	9.32234962820513	9.06203861025641	8.38694982564103	9.03994252307692	10.1253030205128	9.39370301025641	8.89675517948718	9.26444496923077	9.09465262307692	9.04439204102564	8.69756023589744	8.63253015384615	10.3270654769231	9.1343918974359	8.88179118461538	8.81130856923077	8.51731757948718
HENMT1	8.44510142051282	7.4972896051282	8.12754026923077	8.69530665128205	8.97712980512821	7.84646916410256	9.08225712820513	8.84782612307692	9.22556053333333	9.02056497435897	8.93993256923077	8.40131662051282	8.02921265128205	7.50110791025641	8.21926194358974	8.34585374358974	8.06599627948718	8.21023363076923	8.77400591282051	8.98461194615385	8.8316869948718	8.58280577435897	6.92411552820513	8.81993684615385	8.87393290769231	8.50865453333333	8.3948514	8.80086998461539	8.45379958717949	8.7243805025641	7.45234492820513	8.75337623333333	7.65104506666667	8.36642228205128	8.90509086666667	8.00155622564102	7.67225726666667	7.78358973076923	8.32511465384615	8.65555224102564	8.64192184358974	8.1494414025641	8.81190081538461	8.84098215897436	7.53930416410256	8.37662361025641	8.83572003589744	9.11855112307692	8.69185501538461
ELMOD1	8.57036721025641	7.3529362974359	8.76865985641026	9.41676750769231	10.2496949230769	8.92354913846154	9.66894614358974	9.35170209230769	10.1449821846154	10.2658688666667	9.8168129025641	9.12785718974359	8.90387590769231	7.67211218205128	8.87718965641026	8.99951215641026	8.60309204102564	8.82689774871795	9.67858242564103	10.1290745692308	10.0888884153846	9.53429081025641	7.22554375641026	9.77669242051282	9.89167921025641	9.1523949974359	8.98775582051282	9.90371587179487	9.24752548205128	9.40013863076923	6.88057786153846	9.77008248717949	7.84577021538462	9.12392649230769	10.1734094974359	8.96557005641026	8.01691925897436	8.00277175384615	9.01724774871795	9.75812147692308	9.37382203589744	8.36827892820513	9.5907138	9.81107443589744	7.70894757435897	9.18765867179487	9.68171957948718	9.99245523076923	10.1290745692308
CDK14	8.38428915897436	7.46983700512821	8.28259692820513	8.90258956923077	9.32022297948718	8.23705452820513	9.0075574	8.84980229230769	9.35881158974359	9.43051703589744	9.16151585128205	8.79639694871795	8.55324563076923	7.74216543589744	8.90576849230769	8.9607101025641	8.38668628205128	8.48829794358974	9.44141585641026	9.90371587179487	9.44466132307692	9.01364797179487	7.49124840512821	9.18806388717949	9.37992617435897	8.83009256410256	8.67004213846154	9.55297782820513	8.82656798974359	8.98425287179487	7.31895839230769	9.72427172307692	8.12016371025641	9.00272680512821	9.89285393333333	8.66193315128205	7.7840964051282	8.20610467179487	8.66166048205128	9.17355337435897	9.08145857948718	8.44239773333333	9.77008248717949	8.94235659487179	7.70563033333333	8.99916703076923	9.12471377948718	9.56035111282051	9.5719476
CDK5R1	10.4660241435897	9.35792245128205	10.2642252923077	10.9190122205128	11.0577762461538	9.81568108717949	10.8834737589744	10.8178770410256	11.1147261589744	11.0786213128205	10.9437066	10.7779030769231	10.399326774359	9.71132451282051	10.5671169948718	10.5215957076923	10.1104780717949	10.3004699384615	10.9635211692308	11.267717225641	11.0755037179487	10.7113334358974	8.05436102564103	10.8540084615385	10.6651775589744	10.5502232974359	10.4955910666667	10.6181961179487	10.6472759282051	10.6384249230769	7.79182007179487	10.7610578051282	9.24060303589744	10.4448409794872	11.0634088717949	10.1320004410256	9.35081697435897	9.34374715384615	10.4524398461538	10.6384249230769	10.7684210358974	10.1274855384615	10.9323772564103	10.9464266153846	8.9932736974359	10.6675795384615	10.9973246102564	11.0205447384615	11.0605302307692
NR2F1	10.4294260820513	11.0634088717949	10.2625742769231	9.99784988717949	9.56801457948718	10.0874015384615	9.85646357435897	9.8317111025641	9.37810644615385	9.58979567179487	9.72209264102564	10.3974879128205	10.9106747025641	10.2592102205128	10.1405758102564	10.2182077538462	10.1612631076923	9.90131843589744	9.88823364615385	9.76346261025641	10.0098210051282	10.0401649974359	10.9548730153846	10.0045643641026	9.70270603076923	9.99784988717949	10.2338729128205	9.83992414871795	9.96522165128205	9.70320919487179	10.1538165179487	9.77180281794872	10.5585832717949	10.1806245025641	9.63991462564103	10.4836017230769	10.6696973641026	10.5442080512821	9.99646408717949	9.83056344615385	9.8235964	10.0436696153846	10.2710989846154	9.3807942	10.7927496461538	9.84690991794872	9.7897828	9.38920251282051	9.51000444102564
DTWD2	12.1447692205128	12.8771504974359	12.1348788871795	11.7250943384615	11.1664684717949	11.8935514307692	11.3416085128205	11.6300703128205	11.2567688307692	11.0390029948718	11.2277327846154	11.7480102153846	11.9281399384615	11.753328374359	11.4628399692308	11.3978544923077	11.0449540564103	11.2749873589744	11.1085931128205	10.6361260051282	11.1267157487179	11.6458892410256	12.578298974359	11.4861707384615	11.8869953538462	12.2231299435897	11.6300703128205	11.1634138307692	11.3457192461538	11.6514376666667	11.2567688307692	10.9410564358974	12.7782955794872	11.3416085128205	10.7166145948718	11.5457181230769	11.5356283641026	11.3214809692308	11.2786009641026	10.986329	10.9270340358974	11.1563666923077	11.4187186410256	11.9645600615385	12.0130764205128	11.5967471282051	12.0812266666667	11.2567688307692	11.2001769589744
MICAL2	8.29004841538462	7.7502471025641	8.11787437435897	8.34869652820513	8.30459840512821	7.97150654102564	8.42140553846154	8.44884397435897	8.33837911794872	8.44932573589744	8.12033384102564	8.74129576666667	8.53480104102564	7.80917067435897	8.49129508205128	8.62651936923077	7.99217206923077	8.2470391	8.77878478974359	8.81221750769231	8.61907708717949	8.4008472051282	6.26533024615385	8.90387590769231	8.38383554358974	8.24072199487179	8.37493907179487	8.83970295897436	8.35607497435897	8.35187790769231	6.49342330512821	8.44654235897436	7.4949826974359	8.71220121538462	8.71557662564103	8.3652325974359	7.48823900512821	7.55785807692308	8.14390716666667	9.03266286666667	8.40931692051282	7.92578798461539	8.5417869025641	7.87364143333333	7.10295957179487	8.26901917435897	8.4160584974359	8.48921161025641	8.5848959025641
BASP1	12.8949064717949	11.8468560615385	12.8083308051282	13.2754549897436	13.2754549897436	12.5909724102564	13.0754852410256	13.2209080461538	13.1945473128205	13.3978056871795	13.1708706307692	13.0093445794872	12.9317454769231	12.3974655282051	12.9317454769231	12.9887095179487	12.6593275435897	12.8949064717949	13.0754852410256	13.3042921846154	13.0754852410256	13.0329372923077	10.7564691846154	13.1436804820513	13.1436804820513	12.9493544564103	12.9493544564103	13.3328979128205	12.9135711692308	13.0754852410256	11.3895964102564	13.1708706307692	11.6350902102564	13.0754852410256	13.2754549897436	12.5372272461538	11.942234425641	12.1619131487179	12.6593275435897	12.9887095179487	13.0536678564103	12.6177842820513	13.2483597641026	13.0093445794872	11.6458892410256	13.0093445794872	13.1708706307692	13.3328979128205	13.2483597641026
PREPL	10.4542248461538	8.48334173846154	10.1274855384615	11.1055492461538	11.5717588820513	10.5113244923077	11.1497309282051	11.1116448769231	11.5609482153846	11.6689688051282	11.5157135435897	11.1497309282051	10.8253255435897	10.2859057948718	11.2001769589744	11.2380840307692	10.7927496461538	10.8727360923077	11.5717588820513	11.7137337435897	11.6574642974359	11.0786213128205	8.61414121538462	11.2240880564103	11.2749873589744	10.8916586358974	10.7564691846154	11.4059522102564	11.2380840307692	11.3059415128205	8.87327646153846	11.3178972205128	9.36845674871795	11.0115315538462	11.6195081076923	10.6696973641026	10.0902989435897	10.3220352564103	10.7633802512821	11.6139425692308	11.3818286410256	11.0875754051282	11.4144327589744	11.7602145846154	8.94921135897436	11.3457192461538	11.3937756871795	11.7602145846154	11.5917460461538
CPNE4	8.67633922564103	6.66284382564103	8.4835827051282	9.28995498974359	9.38920251282051	8.59215786666667	9.34283168717949	9.34726240512821	9.43498124102564	9.19376887179487	9.04619467435898	8.85812848205128	8.10674947179487	8.01691925897436	9.05205624871795	8.71972249230769	8.80985225384615	8.98844284615385	8.7512760051282	8.87784472820513	8.40500057692308	9.05318708717949	6.29278448461538	9.03707017435898	8.97867696410256	9.32554893333333	8.93169722564103	9.42378874871795	8.80086998461539	9.43694794358974	6.35628212307692	9.02634698461538	7.63450363589744	9.39370301025641	8.82720552051282	8.67978732307692	7.47696337692308	7.8918724	7.69282374871795	9.05463272820513	8.77825286666667	7.8926408	9.73516382564103	8.87981180512821	6.79806207179487	8.81551526153846	9.27714600512821	9.46469	8.98285694871795
HINT1	10.6140317538462	10.5713544871795	10.7281940769231	11.6025471846154	12.0899687589744	11.1267157487179	11.8742161076923	11.6632551538462	12.1076655538462	12.1619131487179	11.9495952051282	11.6195081076923	11.3895964102564	11.2133104461538	11.6963988820513	11.8468560615385	11.5004566358974	11.6514376666667	11.9573240358974	12.0218765589744	12.0638857589744	11.7421784051282	10.8385320820513	11.8539254666667	12.0986212820513	11.6300703128205	11.5766481897436	11.9351942564103	11.8032674102564	11.8608533692308	11.2637010461538	12.2957554564103	10.8972085897436	11.6077499230769	12.2846658307692	11.5509531846154	11.5917460461538	11.4144327589744	11.8468560615385	11.8935514307692	12.2641704205128	11.7366160564103	12.0812266666667	11.9495952051282	11.1764237692308	11.9645600615385	12.0303103589744	12.2641704205128	12.3508495538462
JAZF1	8.11787437435897	7.27687875641026	8.05673776923077	9.01654914615385	9.44787638461538	8.25010225897436	9.12246091282051	8.93706208717949	9.41960850769231	9.35443135384615	9.26215334615384	8.88894091794872	8.56359752820513	7.90135447179487	8.74311825897436	8.62439408205128	8.31480838974359	8.55982344615385	8.97233132820513	9.4717135025641	9.00718692051282	8.79962315897436	7.65951164102564	9.21346385641026	9.00165404102564	8.85493006666667	8.77851882820513	9.28824811282051	8.96625265384615	9.03994252307692	7.71908887179487	8.91898374871795	7.84185836923077	8.80769872820513	9.36049985641026	8.33451932307692	7.71346098461538	8.28145328717949	8.63467056923077	9.15034046666667	9.21028187692308	8.61967172307692	9.2965611025641	9.10021674871795	7.82285765128205	9.12704354871795	9.1808731025641	9.42787999487179	9.3109785948718
MT2A	10.6972188051282	11.4103287538462	10.7166145948718	10.3883994410256	9.5719476	11.8675579384615	9.93882407179487	9.87393237435897	9.42611886153846	9.93746254871795	10.2369202153846	11.6851223538462	11.5253172923077	11.4403162974359	10.7139646	11.1236431846154	11.4814902205128	11.2824756820513	10.6495088564103	10.3516616205128	10.7373573487179	10.6902730769231	12.2957554564103	11.1731229333333	11.1398794410256	10.8751984410256	11.0845072615385	10.215093774359	10.8515519897436	11.0696917025641	12.0812266666667	10.8293073153846	11.7970726615385	11.0728619846154	10.6584734564103	11.5717588820513	12.7635237641026	11.7137337435897	11.7602145846154	10.9831354666667	10.5756549230769	10.5215957076923	10.0354476410256	10.7633802512821	11.6851223538462	10.2353580615385	10.2463688974359	10.3499113025641	10.6629768461538
TMEM130	9.7559551025641	8.45923652307692	9.33584845641026	9.83880768717949	9.37023225128205	8.92149143076923	8.99187904615385	9.74823703076923	9.24491376410256	9.13014171794872	9.66531996153846	9.47270805128205	9.08865158717949	8.37399285128205	9.2780563948718	9.5559145	9.14565812307692	9.11702581538461	9.54865678461539	10.0874015384615	10.1398469179487	9.20264291282051	6.8044453025641	9.04765332564103	8.99804316153846	9.13560929230769	8.87524635384615	9.44695639487179	9.45727158974359	9.37106295897436	7.44301802051282	9.44695639487179	7.75098636923077	9.32980004102564	9.98300965128205	9.08718925897436	8.60972375641026	8.81101133076923	9.3835819025641	9.67858242564103	9.42787999487179	9.02905516410256	9.3521471974359	9.41485881538462	7.85082675641026	8.93962287179487	9.36237394358974	9.55444248205128	9.49476726666667
APLNR	8.45608747692308	8.59541158205128	9.49193611282051	8.50662573333333	8.62704175897436	8.98006156410256	8.07983945641026	8.16884331794872	7.9674632974359	7.63006892051282	8.72734891282051	8.72818118205128	6.7148526	7.75799219487179	8.56721237948718	7.99882227179487	9.31674546666667	9.21635514358974	8.08324004102564	8.58331206666667	8.09764845128205	9.26691061538462	9.54483885128205	7.67529766410256	7.8882366	8.4428992025641	7.42266953589744	7.46836773333333	8.80895974871795	8.61802196410256	10.3270654769231	8.57545184615385	7.68722327435897	8.3188949025641	8.19741002564102	7.61079003846154	7.87945614871795	9.06049786153846	9.8317111025641	8.09455906153846	8.46096075384615	8.81190081538461	7.72869140512821	9.0033662974359	8.66334722051282	9.65558114358974	8.86569888717949	7.25759398461538	8.36456176923077
YPEL5	10.2369202153846	9.17920767179487	9.96407882564103	10.7684210358974	11.1147261589744	10.2826724666667	11.0786213128205	10.9215257641026	11.2529489948718	11.2100209692308	10.9161763179487	10.7398797282051	10.5195440666667	10.0789714974359	10.6269602	10.7191754307692	10.433136574359	10.4836017230769	11.1634138307692	11.3059415128205	11.3059415128205	10.7989803025641	9.59812406410256	11.0390029948718	11.1116448769231	10.6076948564103	10.8103766051282	11.0786213128205	11.0359542871795	10.9323772564103	9.74282179487179	11.0935357846154	10.000566174359	10.6877408102564	11.3335638153846	10.1944294974359	10.0553500974359	10.0223492589744	10.6926406512821	10.7585977589744	10.9351745384615	10.7166145948718	11.1398794410256	11.1463550769231	9.82691965128205	10.9296080512821	10.9748855487179	11.4310589230769	11.267717225641
NECAB1	9.01621681538461	7.3075821025641	9.02634698461538	9.84103546666667	10.4201309589744	9.15757174358974	10.0748299282051	9.78753238974359	10.427483025641	10.458174974359	9.99519871282051	9.69333628205128	9.28402688717949	9.00129345641026	9.6128414051282	9.86333238461538	9.43315326666667	9.35967824615385	10.0299328923077	10.0615762102564	10.2625742769231	9.96895624102564	7.11975308717949	10.2496949230769	10.3087846	9.81335827179487	9.67959649230769	10.1553629230769	10.0902989435897	10.1160842051282	7.24794874358974	10.0058230717949	8.19574113333333	9.53711431282051	10.8834737589744	9.29254806666667	7.75930995897436	8.66118150769231	9.44695639487179	10.1435828307692	10.0423040666667	9.87629885641026	10.0961261435897	10.5421780564103	7.5378518051282	9.97538462564103	10.2528235897436	10.5885534512821	10.5626905897436
CPLX1	11.1497309282051	10.7233484102564	11.1497309282051	10.6161535179487	10.5113244923077	10.6763728461538	10.7977263794872	10.3499113025641	10.6763728461538	10.7878568512821	10.2776571641026	11.402038574359	12.0986212820513	11.0634088717949	11.2944788871795	11.5967471282051	11.2417801076923	11.1463550769231	11.5766481897436	11.1041399153846	11.5356283641026	10.5607020717949	8.80596485641026	10.800234225641	10.4795497333333	10.6995892512821	10.751467	11.4716759179487	10.9464266153846	10.6203420358974	10.0688958974359	11.4187186410256	10.1204551794872	11.5056631230769	11.2170963128205	11.2380840307692	10.6516157076923	10.9607334923077	11.1267157487179	11.0147000051282	11.3416085128205	11.402038574359	10.8942771435897	9.68379224615385	10.1668970205128	10.8916586358974	10.384649	11.2067961794872	11.0512100153846
DDX24	9.81052464615385	8.78992291794872	9.50712843589744	10.1479143076923	9.87286167692308	9.22728013846154	9.81795381538462	10.0477586615385	9.70479402564103	9.64613962051282	10.0072258	9.60311123846154	9.36405847692308	9.23475350769231	9.7503252	10.0045643641026	9.77180281794872	9.57702318974359	10.1146209948718	10.6076948564103	10.7564691846154	9.94406542051282	8.86939946666667	10.0660990410256	10.2353580615385	9.76674863589744	9.5661534	10.0533268051282	9.93882407179487	9.9312194974359	9.21264514871795	10.0629963897436	9.10396659487179	9.74823703076923	10.4836017230769	9.44612084102564	9.43226372820513	9.41676750769231	9.71674898974359	10.2040331025641	9.81218414871795	9.64873456666667	10.0450883948718	9.69741375897436	8.79903585641026	9.82242425641026	10.0394814153846	10.4180975487179	10.1928038153846
ZNF738	11.8349570512821	12.1809479794872	11.7720307333333	11.2602125589744	11.0057447948718	11.5253172923077	11.0935357846154	11.3375510205128	11.2315070871795	10.846381225641	10.9477717051282	11.1530702153846	11.4144327589744	11.5004566358974	11.1027305846154	11.1085931128205	10.8889440153846	11.0420460205128	10.7730445282051	10.3409669025641	10.6181961179487	11.2824756820513	11.989296374359	11.1463550769231	11.5509531846154	11.6905363538462	11.3775224923077	10.8765672846154	11.1866220102564	11.2637010461538	11.1701394461538	10.5991377589744	12.8083308051282	10.9943007282051	10.6161535179487	11.1968425589744	11.5157135435897	11.1116448769231	10.8942771435897	10.6317562461538	11.0002640769231	11.0964626871795	11.2170963128205	12.0130764205128	11.7602145846154	11.2567688307692	12.0218765589744	11.0174416102564	11.0390029948718
PNMA1	7.92930518461538	7.84980931282051	8.57945101538462	9.03922398974359	9.73293090769231	8.77314013589744	9.32022297948718	8.91832171282051	9.6994268974359	9.93489316410256	9.41535151282051	8.91898374871795	8.73346321025641	8.49759727692308	9.05385039487179	8.93067726923077	8.7445795025641	8.9947652	9.41584421025641	9.84690991794872	9.50309934102564	9.11855112307692	7.85012494358974	9.43226372820513	9.35792245128205	9.02056497435897	8.84654657435897	9.35792245128205	9.14335798461538	9.08305936923077	8.21758536410256	9.55543514358974	8.65694285897436	9.15034046666667	9.77994554871795	9.06401008461538	8.37541707692308	8.42849487692308	8.94637820512821	9.42192285384616	9.37106295897436	8.69415892307692	9.54385701025641	9.61066511282051	8.58841878461538	9.14252257948718	9.41676750769231	9.77236828717949	9.77994554871795
TNFRSF1B	8.40358910769231	8.54760481025641	7.71772909230769	7.35280067435898	7.17827141538462	8.49904118974359	7.53277676410256	7.98842614871795	7.19579916410256	7.04080642564103	7.15135063589744	7.29907698974359	7.97381541025641	8.33541133846154	7.46633253333333	7.45808575384615	7.87013702051282	7.638043	7.59219941538462	6.87690642564103	7.18091150769231	7.81003055384615	9.4996821948718	7.57139456410256	7.19690281282051	8.23725632820513	7.61771791794872	7.03724385128205	7.93224232820513	7.84558968205128	9.46469	7.6034093051282	7.82850497948718	7.58950982307692	7.74397038461538	8.48334173846154	7.92240994358974	8.0922202	7.47049456666667	7.17517948974359	7.13041632564103	8.38626881025641	7.29532322051282	8.15462954871795	8.70240463589744	7.53117032564103	7.40751873333333	7.61079003846154	7.51695780512821
GABRA2	8.04175245641026	8.17434096923077	8.51070104615385	9.38177264615385	9.94406542051282	9.47317295641026	9.31850671282051	8.6982004974359	9.44056908717949	9.73628924615385	9.76904137435897	9.20566750769231	8.81459166666667	8.58972625897436	9.36756343589744	8.90118053333333	8.46994650769231	8.8071421025641	9.20095382051282	9.87629885641026	9.14955064102564	9.63192037435897	8.95821907692308	9.5858345025641	9.65234541538462	9.73682575384615	9.22471343076923	8.97575434358974	9.48921748205128	9.72965088205128	9.10699878461539	10.2401476666667	9.34283168717949	9.6368549948718	9.81795381538462	9.66084248717949	9.91309801282051	9.43134488717949	9.42192285384616	9.43971943076923	9.59364727692308	8.66334722051282	10.1928038153846	9.83281752820513	9.73462206410256	9.50058778461539	9.66485594358974	9.58390547179487	9.88442739487179
SPC24	7.76083345384615	8.80245605641026	7.71003865641026	7.25015892307692	7.00040501538462	7.29425978717949	6.98353879230769	7.19535868205128	7.04996478205128	6.95513418205128	7.12474615384615	7.22654597179487	7.10013805128205	7.11516326153846	7.04525233589744	7.01063613076923	6.89288921538462	6.94361114358974	6.97190631282051	6.94143407179487	6.89010979487179	7.1076861948718	8.0922202	6.98995803589744	7.06542138461538	7.3209804974359	7.18150222307692	7.02233611794872	7.04147528717949	7.11516326153846	7.17790737179487	6.93077396410256	8.45751167179487	7.03315063846154	6.86589823076923	7.17002027179487	7.4286487025641	7.22768106153846	7.10810131794872	6.86240573333333	6.98745582051282	7.09408088974359	7.0723988	7.36210002564103	7.58156607948718	7.00722802564103	7.19615633333333	6.90213265128205	6.85623827435897
CD47	9.3693982	7.60697325641026	9.27888447179487	9.7438063948718	9.70692827179487	9.13879753846154	9.65349388717949	9.50527131794872	10.0163045692308	10.1420811538462	9.6208832974359	9.14734063076923	9.12168545128205	8.97160194358974	9.36845674871795	9.03850607179487	9.09943569230769	9.37810644615385	9.28062172307692	9.31053487692308	8.98844284615385	9.54191747692308	8.10068685641026	9.19613697948718	9.46469	9.52185613333333	9.20795101538462	9.78753238974359	9.37900717435897	9.06507536410256	8.1329162974359	9.50800815897436	8.50315404102564	9.42145642051282	9.60555862564103	8.65895069230769	8.38626881025641	8.93306923589744	9.17920767179487	9.59174506153846	9.4842323025641	9.15676461538462	9.39003414871795	9.45165775897436	8.13336961538462	9.18877332307692	9.46650809230769	9.60154096410256	9.37728875897436
TUBB3	10.0423040666667	9.69491355897436	10.199991225641	10.3752277538462	10.4486342153846	10.0938791897436	9.65660927692308	10.1218527333333	10.2907197076923	10.2353580615385	10.1777225692308	9.11160993846154	9.27367185641026	9.08383363589744	9.90612150769231	9.53711431282051	9.77457738461538	9.72965088205128	9.5632643025641	10.1204551794872	10.2338729128205	10.1118922358974	8.2946652051282	9.81107443589744	10.1218527333333	9.91006637435897	9.78753238974359	10.5016498871795	9.74706496410256	10.1420811538462	8.47314944102564	9.86933748205128	8.75422347179487	9.83403761538461	10.0961261435897	9.4775044	8.48829794358974	9.3835819025641	9.05944627179487	9.9137601948718	9.59122943076923	8.87918467179487	10.1449821846154	9.65917886153846	8.98216663589744	9.88696042051282	10.3341893076923	10.3323846820513	10.3480348769231
BTBD10	8.19445175897436	7.5998134974359	8.3852587025641	9.10396659487179	9.89644699487179	8.52124424102564	9.41026518974359	9.2499959948718	9.74924763589744	9.66691843589744	9.47658812307692	8.93896587179487	8.55571016410256	7.93971392820513	8.82436254358974	8.91148422820513	8.66494031794872	8.69415892307692	9.35881158974359	9.87165848205128	9.38595301538461	9.29254806666667	7.79551020769231	9.57805007179487	9.59861322051282	9.04439204102564	9.00826455897436	9.55156172307692	9.21791305384615	9.63192037435897	8.04680185128205	9.4775044	7.90080344102564	8.85996203589744	9.82691965128205	8.78578364615385	8.34773875384615	8.06863465641026	8.77110144102564	9.42192285384616	9.41399271282051	8.78877631282051	9.42286733076923	9.89758929230769	8.09784368717949	9.13251952307692	9.47930474871795	9.854	9.67106803076923
PPP1R2	8.23314518461538	7.27134758461538	7.72537544358974	9.29164991282051	9.66084248717949	8.76897551282051	8.46546775384615	9.04139856923077	9.8168129025641	9.50625666153846	9.51184098461538	7.97757237948718	7.84024714615385	7.60740821794872	9.00826455897436	8.56101698461539	8.57184108717949	8.51227785128205	8.90983209230769	9.45906034358974	9.19091316923077	8.91963507692308	8.26338442051282	8.49952590769231	9.18877332307692	8.77169496923077	8.14035441025641	9.32640891794872	9.15034046666667	9.45065125128205	8.15544823076923	9.46557344102564	7.90080344102564	8.71421922820513	9.74924763589744	7.69758311282051	8.17539376923077	8.47465332307692	9.23135543076923	8.74760696410256	9.35354591282051	9.18403812820513	9.11817798461538	9.69543034871795	7.81576996923077	8.9437076974359	9.15676461538462	9.30600251282051	9.51728622564103
GADD45G	8.66469040769231	9.56035111282051	8.56101698461539	7.85225373333333	7.78946688205128	7.74888984102564	8.75250738461538	7.98963912307692	7.81109641025641	7.55685285128205	7.85342924102564	7.89777343589744	8.11420029230769	8.32281246153846	7.44865174358974	8.4088128948718	7.63386504871795	7.55685285128205	8.03904190769231	7.19418834358974	6.92290268205128	7.74721621538462	9.55014005128205	8.41398686410256	8.38721336923077	7.51441333846154	7.9810312974359	7.68611674871795	7.91884884615385	7.67996571282051	8.33611834615385	8.75543102051282	9.32554893333333	7.83487371282051	7.70514922307692	7.63884301538461	8.19170348461538	7.83705873846154	7.83901271794872	8.12897562564103	7.39346392051282	8.00196131282051	7.48651733076923	8.1462209948718	8.30013963589744	7.44414591794872	7.74413226666667	7.44724455897436	7.82689062564103
ATP1A1	8.33497982564103	7.6899962974359	8.4966338	8.9890985025641	9.66183054358974	8.5192646	9.16643623589744	9.01400834358974	9.5390299025641	9.63483932307692	9.22309374871795	8.90838861025641	8.74341463589744	8.34726499487179	8.90509086666667	9.22642835384615	8.75422347179487	8.67280810769231	9.52961302051282	10.0830901435897	9.98415325641026	9.00826455897436	8.29919983589744	9.29836816410256	9.39090907179487	8.86694133846154	8.9409274974359	9.68171957948718	9.29576792820513	9.2932633948718	8.44410234871795	9.72636968205128	7.57415576923077	8.9228762974359	9.98961967692308	8.84463692307692	8.78046581025641	8.42447332820513	9.26001537948718	9.63991462564103	9.35707448717949	8.88309143076923	9.55156172307692	9.48921748205128	7.93299470769231	9.10245398461539	9.35792245128205	9.74488478974359	9.82691965128205
ADCY1	10.1274855384615	9.40768908205128	10.3974879128205	10.4030655435897	10.846381225641	10.0382160615385	10.8203966358974	10.3661249948718	10.6629768461538	10.9973246102564	10.6340289846154	10.3921185384615	10.5927023641026	9.54483885128205	10.5072812820513	10.7113334358974	10.460288974359	10.6140317538462	11.0665094615385	11.2133104461538	11.3023934358974	10.6361260051282	8.05868889230769	10.6293814461538	10.7610578051282	10.4977819794872	10.3393838410256	10.8646927333333	10.7166145948718	10.525522	8.76750131282051	11.0512100153846	9.06367375897436	10.6214469051282	11.0543805897436	10.6247938102564	9.59224284358974	9.71018589230769	10.8834737589744	11.0903851025641	10.7633802512821	10.4899259076923	10.7755043384615	10.6054153692308	9.40579025641026	10.6269602	10.5821425794872	10.9917719794872	11.0147000051282
IL4R	8.03471224615385	7.73739194871795	7.65578931282051	7.07519457692308	6.56623796923077	7.63035183333333	7.1014645	7.21774747179487	7.06920541538462	6.62823337435897	6.61895627179487	7.03791331794872	7.39735983333333	7.98591981538462	6.6349481025641	7.30878451025641	7.12143295384615	7.34810482564103	7.32431411282051	6.46429284615385	6.38060746410256	7.5756406	9.0765041025641	7.2979516025641	6.97570243076923	7.61739408717949	7.21455934102564	6.60637793846154	7.82424175384615	7.41357953076923	8.86050588717949	6.96738523076923	7.17034143076923	6.86598882051282	7.17827141538462	8.08544895897436	8.04471521794872	7.45219365384615	7.14317138205128	7.35048527179487	6.825374	7.70958150769231	6.78887536153846	7.43633121538462	7.73261046410256	7.13921734358974	7.01807265384615	7.13337158974359	7.42880395384615
PIEZO1	8.72324590769231	9.67212259487179	8.61147942564103	7.75346442564103	7.35369781538462	8.16803218974359	8.00450738205128	7.86494051794872	7.32538501538462	7.28855133333333	7.63820077692308	7.87033352820513	8.10674947179487	8.27032668717949	7.74397038461538	8.04551598461538	7.9124081974359	7.82407336666667	7.72537544358974	7.01345566923077	7.50758011794872	7.83759478461538	9.68068002051282	7.80026864615385	7.91370870769231	8.07943740512821	8.12998764615385	7.58661516410256	8.18123005641026	7.90922374871795	8.92149143076923	7.59848118461538	9.42882111282051	8.0317209025641	7.31230845128205	8.45009196923077	8.38190792820513	8.22310523076923	8.07252094871795	7.38385886666667	7.76646715897436	8.32350907692308	7.35981376666667	7.78459811794872	8.95707907179487	7.99500162564103	7.65304421538462	7.4367209974359	7.51596029230769
INA	10.6902730769231	9.24275773846154	10.4468947435897	10.9025734153846	11.3575493230769	10.358638225641	11.1027305846154	10.843771825641	11.4187186410256	11.5403206666667	10.8889440153846	10.671907974359	10.7214113897436	9.49288742564103	10.7779030769231	11.2133104461538	10.6181961179487	10.6811199179487	11.3136761435897	11.4904660153846	11.4144327589744	11.1800058410256	6.98502707179487	11.0875754051282	11.1866220102564	10.7730445282051	10.7467559076923	11.3696522358974	10.8356976358974	10.7113334358974	7.72607684102564	11.3937756871795	8.58386321538462	10.8078822923077	11.4765260307692	10.5865873846154	8.98216663589744	10.0423040666667	10.8540084615385	10.9052504512821	11.2100209692308	10.7730445282051	11.2529489948718	10.9323772564103	8.78632047692308	10.8178770410256	11.1429068923077	11.6195081076923	11.6742443948718
PRNP	10.957931774359	10.2338729128205	11.3096201128205	11.8032674102564	12.5100876512821	11.8408586769231	12.2957554564103	11.8808880051282	12.6859585794872	12.6177842820513	12.3279768410256	12.0899687589744	11.6742443948718	11.7193809692308	12.3626302615385	12.0638857589744	12.1809479794872	12.1809479794872	12.5100876512821	12.6453254666667	12.5909724102564	12.1809479794872	10.8646927333333	12.3626302615385	12.3974655282051	12.0303103589744	11.942234425641	12.3167583589744	12.3858361333333	12.3858361333333	11.2786009641026	12.5503124666667	11.402038574359	12.1619131487179	12.8083308051282	11.8742161076923	11.6905363538462	11.7783212820513	12.1619131487179	12.5100876512821	12.4850080410256	12.2231299435897	12.5233129641026	12.4850080410256	11.3734273589744	12.3626302615385	12.2846658307692	12.4850080410256	12.7463469333333
R3HDM1	8.31244470769231	7.07880241538462	8.27859536923077	8.60680091282051	8.7972700974359	8.25446471282051	8.69935837948718	8.34909747179487	8.81551526153846	8.89425592307692	8.70641932820513	8.54127821538462	8.3617935025641	7.59279342051282	8.17013325128205	8.31569658974359	8.05948974358974	8.1820800974359	8.54430318461539	8.42188708205128	8.45259661538462	8.55726254358974	6.92531792307692	8.68734361538461	8.59414845128205	8.44362215384615	8.42140553846154	8.55873382051282	8.58177791282051	8.49952590769231	6.78289326153846	8.40523407179487	7.5630295025641	8.29648053846154	8.7081169025641	7.93632358461538	7.31076628717949	7.55378595384615	7.95570796410256	8.36642228205128	8.55206821538462	7.90408923076923	8.89871084615385	8.88632007179487	7.28867074871795	8.61147942564103	8.81930155384615	8.81430451282051	8.84345065641026
EPB41L3	9.14182382051282	7.83956264871795	9.48721242051282	10.3939090717949	11.5609482153846	10.1959461692308	11.0755037179487	10.2939985435897	11.3375510205128	11.4950304974359	11.1334396358974	10.2260671435897	10.2214256974359	9.94136990769231	10.8889440153846	10.7684210358974	10.1420811538462	10.3921185384615	11.271386825641	11.3375510205128	11.3895964102564	10.8673798871795	8.72612167179487	11.0205447384615	11.2315070871795	10.5236452820513	10.7660579846154	11.0696917025641	10.938090374359	11.0057447948718	9.77669242051282	11.1664684717949	8.49025054358974	10.6763728461538	11.4269900564103	10.3661249948718	9.37900717435897	9.91873405641026	10.2907197076923	11.1968425589744	11.1764237692308	10.6651775589744	11.1497309282051	11.2344654769231	8.89364290769231	10.7755043384615	11.0115315538462	11.4059522102564	11.5866066769231
EIF2AK4	9.68273541538461	10.7564691846154	9.83056344615385	9.04656062051282	8.59463707179487	9.35792245128205	8.80657274871795	9.09790152307692	8.69670874871795	8.58280577435897	8.87918467179487	9.22513698205128	9.58143128461539	9.6699763025641	8.83784743589744	9.17801564358974	8.90445953846154	8.96243915897436	8.92217604615385	8.35424366666667	8.71820083589743	8.91832171282051	10.2889711589744	8.97379163076923	9.1599718974359	9.39174331794872	9.18877332307692	8.79843635897436	8.97340353846154	8.99692974871795	9.47885355384616	8.46994650769231	10.6831934512821	8.87327646153846	8.38953894871795	9.26261952307692	9.42101022564102	9.19945136410256	8.9208998051282	8.47264102051282	8.63601957435898	8.77769024615385	8.90118053333333	9.54570852820513	9.79193571282051	9.10174694358974	9.23382329230769	8.71850663076923	8.63601957435898
ATP5F1	8.470894	8.4823450974359	8.55726254358974	9.24838311282051	10.1821654871795	9.67744338974359	9.86333238461538	9.24233295897436	9.94645144102564	9.95637707179487	9.89644699487179	9.42969004102564	9.23382329230769	9.20337996410256	10.0574781282051	9.52185613333333	9.70800793846154	9.76241408717949	9.77878029230769	10.1320004410256	9.9073957025641	9.74282179487179	9.31581776410256	9.68379224615385	9.71568067692308	9.67314249230769	9.44237126153846	9.94002661538462	9.81900801538461	10.1204551794872	9.72089228205128	9.9601105025641	9.79303177435897	9.82122173333333	10.1538165179487	9.45996745128205	9.43051703589744	9.76904137435897	9.79747582051282	9.90872390769231	9.72324281025641	9.68171957948718	9.87393237435897	9.87286167692308	9.6358214	9.87048772307692	9.89888073333333	10.0717673076923	10.0258846358974
EPHA4	8.66278477435897	7.07093623076923	8.80086998461539	9.78228916410256	10.3679289076923	8.75065472820513	9.84329894871795	9.74600295897436	10.2543392410256	10.399326774359	9.89167921025641	9.2389824	9.05983999487179	8.14140029230769	9.02559161538461	9.32022297948718	8.39596657948718	8.56912829230769	9.7438063948718	10.6787113794872	10.5821425794872	9.94136990769231	7.55118539230769	10.0931402102564	9.99925661538462	9.30736611538462	9.11005846153846	9.86933748205128	9.6288498974359	9.48321295384615	6.85858597948718	9.72965088205128	7.99443322051282	9.30882202564103	10.2843098974359	8.73146368205128	8.09104963589744	8.23314518461538	9.17758174358974	9.58485572307692	9.47270805128205	8.54888370769231	9.8235964	10.3153929333333	7.79084211794872	9.30434136410256	9.77457738461538	10.2592102205128	10.3252825846154
HAUS2	10.843771825641	11.8032674102564	10.8646927333333	10.0230040717949	9.58675718974359	10.3499113025641	9.69333628205128	10.0436696153846	9.63141819230769	9.50439417435897	9.90872390769231	10.3270654769231	10.5378411076923	10.4776825179487	10.0888884153846	10.1405758102564	9.83056344615385	10.1132206205128	9.95885168717949	9.3693982	9.71880212820513	9.70860181282051	11.361829974359	9.55543514358974	9.89758929230769	10.2710989846154	10.1333398820513	9.74600295897436	9.81218414871795	9.90612150769231	10.5215957076923	9.65968916923077	11.6400992102564	9.9137601948718	9.40671407692308	10.1118922358974	10.5734448820513	10.3037904769231	9.95001797948718	9.47563729230769	9.87048772307692	9.95506216923077	9.82474800512821	10.5843990102564	10.9519744666667	10.1260286769231	10.2608828769231	9.61178467692308	9.67314249230769
CDH13	7.72146333333333	6.52439038461538	7.65724374358974	8.70349511282051	8.54836571282051	7.89281785128205	8.31050262564102	8.53706411794872	9.07997333333333	8.93638975384615	8.60680091282051	8.04316934871795	7.49193282820513	6.84121004615385	7.97132063076923	7.89060652820513	7.38442048205128	7.74556518974359	7.98409940769231	9.25588627692308	8.2767752974359	8.09624506666667	6.28573951794872	8.09902937435897	8.27578088205128	8.25446471282051	7.91832929487179	8.60037941538462	8.30843791282051	8.43086213846154	6.46107012820513	8.67137708205128	6.68798454871795	8.01634013333333	8.95198860512821	7.63662968974359	6.68816206666667	7.14655051282051	8.2804754974359	8.03073463076923	8.2414253025641	8.10499624615385	8.68101624615385	8.68506064615385	6.74382285128205	8.16470975384615	8.69271565641026	8.59937737948718	8.88511613846154
NLK	9.02975257435897	7.52494807948718	9.08980794871795	8.92354913846154	9.41584421025641	8.0840259025641	9.13328438974359	9.26950963076923	9.22642835384615	9.31401899487179	9.21910221538462	8.68421090769231	8.6060107025641	8.12219440512821	8.33411878461538	8.68038720512821	8.48852811538462	8.51731757948718	9.08829558974359	9.06653095897436	8.98319126153846	8.82186443076923	7.21762474871795	9.1945334	9.07168239487179	8.81430451282051	8.92860517179487	9.13328438974359	8.72849817435897	8.91770098974359	6.73355506666667	8.9289889025641	7.56706782307692	8.49737967692308	8.97712980512821	8.40998480512821	7.76029215384615	7.71277839487179	8.62389483589744	8.98216663589744	8.80685742564103	8.40500057692308	8.98497102051282	9.67212259487179	7.66337807692308	8.96880695384615	9.62986584102564	9.44056908717949	9.3393984974359
LHPP	10.9270340358974	10.957931774359	11.1147261589744	10.2561096820513	9.20264291282051	10.6584734564103	10.2809122307692	10.9078304205128	9.53338742564103	10.0888884153846	9.68805871794872	9.26444496923077	9.36049985641026	10.8673798871795	10.3071614820513	9.94002661538462	10.3012764230769	10.2642252923077	9.26651136666667	8.98285694871795	8.88792606410257	9.98415325641026	11.3937756871795	9.05570824871795	10.179941974359	9.93489316410256	10.6607430410256	10.0339955948718	9.5277570051282	9.66391429230769	10.5277195076923	9.53429081025641	11.0728619846154	9.76734943846154	9.09356461025641	9.62183830769231	10.2096128820513	10.9132834205128	9.60461791282051	9.77878029230769	10.1017876820513	9.98052831794872	9.58872700512821	9.80085463589744	10.843771825641	10.4877726153846	9.94463013076923	9.0432392974359	9.59274062564103
CADPS	8.16300146153846	6.8686428	8.08588090769231	8.70116623076923	8.83009256410256	8.00319665641026	8.56884591282051	8.30195098461538	8.88179118461538	8.704094	8.52640907179487	8.12077081538462	7.90522327179487	7.60959849230769	8.35187790769231	8.28377078974359	7.88163717948718	7.98963912307692	8.48491733846154	8.61258847692308	8.75963984102564	8.52590536923077	6.61360907692308	8.41563105641026	8.66942855384615	8.47192976923077	8.47141285128205	8.83713706153846	8.30151821025641	8.64165801025641	6.44525938974359	8.64492472820513	6.96634288205128	8.38953894871795	8.85750748205128	7.94569805128205	7.22320666153846	7.71809861025641	7.93412446153846	8.47884082564103	8.43131650769231	8.00277175384615	8.68562514871795	8.46451125128205	6.75944882051282	8.40907182051282	8.40294322051282	8.77225682564103	8.78286914871795
EPHX4	7.54954861538461	7.04984802564103	7.8116100974359	8.22445121025641	9.06049786153846	7.77633921025641	8.68909830769231	8.09605428461538	9.00541387692308	9.01688147692308	8.65555224102564	8.17951114871795	7.69184864102564	6.94890733333333	7.6716503025641	8.18058621282051	7.4616506051282	7.59967474615385	8.52383997948718	8.51352942564103	8.39530126666667	8.60520446153846	7.0657876	8.88511613846154	8.67576296923077	8.20716053333333	8.31221381538462	8.49025054358974	8.36456176923077	8.39986062820513	6.95404426666667	8.37066442051282	7.3578412	7.95015602820513	9.15922052307692	7.44724455897436	7.25402230769231	7.32313689487179	8.14473603076923	8.38859023589744	8.20169867179487	7.89796091025641	8.51685441538462	8.66860733076923	7.19627601025641	8.15802102051282	8.82087801282051	8.99621786153846	8.94845732820513
ELOVL4	10.2658688666667	8.97900896923077	10.1405758102564	10.2543392410256	10.4429067128205	9.4038971025641	10.1260286769231	10.0732316410256	10.5093966923077	10.427483025641	10.0946181692308	10.0874015384615	9.75482218461539	9.53151674871795	9.97662514358974	9.93489316410256	9.69439676923077	9.94406542051282	10.2956519897436	10.3305158615385	10.3220352564103	9.94763455384615	7.40975855384615	10.1884165179487	9.90612150769231	9.84818994871795	9.82691965128205	10.2353580615385	9.71568067692308	9.92504963076923	7.54729936666667	10.0394814153846	8.78578364615385	9.88442739487179	10.2676071948718	9.22685424615385	8.50971976923077	8.5513065051282	9.29290573076923	9.80085463589744	9.92001965128205	9.32276092307692	10.2025173076923	10.020314574359	8.34335667435898	9.99646408717949	9.97538462564103	10.4107986410256	10.399326774359
MAP2K1	9.63192037435897	8.60413101538462	9.47079667179487	10.6076948564103	10.7755043384615	9.77344912307692	10.5317482871795	10.4919147692308	10.9190122205128	10.8564787282051	10.7804387641026	10.1598634307692	9.73960678461538	9.26215334615384	10.3865219333333	10.1851439692308	9.93355587179487	10.1104780717949	10.7090956974359	10.9190122205128	10.800234225641	10.3463052051282	8.65580863589744	10.4719335794872	10.6584734564103	10.2182077538462	10.1568430205128	10.6651775589744	10.6011056	10.6811199179487	9.04474508717949	10.7090956974359	8.76141886153846	10.1197640487179	11.0264586051282	10.0125713076923	9.61388521538461	9.23228056923077	10.2384999589744	10.6972188051282	10.5991377589744	10.1762306307692	10.7633802512821	10.8700865589744	8.99804316153846	10.5367970051282	10.7904543179487	11.0115315538462	10.8619942871795
GNG2	6.99752637179487	6.24804048974359	6.81508715128205	8.67516711794872	9.56708376410256	7.92708666666667	8.76778608461538	8.31712571794872	9.28995498974359	9.55843177948718	9.69333628205128	8.66166048205128	8.0254915025641	6.93533413589744	8.89989911282051	8.71531547948718	8.16215756410256	8.33656185128205	9.2444732025641	10.4640422871795	9.79084607692308	8.87918467179487	6.60931723076923	8.78632047692308	8.81803761538461	8.73594824615385	8.50058315384615	9.01621681538461	9.04582872820513	9.18484505128205	6.96487975897436	9.82013822051282	6.68236132307692	8.65301371282051	10.0408485794872	8.22467127435898	7.80568637948718	7.86978998717949	9.50153250769231	9.49571533333333	9.44330732307692	9.11243260512821	9.50625666153846	9.47658812307692	7.0188516974359	8.95019298461538	9.44056908717949	9.40296451282051	9.67858242564103
FAM102B	9.05025149230769	7.41447675641026	8.45009196923077	9.15922052307692	9.25259466153846	8.35375403076923	9.18249822564102	9.19529202564103	9.29086157435897	9.14069223076923	9.15757174358974	8.8827759	8.58023968205128	7.99383054358974	8.75600146666667	8.88963156923077	8.45482296923077	8.6655527025641	8.84160612307692	8.84160612307692	8.60333513589744	8.66469040769231	7.17178106410256	9.11702581538461	8.99621786153846	8.77641348717949	8.59342084102564	9.10396659487179	9.0033662974359	8.95895802051282	7.08650254102564	8.91445892820513	7.85380285897436	8.9947652	9.20095382051282	8.2821363	7.75143835128205	7.73230381025641	8.2411846974359	8.89797538974359	8.72266151282051	8.36687945128205	9.1672279025641	8.86377566153846	7.3573444974359	8.93571496923077	8.91638125641026	9.255018	9.21991475897436
TMEM14A	7.60476006666667	7.12886084615385	7.77888736410256	8.6566516	9.73069343076923	8.37374489230769	9.34029175897436	8.49025054358974	9.51184098461538	9.76138334358974	9.27367185641026	8.79429372307692	8.38953894871795	8.13620376923077	9.11855112307692	8.69185501538461	8.49075836410256	8.72210781025641	9.3289011948718	9.27158526923077	9.33449444615385	9.02119989230769	7.74198633333333	9.37992617435897	9.18170932307692	8.88052769230769	8.81043314871795	9.42519917948718	9.09790152307692	9.36845674871795	7.86907658205128	9.12246091282051	8.22894874358974	8.93993256923077	9.53711431282051	8.45355572307692	8.16069955897436	8.40689911538461	8.55206821538462	9.18129121282051	9.13251952307692	8.6163274	9.42519917948718	9.36493813846154	8.05599197435897	9.08829558974359	9.18877332307692	9.3490428	9.14483903076923
KIF1C	7.52129996923077	8.25117748205128	7.42177939487179	6.72788277435897	6.4569552974359	6.89700285897436	6.8183075948718	7.00083797692308	6.57926855641026	6.65292624615385	6.71476768717949	7.57547633589744	7.92163566923077	8.17206782307692	7.40685067435897	7.31921237435897	7.54233311282051	7.43853887179487	7.40949554615385	6.8382468974359	7.01922655384615	6.59568872307692	8.16027978205128	6.79007575384615	6.93862025128205	6.76449922564103	7.51196840512821	7.05853097435897	6.93015093589744	6.74239226153846	8.03787454871795	6.74529524358974	7.53502335384615	7.23615507692308	6.71680632307692	7.56079055897436	7.68043288974359	7.99306067692308	7.34838651282051	6.8687710025641	6.9342970948718	7.37133954871795	6.87338927692308	6.81435461794872	7.87414162051282	7.17428021538462	6.73693602564103	6.84509178717949	6.76633942564103
USP49	10.6495088564103	11.2100209692308	10.7328749076923	10.2480004512821	9.97155878974359	10.4408877435897	10.0032346205128	10.1175562051282	10.0975982	9.77008248717949	9.87226007948718	10.3204165025641	10.2658688666667	10.5215957076923	9.94406542051282	9.94406542051282	9.68068002051282	9.85703086410256	9.68805871794872	9.6699763025641	9.85227775641025	10.3604262102564	11.1299047692308	10.2676071948718	10.7804387641026	11.1204405128205	10.2843098974359	9.79639702051282	10.1435828307692	10.5607020717949	10.0789714974359	9.58047925384615	11.7907706820513	9.99519871282051	9.67314249230769	10.3463052051282	9.9958314	10.2324465487179	10.0339955948718	9.5819069948718	9.80547992820513	9.82637006666667	10.3004699384615	11.1731229333333	10.5734448820513	10.2292220307692	11.1085931128205	10.1700813025641	10.1274855384615
SYBU	10.4795497333333	8.66665398461538	10.3178746205128	10.9548730153846	11.1299047692308	10.384649	11.0964626871795	10.8942771435897	11.1055492461538	11.2001769589744	10.8356976358974	10.8228173897436	10.7373573487179	10.1175562051282	10.7328749076923	10.7878568512821	10.5236452820513	10.6181961179487	11.0174416102564	11.2240880564103	11.2567688307692	11.0605302307692	9.14335798461538	11.2277327846154	10.9748855487179	10.8385320820513	10.6831934512821	10.9943007282051	11.0845072615385	10.8808238307692	9.47563729230769	10.957931774359	10.0803877179487	10.8727360923077	11.1027305846154	10.5175770769231	9.9073957025641	10.1734094974359	10.6995892512821	10.886215	10.8619942871795	10.6560786974359	10.9052504512821	10.8972085897436	9.25259466153846	10.7398797282051	11.0786213128205	11.0816071692308	11.1027305846154
ENO2	11.6300703128205	10.4201309589744	11.5056631230769	11.6801233897436	11.3059415128205	10.8779361282051	11.1598805435897	11.4628399692308	11.3857006974359	11.5004566358974	11.1085931128205	11.1834208	10.938090374359	10.7350661948718	11.1429068923077	11.4765260307692	11.1731229333333	11.1563666923077	11.4584163948718	11.6400992102564	11.8288041230769	11.2207634717949	9.1957145025641	10.9052504512821	11.1267157487179	11.1563666923077	10.9243381128205	11.5157135435897	11.1897962512821	11.2315070871795	9.62578870769231	11.361829974359	9.52482084615385	11.2456861435897	11.5815747487179	10.8564787282051	10.1806245025641	10.6293814461538	10.9548730153846	11.3294829128205	11.3178972205128	10.7779030769231	11.402038574359	10.886215	9.71342922564103	11.2240880564103	11.3457192461538	11.6400992102564	11.5560936051282
VSNL1	11.4269900564103	9.5661534	11.2344654769231	11.9645600615385	12.4335984307692	11.5004566358974	12.0303103589744	11.9009677282051	12.4093018410256	12.3974655282051	12.1909532051282	11.7848289128205	11.6458892410256	10.8700865589744	11.6458892410256	11.9495952051282	11.4904660153846	11.6195081076923	12.0721856102564	11.7602145846154	11.989296374359	12.233170225641	8.17518011282051	12.1164569128205	12.0130764205128	11.9351942564103	11.8742161076923	12.3279768410256	12.0303103589744	12.0303103589744	8.0098168974359	11.8675579384615	10.3426247076923	11.9078612461538	12.1447692205128	11.3895964102564	10.0789714974359	10.8154085333333	11.5609482153846	12.0562856	11.8675579384615	11.5004566358974	12.2115507641026	12.2231299435897	9.51372441538462	11.9078612461538	12.1713358307692	12.3060203384615	12.233170225641
FXYD5	9.10929793333333	10.1928038153846	8.68909830769231	8.36923354871795	7.95035472307692	8.35963705897436	8.21656235897436	8.55929728205128	7.65850094871795	7.81389094358974	8.03829191282051	9.30600251282051	9.4577007974359	9.25259466153846	8.8332460051282	8.84404444615385	8.97712980512821	8.59263409230769	8.26983931282051	8.43373894358974	8.55206821538462	8.19598643333333	9.77123734871795	8.37307336410256	7.82461502564103	8.48775245641026	8.9947652	7.59000034871795	8.57681895897436	8.12485467692308	9.16036866153846	7.97286801025641	8.59937737948718	8.1763884974359	8.00467083589744	8.17206782307692	8.68934977179487	8.46868750769231	8.15901508205128	7.82007092307692	7.80214525128205	8.91539212307692	8.01943064615385	8.08566493333333	9.33848023589744	8.46892074358974	8.19358357435897	7.69231532051282	7.7653243
PGRMC1	10.3393838410256	8.85583465641026	10.0443790051282	11.0512100153846	11.0903851025641	10.5016498871795	10.7090956974359	11.0964626871795	11.2824756820513	11.2529489948718	11.4541773333333	10.3357314820513	10.0660990410256	10.1821654871795	10.7564691846154	10.4219836564103	10.4795497333333	10.4088859282051	10.5093966923077	11.0903851025641	10.8178770410256	10.8727360923077	9.50669254871795	10.6675795384615	10.8727360923077	10.8305660307692	10.6395595923077	11.0875754051282	10.7904543179487	11.0845072615385	9.4577007974359	10.7704877487179	9.10210046410256	10.6560786974359	11.0755037179487	10.215093774359	10.0436696153846	10.1232208307692	10.5734448820513	11.0994935333333	10.8103766051282	10.6696973641026	11.0420460205128	11.0935357846154	9.31581776410256	10.7852951333333	10.9943007282051	10.7541443230769	11.0665094615385
DOCK3	8.23178354358974	7.27687875641026	8.15211596410256	8.91898374871795	9.23817398461538	8.3907690051282	9.1672279025641	8.96106139487179	9.05983999487179	9.15519998461538	9.07841771794872	8.67401564615385	8.52697328205128	8.28377078974359	8.63309803076923	8.80086998461539	8.49378058974359	8.79697793846154	9.16643623589744	9.59969256923077	9.63483932307692	9.00129345641026	7.19138164871795	9.23732375384615	9.08829558974359	8.76076947179487	8.6566516	9.03922398974359	8.87127892307692	8.88179118461538	7.2672883	9.35170209230769	7.99443322051282	8.81487882051282	9.10396659487179	8.44908015384615	8.13255275897436	8.15802102051282	8.86050588717949	9.18004182051282	9.04211417948718	8.58386321538462	9.07997333333333	8.84623516923077	7.5014122974359	8.85617245128205	9.12392649230769	9.39465111794872	8.97124625384615
ATP5A1	11.0359542871795	10.8253255435897	11.0634088717949	11.8219580358974	12.4217361641026	11.8032674102564	12.2231299435897	11.7848289128205	12.5372272461538	12.6045208358974	12.2433140974359	11.9078612461538	11.6905363538462	11.4628399692308	12.1909532051282	11.9645600615385	11.9351942564103	11.8349570512821	12.3060203384615	12.4217361641026	12.5638911435897	12.153180374359	11.4445082615385	12.0721856102564	12.0812266666667	11.8539254666667	11.7480102153846	12.2957554564103	12.0562856	12.233170225641	11.6195081076923	12.2641704205128	11.8156561794872	11.9281399384615	12.5372272461538	11.6139425692308	11.9645600615385	11.8156561794872	11.9078612461538	12.233170225641	12.153180374359	11.9078612461538	12.252916174359	12.233170225641	11.5917460461538	12.0475873076923	12.0638857589744	12.4720307538462	12.5233129641026
LDOC1	8.16215756410256	7.91566557179487	8.28072328205128	8.75250738461538	8.90054257948718	8.21595641025641	8.70180944615385	8.66334722051282	8.86310482564103	8.91832171282051	8.8256105025641	9.20795101538462	8.9457502	8.86212843846154	9.34996268717949	9.51000444102564	9.23055657435897	9.06728183589744	9.59861322051282	10.0151094205128	9.99784988717949	9.25089107692308	7.99673612051282	9.18322874871795	9.401107	9.01621681538461	9.05501064358974	9.56134402564103	9.3525923025641	9.04247424615385	8.14789174871795	9.78753238974359	8.01691925897436	9.28995498974359	10.0931402102564	8.7972700974359	8.2478860948718	8.9060864974359	9.13636414358974	9.61694394358974	9.63091601025641	9.29793918461538	9.52871837948718	8.35375403076923	8.69966634871795	9.30558685641026	9.39090907179487	9.58095557435897	9.75428962051282
GABBR2	11.271386825641	9.77008248717949	11.3136761435897	11.7366160564103	11.8742161076923	11.298446825641	11.7366160564103	11.5056631230769	11.9495952051282	11.9281399384615	11.8349570512821	11.6400992102564	11.4814902205128	10.5734448820513	11.5917460461538	11.6801233897436	11.1299047692308	11.2637010461538	11.730642825641	12.3508495538462	11.9807205333333	11.6195081076923	7.27259861538462	11.7720307333333	11.6350902102564	11.5663304820513	11.4269900564103	11.9009677282051	11.6139425692308	11.5717588820513	7.36037204102564	11.8094657179487	9.60360851794872	11.5717588820513	12.1619131487179	11.1299047692308	9.62630666153846	10.4486342153846	11.3775224923077	11.8869953538462	11.4490832923077	10.957931774359	11.8539254666667	11.6195081076923	9.28312466153846	11.5253172923077	11.6574642974359	12.0303103589744	11.972539025641
CIRBP	10.5195440666667	9.4717135025641	9.94645144102564	11.3136761435897	11.1731229333333	10.8154085333333	9.70479402564103	11.1463550769231	11.5306430358974	11.3658422102564	11.4403162974359	9.61066511282051	9.6237646051282	9.41867706153846	10.9190122205128	10.9323772564103	10.8385320820513	10.8490582564103	10.384649	11.1882091307692	10.957931774359	10.590582774359	10.1297993076923	9.82122173333333	10.1464656923077	10.5799292615385	9.40768908205128	10.9132834205128	10.8889440153846	11.1968425589744	10.8972085897436	11.3734273589744	9.61066511282051	10.6214469051282	11.2456861435897	9.82926303076923	9.59915289487179	11.0002640769231	11.2492691538462	10.1884165179487	11.2529489948718	11.5356283641026	10.7259811025641	11.4103287538462	9.38920251282051	10.5865873846154	10.7610578051282	10.9437066	11.3937756871795
UCHL1	10.4938971538462	9.42925557692308	10.6560786974359	11.4861707384615	12.1164569128205	10.5462925179487	11.5663304820513	11.4445082615385	11.9966293333333	11.989296374359	11.6514376666667	11.3734273589744	10.7139646	10.219915974359	11.3978544923077	11.5609482153846	11.1398794410256	11.1800058410256	11.6632551538462	12.2003612102564	12.0562856	11.6025471846154	7.81717702051282	11.8349570512821	11.8608533692308	11.4059522102564	11.1398794410256	11.730642825641	11.6632551538462	11.7079839692308	8.5207237948718	11.8349570512821	9.66691843589744	11.1834208	12.1809479794872	10.9748855487179	10.1582857538462	10.4237860769231	11.0903851025641	12.1348788871795	11.7720307333333	10.8751984410256	11.7480102153846	11.4187186410256	9.36008905128205	11.2133104461538	11.7366160564103	11.9966293333333	11.8675579384615
GAD2	7.64794270769231	7.86925657435897	7.54457833076923	8.60012104871795	8.75543102051282	7.86925657435897	7.50203817692308	7.94861078205128	8.84782612307692	8.94503648205128	8.26983931282051	6.95923851538462	7.24906151025641	6.41126941025641	7.56392843589744	8.10392610769231	6.94869391282051	7.12587596666667	7.77568166666667	8.4558146974359	8.15606134615385	7.79708533846154	6.19665798974359	7.96007103333333	8.40855396923077	7.32866969487179	7.28369134358974	8.4480872974359	7.75223009230769	7.72368611538462	6.21928346410256	9.14955064102564	6.80788526410256	7.72146333333333	8.90576849230769	7.0148944	6.56940333846154	6.97527053076923	7.41859386153846	7.76730521025641	8.01634013333333	7.86117866410256	8.54484227179487	8.38953894871795	6.67662461282051	7.80300972820513	7.89355563076923	8.43825548717949	8.85045296923077
VPS35	9.96278872820513	8.23490731794872	9.83992414871795	10.5357529025641	11.0002640769231	10.2229471692308	10.8619942871795	10.4351353435897	10.9748855487179	10.9410564358974	10.7214113897436	10.2528235897436	10.0138588717949	9.9073957025641	10.4370303846154	10.5093966923077	10.2096128820513	10.3236488923077	10.5544164717949	10.460288974359	10.2882336897436	10.7020969282051	9.00476381025641	10.8253255435897	10.6384249230769	10.3957411538462	10.5524459897436	10.8203966358974	10.5843990102564	10.5648032461538	8.77110144102564	10.4486342153846	9.77669242051282	10.5927023641026	10.6696973641026	9.9073957025641	9.10141151025641	9.86933748205128	9.57295987692308	10.4856189846154	10.4563506307692	9.86816730769231	10.6560786974359	10.6247938102564	9.51951738461538	10.5671169948718	10.622551774359	10.8127688717949	10.6949202410256
MT1F	11.1731229333333	11.3895964102564	10.6293814461538	11.3734273589744	10.4069188717949	11.7022754615385	8.85493006666667	10.2826724666667	10.0830901435897	10.7684210358974	10.2889711589744	10.1260286769231	11.6632551538462	11.4814902205128	10.8916586358974	11.267717225641	11.8032674102564	11.4403162974359	10.9720506717949	10.6054153692308	10.3499113025641	10.6293814461538	12.2231299435897	11.942234425641	11.4059522102564	11.3251230974359	11.5663304820513	10.7398797282051	10.8998443589744	11.0029244871795	10.9161763179487	11.0449540564103	12.1348788871795	12.0899687589744	11.4490832923077	10.2528235897436	12.6734806666667	11.3658422102564	10.8191368384615	10.3551134974359	11.0994935333333	10.1718744974359	10.7191754307692	10.7350661948718	11.9078612461538	9.94645144102564	10.3137712307692	10.4145847384615	10.4776825179487
SERINC1	9.31850671282051	8.4206611025641	9.31944288717949	9.91761171282051	10.8998443589744	10.0888884153846	10.5950119794872	10.2543392410256	10.8385320820513	10.8385320820513	10.843771825641	10.7660579846154	10.3893675615385	10.1017876820513	10.8998443589744	10.515430625641	10.2324465487179	10.5035260512821	11.1027305846154	10.7755043384615	10.8356976358974	10.8751984410256	10.3642493179487	10.9106747025641	11.0634088717949	10.6763728461538	10.6972188051282	11.0543805897436	10.8330843282051	10.9132834205128	10.2710989846154	11.0205447384615	10.2561096820513	10.8673798871795	11.2133104461538	10.2513414307692	10.399326774359	10.7067725282051	10.5950119794872	10.9351745384615	11.0147000051282	10.8356976358974	11.1834208	10.9889969948718	10.2463688974359	10.9775591076923	11.0935357846154	10.9548730153846	10.938090374359
SLC12A5	10.8127688717949	9.1647228	10.8280486	11.3575493230769	11.4584163948718	10.6203420358974	11.3096201128205	11.0002640769231	11.2749873589744	11.730642825641	11.361829974359	11.3059415128205	10.957931774359	10.0775593538462	10.8751984410256	11.5204057076923	10.9190122205128	10.9693146923077	11.4269900564103	11.8156561794872	11.7366160564103	11.2001769589744	7.21444696923077	11.4103287538462	11.3178972205128	10.9351745384615	10.8228173897436	11.4144327589744	11.3096201128205	11.1334396358974	7.49757705641026	11.4584163948718	9.13398068205128	10.9548730153846	11.5457181230769	10.6926406512821	9.11471028205128	9.88216451282051	10.8412775897436	11.1116448769231	11.3536396102564	10.9943007282051	11.3696522358974	11.2380840307692	8.85173923076923	11.2315070871795	11.3536396102564	11.4490832923077	11.5403206666667
GABRA5	6.7989268	6.5269628974359	6.82411142051282	8.06779018974359	8.60260524615385	7.31957573333333	8.2658378974359	7.69870107179487	8.43981218974359	8.24362662564103	8.72032540512821	8.12485467692308	7.41966810769231	6.61284836923077	8.22531679487179	8.10353775897436	7.30505495897436	7.68679141025641	8.2273658051282	9.51997704615385	8.26003491794872	8.21595641025641	6.23895018974359	8.28963107692308	8.28329713846154	8.18505254358974	8.01445844102564	8.50507134871795	8.09707961025641	8.45355572307692	6.41620924102564	8.87848727179487	6.83460962051282	8.36787152820513	8.91507909230769	8.01521789230769	7.43935829230769	6.85769340512821	8.1145962	8.80280172820513	8.66220582051282	7.47765576410256	8.8125342	7.96138441538462	6.92574621025641	7.99306067692308	8.45948102564103	8.64772522051282	8.62920902564102
FAM181B	8.47390169230769	9.98545594358974	8.97442410769231	8.62389483589744	8.50764984102564	9.99646408717949	8.72786418974359	8.27299526153846	8.62920902564102	8.61967172307692	8.77518198974359	9.66578397948718	9.7340803025641	9.70165050769231	9.23732375384615	9.11243260512821	9.95637707179487	9.87984923076923	9.0364051948718	8.51975369230769	8.89364290769231	9.19135023076923	9.8751385025641	8.58023968205128	8.51635703076923	8.84098215897436	9.30882202564103	8.76807085641026	8.98628706666667	8.93706208717949	10.7585977589744	9.1161505025641	8.90258956923077	9.28483285128205	8.92418179487179	9.37992617435897	10.3445360051282	9.77457738461538	9.65766273846154	9.09647822051282	9.14483903076923	9.38920251282051	8.93638975384615	8.36268224102564	9.97155878974359	9.23647103076923	8.73684152307692	9.09719864102564	8.75310681538462
ATP2B1	9.03850607179487	7.44923234358974	8.80280172820513	9.42611886153846	9.56909615384615	8.68279949230769	9.45906034358974	9.16798093846154	9.66084248717949	9.73516382564103	9.45532318461538	9.05602793846154	8.77110144102564	8.26357798461538	9.06839837948718	8.94982434871795	8.79429372307692	8.82623823076923	9.42423212307692	9.3835819025641	9.18484505128205	9.46469	7.21341393846154	9.51184098461538	9.33848023589744	9.18806388717949	9.12785718974359	9.43592339487179	9.13095141538462	9.11160993846154	6.71753164615385	9.19778245641026	7.76747932307692	8.96948108205128	9.53429081025641	8.55726254358974	7.4238739025641	8.39619816923077	8.74517617435897	9.22147805641026	8.95744387692308	8.52383997948718	9.50058778461539	9.73293090769231	7.62558095384615	9.10021674871795	9.68273541538461	9.5277570051282	9.5858345025641
LRP11	8.12160697435897	7.28561204871795	8.30662818974359	9.18529768717949	9.65349388717949	8.68734361538461	9.2780563948718	9.28824811282051	9.64304103076923	9.83634737435897	9.64100070769231	9.0731250974359	8.60171844102564	8.49333341025641	9.13761565128205	9.08980794871795	8.88963156923077	9.05205624871795	9.43778648205128	9.53245845641026	9.26823644102564	9.17588207692308	8.13620376923077	9.35836702051282	9.42056403076923	9.09278459487179	9.02975257435897	9.57402857435897	9.28402688717949	9.31142231282051	7.78027793589744	9.44014425897436	8.27699741538462	9.09278459487179	9.75482218461539	8.60439223589744	8.49881409230769	8.58227594358974	8.95895802051282	9.50396001538462	9.28824811282051	9.04247424615385	9.67526997948718	9.09755008205128	8.21244535384615	9.33062152820513	9.48530782564103	9.56134402564103	9.68171957948718
NRGN	11.7666324717949	11.1834208	11.5766481897436	11.5306430358974	11.3775224923077	11.0115315538462	11.2637010461538	11.6458892410256	11.4541773333333	11.3023934358974	11.4059522102564	12.2231299435897	11.972539025641	11.1764237692308	12.125412	12.3167583589744	12.1164569128205	12.1164569128205	12.5372272461538	12.3974655282051	12.4335984307692	11.5403206666667	8.76692378974359	11.3978544923077	11.3658422102564	11.7421784051282	11.5056631230769	11.8288041230769	11.4814902205128	11.6025471846154	10.6293814461538	12.4452182410256	10.4795497333333	12.2745317333333	12.5638911435897	12.1447692205128	11.2240880564103	11.6514376666667	12.4093018410256	12.0384649128205	12.2115507641026	11.9281399384615	11.9495952051282	10.2449462461538	10.8253255435897	11.7602145846154	11.7970726615385	12.0218765589744	12.1348788871795
SLC8A2	10.1867926153846	9.10623068717949	9.92871565641026	10.1748137589744	10.0519350102564	9.83992414871795	9.96647862564103	9.82242425641026	9.96522165128205	9.92246896923077	10.1333398820513	10.3516616205128	10.1333398820513	9.7340803025641	10.3236488923077	10.1582857538462	10.2260671435897	10.2308754205128	10.1305240461538	10.9889969948718	10.3341893076923	10.1598634307692	7.54177017435897	9.72854592307692	9.6994268974359	10.4164240512821	9.74874233333333	10.0470823	9.92753497948718	10.0354476410256	7.66983608974359	10.5215957076923	9.07022615384615	10.5113244923077	10.3071614820513	10.0339955948718	9.01688147692308	9.77669242051282	10.2513414307692	10.2025173076923	10.0450883948718	9.59274062564103	10.3323846820513	9.7340803025641	9.1808731025641	10.3341893076923	10.2792668666667	10.3236488923077	10.3903356820513
EIF1B	9.42056403076923	9.46379731794872	9.70919568717949	10.3137712307692	10.957931774359	10.1561029717949	10.9800782564103	10.5442080512821	10.9635211692308	10.9161763179487	10.6811199179487	10.6361260051282	10.5399127487179	10.0436696153846	10.4486342153846	10.3865219333333	10.2710989846154	10.5298093692308	10.8103766051282	10.7852951333333	10.9215257641026	10.7350661948718	9.88108133333333	11.1267157487179	10.9351745384615	10.5524459897436	10.9190122205128	10.8942771435897	10.6675795384615	10.7191754307692	9.71880212820513	10.6995892512821	10.1118922358974	10.2543392410256	10.9519744666667	10.5378411076923	10.2048196461538	10.105978974359	10.3661249948718	10.8646927333333	10.7704877487179	10.5035260512821	10.9548730153846	10.4699870102564	9.94406542051282	10.6763728461538	10.8280486	10.9831354666667	10.8078822923077
EVI5	10.2121182717949	11.2036910102564	10.199991225641	9.60461791282051	9.09278459487179	9.75263161538462	9.24914424102564	9.48321295384615	9.24575012307692	9.01834053846154	9.29836816410256	9.68921459487179	9.83936591794872	9.85759815384615	9.42238928717949	9.57805007179487	9.16036866153846	9.39607642564102	9.41960850769231	8.9553915948718	9.23304011282051	9.09647822051282	10.3516616205128	9.03113295384615	9.24142658974359	9.5390299025641	9.30693537435898	8.92149143076923	9.12246091282051	9.07022615384615	9.56909615384615	8.86508790769231	10.6902730769231	9.09790152307692	8.7445795025641	9.35749846923077	9.46331415641025	9.45489003333333	9.09498867692308	8.60790203589744	8.878166	9.17920767179487	9.01468996410256	9.33149955384615	9.88993060769231	9.21346385641026	9.40895553589744	8.85875418974359	8.73917210769231
HPCA	9.25545213846154	8.86939946666667	9.01505200512821	8.96810492820513	8.44461575384615	8.68562514871795	8.48683340512821	8.56962434102564	8.33176804102564	8.06201662564103	8.61100031794872	9.42286733076923	9.03113295384615	8.721543	9.48968254358975	9.66485594358974	9.53759004358974	9.44189355897436	9.36892747435897	10.0284715948718	9.65184493076923	8.89675517948718	7.01502022820513	8.73654703076923	8.62155703333333	9.15519998461538	8.62285784102564	9.24142658974359	8.9289889025641	8.71699122564103	7.74032272820513	9.43134488717949	7.99993012307692	9.69643161025641	9.56134402564103	9.37382203589744	8.81930155384615	9.17844954358974	9.60857704102564	9.93241325641026	9.51997704615385	9.17196506666667	9.22978457435898	7.5074550025641	8.56126958205128	9.01972687179487	9.09943569230769	9.02975257435897	9.2965611025641
NPY	9.44330732307692	8.69849656666667	8.91733981282051	9.58485572307692	9.25671439487179	8.99187904615385	9.2932633948718	10.0917487179487	9.70371235897436	9.24233295897436	10.1612631076923	9.401107	7.82785727692308	8.88116117435897	9.6227852051282	8.90914814358974	9.10773526666667	9.18646785128205	8.75364565128205	9.55493881282051	9.18286348717949	9.03565914871795	8.76259134871795	9.18484505128205	9.3693982	9.0132876	10.2276431641026	9.91506942051282	9.3490428	9.40851701538462	7.74587182051282	9.90131843589744	8.13038474615385	9.32640891794872	9.72854592307692	8.89871084615385	8.06599627948718	8.45259661538462	9.23135543076923	10.3170063897436	9.95116626153846	9.92504963076923	9.83992414871795	8.78430938974359	8.50558564102564	10.0423040666667	9.22309374871795	9.07841771794872	9.63483932307692
PIANP	8.34063624102564	7.45941148205128	7.81560297435897	8.23094402051282	7.73711175897436	7.67062620512821	7.78473715384615	8.09040171025641	7.51851763076923	7.74683211794872	7.8420385	9.96647862564103	9.97289857948718	9.59861322051282	9.69741375897436	9.84454808205128	9.63483932307692	9.6237646051282	9.66786134871795	10.1641401282051	10.0450883948718	8.45681982307692	6.98132195897436	8.37854865897436	8.19253865384615	8.66665398461538	8.61307463076923	8.77285825128205	8.6624952974359	8.43674997948718	8.16254612820513	9.78331404102564	7.96468704102564	9.97020163589744	9.5291657	9.84516595384615	9.42471565128205	9.62682461538462	9.96647862564103	9.87870487692308	9.78753238974359	9.74706496410256	9.32110044615385	7.19267702564103	8.48286322564103	9.24752548205128	8.53005183076923	9.17196506666667	9.19613697948718
RASL11B	9.21106405641026	7.33303353076923	8.73175353846154	9.24142658974359	9.96647862564103	8.61258847692308	9.55250109230769	10.1897987333333	9.92631834358974	9.37382203589744	9.83880768717949	9.08829558974359	8.6341837948718	8.23592205384615	8.81344836153846	8.86440955384615	8.95335157948718	9.01866844358974	9.41485881538462	9.3423814974359	9.32151938974359	9.03994252307692	6.67597978461538	9.35967824615385	9.29409890769231	9.50949844871795	8.89302147179487	9.23055657435897	9.0364051948718	9.11542645128205	6.53527712820513	9.06579631282051	7.40629229487179	9.12168545128205	10.1867926153846	8.3900038	7.63480432820513	8.02650105128205	8.57760618461539	9.06879135897436	9.17675285641026	8.74548121025641	9.40671407692308	9.17121287692308	7.26565871282051	9.11542645128205	9.66391429230769	10.2528235897436	10.0761481641026
FAM167A	9.12092226666667	9.20566750769231	9.07168239487179	8.74760696410256	8.5625187025641	9.12092226666667	8.54584664102564	8.0116956051282	8.32303498461538	8.70180944615385	8.77342202051282	7.86963946153846	8.2450260051282	8.38953894871795	8.86050588717949	8.7566381948718	9.16233410769231	8.96880695384615	8.36827892820513	8.12979771282051	8.00239018974359	8.69185501538461	9.96647862564103	8.19623173333333	8.31050262564102	8.48089011794872	8.43570019487179	8.38190792820513	8.67576296923077	8.47488493846154	9.77561023589744	8.76807085641026	9.67212259487179	9.09719864102564	8.40907182051282	8.54326231282051	8.93638975384615	9.24664341025641	9.07691015897436	8.83262784615385	8.69699551282051	8.80408978974359	8.44461575384615	8.73793776410256	9.8421161025641	8.58075908717949	8.60626502051282	7.87348230769231	8.40567471282051
ATP5O	9.66894614358974	9.7514896974359	9.70582641538462	10.7305611333333	11.3978544923077	10.6651775589744	10.9775591076923	10.5885534512821	11.1764237692308	11.3497623948718	11.0903851025641	10.9243381128205	10.671907974359	10.4563506307692	11.2380840307692	11.3294829128205	10.9889969948718	10.9296080512821	11.3457192461538	11.2903815179487	11.3178972205128	11.0390029948718	10.5016498871795	10.986329	11.1664684717949	10.8253255435897	10.8779361282051	11.1299047692308	11.1085931128205	11.1101189948718	10.7755043384615	11.4861707384615	11.0002640769231	11.0359542871795	11.4059522102564	10.8178770410256	10.6607430410256	11.0577762461538	11.1563666923077	11.1429068923077	11.361829974359	11.1236431846154	11.2240880564103	10.8127688717949	10.9437066	11.2207634717949	11.0816071692308	11.4628399692308	11.3775224923077
LRFN5	8.46192098974359	7.04984802564103	8.61466844615385	9.08603843589744	9.55743664615385	8.55982344615385	9.1599718974359	9.19047610769231	9.57007207692308	9.52571671282051	9.25918528205128	8.75718481538462	8.64575237692308	7.66785502820513	8.58152010769231	8.91507909230769	8.50558564102564	8.5248470051282	8.92791635128205	9.30736611538462	9.28781954871795	9.11005846153846	6.62396072820513	9.20016775384615	8.97301544615385	9.06049786153846	8.8095523025641	9.29209898974359	9.04877383589744	8.95403686153846	6.47564493076923	8.93234194358974	7.52805317948718	8.79023364871795	9.527212	8.33320062564102	7.27366478974359	7.88648789230769	8.2887039025641	8.68681587179487	8.87524635384615	8.38884428717949	9.04069886666667	9.03418414358974	7.02415462051282	8.64932138974359	9.18484505128205	9.33673045641026	9.50712843589744
RNF175	8.6658581974359	7.98326641025641	8.53257078974359	9.03815735128205	9.27120941538462	8.13911151282051	8.94982434871795	8.9064045025641	9.14182382051282	9.12392649230769	9.09498867692308	8.59750282564103	8.30195098461538	7.47980900769231	8.31127792051282	8.60653296666667	7.96041762564103	7.99807801025641	8.87393290769231	8.62894731538461	9.15437756923077	8.66616369230769	6.63145275897436	9.06879135897436	8.82119244615385	8.73026795384615	8.65357838461538	8.89932557948718	8.70965328717949	8.98216663589744	6.67289163846154	8.79962315897436	7.20907679230769	8.54042698717949	9.04283431282051	8.19888318205128	7.33850047179487	7.85462709230769	8.27120791282051	8.60867107179487	8.50358628205128	8.2404998974359	8.74038576410256	9.00541387692308	7.19455565897436	8.68038720512821	8.74038576410256	8.95821907692308	8.57709302051282
ADAMTS1	6.99206842051282	8.17394981025641	7.66703336410256	6.79275551282051	7.08936800769231	8.26879538717949	7.26880417435897	7.34905401282051	7.23897334358974	6.85052477948718	6.82440329230769	7.43530965897436	7.39417091794872	8.70265548461538	7.02526256923077	7.35345382564103	7.94123919487179	8.2414253025641	7.48509542307692	6.53428847179487	7.12510009230769	8.39507633333333	8.31411306153846	7.22629826410256	7.20456419487179	8.3654476051282	7.48766444871795	6.8485370051282	7.64961704615385	7.15687344615385	9.19376887179487	7.15969851282051	7.05299157948718	6.79883386410256	7.47234404102564	8.30910618461538	8.10842121794872	7.39130723589744	7.81179114358974	7.63213745641026	6.95691836410256	8.35375403076923	6.99742777948718	7.82673357435897	7.77467499487179	7.51712762307692	7.68662624102564	8.10373193333333	7.88505094871795
KCNK1	8.48286322564103	7.92878917435897	8.68101624615385	9.28910305128205	9.94645144102564	9.04509813333333	9.18322874871795	8.92119561794872	9.6208832974359	9.79971543589744	9.72089228205128	9.06434641025641	8.64575237692308	8.24898249230769	9.0334488	8.90022084615385	8.36501758974359	8.58764925128205	9.20795101538462	9.97155878974359	9.27120941538462	9.43051703589744	7.14782888205128	9.52277890769231	9.30196892820513	8.79639694871795	8.85173923076923	9.36405847692308	8.9437076974359	9.12704354871795	6.86047131794872	9.46236076153846	7.43218118717949	8.71421922820513	9.60857704102564	8.58023968205128	7.33911551538462	8.03450792307692	8.46522293846154	8.98596682307692	8.96810492820513	8.40998480512821	10.0216944461538	10.2496949230769	8.20407506153846	9.3423814974359	9.76571575897436	9.78700186666667	9.76346261025641
UBALD1	7.13921734358974	6.96685991794872	7.05076150769231	7.17604843076923	7.01661475897436	7.07387125128205	7.08124614615385	7.13921734358974	7.04230187435897	6.97665674358974	7.02404346666667	8.88378872820513	8.9437076974359	8.70533455384615	8.54430318461539	8.91638125641026	8.75991088461539	8.77110144102564	8.94305135384615	9.30965823589744	9.21067296666667	7.54085619487179	6.85448005384615	7.45402776410256	7.22205035128205	7.46956047179487	7.51906401538462	7.56392843589744	7.44401453076923	7.32408807692308	8.44362215384615	8.97509291794872	6.90213265128205	8.82186443076923	8.79239154871795	8.84160612307692	8.11185246153846	8.60920079230769	8.97233132820513	8.50971976923077	8.64115030769231	8.75337623333333	8.03307986153846	6.65506608717949	7.8068909025641	7.98999635384615	7.43965716923077	8.21023363076923	8.16845185128205
OXR1	10.2543392410256	9.43051703589744	10.2384999589744	10.9215257641026	11.8094657179487	10.4739042512821	11.5609482153846	11.1204405128205	11.7602145846154	11.6246436666667	11.271386825641	10.7467559076923	10.3921185384615	10.0032346205128	10.5991377589744	10.9693146923077	10.4997957538462	10.5585832717949	11.1530702153846	11.1800058410256	11.1547184538462	11.0845072615385	9.86816730769231	11.3937756871795	11.5917460461538	11.1299047692308	11.0147000051282	11.6025471846154	11.1175925641026	11.3857006974359	9.42611886153846	11.2492691538462	9.80547992820513	10.9464266153846	11.6077499230769	10.2056061897436	10.3037904769231	10.0682303435897	10.1656098410256	11.2240880564103	11.2602125589744	10.5357529025641	11.5717588820513	11.3575493230769	9.93618708205128	11.1866220102564	11.1968425589744	11.9807205333333	11.7720307333333
SNAP25	13.6517077487179	11.9009677282051	13.4672203025641	13.9147929692308	14.0083008666667	13.7060093435897	13.9564150923077	13.8697469692308	13.9147929692308	13.7604658410256	13.9147929692308	13.8697469692308	13.7604658410256	13.7604658410256	13.8186519589744	13.7060093435897	13.7604658410256	13.8186519589744	13.9564150923077	14.0864944358974	14.0083008666667	13.6030807282051	11.0728619846154	13.6517077487179	13.7604658410256	13.8697469692308	13.7604658410256	14.0864944358974	13.8186519589744	13.9147929692308	11.6350902102564	13.9147929692308	12.9317454769231	13.8697469692308	14.0083008666667	13.7604658410256	12.8083308051282	13.5567484923077	13.7604658410256	14.0083008666667	13.9147929692308	13.8697469692308	13.9564150923077	13.9564150923077	12.2433140974359	14.0083008666667	13.9147929692308	14.0864944358974	14.0083008666667
MT1A	11.8156561794872	12.0475873076923	11.9078612461538	11.8869953538462	10.8834737589744	12.6593275435897	11.1085931128205	11.1429068923077	10.8280486	11.2067961794872	11.2001769589744	12.1164569128205	12.3393555692308	12.4590124564103	11.5560936051282	12.1447692205128	12.3626302615385	12.3279768410256	11.8094657179487	10.9132834205128	11.0072252641026	11.753328374359	12.9317454769231	12.3974655282051	11.989296374359	11.7907706820513	12.0475873076923	11.4445082615385	11.8094657179487	11.9966293333333	12.6593275435897	11.7421784051282	12.9696148512821	12.3734688307692	11.9281399384615	12.4452182410256	13.2483597641026	12.1076655538462	12.3393555692308	11.7193809692308	11.5917460461538	11.3536396102564	11.1764237692308	11.8808880051282	12.3734688307692	11.3136761435897	11.1530702153846	11.9495952051282	12.0812266666667
NELL2	10.2136060615385	7.98803543076923	9.95758898461538	11.1764237692308	11.5403206666667	10.2214256974359	11.3294829128205	11.2277327846154	11.7079839692308	11.5356283641026	11.3575493230769	10.8280486	10.3714485282051	9.50800815897436	10.6651775589744	10.7633802512821	10.5016498871795	10.5462925179487	11.1429068923077	11.6514376666667	11.2344654769231	11.3335638153846	6.94115629230769	11.3818286410256	11.3734273589744	11.0605302307692	10.7977263794872	11.4310589230769	10.9800782564103	11.3023934358974	7.14771547435898	11.1934948051282	8.55043246666667	10.7328749076923	11.7720307333333	10.0245077230769	8.95604459487179	9.33149955384615	10.5756549230769	11.3059415128205	11.1085931128205	10.2433048974359	11.5403206666667	11.4269900564103	8.06407126666667	11.0359542871795	11.4814902205128	11.7022754615385	11.5157135435897
YWHAH	13.3649148615385	12.3858361333333	13.2754549897436	13.8186519589744	13.8697469692308	13.3649148615385	13.6030807282051	13.7604658410256	14.0083008666667	14.0864944358974	13.8697469692308	13.7060093435897	13.2754549897436	12.8949064717949	13.5567484923077	13.6517077487179	13.3649148615385	13.3042921846154	13.5567484923077	13.8697469692308	13.7060093435897	13.8186519589744	11.6851223538462	13.7604658410256	13.6517077487179	13.7604658410256	13.6517077487179	13.8697469692308	13.6030807282051	13.5567484923077	12.0475873076923	13.6517077487179	11.8539254666667	13.6517077487179	13.9564150923077	13.1945473128205	12.5372272461538	12.6859585794872	13.5069616820513	13.7060093435897	13.6517077487179	13.3649148615385	13.6517077487179	13.7604658410256	12.1909532051282	13.5567484923077	13.7604658410256	13.6517077487179	13.8697469692308
SYN2	10.0151094205128	9.28649712820513	9.64100070769231	10.4255919948718	10.1362852410256	9.3027146974359	9.79747582051282	10.3974879128205	10.2260671435897	10.056033174359	10.4107986410256	9.6237646051282	9.08070238461539	8.33222235384615	9.74823703076923	9.92753497948718	9.21428397435897	9.47363786153846	10.0085410974359	10.751467	10.1928038153846	9.90872390769231	6.89587721538462	10.0888884153846	10.1290745692308	9.92504963076923	9.46650809230769	10.0490890820513	9.86571912307692	9.99099091282051	7.25733296923077	10.1959461692308	8.40294322051282	9.7340803025641	10.6030580769231	9.24060303589744	8.15385256410256	8.51585879487179	9.63885143076923	10.0615762102564	10.011134625641	9.36237394358974	10.215093774359	9.99519871282051	7.94647001025641	9.70800793846154	10.1553629230769	10.2244673589744	10.2308754205128
TUBA4A	10.6451108769231	9.7340803025641	10.3532491333333	10.6120088974359	10.4370303846154	10.1718744974359	9.87393237435897	10.8540084615385	10.3790864769231	10.2543392410256	10.4180975487179	10.0975982	10.2104202102564	9.9683675974359	10.2276431641026	9.98415325641026	10.1031652153846	10.0394814153846	9.9903052948718	10.3270654769231	10.4210573076923	10.1435828307692	8.71789504102564	10.2353580615385	10.2369202153846	10.0085410974359	10.4219836564103	10.671907974359	10.0490890820513	10.458174974359	8.6624952974359	10.0032346205128	10.1966850435897	10.384649	10.3642493179487	9.61989163076923	8.26901917435897	9.5390299025641	9.33231355384615	10.0408485794872	10.2025173076923	9.4882072974359	10.3770962717949	10.5777175230769	9.14182382051282	10.4294260820513	10.6651775589744	10.5357529025641	10.4370303846154
SUCLA2	7.59308990769231	7.61537408717949	8.07815906153846	8.7948970051282	10.0284715948718	8.63904805641026	9.52871837948718	8.84222334871795	9.90612150769231	9.71674898974359	9.58390547179487	9.12704354871795	8.72032540512821	8.48633614871795	9.16643623589744	8.80026412820513	8.91183636410256	8.91317650769231	9.48321295384615	9.79747582051282	9.60857704102564	9.25259466153846	8.10439328205128	9.46734158461538	9.58485572307692	9.10623068717949	9.08759917435897	9.68489076410256	9.2746044	9.5907138	8.30772736410256	9.64407721538462	8.68331967692308	9.1519734	10.0163045692308	8.85173923076923	8.71907044615385	8.5625187025641	8.77769024615385	9.49668275897436	9.46908905641026	8.9228762974359	9.51728622564103	9.70270603076923	8.44026485128205	9.21106405641026	9.38548435384615	9.87286167692308	9.92871565641026
AIF1L	11.5107621538462	11.7970726615385	11.8156561794872	10.8751984410256	10.399326774359	11.7480102153846	10.5338664051282	11.7421784051282	10.7730445282051	10.4899259076923	10.9351745384615	10.5991377589744	11.0029244871795	12.1447692205128	11.6025471846154	10.7730445282051	11.5815747487179	11.4861707384615	10.8330843282051	10.6651775589744	10.4699870102564	10.7444835025641	12.5372272461538	10.6030580769231	11.3023934358974	10.8619942871795	11.8349570512821	11.5356283641026	10.6406942615385	11.1398794410256	12.3060203384615	10.6926406512821	11.5717588820513	11.3023934358974	10.6740253846154	10.8330843282051	11.0964626871795	11.9351942564103	10.9775591076923	10.9132834205128	11.2492691538462	12.0048892974359	10.7730445282051	10.4145847384615	11.5717588820513	11.5560936051282	10.7927496461538	10.6076948564103	10.7090956974359
ZNF223	10.8834737589744	11.7137337435897	10.7878568512821	10.1991091128205	9.6237646051282	10.4524398461538	9.90872390769231	10.1851439692308	9.75375705641026	9.59665940512821	9.88442739487179	10.2276431641026	10.4011613589744	10.4756530051282	10.0230040717949	10.139118025641	9.81568108717949	9.96895624102564	9.87629885641026	9.15281659487179	9.53338742564103	9.7603315948718	11.3251230974359	9.71986098461539	10.105978974359	10.2956519897436	10.1598634307692	9.6237646051282	9.71018589230769	9.98686337948718	10.2025173076923	9.43404917435898	11.4310589230769	9.78647134358974	9.31581776410256	10.1089421487179	10.3153929333333	10.0946181692308	9.91118872307692	9.45305978461538	9.70582641538462	9.89402233846154	10.0312298051282	10.4542248461538	10.859073174359	10.0190753435897	10.3604262102564	9.59566198461538	9.4609682974359
CNTN3	7.37013557948718	6.45677527179487	7.62465107692308	8.27578088205128	8.36968945641026	7.47391294615385	8.30503902051282	8.2445642974359	8.25074864102564	8.3239478974359	8.07612018974359	8.07632384102564	7.8720827025641	6.95681171025641	7.65038742051282	7.92389156410256	7.23053581025641	7.78161501538461	8.06121908205128	8.79610811794872	7.74621841025641	8.28606215897436	6.6586974	8.33951561025641	8.08343495384615	8.07774107692308	7.98963912307692	7.98253748205128	8.20694431025641	8.38601388717949	6.49121565128205	7.94765486666667	6.9484813974359	7.8286797051282	8.56962434102564	8.08982257948718	7.26510534102564	7.29895577692308	7.7666269	8.41822578974359	8.06662357948718	7.30071507948718	8.23031916153846	7.96764697948718	6.95661230512821	7.73019243589744	8.44099318205128	8.43206801538462	8.31267286923077
PNMAL1	9.69840417948718	8.44604721025641	9.33407265128205	10.2843098974359	10.6076948564103	9.34283168717949	10.0902989435897	10.3323846820513	10.6854136769231	10.7952367384615	10.3551134974359	9.63395279487179	9.30779685641026	8.50610907692308	9.72854592307692	9.90612150769231	9.34029175897436	9.41399271282051	10.1944294974359	10.4795497333333	10.3187428512821	10.0675647897436	7.98159874871795	10.0151094205128	10.5215957076923	9.87393237435897	9.76904137435897	10.3252825846154	10.0216944461538	10.1522713487179	8.1236494	10.2543392410256	8.72612167179487	9.73069343076923	10.6607430410256	9.1808731025641	8.75364565128205	8.88309143076923	9.52369987179487	10.2308754205128	10.1492945384615	9.28140651282051	10.3604262102564	10.5338664051282	8.19574113333333	10.020314574359	10.3865219333333	10.5421780564103	10.5777175230769
CEBPD	10.3341893076923	10.8154085333333	10.986329	9.65866855384615	9.23304011282051	10.9215257641026	10.4164240512821	9.77180281794872	9.80665803589744	9.22071985128205	8.704094	10.2071617641026	10.6247938102564	11.4904660153846	9.44423655897436	10.2625742769231	10.6361260051282	10.9943007282051	10.5236452820513	9.39607642564102	9.77065991794872	10.4524398461538	11.8869953538462	10.5093966923077	10.0339955948718	10.8203966358974	10.0888884153846	8.99117775897436	10.7828013487179	10.0975982	11.4628399692308	10.4237860769231	10.9748855487179	9.90492686153846	10.4756530051282	11.730642825641	10.6651775589744	10.2353580615385	10.5585832717949	10.1718744974359	9.44056908717949	10.8027328102564	9.68013825641025	10.6406942615385	11.0543805897436	10.1598634307692	9.91873405641026	10.3921185384615	10.6317562461538
CKMT1B	9.32022297948718	7.2354898974359	8.16172193846154	9.3835819025641	9.2098749025641	8.9553915948718	8.86694133846154	9.08900758461538	8.34773875384615	8.98076137435898	9.02265923076923	8.84313026153846	8.71220121538462	8.56152217948718	9.32730710769231	9.19135023076923	9.19858698461539	8.97442410769231	9.39738137435898	9.37561722051282	9.53949656666667	9.13721545641026	6.29502644102564	8.96521764102564	9.18004182051282	9.05720001794872	8.92860517179487	9.54770123076923	8.94810346666667	9.31766414358974	6.49576950512821	9.41399271282051	7.8318378974359	9.76138334358974	9.71986098461539	8.53658170769231	7.49553044102564	8.75718481538462	8.46994650769231	8.9128376948718	9.17588207692308	8.75193532820513	9.54143097948718	8.72760655128205	7.18260195897436	9.17196506666667	9.36317756410256	9.62682461538462	9.68489076410256
SNCA	8.00646686410257	6.99818972564103	7.94067151282051	9.34416174615385	9.77994554871795	8.0098168974359	9.12014878974359	9.52571671282051	9.67744338974359	9.45532318461538	9.59274062564103	8.89989911282051	8.25253716410256	7.72281878461538	9.08829558974359	8.83075301538462	8.41699681538462	8.6644404974359	9.33628945641026	10.1384131666667	9.84690991794872	8.9932736974359	7.33512659230769	9.15838106153846	9.53996323076923	9.05570824871795	8.83009256410256	9.45349908717949	9.17920767179487	9.51728622564103	7.83165860512821	9.46994936410256	7.93464248461538	9.08145857948718	9.98175132820513	8.6566516	7.6208240948718	7.89410025641026	9.02338972307692	9.5858345025641	9.40939405641026	8.52563327179487	9.98686337948718	9.37106295897436	7.17166003589744	9.39824827179487	9.67526997948718	9.92504963076923	9.96647862564103
IL17RB	7.71146477435897	9.44056908717949	9.0516848	7.79847226153846	8.0966580974359	8.2282639948718	9.00973492820513	8.10025290769231	7.85304644871795	8.23178354358974	8.01389752564103	9.26992056923077	9.51457466666667	9.45813000512821	8.50162151282051	8.25354979487179	8.2445642974359	8.16110754871795	8.41466385128205	7.06633880512821	7.74334395384615	8.28651378974359	9.08145857948718	8.76438216923077	8.25163284102564	9.08033785897436	9.2932633948718	7.82850497948718	8.5889733025641	7.96878502564103	9.08185785384615	7.87837275897436	9.98961967692308	8.78349753846154	7.96343594871795	8.28692507179487	10.9270340358974	8.55873382051282	8.10287338461539	8.94202358974359	8.85045296923077	8.48439726666667	7.8388286	7.98842614871795	9.10174694358974	8.69324102820513	7.89410025641026	8.3948514	7.59143077435897
HEYL	7.2152461974359	8.98844284615385	7.85761825128205	7.24447443846154	7.05341123076923	7.39333399487179	7.66310023589744	7.29249567692308	7.09326048717949	7.0905625974359	7.17652522051282	7.43990043076923	7.56139551538462	8.55266341025641	7.14728956923077	7.84111327692308	7.72537544358974	7.56840191282051	7.60290984615385	7.20710085384615	7.02514864358974	7.62713717948718	8.60972375641026	7.62623613846154	7.19740254871795	7.77365530769231	7.2044356	6.94394771282051	7.36613013333333	7.3234327974359	9.11506836666667	7.13458338974359	7.50429482307692	7.43922523076923	7.19160803333333	7.29313491282051	7.93896436923077	7.77433269230769	7.56053036923077	7.49150762564103	7.10562806666667	8.26003491794872	7.20733114358974	7.07723477435897	8.28474678974359	7.2532631025641	7.35650847692308	7.0374917025641	7.05158683076923
OLIG1	9.53609471282051	10.590582774359	9.2776012	8.90914814358974	8.75364565128205	9.78331404102564	9.29751020512821	9.3525923025641	9.25918528205128	9.05025149230769	9.08070238461539	8.93706208717949	9.58675718974359	10.1435828307692	9.54045385641026	9.28483285128205	9.67212259487179	9.69280761538462	8.97379163076923	8.94169058461538	8.61749876410256	9.0680054	10.6317562461538	9.21910221538462	9.4977969025641	9.64613962051282	10.0910238307692	9.33322456923077	9.5828549025641	9.34283168717949	10.4795497333333	9.27626545641026	10.515430625641	9.59861322051282	8.44386225128205	9.59274062564103	10.9663772820513	10.4180975487179	10.0775593538462	9.73960678461538	9.92631834358974	10.2008733384615	9.17036599487179	8.51227785128205	10.4408877435897	9.41630585897436	9.20173826153846	8.45554191794872	8.60520446153846
ENC1	11.4445082615385	9.40203841025641	11.3696522358974	12.3060203384615	12.3858361333333	11.6458892410256	12.0899687589744	12.2433140974359	12.3167583589744	12.3858361333333	12.252916174359	11.9351942564103	11.5509531846154	10.5671169948718	11.6077499230769	11.7421784051282	10.9410564358974	11.1951686820513	11.8349570512821	12.5233129641026	12.0048892974359	12.2433140974359	6.77778471794872	12.3393555692308	12.1076655538462	11.9645600615385	11.9078612461538	12.0218765589744	12.153180374359	11.942234425641	7.00713707179487	11.989296374359	9.19858698461539	11.6139425692308	12.4452182410256	11.3077808128205	9.90014386666667	10.4776825179487	11.6742443948718	11.6632551538462	12.0130764205128	11.1934948051282	12.2003612102564	12.4452182410256	9.12315086666667	11.6458892410256	12.2231299435897	12.0899687589744	12.1164569128205
CKMT1A	9.86571912307692	7.57862984615385	8.88246036923077	10.0258846358974	9.98052831794872	9.40013863076923	9.61388521538461	9.76241408717949	9.35529487692308	9.80997485641026	9.70692827179487	9.6358214	9.41676750769231	9.01115829230769	10.0045643641026	9.9073957025641	9.9237502051282	9.71240124102564	10.0615762102564	10.3865219333333	10.3516616205128	9.7503252	6.50504586153846	9.64208933846154	9.77236828717949	9.71674898974359	9.54434793076923	10.2973744615385	9.80892731282051	10.1118922358974	6.75218907179487	10.1045380717949	8.35399884871795	10.0366742871795	10.3341893076923	9.00476381025641	8.51731757948718	8.96317223589744	9.29491653846154	9.85759815384615	10.0299328923077	9.2289378974359	10.2513414307692	9.21991475897436	7.7914961025641	9.72965088205128	10.0273012102564	10.2710989846154	10.3046642
NAPB	12.3626302615385	10.8646927333333	11.8808880051282	12.7463469333333	12.8403554717949	11.7602145846154	12.4970904923077	12.7463469333333	12.9696148512821	12.9696148512821	12.6593275435897	12.1348788871795	11.6246436666667	11.1055492461538	12.0130764205128	12.2115507641026	11.7848289128205	11.6742443948718	12.3167583589744	12.5638911435897	12.5100876512821	12.4850080410256	8.85233947692308	12.5100876512821	12.4335984307692	12.2846658307692	12.1447692205128	12.6453254666667	12.4217361641026	12.4970904923077	9.19613697948718	12.3974655282051	10.358638225641	11.9145850051282	12.7021679128205	11.6514376666667	10.3393838410256	10.9720506717949	11.9807205333333	12.3279768410256	12.233170225641	11.942234425641	12.2745317333333	12.5233129641026	9.87984923076923	12.0638857589744	12.4217361641026	12.4217361641026	12.3858361333333
MRPL3	8.40270443333333	8.05637519487179	8.74129576666667	9.36493813846154	10.2658688666667	9.57702318974359	9.89285393333333	9.26087425641026	10.1627079333333	10.1718744974359	9.94519484102564	9.55639385641026	9.55843177948718	9.40013863076923	9.83634737435897	9.61694394358974	9.58771102564103	9.67959649230769	10.0703758	10.2592102205128	10.0038994923077	9.92997115384615	9.05062846410256	9.88216451282051	9.88108133333333	9.56035111282051	9.57295987692308	9.87048772307692	9.84578382564102	10.0388487384615	9.41399271282051	10.0615762102564	8.72818118205128	9.63395279487179	10.2826724666667	9.98300965128205	8.9457502	9.51728622564103	9.85996698974359	9.91006637435897	9.92118112820513	9.44237126153846	10.1274855384615	9.76674863589744	9.32980004102564	9.90371587179487	9.78228916410256	10.2008733384615	10.0748299282051
RARRES3	8.66361609230769	8.68734361538461	8.87127892307692	8.02392391282051	7.82673357435897	9.42145642051282	8.44314984102564	8.97786224102564	7.73333110512821	7.75578638205128	8.90258956923077	8.4473196974359	8.23380723589744	9.03153202820513	8.72612167179487	8.7978818974359	9.1579764025641	9.10773526666667	8.46217188205128	7.52145347692308	7.9430820974359	8.84160612307692	9.1808731025641	8.29874396410256	8.12591970769231	8.89549481538462	8.05512455897436	8.14324344102564	8.75364565128205	8.68038720512821	10.384649	8.10654041538461	8.76750131282051	8.79547541538462	7.93447042564103	9.89586912564103	8.5083895025641	9.54662956410256	8.67458916410256	8.41229623076923	8.2450260051282	8.98076137435898	8.07695579487179	7.77383381025641	9.70692827179487	9.19691595897436	8.27366666923077	8.15462954871795	7.97514376410256
PCLO	7.84540914871795	6.68865827692308	7.70100074358974	8.23832626153846	8.53051211794872	7.8331104974359	8.34773875384615	8.35706434358974	8.52750570769231	8.27533146153846	8.21926194358974	8.23136423589744	7.83864448205128	7.48586333846154	7.90732333846154	8.02334357948718	7.59529699487179	7.83062839487179	8.10695852820513	8.56617858974359	8.37732229230769	8.08148801538461	6.23480724871795	8.63740535384615	8.71276304102564	8.39962836410256	8.13863017435897	8.46595678461538	8.07060310769231	8.37399285128205	6.33844783589744	8.23659667692308	6.97348853846154	7.95644549230769	8.43626315384615	7.86925657435897	6.91357621025641	7.33821544102564	7.53189986153846	8.28692507179487	8.06739203076923	7.50964136923077	8.72379984615385	8.24943523076923	6.61464002564103	8.27578088205128	8.34823186153846	8.4823450974359	8.31712571794872
APLP1	9.00973492820513	8.15169728717949	9.05100543589744	9.08829558974359	8.67799686666667	8.62285784102564	8.89613442051282	9.0731250974359	8.85549686153846	8.81993684615385	8.79110521025641	10.0601001230769	9.59969256923077	10.9078304205128	10.3752277538462	10.2859057948718	10.4312687538462	10.460288974359	10.1420811538462	10.8673798871795	10.5713544871795	9.19691595897436	7.91257195384615	9.0033662974359	9.23475350769231	9.33491624102564	9.37023225128205	9.18953564102564	9.13251952307692	9.1655651025641	9.00681644102564	10.3087846	8.64218567692308	10.0477586615385	10.4739042512821	10.0490890820513	9.82122173333333	10.1118922358974	10.4679763846154	10.7373573487179	10.460288974359	10.6203420358974	9.88327608205128	8.31005491794872	8.99257347179487	10.0436696153846	9.42969004102564	9.80324324615385	10.0688958974359
CCK	10.0675647897436	9.95885168717949	10.4069188717949	10.7139646	10.7852951333333	9.65025453333333	9.98545594358974	10.3341893076923	10.384649	10.2625742769231	10.6120088974359	10.1734094974359	10.1045380717949	9.21753211282051	9.93746254871795	9.89644699487179	9.06367375897436	9.20016775384615	9.89758929230769	10.2658688666667	10.2973744615385	10.1553629230769	7.50877423076923	10.2907197076923	10.0761481641026	10.0163045692308	10.2956519897436	10.4448409794872	10.1045380717949	10.1748137589744	7.94746899230769	10.4815915846154	8.55617756923077	9.95001797948718	10.3376212358974	9.79084607692308	9.16036866153846	8.90983209230769	9.67106803076923	9.97915970769231	10.0216944461538	9.43971943076923	10.4776825179487	10.3810364820513	8.66193315128205	10.1031652153846	10.1492945384615	10.3153929333333	10.219915974359
FBXO34	8.29580743076923	7.28920005641026	8.44783650769231	9.21346385641026	9.65968916923077	8.48587835384615	9.39824827179487	9.03418414358974	9.52961302051282	9.64821208717949	9.34817572307692	9.08829558974359	8.7701892025641	7.98503478461538	8.62704175897436	9.00936037692308	8.56359752820513	8.78286914871795	9.22556053333333	9.53245845641026	9.55250109230769	9.3922677974359	7.50233122564103	9.50210266666667	9.36756343589744	9.13721545641026	9.15838106153846	9.25334494358974	9.32806875384615	9.01254980512821	7.45840129230769	9.254163	7.36653895128205	8.70470934871795	9.76467017435897	8.63955053333333	8.05357606666667	7.84395252820513	9.10511416153846	9.24838311282051	9.24491376410256	8.70696915384615	9.19613697948718	9.69439676923077	7.61724967692308	8.96810492820513	9.50439417435897	9.63291367692308	9.69543034871795
HSPB1	11.8869953538462	13.5069616820513	13.3649148615385	10.6340289846154	9.97600488461539	11.4883183769231	11.8156561794872	10.8564787282051	9.65968916923077	9.90371587179487	10.4049585487179	12.5372272461538	12.6045208358974	12.4850080410256	11.2240880564103	11.3136761435897	12.2745317333333	12.4590124564103	11.6742443948718	10.1225367820513	11.0665094615385	11.5306430358974	12.2059559871795	12.252916174359	11.3497623948718	11.5609482153846	12.4093018410256	10.8515519897436	11.4269900564103	10.9270340358974	12.578298974359	10.8078822923077	12.7176499384615	11.3575493230769	10.5123689	13.2754549897436	12.0899687589744	11.6139425692308	11.7970726615385	12.0048892974359	10.8027328102564	11.1897962512821	10.7952367384615	10.056033174359	12.9696148512821	11.6851223538462	11.3857006974359	11.1731229333333	10.6120088974359
OMG	9.84103546666667	8.52563327179487	9.81107443589744	10.3499113025641	11.0605302307692	10.427483025641	11.0420460205128	10.6181961179487	11.5107621538462	11.0420460205128	10.8385320820513	10.3790864769231	9.99646408717949	10.8280486	11.0964626871795	10.5442080512821	10.9663772820513	10.7852951333333	10.8053285948718	10.8490582564103	10.7528056615385	10.8808238307692	10.0888884153846	10.843771825641	11.1463550769231	10.9519744666667	10.6395595923077	10.8154085333333	10.8305660307692	10.8330843282051	10.0660990410256	10.751467	10.886215	10.8027328102564	10.9831354666667	9.85876441538461	9.53660451282051	10.8178770410256	10.4756530051282	10.7191754307692	11.0174416102564	10.9607334923077	11.0115315538462	10.3516616205128	10.6451108769231	11.0327838358974	10.9800782564103	11.0634088717949	11.0755037179487
KCTD13	8.13786078974359	7.79606771282051	7.85570436410256	7.96290628717949	7.64977169230769	7.76150191282051	7.61310124615385	7.96878502564103	7.60740821794872	7.65997512820513	7.87380055897436	8.94810346666667	8.71878853846154	8.84524805641026	9.08070238461539	9.19047610769231	8.84404444615385	8.98352557435897	8.84313026153846	9.04917517948718	9.05720001794872	7.96324250769231	7.57401075897436	7.87484966666667	7.89913620769231	8.11871404615385	7.93971392820513	8.21844634871795	8.34823186153846	8.28121217692308	8.2261664974359	9.25089107692308	7.73577147179487	8.92552888717949	9.07465560512821	8.96174564102564	8.76568748717949	9.10210046410256	9.2389824	9.13721545641026	9.27033150769231	9.13636414358974	8.34823186153846	7.24228729230769	8.14076711282051	8.35607497435897	8.17835413333333	8.35562814871795	8.64520407179487
SYT13	10.2889711589744	9.61694394358974	10.4126463538462	10.9351745384615	11.267717225641	10.0436696153846	10.4390942820513	10.7281940769231	11.1299047692308	11.4672017948718	10.9800782564103	10.4030655435897	10.1132206205128	8.98251179230769	10.1792594461538	10.5927023641026	9.73131034358975	9.93746254871795	10.5298093692308	10.8727360923077	10.7878568512821	10.6972188051282	6.65139807948718	10.8490582564103	10.5298093692308	10.4294260820513	10.2384999589744	10.6451108769231	10.5756549230769	10.4856189846154	7.3083738	10.6429383025641	8.59619907692308	10.1118922358974	10.9323772564103	9.6870538	8.42261221538462	8.89901821282051	10.3037904769231	10.2710989846154	10.4699870102564	9.80997485641026	10.7233484102564	11.1429068923077	8.26357798461538	10.2633997846154	10.7113334358974	10.843771825641	10.9663772820513
ATP1B1	10.7113334358974	9.26691061538462	10.8490582564103	11.2637010461538	11.4269900564103	10.6926406512821	10.9052504512821	11.0755037179487	12.0384649128205	11.3937756871795	11.3457192461538	10.9190122205128	10.9161763179487	10.5421780564103	10.8356976358974	10.9889969948718	10.8178770410256	10.7166145948718	10.8673798871795	11.6077499230769	11.9573240358974	10.5462925179487	7.62777668717949	11.3497623948718	11.4103287538462	10.4877726153846	10.6140317538462	11.5866066769231	10.6740253846154	11.4541773333333	8.3976286974359	11.5967471282051	8.75065472820513	11.4059522102564	11.3696522358974	10.4237860769231	9.3289011948718	10.0312298051282	11.0174416102564	10.8228173897436	11.1897962512821	10.7927496461538	11.0390029948718	11.0634088717949	8.65777314871795	10.6972188051282	10.859073174359	11.1463550769231	11.1204405128205
HACD4	11.0543805897436	11.8869953538462	11.0755037179487	10.4997957538462	10.0312298051282	10.6537485179487	10.1290745692308	10.4719335794872	10.1748137589744	10.0860654410256	10.1944294974359	10.5799292615385	10.6675795384615	10.6877408102564	10.3499113025641	10.2727865230769	10.1260286769231	10.3170063897436	10.1348282564103	9.34416174615385	9.51678826153846	10.1305240461538	11.2277327846154	9.94763455384615	10.1492945384615	10.4776825179487	10.0675647897436	9.80837338461538	9.89758929230769	9.96777895384615	10.0860654410256	9.32276092307692	11.3251230974359	9.96647862564103	9.24752548205128	9.93746254871795	9.97915970769231	10.1420811538462	9.80324324615385	9.39279227692308	9.71986098461539	9.86933748205128	10.1118922358974	10.6560786974359	10.9663772820513	10.2956519897436	10.6831934512821	9.78166432051282	9.7897828
FAM3C	6.68175955897436	6.58131073846154	7.16258759487179	7.87106536923077	9.07691015897436	7.60786472820513	8.18708780512821	7.81908015384615	8.50112187179487	8.64877116923077	8.84280986666667	7.85643420512821	7.52778737435897	6.80632813333333	7.88163717948718	7.71346098461538	7.39777555384615	7.57056742051282	8.45507687692308	9.29931453333333	9.01115829230769	7.93971392820513	7.10135577948718	8.29187964615385	8.57184108717949	7.91406436923077	7.95453131794872	8.80895974871795	8.55827799487179	8.55929728205128	7.29622827179487	8.71104996923077	7.23820787179487	7.88748898461539	8.78457198461538	7.84185836923077	7.89777343589744	7.33390365128205	8.09784368717949	8.65041572820513	8.46451125128205	8.13952615897436	8.58386321538462	9.28140651282051	7.00636600512821	8.19445175897436	8.50162151282051	8.99692974871795	9.01688147692308
TMEM155	8.1529759025641	6.88483565128205	8.03109614871795	8.88443775897436	9.62183830769231	8.00706733846154	8.81616078974359	9.16683206923077	9.55639385641026	9.32554893333333	8.88963156923077	8.5018573025641	8.16048174871795	7.1355560948718	8.32119042564103	8.21152965128205	7.90391802051282	8.13744841025641	8.96464641025641	8.86905812820513	9.1410311025641	8.38285730769231	6.58530507179487	8.77575584615385	8.70116623076923	8.59107262051282	8.60230561538462	9.11310230769231	8.26229052820513	8.64683511282051	6.47564493076923	9.18484505128205	6.87558727948718	8.38383554358974	9.37561722051282	7.73433312820513	7.17987414102564	7.23871911282051	8.15901508205128	8.68008726410256	8.44705367692308	8.01865181025641	9.20486311282051	8.92822144102564	6.69182776410256	8.48131083076923	9.06203861025641	9.50153250769231	9.08759917435897
SLC7A5	9.65766273846154	10.7398797282051	10.6161535179487	9.21513291794872	8.73086876923077	10.1204551794872	8.99117775897436	9.28910305128205	8.54735305641026	8.51829626153846	8.74282188205128	9.54570852820513	9.64208933846154	9.37946667435897	9.09683843076923	9.12471377948718	9.29086157435897	9.21264514871795	9.22728013846154	8.97301544615385	9.05501064358974	8.96845594102564	10.7878568512821	8.74971962051282	8.61907708717949	9.38265793333333	9.26168716923077	8.6566516	9.12092226666667	9.03045282564103	10.1598634307692	8.61203998461538	9.51541683076923	9.36049985641026	8.31480838974359	9.64713675897436	10.3349603948718	9.90552418461539	8.721543	9.14955064102564	8.82304430769231	9.27539685128205	8.85110615384615	9.30196892820513	10.1160842051282	9.12092226666667	8.78349753846154	8.6403388025641	8.37445722564103
CLDN5	10.1762306307692	10.852780225641	10.0505893384615	9.07022615384615	8.91638125641026	10.1598634307692	9.38265793333333	9.97727083333333	8.88698418461538	8.55425597435898	8.53963540512821	9.31581776410256	10.0748299282051	10.4088859282051	9.3393984974359	10.1718744974359	9.80892731282051	10.0251961794872	9.71674898974359	8.99842304102564	8.99292358461538	9.67633052820513	11.8032674102564	9.57902462051282	9.08455794358974	9.8421161025641	9.20566750769231	8.91898374871795	10.0546670205128	9.40203841025641	11.5609482153846	9.43643566923077	10.1045380717949	9.54385701025641	8.73408386153846	9.40720157948718	11.1866220102564	10.0748299282051	9.72965088205128	8.83381497435897	9.23228056923077	10.1139208076923	8.76018192820513	8.94845732820513	10.6877408102564	9.18646785128205	8.82217038974359	9.13095141538462	9.21264514871795
TMEM191A	9.85876441538461	11.0087057333333	9.89888073333333	9.25753088205128	8.53301353333333	9.35707448717949	8.83075301538462	9.33322456923077	8.8095523025641	8.64318068205128	8.91638125641026	9.0695424051282	9.30434136410256	9.32276092307692	8.91963507692308	8.99051616410256	8.60653296666667	8.86721010769231	8.78286914871795	8.28519696923077	8.43981218974359	8.03885162051282	9.17121287692308	7.95775634358974	7.96617395384615	8.38626881025641	8.23447989230769	7.8806911974359	7.97699631282051	8.02613326666667	8.26319085641026	7.75396227179487	9.55843177948718	8.17055847692308	7.54699353333333	8.18399276666667	8.14921969230769	8.48587835384615	8.10716422564103	7.62804813333333	7.88984876923077	8.20716053333333	8.06577396410256	8.55873382051282	8.81043314871795	8.21023363076923	8.35277702051282	7.73417143076923	7.68325145641026
XAF1	8.52383997948718	8.80118802051282	8.53075524358974	7.77601547692308	7.57477052307692	8.42093731794872	7.40202353589744	7.57170414871795	7.47306631025641	7.40698247692308	9.14483903076923	8.21265032820513	7.33290533846154	8.0297834025641	7.93650556923077	7.86080056153846	7.95679756923077	7.6208240948718	8.14921969230769	7.90503742820513	7.13288443076923	8.17905218461538	9.23732375384615	7.42253597435897	7.62146279487179	8.02806883589744	7.73626913076923	7.92202391538461	7.38886761538462	7.76223388974359	8.29079388205128	7.7377174	8.62389483589744	8.35004696410256	7.32027354615385	8.88602853333333	8.88309143076923	8.60733104102564	7.89005388205128	7.99865396410256	7.69467802564102	7.63102864615385	7.42149974615385	7.78213006666667	9.33756995897436	7.89757771025641	7.50633188205128	7.47895632051282	7.29580001282051
CSPG4	8.00646686410257	8.93993256923077	7.55565422564103	7.19430434871795	6.91192253846154	7.62777668717949	7.15784007692308	7.63401003076923	7.11882381025641	6.90900816410256	7.10717781538462	6.78014545128205	7.21750731025641	7.48965003589744	6.86474755384615	6.9413391948718	6.99653214358974	7.12178205128205	6.84131826410256	6.94967176923077	6.4419145948718	6.99122500769231	9.21513291794872	7.01865606666667	7.09971618974359	7.29520475897436	7.26374707692308	7.36353616410256	7.3399050025641	7.2143194051282	8.5765448974359	6.93077396410256	7.90804014358974	7.09537657692308	6.82923929487179	7.18443299487179	7.92839903846154	7.76424383846154	7.82213507692308	7.18034782564103	7.3234327974359	7.40723237435897	6.99689127948718	7.24486579487179	7.81300481794872	7.10539374102564	7.20673235384615	6.90824325384615	6.99653214358974
ZCCHC6	8.47488493846154	9.87393237435897	8.40270443333333	7.6377185025641	7.20481347435897	7.83759478461538	7.4458077025641	7.67352375897436	7.22713949230769	7.36934796410256	7.15784007692308	6.85548376410256	7.35966442051282	6.99983734871795	6.73521042564103	6.97641731794872	6.75416931282051	6.67463725128205	6.91384008974359	6.40981430512821	6.57037065128205	7.52394004615385	9.19295895384615	7.62130557435897	7.57847035897436	7.71701873333333	7.90356037692308	7.52452048205128	7.53205398205128	7.49150762564103	7.66983608974359	7.11168694871795	8.48182075897436	6.97168867948718	6.76442731794872	7.44594448717949	7.25568776153846	7.47091538461538	7.0347841948718	6.86642217179487	7.00214845897436	7.03616688717949	7.02828685384615	7.60871201025641	8.06960717948718	7.18724965641026	7.45273197948718	6.89279925384615	7.04873995641026
MT1M	7.82763882564103	9.21387391538462	8.65750363333333	8.01902604615385	7.69973732820513	9.54191747692308	8.20892399487179	7.81284922051282	7.94820944615385	8.13422943076923	8.0966580974359	8.52590536923077	8.85493006666667	8.6734304051282	7.91923347692308	8.93234194358974	9.30104711282051	9.45859517435897	8.43776243076923	7.02016214358974	6.96420185128205	8.75718481538462	9.97662514358974	9.43315326666667	8.70059206666667	8.61361168205128	8.68070172564103	8.30373848717949	8.48946907179487	8.61493835384615	9.96278872820513	8.55295452051282	10.1944294974359	8.89236558974359	8.70180944615385	10.0058230717949	9.42238928717949	8.68221160512821	8.91991199230769	8.0701921025641	8.23401714358974	7.99383054358974	8.02959464615385	8.40523407179487	9.24664341025641	8.38500767179487	8.03389699487179	8.80685742564103	9.22388847179487
SH3GL2	12.233170225641	10.6787113794872	11.8468560615385	12.3279768410256	12.6453254666667	11.5967471282051	12.5233129641026	12.5372272461538	12.631134425641	12.5100876512821	12.2745317333333	12.0638857589744	11.7079839692308	10.957931774359	11.9645600615385	11.7602145846154	11.5609482153846	11.7022754615385	12.1348788871795	12.3858361333333	12.2115507641026	12.2745317333333	9.18877332307692	12.4335984307692	12.3508495538462	12.153180374359	12.252916174359	12.3974655282051	12.1713358307692	12.2003612102564	8.99621786153846	11.8742161076923	10.4542248461538	11.8094657179487	12.5233129641026	11.3818286410256	10.5544164717949	10.8127688717949	11.2864709333333	12.2003612102564	12.0986212820513	11.4226967230769	12.2846658307692	12.3279768410256	10.4719335794872	12.0721856102564	12.3167583589744	12.6593275435897	12.4590124564103
SLC25A4	8.84654657435897	9.08145857948718	9.13879753846154	9.82582048205128	10.7927496461538	9.80547992820513	10.1837824461538	9.71240124102564	10.4505388	10.525522	10.3120826	9.75812147692308	9.59174506153846	9.12704354871795	9.78435521538461	9.90014386666667	9.39738137435898	9.65457169230769	10.2642252923077	10.7191754307692	10.6076948564103	10.1959461692308	9.04582872820513	10.4088859282051	10.5843990102564	9.77669242051282	9.88108133333333	10.3480348769231	10.1031652153846	10.3137712307692	9.54570852820513	10.4640422871795	9.36493813846154	9.88108133333333	10.5927023641026	9.55250109230769	9.86107229230769	9.45165775897436	10.0258846358974	10.1897987333333	10.2276431641026	9.68921459487179	10.4370303846154	10.3883994410256	9.28402688717949	9.88576600512821	10.257606425641	10.6361260051282	10.3570647948718
GPR137C	8.34909747179487	6.95828444358974	8.23725632820513	8.90675565128205	9.17920767179487	8.12260286666667	9.10245398461539	9.01834053846154	9.45996745128205	9.53338742564103	9.05826679487179	8.7371072025641	8.33791887692308	8.20940923076923	8.23490731794872	8.50610907692308	8.35142372307692	8.54277428205128	9.07921229230769	8.88309143076923	8.59829251794872	8.77546891794872	7.24602603076923	9.39465111794872	9.1647228	8.77255753846154	8.77705016410256	9.16956454358974	8.9252148974359	8.85996203589744	7.04536643589744	8.79610811794872	7.6024456051282	8.54203463589744	9.08528494358974	8.16470975384615	8.07289404102564	7.75253738461538	8.37399285128205	9.08305936923077	8.80685742564103	8.44362215384615	8.73204339487179	9.02702545641026	7.3573444974359	8.55670886153846	8.79303828717949	9.26611211794872	9.28062172307692
C11orf87	8.35424366666667	6.83442803076923	8.45751167179487	9.08455794358974	9.49193611282051	8.04569994871795	8.67280810769231	8.99804316153846	9.46189052820513	9.36582715897436	9.19734920769231	8.11205551282051	7.78656254871795	7.18307790769231	7.91164165384615	8.1640992974359	7.49222011538462	7.73217261538462	8.09455906153846	8.69159114615385	8.59263409230769	8.53208786666667	6.31591745384615	8.71505433333333	8.40177074615385	8.45009196923077	8.59856735384615	8.80150605641026	8.33908521538462	8.45211356923077	6.33998945128205	8.71531547948718	7.0819039948718	8.21573802307692	8.87452004102564	7.93190208717949	6.96150921538462	7.28435084871795	7.78277078974359	8.06698462051282	8.30586867692308	7.70020839230769	8.91930941282051	9.52961302051282	6.89449348205128	8.33724573846154	9.12092226666667	8.97442410769231	9.06016892820513
LOC285147	7.89373091794872	6.29419960512821	7.71146477435897	8.36665086666667	8.71305603333333	7.77022515384615	8.64007104102564	8.47141285128205	8.7512760051282	8.50865453333333	8.63253015384615	8.31127792051282	7.93447042564103	7.3619734	8.04761583589744	8.11725650769231	7.89338034358974	7.8806911974359	8.58463166923077	8.71478407948718	8.65926086153846	8.40294322051282	6.35966681538462	8.6286856051282	8.56152217948718	8.35095127692308	8.19803082820513	8.84280986666667	8.31848454871795	8.3493327974359	6.38792741794872	8.35028674102564	6.56797008205128	8.32814524615385	8.66834902051282	7.74756959487179	6.95242898461538	7.16688294102564	7.60929670769231	8.32161463076923	8.35328785641026	7.67096773846154	8.61466844615385	8.51610791282051	6.59086351538462	8.32161463076923	8.51756901794872	8.64602133846154	8.51854167948718
TAF13	9.68171957948718	10.7067725282051	9.69333628205128	8.7632125948718	7.90732333846154	9.12168545128205	8.3948514	8.62075388205128	8.0662185948718	8.13656338461538	8.05120204615385	8.12732206666667	8.90445953846154	8.73026795384615	7.92407444615385	8.44362215384615	7.79084211794872	7.95415194358974	7.60959849230769	7.13545030769231	7.51906401538462	8.5148136	9.83992414871795	8.56359752820513	8.42038488717949	8.6212982974359	9.25753088205128	8.76692378974359	8.54735305641026	8.50812447179487	9.42238928717949	8.52697328205128	9.52961302051282	8.62704175897436	7.52838691282051	9.57702318974359	8.91507909230769	9.58485572307692	8.83262784615385	7.81626824615385	8.37638842564103	8.79610811794872	8.8294377948718	8.06458504102564	9.67858242564103	8.62651936923077	8.28606215897436	8.05039666153846	7.9218084974359
TMEM156	9.30882202564103	10.3883994410256	9.24838311282051	8.43850313076923	8.05058171538461	8.71907044615385	8.23809629230769	8.51782045641026	8.10589798974359	8.0445398974359	8.26697876410256	8.57450306153846	8.64575237692308	8.59342084102564	8.25554945641026	8.5417869025641	8.22310523076923	8.35004696410256	8.28001655384615	7.70986948205128	7.83831932820513	7.52689905128205	8.95267527179487	7.50289715128205	7.64678004871795	7.65150847948718	7.99974300769231	7.41357953076923	7.58841879487179	7.66885718461538	8.32119042564103	7.55946739487179	9.13014171794872	7.62994055897436	7.28961168461538	7.61327381538462	7.85362104615385	7.82785727692308	7.88143862820513	7.34852079487179	7.5630295025641	7.86060807692308	7.72301053846154	7.95471126153846	8.71451382564103	7.74888984102564	7.84185836923077	7.35266505128205	7.44148326410256
NCOA7	9.90612150769231	8.11541669230769	9.98175132820513	10.6984040282051	11.0875754051282	9.99392098974359	10.8078822923077	10.6560786974359	11.0577762461538	11.1147261589744	10.6054153692308	10.5777175230769	10.0125713076923	10.2843098974359	10.4660241435897	10.4468947435897	10.1160842051282	10.3957411538462	10.6877408102564	11.0605302307692	10.9450666076923	10.7328749076923	8.64318068205128	10.7828013487179	10.8178770410256	10.4795497333333	10.5482333948718	10.886215	10.622551774359	10.6030580769231	8.77928094358974	10.6516157076923	8.65388978974359	10.3827855948718	11.1085931128205	10.2088055538462	9.38177264615385	9.36139388717949	9.95758898461538	10.7952367384615	10.6317562461538	10.0394814153846	10.8053285948718	10.4255919948718	8.70349511282051	10.5777175230769	10.8540084615385	11.0251414307692	11.1236431846154
ERC2	8.90773638461538	7.40354521282051	8.67311925641026	9.39003414871795	9.27367185641026	8.53401815384615	9.04804803589744	9.31231458461538	9.35707448717949	9.10174694358974	9.21428397435897	8.72520918717949	8.2873518	7.82141693333333	8.54228236923077	8.37189145897436	8.1462209948718	8.31525947179487	8.64060656410256	9.46424365897436	8.60733104102564	8.90542967948718	6.72695393846154	8.9890985025641	8.89033386666667	9.04582872820513	8.72520918717949	9.05385039487179	8.86628962051282	9.17396848717949	7.39764077435897	8.87163135641026	7.22690355897436	8.70696915384615	9.09212466153846	8.54379926153846	7.04101113333333	7.57401075897436	8.57108394358974	8.84345065641026	8.86310482564103	8.17184797435897	8.96948108205128	9.10174694358974	7.10893237692308	8.66066013333333	9.10736702564103	8.97934097435897	8.96106139487179
CCDC190	6.99961268717949	6.96101979487179	6.82701930769231	6.8502547025641	6.77155521025641	6.84686213333333	6.66284382564103	7.19007492564103	6.71436002051282	6.79007575384615	7.3733947948718	6.37652990769231	6.31136191282051	6.61728462051282	6.90861653333333	7.08337333846154	7.4228030974359	7.18283952307692	6.68463002820513	6.24146353076923	6.5766603948718	6.52439038461538	8.13620376923077	6.50354738461538	7.06728851794872	6.81683726923077	6.50848068974359	6.82718494871795	6.67056484102564	7.23259362051282	7.08361090769231	6.47618861538461	7.46692788717949	7.4623426025641	6.8125826	6.37915242564103	6.48913909230769	7.42206603846154	6.61762796666667	6.67647610769231	6.98899843589744	7.84129906923077	6.61512531794872	6.92185425128205	8.00786605128205	7.07325601282051	6.78233424615385	6.66298505384615	6.86425466666667
FSTL5	8.70059206666667	7.56378346153846	8.15966225641026	9.0364051948718	8.9457502	8.13656338461538	8.49075836410256	8.89989911282051	9.20566750769231	9.30600251282051	9.18953564102564	8.81648244102564	8.13786078974359	7.27687875641026	8.47288469230769	8.81930155384615	8.17184797435897	8.20892399487179	8.48110047435897	9.36756343589744	8.96035881025641	8.55158022564103	6.82691151282051	8.49075836410256	9.13398068205128	8.57184108717949	8.31736445897436	8.89490414871795	8.39339352307692	8.48875828717949	6.55693324102564	9.38036018717949	7.50979297435897	8.84098215897436	9.30020195384615	7.99481937435897	6.64231956410256	7.57678852820513	7.72771548461539	8.50662573333333	8.93706208717949	8.18848583589744	9.29491653846154	9.18575032307692	7.1471705025641	8.88928624358974	8.81680409230769	9.42519917948718	9.42145642051282
AP3B2	8.95267527179487	8.11578846153846	8.86050588717949	9.01654914615385	8.79547541538462	8.72409017435897	8.68038720512821	8.98006156410256	8.704094	8.66013195897436	8.71077977948718	9.74282179487179	9.3835819025641	9.28483285128205	9.57007207692308	9.65558114358974	9.39370301025641	9.42056403076923	9.61388521538461	10.0732316410256	10.0703758	9.0364051948718	7.20023316410256	8.88179118461538	8.91148422820513	9.05025149230769	9.00405868205128	9.19135023076923	9.22809221538462	9.13328438974359	7.71277839487179	9.65234541538462	8.2804754974359	9.62578870769231	9.88576600512821	9.35443135384615	8.85718273333333	9.20754504358974	9.32022297948718	10.064401625641	9.49571533333333	9.20871547179487	9.52369987179487	8.06121908205128	8.16129772820513	9.34111304615385	9.11243260512821	9.44189355897436	9.41960850769231
BCAS1	10.6831934512821	10.3445360051282	10.8889440153846	9.61694394358974	8.40855396923077	9.95001797948718	9.35081697435897	10.515430625641	9.41676750769231	8.88698418461538	9.58771102564103	9.24838311282051	9.34111304615385	10.5843990102564	10.1944294974359	9.91006637435897	10.3137712307692	10.1506634923077	9.20871547179487	9.05682724102564	9.28483285128205	8.76438216923077	12.0986212820513	8.27032668717949	9.5428986974359	9.63991462564103	10.6995892512821	10.5134133076923	9.56229078974359	9.89758929230769	11.7907706820513	9.10245398461539	10.7139646	9.61592882564103	8.30101045641026	10.6516157076923	10.4448409794872	11.9078612461538	10.0789714974359	9.9312194974359	9.86933748205128	10.7852951333333	9.87165848205128	8.54277428205128	10.7281940769231	10.3376212358974	9.13721545641026	9.11083736410256	9.27120941538462
SYT4	12.2003612102564	10.4030655435897	11.7193809692308	12.4335984307692	12.3974655282051	11.4765260307692	12.1076655538462	12.5100876512821	12.5638911435897	12.4590124564103	12.3167583589744	11.8608533692308	11.6300703128205	11.1463550769231	12.2003612102564	11.8808880051282	11.6574642974359	11.7480102153846	12.1619131487179	12.4335984307692	12.3974655282051	12.0048892974359	8.08205336410256	12.1619131487179	11.9807205333333	11.9807205333333	11.6963988820513	12.3508495538462	11.7907706820513	12.0562856	8.01465164615385	12.125412	10.3624513487179	11.972539025641	12.3508495538462	11.5004566358974	9.66786134871795	10.8540084615385	11.2170963128205	11.7848289128205	12.0899687589744	11.4490832923077	12.233170225641	12.2433140974359	9.4609682974359	12.0986212820513	12.125412	12.5233129641026	12.4093018410256
RPPH1	7.45768025128205	9.81900801538461	8.00467083589744	6.81276003589744	6.59277679487179	7.22379698461538	7.34905401282051	6.80061652820513	6.56789917948718	6.66853241538462	6.8062351	7.88540568717949	7.60492081282051	7.53856059230769	6.87298672820513	6.92869364615385	7.15304085641026	6.91589454358974	6.75218907179487	6.93814486666667	6.92971477179487	6.8342296051282	8.7385886974359	8.02022205128205	6.75499361025641	7.15525753846154	7.58950982307692	6.94013256666667	6.83514574358974	6.80212394871795	7.33352605128205	6.54651138974359	8.2734371025641	6.78744936410256	6.40844257948718	7.12966946923077	6.93003788205128	7.11291335128205	6.83432881794872	6.85567816410256	6.61444223333333	6.72459374871795	6.62354165641026	7.01933967692308	8.36787152820513	6.82772128717949	6.92888923846154	6.50642078974359	6.46999150769231
TIMP1	8.88698418461538	10.0975982	9.48321295384615	8.21551963589744	7.67463521025641	9.75760270769231	8.00118127179487	9.28739098461539	7.77975771794872	7.50931784102564	8.21244535384615	9.32730710769231	8.33611834615385	9.81218414871795	8.6403388025641	8.62598216923077	9.04582872820513	9.05205624871795	8.75600146666667	7.78342646153846	8.08028300512821	9.6358214	9.85288823589744	8.6202487948718	8.21003533076923	9.41119194871795	8.43086213846154	7.99520052820513	8.93234194358974	8.80985225384615	10.7977263794872	8.34314092307692	8.58764925128205	8.32442178974359	8.39150416410256	9.17920767179487	8.83381497435897	9.28483285128205	9.03994252307692	8.35232086666667	8.10956193076923	9.24914424102564	7.94647001025641	8.82056357948718	9.39738137435898	9.0319311025641	8.28329713846154	8.89425592307692	8.14557402564103
PCSK1N	8.61203998461538	9.20713907179487	8.51950914615385	8.83507203076923	8.2767752974359	8.20802675897436	8.28189544102564	8.51430453333333	8.45404345128205	8.50058315384615	8.5187870974359	9.66946122307692	9.99784988717949	8.81430451282051	9.84454808205128	10.427483025641	9.68543937179487	9.96522165128205	9.68326383076923	10.3974879128205	10.0325716205128	9.10107607692308	7.50233122564103	8.83440690769231	8.47932289230769	9.20795101538462	9.03707017435898	9.26734209230769	9.41119194871795	8.87061555897436	9.30062453333333	10.6269602	8.1164542	9.81568108717949	10.1792594461538	10.0996340051282	10.0761481641026	9.6358214	10.4563506307692	10.6516157076923	10.1190729179487	10.1204551794872	9.13251952307692	7.80534741282051	8.97196663589744	9.07881500512821	9.08528494358974	9.27888447179487	9.68805871794872
CSRP1	10.2496949230769	10.9491167948718	10.2369202153846	9.86333238461538	9.18953564102564	10.0366742871795	9.6699763025641	10.0163045692308	9.56909615384615	9.3490428	9.4977969025641	11.5204057076923	11.4765260307692	11.7480102153846	11.0390029948718	11.0964626871795	11.3335638153846	10.9831354666667	10.7828013487179	9.76674863589744	9.81900801538461	10.2939985435897	11.298446825641	10.1017876820513	10.427483025641	10.3323846820513	10.9437066	10.1097101102564	10.2889711589744	10.3696417794872	11.6514376666667	10.5134133076923	11.3575493230769	11.1634138307692	10.3696417794872	10.5950119794872	12.4452182410256	11.5253172923077	11.5306430358974	11.1175925641026	10.8412775897436	11.2170963128205	9.90131843589744	9.09356461025641	11.3978544923077	10.6181961179487	10.1003314358974	10.0975982	10.1538165179487
FAM19A2	6.57543372820513	6.43613345641026	6.82391777948718	7.68257460512821	8.91770098974359	6.88893196923077	7.70197792820513	7.45257762564103	8.4109030974359	8.87265817435897	8.36501758974359	7.12833343589744	6.99500440512821	6.38682215897436	7.13892222564103	7.1836837025641	6.64295874358974	6.90019668205128	8.07570611282051	8.81680409230769	8.56465476923077	7.57139456410256	6.33334827692308	7.99807801025641	8.45703829230769	7.4734538974359	7.22492458461538	8.05198231282051	7.94610491794872	7.64285753846154	6.36226846666667	8.45802875897436	6.42204326153846	7.20419452820513	9.04509813333333	6.79463800512821	6.51815258461538	6.52824603589744	7.6719670974359	7.9759342974359	7.79919509230769	7.20866712820513	8.20512188717949	8.63147606666667	6.48739048717949	7.45599297948718	8.22354128205128	8.70993397948718	8.9409274974359
MORF4L2	7.87769397435897	7.72591406153846	8.72490146153846	9.28229671794872	10.3287907128205	9.0680054	9.85876441538461	9.19778245641026	10.064401625641	10.1545897205128	9.98961967692308	9.48921748205128	9.09609642820513	8.7908247948718	9.50153250769231	9.5819069948718	9.20173826153846	9.43971943076923	9.80997485641026	10.1362852410256	10.0968621717949	9.78331404102564	8.42117142820513	9.88934186666667	9.96407882564103	9.42238928717949	9.50439417435897	9.9601105025641	9.82691965128205	9.97662514358974	8.79172945128205	10.139118025641	8.5000486051282	9.52096273333333	10.3480348769231	9.53510668205128	9.44330732307692	8.8696854	9.58000293333333	10.4955910666667	9.97538462564103	9.53338742564103	9.854	10.1333398820513	8.73949604358974	9.46557344102564	9.74282179487179	10.1598634307692	10.1305240461538
ITPR1	9.11432668461538	8.01484485128205	9.48477006410256	9.63736477692308	10.9215257641026	9.77561023589744	10.6537485179487	9.74706496410256	10.5756549230769	10.886215	10.4699870102564	10.2417254051282	10.2449462461538	8.72032540512821	9.80997485641026	10.399326774359	9.64407721538462	9.93489316410256	10.751467	10.6011056	10.9190122205128	10.4977819794872	8.01000909487179	10.5843990102564	10.4468947435897	10.2480004512821	10.0931402102564	10.4877726153846	10.5442080512821	10.3055379230769	8.2400654	10.7828013487179	8.36877036410256	9.82926303076923	10.7694543923077	10.0830901435897	9.27888447179487	9.3393984974359	10.3087846	10.6269602	10.4390942820513	10.1944294974359	10.7113334358974	10.9351745384615	8.91570515384615	10.1792594461538	10.6537485179487	10.8253255435897	10.7952367384615
SATB2	9.51822282051282	7.54309643589744	9.55691525128205	10.0533268051282	10.1479143076923	9.47317295641026	10.4660241435897	10.0675647897436	10.2956519897436	10.3004699384615	9.6994268974359	9.86222525128205	9.74282179487179	9.11702581538461	9.44741638974359	9.41026518974359	9.14412907179487	9.24060303589744	9.81107443589744	9.50153250769231	9.84103546666667	10.0366742871795	7.31479258205128	10.2324465487179	9.85288823589744	9.97020163589744	9.84939183076923	9.89051934871795	9.7438063948718	9.72538127179487	7.09350008205128	9.54483885128205	8.56152217948718	9.56517161538462	10.000566174359	9.28101411794872	8.12447034871795	8.56983801025641	9.05826679487179	9.71880212820513	9.45262048205128	9.13095141538462	9.82013822051282	9.94519484102564	7.81943334358974	9.60508826923077	10.0761481641026	9.93618708205128	9.87165848205128
RALYL	10.7828013487179	9.01541404615385	10.5357529025641	10.9720506717949	10.8078822923077	10.2658688666667	10.8356976358974	10.9410564358974	10.9351745384615	10.8646927333333	10.671907974359	10.7305611333333	10.2417254051282	9.97662514358974	10.6926406512821	10.5843990102564	10.4351353435897	10.5421780564103	10.5756549230769	10.6740253846154	10.7139646	10.8385320820513	7.68193406153846	10.859073174359	10.8103766051282	10.7779030769231	10.8330843282051	10.8727360923077	10.6247938102564	10.6629768461538	7.71622168461538	10.7067725282051	9.43315326666667	10.7585977589744	10.8490582564103	10.1913513333333	9.26087425641026	9.8751385025641	10.0660990410256	10.6854136769231	10.6384249230769	10.2874962205128	10.8751984410256	10.4524398461538	8.81130856923077	10.525522	10.7055698974359	10.9052504512821	10.8280486
MT1G	11.0696917025641	11.730642825641	11.7250943384615	12.0384649128205	10.3071614820513	12.0721856102564	9.10472312307692	10.0382160615385	9.86449322051282	10.8027328102564	10.590582774359	11.0087057333333	11.3136761435897	11.1834208	10.433136574359	11.4269900564103	11.9495952051282	11.4144327589744	10.7281940769231	10.4088859282051	9.56181740769231	11.0543805897436	12.233170225641	12.4452182410256	11.3416085128205	11.2170963128205	11.6077499230769	11.1731229333333	9.99519871282051	11.1897962512821	11.361829974359	10.9106747025641	12.0899687589744	12.2003612102564	11.6514376666667	10.5462925179487	12.2957554564103	11.1897962512821	10.9491167948718	10.4997957538462	10.6406942615385	9.67314249230769	10.5692597230769	10.6629768461538	11.9281399384615	9.93618708205128	10.1204551794872	10.0703758	10.6171748179487
TUBB4A	10.7904543179487	9.63395279487179	10.7916019820513	10.8330843282051	10.2276431641026	10.6696973641026	10.2417254051282	11.1530702153846	10.2843098974359	9.88576600512821	10.3055379230769	11.942234425641	11.3857006974359	12.2745317333333	11.9495952051282	11.7022754615385	12.1348788871795	11.9807205333333	12.0130764205128	11.7666324717949	11.8349570512821	10.5564069692308	8.97641273846154	10.4030655435897	10.2792668666667	10.9215257641026	10.9270340358974	10.6584734564103	10.7585977589744	10.7730445282051	10.2401476666667	11.3978544923077	10.0490890820513	11.6851223538462	11.6801233897436	11.3077808128205	10.1966850435897	11.2786009641026	11.3059415128205	11.5356283641026	11.7022754615385	11.5107621538462	10.8178770410256	9.39920643589743	9.73462206410256	11.2529489948718	10.8154085333333	11.1429068923077	11.2036910102564
RGS1	7.06754943589744	6.34893582051282	6.58847953333333	6.52587707948718	7.78145973846154	7.41400604102564	6.8048955	7.20880725641026	6.91683636153846	6.69421101538462	6.78708200512821	7.52792027692308	6.82373386666667	6.23638738461538	6.70014567692308	7.02322066153846	6.46363879487179	6.39047789230769	6.8815806974359	8.38859023589744	6.76669023333333	8.05395831794872	6.97870575384615	7.26059877692308	7.43794807179487	7.80026864615385	6.69138883589744	6.4113367948718	8.53732964615385	7.73402129230769	7.29731638461538	7.43739153846154	6.55780537435897	6.86123906153846	7.61079003846154	7.29871838717949	7.97951596410256	6.90312552307692	8.93929437179487	6.80718144102564	7.11692357435897	9.13801584615385	6.80157274871795	6.9283695025641	7.69033105641026	7.1693102974359	6.8815806974359	6.60693567692308	7.50094186153846
SNAR-A1	10.8564787282051	12.8403554717949	11.3575493230769	10.9323772564103	9.38920251282051	12.0638857589744	10.8103766051282	9.23817398461538	11.5766481897436	10.3323846820513	10.0138588717949	10.2166208871795	9.29164991282051	11.2344654769231	10.859073174359	11.3335638153846	11.0665094615385	11.0845072615385	10.7305611333333	10.9215257641026	10.6030580769231	10.9635211692308	11.9216780205128	11.7079839692308	11.0935357846154	11.730642825641	10.1204551794872	9.93618708205128	10.9437066	10.7259811025641	10.1274855384615	10.6811199179487	11.8094657179487	10.2292220307692	9.29884134871795	11.3457192461538	9.57951377692308	11.1267157487179	10.0019094051282	11.2100209692308	9.7559551025641	9.52961302051282	10.2625742769231	10.5885534512821	12.7313970666667	10.8127688717949	10.5482333948718	11.2380840307692	11.2602125589744
TGFB3	8.95965292820513	9.31808542820513	8.85844133589744	7.68936070769231	7.09923225128205	8.26357798461538	8.07252094871795	8.7698840974359	7.7722201948718	7.15447075128205	7.46251	7.86513044615385	8.46725004871795	9.47363786153846	8.27259048717949	8.38310606666667	8.77110144102564	8.76629702051282	8.24028264871795	7.98290459487179	8.10842121794872	7.52864524615385	9.91873405641026	7.45402776410256	8.32921167179487	7.68358737435897	8.85781798205128	7.88682226153846	8.13744841025641	7.80181373846154	9.79971543589744	7.4902229	9.12704354871795	7.73243500512821	7.11145274871795	8.60012104871795	8.40523407179487	9.44741638974359	8.08701021025641	7.70531563589744	8.03749827692308	8.70320072307692	7.85746394871795	7.68010703589744	9.10929793333333	8.25117748205128	7.41093417948718	7.57415576923077	7.51122744871795
[truncated: 11 more rows]
[truncated: 146 more columns]
