# Supplementary material for: Identification and Exploration of Immunity‐Related Genes and Natural Products for Alzheimer's Disease Based on Bioinformatics, Molecular Docking, and Molecular Dynamics
Source: Immun Inflamm Dis. 2025 Apr 7;13(4):e70166. doi: 10.1002/iid3.70166 (PMC11973734; doi:10.1002/iid3.70166)
Supplement: Supplementary file 1 — Supporting information. [file IID3-13-e70166-s001.zip › Supplementary materials/S1-DEGS/1.GSE132903/GSE132903.txt]

geneNames	GSM3895951	GSM3895952	GSM3895953	GSM3895954	GSM3895955	GSM3895956	GSM3895957	GSM3895958	GSM3895959	GSM3895960	GSM3895961	GSM3895962	GSM3895963	GSM3895964	GSM3895965	GSM3895966	GSM3895967	GSM3895968	GSM3895969	GSM3895970	GSM3895971	GSM3895972	GSM3895973	GSM3895974	GSM3895975	GSM3895976	GSM3895977	GSM3895978	GSM3895979	GSM3895980	GSM3895981	GSM3895982	GSM3895983	GSM3895984	GSM3895985	GSM3895986	GSM3895987	GSM3895988	GSM3895989	GSM3895990	GSM3895991	GSM3895992	GSM3895993	GSM3895994	GSM3895995	GSM3895996	GSM3895997	GSM3895998	GSM3895999
A1BG	6.43351033	6.9333553075	6.4817204705	6.329827147	6.25043172	6.351312215	6.3588237435	6.375848748	6.2779588635	6.335186665	6.312180524	6.4244197695	6.884260499	6.6430004915	6.3992706495	6.434607861	6.5146394985	6.469532554	6.348316278	6.6120458425	6.6170033	6.257668064	6.563269428	6.3045227285	6.3360519935	6.247456152	6.3165476935	6.298446213	6.350906822	6.2838556385	6.477535671	6.326230116	6.3494667565	6.290902737	6.2963119555	6.3445717675	6.3777935075	6.3182827855	6.290185743	6.275450621	6.3373199975	6.2687755895	6.37528831	6.243950144	6.381240483	6.347843266	6.2575963355	6.3389548455	6.2838270865
A1BG-AS1	6.156573453	6.260843303	6.179851209	6.276368632	6.129014697	6.151953242	6.172232605	6.183872919	6.224594893	6.148136783	6.143907759	6.322117487	6.344560717	6.391741882	6.265177759	6.35754246	6.376684314	6.292519836	6.29882941	6.166230708	6.182682315	6.250500156	6.16556484	6.206973515	6.14539351	6.274210542	6.165084944	6.208736057	6.196666168	6.235879007	6.356704135	6.274481052	6.270258371	6.253720998	6.16263514	6.193979015	6.079957012	6.248901254	6.181177994	6.22236947	6.277741444	6.213282991	6.185612167	6.128098862	6.25933603	6.144815175	6.200039991	6.177848753	6.181614542
A1CF	6.167296596	6.22611096233333	6.17916568266667	6.21443605433333	6.18256182033333	6.21242879566667	6.22828197066667	6.231933188	6.17046458233333	6.19123102533333	6.16781500766667	6.238018458	6.20406822	6.17216490833333	6.18399063366667	6.17176514666667	6.18443017166667	6.14862970333333	6.17574303733333	6.17065031633333	6.13887918233333	6.19809551866667	6.221339386	6.186987994	6.203504266	6.234357712	6.21241018266667	6.19356739033333	6.25935347466667	6.18950095433333	6.247045645	6.22123752833333	6.32814091533333	6.21037355933333	6.164321299	6.17465649233333	6.21553094766667	6.179738718	6.22092002366667	6.15221309866667	6.15825250866667	6.20447121933333	6.21553110566667	6.195075332	6.215117742	6.15635569766667	6.12841609166667	6.1682063	6.14504664133333
A2M	9.999467195	10.88864118	10.17751623	9.652043466	9.828440791	10.68061229	9.389129948	9.348645371	9.0207526	9.6740783	9.611595186	10.30794744	9.861695223	10.20464554	10.85305832	9.62003681	10.81522072	10.1636772	10.16624145	9.30262365	9.879878655	9.597946246	11.45449195	9.700592964	9.52110194	10.48915173	10.13352747	9.573473514	10.07938649	10.44065934	11.13064058	10.09176549	10.15471023	10.46089098	9.926654758	10.14021844	9.990804253	11.2806525	9.532596233	9.890592952	10.14827606	11.00998931	10.10808991	9.983759685	11.47157636	10.54508574	9.999467195	9.319128321	9.53592259
A2ML1	6.158463012	6.354949527	6.294198273	6.35930737	6.225340947	6.258582261	6.278513647	6.195064767	6.354584165	6.219641038	6.238563125	6.351867327	6.290759316	6.252390054	6.212828655	6.234460376	6.212808121	6.228393561	6.316454746	6.143264339	6.16323303	6.233445523	6.28291853	6.313406233	6.212161341	6.255458197	6.359303502	6.229836447	6.350315551	6.239046916	6.116090497	6.365273501	6.148579812	6.361074831	6.394557605	6.236753594	7.030963254	6.256452649	6.2014324	6.234224737	6.368050292	6.388444481	6.243652529	6.290959091	6.294518299	6.253745262	6.29352215	6.234787489	6.217587578
A3GALT2	6.2771106985	6.1041936465	6.133216861	6.0570261365	6.1440868415	6.2070679055	6.1789326075	6.1546253245	6.10761129	6.218160794	6.032422282	6.087677358	6.112381732	6.1636479975	6.167986424	6.152971609	6.141504417	6.1886278925	6.168242768	6.107780856	6.1788035465	6.226247829	6.138507846	6.126650595	6.172142087	6.1767710055	6.1467456775	6.1129212885	6.2089482655	6.182855141	6.1699340945	6.1848005955	6.2223835175	6.1534377285	6.200716312	6.229905617	6.159109777	6.1520950655	6.2004808005	6.1619335255	6.219728812	6.133153377	6.1598554685	6.2559590945	6.16112078	6.166889466	6.179464841	6.2361445305	6.1012002075
AAAS	6.7908474	6.913109345	6.954875976	6.612647371	6.442770808	6.528075896	6.598749624	6.638120181	6.538749807	6.515799691	6.474505787	6.919959008	7.105929187	7.003317239	6.802344669	6.868650263	6.925916925	6.831693687	6.739207794	6.630068065	6.845908688	6.596491004	6.576766029	6.55585111	6.584122593	6.605746916	6.734984143	6.614436035	6.561211292	6.566473733	6.636391476	6.424917611	6.649874347	6.650748853	6.44421761	6.625635244	6.505643358	6.736270367	6.552399622	6.729143499	6.549842334	6.549329019	6.480320653	6.137594288	6.687016214	6.683832621	6.592045026	6.520220473	6.530250995
AACS	7.679620269	7.45157509	7.809832603	7.698096332	7.76421683	7.652144464	7.703609841	7.370410677	7.61588452	7.674079332	7.854673751	7.893229113	7.754532791	7.174038617	7.693282215	7.684917344	7.439309331	7.64621126	7.750524477	8.19354993	8.372802367	7.760656356	6.95465894	7.738890928	7.740315297	7.723998846	7.781940573	7.952259674	7.688422964	7.493632999	6.997564951	7.873857851	7.558574512	7.835232417	7.812996035	7.637969783	7.624643911	7.525378308	7.583366827	7.986167334	7.533314216	7.388768193	7.775638465	8.000518629	7.30910451	7.627954533	7.736486833	7.720743994	7.731562413
AADAC	6.216857542	6.264808018	6.164834211	6.13327736	6.057779956	6.16489538	6.278513647	6.169149978	6.148432717	6.187944747	6.105219496	6.241578326	6.156893108	6.111502165	6.22047707	6.206574091	6.169688924	6.222623776	6.173951571	6.237671302	6.268557171	6.193442899	6.22361817	6.145049164	6.143655407	6.254078776	6.233170696	6.272023779	6.186976115	6.230990456	6.135952764	6.154446868	6.309098851	6.203021207	6.240475868	6.239033974	6.182152263	6.23190517	6.267414687	6.28287309	6.205655926	6.197725415	6.22274769	6.276666439	6.168536076	6.118125619	6.251954252	6.121666055	6.138611259
AADACL2	6.115962814	6.173837501	6.105456142	6.171035296	6.194418424	6.12618842	6.217848333	6.200014765	6.168465288	6.12295106	6.154204611	6.165342422	6.11891691	6.154108011	6.144181125	6.067062355	6.15861819	6.118325683	6.179571936	6.190086833	6.182682315	6.155429502	6.115938428	6.179837744	6.157650395	6.18072056	6.132674884	6.135076074	6.215258897	6.209832795	6.160027311	6.01342978	6.115392228	6.164902178	6.177268915	6.273920623	6.031001369	6.125393843	6.18514645	6.162279354	6.159653182	6.130654946	6.110557938	6.225987307	6.068957093	6.192053041	6.132974467	6.07768933	6.192162738
AADACL3	6.180580036	6.154648873	6.157476789	6.185264577	6.063183554	6.129979213	6.107798709	6.113307227	6.198781323	6.192001877	6.132853406	6.131226427	6.259541503	6.143987381	6.147832128	6.21614827	6.193519445	6.145558601	6.16400752	6.241561854	6.19318403	6.221488916	6.130287287	6.182928573	6.159434868	6.245606605	6.079009401	6.163111024	6.118836103	6.168333291	6.157646443	6.132262741	6.237198339	6.112909169	6.18081237	6.159786166	6.138470087	6.170584372	6.108016399	6.192971228	6.13517263	6.165807978	6.107094689	6.132883887	6.097288889	6.132909533	6.16518817	6.084923603	6.138611259
AADACL4	6.289142402	6.267027238	6.305701107	6.151295665	6.275807182	6.348433843	6.33096873	6.298529565	6.348955233	6.30745637	6.431637716	6.272196771	6.331518584	6.24235057	6.250959356	6.29803765	6.261672155	6.274498759	6.223991094	6.160402536	6.31391972	6.350455216	6.622836569	6.347482112	6.271293012	6.371607705	6.284086398	6.236297641	6.24057253	6.39124734	6.288199187	6.299294619	6.27482871	6.291506045	6.280457926	6.446458752	6.414371766	6.222477268	6.338127802	6.238904558	6.337647489	6.372188217	6.34258976	6.130408994	6.302700627	6.336728667	6.279862188	6.267832111	6.466087931
AADACP1	6.2050587675	6.24508649	6.225366287	6.172410969	6.1609977505	6.14465637	6.2462466595	6.1681235345	6.141596462	6.150441711	6.1834718805	6.190160097	6.1969239135	6.18494968	6.2366020635	6.1915568685	6.256415989	6.2132557455	6.174586627	6.284947371	6.289458366	6.2602118915	6.2874723825	6.1769584435	6.2253765065	6.1695955625	6.173502395	6.198203361	6.1836017235	6.2053295675	6.2458404365	6.1890661165	6.2638463165	6.2800188755	6.22011073	6.209232185	6.257521406	6.26496928	6.245535141	6.183042245	6.2204866415	6.2838895755	6.237013942	6.171519985	6.189998543	6.2000127975	6.2180276485	6.194296121	6.2446813295
AADAT	6.838656265	6.963081197	6.78053437125	6.6762643005	6.7487487485	6.73474733975	6.68551127775	6.71633359575	6.7429539765	6.74802823525	6.7618023365	6.4816163185	6.5853006675	6.628134366	6.69597187075	6.587654101	6.61872747475	6.6538812425	6.63807388225	6.58388947675	6.597804789	6.7600028875	6.775814437	6.69235440475	6.71360182375	6.67571550725	6.69253513325	6.66565443825	6.65436048875	6.70609827575	6.58596605925	6.6924627805	6.869815297	6.666983722	6.64597017025	6.7269124665	6.7087813315	6.68174977475	6.62674968775	6.70019382875	6.67602068775	6.7189377485	6.72316887125	6.660401274	6.80809356375	6.729628361	6.645699714	6.713380689	6.694610691
AAED1	6.803169514	7.05089999	6.681095136	6.845099868	6.648342845	6.965818616	6.701847734	6.631561274	6.744551242	6.713461687	6.621629088	6.566157484	6.550529865	6.504320857	6.589915677	6.44123249	6.523722788	6.663076411	6.463058255	6.461392834	6.374073488	6.780974037	7.111382209	6.625366166	6.691662399	6.791932426	6.69776891	6.736038406	6.798208883	6.752938913	7.137015166	6.681460539	7.087811938	6.672132482	6.59681154	6.698738795	6.932504756	6.775774694	6.814947201	6.662632408	6.692842225	6.831571724	6.777878445	7.03371444	6.93433649	6.808989035	6.697531329	6.707857399	6.727958008
AAGAB	9.235161802	8.743481533	9.061935088	8.950660246	8.730779217	8.729174586	8.470917586	8.948021104	8.713029033	8.837731129	9.01269892	8.691075889	8.23833952	7.763829322	8.611122624	8.615382851	8.486266163	8.526609907	8.324295597	8.206719746	8.254636845	8.541172371	8.541767271	8.596969755	8.454980864	8.751249246	8.367034168	8.784002788	8.871745604	8.80239306	8.373305782	8.698052888	8.821750823	8.617299008	8.546690374	8.601452699	7.682732074	8.371292323	8.329104755	8.199913129	8.674560894	8.506586339	8.790523843	8.69086949	8.492282595	8.469761422	8.343247091	8.779157403	8.727511083
AAK1	6.7565913305	6.6824780625	6.9283491625	6.7377825885	6.7853895695	6.8752203005	6.942747738	6.8010282135	6.8547978055	6.827701088	6.645093737	6.572622581	6.5341800425	6.4650402445	6.4895928885	6.55008806	6.351956306	6.502296922	6.547442707	6.495135219	6.5379678355	6.927894016	6.79034102	6.9120459485	6.960269039	6.882667624	6.9461345265	6.650086363	6.8834130305	6.854976151	6.6727278715	6.8263803795	6.9584270655	6.722128894	6.8320691455	6.9575892345	6.835545741	6.768683993	6.626316632	6.7456877165	6.6947099025	6.5613375215	7.0429557695	6.768267014	6.9415829325	6.873092552	6.824549303	6.9219109945	6.8387414215
AAMP	7.989544647	8.597686086	8.027024688	7.972440168	7.675636885	7.994742697	7.749717621	7.799454156	7.672306059	7.795749129	7.788901569	8.02415752	7.778508698	7.734431067	7.884949494	7.936759206	7.899291415	7.806580812	7.942231795	7.785279185	8.037569848	7.690851918	7.972012574	7.726020838	7.605777893	7.627954533	7.754868136	7.745250741	7.738804414	7.723222866	8.299180941	7.856869948	8.314033076	8.034233554	7.920631613	8.137123588	8.517500474	8.249258635	8.047503166	7.891812371	7.975490596	7.843650241	7.932201183	7.624894515	8.141609641	7.672878246	7.586701697	7.731005609	7.782945076
AAR2	7.520250311	7.429510612	7.749717621	7.661325808	7.369703476	7.59672591	7.621531156	7.642723163	7.632691048	7.537604453	7.427551977	7.700793912	7.548060872	7.840988127	7.711021945	7.56127187	7.830974816	7.858228563	7.563656366	7.390509215	7.434005972	7.513573422	7.700665606	7.578885654	7.580018655	7.597791224	7.579678172	7.439309331	7.483304485	7.552661581	7.803263384	7.558028678	7.606517254	7.512968362	7.497172383	7.695152525	8.093595898	7.693481785	7.554033312	7.712487112	7.479156967	7.470792178	7.512321001	7.215062612	7.533925562	7.594738943	7.48064443	7.533219694	7.48905118
AARD	6.281167599	6.217229813	6.200251984	6.409466951	6.237938383	6.16489538	6.227888554	6.298529565	6.300007049	6.315453392	6.235090241	6.17161667	6.168245032	6.128016594	6.204676122	6.181847997	6.184451576	6.19956057	6.233896905	6.113619426	6.147012393	6.241633611	6.061192389	6.275626293	6.19269786	6.194612055	6.292401774	6.258172516	6.281195334	6.125890804	6.157646443	6.272312319	6.391977308	6.216156597	6.08123784	6.053855921	6.118013417	6.190258625	6.165380785	6.107463041	6.225905176	6.179788649	6.284086398	6.252578051	6.208227609	6.227826182	6.158881963	6.298366859	6.257774156
AARS	11.71842177	11.35879068	12.12050954	11.82566057	11.9787274	11.81977189	11.95514118	11.95812933	12.24866858	12.03938472	11.55418843	11.76238294	11.62199395	11.95207881	11.56738023	11.6022385	11.68746779	11.73932245	11.72886731	11.4338748	11.62447991	11.94598058	10.97911819	12.0263667	12.01213212	11.70817861	11.86627335	11.87971116	11.66147131	11.854811	11.03128312	11.51853701	11.45045913	11.59240866	11.86336586	11.59240866	11.54095548	11.26246866	11.28273953	11.5586381	11.45045913	11.17742553	11.80576368	11.48912272	11.22347083	11.82826824	11.71081041	11.85185615	11.6367186
AASDH	7.645148443	6.77744011	7.697590158	7.679429217	7.774729593	7.447286851	7.956736995	7.818409377	7.854541468	7.892709921	7.710750288	7.375152629	7.299397804	7.560749059	7.740451963	7.560850526	7.472204232	7.666573911	7.657004219	7.210561528	7.410383139	7.72309715	7.631435959	7.729537051	7.796160315	7.846892737	7.580018655	7.578277401	7.672757701	7.818792195	7.386005173	7.579899285	7.96002076	7.60286627	7.556310076	7.127669852	7.263055097	7.665815174	7.387269146	7.536599584	7.603312518	7.64621126	7.491691583	7.689602668	7.584359604	7.706708694	7.748679621	7.673820735	7.685163914
AASDHPPT	8.4143048205	7.027564551	8.240519363	9.2238052655	9.857683664	8.791486018	9.6783737505	9.194398675	9.8720300575	9.7288573895	9.6524365805	9.242257955	8.948165845	8.6254921735	9.240183906	9.2318400115	9.0080325025	9.1923088525	9.6910146855	9.916880496	9.7461277055	9.299924669	7.9213386505	9.494567124	9.5439063775	9.2304742075	9.3104993165	9.634815702	9.480426797	9.5872124895	7.9097091855	9.668369109	8.5315913895	9.2931449155	9.8686780345	8.9434628465	8.357220995	8.566226869	9.2797086725	9.6067937015	9.627453283	9.357268457	9.583425695	9.6549528725	8.121017333	9.357671128	9.5768637305	9.754122655	9.725385017
AASS	6.4116460905	6.294739887	6.437318764	6.5365505245	6.548825062	6.7689576395	6.533061694	6.749020891	6.717888271	6.6007192835	6.6740829475	6.382926308	6.3645860025	6.397706002	6.482755453	6.5184842905	6.4717727085	6.4462539995	6.396804155	6.390588969	6.3306541925	6.617913281	6.6958342995	6.5434161645	6.661856595	6.571029369	6.4860245555	6.518188049	6.6312987045	6.8081440015	6.577864787	6.645035047	6.2895716885	6.5908007655	6.4693465935	6.583568851	6.632204479	6.664754006	6.6937404795	6.593561294	6.807171836	6.7657132305	6.5322896	6.774149557	6.597194079	6.6567656825	6.61954543	6.5120542615	6.670482147
AATBC	6.23786596	6.043046009	6.129189654	6.128660551	6.12765554	6.186058552	6.188209065	6.191961206	6.125273933	6.187130046	6.156118752	6.195729301	6.189639914	6.140284402	6.203021207	6.167156159	6.171529781	6.20265959	6.146588839	6.038494204	6.475709156	6.120062285	6.184258668	6.179837744	6.074160522	6.062657298	6.301583705	6.176472189	6.223162923	6.152431656	6.133539606	6.215100418	6.030363888	6.095325857	6.159288911	6.065910906	6.193663709	6.06893732	6.167339105	6.083064676	6.177517935	6.146681809	6.129189654	6.14511002	6.120602136	6.104407058	6.229455025	6.117783918	6.123930065
AATF	7.621531156	7.942107632	7.610660468	7.342892954	7.224897588	7.222217855	7.398592456	7.446248714	7.333398565	7.275236872	7.216986137	7.495667842	7.549187111	7.686622786	7.427659993	7.540195544	7.628850224	7.719427296	7.407137937	7.112621853	7.651566993	7.33306822	7.84847209	7.387059141	7.434400822	7.405617344	7.548990864	7.457045883	7.35810905	7.364204016	7.83437754	7.205344814	7.697247273	7.284933035	7.286525649	7.470020783	7.717576365	7.479986395	7.278225514	7.305511576	7.417324303	7.359542443	7.298788698	7.03272567	7.691473885	7.304464764	7.241338615	7.325068261	7.228189818
AATK	6.94670941966667	7.141586477	6.76765342833333	6.65681425766667	6.65212825	6.725122058	6.600456244	6.88591951233333	6.73765117	6.71442079533333	6.65931332266667	6.547712191	6.626954657	6.8417339	6.67024568066667	6.63001157166667	6.62827549733333	6.65183896466667	6.64532263733333	6.63169353633333	6.66515324866667	6.640585666	6.96571454766667	6.64140902866667	6.627560599	6.686159387	6.71576492866667	6.64248892266667	6.72887943233333	6.68550027033333	6.789712145	6.679198479	6.76179278033333	6.75193808366667	6.66056484733333	6.762209422	7.20622289366667	6.74209424433333	6.86120779066667	6.90144099733333	6.85180287766667	6.850586664	6.617755312	6.65763674666667	6.756641946	6.79421368733333	6.57720626733333	6.669693945	6.65647081833333
ABAT	7.73518877533333	7.99456212333333	7.67906966466667	7.92025156766667	8.02551669666667	7.878506395	8.063868757	7.77432053533333	7.99343019333333	8.00872769233333	7.987404364	7.77061480366667	8.01631882566667	7.70954467333333	8.014127563	8.08645719666667	7.88119717233333	7.72215166966667	8.04250288566667	7.72670946433333	7.58038445033333	7.98996998133333	8.235951274	8.06743762666667	8.08006089066667	7.98859350433333	8.01611555133333	8.13418632866667	8.159847937	7.88014605266667	7.67785522133333	8.10955680266667	8.60963283733333	8.04002567	8.01849277366667	8.010785444	8.12011442166667	7.95012315266667	8.08708294433333	8.02235866166667	8.123076725	8.00487543866667	8.07517803566667	8.220133126	8.311158919	8.03109233733333	8.08280295433333	8.08142465933333	8.091959754
ABCA1	9.27286691	9.21323264	9.080462038	9.018247978	8.966775374	10.59019223	8.943119725	8.745163451	9.040626147	9.237287533	9.630099605	9.204715885	9.190750005	9.434711991	9.576166519	9.365312331	9.707325718	9.804855875	8.980563647	8.691727896	8.737729965	9.438789092	10.04954177	9.465936325	9.318567426	9.348407455	9.182832004	8.612458958	9.642359145	9.145561482	9.710210829	9.294522791	9.970149144	9.217212895	8.587791083	9.636853893	10.32920103	9.680692748	9.484625815	8.446605194	9.227221482	9.335575876	9.176162686	9.586298496	10.25588123	8.772080336	9.108009167	8.629160091	9.26610649
ABCA10	6.303493299	6.183089256	6.2727980585	6.487205248	6.606142527	6.358801927	6.444655614	6.438623486	6.6459678005	6.489949873	6.5043986965	6.2897771675	6.2495149925	6.224314287	6.3645305185	6.371833353	6.3396992445	6.355393656	6.349408981	6.3418946085	6.348482122	6.484184719	6.2834131535	6.393346869	6.469771439	6.427652494	6.2325710405	6.4132197295	6.39176826	6.4666897415	6.272770908	6.510636958	6.256570242	6.3467493005	6.5489728375	6.3821330715	6.197593707	6.2518321035	6.287188831	6.322824292	6.440418877	6.420374018	6.5799947	6.5138074385	6.190238041	6.391451617	6.4013434385	6.4984201905	6.6312608725
ABCA11P	6.281167599	6.223210556	6.252729878	6.646357162	6.924086868	6.487132501	6.537481855	6.579349686	7.022766991	6.837230311	6.76798223	6.325010136	6.277264439	6.271667538	6.446694257	6.429500323	6.401459502	6.457263039	6.410023526	6.538635475	6.329991443	6.646647623	6.332880894	6.439247926	6.620324155	6.572473537	6.378290925	6.656799782	6.590517373	6.606768912	6.306372877	6.636391476	6.172830672	6.594388857	6.69699556	6.227290598	6.397080889	6.435968596	6.508951536	6.553102613	6.678857807	6.593981156	6.736302977	6.710240649	6.306254886	6.552749362	6.593027672	6.628921528	6.749931184
ABCA12	6.139839049	6.1192927795	6.103301899	6.133698468	6.1524470045	6.191729594	6.154210486	6.127019481	6.166374903	6.1478085375	6.15250768	6.196785543	6.1363395015	6.123466184	6.1369825665	6.0823086305	6.134934314	6.142297034	6.158086143	6.1473642665	6.110837927	6.1172522365	6.172642555	6.141237267	6.178432132	6.1297104315	6.192132787	6.196075294	6.1299735605	6.155463791	6.1561103335	6.1698646235	6.152810849	6.123382401	6.099412658	6.109552983	6.171958681	6.1691649835	6.139294263	6.154644796	6.1445288565	6.191303857	6.1324624495	6.3085511645	6.184923952	6.143314282	6.1179813305	6.1578919275	6.1704409965
ABCA13	5.987458993	6.005336868	6.074912206	6.191980845	6.11385858	6.080728952	6.115920985	6.116845305	5.99116644	6.126407333	6.117999033	6.031842848	6.027665719	6.024146567	6.162406854	6.067062355	6.047459652	6.034342467	6.050345406	6.072252259	6.134858781	6.071152272	6.082112824	6.148103544	6.070492102	6.11864539	6.109423089	6.140305011	6.125605236	6.159434868	6.082425934	6.152186678	6.092035188	6.06447586	6.10861499	6.060089356	6.055232571	6.111051054	6.061351336	6.046176471	6.027158461	6.113956569	6.154588603	6.100633311	6.115328895	6.007838221	6.157244251	6.1158396	6.085448347
ABCA17P	6.863122283	6.298325625	6.9406546	6.467302926	6.373946376	6.404252616	6.664102774	6.4938465	6.445928473	6.395847983	6.357455428	6.391298054	6.413242655	6.331833183	6.294965491	6.371311445	6.447048985	6.434682363	6.367026806	6.405584168	6.273201565	6.56042468	6.268539252	6.546217552	6.621656041	6.545637452	6.505597496	6.466479086	6.519802576	6.479946536	6.150542251	6.192614459	6.440599478	6.435752101	6.330181878	6.614467267	6.255397587	6.311101978	6.308663249	6.460804137	6.356208852	6.246032466	6.439269398	6.202882501	6.285631427	6.431256346	6.496666945	6.420336666	6.349622942
ABCA2	7.4723553295	6.784993344	7.3413044485	7.0883103095	6.9379781145	7.173267649	7.105062673	7.541472139	7.118121621	6.995857534	6.9654695345	7.9019915725	7.926951102	8.9797612475	8.2651492575	8.086464553	8.3926083935	8.3443940105	8.063908377	7.8788821155	8.024480778	7.221440692	6.976181148	7.0250233465	7.3589327085	7.2761710675	7.393952694	7.1336684675	7.1807396185	7.196124199	7.7094282405	7.7571386715	7.3517446025	7.9098837875	7.714487849	7.9199702235	7.5350449055	8.0811763055	7.915882794	7.749667046	7.996297596	8.267749755	7.491140261	6.5841918575	7.5283861925	7.9613262235	7.1958539815	7.5864483535	7.747850221
ABCA3	9.878484336	9.849329847	9.712468742	9.587857821	9.328088515	9.466504183	9.261454511	9.492688595	9.327066655	9.156126912	9.452589074	9.286620001	9.410242197	9.236775296	9.08913819	9.141209396	9.08184764	8.963236944	8.920039735	8.794399285	8.766914204	9.190750005	9.345291004	9.093271054	9.066981217	9.305695803	9.288906791	9.46426231	9.094377116	9.248364187	8.758471658	8.870894587	9.204973159	9.155376325	8.988412933	9.026478968	9.154909821	9.105793312	9.007839166	8.899238129	8.891891014	8.803574268	9.141695289	9.582767598	9.129346179	9.199950117	9.247377608	9.180812528	9.014854107
ABCA4	6.28297854	6.279539046	6.349374502	6.312698797	6.480920422	6.329325076	6.333783509	6.301256009	6.304640616	6.32544879	6.350621734	6.281617536	6.187989946	6.290560168	6.416287268	6.263094597	6.306338455	6.333665931	6.295027869	6.211622135	6.268557171	6.476079347	6.268539252	6.343271688	6.26342586	6.361056092	6.378290925	6.42264345	6.323150891	6.328637326	6.29352215	6.270173056	6.184311323	6.295460994	6.229261072	6.185590223	6.231322055	6.288753896	6.257158882	6.297549171	6.244428541	6.340325193	6.302894104	6.297488401	6.239921709	6.392110208	6.357777634	6.396567677	6.297901512
ABCA5	6.483224819	6.208666466	6.48356605966667	6.718449067	6.85700960566667	6.63840030433333	6.58316615733333	6.61957609	6.88180867733333	6.92862817	6.68568879066667	6.40528975866667	6.44853716566667	6.288543193	6.52574059833333	6.544567371	6.350655547	6.395055311	6.54193489833333	6.63629819066667	6.39750788866667	6.70147317433333	6.24506321366667	6.66637004033333	6.65578998266667	6.66174452166667	6.55706250466667	6.74893548533333	6.638207692	6.70171793333333	6.285925538	6.771058555	6.32790532666667	6.60007542166667	6.73025243666667	6.42103590666667	6.234706082	6.43171067566667	6.484557254	6.51740454933333	6.75463599933333	6.58461867566667	6.75116047633333	6.850967176	6.216371271	6.67741172633333	6.74834039533333	6.78017944733333	6.918257875
ABCA6	6.7394025625	6.3317871415	6.430516922	6.3926615685	6.3764738765	6.398428189	6.3840047115	6.418705257	6.4896125575	6.440265678	6.2976438725	6.287548349	6.2518023555	6.361210586	6.3681928965	6.42607445	6.30436879	6.3635500025	6.3853373075	6.2548612965	6.4181548195	6.563774404	6.4668930165	6.467626571	6.5563073185	6.4801076015	6.3772169935	6.4093125555	6.35175678	6.462477738	6.320423092	6.446685003	6.388638048	6.43363239	6.319923328	6.271307053	6.3717122945	6.413781527	6.3374209055	6.333928198	6.3857184325	6.525098781	6.4872390575	6.3963655645	6.3646136915	6.485122391	6.4324819055	6.4242600365	6.4069624915
ABCA7	6.646803374	6.680019076	6.6801628265	6.462195346	6.3998500635	6.4578378185	6.391285569	6.4558693425	6.3208039855	6.2876761555	6.333244012	6.5121792445	6.465718429	6.43842058	6.3894899465	6.3960773865	6.37253383	6.3192365	6.4310440355	6.326119025	6.2809348025	6.3544611005	6.2618855425	6.448924981	6.3729548925	6.456946729	6.5191467715	6.4769246125	6.4492698905	6.4082811045	6.2890088635	6.442387776	6.584642019	6.54344001	6.3271363965	6.4843231475	6.6466721385	6.332179232	6.3698189055	6.476952371	6.341624021	6.340770509	6.40520961	6.123993611	6.3864992085	6.384767441	6.377845765	6.4388164515	6.388915799
ABCA8	7.289995708	6.9366316125	7.962229159	6.8304242365	6.960363124	7.3612689885	7.6134445065	7.674815886	7.8092268375	7.006063308	6.9656572195	7.0024530055	7.10664583	8.3612615265	7.6055145105	7.293392618	8.0020091995	7.904559966	7.357781763	7.4441459845	7.20825155	7.4076478665	7.2270500385	7.2566750065	7.7288741255	7.177513419	7.8057333575	6.9491568065	7.1074246835	7.3092519195	7.416825879	6.855533377	7.4157220915	7.4015892985	6.786384306	7.1911679295	7.001314489	7.4125610515	6.8960967775	7.678059959	7.4658636765	7.6227747985	7.6722879885	6.93060828	7.2478038145	8.143246358	7.2199677905	6.9170236305	7.0970615715
ABCA9	6.5404904055	6.451744107	6.7288657315	6.537271096	6.6248608015	6.62238084	6.5984749615	6.6280601905	6.8341328475	6.6634774565	6.576606008	6.3806203725	6.3894081515	6.620039528	6.553812708	6.496466156	6.5782346615	6.549822154	6.510385434	6.46156763	6.428299892	6.672278587	6.6849540335	6.610186466	6.6980955655	6.5516147725	6.753515993	6.622898174	6.611501258	6.729831059	6.495518323	6.657542426	6.4941958995	6.714768224	6.621637768	6.579646986	6.7882537705	6.626298682	6.609297346	6.8614973215	6.7424550945	6.7143527685	6.7336563995	6.6374199855	6.5193028135	6.82958208	6.5596989255	6.625704645	6.726417176
ABCB1	7.477681979	7.893774741	8.363377809	7.671038653	7.942361619	8.537572247	7.773863166	7.735672596	7.64841764	7.945705208	7.892340379	8.365715833	8.234473472	8.056312566	8.610543451	7.919364153	8.706455666	8.333971202	8.163903385	7.864817387	8.244884459	8.029737461	9.531360807	8.016136219	7.817357969	8.636332409	8.057346704	7.966463616	8.278673076	8.457796875	9.285585206	7.863826041	7.755902161	8.252715058	7.903091897	8.206876516	9.523972988	9.363204191	7.902542822	8.427866649	8.53513664	8.785817857	7.976080208	7.415184234	9.227755876	8.283950832	8.042872164	7.68584414	7.565141263
ABCB10	7.013282369	6.392334579	7.270543144	7.392017081	8.094687599	7.747801062	7.721850562	7.502574791	8.133576552	8.022056629	8.004436326	7.616838149	7.293887481	7.329666875	7.73819533	7.515475847	7.628433139	7.556424279	7.803597642	7.669862867	7.434005972	7.64841764	7.291289326	7.754400242	7.806707899	7.664355455	7.513825328	7.768709632	7.812080744	7.799704833	7.383860703	7.896472512	7.745027409	7.670581865	8.01854722	7.465405638	7.663237423	7.805027858	7.743121748	7.612201967	8.003363238	7.842620892	7.952805866	8.034388296	7.507669015	7.740451963	7.64621126	7.957264138	7.826249778
ABCB11	6.188848102	6.237146863	6.224396009	6.255347507	6.166749179	6.182499884	6.17085079	6.17568822	6.115716078	6.110055546	6.198685679	6.131226427	6.203274465	6.121814684	6.195156012	6.1601727	6.190019423	6.220019912	6.205232865	6.123875681	6.16323303	6.153952485	6.240004975	6.173961304	6.141763524	6.151942436	6.159288911	6.180219104	6.22981033	6.188455182	6.239031417	6.181435176	6.216459063	6.212264768	6.223986629	6.209416151	6.236871306	6.148884949	6.155444754	6.191734581	6.208752886	6.300637185	6.22274769	6.178450432	6.115328895	6.241186369	6.131198863	6.143276769	6.162181402
ABCB4	6.180580036	6.044929892	6.257657887	6.179123116	6.120268906	6.175272518	6.263430823	6.133909971	6.249703223	6.178716471	6.152428244	6.211428423	6.256804964	6.330748803	6.302357739	6.307523779	6.310085247	6.264808018	6.162078684	6.174656772	6.186105954	6.123561254	6.198586992	6.205608293	6.13582584	6.258427239	6.165084944	6.178320446	6.176945595	6.318379298	6.29352215	6.215100418	6.136033375	6.311405434	6.147394582	6.140791666	6.246961962	6.136157879	6.211307435	6.228482298	6.245987199	6.25667542	6.22274769	6.295777743	6.283620111	6.193635068	6.238272553	6.067962882	6.265929854
ABCB5	6.156573453	6.10611033	6.08998878	6.116799502	6.066289363	6.017444541	6.081975469	6.158158171	6.057779956	6.127393213	6.061378711	6.113489372	6.082308072	6.113522468	6.151766171	6.077125451	6.136285201	6.126140313	6.141167634	6.118366027	6.140762854	6.125273933	6.113619426	6.053263963	6.074160522	6.105612268	6.011508404	6.123965685	6.045419698	6.060842894	6.172795033	6.203479115	6.132334576	6.234351457	6.119365865	6.144919722	6.070426889	6.157581984	6.165380785	6.107463041	6.086666721	6.160653852	6.146753736	6.081538584	6.03428371	6.126201607	6.093675751	6.048237675	6.127225828
ABCB6	9.077342037	8.760687226	9.213742053	8.806438947	8.348225802	8.405332074	8.551576463	8.762296072	8.476544099	8.398139716	8.398500487	8.989953143	8.876440356	9.078031584	8.648264328	8.708220652	8.695521303	8.69453974	8.512182286	8.183099171	8.277693613	8.595706426	8.118244108	8.538123488	8.489478891	8.591330034	8.820697927	8.588338029	8.562121746	8.665897511	8.483840585	8.327661843	8.316666785	8.752152803	8.456302349	8.760896698	8.696295436	8.474003574	8.545839409	8.664542376	8.494822187	8.464381597	8.709200362	8.247841662	8.487393015	8.675019196	8.581383355	8.595706426	8.343084388
ABCB7	8.569077627	9.110229125	8.725223735	7.793874925	7.478007763	8.088725116	8.21320753	8.162042098	7.834636286	7.814567815	7.65430361	7.873857851	7.797946524	8.071053287	7.589545573	7.696261659	7.550159768	7.800616251	7.673116053	6.966946375	6.980341416	7.773863166	8.585549498	7.824060287	7.613043157	7.743121748	7.939292926	7.699932053	7.770231801	7.629402511	8.31315048	7.578513322	8.423656045	7.725053549	7.525478815	8.032833876	8.001833379	7.985282397	7.866241848	7.58719148	7.631760255	7.984877195	7.707275903	7.633787877	8.516701184	7.941038372	7.682499918	7.718941576	7.649806892
ABCB9	7.987371214	7.35652871966667	7.473785679	8.04451164966667	7.82255817033333	7.60508457133333	7.471871443	7.849914815	7.840494628	7.86509523933333	7.72971360666667	7.74222290966667	7.72657444566667	7.61952873	8.034361787	8.332444632	7.998096625	7.871630167	7.90713590866667	7.85289681866667	7.70155283533333	7.965399875	8.22855001133333	7.579983383	7.67777150133333	7.760025409	7.559688276	7.86893146666667	7.83101915766667	7.958663431	8.20226039433333	8.12184012033333	7.62983883433333	8.10529238733333	8.12177240366667	7.365213624	7.47079345766667	7.951776657	8.37767010533333	7.48394600233333	8.00323946	8.11625772633333	8.05755231166667	7.57638982966667	7.83279391033333	7.99398191866667	7.841158676	7.942957919	8.12444175433333
ABCC10	7.684917344	8.870280783	7.541730638	7.214664133	6.908625946	7.067983528	7.047674301	7.112455515	6.938173202	6.908706174	6.989570525	8.06421789	8.856829843	8.501480814	7.657144264	8.001392528	8.327316695	7.856357699	7.509492939	7.915483553	8.247841662	7.037162921	7.851083221	7.08601913	7.030963254	7.02495008	7.051738169	6.967994384	7.043748142	6.924508258	8.04273312	6.784856392	7.045997118	7.007169805	6.845762402	7.173688433	7.111122571	7.103369244	7.032242285	7.066083365	6.936115169	7.01518686	7.025023953	6.66044463	7.520590958	7.072212987	6.976449601	6.984492759	6.778869344
ABCC11	6.24001845	6.301251473	6.18810409266667	6.25021147733333	6.250360808	6.18082403266667	6.25861405966667	6.27289632933333	6.24564001533333	6.25760634033333	6.30088861266667	6.27500373266667	6.265569892	6.23902044866667	6.28737480166667	6.27528237266667	6.26884899533333	6.273760871	6.24613364333333	6.27040714666667	6.30608693766667	6.24584997133333	6.24766039033333	6.22374988733333	6.17329343966667	6.24132018333333	6.28118760433333	6.210751568	6.23612514366667	6.27183814733333	6.35177924866667	6.22027869366667	6.31779936733333	6.244943935	6.28279933233333	6.27820740966667	6.24397864466667	6.271336843	6.255941145	6.268029201	6.24612984466667	6.21755615966667	6.29160942833333	6.27303193633333	6.228698661	6.207681055	6.26677006166667	6.26496550933333	6.25288472333333
ABCC12	7.52364719	6.50215218	6.954875976	7.681635344	7.782220313	7.063645555	7.431347421	7.477577073	7.552910218	7.313974484	7.447649227	6.882374536	6.566353972	6.567152713	7.034903988	7.132715068	6.916630443	6.972431212	6.889988279	6.773883751	7.29200363	7.531222962	6.263659145	7.279995604	7.365101964	7.530816946	7.32548072	7.73372288	7.221652198	7.566850184	6.288199187	7.297386053	6.780941835	7.575231736	7.140715277	6.939560405	6.739099422	7.007021896	6.716410618	7.137226268	7.295366647	6.87773609	7.490204636	7.226038957	6.661698903	7.234208913	7.517183256	7.273978039	6.991957944
ABCC13	6.200622062	6.304220946	6.25109908	6.250815356	6.145617117	6.231465126	6.169433603	6.242662315	6.164978394	6.235080218	6.262746798	6.729791393	6.608660754	6.655436035	6.439269398	6.609051083	6.62541211	6.497975812	6.536224276	6.70491229	6.547979959	6.155429502	6.22820899	6.160100354	6.185535029	6.115256878	6.12661184	6.066076355	6.206760138	6.173034702	6.35953159	6.225875681	6.241280625	6.18551688	6.179016886	6.243652529	6.157930049	6.121404745	6.193359202	6.070722823	6.250629303	6.167471613	6.245628154	6.215882852	6.232725283	6.262226569	6.193912204	6.130980264	6.207220421
ABCC3	6.364390726	6.526856645	6.37220228	6.387685676	6.424773044	6.70441816	6.363278036	6.461460502	6.415079186	6.256747501	6.400541	6.583355047	6.400940327	6.533654298	6.500233377	6.462968001	6.566353972	6.46074091	6.538104989	6.405584168	6.430760654	6.357204529	6.33813857	6.323251197	6.326849763	6.537755937	6.402311222	6.39063884	6.44360505	6.496780972	6.35189315	6.379662482	6.440599478	6.450888065	6.429902132	6.350715277	6.277022029	6.47547808	6.244654624	6.260672669	6.276250317	6.323964119	6.372831272	6.545998782	6.368905493	6.423739616	6.415022937	6.455777179	6.348240957
ABCC4	6.483233217	6.279539046	6.639652269	6.695534147	6.84229006	7.095558243	6.899558046	6.366579196	6.838005155	6.727313974	6.793897614	6.737355176	6.57736538	6.520065353	6.924579478	6.765933079	6.750205944	6.775404411	6.856828355	6.524728373	6.404713669	7.119028604	6.924859859	6.920954182	6.718086267	6.910616425	6.92943578	6.641238662	7.223421171	7.060257726	7.411305359	6.977213848	6.757655146	6.925797788	7.086567252	6.665234553	6.870421399	6.930225034	6.956361982	6.787964864	6.857476027	7.543448087	7.025023953	6.692364932	7.262694605	7.336428341	6.929180193	6.931263762	6.968766074
ABCC5	8.61248247766667	8.06381036833333	8.85876765733333	8.40806622933333	8.21390387733334	8.46767208933333	8.577710857	8.38617259066667	8.32819857766667	8.39632759866667	8.16830962033333	8.37764011	8.40458862566667	8.35285504466667	8.13800401166667	8.34354824833333	8.262346018	8.334518486	8.29293200333333	8.11942764133333	8.140211652	8.49094102966667	7.591819988	8.54157153666667	8.31543451333333	8.42177889966667	8.427235316	8.26479648933333	8.34610250633333	8.286234966	7.33146499366667	7.98656603433333	8.13213120033333	8.19016562766667	8.19837988833333	8.34463567066667	7.91120220233333	8.120939006	8.02771006866667	8.19122620966667	8.16480864933333	8.18588875566667	8.16652306433333	8.32333701566667	7.99250575433333	8.23526517566667	8.311103402	8.24445487066667	8.13228111333333
ABCC6	6.2228644965	6.277236999	6.21486007033333	6.21649278333333	6.2293682155	6.216395467	6.21936525816667	6.229863429	6.24096245283333	6.220675327	6.24504692016667	6.24221099783333	6.19429063233333	6.19199375433333	6.23096077483333	6.20809781033333	6.21901849783333	6.25087258516667	6.21493002466667	6.20034053566667	6.232368123	6.24221481033333	6.297202058	6.212553714	6.232440873	6.26215592216667	6.23829644333333	6.25210476216667	6.24222319283333	6.22731119683333	6.25360458	6.22602243366667	6.26713433333333	6.24053768266667	6.27368281866667	6.24866798083333	6.2904812755	6.20296315283333	6.23144760516667	6.27108816916667	6.23920946516667	6.22566626916667	6.2488486395	6.23224002383333	6.30527649883333	6.22306556	6.23317489716667	6.2140003055	6.2257298965
ABCC6P1	6.198586992	6.203018565	6.271239953	6.332479943	6.275807182	6.203763268	6.318102798	6.226972782	6.288215388	6.323550666	6.209979781	6.252159434	6.210356928	6.159786166	6.160598849	6.225146837	6.155151983	6.245659218	6.245292351	6.255347507	6.186105954	6.210912786	6.355839479	6.281888194	6.269712879	6.284520062	6.207989228	6.28812881	6.248683064	6.243416536	6.364290215	6.259544757	6.309098851	6.366010364	6.320122929	6.241425508	6.368543011	6.251399659	6.302771405	6.395030474	6.371991385	6.220502669	6.317928577	6.257274558	6.180455505	6.262226569	6.25026509	6.341271458	6.29400774
ABCC6P2	6.710240649	8.180824928	6.553718732	6.379844473	6.351630346	6.349955235	6.33752433	6.361472942	6.35344547	6.366409962	6.373910098	6.559732889	6.989973462	6.668168998	6.477581721	6.604696145	6.652015108	6.504256337	6.413809064	6.589716556	6.600138229	6.375524525	7.335542868	6.338850586	6.35026106	6.302478508	6.326402072	6.399820534	6.340581608	6.380008139	7.049510218	6.339331946	6.432153973	6.345648746	6.377875488	6.354907326	6.912176794	6.455795803	6.541131548	6.434160265	6.40770978	6.44083443	6.330774272	6.344578941	6.733853782	6.425995526	6.336389697	6.396567677	6.282972825
ABCC8	9.972816938	8.963455005	9.976322723	9.403250867	9.244509149	9.190475917	9.247377608	9.543824256	9.145799818	9.073592255	9.18128099	8.601657418	8.567275794	9.121182677	9.024153382	9.001880789	9.03091941	8.992770991	8.744065932	8.242292871	8.885018548	8.882826614	8.704664886	8.801967037	8.865904324	9.160367205	8.738126142	9.063418362	8.931088931	9.187043916	7.424405182	8.851463517	8.394572577	9.228736831	8.635221337	8.697423661	8.224773091	9.106478551	8.676290072	8.905194394	8.867172632	8.647691351	9.038698792	9.011771407	8.661070568	9.038698792	8.919669807	8.88866912	8.672754637
ABCC9	6.3356410455	6.2843515185	6.5407640045	6.341519611	6.533714547	6.624031459	6.6413705245	6.5652370375	6.5334146175	6.461800882	6.4599927025	6.5341713105	6.364172514	6.4110973445	6.566711042	6.4034273145	6.556954688	6.585619937	6.490214388	6.340058576	6.3602129565	6.618839407	6.5970950875	6.536783438	6.365351408	6.669989298	6.462877078	6.5303771585	6.6054115545	6.685884145	6.9852316825	6.61216721	6.5581016385	6.6708626735	6.5866119785	6.680020962	6.6331076475	6.8608832255	6.5913955025	6.708593032	6.64845107	6.68225347	6.482329813	6.6120584335	6.6717864035	6.85090753	6.5145127985	6.665492782	6.551254971
ABCD1	6.166036037	6.124438557	6.246238968	6.175931803	6.19573696	6.141060243	6.206503252	6.180836425	6.198781323	6.173842269	6.110305253	6.434651545	6.37140804	6.425865047	6.376276468	6.390792229	6.292639131	6.371646551	6.351314096	6.199392926	6.293133808	6.376452186	6.287675578	6.176945595	6.235118452	6.260081991	6.227782959	6.216187618	6.186976115	6.323251197	6.514010233	6.299294619	6.200600294	6.485296877	6.397468644	6.322839378	6.418941443	6.44167317	6.619190159	6.345556449	6.495704925	6.44083443	6.257251273	6.299234938	6.309634205	6.353240667	6.289420837	6.266166558	6.247415436
ABCD2	6.231925108	6.17176525	6.256080019	6.261455861	6.267901418	6.122173461	6.326771837	6.219061187	6.28124991	6.21572277	6.315146813	6.165342422	6.211868556	6.222098229	6.246961962	6.196743002	6.212808121	6.162831728	6.146588839	6.190086833	6.236340842	6.247766151	6.172705898	6.358513167	6.285339397	6.17727501	6.270462759	6.320507973	6.21009373	6.31154582	6.197896754	6.337428765	6.284428901	6.38103983	6.341764893	6.176934466	6.208678166	6.313838876	6.227490456	6.316078617	6.268166311	6.221966248	6.228370603	6.383325714	6.234533505	6.257991278	6.308563667	6.221885419	6.354169631
ABCD3	6.957953761	7.613582711	7.088878675	7.192172367	7.524193608	7.306247068	7.394143611	7.22801322	7.460252848	7.434225243	7.330196455	7.033919123	7.194781851	7.177473497	7.361392958	7.120380249	7.114916694	7.13975166	7.02282441	6.823944485	6.761453146	7.2713821	7.780076266	7.282587694	7.212162251	7.141820208	7.059448759	7.211575774	7.318960174	7.462575978	7.533026563	7.270436093	7.70979471	7.249678992	7.292099292	7.185362778	7.982903081	7.361845258	7.41311658	7.70979471	7.362858194	7.168498845	7.15626094	7.419968809	7.613852838	7.173152911	7.271646786	7.174845938	7.345761676
ABCD4	6.363862816	6.8278185105	6.4177428235	6.360589132	6.2924132055	6.3203528125	6.3240062715	6.3608137245	6.292661329	6.3425055	6.3269001535	6.691947189	6.728983609	6.737504705	6.5610511815	6.624578248	6.746720487	6.573090229	6.623352899	6.727163648	6.75861727	6.264366278	6.378409561	6.275189487	6.348547045	6.3444422805	6.3693776825	6.3184825615	6.2597829945	6.2683719535	6.428690781	6.3782514135	6.336062351	6.373388367	6.3121551865	6.297473902	6.331549089	6.2787555205	6.3638890475	6.3882984475	6.3162295845	6.298905423	6.2545318775	6.1964969745	6.427113121	6.3352536285	6.270914308	6.305881166	6.3354865615
ABCE1	7.5630766695	6.662494715	7.462830802	8.1438805355	8.6679364505	8.3536353385	8.2693396945	8.0870207545	8.5423224265	8.6239249795	8.6242310135	7.968248079	7.8700621735	8.084468784	8.344614867	8.1612632125	8.284489402	8.290270045	8.4632211055	8.5871842495	8.44054406	8.3066724405	7.820673829	8.1634838515	8.5745611445	8.343357166	8.2709627185	8.453208042	8.434222535	8.656323424	8.060531592	8.5546385685	7.9743317945	8.206072423	8.635029598	8.1210051915	7.8793730985	8.038980869	8.4794438105	8.319776724	8.450412394	8.3670389925	8.5113155065	8.6366430245	7.8344937655	8.5370835825	8.56887116	8.7417923525	8.716260225
ABCF1	8.587131161	8.4071038895	8.551958924	8.67492871	8.5407428655	8.615989218	8.5268197785	8.6039752915	8.5475042915	8.5042823305	8.520544118	8.459410199	8.2906963825	8.5116129235	8.4726850205	8.394646259	8.3673158835	8.3840950245	8.4590289395	8.501140775	8.579199597	8.592170246	8.435044338	8.4935852845	8.5590224175	8.55874836	8.434308749	8.550190006	8.373385725	8.526710472	8.806096977	8.5435128845	8.546822787	8.5674435425	8.4165181595	8.5490804965	8.634707252	8.442498363	8.50684473	8.335225422	8.3646000505	8.372436426	8.4560461935	8.585301353	8.51679941	8.3717218965	8.55702222	8.4912003575	8.451761053
ABCF2	7.255863226	6.847429534	7.193067437	7.396350294	7.193858165	7.162129621	7.123399157	7.379879691	7.516865311	7.276152393	7.127899867	6.705924922	6.687682754	6.710190344	6.863561688	6.927793056	6.71883244	6.874947949	7.021252987	6.721258656	6.723510782	7.244250293	6.674755849	7.221738416	7.293018862	7.258845795	7.145412085	7.311666576	7.263543985	7.219391687	6.774598909	6.981397109	7.066000711	7.08126092	7.238758261	6.954772077	7.163055806	6.842738397	6.959190863	7.000967662	7.030022261	6.808270052	7.120380249	7.246323494	6.652136267	7.036631883	7.257135379	7.267330265	7.313475468
ABCF3	6.689421437	6.349450821	6.455859169	6.713590288	6.665641876	6.599726858	6.558307281	6.653354439	6.656354464	6.571502523	6.591174608	6.486384642	6.415992665	6.48240967	6.57839899	6.612090302	6.617116505	6.584473474	6.540149861	6.464821463	6.34651859	6.770408066	6.347964835	6.67405551	6.770610504	6.654285242	6.625223833	6.787272745	6.689421437	6.797305622	6.412387047	6.87111403	6.478979549	6.703722261	6.878089912	6.549760837	6.740824984	6.671957926	6.772319826	7.01661009	6.819019853	6.667178472	6.826054648	6.431367772	6.517769558	6.725011545	6.725332478	6.791106791	6.851726602
ABCG1	7.036646056	6.80335901825	7.11291672075	6.98414100875	6.82307497175	6.99556774825	6.8885355705	7.02420221575	6.9081533785	6.86832302375	6.91262859925	6.8847785615	6.7065848965	7.152715434	6.92892398475	6.95803243825	7.0269405045	7.152754819	6.85180995425	6.78743067925	6.6392090065	6.9148383445	7.06514494775	6.977896828	6.95152243125	6.90359861275	7.0123440655	6.81175742875	6.9254050825	6.91107146475	7.08981570625	7.01153160575	6.87311043575	6.9443678755	6.92180897	6.9428387105	7.1235201165	7.09429990475	7.08979619425	6.93211676775	7.04448796075	7.02720260775	6.8708273625	6.957529484	7.10704375925	6.99058155675	6.8949816825	6.7722712125	6.90211661575
ABCG5	6.289142402	6.294347811	6.25109908	6.213757155	6.30994441	6.157498605	6.246628378	6.377203932	6.271239953	6.223143304	6.265875958	6.335683322	6.196355008	6.123887585	6.27482871	6.241740652	6.269912016	6.248066091	6.218883035	6.168931683	6.268557171	6.301632888	6.320511614	6.403543733	6.328366648	6.290649802	6.347016545	6.294126127	6.270593244	6.307381729	6.231134548	6.257187666	6.261125465	6.255660861	6.338358303	6.216459063	6.262262983	6.346668391	6.271646053	6.32014291	6.318867585	6.230547972	6.361922017	6.422589013	6.367245301	6.275573512	6.281519356	6.342729844	6.323268316
ABCG8	6.212729213	6.148039921	6.220914681	6.276368632	6.204936655	6.210971727	6.212837351	6.278578116	6.261566559	6.18260348	6.283117639	6.139827319	6.10699963	6.130218187	6.217475086	6.29696359	6.300260998	6.268820715	6.185065277	6.275628349	6.126036619	6.192053041	6.181976775	6.259149047	6.179851209	6.359661047	6.111408197	6.344675596	6.205014647	6.254381501	6.13094674	6.139199798	6.235097384	6.287679176	6.138657862	6.136634065	6.178634573	6.177264119	6.195341736	6.240032635	6.252131095	6.247939826	6.278147873	6.281528002	6.246847504	6.300120502	6.314300559	6.330435729	6.320733905
ABHD1	6.563795911	6.359845854	6.548387795	6.599653277	6.50098297	6.624910238	6.566954319	6.59499284	6.513523268	6.603454396	6.594388857	6.296889376	6.379465453	6.442423084	6.404887154	6.320276572	6.438196515	6.381247474	6.349457082	6.132281518	6.182682315	6.469744311	7.02327456	6.465912988	6.508963607	6.63564855	6.432880769	6.492287951	6.457327567	6.493340152	6.412387047	6.524510866	6.568148044	6.60941242	6.520182462	6.27147331	6.38939529	6.671957926	6.463058255	6.592065777	6.478904441	6.540029806	6.42043262	6.515349105	6.604950835	6.434319705	6.543677001	6.330435729	6.445907218
ABHD10	8.318710754	7.897501537	8.210949212	8.088881768	8.066462771	7.823013667	7.921221897	8.196508852	7.932646784	7.948363226	8.002954452	7.659842586	7.710275203	7.635522098	7.886951769	7.791782729	7.812511138	7.777696252	7.875867634	7.972166823	8.023711009	7.785724571	7.651109156	8.118113702	8.046388658	7.86087272	7.839774082	8.118244108	7.864723283	8.005142761	7.607537782	8.01542024	7.523852004	7.720991695	8.142494503	7.606193545	7.824060287	7.574858731	7.706009999	8.297061406	7.861930455	7.701992424	7.950433317	7.943648753	7.582561388	7.720881051	7.943775685	7.972166823	8.111124882
ABHD11	6.09489973	6.1232967885	6.210853553	6.1501257105	6.191159136	6.1899406745	6.155822337	6.174966404	6.1775850795	6.172977426	6.10663446	6.154615569	6.194338081	6.085144201	6.221301434	6.185434683	6.1410442775	6.140529407	6.1467346155	6.137762633	6.183817311	6.190710567	6.199329508	6.201777565	6.212075817	6.162550678	6.16888251	6.114371379	6.1875151525	6.231400044	6.14094723	6.268109431	6.1938542565	6.160639912	6.227912155	6.1428204485	6.1406975045	6.152148217	6.1133725275	6.153753076	6.2023707325	6.162229133	6.10465197	6.1182597445	6.1482081995	6.1529317685	6.173237537	6.201040172	6.193057318
ABHD11-AS1	6.212729213	6.198863774	6.264163945	6.244419436	6.15717642	6.256826479	6.23618192	6.229552289	6.199615449	6.177055535	6.134719209	6.139827319	6.205105044	6.204487802	6.189027209	6.234460376	6.118222003	6.20265959	6.169823985	6.354924103	6.273201565	6.245301744	6.189264109	6.255203711	6.156063461	6.139331848	6.161231177	6.206929472	6.264285122	6.221444727	6.1927722	6.192614459	6.272459263	6.187120264	6.234912788	6.157642491	6.233284031	6.201568919	6.221274748	6.190321589	6.204113693	6.150296531	6.219013956	6.294029156	6.177183176	6.207413466	6.217394558	6.143276769	6.271723086
ABHD12	7.32946874566667	7.667381993	7.388530209	7.479514364	7.40068338266667	7.30971155066667	7.58318163166667	7.27145907666667	7.38576063733333	7.37033404566667	7.412479455	7.67131845766667	7.52309055566667	7.61862921533333	7.731128882	7.80226267233333	7.553069702	7.534925509	7.656705484	7.57537216966667	7.73564910533333	7.632081934	7.54264135733333	7.611247156	7.58293739766667	7.362324457	7.64284099266667	7.74411651233333	7.73468943533333	7.51067409833333	7.70834044533333	7.84021509633333	7.399754166	7.854943823	7.75442525566667	7.64713314433333	7.69068552133333	7.81777569766667	7.841138494	7.78312292366667	7.80886256133333	7.801195544	7.47903634333333	7.13916891933333	7.62846334733333	7.736973752	7.488918711	7.468394661	7.618086933
ABHD12B	6.37315902766667	6.28475990833333	6.28693675066667	6.543346007	6.66809239533333	6.42478663066667	6.46289202666667	6.485715655	6.57143331666667	6.51985279433333	6.55248136566667	6.347818285	6.310649653	6.31357448533333	6.351492351	6.379247472	6.35353128466667	6.342396021	6.45316881566667	6.37635031366667	6.43572556866667	6.46841491866667	6.32908110366667	6.42416948266667	6.48338090033333	6.48045298733333	6.437780924	6.50221261233333	6.524507373	6.57162372033333	6.235817282	6.52914002766667	6.35557294833333	6.464275879	6.45400557233333	6.32838831	6.37917255633333	6.34572428633333	6.35092213933333	6.49479916733333	6.47049261733333	6.39193564733333	6.46914840666667	6.54780207133333	6.30273409	6.52669071433333	6.54626782033333	6.51834185466667	6.52661246533333
ABHD13	6.310542212	6.2504432365	6.3096532365	6.2756332665	6.3414295935	6.250927879	6.3219984375	6.3700618325	6.2994813735	6.3312426485	6.32994499	6.24104556	6.277826795	6.2821391875	6.293306294	6.2737240315	6.237449738	6.2795944635	6.228312061	6.1754812025	6.3300070925	6.3268501545	6.320276128	6.3355690325	6.352102025	6.2602946765	6.253309571	6.2936720595	6.2228422215	6.2808330655	6.253302884	6.2904670255	6.375719406	6.3105198195	6.341297024	6.311696609	6.2541525885	6.285125616	6.294172548	6.278468968	6.310186666	6.2956315585	6.41053968	6.353414982	6.316364846	6.4341753555	6.336612189	6.320353481	6.3543156985
ABHD14A	8.786662904	8.545668399	8.491959372	8.682427048	8.280591348	8.115070172	8.154716075	8.379499083	8.082197395	8.082663551	8.326688458	8.587617218	8.489478891	8.409842998	8.509915941	8.745511026	8.588338029	8.399991221	8.575791684	8.923189017	9.077587002	8.264974011	7.930787267	8.204500526	8.306394752	8.293959547	8.389161471	8.548063366	8.426887279	8.264221301	8.189147145	8.532109816	8.286385735	8.57110839	8.579169846	8.105768747	7.990621952	8.269841409	8.397607695	8.248626305	8.36765073	8.259496688	8.390011596	7.907392579	8.012328036	8.20113952	8.389579711	8.36765073	8.319536784
ABHD14B	6.749358688	6.461878596	6.50131385	6.444752301	6.336434401	6.367546711	6.394439977	6.507076054	6.411001503	6.453452368	6.433023638	6.326400238	6.305992815	6.372234786	6.412809453	6.344392029	6.392827265	6.372535192	6.343717473	6.368514087	6.093847914	6.476079347	6.671820875	6.457572698	6.468292746	6.460201225	6.373086984	6.457676872	6.416491034	6.516643673	6.720546294	6.326400238	6.469761867	6.491189897	6.379496468	6.273920623	6.509447407	6.554891303	6.380823795	6.60426999	6.418726589	6.476730102	6.440862628	6.204408958	6.479289897	6.405414268	6.492943278	6.404359874	6.424051326
ABHD15	6.616362056	6.578301732	6.635889585	6.544931773	6.687979359	6.719559352	6.863122283	6.628245995	6.61457266	6.671820875	6.680468776	6.843650427	6.640637461	6.632738955	6.643344244	6.637819063	6.508695623	6.583388067	6.752306271	6.319241217	6.380166386	6.811751261	7.145321569	6.80452836	6.836763609	6.735021859	6.949351226	6.751677985	6.80673902	6.978204886	7.079556013	6.88386246	6.890658084	6.678608628	6.735935331	6.628121882	7.198780984	7.018322877	7.008674489	6.748201846	6.920465718	6.784588663	6.581229752	6.640604663	7.228383206	6.669899284	6.726972525	6.5774741	6.583355047
ABHD16A	7.987455889	7.977139031	8.001952633	7.98084494	8.063483404	7.927226353	8.021049501	8.052525898	8.014537868	7.946997185	8.111278149	8.239435552	8.028995095	8.161281969	8.213802045	8.138373145	7.929333685	8.042594077	8.155330432	8.587964948	8.519174326	8.090632058	7.877909421	8.123565746	8.183993999	8.01729269	8.009761131	8.197798595	7.954799286	8.069400488	8.031551423	8.084028862	7.87169343	8.202421706	8.533166523	8.422008399	8.50217389	8.08310081	8.06586788	8.270647599	8.106824115	7.931515594	8.237714244	7.851234551	8.07566778	8.15033034	8.152185655	8.403517017	8.09048815
ABHD16B	6.225495776	6.184027707	6.08235583	6.169522649	6.130661446	6.242114493	6.217848333	6.142399655	6.102655367	6.18260348	6.134719209	6.141763524	6.080260314	6.191024523	6.099822427	6.174636574	6.114043034	6.155911827	6.143054211	6.234094244	6.143874387	6.118400419	6.139945236	6.253776835	6.068665143	6.160896605	6.193414095	6.058062551	6.138846048	6.091240347	6.101668207	6.067710537	6.101610124	6.105187567	6.106733665	6.122255489	6.113892449	6.183655797	6.221274748	6.046176471	6.094424829	6.158976198	6.13914654	6.177111097	6.095302881	6.161394888	6.176674963	6.1158396	6.104399328
ABHD17A	6.122655981	6.0725262425	6.1301889555	6.1166164775	6.157387702	6.114589388	6.11409897	6.1614344485	6.156180316	6.097530687	6.054825263	6.104591517	6.1430855005	6.114555462	6.152428296	6.121689933	6.1761556625	6.152527243	6.1254481165	6.199036919	6.169765911	6.120351368	6.125476737	6.152836183	6.116036202	6.1151395345	6.138209711	6.1351093825	6.1918260175	6.105590328	6.17982909	6.123417567	6.215559603	6.153298414	6.148304397	6.1924665445	6.1337963995	6.307829902	6.2111714845	6.1768823595	6.1463992255	6.157240654	6.1923627085	6.1202054775	6.1805391655	6.1383950195	6.1229541575	6.202472281	6.2018535675
ABHD17B	6.8221992435	6.6592070935	6.7898441875	6.758967766	6.8741490895	6.8695670385	6.98540866475	6.9686022725	7.088674523	6.938112628	6.8496965425	6.6816065125	6.6006868265	7.0059907655	6.78111398975	6.65973295	6.70336514675	6.81306884775	6.7498694515	6.717402821	6.523336717	6.95671188575	6.69863129425	6.950699203	7.1193417975	6.97188520475	7.0824028925	6.81561471775	6.89281294275	6.93678049725	6.54527590475	6.77575405725	6.87901593475	6.80062921475	6.8743640025	6.64281651125	6.63070354525	6.82823657975	6.72844191325	6.812923454	6.913716751	6.990617272	6.89046871375	7.01644581525	6.8152111465	6.9715736745	7.0264774355	6.870240138	6.97001120725
ABHD17C	10.24909399	10.55167475	10.43875014	10.01000067	9.848218443	9.957643648	9.927035708	9.837514951	9.766152569	9.811260131	10.00030037	9.659136444	10.01125101	9.800781185	9.727901668	9.783361093	9.920306961	9.949521138	9.724066963	9.690691742	9.543160757	9.77986165	10.26530669	9.902452577	9.653935395	9.878484336	9.766853695	9.84577015	9.828772723	9.688065059	9.885538758	9.693930816	10.60151685	9.769662682	9.381297685	10.01846931	9.756462949	9.956973207	9.981501864	9.663003555	9.70607715	9.60508947	9.768606412	9.892001013	10.32234251	9.691309729	9.829450478	9.561745837	9.501563311
ABHD2	6.54990685666667	6.57916686266667	6.516621501	6.50779511566667	6.46329484133333	6.47864238033333	6.45896336066667	6.52282689166667	6.40769816033333	6.369136386	6.44150643033333	6.47283354633333	6.34270512766667	6.38091982933333	6.387298745	6.33796580733333	6.34250158133333	6.36105809766667	6.28727852066667	6.39881041433333	6.390991251	6.42317605966667	6.57653975066667	6.37186934566667	6.41714930566667	6.410296096	6.45398540666667	6.438702751	6.40815201133333	6.381225249	6.38555029566667	6.359019928	6.48130643866667	6.474623209	6.38013368766667	6.46684366466667	6.52951684466667	6.33905009466667	6.42915499466667	6.41327806033333	6.40686310366667	6.362057298	6.46247902933333	6.51580587266667	6.458912856	6.446729147	6.43119912133333	6.43661708333333	6.363478723
ABHD3	6.592717287	6.86373433	7.385278084	6.765077396	7.078202648	7.198678636	7.511771279	6.92013038	6.975689042	7.154976865	7.127899867	7.726020838	7.792183829	7.972440168	7.580570598	7.715615901	7.725658918	7.775374659	7.582465502	7.398849057	7.404873327	7.267330265	7.293192888	7.365286851	7.162677098	7.291063108	7.383196651	7.08108891	7.254684975	7.205478752	7.595775929	7.116595414	7.679620269	7.29200363	7.071518719	7.621294888	7.468876545	7.365286851	7.426593445	7.51944502	7.198109136	7.21868993	7.032308442	6.914688704	7.633682313	7.159302179	7.119980139	7.071014787	7.000142138
ABHD4	6.742111955	7.292628581	6.581604978	6.53913957	6.494960953	6.528075896	6.524416701	6.499038816	6.425386196	6.42009257	6.673127124	7.053661092	7.114409926	7.388286347	6.921771552	7.171980411	7.241916039	7.079635712	7.002096964	7.272594837	6.816322538	6.534799299	7.074708432	6.4312905	6.501934778	6.498775297	6.560304423	6.521191806	6.675603799	6.503021185	7.252369199	6.522701839	7.047588042	6.677240617	6.600692755	6.849256483	6.848976058	6.815638539	6.725762955	6.772109121	6.577582175	6.741812342	6.539781055	6.464720775	6.923008425	6.69801895	6.465425949	6.604462554	6.541045741
ABHD5	6.463628694	6.584283104	6.750090738	6.661185014	6.962230502	7.174652123	6.969922184	6.68481527	6.892668276	6.84629166	6.831754442	6.810769543	6.687682754	6.910399744	6.734883015	6.664169249	6.746536299	7.034628805	6.756967697	6.420085262	6.462320461	6.994897395	7.113809648	7.07837694	7.043815551	7.03820945	7.10390498	6.87620364	6.876148968	6.947169394	6.950610628	6.843069996	7.4252919	6.932581241	6.802783303	7.231833792	6.888501085	6.904433915	7.016545088	7.043350643	6.915157807	6.880548629	6.775404411	6.823586117	7.258040229	7.017102271	6.869024848	7.000498642	6.850179673
ABHD6	8.572160469	8.135499446	8.762716403	8.632561005	8.724638901	8.327837029	8.850595247	8.730170959	8.776850497	8.355836568	8.379855914	9.176162686	8.776850497	9.3117769	8.744065932	8.470554897	8.599278839	8.73279626	8.939479008	8.833499374	8.479713582	8.542265281	8.263121194	8.688531924	8.914972908	8.481599612	8.969227935	8.834284533	8.357452814	8.371136016	8.199613752	8.610543451	8.432492199	8.587617218	8.725223735	8.358774563	8.879446992	8.429065608	8.58706405	8.946310344	8.570200582	8.355471695	8.751067058	8.551395637	8.37779239	8.868850062	8.528437264	8.741113069	8.522357024
ABHD8	10.95852592	11.12249234	10.94287381	10.29906614	9.84276582	10.28290905	10.316823	10.17616668	9.760575353	9.915575794	9.876745935	10.61662814	10.77542777	10.5470311	9.926654758	10.29216471	10.14871289	10.16914836	10.07979817	9.611232526	9.752257199	9.868020672	9.753610676	10.05521662	9.828772723	10.076092	10.40037436	9.920685028	9.892001013	9.715226372	9.984646003	9.771614827	10.26257316	10.31729141	9.717111621	10.26530669	9.76543739	10.08979569	10.04464335	9.489797911	9.847866101	9.716180192	10.05916047	9.937403772	10.4807152	10.07303389	9.859205955	9.9396079	9.837105987
ABI1	7.2972329355	7.3317904935	7.287300901	7.446486878	7.644602256	7.4888934965	7.5127744705	7.4040924555	7.606248961	7.570444556	7.6977116345	7.5583502915	7.691960779	7.5050496025	7.7535342225	7.642250946	7.7517412855	7.648568196	7.65732928	7.834596398	7.443441185	7.572751772	7.5175209555	7.5709333405	7.512806463	7.6530943265	7.4159270005	7.5328559155	7.494577899	7.487268572	7.7643344585	7.6915204075	7.57319859	7.711962082	7.8125138985	7.515766098	7.3157239275	7.662054745	7.7798873345	7.6076211795	7.710491996	7.7291316065	7.68421565	7.669690335	7.649480638	7.4978154785	7.6514211945	7.6305503795	7.632370963
ABI3BP	6.476252341	6.425272891	6.584788399	6.711033651	6.484333567	6.493770401	6.609916726	6.727070172	6.57084241	6.586655868	6.53828097	6.323568151	6.368459979	6.400859852	6.422823557	6.385759462	6.476602773	6.424051326	6.342877004	6.330176571	6.404713669	6.40241903	6.484719195	6.396880761	6.587855099	6.482842736	6.535650997	6.556988429	6.351860941	6.518445138	6.419267862	6.666190223	6.510119128	6.458704219	6.439948856	6.325385431	6.357102015	6.519969848	6.384595584	6.469439109	6.473918215	6.665279644	6.361922017	6.646583118	6.306254886	6.576174137	6.528075896	6.37654674	6.624910238
ABL1	7.391287758	7.615689283	7.41390124333333	7.16823354666667	7.035115272	7.23751049033333	7.114359365	7.256908081	7.051347905	7.06872828033333	7.085192801	7.20254482866667	7.257213571	7.38985546933333	7.12453423766667	7.13972990033333	7.26808554033333	7.21240774933333	7.02044929333333	6.971950252	6.96193613466667	7.06020653533333	7.41070904033333	7.06912589433333	7.09712579966667	7.12272424933333	7.18774283333333	6.97634483266667	7.052825465	7.07954470233333	7.303133404	6.945071602	7.23394600066667	7.01148929933333	6.89947109566667	7.17046048866667	7.061048491	7.101149692	7.14868890133333	7.024302017	7.07204671933333	7.19195261666667	7.04865579466667	7.173198618	7.34577723566667	7.152772752	7.07906493033333	6.93229359233333	6.93619653966667
ABL2	6.359930166	6.2200737215	6.343609849	6.3759820745	6.4073344945	6.2893577585	6.432083481	6.3658209855	6.4185819445	6.42324135	6.3980627145	6.328420378	6.302117601	6.297094162	6.330154796	6.3554044025	6.3364244905	6.3388882675	6.3705465055	6.3480326415	6.38250133	6.43796978	6.1636369225	6.4352837945	6.4203111565	6.40075503	6.3479437315	6.4647619815	6.464521481	6.4284966105	6.2610167375	6.3921690605	6.3189933655	6.422156882	6.4893687355	6.373230706	6.2318255	6.303842118	6.4035392165	6.38939863	6.4087261365	6.3530706165	6.453432353	6.410861843	6.2288821795	6.4226826565	6.44332779	6.431441462	6.41691613
ABLIM1	7.748865484	7.78229695275	7.80093591775	7.8509697445	7.922843127	8.08027384725	7.8342175355	7.694169821	7.855253758	7.8509644745	7.8930232165	7.785109844	7.76777668075	7.757226217	8.1017440295	7.933224191	7.996451885	8.00893383175	7.9594143755	7.902734678	7.87232070825	7.949844457	8.1758814625	7.90589052425	7.99283124025	8.0638599385	7.8937434115	7.90211359	8.010390303	7.917077893	7.99763435275	8.09349430575	8.39102641175	8.19154574375	7.9549480905	7.96877306275	8.25665522575	8.27373921325	8.09413280825	8.16036059775	7.985645705	8.0670664005	7.80904378825	7.82365866225	8.22115697	7.87367515425	7.987837649	7.88565995775	7.8707671555
ABLIM2	10.33018371	9.529291615	10.35690425	10.46185067	10.42107241	10.00150392	10.32444359	10.28196009	10.38068981	10.64561675	10.0748571	10.33712371	10.60151685	9.540069138	9.993104905	10.66932453	9.841376758	10.06977805	10.67940183	10.65270945	10.86259847	10.68515217	7.922470838	10.64921698	10.50382515	10.43967347	10.32594845	10.43013762	10.54287963	10.18312382	8.449551143	10.65860833	8.944441356	10.33415807	10.47653311	10.24997941	9.328842885	9.500995846	10.23375173	9.87237899	10.28290905	9.994709454	10.2866186	10.07063231	9.158935668	10.12744493	10.38666796	10.58316313	10.59671082
ABO	6.170498624	6.207254284	6.092106896	6.199924823	6.12765554	6.187756063	6.135216532	6.10611033	6.067523411	6.152450712	6.181989897	6.275457563	6.330571155	6.254027837	6.248248058	6.240277832	6.300260998	6.220019912	6.152605779	6.202428304	6.259000486	6.209269745	6.240004975	6.126485795	6.156063461	6.155359561	6.071089392	6.133220676	6.007644375	6.120375369	6.099354027	6.078899765	6.087024695	6.107200614	6.067778424	6.168156296	6.097400606	6.181520569	6.091058381	6.131954076	6.130159471	6.060596579	6.067635309	6.126620244	6.131306454	6.102513853	6.175105552	6.145093512	6.193460667
ABR	8.21123550033333	8.114566789	8.16529884133333	8.28911797333333	8.297308019	8.24804510466667	8.22908218433333	8.213359231	8.23008779366667	8.29795113766667	8.225449155	8.05412356166667	8.099941925	8.015715167	8.03932890133333	8.17128637666667	8.048841302	8.05199189033333	8.04786479333333	8.12204884533333	8.04677842733333	8.17576897766667	8.11447415333333	8.208245657	8.09673461066667	8.22403103633333	8.185520878	8.16619512433333	8.212872592	8.174834109	7.89414192966667	8.16981254766667	7.96250001633333	8.17850717366667	8.10009171833333	7.92099757966667	8.01271679	7.95143542666667	8.180477983	8.15904596933333	8.12314981333333	8.05100690133333	8.143352774	8.23390281466667	8.025030287	8.08017143633333	8.17118172866667	8.09556046266667	8.12101443666667
ABRA	6.129757692	6.143713025	6.237950081	6.199924823	6.217926122	6.173698483	6.194850603	6.174246123	6.17707986	6.106817214	6.193533373	6.113489372	6.116969306	6.164059055	6.187345135	6.132909533	6.088845131	6.150724531	6.150596851	6.116052028	6.117441107	6.187475859	6.156446504	6.226324082	6.109697362	6.168045521	6.221030455	6.176472189	6.122255489	6.2014324	6.128523632	6.12553422	6.265563375	6.223427033	6.06398656	6.241425508	6.136471192	6.201568919	6.207380414	6.153458897	6.184405752	6.103239286	6.146753736	6.383325714	6.151283797	6.119814617	6.171736634	6.130980264	6.138611259
ABRACL	8.19166644	7.967113511	7.974490288	8.255780123	8.53567781	8.067802488	8.247403499	8.22096887	8.372299879	8.328129852	8.501997298	8.405624581	8.223519863	7.873231802	8.18559301	8.010618067	7.999564469	7.949319841	8.137531127	8.190213959	8.364056122	8.063894841	7.910749565	8.156940897	8.091118055	8.042031995	8.258308326	8.604696278	8.224436118	8.140710813	7.839774082	8.099288772	8.264509455	8.418562008	8.255780123	8.039921279	7.777578636	7.958490913	8.062169798	8.08503361	8.321713174	8.149222515	8.630806002	8.393017892	7.829303586	8.264509455	8.33381932	8.405624581	8.179366386
ABT1	6.27704562	6.475060387	6.50488727	6.54607768	6.715498224	6.469727282	6.608555787	6.533543028	6.61832728	6.661102795	6.664879479	6.434651545	6.449400845	6.414650967	6.44003173	6.411329644	6.42327744	6.421803844	6.421362296	6.351590176	6.698738795	6.678177904	6.771981635	6.672469762	6.510618607	6.603539534	6.579542048	6.57998812	6.547122519	6.614706003	6.40785737	6.52757127	6.438056884	6.51260091	6.599425784	6.467648378	6.597770448	6.544146494	6.49086846	6.42556606	6.538878333	6.796419631	6.45132147	6.605774728	6.5609157	6.645583558	6.671151518	6.532388788	6.62192156
ABTB1	9.15046726	9.124191174	9.153707777	8.652036892	8.427218025	8.350709997	8.537248294	8.643113269	8.362815591	8.227808654	8.310262069	8.278333346	8.630446222	8.545299826	8.229422635	8.518618106	8.22080761	8.149222515	8.136555018	7.607801742	8.122939221	8.511805258	9.063609325	8.630288323	8.628771177	8.584264925	8.71400855	8.643709619	8.325389461	8.264221301	8.421359819	7.739230525	8.909714928	8.384197296	8.062770768	8.347220651	8.003202066	8.448847087	8.133266913	7.997927624	8.255437588	8.229574843	8.521043164	8.431142302	8.819885151	8.391789405	8.548402268	8.490228989	8.215189619
ABTB2	6.6291547	6.689711333	6.682407006	6.408200331	6.445855212	6.722554142	6.584788399	6.52067854	6.441489352	6.506660599	6.487345296	6.840713018	6.897259131	7.002421317	6.666902928	6.678822341	6.805491566	6.753907601	6.789776794	6.773883751	6.502031536	6.586001797	6.80791481	6.611395096	6.656155012	6.554372674	6.561364806	6.526747027	6.500531477	6.51260091	6.879485754	6.52757127	6.838958946	6.543478555	6.437294126	6.985906912	7.188038909	6.567603459	6.758394869	6.692364932	6.579692408	6.545684144	6.473636346	6.387182114	6.770948157	6.500531477	6.495044652	6.491983072	6.427283278
ACAA1	8.287602769	7.781565539	8.186730107	8.205767061	8.095624167	8.187798613	7.974800073	8.118113702	7.869599008	7.99131972	8.039921279	8.029131153	7.859034448	8.448653101	8.335616115	8.153224412	8.266920475	8.201268112	7.994592852	8.082518076	8.020758611	8.154453488	8.165983789	7.949189182	8.103988543	8.069824648	8.297694051	8.172840894	8.179511969	8.266083769	8.694752565	8.011162656	8.698624338	8.282199958	8.115070172	8.295049054	8.433030489	8.492808312	8.324295597	8.220220081	8.258488895	8.3600966	7.911009725	7.944742278	8.473070832	8.151147547	8.066906666	8.014537868	7.948630659
ACAA2	7.839774082	7.928515352	7.721298356	7.692423279	7.683445328	8.054337584	8.105768747	7.446672319	7.623852185	7.811958657	7.930661483	7.775501186	7.997790676	7.871445662	8.525433704	7.880050918	8.210783296	8.195532683	7.869198575	7.121564843	7.521526365	7.85671914	8.438594825	7.856231641	7.892709921	8.15487252	7.820683045	7.837625405	8.092281665	8.026890599	8.535852919	7.896472512	8.896604017	8.35481648	7.880050918	7.886581487	8.590640613	8.424329029	8.294919087	8.033790126	8.051198777	8.334129714	7.925386895	7.650545365	8.681691281	8.054628529	7.754033043	7.783812803	7.735871634
ACACA	8.650249285	8.567878082	8.65987467466667	8.53469167633333	8.634787476	8.46083679633333	8.74386480433333	8.58738654766667	8.628397962	8.58190545333333	8.55380389933333	8.56463643066667	8.500805046	8.565934643	8.55025707033333	8.71373567066667	8.44583854833333	8.51129411766667	8.61215538133333	8.407077302	8.514889502	8.49874768033333	8.11348212566667	8.68899377366667	8.656379051	8.495321602	8.68628303766667	8.74652331166667	8.52724654333333	8.47875631666667	8.19407528333333	8.516231188	8.373510889	8.607667044	8.424040675	8.401163366	8.44482461866667	8.53903656733333	8.33236811	8.71053100433333	8.47286126466667	8.388368288	8.60135623866667	8.418071846	8.29927553566667	8.50370361933333	8.51521923633333	8.623697584	8.48598179066667
ACACB	9.250882844	8.999631073	8.816422893	8.278851614	7.913071676	7.97992066	8.182735167	8.564061948	8.171741489	8.045312525	8.010205945	8.61973823	8.578781085	8.864151689	8.262170332	8.877126327	8.169838372	7.932339215	8.533166523	7.325641984	6.85854072	8.266424963	9.780598762	8.018671556	8.584661024	8.271161391	8.414789641	8.031705808	8.717726313	8.320587335	9.41111197	8.314033076	9.141958067	8.564234615	7.68380262	7.808539996	9.722721138	8.794399285	9.171747703	8.277693613	8.344885308	8.983922178	8.178340867	8.120160963	9.316750475	8.202265434	8.240194913	7.57724193	7.764801748
ACAD8	7.2067612155	6.810974653	7.464801388	7.4185747775	7.6185517875	7.5538602685	7.632985886	7.529405046	7.652384185	7.6290528745	7.4854061605	7.4982744375	7.38123144	7.481710813	7.5576150095	7.453759315	7.427729363	7.503322634	7.646051041	7.495122096	7.3814681025	7.5342908295	7.345441312	7.698839447	7.5591201065	7.5579710215	7.4721985345	7.4701443875	7.474873765	7.5530141715	7.3568154885	7.4760110595	7.5812452765	7.50607682	7.5926396505	7.418586039	7.460168125	7.492268789	7.475963651	7.6266719075	7.6051131745	7.5025211255	7.5508386265	7.62139264	7.389998475	7.502308749	7.485738402	7.636272324	7.4921979725
ACAD9	8.305372624	7.561721919	8.01698979	8.41379984	8.260911811	8.039751079	8.007893591	8.194345506	8.196983555	8.166803194	8.356809888	7.667075986	7.282938784	7.717986966	8.003793192	7.85740329	7.847174924	7.807241202	7.793028989	8.260604927	8.06586788	7.930153412	7.723626897	7.880186974	7.894443149	8.088146007	7.757429905	8.030300747	7.952677667	8.065136101	8.080435644	8.12416312	7.712042805	8.102624695	8.098997117	7.701330118	7.18979545	7.832705916	7.890612828	7.846753658	7.990621952	7.820789211	8.068805675	8.246936912	7.774881029	7.895432304	8.12167455	7.911872306	7.976080208
ACADL	6.375082253	6.124438557	6.271239953	6.399231042	6.381134363	6.559108754	6.310423015	6.330435729	6.38182813	6.495407392	6.453953699	6.197773068	6.127403217	6.177431922	6.518207208	6.393950647	6.416270639	6.302868906	6.33795271	6.301570454	6.374073488	6.447585588	6.434509876	6.456802309	6.45132147	6.486363877	6.272128863	6.468382756	6.580306894	6.519444538	6.381769094	6.385676881	7.007517071	6.521009132	6.414586505	6.187700274	6.195680266	6.458199854	6.357658836	6.32014291	6.446373476	6.529882204	6.274280348	6.448026389	6.363601421	6.45229041	6.409530715	6.335247351	6.426109087
ACADM	8.9436366815	8.6971110425	8.7327829765	9.219813394	9.5771654995	9.5604485585	9.5673135955	8.866822991	9.609765735	9.651949538	9.6249832755	9.031841098	9.233904715	8.878160016	9.6432032575	9.4519455245	9.474276153	9.399668641	9.368499521	9.294198822	9.5517838805	9.5311198625	9.4510823275	9.4374998315	9.59677832	9.4217435305	9.154647642	9.3989701405	9.4671744665	9.514414755	9.5535983555	9.6324878795	9.5693339075	9.539135181	9.4535280205	9.384855473	9.505749489	9.9465148975	9.625334228	9.5308155735	9.4791077235	9.637164066	9.5868937245	9.3799221775	9.7919414415	9.491462458	9.2985780785	9.599497303	9.421950915
ACADS	6.679412654	6.937110805	6.560960037	6.543500039	6.387232544	6.468540904	6.50488727	6.510571376	6.388424697	6.361489974	6.497358901	7.21667371	7.553139136	7.644018208	7.256056256	7.251027774	7.518365945	7.253753607	7.221352294	7.549348474	7.511674096	6.423629441	7.013211652	6.432946096	6.343586453	6.349260145	6.473328145	6.442770808	6.454711861	6.53256761	7.506666302	6.629237271	6.475755667	6.760502144	6.662544003	6.564890858	7.009698387	7.018322877	6.725762955	6.597973604	6.641340519	6.817132098	6.460673693	6.196103931	6.864940423	6.598287005	6.45229041	6.549578746	6.455795803
ACADSB	6.272425826	6.281855905	6.2006028735	6.2699189235	6.3995757795	6.287639353	6.3168928865	6.227119532	6.3755624465	6.34440824	6.374897435	6.2800777005	6.236644946	6.232907384	6.302913196	6.2544509165	6.1989448015	6.2794213885	6.3299343395	6.371291279	6.2416224035	6.319235891	6.218078029	6.262404535	6.3598821655	6.324725233	6.243200667	6.367596463	6.3313724175	6.31942451	6.242932941	6.421774484	6.2444988185	6.381311628	6.376121657	6.298554875	6.260542746	6.3574276105	6.3474822935	6.3142099775	6.246120176	6.3600598	6.3099219415	6.558139801	6.196612219	6.287064208	6.2894305985	6.310258364	6.368272931
ACADVL	9.841383823	9.615068718	9.642675797	9.369050797	8.9240754325	9.6178569595	9.363580674	9.1933436255	8.9014956505	8.9832551835	9.09858955	9.982484079	10.009117609	10.2848652	9.7679082055	9.8514371765	9.8239047305	9.7380858965	9.6201532025	9.3532772205	9.374875049	9.3723431125	9.9358247595	9.553015235	9.393568212	9.6360972955	9.596369574	9.367582687	9.5267654115	9.7057510685	10.095524292	9.536084912	9.546976773	9.9330099505	9.4654280795	9.852792814	10.789960117	10.0248934365	9.7689797235	9.820343855	9.5848055155	9.9431656405	9.3259592895	8.771195749	9.9227521705	9.513942926	9.2332196875	9.3087649045	9.186266752
ACAN	6.289142402	6.352048324	6.237950081	6.203021207	6.206204934	6.227928107	6.117611344	6.191961206	6.210520834	6.194096111	6.180413083	6.740269125	6.814205848	6.864621678	6.575621478	6.644128096	6.683995507	6.657807509	6.492765136	6.60235152	6.74767337	6.220267301	6.289940106	6.145049164	6.147304329	6.235717721	6.224336925	6.297472253	6.122255489	6.137881494	6.514010233	6.301511313	6.228743457	6.245960273	6.034507386	6.144919722	6.165432195	6.263700079	6.244654624	6.160931738	6.133464039	6.139421148	6.163779771	6.220209174	6.336796673	6.279746576	6.193912204	6.181558805	6.187521825
ACAP1	6.420295959	6.33322508	6.18166555	6.340706884	6.241605831	6.226273312	6.362213239	6.258432834	6.34442997	6.206044203	6.290367835	6.254027837	6.233481633	6.181297258	6.292787462	6.319216636	6.267297629	6.235029654	6.268239911	6.358230261	6.236340842	6.32494256	6.268539252	6.285152417	6.271293012	6.367135324	6.356332195	6.283577418	6.245513288	6.275443553	6.267698399	6.217138531	6.30644911	6.362807295	6.262314873	6.163879228	6.263965888	6.251399659	6.19943277	6.252051491	6.328750219	6.388444481	6.334394421	6.387182114	6.269796187	6.379611115	6.248747212	6.269467667	6.30724798
ACAP2	6.388363365	6.3640411295	6.6726276815	6.7410305135	7.254918443	7.1998817605	7.1477892465	6.8118293365	7.314218066	7.172424868	7.149919013	6.63136794	6.6718060705	6.626392104	6.940707969	6.6090068375	6.9176473555	6.944975955	6.9656877845	6.7432291365	6.9943326575	7.0989794655	6.8312654785	7.181095377	7.3778718355	7.1129596635	7.008593612	6.9232162565	7.2295506035	7.4519281235	6.625156297	7.0317812195	6.884728198	7.1475481405	7.2304688535	7.001169691	7.468363736	6.942209351	7.3851331685	7.527199147	7.1847962745	6.966167576	6.954998029	6.834310843	6.8733492665	6.871300754	7.046941101	7.005022026	7.1522750105
ACAP3	6.188848102	6.101820053	6.107391675	6.125336713	6.11385858	6.217773935	6.156368169	6.129426666	6.094735042	6.148938519	6.251923366	6.247002041	6.173756277	6.232199805	6.281687314	6.291264512	6.28509945	6.187059674	6.283991166	6.241561854	6.128938799	6.185921011	6.105076772	6.270270119	5.997917307	6.240637933	6.229628071	6.237877819	6.201580917	6.183730365	6.228692877	6.478424933	6.148579812	6.455707785	6.500584469	6.269205568	6.26894375	6.276603084	6.345618109	6.427566618	6.431883234	6.448811598	6.243652529	6.170792324	6.14143504	6.281366918	6.173463605	6.230963619	6.287569267
ACAT1	8.786662904	8.775629443	8.595138249	9.232194038	9.57377047	9.198084242	9.530447579	9.092805921	9.485241021	9.55372342	9.461192179	9.169049226	8.718642812	8.905389202	9.446985217	9.003723803	9.053369017	9.031407401	9.401718972	9.041765241	9.040860329	9.29505169	9.509752396	9.239465542	9.467030645	9.231683377	9.008338166	9.394798864	9.354602238	9.496740166	9.167148791	9.3447357	9.774872575	9.203258824	9.483554574	8.794399285	9.368082248	9.237822587	9.184622419	9.190997845	9.151926502	8.945821147	9.238937228	9.375917965	9.20376293	9.206851266	9.241569724	9.341611125	9.346799334
ACAT2	6.774498212	6.72040391	6.821125936	7.270130423	7.807459456	7.2152582885	7.4791358445	7.285452913	7.6752064475	7.6404998715	7.7517936585	7.052534247	6.903482366	7.0624212835	7.6581901335	7.1285833485	7.2700099315	7.285086199	7.4718221805	7.6558845605	7.463353356	7.2739843975	6.869530846	7.2504222205	7.404623864	7.2293661275	7.385273331	7.5658360955	7.2451279035	7.5262829655	7.1550760085	7.697024751	7.064662084	7.5020740715	7.6089267445	7.0149878635	7.2925964975	7.277246587	7.3125827825	7.6595862635	7.5199381215	7.39525347	7.4129325075	7.698086655	6.909961392	7.5611086435	7.5632277535	7.7838441765	7.7688969855
ACBD4	6.938238934	7.18449444	6.853504341	6.731619648	6.592306427	6.822043902	6.597326744	6.746602882	6.546610921	6.610464754	6.666834435	7.681759371	7.858228563	7.965884705	7.277470812	7.674204672	7.845691346	7.630158979	7.54477395	7.206140358	7.655937231	6.549940351	6.97798428	6.566848434	6.478546483	6.594914815	6.594966594	6.610191318	6.660771995	6.673238906	6.977722629	6.856075615	6.521376049	6.849960919	6.665335771	6.757352009	6.881398319	7.001618217	6.782350956	6.652648231	6.734478291	6.865832023	6.744168281	6.28960472	6.839059318	6.794129939	6.602473732	6.751804896	6.674951504
ACBD5	6.342058146	6.26093795	6.334642892	6.37626962833333	6.51237579	6.44380935066667	6.542617937	6.39215412733333	6.566598713	6.54607486933333	6.48855308366667	6.41872991266667	6.369040283	6.36365818833333	6.414597672	6.369112074	6.35450473366667	6.42712939333333	6.44806293066667	6.37168450066667	6.45136321766667	6.42459159066667	6.45568332233333	6.44398415633333	6.48605944766667	6.41720661366667	6.45582834933333	6.49181864466667	6.494542025	6.46364388633333	6.501200329	6.57933937466667	6.442470748	6.43112888533333	6.541833795	6.52307686066667	6.63504761433333	6.50053186433333	6.53565992766667	6.48883351766667	6.47516081833333	6.48724100133333	6.44977569666667	6.47367400766667	6.51008116066667	6.504039263	6.48277711066667	6.58821261133333	6.476790878
ACBD6	6.932581241	6.447272718	6.740824984	7.006831217	7.088973723	6.859567205	6.857086	7.153912375	7.167279926	7.080778776	7.097382798	6.625458054	6.425391891	6.504320857	6.674275785	6.705089791	6.630248204	6.67405551	6.625868774	6.641269014	6.368174577	6.851025508	6.514399952	6.796343973	6.847503968	6.900789508	6.727109263	6.903055701	6.97455955	6.906185003	6.793588079	6.882176196	6.494318905	6.797108937	7.034493409	6.668862992	6.490808483	6.526989131	7.011480731	6.693200685	6.953791679	6.888736884	6.826054648	7.111295171	6.643789916	6.836997888	6.884776993	6.965517948	6.960151793
ACBD7	8.3865742855	8.69492654	8.1689813545	8.0381656875	7.895233082	8.3018647235	8.0960860155	7.8649963045	7.7096317115	7.991713636	8.0757071735	7.809859997	8.197692093	8.305174096	8.3974414135	8.232311334	8.256649447	8.1407445905	7.961802201	7.6961469325	7.768098918	7.67976498	8.719346684	7.692535736	8.0109351285	8.05974826	7.852828135	7.9605853465	8.2789711225	8.001538957	8.6014873855	7.985211101	8.7521642755	8.3559668775	7.665598689	8.3018124665	8.2575291045	8.449790317	8.2817831445	7.9295546465	8.1455253795	8.311091144	7.919668705	8.0768140665	8.6222148935	8.0391113965	8.0255231375	7.607925528	7.859525178
ACCS	7.1909633565	6.4288123865	6.550924387	6.928860229	6.7272794575	6.736316148	6.4234514865	6.646111492	6.803896661	6.8297540495	6.680905312	6.349751016	6.385978206	6.5529563055	6.845836163	6.9718741435	6.508764013	6.4313633215	6.3687308045	6.5982232245	6.355853302	6.586937019	7.3278865165	6.419250097	6.572136888	6.944859868	6.6544861995	6.9049519535	6.8259136655	6.779587597	6.738225453	6.7208457235	6.6215251595	6.8474379795	6.6760184755	6.3865846115	6.628422789	6.8070090415	6.6366557825	6.384240679	6.579060438	6.6119935435	6.7252560785	6.68101623	6.566740515	6.702786828	6.7450038955	6.6330753185	6.6692369445
ACCSL	6.246761918	6.348650837	6.209785258	6.2253700895	6.2148289725	6.208113903	6.2100148695	6.2683225025	6.20771901	6.1945891745	6.225238213	6.426800334	6.476918048	6.477421492	6.313364401	6.41123361	6.4797456735	6.393188578	6.326886698	6.4483469595	6.529024745	6.142333615	6.238113973	6.2156464695	6.181551211	6.1874928025	6.228743359	6.1346451475	6.1517189775	6.1651877785	6.333245234	6.13348463	6.2218355905	6.2481281495	6.236807	6.260095786	6.1762071185	6.1851882965	6.2116399675	6.1655015735	6.151047303	6.2432416175	6.174429412	6.2146014535	6.261247291	6.2058162965	6.20387793	6.187250871	6.246707318
ACD	8.138914687	7.847318032	8.114035162	7.915354919	7.815747351	7.931062665	7.656736215	7.818409377	7.591573599	7.679973905	7.774881029	7.928358072	7.763829322	7.981129064	7.930913051	8.047205457	7.812511138	7.877387301	7.918673954	7.83032907	7.97936522	7.876853801	7.648309458	7.905258856	7.864428185	7.996303749	7.987455889	7.942491443	7.876988695	7.995839067	7.646334773	7.871830366	7.950721273	7.992025741	7.952549469	7.789047819	7.714833274	7.830588783	7.71772249	7.946000063	7.774015526	7.696990331	7.94026077	7.618496246	7.64075801	7.889122399	7.763930777	7.905258856	7.945852144
ACE	6.1695951915	6.172604045	6.152630057	6.067926592	6.115286786	6.1289149765	6.1986610785	6.1718063355	6.174028441	6.114948618	6.143907759	6.1707959175	6.153692291	6.1428669675	6.1112294525	6.1545746345	6.143993329	6.1852946375	6.1929073545	6.1376885485	6.156233245	6.098173586	6.12495399	6.1701724595	6.1558818165	6.102556535	6.1741471635	6.1312128115	6.172762135	6.1347471125	6.149510322	6.1078663685	6.220525593	6.1601853215	6.1848250375	6.2163014515	6.146374737	6.1281955025	6.181354894	6.1863102575	6.1927234745	6.1701419225	6.129273665	6.1656861325	6.1236068015	6.1320894955	6.1122927905	6.171488323	6.135855072
ACE2	6.818341485	7.657874518	6.799921972	6.71962901	6.423817627	6.591763131	6.508963607	6.601985085	6.407759398	6.345936196	6.600359977	8.006347454	8.075518395	8.206719746	7.642386957	7.77035836	8.046070777	7.634477656	7.748559515	8.316063252	8.457796875	6.316878212	6.792667617	6.390964142	6.2837842	6.401165294	6.35472013	6.402770842	6.361736808	6.379122086	7.514774329	6.577632936	6.568148044	6.688194171	6.445786261	6.690945027	6.441708149	6.712330292	6.644665256	6.365203355	6.373360585	6.627243376	6.468551194	6.205744313	6.521376049	6.516039578	6.338828088	6.536531288	6.381029661
ACER1	6.147197783	6.163650718	6.1439607215	6.133609374	6.1472023595	6.1481154525	6.24184985	6.160665103	6.2442429305	6.1748393275	6.136367586	6.1940676245	6.201455765	6.2286911845	6.27118485	6.164384549	6.1892540075	6.1724777025	6.1949892925	6.17114874	6.221542787	6.1779278145	6.155016035	6.1715679615	6.1879081825	6.220056	6.200962484	6.2246672405	6.148651725	6.2047694565	6.1577038945	6.2702936595	6.181446686	6.195525322	6.1497480585	6.1774041775	6.145306299	6.234341981	6.1135808435	6.1798765095	6.2043766175	6.1514669025	6.193765351	6.2125867255	6.223844963	6.164578895	6.2031159615	6.249397865	6.210250222
ACER2	6.3937642845	6.4312490015	6.517233971	6.337458086	6.373232887	6.3690624905	6.415310766	6.3649248965	6.3519874345	6.3668018435	6.4481346435	6.301717087	6.274540327	6.245119683	6.2654194215	6.27824381	6.2836018685	6.303521935	6.309314981	6.2807703025	6.2385232355	6.3938690175	6.52087198	6.4709195335	6.5602682175	6.4791379105	6.3876657505	6.3905879195	6.375849627	6.410646759	6.3303623565	6.327402908	6.388310546	6.323525461	6.365428547	6.3893637215	6.3070304035	6.2874815105	6.3659337515	6.3761177095	6.3772099835	6.379215988	6.4031156565	6.377410403	6.502695752	6.3934261715	6.412337345	6.36237395	6.327254838
ACER3	8.159850596	7.990952775	8.277886792	7.854932926	7.7265352785	8.2827174135	7.799284129	8.3613867055	7.824336131	7.6158200735	7.8744850455	8.0883088295	7.9351530645	8.359475304	8.0306092985	7.835932367	7.6873820955	7.8542864005	7.6946100735	7.9243568095	8.044419308	8.005796903	8.098282128	7.987917549	7.9968521305	8.1108145635	8.173715182	7.946249662	7.8228289255	8.0635954885	7.93900288	7.905615517	8.131194325	7.932152071	7.913390017	8.190005707	8.517170206	7.9882237925	8.091942452	7.9177309865	8.107993424	8.1271485435	7.8865921045	8.038226698	8.135601929	7.9889741605	8.3773955665	7.846452606	7.729217811
ACHE	6.612890891	6.69861835933333	6.61592871266667	6.55423709066667	6.51787043166667	6.41526104433333	6.496585599	6.492317669	6.484805392	6.45384579133333	6.43115664633333	7.08968664733333	7.10512569533333	6.91679845233333	6.79659690966667	7.06914445633333	6.97403628333333	6.90834511466667	6.836023218	6.89826631166667	6.960212129	6.52515475733333	6.32544347266667	6.654104953	6.52439347333333	6.48532374033333	6.64245744433333	6.67453621033333	6.51974849	6.462178073	6.43245070233333	6.76064450433333	6.41039258566667	6.791045449	6.77650689966667	6.81604659533333	6.445265161	6.579332349	6.589050126	6.623401236	6.60891169833333	6.513539533	6.65285806066667	6.26958137533333	6.53357563133333	6.47478037333333	6.52021359433333	6.64923791166667	6.646161765
ACIN1	8.270647599	8.902434002	8.318232411	7.911571747	7.586957854	7.980596939	7.811259502	7.809177532	7.679429217	7.654617525	7.42604902	8.984138712	9.203533484	9.182832004	8.747430739	9.054080908	9.012226032	8.819664435	8.760896698	8.860610095	8.932383228	7.892592027	8.374806597	8.101618387	7.906548891	8.071962722	8.156539072	7.880186974	8.015712258	7.707422158	9.145323146	8.505156332	8.356502171	8.786870182	8.254200966	9.127854391	8.807208825	8.728139872	8.632383321	8.717518368	8.512529649	8.622143255	8.213940923	7.126628334	8.914067983	8.566705561	7.766398001	8.238476972	8.10304676
ACKR1	7.502816846	7.121750954	8.024005419	7.703733449	7.279473079	7.936364689	7.669391915	7.454308956	7.533026563	7.303976697	7.19702249	8.083866898	7.35301039	7.758619367	7.97055367	9.262509038	8.647332217	8.702121061	9.119677476	8.033137744	8.141609641	9.98080809	7.433665179	7.662227037	7.595775929	9.33288973	7.624425632	7.442008495	8.828267774	7.956035791	9.83980561	8.420703207	6.862673294	7.444807612	8.12763178	9.676216467	7.582677024	8.632383321	7.796560339	8.738884944	7.4834049	8.667807943	8.096992977	7.015688323	8.034703665	7.980720939	8.342751189	8.303184479	8.178195318
ACKR2	6.508890068	6.207254284	6.330181878	6.437405118	6.462181131	6.586411301	6.44463641	6.416382398	6.438416664	6.423153815	6.405323429	6.189884177	6.255435679	6.245628154	6.436115655	6.295903583	6.327268466	6.322962099	6.380449079	6.105644301	6.196964224	6.451733257	6.78929	6.369641091	6.461000866	6.482842736	6.351441638	6.402770842	6.484958252	6.589641035	6.904290917	6.381568361	6.452017501	6.364402034	6.451288985	6.44167317	6.358835887	6.506137013	6.323179342	6.405926034	6.368050292	6.476730102	6.377429921	6.271545979	6.315057906	6.574438835	6.317045327	6.327228149	6.417987404
ACKR3	8.244884459	8.177186055	8.440147356	7.927777687	7.997369737	8.009021239	8.427531738	7.895679985	8.016281128	8.071197812	8.316666785	8.490391323	8.046656425	8.807611365	8.244368812	8.412031361	8.596259259	8.714418046	8.381426371	7.589075743	7.210397269	8.206719746	9.047430511	8.169565721	8.032128584	8.393723169	8.035828652	7.74692756	8.261236437	7.838784309	8.838585624	8.152606148	9.380120965	8.341803846	7.962956639	8.896604017	8.873403701	8.588975212	8.388835823	8.200540937	8.126039495	8.270298076	7.991050026	7.723363719	9.121661461	8.186079456	7.975490596	8.106513019	8.34063214
ACKR4	6.2172893135	6.26999020675	6.18495579775	6.26401441125	6.1977624185	6.19809633375	6.1513622365	6.1824071685	6.17225637575	6.210687746	6.1959217315	6.29430899	6.33203859175	6.34162310525	6.27165159575	6.33731370375	6.325181728	6.29778877475	6.27101935925	6.30770192375	6.25457220975	6.19047699925	6.262763479	6.14596890625	6.174592818	6.1771022445	6.18921959925	6.18326154675	6.2024755025	6.1951732625	6.249417742	6.171892842	6.2396801935	6.1819421195	6.224956392	6.1757087315	6.20892948125	6.19228891	6.17483348975	6.1863206515	6.18962186625	6.16583795625	6.20975463825	6.20680357975	6.20185612625	6.18985478575	6.171160498	6.1408776555	6.1953907815
ACLY	9.874591372	9.431489432	9.983040894	9.997846231	10.15653103	9.889957057	9.815125659	9.961029657	9.946513933	9.919928894	10.04384439	9.722399533	9.666305844	9.560777343	9.938828656	9.820084381	9.70000734	9.784663355	9.625206151	9.990455676	9.952884565	9.717766302	9.519386543	9.644892687	9.708943553	9.648097123	9.643977201	10.03187357	9.729555224	9.870862247	10.02060683	9.783361093	9.546478678	9.868800411	9.972452441	9.632708568	9.49501475	9.688065059	9.397813919	9.561135773	9.670928997	9.693930816	9.904652544	9.919188854	9.348895092	9.943299624	9.828108858	9.865601476	10.03742227
ACMSD	6.156573453	6.173837501	6.074912206	6.118425513	6.20365154	6.080728952	6.132376647	6.122723063	6.135012549	6.096049683	6.198685679	6.141763524	6.141202377	6.175545482	6.184052822	6.158442017	6.14963652	6.201103909	6.123230129	6.171731887	6.070275884	6.133129672	6.256779309	6.131238665	6.189255082	6.137594288	6.089831398	6.155785366	6.228336698	6.13264524	6.187700274	6.127765956	6.196678038	6.107200614	6.103198663	6.142811995	6.14825446	6.161748424	6.14781291	6.197691504	6.148017837	6.042551413	6.092553563	6.118325683	6.134860857	6.138100246	6.126229657	6.108239114	6.168245032
ACO1	9.877606982	9.76543739	9.794272054	9.618016587	9.27286691	10.04057706	9.802742219	9.534102981	9.367307741	9.526349032	8.81556557	9.594933957	9.442888729	9.909916592	9.638304445	9.540670206	9.510617786	9.699691758	9.544985036	9.03091941	8.899238129	9.670928997	9.861695223	9.944857239	9.621259571	9.65137648	9.520026417	9.275905833	9.520831612	9.433722711	10.01125101	9.389641799	10.08062279	9.646531908	9.214453043	9.580082722	9.741290654	9.838288133	9.389385873	9.498801182	9.444118589	9.187279997	9.633261322	9.5135427	9.865930436	9.726129392	9.211285525	9.460892213	9.377025818
ACO2	8.305372624	8.568192231	8.698838225	8.722667824	8.958734982	9.01613532	9.071500811	8.612059783	8.820105868	9.055720776	9.29775224	9.144833649	9.117357158	8.948021104	9.671842937	9.556433903	9.549736427	9.581663769	9.583643541	9.47903755	9.515246319	9.271833092	9.077097073	8.981489388	9.19923546	8.939270746	9.31152859	9.589720762	9.332062923	9.324492982	9.881243284	10.00669487	9.606251313	9.777021195	9.790107241	9.683469178	10.0010853	9.794625288	9.951023249	10.01651297	9.559852943	9.815828847	9.458571065	8.661070568	9.679671418	9.480756859	9.291480695	9.51146486	9.598546071
ACOD1	6.129457961	6.089551493	6.2074831375	6.189093835	6.209317095	6.0891675035	6.159037307	6.1877482425	6.250816584	6.255425135	6.242502183	6.1594074155	6.162631705	6.16724064	6.2000387565	6.200904884	6.1771325015	6.1946386535	6.154147703	6.255318193	6.2909142125	6.286952584	6.226495206	6.220114266	6.2607411475	6.2071319605	6.1951100865	6.187208282	6.220971169	6.201270628	6.1236961515	6.3432447295	6.200519378	6.1831562615	6.2304145585	6.2620406395	6.2078896825	6.2020498825	6.1676711855	6.163330931	6.160957589	6.143343436	6.16528996	6.231796673	6.096866593	6.1845297225	6.18804423	6.2281806875	6.237473535
ACOT1	6.254323	6.150255748	6.607017735	6.805361775	7.250445286	6.793807727	6.888560592	6.652015108	6.673973105	6.865832023	7.020057682	6.572299956	6.353801242	6.495377294	6.938527806	6.743853471	6.548048656	6.562780642	6.844644082	7.335064391	6.66189937	6.685182946	6.576766029	6.714179766	6.970917705	6.551341712	6.756781783	6.878343887	6.927499956	6.841542002	6.857769324	7.587492294	6.725653847	7.189435118	7.150242968	6.596683183	7.604467891	7.197938177	7.155717641	7.002717283	6.982827708	6.780139769	6.792285087	6.886829427	6.545108385	6.625984368	6.713095664	6.867025946	7.054547517
ACOT11	6.6462580105	6.607809187	6.6579936015	6.6250526945	6.489814779	6.5528554645	6.58964197	6.3188973685	6.4313355285	6.457205464	6.4504970445	6.47857645	6.3443689085	6.430694795	6.4770089765	6.55244339	6.4153210495	6.425097779	6.321969548	6.4217164985	6.2502865655	6.5220712535	6.7846235495	6.505020005	6.3394137215	6.465623707	6.381828366	6.527577816	6.473340988	6.46589353	6.875620514	6.7176813305	6.581410573	6.6238896485	6.479096098	6.3948169705	6.7321439925	6.536400197	6.4799145635	6.7292957125	6.6613729365	6.5806103975	6.4269563555	6.549919112	6.965329558	6.418644296	6.5163339265	6.449230898	6.404176157
ACOT12	6.347526229	6.435878299	6.239719307	6.322259941	6.212695301	6.240432897	6.156368169	6.297108023	6.17707986	6.209813376	6.267507932	6.49271607	6.493088841	6.480067081	6.435526289	6.482981907	6.414530031	6.422570864	6.4254484	6.420085262	6.404713669	6.26558171	6.377148604	6.212346507	6.166633208	6.261777928	6.172517125	6.261592309	6.140574837	6.221444727	6.35189315	6.208142698	6.096558976	6.204890333	6.248009366	6.27147331	6.225940184	6.338859866	6.099484353	6.242313678	6.215086274	6.187130046	6.154588603	6.28960472	6.296270106	6.249244828	6.308563667	6.241835326	6.267314513
ACOT13	7.492216872	7.828284927	7.730879958	8.246797373	8.65495328	8.58614524	8.794624101	8.356337336	8.341472759	8.600380133	8.556873705	8.971364866	8.600208253	8.441449822	8.751067058	8.665152004	8.596259259	8.60648399	8.772272626	8.675559827	8.503600718	8.795473679	8.489861691	8.800154659	8.60648399	8.628219917	8.756022491	8.791719191	8.858709295	8.810906692	8.760084149	8.664347488	9.088896998	9.017554725	8.646555228	8.722064304	9.265862541	8.82510073	8.649746804	9.04856963	8.830410627	8.606170887	8.753541524	8.387484914	8.702121061	8.634853004	8.658746529	8.714418046	8.584462975
ACOT2	6.174507223	6.095150082	6.172322618	6.213757155	6.339421414	6.198391309	6.254326449	6.232576143	6.251087902	6.255517122	6.27341787	6.173756277	6.210356928	6.171965965	6.310074612	6.226674692	6.23814416	6.20265959	6.315311665	6.308719103	6.189627923	6.217587578	6.095652971	6.173961304	6.249850509	6.071320752	6.204228431	6.283577418	6.248683064	6.105510319	6.025565673	6.165954068	6.139712441	6.178051554	6.094480037	6.193979015	6.169176247	6.119167218	6.111807793	6.154943946	6.169449282	6.169176247	6.22274769	6.151948454	6.10281643	6.210869594	6.126229657	6.16868614	6.268767647
ACOT6	6.37268656	6.241312743	6.18166555	6.295783518	6.145617117	6.270417458	6.278513647	6.225383873	6.318456893	6.341497346	6.287342909	6.222685698	6.220068413	6.283445524	6.265177759	6.318279734	6.291394917	6.196350026	6.210359543	6.202428304	6.329991443	6.279334932	6.237561407	6.263991879	6.315867629	6.380501904	6.198745032	6.234787489	6.381932281	6.209832795	6.36705782	6.241553554	6.510119128	6.223427033	6.218362692	6.185590223	6.219148229	6.203783177	6.271646053	6.167749079	6.250629303	6.27264992	6.230029027	6.290959091	6.342039077	6.281366918	6.275496622	6.199594715	6.220670096
ACOT7	7.1334683282	7.1132512482	7.1850320664	7.1739188418	7.2054495828	6.9421012004	7.0760556326	7.134451613	7.1250003126	7.1113284422	7.1136184792	7.0821165418	7.0011867524	6.968377411	7.0385547764	7.0723559406	7.0186504266	7.048733692	7.0473786612	7.0966431592	7.1015963544	7.0535210206	6.7066706272	7.1262808014	7.1275386164	7.0376916674	7.0491502362	7.1115597162	6.9823771404	7.0785637124	6.8597066534	7.0779039392	6.8698527146	7.0463154286	7.0847920756	6.9968275758	6.8554632422	6.889267075	6.9679478728	7.0225567302	7.0284939736	6.8673544266	7.090270758	7.1625395808	6.9033938836	7.0305919564	7.136543559	7.0556197458	7.1081706908
ACOT8	6.415677233	6.399560629	6.403788926	6.52349251	6.526312564	6.364705897	6.587855099	6.440807551	6.486517011	6.550003174	6.456970578	6.391298054	6.425391891	6.245628154	6.579570924	6.458060832	6.461545557	6.435344333	6.535019975	6.672749617	6.189627923	6.686321974	6.382165716	6.641319942	6.673452955	6.462470781	6.52253992	6.621509326	6.56822816	6.509607875	6.478023867	6.725444423	6.30128398	6.602827037	6.700310719	6.462237091	6.397080889	6.421212028	6.566440856	6.684883712	6.63190153	6.35344547	6.677691003	6.165134986	6.45203869	6.541661418	6.628536945	6.600801749	6.637737893
ACOT9	6.6326509615	6.91291464	6.6241474025	6.718095314	6.7847446525	6.8670322975	6.8360662245	6.591798244	6.743688648	6.6948615955	6.7323956965	6.505644098	6.5224040695	6.5159046485	6.601901964	6.627414246	6.621419998	6.6769470665	6.6399080335	6.504069472	6.60273918	6.747298722	7.0056937515	6.6358254065	6.6380719015	6.7989784285	6.665054832	6.7699828705	6.8298848515	6.784414954	7.0482188365	6.935044598	6.5987893765	6.80155899	6.8426227245	6.7740713475	6.801821928	6.9540967825	6.890801916	6.6364379385	6.715509252	6.851976711	6.750072407	6.913648551	6.77175314	6.7521385365	6.701770918	6.7716709755	6.8222406205
ACOX1	6.106578199	6.198954629	6.163002202	6.154425315	6.1745786325	6.1761200455	6.154720127	6.1709635645	6.1928738595	6.1901697555	6.145461686	6.208287195	6.143288361	6.1569776895	6.211473006	6.17794334	6.1904152355	6.2261267675	6.159277969	6.136637435	6.25549889	6.23587955	6.170347919	6.16175588	6.1662133795	6.1805072455	6.226275567	6.2397451015	6.111606884	6.213020202	6.2520986855	6.120769402	6.12678643	6.1238864445	6.17021073	6.0745687665	6.1577325015	6.2016148125	6.1336151575	6.1700640535	6.154198871	6.1973524515	6.179183066	6.2010696995	6.1100905945	6.139355844	6.1484037205	6.1379825795	6.1247674975
ACOX3	7.106220569	7.460500824	7.190898741	7.013472725	7.109972033	7.060966222	6.916561306	7.452198893	6.962285418	6.735497588	7.005393763	6.599304405	6.601649307	6.798515236	6.761754395	6.645154439	6.770580864	6.858249098	6.689908487	6.613647496	6.679132555	6.925857356	7.108833606	6.86470882	6.893499691	6.971000669	6.85407149	7.048844478	7.073831829	7.36363716	6.784856392	6.894825083	6.705360037	6.79428545	6.8842452	6.797108937	6.841679975	7.137015166	6.826255766	6.891181079	6.985432281	7.032094154	6.739554638	7.036452151	6.840769264	7.189189615	6.915993464	7.000498642	6.758273701
ACP1	7.441206839	7.134781223	7.96478861	8.4065857255	9.428004631	8.4322923895	9.0384572845	8.2840160045	9.24744082	9.2925896255	9.373331394	8.443895391	8.2104207845	7.99261527	8.6535829205	8.517944736	8.6430220655	8.6780536235	8.916811602	9.415160705	9.1674313705	8.7592942025	8.167176527	8.9691268545	9.021558174	8.7487386115	8.683275954	9.11486125	8.7712718	9.073766668	8.2432960715	9.218674743	8.4400381045	8.614410076	9.348876657	8.5600274765	8.200773414	8.5059512425	8.8665791495	8.755382785	9.053214367	8.8479742565	8.990512564	8.9826489635	8.1964801635	8.9391542205	8.958203085	9.0916313435	9.291755513
ACP2	7.869071599	6.811515578	7.125045336	7.96902913	7.764656901	7.508102593	7.166890461	7.601757646	7.763143353	7.736486833	7.934767104	7.095701744	6.873145425	7.040429535	7.567074026	7.766539812	7.460045342	7.293887481	7.319463793	7.474351345	7.07830065	7.634951426	7.593447154	7.079476315	7.424808839	7.446366755	7.135824232	7.815055363	7.441131015	7.760656356	7.814567815	7.590853573	7.265156571	7.644518643	7.626666228	7.080701552	7.382568344	7.788251019	7.680687468	7.423197565	7.518027565	7.362528117	7.814119377	7.514990365	7.238510742	7.444296666	7.614927319	7.587283015	7.429125141
ACP5	6.066330096	6.225139923	6.13731722	6.122264086	6.151274957	6.120335081	6.186931852	6.095775416	6.154858384	6.179385224	6.148897711	6.178278366	6.160905897	6.154108011	6.09011348	6.14426178	6.138208624	6.15944739	6.139160017	6.072252259	6.196964224	6.15861819	6.189264109	6.179837744	6.219153759	6.126193601	6.116695544	6.072489877	6.215258897	6.206219469	6.027921653	6.089886525	6.32577763	6.121771937	6.267757701	6.134595915	6.174903735	6.268643531	6.227490456	6.206461768	6.159653182	6.283484705	6.061908112	6.224518533	6.21003309	6.205687309	6.116008561	6.17047484	6.210250222
ACP6	6.814458409	6.450265146	6.690766759	6.665986344	6.764158382	6.716974288	6.57944191	6.845967273	6.640677635	6.774274609	6.906044293	6.433418181	6.408847553	6.496242544	6.50407968	6.510822433	6.533931551	6.472940604	6.542510793	6.51408283	6.368174577	6.603997052	6.826825876	6.557571604	6.634773536	6.642384656	6.535650997	6.689356052	6.504967859	6.868062385	7.006317386	6.752306271	6.833548319	6.708397726	6.731208847	6.498104838	7.092122616	6.788867707	6.755266667	6.601868721	6.914533147	7.011576602	6.534620054	6.729061281	6.731655285	6.755802479	6.691122622	6.550482047	6.692738202
ACP7	6.311089186	6.324671756	6.29251418	6.196691426	6.210192905	6.294639972	6.280658973	6.264421484	6.310307365	6.256747501	6.25022704	6.334444819	6.361090708	6.354778615	6.303177941	6.356501777	6.366364794	6.386821213	6.269556015	6.351590176	6.686027672	6.206394936	6.156446504	6.199609349	6.298546793	6.217690231	6.285803626	6.190393925	6.21009373	6.285311612	6.190151518	6.246327566	6.241280625	6.150722516	6.262314873	6.320193948	6.253678765	6.212987691	6.217341122	6.248113135	6.263234663	6.211407236	6.302894104	6.274744698	6.301150409	6.287269383	6.193912204	6.234787489	6.301928201
ACPP	6.156573453	6.113005948	6.144612992	6.177611061	6.222758996	6.253591257	6.205225577	6.172545815	6.25383764	6.163185304	6.161281701	6.230214598	6.277264439	6.145998737	6.254078776	6.172598421	6.214512353	6.240355127	6.251061267	6.163312604	6.212140802	6.242908027	6.144375535	6.291229927	6.130661446	6.249213132	6.149568422	6.120293319	6.22492597	6.176605907	6.273062823	6.291114397	6.233007094	6.149014478	6.193071416	6.248356574	6.171197147	6.185948646	6.217341122	6.152087132	6.258298249	6.179788649	6.213510955	6.266568101	6.21003309	6.25521042	6.253699957	6.166848822	6.214517785
ACPT	7.512785548	9.049751501	7.458824952	7.139326271	6.79088422	7.132801559	6.829148077	6.953936281	6.593054102	6.642290548	7.010178123	8.552433372	9.066205501	8.730352905	8.37144863	9.028762985	8.91701736	8.463371347	8.496231176	9.588198356	10.19548845	6.514010233	8.478365476	6.521587953	6.433377244	6.58405969	6.679848599	6.627826846	6.679088048	6.483417768	8.973659237	7.292729988	7.237236151	7.424808839	6.684354878	7.438903223	7.213279791	7.738319598	7.367213331	6.585000682	6.829495222	7.37337078	6.788745698	6.517023894	7.815396676	6.979773441	6.649510388	6.819639463	6.607513902
ACR	6.404728096	7.080097546	6.398860644	6.3944441	6.301406597	6.294639972	6.342827841	6.350988898	6.278336895	6.272020124	6.419664536	6.9066319	7.106964301	6.945589254	6.610625615	6.844240599	6.856391619	6.80186368	6.714849537	7.021663381	6.945167848	6.193442899	6.600692755	6.278296556	6.219153759	6.217690231	6.275618024	6.280525405	6.247096259	6.261873929	6.86960208	6.356128517	6.478979549	6.413396594	6.275195593	6.435161638	6.169176247	6.236735415	6.29273206	6.189062004	6.317305166	6.410725197	6.376073639	6.249153424	6.57977731	6.2957413	6.255268521	6.314851995	6.292639131
ACRBP	6.311089186	6.10611033	6.226119538	6.068735854	6.174630958	6.238674478	6.205225577	6.242662315	6.23919269	6.18014542	6.152428244	6.222685698	6.170037311	6.161965156	6.115367187	6.150996337	6.227302405	6.261566559	6.280000524	6.118366027	6.298546793	6.147951931	6.063718885	6.196846731	6.101804611	6.157206592	6.277345412	6.174522458	6.251709075	6.196321787	6.260014967	6.107288571	6.163474226	6.152447032	6.242188807	6.124072778	6.174903735	6.188175075	6.275704833	6.223541307	6.235174663	6.221966248	6.148750234	6.117406068	6.26114242	6.25653012	6.173463605	6.194339606	6.237260314
ACRC	7.291493527	7.678442584	8.115219973	7.018109567	6.897791161	7.214163347	7.24317931	7.207411879	6.795295419	6.78338103	6.84862055	7.639244812	7.130052045	7.017790179	6.706293859	6.599910099	6.71883244	6.753907601	6.769654221	6.661853381	6.600138229	7.149724354	6.570475634	7.270893833	6.928276359	7.069323736	7.487227786	6.845592484	6.893884464	7.026232613	6.442473078	6.680004796	6.938779443	6.882677858	6.931788063	7.548178908	7.347281118	6.888083157	7.153002863	7.150242968	6.703197535	6.664102774	6.853560074	6.990377795	7.151876983	6.923367704	6.994492099	7.002573585	6.810717602
ACSBG1	9.95616743	10.31840339	10.00669487	9.540069138	9.433122389	9.961029657	9.453889296	8.566344852	9.295313758	9.448108444	9.797103887	9.378665551	9.656531789	9.675323889	10.25369383	10.02222713	10.16537188	9.921481597	9.631447015	9.189243013	9.04218532	9.682883143	10.94700574	9.380437454	9.677074097	10.23963985	8.898339718	9.73836452	9.6093271	10.02951917	10.639731	10.14697302	10.60260941	10.24146747	9.477401243	10.01651297	10.7178772	10.63280783	10.32288103	10.30387509	9.896361283	10.03949233	9.585637488	9.23096227	10.83003766	9.965992897	9.820828653	9.454980555	9.582200976
ACSBG2	6.395260618	6.308019163	6.282839537	6.259964571	6.212695301	6.178807351	6.271672489	6.206120577	6.210520834	6.240759072	6.251923366	6.275457563	6.314966071	6.307970695	6.255402096	6.317100897	6.331241928	6.321723162	6.326951111	6.059417071	6.268557171	6.269230635	6.330486469	6.237538012	6.242134275	6.216136381	6.215550938	6.254796418	6.234239741	6.221444727	6.29352215	6.14588301	6.346068054	6.204890333	6.191470342	6.325385431	6.123965685	6.131911723	6.263367313	6.229552289	6.253597752	6.305749176	6.263015667	6.1935473	6.316806278	6.184176773	6.146175106	6.199594715	6.159283201
ACSF2	7.1154144755	7.033440066	6.7973296405	6.733193817	6.565728641	6.745615513	6.6581970015	6.7066748365	6.5014327515	6.548044796	6.7380979575	6.572197798	6.555623299	6.6691547525	6.710877067	6.542785297	6.5454563555	6.549678638	6.5908797875	6.4390660295	6.3194480745	6.7526765845	7.578074467	6.698892944	6.6845508855	6.840605097	6.7532955185	6.687147996	6.7898789965	6.8025983455	7.012373587	6.6449041495	7.236766816	6.9291390855	6.630480711	6.487386771	7.0180384295	6.9479822445	6.737150496	6.8745876875	6.648996769	6.7630492415	6.7178039275	6.50156704	7.244194991	6.7458602185	6.658833057	6.5843553455	6.519268236
ACSF3	6.184552238	6.13073897	6.244554714	6.172596171	6.265910186	6.198391309	6.179844477	6.179097113	6.198134879	6.274376112	6.311095295	6.231979452	6.26220673	6.143987381	6.211207154	6.180138253	6.260253953	6.235029654	6.159973969	6.286458572	6.263980386	6.232094242	6.177329101	6.280625741	6.161185642	6.260081991	6.170564439	6.256496964	6.261276579	6.19316912	6.162560427	6.181435176	6.357207634	6.24230477	6.326623192	6.266953933	6.238428339	6.227061123	6.205371473	6.18204606	6.227437668	6.305749176	6.266953933	6.361647448	6.248660847	6.253745262	6.275496622	6.266166558	6.278646701
ACSL1	7.976895479	7.476250876	8.40131719	7.956736995	8.05491123	8.579376834	8.332894893	8.563050166	8.593022037	8.029131153	7.945705208	7.995549684	8.807611365	9.148391064	8.081335351	7.970113348	8.478365476	8.645265077	8.055038851	7.393711291	7.480212437	8.404969779	8.639223623	8.245217721	8.419904425	7.969730311	8.696483105	7.933554918	8.55175729	8.361442278	9.042624886	8.021758147	8.222900805	7.818792195	8.405624581	10.03424352	7.672998791	8.05491123	8.444402426	8.275291514	8.13497968	8.671518141	7.898762134	8.701926344	8.446273189	8.524505049	8.140710813	8.685018373	8.814627818
ACSL3	7.677646602	7.53382236666667	7.88178915266667	8.04180363066667	8.80371145	8.19143293233333	8.575137048	8.01733411166667	8.59249887666667	8.69700341733333	8.56783615866667	8.201478133	7.96011828	7.93137988233333	8.208668504	8.035208942	8.17795654466667	8.183374476	8.44360528733333	8.721659178	8.47489113966667	8.33493726	8.10279047733333	8.54229781166667	8.53504319966667	8.292058466	8.19522950933333	8.416234724	8.36488767633333	8.50967261666667	7.788203567	8.71825099466667	8.09268762833333	8.27968515233333	8.66601785166667	8.066984945	8.40344600433333	8.21576496466667	8.100238969	8.406659607	8.402637134	8.214251075	8.366596964	8.80783915733333	8.03415763233333	8.24707110666667	8.35610512	8.57011454733333	8.72516196733333
ACSL4	7.30612272266667	6.645114131	7.22539558333333	7.64440294233333	7.81380379066667	7.38301736366667	7.63317160433333	7.55660395033333	7.739461961	7.74260505033333	7.72523885066667	7.324261222	7.19679250033333	7.12779777566667	7.363760004	7.36610519066667	7.24238989	7.35978567233333	7.44262868366667	7.76229249266667	7.47137093	7.68539983533333	7.12201593633333	7.68021516133333	7.76368138866667	7.60413949666667	7.40890200533333	7.65537934066667	7.528270414	7.60251408	7.36988836633333	7.64584749133333	6.93473136466667	7.397762169	7.73565873566667	7.33115930066667	7.022504531	7.30099223466667	7.45479171333333	7.46735941966667	7.57889816333333	7.40454195966667	7.84126291666667	7.74078359666667	7.14177967666667	7.51119406233333	7.689827136	7.60367400933333	7.75371610366667
ACSL5	6.18315373425	6.13352317725	6.28387774075	6.20770324475	6.26979492725	6.31823057025	6.3180074495	6.29202373075	6.305001691	6.262507878	6.2042652995	6.260487805	6.34013671825	6.29249925825	6.19691098525	6.23700947325	6.2305828185	6.3153644205	6.2903897835	6.14085414625	6.27059507125	6.34686110175	6.67050147925	6.325439336	6.30304886	6.38665358925	6.255822566	6.26381802975	6.3626882165	6.3340873365	6.47479245125	6.2785787255	6.26560568475	6.266870792	6.31134781825	6.39631060725	6.45977076125	6.3506499925	6.36711168525	6.35258129975	6.26668544575	6.34776465925	6.2085938275	6.2642294835	6.44135878675	6.31137893025	6.25551875075	6.32664775325	6.306275342
ACSL6	6.3700742	6.34518716525	6.33027729725	6.4004768015	6.57273085025	6.49983862125	6.39403413975	6.37004306025	6.516523802	6.54851638725	6.517428863	6.27882627425	6.296804429	6.36128751775	6.526979988	6.35891311575	6.42469536375	6.40947130475	6.3407113035	6.55136466975	6.37518966275	6.4391785925	6.3993485355	6.332454055	6.37518138575	6.44504767975	6.32492618	6.489183433	6.48719527325	6.49088401675	6.35902500825	6.61595176025	6.43107348725	6.5628089365	6.5378805415	6.4168306965	6.41122795525	6.53268130225	6.574103878	6.48008397775	6.5600391855	6.457036297	6.3951921445	6.5174721855	6.3765044135	6.4317032655	6.47705768425	6.4121299655	6.49763970925
ACSM1	6.152431656	6.072506016	6.164834211	6.085480158	6.142516811	6.223084654	6.08563186	6.115117775	6.221634559	6.066906219	6.113885743	6.133260881	6.168245032	6.165943564	6.107509862	6.082876243	6.106011331	6.244413922	6.094920426	6.132281518	6.240705629	6.128344172	6.200982971	6.212346507	6.045216032	6.039945862	6.111408197	6.043085089	6.053505171	6.19956057	6.200292081	6.111576469	6.214291307	6.073169499	6.168045521	6.06398656	6.083602638	6.085334334	6.187174297	6.125282421	6.074434941	6.049347074	6.080618484	6.10630283	6.156831732	6.053926879	6.139679277	6.123711717	6.130654946
ACSM2B	6.215588432	6.24058074533333	6.182302221	6.17753440733333	6.211968441	6.17611619033333	6.18002789633333	6.205034977	6.161987219	6.16976434433333	6.181050043	6.156280328	6.131902295	6.19062441066667	6.159944381	6.179035411	6.13888048466667	6.13234914666667	6.152081267	6.18618922433333	6.19015636133333	6.12247669633333	6.22349163566667	6.167044986	6.174413078	6.189797461	6.19784136433333	6.159511622	6.20715547666667	6.18524841933333	6.130961564	6.18917766433333	6.120772126	6.177830084	6.19070833866667	6.12420130266667	6.19666797966667	6.12866044533333	6.25343620833333	6.191923525	6.19045951633333	6.16859953	6.167781359	6.220586723	6.17676724866667	6.16780496533333	6.21636958966667	6.162882382	6.18927844966667
ACSM3	6.20247584166667	6.146718255	6.185544591	6.19383983033333	6.173006633	6.185932434	6.16268408233333	6.190209187	6.19315578433333	6.188882906	6.20411107	6.186264337	6.15481905466667	6.137265975	6.19895084866667	6.183325918	6.189771657	6.15900753166667	6.16537271733333	6.20825404333333	6.11643102666667	6.20558998166667	6.23855922066667	6.239158202	6.21462828733333	6.177358173	6.19554883133333	6.13517096566667	6.16586277933333	6.11478752333333	6.13743481333333	6.162897827	6.21425796733333	6.21482389566667	6.20110866166667	6.18352195033333	6.21762342733333	6.160831602	6.222769593	6.18194278733333	6.170799915	6.17201869733333	6.19994475433333	6.18175206833333	6.20721126333333	6.19367950566667	6.255030412	6.182259945	6.20031612866667
ACSM4	6.148297143	6.025829567	6.159252316	6.157986287	6.178600188	6.207379027	6.166749179	6.182352725	6.164978394	6.073169499	6.108728892	6.180298967	6.096737751	6.19490439	6.175809481	6.249718367	6.164428849	6.13128938	6.203457898	6.245103896	6.268557171	6.19771032	6.198586992	6.198295395	6.174061585	6.225891473	6.185773613	6.272023779	6.24057253	6.125890804	6.180243454	6.208142698	6.256594324	6.291506045	6.233094444	6.144919722	6.206685825	6.196968749	6.163419347	6.14171616	6.140751357	6.220502669	6.148750234	6.240359402	6.180455505	6.260753579	6.217394558	6.223621065	6.198162764
ACSM5	6.3811734586	6.7397843756	6.351510251	6.3793467662	6.3134563808	6.3531626754	6.3750305358	6.3188098952	6.3598724512	6.3387570862	6.376223933	6.3588567312	6.4506358374	6.418005348	6.4023347452	6.423098479	6.4218941154	6.405625871	6.3685686106	6.3860769712	6.3926171546	6.3830106482	6.53994203	6.387263234	6.3875005216	6.4304635008	6.4175348582	6.2977208986	6.4477893798	6.381968618	6.696975211	6.4220918812	6.5932090188	6.399716415	6.4268980276	6.3190588856	6.3144907326	6.460464673	6.401530627	6.332395444	6.3540128472	6.4417989106	6.3864399	6.3067855498	6.6027839456	6.3483415042	6.3586149842	6.2700535756	6.3275440756
ACSM6	6.3141196865	6.2894336815	6.2252820635	6.128912303	6.175870196	6.195073145	6.19214213	6.169510311	6.2293041915	6.2118033995	6.2582237275	6.1918498865	6.2029451925	6.1909972245	6.188550719	6.197724162	6.164888739	6.1377713095	6.215403494	6.201551174	6.243171469	6.228699835	6.2224015485	6.1996265785	6.2583199715	6.3071577065	6.2037717	6.2213996075	6.1642175205	6.2108828475	6.2738676495	6.2151570975	6.2097043535	6.250908437	6.197271117	6.2189113075	6.285785442	6.2670821755	6.195345055	6.2549564185	6.287748117	6.312697431	6.155633065	6.177245062	6.2665079655	6.2367467925	6.2053976275	6.190822483	6.1977989685
ACSS1	9.394234044	8.916081676	8.795832078	8.62443542	8.204354296	8.003078259	8.2840871	8.425481429	7.884397336	8.046906704	8.241652723	7.845233011	7.915483553	9.098361632	8.918905042	8.646555228	8.647885759	8.372119821	8.448158567	8.190213959	8.081335351	8.403175995	9.472289383	7.929744743	8.462309457	8.421032501	8.170758575	8.422181785	8.292285123	8.561762851	9.135171428	8.319038469	9.399503267	8.728974553	8.057051995	8.374642088	9.292531631	9.330976034	8.841079819	9.449902769	8.437256055	8.514390007	8.359276113	7.9803078	9.590620282	8.437089845	8.251311388	7.760170223	8.309614586
ACSS2	8.3559191295	8.1248810345	8.27264753075	7.9627087435	7.7356558925	7.9720205305	8.0063826595	8.174651018	7.9528550385	7.85595895225	7.76437194675	7.82179409675	7.75791077975	8.200859873	7.8120441395	7.81965562425	7.8512308145	7.8261257645	7.83610035175	7.37590407775	7.44508005425	7.95213703325	7.97266771375	7.9737518295	8.03409990625	8.00141786	8.05270257425	7.92091404175	7.802158648	7.86257473975	7.8086079935	7.585632458	8.21216911675	7.76400233375	7.60614761225	7.732741357	7.6195957605	7.7947966065	7.550191225	7.6485778245	7.762497625	7.91287130975	7.8039449775	7.69621377475	7.89243389625	8.02176042975	7.84603894	7.870608587	7.78672959175
ACSS3	6.60090451	7.101608544	6.667711777	6.859417608	6.670908247	6.854723429	6.87065907	6.599074543	6.595999986	6.679574918	6.770948157	6.606451349	6.58531274	6.640828196	6.688034246	6.599910099	6.608474427	6.63734092	6.719867577	6.330176571	6.249854016	6.787964864	7.589545573	6.689621653	6.823586117	6.942375572	6.780101596	6.629287842	6.707757509	6.993011061	7.262437341	6.773883751	7.563656366	6.926941933	6.643917973	6.958584314	7.408507895	6.920465718	6.921595235	7.036156265	6.933566722	6.819186543	6.787853986	6.889496896	7.048532181	6.656924943	6.786891686	6.799888147	6.695311127
ACTA1	6.923069832	6.87519783	6.920820776	7.028901937	6.87929148	6.921718157	6.988264676	7.019192899	7.053964209	6.971940033	6.979251081	6.52744611	6.462999042	6.47610653	6.457925639	6.589078168	6.525926146	6.529023293	6.720705561	6.461392834	6.287958668	6.92890962	6.244710539	6.951772698	6.834792087	6.842671634	6.831841232	6.935646176	6.730127484	6.766388428	6.314333497	6.677596183	6.484642206	6.515716935	6.855478773	6.585143837	6.314045017	6.480129468	6.568429319	6.495511182	6.619230852	6.577102603	6.734737563	7.321179223	6.342039077	6.662872917	6.772319826	6.874693487	6.694644232
ACTA2	8.496231176	10.68515217	9.198544781	8.788176048	9.381021126	9.412892322	9.129346179	8.497292577	8.715417803	9.039183893	9.281952311	9.500182118	8.854348134	10.19328357	10.6877992	9.053369017	9.441682417	9.057145695	10.69663333	9.489797911	9.015071085	9.413387595	10.99770707	9.078937653	8.637430156	10.11681308	9.31646932	9.708943553	8.970036814	8.868252051	10.17226718	8.956277718	9.580082722	9.296945459	9.044218418	8.782309066	9.289167816	10.81652556	9.30467446	9.811901067	9.583351432	9.646531908	8.784002788	9.672135662	9.876015065	9.540069138	9.585637488	8.511465543	8.683989697
ACTB	10.9239545293333	10.4334920213333	11.1719245766667	11.7181715033333	12.0579361966667	11.80247177	11.7758688133333	11.8098302133333	11.83877661	11.9372906466667	11.8702603133333	12.2333596033333	11.9327089333333	12.0805852866667	12.4863551566667	12.3321285866667	12.35244589	12.3868940833333	12.58892697	12.96792367	12.9069059866667	11.9855366133333	11.54757066	11.7521647566667	11.90142927	11.9010501733333	11.7065847933333	12.0729402866667	12.32242426	12.19682009	12.6826911033333	12.7084876333333	11.43709883	12.45765684	12.7940967133333	12.4093520966667	12.7424188633333	12.43369968	12.6637864466667	12.9959169033333	12.6817465233333	12.67032505	12.1814851666667	11.75431508	11.6834344833333	12.41394399	11.9524086866667	12.56864289	12.6391924
ACTBL2	6.163443369	6.188680838	6.1554824425	6.137425184	6.195728163	6.143903871	6.178374668	6.101441374	6.1718988295	6.1611245385	6.1802505015	6.1981716275	6.164503013	6.1340544585	6.245261808	6.1846707115	6.138755784	6.187976628	6.1978859775	6.1419644215	6.21207037	6.180902956	6.237101241	6.170476927	6.1744314695	6.1353810165	6.200992071	6.132867622	6.178179069	6.2097688215	6.150951769	6.1391008735	6.271261224	6.1346830965	6.2248081715	6.1726302335	6.355538064	6.2226613005	6.115252559	6.178314762	6.130312451	6.123112318	6.120452611	6.2575035485	6.1689657075	6.1119268985	6.1843512245	6.161178474	6.127311184
ACTC1	6.2623164795	6.222165654	6.191639538	6.340809168	6.355030162	6.2547321875	6.2664200125	6.3261912965	6.2963355375	6.2305171755	6.3186403005	6.2411648955	6.2613835225	6.1939972365	6.2270529235	6.2843516465	6.2538556355	6.228798217	6.2965715815	6.339056357	6.256460979	6.277462041	6.2451194215	6.31261228	6.265395814	6.35104143	6.3214311555	6.264347797	6.2338972835	6.3534851895	6.191835916	6.402225551	6.2431237225	6.2801620945	6.3962486	6.2275320445	6.2415394205	6.2977848225	6.3487900405	6.2890608415	6.323484754	6.3632472595	6.313140921	6.3470989195	6.195256277	6.3179818105	6.3659517115	6.3813805505	6.3871718315
ACTG1	12.80766505	12.31470965	12.80155463	12.88195048	13.16037846	12.98163922	12.86966152	13.06119701	13.05336821	12.75448565	13.14468374	12.70372838	12.52211966	12.73222085	12.92177583	12.83219254	12.95367402	12.92771106	12.91531371	13.23283346	12.94787148	13.06119701	12.69269482	12.69269482	12.88195048	12.84517479	12.55844304	13.07605611	12.87616645	12.92771106	12.96046512	13.11407014	12.55844304	12.97474418	13.21771597	12.72062004	12.38409276	12.98163922	13.09091587	12.61235787	13.2503588	13.22542299	13.00395904	12.78915179	12.4267487	12.78915179	12.78372318	13.01788052	12.94102989
ACTG1P4	6.53192725	6.1612486	6.564120061	6.74739352	6.740724784	6.648567278	6.572257911	6.808743862	6.752434587	6.715054671	6.711739536	6.403306193	6.340347997	6.401852686	6.538058899	6.477785037	6.515716935	6.493683718	6.481562543	6.402055812	6.254295654	6.443815843	6.261460055	6.266568101	6.391856648	6.367135324	6.211748449	6.329700259	6.370950161	6.505725202	6.260014967	6.347157513	6.210489747	6.1836632	6.441393683	6.231733141	6.23502514	6.258731698	6.445087986	6.373184479	6.465155358	6.439364549	6.313915769	6.528981069	6.160318775	6.359618544	6.364345846	6.360224247	6.436087806
ACTG2	6.252390054	7.767373741	6.713157662	6.339257386	6.471014729	6.480018195	6.600731357	6.453961189	6.40616991	6.403374763	6.534753937	6.319482554	6.10699963	6.768605051	6.835294507	6.183638735	6.367431195	6.287675578	7.631532498	6.375480659	6.212140802	6.363884353	7.159744751	6.501498551	6.335388718	7.415388389	6.495925864	6.510164146	6.316056228	6.324551871	6.432209818	6.606678791	6.188303508	6.22907145	6.718886201	6.155473962	6.29797405	6.674509567	6.461376808	6.520279788	6.40770978	6.485956325	6.323511901	6.383325714	6.321756553	6.781948932	6.663369457	6.396567677	6.569739468
ACTL10	6.134037239	6.12215502	6.163069312	6.244419436	6.212695301	6.214400847	6.112945958	6.190200062	6.145384033	6.157503354	6.128827413	6.178278366	6.164365982	6.269924622	6.129784008	6.174636574	6.197159342	6.145558601	6.16400752	6.227876064	6.143874387	6.285057899	6.240004975	6.262795239	6.166633208	6.109268962	6.120438754	6.153656695	6.132376647	6.154153219	6.262546661	6.168231959	6.14317709	6.099104711	6.011683905	6.140791666	6.296351665	6.138439226	6.197332747	6.135259593	6.196055515	6.209766909	6.085949562	6.03279947	6.239921709	6.106025074	6.126229657	6.172322618	6.085448347
ACTL6A	6.9589060015	6.7577874795	7.1218286175	6.95952652	7.002973654	7.5026058695	7.599446727	7.218782772	7.069515055	7.162467526	7.1474670005	7.295819535	7.096494986	7.3789081305	7.25588699	6.912077379	7.253030218	7.259237302	7.162005917	6.60612463	6.60836776	7.3792138575	7.825570787	7.4784831345	7.3859100835	7.362582366	7.542547255	7.077156074	7.5068117985	7.3407229395	7.6219762645	6.850493682	7.8155333925	7.2171214905	6.803661724	7.566481681	7.7137141165	7.5009406265	7.2327774045	7.317446251	7.2017807485	7.453992816	6.9809668565	7.092378658	7.6738009285	7.40708517	7.201269423	7.1427599165	7.0137146165
ACTL6B	8.560404602	8.575474774	8.303184479	8.627489955	8.422824073	8.007077869	8.151890887	8.339194003	8.508388695	8.382880607	8.292117085	8.54686357	8.6589577	8.417248184	8.273785	8.478022335	8.361442278	8.142494503	8.378278986	8.711407137	8.695325225	8.328402999	7.053908559	8.381426371	8.245835319	8.118965926	8.063616065	8.408145452	8.248323032	8.178340867	7.489409373	8.104868169	7.428721578	7.982903081	8.220656024	7.688220705	7.192834915	7.671175628	7.763143353	7.714244559	7.764946595	7.535033569	7.952805866	8.282979426	7.33142972	8.048346976	8.39442581	8.179796736	8.280232051
ACTL7A	6.168273241	6.076659855	6.072612374	6.143972698	6.12765554	6.020068879	6.147960564	6.088443814	6.121784474	6.168089136	6.142067833	6.104504968	6.141202377	6.125924186	6.043393345	6.079351446	6.061062873	6.092331279	6.135161758	6.143264339	6.223760235	6.141332277	6.242311271	6.076517175	6.03921822	6.159055584	6.149568422	6.087475313	6.112446129	6.045729399	6.082425934	6.148134715	6.117017677	6.188790563	6.173759115	6.084692785	6.089468598	6.161748424	6.183110112	6.041468	6.092511808	6.074416142	6.061908112	6.173226228	6.16520087	6.138100246	6.098574709	6.223621065	6.07008973
ACTL7B	6.176570829	6.194755558	6.127199057	6.087377529	6.135002538	6.080728952	6.118858825	6.04606649	6.142399655	6.162259881	6.130893951	6.199738358	6.092661221	6.13437099	6.131529824	6.118311251	6.219437756	6.208682074	6.185065277	6.186928182	6.263980386	6.182996666	6.16556484	6.182928573	6.132367908	6.292207787	6.197159342	6.17253273	6.199976474	6.221444727	6.17033499	6.230298302	6.152396171	6.154211489	6.246036743	6.214016689	6.119938321	6.185948646	6.095093732	6.077708712	6.294734033	5.947610396	6.198579966	6.170792324	6.185793551	6.107463041	6.114450883	6.205349847	6.140254665
ACTL8	6.296997293	6.287894612	6.264163945	6.298717506	6.170691675	6.245513288	6.330063846	6.204623686	6.258938856	6.304706811	6.299854674	6.201768616	6.168245032	6.210047684	6.293883736	6.238911661	6.262874447	6.244413922	6.265400507	6.146040086	6.08597688	6.207903698	6.347964835	6.288795334	6.240455631	6.22734841	6.151322304	6.305733014	6.318734205	6.290657798	6.177730492	6.190480992	6.34865142	6.163111024	6.249814486	6.276256106	6.231322055	6.301348386	6.169289262	6.365203355	6.216579301	6.164184777	6.289871866	6.100633311	6.26444743	6.227826182	6.275496622	6.253759998	6.300606261
ACTL9	6.200622062	6.132824738	6.08998878	6.116799502	6.142516811	6.08597688	6.139827319	6.097516006	6.192848068	6.073169499	6.156118752	6.079729718	6.139280052	6.187090059	6.095844018	6.106726581	6.108188727	6.162831728	6.076361758	6.140578606	6.417809241	6.046319066	6.122973134	6.092198229	6.170222589	6.157206592	6.219080792	6.095261033	6.120531865	6.25773124	6.140791666	6.181435176	6.198682756	6.123599429	6.104846379	6.117898013	6.106036613	6.134015451	6.207380414	6.039285189	6.140751357	6.164184777	6.089188028	6.149691549	6.113545643	6.187588449	6.182848059	6.113885743	6.138611259
ACTN1	10.91406912	11.1792493	11.19993754	10.43665248	9.960659133	10.96430513	10.30590756	10.16624145	9.534102981	9.769662682	9.848218443	10.67186094	10.61906868	10.43665248	9.97471927	10.23000892	9.643335579	10.18312382	10.15566788	10.18597558	10.10507898	10.09220252	10.84306778	10.1636772	9.617419349	10.21270786	10.36370978	9.866637969	10.01575414	9.724432211	9.934305276	10.14617231	10.72850838	10.36970637	9.903196943	10.75244201	10.73778485	10.36970637	10.13865783	10.00669487	9.902452577	9.802742219	10.19595371	10.35289327	10.76264655	10.29127865	9.90389275	10.13249512	10.03822593
ACTN2	6.789027116	6.287894612	6.8300539	7.198883333	7.469011404	6.939428577	7.301901772	7.280313061	7.568852895	7.459944516	7.313072013	6.745282433	6.556792414	6.471965142	7.022050772	6.870114592	6.702422553	6.809507282	7.038820545	7.148803163	7.626091172	7.168175057	6.151657261	7.231933246	7.401998826	7.169043682	6.921664762	7.341108204	7.173463194	7.322582718	6.314333497	7.341688766	6.333423442	6.907454986	7.494504232	6.896663425	6.474245583	6.586374047	6.653609478	7.352213158	7.217893315	6.977149751	7.224525129	7.599523631	6.316806278	7.230103664	7.408604342	7.442243288	7.348228971
ACTN3	6.430550827	6.511105917	6.276442101	6.29432974	6.339421414	6.395575941	6.366025085	6.348572484	6.244478823	6.250690393	6.251923366	6.305474989	6.396181012	6.385835361	6.317281442	6.365124735	6.278232676	6.305578177	6.354347163	6.494056114	6.17915266	6.25933603	6.434509876	6.278296556	6.176007423	6.254078776	6.207989228	6.140305011	6.303361484	6.271007081	6.121174673	6.370746175	6.357207634	6.281776633	6.203921528	6.130308625	6.414371766	6.229530071	6.335835946	6.324484181	6.302339912	6.298914702	6.219013956	6.316118731	6.297901512	6.210869594	6.236917673	6.309949995	6.193460667
ACTN4	8.579376834	8.940635294	8.64844849	7.90842931	7.798426315	8.386845458	8.026729325	8.093734057	7.852056343	7.972012574	7.754987675	8.332363015	8.390632006	8.970907534	8.247841662	8.275131719	8.349166914	8.295239772	8.139973379	7.562386664	7.825743757	8.36687001	8.860211033	8.314842418	8.067650047	8.44095825	8.703311413	8.265260386	8.264221301	8.008879557	8.288538992	8.182238089	8.498293508	8.433193981	8.226772217	8.262309406	8.99668415	8.564061948	8.139680719	8.630288323	8.137673201	8.268593746	8.136113364	7.37021321	8.631518963	8.253146941	8.214544589	8.051085461	8.043475689
ACTR10	8.194345506	7.741048346	8.396764664	9.086994498	9.920685028	8.926003399	9.410506331	9.226294747	9.678466031	9.510617786	9.6873553	8.967398046	8.514940916	8.471985702	9.396674154	9.009496477	9.104248311	9.151926502	9.305437749	9.851481296	9.939986425	9.322921037	8.514940916	9.267079959	9.413139959	9.334764465	8.970036814	9.517659404	9.137650557	9.442888729	8.739091159	9.660497066	8.429239372	9.247377608	9.869513521	8.854348134	8.414789641	8.787611542	9.199950117	9.580082722	9.532888326	9.009089902	9.594933957	9.346536601	8.62538865	9.430990413	9.397813919	9.683749237	9.70127191
ACTR1A	10.89664172	10.61432045	10.65382428	10.50074192	10.23094153	10.46911741	10.21004899	10.63168934	10.15566788	10.05268451	10.35505757	10.49559799	10.45568477	10.63400507	10.4012395	10.43240309	10.57515195	10.43665248	10.15471023	10.56711038	10.54394419	10.08816041	10.20739424	9.987649412	10.08323298	10.28850912	10.30435098	10.25541818	10.13166165	10.03581176	10.43013762	10.20332401	10.40896926	10.52873774	10.29216471	10.37411538	10.64799963	10.56203168	10.28807213	10.47763814	10.30089426	10.35886087	10.24479388	10.45568477	10.22650674	10.23872026	10.16873308	10.14783923	10.06977805
ACTR2	9.556721143	9.242360362	9.688406225	10.14103372	10.76636692	10.21630963	10.48164152	10.39516772	10.58427944	10.7192174	10.71436606	10.0071016	10.05718119	9.398618327	9.959912494	10.11637669	9.865930436	9.958358442	10.27362428	10.57391642	9.857802668	10.40953453	10.1076587	10.48915173	10.56819101	10.26908985	10.25820696	10.46185067	10.48379843	10.49559799	10.10350483	10.5912175	9.617717968	10.14407197	10.61781923	10.32837594	10.35401512	10.07524908	10.37660217	10.49448048	10.45568477	10.53309275	10.58659914	10.79231155	9.932726759	10.3331605	10.32341955	10.69176069	10.53099233
ACTR3	8.445061036	8.37194943	7.982382936	8.275131719	8.403517017	8.368552597	8.314683417	8.335937173	8.380926144	8.446786644	8.466443037	8.544567012	8.546171795	8.062479219	8.220504439	8.44972428	8.44972428	8.350150065	8.572343356	8.482708353	8.459706144	8.580136884	7.983497005	8.622693244	8.373510046	8.294919087	8.458493055	8.464867857	8.528761315	8.449041074	8.156539072	8.460219573	8.434397975	8.467337529	8.387825484	8.644681933	8.009624493	8.05676183	8.34259465	8.471985702	8.600554088	8.662615003	8.984572672	8.530298597	8.665897511	8.62692063	8.65731066	8.723829967	8.534153689
ACTR3B	6.29817095475	6.19181301625	6.2983571825	6.5041636315	6.6896408725	6.3468995945	6.44835238725	6.451586574	6.523216174	6.5883990425	6.5772491645	6.36709398525	6.29975257075	6.2695879185	6.425974977	6.35358644725	6.3373365305	6.30472754975	6.466475279	6.81373610125	6.6093891115	6.46795960275	6.23506523325	6.47601772	6.50590207425	6.44284853275	6.40176571375	6.5248623955	6.495860904	6.473791649	6.27508329675	6.7078805215	6.22667262	6.43931147325	6.7151606625	6.350709536	6.33099912425	6.34015151475	6.59380700625	6.6410187035	6.53256321225	6.3924052225	6.62806560275	6.579036159	6.2303482435	6.44087673675	6.53359511025	6.60638347725	6.660559981
ACTR5	7.206140358	6.414876634	7.019749896	7.072740993	6.982061508	6.921718157	6.999888752	7.184131123	7.065232692	7.089146137	6.944788473	6.625458054	6.476133712	6.752938913	6.682225868	6.656860457	6.654001428	6.649700006	6.68873995	6.56966701	6.456347525	6.875239515	6.559062854	6.899903246	6.960605207	7.011948676	6.99287276	6.84862055	6.954772077	7.129237527	6.579033073	6.818286204	6.478979549	6.700841261	6.82035074	6.625635244	6.576490629	6.750809252	6.823023437	6.735638305	6.849256483	6.865832023	6.844957787	7.000739209	6.600239766	6.996384897	6.912315444	6.975831917	6.883763353
ACTR6	9.070553012	7.884949494	8.995801798	9.11484789	9.529291615	8.933961395	9.422164018	9.338781233	9.409978062	9.494393528	9.310776618	9.050867	9.126198963	9.064511094	9.501833096	9.038941342	9.229711769	9.37819411	9.525133566	9.055056935	9.072918013	9.036458544	8.685211721	9.217630678	9.316750475	8.988823347	8.978256034	9.320259373	9.151428484	9.221282416	8.524330911	8.954342923	7.982514359	9.023211916	9.094151335	8.799369912	8.43198365	8.770802675	8.512182286	8.907523456	9.20043749	9.334519327	9.29305856	9.512373619	8.722064304	9.49501475	9.223584308	9.431489432	9.38541401
ACTRT1	9.319128321	11.38018915	9.227755876	8.358633845	7.917971907	8.787988476	7.846214504	8.152606148	7.284933035	7.32612504	8.360600232	10.90240992	11.76536831	11.41708191	10.42920195	11.03439425	11.55229537	10.80833255	10.53567414	11.84896088	12.16759123	7.00950525	11.01317179	7.065309813	6.86960208	7.456653761	7.793028989	7.804444872	7.814567815	7.317762581	11.46524677	8.98191621	8.907523456	9.15420306	7.73264122	9.079721575	8.813856273	9.929108215	9.352990225	7.416607315	8.313509487	9.592488099	7.490912864	6.866203766	10.2082641	8.309614586	7.299839867	7.842510854	7.647160857
ACTRT2	6.149890843	6.2450300545	6.161043135	6.157020037	6.165892351	6.102483529	6.1307592265	6.1512134065	6.1715960675	6.0561502445	6.156061693	6.3537582025	6.2885307155	6.376929014	6.2326296205	6.2763486215	6.2882489885	6.220541796	6.299309502	6.32443373	6.300052235	6.1780833585	6.207688694	6.102027639	6.1766132765	6.1684467095	6.1877000535	6.1834556295	6.1529204565	6.1600937845	6.2371823545	6.105158348	6.2014001125	6.1492086305	6.1544902695	6.172006033	6.168436379	6.2164706035	6.1795119555	6.207878403	6.192459453	6.1715836335	6.1935056615	6.1787698225	6.211601205	6.152679563	6.1498022235	6.157186063	6.1700218295
ACTRT3	6.244081498	7.255863226	7.165745602	6.593992547	6.569773485	6.571873152	6.576407428	6.392567741	6.60941242	6.545770682	6.57998812	6.292165148	6.39422017	6.293155384	6.348287954	6.459878276	6.400643305	6.462072046	6.349457082	6.405584168	6.254295654	6.510342149	6.266049633	6.555005814	6.433377244	6.461360988	6.657510406	6.57162642	6.514528983	6.472410236	6.555807653	6.448449862	6.50018191	6.354505556	6.486725863	6.472410236	6.34844457	6.253990571	6.430776802	6.482585476	6.466629769	6.379898743	6.55975829	6.530358175	6.466595777	6.484046658	6.4909472	6.552881991	6.631050777
ACVR1	8.414500359	7.902070664	8.531754566	8.804935776	9.034636669	9.01376497	8.672051576	8.682628326	8.828924141	8.984138712	8.797387974	8.970907534	8.727292641	8.653820715	8.976647795	8.645646086	8.856049331	8.820515776	8.811103898	9.056638553	8.604887745	8.758038716	9.614997955	8.71710959	8.626130999	8.75335145	8.680527323	8.476544099	8.933620786	8.839602087	9.257438131	8.533984186	7.890493397	8.842972559	8.599278839	8.605243756	9.130993001	9.025571685	8.867402267	8.558762075	8.819466219	9.022949356	8.625713187	8.997184844	8.823045327	8.798577762	9.004844715	8.765303352	8.591718446
ACVR1B	6.24262045	6.39373321766667	6.28368718766667	6.27365790633333	6.343325709	6.29447053566667	6.305395784	6.23711147	6.31552496766667	6.35868258666667	6.28439489833333	6.29611783066667	6.32241404	6.299622523	6.267737489	6.27815887433333	6.254029143	6.27844865766667	6.24013175166667	6.343273222	6.29168689633333	6.32082659466667	6.352677418	6.40209006466667	6.336805299	6.32458256166667	6.283934886	6.32818781333333	6.318622642	6.32426465466667	6.254915757	6.29032433166667	6.24301160366667	6.18635543966667	6.32056455166667	6.233606481	6.33969807033333	6.27387447866667	6.29701382233333	6.32820392933333	6.31362686366667	6.34045488033333	6.32257472566667	6.349671377	6.217213762	6.307145394	6.260850152	6.34689332133333	6.349746775
ACVR1C	6.22247517366667	6.165440716	6.21090269	6.22347004	6.30803002733333	6.192861369	6.298311471	6.27177123966667	6.286915706	6.28542270466667	6.218853542	6.268057378	6.21909638933333	6.27856392533333	6.21344242266667	6.27152463866667	6.15275145533333	6.19663381733333	6.27738921733333	6.22291826966667	6.27737601866667	6.275311267	6.15636637033333	6.30193277666667	6.31930624566667	6.206927391	6.28224004133333	6.21683902033333	6.29386618733333	6.20900167333333	6.217990175	6.32138810333333	6.24447494266667	6.272842332	6.36257985166667	6.24603918366667	6.19357224833333	6.23208493766667	6.29329828333333	6.27888409033333	6.26078240266667	6.29258091733333	6.351994002	6.35887003066667	6.18888912566667	6.29534878566667	6.29944830166667	6.315018352	6.33252049266667
ACVR2A	6.362554925	6.32674557	6.675932051	6.971270632	7.17340216	6.716974288	7.067493762	7.077721544	7.028041402	7.264768804	7.107730456	6.698112201	6.593629721	6.483476625	6.735847283	6.627736854	6.575664349	6.725011545	6.939098348	7.164605886	6.949899052	7.076524119	6.400916021	7.051738169	7.161642036	6.887186155	6.886571254	7.089068771	7.012309439	7.001764815	6.392872944	6.974482554	6.188303508	6.909830206	7.305958618	6.658638681	6.693468847	6.721952765	6.939517395	7.210659358	7.132656599	6.756967697	7.046220513	6.9491016	6.628536945	6.968466959	7.122802573	7.164515374	7.070301807
ACVR2B	6.682925189	6.618176705	6.699366664	6.475415658	6.334211402	6.404252616	6.360510869	6.390033081	6.407759398	6.370898345	6.383842608	6.281617536	6.2677133	6.301207471	6.270462759	6.365885998	6.186364516	6.339166017	6.318515376	6.386295126	6.245238915	6.384668734	6.266049633	6.343271688	6.49331088	6.466678504	6.421346938	6.417373754	6.419987956	6.412498988	6.506053687	6.429151814	6.311326175	6.47793411	6.368823334	6.413029703	6.340496643	6.503736959	6.380823795	6.35421822	6.348635836	6.35672167	6.63190153	6.255824175	6.401513252	6.476073513	6.515553719	6.569255898	6.496104401
ACVR2B-AS1	6.118083735	6.207254284	6.144612992	6.175931803	6.23914783	6.133653992	6.164256318	6.196702682	6.195596233	6.188970635	6.148897711	6.12904514	6.09852235	6.179350258	6.126289459	6.200202632	6.160598849	6.21866151	6.171991011	6.121120796	6.073136461	6.163195503	6.132733943	6.15732002	6.181667653	6.189249241	6.211748449	6.095261033	6.185408433	6.211452883	6.126196135	6.14143504	6.073770745	6.251606259	6.155533327	6.097408702	6.161760529	6.201568919	6.294614766	6.197691504	6.146105697	6.123132752	6.118226176	6.110790343	6.239921709	6.167664729	6.175105552	6.136285201	6.17849702
ACVRL1	6.422557909	6.417580887	6.17622338	6.271845889	6.278322721	6.332281466	6.2972596	6.251262238	6.404530453	6.342006077	6.251923366	6.241578326	6.199864693	6.382885649	6.353599335	6.191840386	6.336448451	6.208682074	6.368911595	6.237671302	6.283058263	6.287573661	6.80482345	6.257771907	6.314411945	6.224174406	6.296797561	6.28812881	6.270593244	6.369764939	6.519471484	6.390928566	6.377377619	6.289537125	6.423842874	6.341913221	6.392994664	6.400771869	6.29273206	6.24706836	6.368050292	6.48240967	6.241561854	6.269849115	6.448425937	6.435321747	6.413921824	6.372433238	6.296769605
ACY1	6.726345019	6.608763798	6.769305177	6.804175362	6.874036583	6.949899052	6.615572948	6.620611066	6.692585463	6.737602148	6.788580578	6.743580454	6.588677046	6.761492083	7.33633245	7.069743634	7.237236151	7.065390135	6.994897395	7.05781916	6.404713669	6.88386246	7.222594016	6.758669789	6.861690384	6.842671634	6.627430975	6.98046538	6.905843704	7.014870627	7.769392661	7.304657215	7.038969809	7.229843263	7.13011579	7.011066424	7.141478985	7.567591486	7.479874988	7.12460468	7.273876609	7.324307133	7.028729765	6.451410066	7.343485146	7.192650305	6.875239515	6.904017205	7.065155572
ACY3	6.306812034	6.881783837	6.352457815	6.484586439	6.353693388	6.472063341	6.207792681	6.33859579	6.353871829	6.291382994	6.508446349	6.899558046	7.154608077	7.212897565	7.208713675	6.977213848	7.03772043	6.930922725	6.878805968	7.133761979	7.459944516	6.146235744	6.409278933	6.10038416	6.340767173	6.336585415	6.487051582	6.311929243	6.234239741	6.256227703	6.704965273	6.357724459	6.311326175	6.605746916	6.331633974	6.35686016	6.399079998	6.770823461	6.273722896	6.301815259	6.377148604	6.298914702	6.380564175	6.172027313	6.462937457	6.307012111	6.514473488	6.360224247	6.418889639
ACYP1	7.822785331	7.554015269	7.9693171445	8.368682118	8.543034607	8.2005464795	8.6910845765	7.9959860935	8.4909071485	8.60796401	8.474097766	8.590686545	8.189646752	7.979383833	8.286315919	8.2239606345	8.201282317	8.0621110335	8.5638105705	8.2221621925	8.461270758	8.471031889	7.716597026	8.7061137905	8.718644405	8.4036532065	8.5735720675	8.734511737	8.6154599795	8.584255939	7.682073392	8.4114896625	7.6940087	8.320414435	8.593615736	8.13073122	7.962242833	7.9264278445	7.966283667	8.435816135	8.4597352975	8.295603716	8.6293235915	8.556782026	7.769107043	8.5227852055	8.4911071725	8.61517526	8.519274554
ACYP2	7.6080250215	8.049261733	7.633807761	7.9681026025	8.2014220145	8.0079663335	8.095866904	7.77145419	8.1040241895	8.1193673885	8.1068992795	8.571547286	8.4916446425	8.4165546085	8.3790518335	8.5829058835	8.3943762335	8.385077714	8.566549298	8.627954808	8.9236300985	8.0119476405	8.035219601	8.1009862455	8.0888059775	7.9636656485	8.1793658995	8.3319389025	8.126508161	8.1985292955	8.2072243085	8.2805833765	7.851753227	8.1390146545	8.270884397	8.0886402575	8.257045984	8.0635735605	8.277405187	8.1669270525	8.204619205	8.136999938	8.2159766125	7.8871147555	8.137515629	8.168361036	8.1571006385	8.2019095265	8.229448397
ADA	6.779852259	7.334402699	7.383860703	6.686027672	6.61255112	7.300872851	6.723587532	6.997760071	6.632117459	6.618644623	6.839020857	7.126135834	6.775351363	8.159144115	6.887876612	6.525129056	6.895587469	7.136376685	6.520844077	6.477688848	6.283058263	6.839292492	7.150021968	6.691755103	6.763523466	6.669225694	7.464336025	6.765015315	6.929377243	7.160764666	7.302107161	6.728426724	6.642478336	6.721845275	6.545095925	7.312967973	8.299180941	6.975154692	6.767372956	6.92699144	7.047455321	7.08159233	6.687233971	6.487949301	7.079786798	7.27765664	6.751286692	6.744953394	6.981318029
ADAL	7.08003619	7.348808098	7.350888794	7.297386053	7.131001762	7.210254472	7.369810002	7.03347555	7.262073227	7.351594311	7.358424883	7.418508332	7.13953121	7.102907112	7.226486584	7.037894822	7.146623669	7.075400115	7.249566968	6.977645018	7.102267641	7.294982577	7.117171854	7.1780788	7.26833513	7.27765664	7.444504109	7.286176305	7.346185887	7.385679428	7.252369199	7.308350217	7.398379702	7.380888513	7.38511689	7.249991503	7.737322619	7.300179207	7.256635464	7.216572489	7.145502601	7.311815731	7.277470812	7.215062612	7.550705635	7.280575583	7.005471571	7.172531184	7.150242968
ADAM10	6.476136123	6.362928298	6.7401087845	6.82444306	7.268207887	7.3228299155	7.197101798	6.8647945905	7.385984952	7.349727757	7.2059598325	6.6149689255	6.618852023	6.7103811045	6.894024978	6.5719786795	6.7038675715	6.7843360565	6.814948045	6.7491148535	6.686399261	7.057680325	6.9100214305	7.0286597585	7.1010182515	7.047263012	7.017567321	6.9845841255	7.136941008	7.1573021115	6.825293526	6.9155100635	6.761893826	6.887242496	7.039056082	6.8477878175	6.750924787	6.958514178	6.8605551835	6.912142902	7.069193677	7.00953453	7.036829706	7.489859499	6.9836465855	7.0606881795	7.122450323	7.0557064935	7.106590141
ADAM11	8.189598969	7.495554579	7.94026077	8.000518629	7.542063138	7.905258856	7.542063138	7.648817957	7.581913367	7.460376836	7.629628106	7.523106426	7.41860217	7.446780493	7.593021525	7.703733449	7.545604477	7.506974653	7.420174934	7.180043195	6.735452813	7.674470141	7.274498045	7.663364294	7.493077949	7.903380811	7.671685361	8.14386687	7.611496212	7.804558718	7.034628805	7.582252101	7.485132411	7.875000392	7.779865132	7.594092357	7.377031337	7.637735143	7.597487391	7.535892356	7.402803275	7.317338354	7.526676619	7.247616614	7.206228691	7.374381926	7.527497328	7.534953469	7.504100637
ADAM12	6.38023975566667	6.33869490533333	6.33023936766667	6.29837830133333	6.31343216633333	6.29199065333333	6.293448157	6.290897047	6.29363600933333	6.29059761166667	6.25532626633333	6.27119123866667	6.21838746133333	6.23428907866667	6.31798193533333	6.253991388	6.271483211	6.27059761666667	6.23900079633333	6.36429437666667	6.276259648	6.27302906066667	6.30540746033333	6.30613246	6.329203449	6.35768097233333	6.27126864433333	6.33310649333333	6.28662478266667	6.24466288033333	6.27696388733333	6.22808679466667	6.222582186	6.29752478466667	6.30658778466667	6.32461917566667	6.30679806433333	6.31588086933333	6.28344117633333	6.26761845633333	6.28449017466667	6.261173037	6.283907462	6.28594168766667	6.223078184	6.250384219	6.27640295666667	6.26955304133333	6.266098498
ADAM15	6.93389377533333	6.920826144	6.69766909833333	6.64993451233333	6.59574827733333	6.742135783	6.624996944	6.666481659	6.62753558166667	6.60418489933333	6.55995828333333	6.620715688	6.71991379933333	6.934283158	6.82247218133333	6.747554012	6.79283067433333	6.84602774166667	6.631726093	6.56658506266667	6.55617238666667	6.632702512	7.07929001633333	6.660055413	6.566875144	6.663454314	6.664651193	6.71830153733333	6.64290786033333	6.66468257766667	7.06422028266667	6.80556348966667	6.737595591	6.851923951	6.83975883833333	6.76786151233333	7.13299112433333	6.96323367566667	6.79898238966667	6.91417293933333	6.86947919533333	6.90981194833333	6.64302901466667	6.57117170933333	7.041024497	6.86866418666667	6.662668276	6.77119034866667	6.76090804533333
ADAM17	7.07177166533333	7.336556581	7.00678517	6.87303206666667	6.898191444	6.896651901	6.82810157766667	6.98124685733333	6.883348663	6.88013112533333	6.86888596933333	6.768301887	6.726705801	6.763152806	6.73790780633333	6.71401670833333	6.64005667366667	6.731353482	6.70918354866667	6.60260862933333	6.73637385633333	6.75206848066667	6.99214903133333	6.643056569	6.74073267766667	6.81057830866667	6.78669817333333	6.70774847333333	6.67695350733333	6.87410821733333	6.79282831133333	6.69103249733333	7.05854721933333	6.702436886	6.75286880566667	6.70703812633333	7.069735291	6.82018847333333	6.75785211266667	6.818128254	6.74228987333333	6.72328328866667	6.66157346366667	7.05889270766667	6.91227554866667	6.73599674533333	6.90722717066667	6.72073495366667	6.641042295
ADAM18	6.260590138	6.211327613	6.129189654	6.314052019	6.190624067	6.187756063	6.161601619	6.193429394	6.080679267	6.125271234	6.189987519	6.156831732	6.104770789	6.08612773	6.099822427	6.205046473	6.166318118	6.136678649	6.135161758	6.177661219	6.134858781	6.151075549	6.13758126	6.168089136	6.147304329	6.214316605	6.215550938	6.085537566	6.206760138	6.116570261	6.089369764	6.19896876	6.14143504	6.008296731	6.140562348	6.269205568	6.219148229	6.097646568	6.097193584	6.179185685	6.121361107	6.123132752	6.183767961	6.148522901	6.194718121	6.106025074	6.149542973	6.16868614	6.154469293
ADAM19	6.168273241	6.196874454	6.170389131	6.138558197	6.234002006	6.142903787	6.155056318	6.230996229	6.265491902	6.170624562	6.152428244	6.161185642	6.264955269	6.169984531	6.099822427	6.191840386	6.153458897	6.138521561	6.171991011	6.234094244	6.424085596	6.192053041	6.181976775	6.155720421	6.200160717	6.160896605	6.139959166	6.241306809	6.140574837	6.191738257	6.182794504	6.103073651	6.192310478	6.21972604	6.198606036	6.348753176	6.210629409	6.283892841	6.187174297	6.156381038	6.197754675	6.235619504	6.152637057	6.157575949	6.215304145	6.257991278	6.209107586	6.159759547	6.196350026
ADAM2	6.256367664	6.514528983	6.338552837	6.301551647	6.28852512	6.353955266	6.400653259	6.350988898	6.366968063	6.355415151	6.352002786	6.224546205	6.279792182	6.281974452	6.307955624	6.299127842	6.25756744	6.330063846	6.243576801	6.252108893	6.215903021	6.35625304	6.570475634	6.323251197	6.331165084	6.438114099	6.384205131	6.395728881	6.366000304	6.31154582	6.33110037	6.305938292	6.472772229	6.251606259	6.271343038	6.20257573	6.487515716	6.281484887	6.417129233	6.334403343	6.276250317	6.417987404	6.404993186	6.224518533	6.408290712	6.359618544	6.321280467	6.34686994	6.343850337
ADAM20	6.176570829	6.167349526	6.150283183	6.106719498	6.232636869	6.142903787	6.010079164	6.174246123	6.121784474	6.177055535	6.142067833	6.163243592	6.129277893	6.117777293	6.118966974	6.154721096	6.057345671	6.143817694	6.203457898	6.061833608	6.204487802	6.082084546	6.063718885	6.148103544	6.119764589	6.211101801	6.14563166	6.146136847	6.096656453	6.064114211	6.182794504	6.096294042	6.180346482	6.238245238	6.157448547	6.049630168	6.020243688	6.129840237	6.211307435	6.079675592	6.027158461	6.078073768	6.135161758	6.218759231	6.093539573	6.131171391	6.200039991	6.099526287	6.109181398
ADAM20P1	6.315256897	6.318294859	6.436740476	6.425397586	6.329375936	6.256826479	6.483696146	6.201526119	6.401165294	6.508352095	6.315146813	6.376219231	6.340347997	6.364132035	6.352801922	6.277543616	6.286278609	6.314554671	6.415518385	6.261908963	6.34651859	6.505164443	6.230511734	6.52790553	6.458060832	6.507168063	6.439387983	6.346190183	6.468530613	6.468493168	6.22622366	6.322401733	6.198682756	6.295460994	6.321728615	6.292182132	6.301027643	6.227061123	6.353610095	6.397813572	6.344578941	6.26183134	6.385330696	6.338208739	6.206671939	6.429073662	6.381392106	6.411484946	6.342874337
ADAM21	6.180580036	6.304220946	6.17622338	6.264426859	6.246752755	6.137165631	6.366025085	6.217357145	6.314038016	6.235080218	6.196977254	6.265598893	6.194651727	6.140284402	6.221838461	6.191840386	6.138208624	6.225340947	6.281476324	6.116052028	6.318989492	6.255609849	6.2495053	6.256496964	6.19269786	6.224174406	6.300021709	6.326618122	6.156556323	6.170023312	6.1137147	6.134746039	6.180346482	6.152447032	6.155533327	6.172636961	6.255397587	6.123359607	6.244654624	6.276000732	6.182848059	6.148542305	6.211420483	6.319513145	6.110200899	6.189100555	6.222070527	6.23285366	6.174101217
ADAM21P1	6.115962814	6.092989541	6.256080019	6.179123116	6.228865544	6.166707828	6.253150208	6.140583187	6.144319825	6.187944747	6.111856093	6.148217256	6.184405752	6.161965156	6.240109842	6.200202632	6.128462134	6.145558601	6.137168	6.163312604	6.128938799	6.254342127	6.100282793	6.129753424	6.15426952	6.222625952	6.168677167	6.176472189	6.128862836	6.318379298	6.126196135	6.154446868	6.108685922	6.071433748	6.106733665	6.115776637	6.189975033	6.114970444	6.121688203	6.100782433	6.084780026	6.076405963	6.092553563	6.198767512	6.225697547	6.195213889	6.122885437	6.138107317	6.122359585
ADAM22	7.14876417533333	7.382766968	7.21722620233333	6.895484538	6.734003064	6.98808930966667	6.84825564233333	6.829199297	6.67722919733333	6.713163811	6.698100251	6.53328937766667	6.52859973366667	6.54181690166667	6.485796371	6.48546996666667	6.396322889	6.438781244	6.433146929	6.45316554533333	6.37111833633333	6.847440449	7.112476798	6.83491440366667	6.91119689833333	6.96010180433333	6.879849013	6.81109128966667	6.749065546	6.77087785866667	6.54799594066667	6.510372759	7.17598517933333	6.61964859166667	6.37085306333333	6.60734238233333	6.53929251466667	6.641914476	6.49797219	6.35338669166667	6.50018615533333	6.38532722333333	6.66693700766667	6.766140495	6.93884514666667	6.71373351366667	6.83832055333333	6.49968013266667	6.60128662966667
ADAM23	7.895283192	6.720861259	7.999678783	8.257803325	8.364352459	7.732404836	8.075098656	8.248474668	8.309764589	8.247403499	8.181651848	7.856105921	7.342799698	7.039343622	7.884114338	7.975241193	7.756661406	7.936881858	8.113118233	8.670218181	8.503600718	8.094352501	6.403633095	7.904570259	7.91045288	8.145584896	7.718105316	8.082197395	7.766256189	8.187336055	6.457887081	8.213663167	6.86500147	7.954656126	8.601862137	7.623981366	6.919836233	7.623393091	7.919497931	8.258488895	8.100053039	7.578513322	8.224132668	8.296355179	6.723587532	7.958490913	8.180375609	8.4542389	8.402348009
ADAM28	6.17112016966667	6.25569262966667	6.13980975166667	6.21040315333333	6.231716747	6.254949027	6.235936847	6.168016697	6.20218071666667	6.26655072466667	6.24962801033333	6.155489124	6.20798165966667	6.15592387033333	6.235394442	6.1943833	6.180008435	6.20363614833333	6.23880968433333	6.14857881433333	6.13234214133333	6.24983173366667	6.31183777266667	6.27179833033333	6.267972103	6.27289020666667	6.280833041	6.24436448633333	6.29999727466667	6.358605531	6.348226502	6.34023194266667	6.264201931	6.197653184	6.24371820433333	6.27777099666667	6.27085012133333	6.257642593	6.24365922533333	6.26245759533333	6.25650616266667	6.56185645233333	6.27086638433333	6.18355554433333	6.27204206266667	6.23858728366667	6.234635493	6.21871878733333	6.255784599
ADAM30	6.113956569	6.13073897	6.174384412	6.236753594	6.12765554	6.173698483	6.260137672	6.193429394	6.158236579	6.165636629	6.090138267	6.165342422	6.116969306	6.145998737	6.13900524	6.195122834	6.151657261	6.140332225	6.15608168	6.100347827	6.308904706	6.151075549	6.259231832	6.219278766	6.099783017	6.168045521	6.165084944	6.266826946	6.251709075	6.211452883	6.21097945	6.150242851	6.190310866	6.134037239	6.148999186	6.109599431	6.212258278	6.190258625	6.091058381	6.184759093	6.133464039	6.143050352	6.143018326	6.185081161	6.173727021	6.086097677	6.198480716	6.199594715	6.128911792
ADAM32	6.3360796695	6.39833799775	6.34652645925	6.357187262	6.34050026475	6.37904297175	6.2967906635	6.2784533385	6.3767323625	6.35350118825	6.338451166	6.56000581225	6.6012231185	6.64511252325	6.49973473	6.5751824085	6.613791706	6.518640269	6.590479306	6.582997663	6.72566474375	6.34167104925	6.2630830055	6.28948841375	6.26898031675	6.3151954875	6.283316152	6.316385851	6.24863915225	6.33918419175	6.3647640685	6.33214378775	6.42023930625	6.33831386575	6.3013387065	6.34265359575	6.29696464175	6.364654746	6.3902514475	6.3052801895	6.275072837	6.268225725	6.32129560025	6.330022977	6.27191881325	6.29603501225	6.27452911425	6.2879565175	6.36109560675
ADAM33	6.485426926	6.922128854	6.414674254	6.3609527945	6.309619843	6.3158089555	6.294923525	6.3414535215	6.289405751	6.3035804415	6.291833851	6.5408199445	6.711210889	6.591335029	6.455427789	6.547879853	6.58337276	6.5162872565	6.433709839	6.683323612	6.849143309	6.2515444505	6.5027674625	6.256297889	6.2691020225	6.2386829985	6.370462934	6.1936852075	6.2253212815	6.2485041655	6.3116286805	6.3372941355	6.3127460065	6.278223903	6.2376559745	6.238334245	6.306968236	6.3324908985	6.299518932	6.3187585945	6.2467155945	6.289366465	6.152864863	6.3570342785	6.4018770775	6.233549432	6.236957742	6.251299841	6.2895467895
ADAM3A	6.13972117466667	6.11997300233333	6.15882893033333	6.152185169	6.12825336966667	6.18532753766667	6.137574874	6.17324276233333	6.14601798	6.14858927566667	6.22235263566667	6.16474932633333	6.168327354	6.123205534	6.194976362	6.150014156	6.158522637	6.14016900766667	6.14151471066667	6.22441200833333	6.19391774933333	6.12434357933333	6.18835352833333	6.146570167	6.17644655433333	6.16279098733333	6.109272908	6.13549389266667	6.13153526066667	6.21200395466667	6.16874081066667	6.17080134533333	6.15238867133333	6.17787032166667	6.13091298533333	6.17400728266667	6.16768231666667	6.21029499633333	6.20142261166667	6.172725909	6.203328951	6.13763387066667	6.173336947	6.162624093	6.23123018333333	6.197205091	6.23906840333333	6.18659334233333	6.163271103
ADAM5	6.082870941	6.1962921525	6.192720042	6.1514095765	6.134425765	6.1355461875	6.211698855	6.176547753	6.152543737	6.1707883055	6.1995950235	6.1335409675	6.103584994	6.127744773	6.1293238655	6.155711327	6.1622536965	6.131040416	6.146271456	6.2023632895	6.212575219	6.133583504	6.14794898	6.1876913035	6.0892210755	6.109321039	6.127026968	6.2061115525	6.256023378	6.216211428	6.174907902	6.214067597	6.1840373155	6.189042964	6.1456868915	6.1611480945	6.15496363	6.1106886085	6.1114635065	6.14208524	6.0979024315	6.1303865435	6.134892476	6.2062176125	6.1239528535	6.1406047525	6.165353928	6.168888891	6.109267822
ADAM6	6.260590138	6.179984331	6.18166555	6.256811961	6.139433319	6.214400847	6.211582496	6.241117145	6.239999444	6.262565621	6.166513073	6.252159434	6.186307902	6.096360405	6.294965491	6.211560477	6.177100907	6.180777978	6.123230129	6.154777972	6.108366316	6.314742916	6.294686458	6.187475859	6.210505827	6.18072056	6.303177941	6.210601788	6.254971193	6.251029094	6.1137147	6.230298302	6.284428901	6.247810425	6.283971633	6.187700274	6.394942798	6.331181499	6.235902969	6.252051491	6.263234663	6.17261011	6.278147873	6.190025101	6.222270611	6.207413466	6.21573627	6.161658251	6.219080792
ADAM7	6.221371085	6.24508649	6.20394313	6.253881794	6.191980845	6.173698483	6.333783509	6.185565454	6.196471322	6.248080054	6.176895257	6.237601048	6.166410785	6.179350258	6.109415233	6.222183192	6.12451489	6.225340947	6.121041362	6.196184433	6.080679267	6.201995502	6.240004975	6.216579301	6.190921909	6.17176525	6.217326266	6.221168107	6.201580917	6.197900103	6.21097945	6.134746039	6.296450285	6.265070334	6.187740622	6.181297258	6.163659753	6.081261309	6.024146567	6.260672669	6.201061986	6.20291544	6.13914654	6.196103931	6.229300772	6.205687309	6.251954252	6.129092388	6.118966974
ADAM8	6.457645488	6.225139923	6.559324634	6.332479943	6.344118915	6.401068321	6.431306801	6.519010451	6.325584104	6.356389272	6.335223382	6.458834408	6.39422017	6.318842157	6.417809241	6.374484146	6.403306193	6.431256346	6.377176268	6.358230261	6.31391972	6.409909392	6.289940106	6.480887947	6.455923964	6.5424329	6.509067085	6.317592481	6.268847253	6.48714894	6.333644644	6.274481052	6.534293388	6.394109864	6.367382901	6.546143279	6.250154554	6.514933238	6.386635984	6.569773485	6.343474181	6.331869107	6.480320653	6.211436363	6.361743743	6.420942444	6.449000477	6.453452368	6.436087806
ADAM9	6.858882902	6.891882759	6.754948629	6.724313006	6.832498813	6.889142266	6.803716247	7.056624799	6.732196408	6.794086506	6.75278611	6.986050145	7.095128168	7.039343622	6.904743043	6.893653188	6.905145055	7.048356763	6.990028207	7.23516202	7.053518388	6.720913043	6.909206976	6.767372956	6.83762295	6.792667617	6.742049871	6.709284817	6.836185841	6.921092123	6.815298907	6.929180193	6.595793585	6.741047087	7.117844851	6.757352009	6.939428577	6.877837169	6.737984543	6.74681339	6.801473334	7.027862572	6.731980514	7.099570993	6.842235421	6.797852701	6.780527509	6.760502144	7.020344995
ADAMDEC1	6.2005365885	6.187396127	6.1547462625	6.1352604735	6.2477512555	6.133572422	6.1715416975	6.178087914	6.2035587535	6.144978473	6.2068080005	6.1715860075	6.2386551815	6.16159259	6.2256750435	6.177130195	6.2484070225	6.1682440135	6.2028938675	6.2214790475	6.176451828	6.170816997	6.2065350285	6.190595539	6.123457806	6.183909958	6.1765729295	6.2052040125	6.1353237295	6.110114787	6.232761833	6.1454330605	6.112930886	6.221797622	6.151446777	6.202212131	6.1367992175	6.1589217695	6.1929399625	6.159166585	6.0913804695	6.1506829925	6.179954197	6.1196325	6.166288202	6.2275600095	6.181619975	6.177926473	6.182381331
ADAMTS1	6.993983457	8.134046451	7.675503159	6.799543396	7.088973723	8.280232051	7.276556752	7.367562306	7.246458936	6.846805405	6.824471381	7.422550947	7.367013341	8.723445891	7.023932615	7.340532107	7.938916936	8.244884459	7.486444149	6.520844077	7.07830065	8.412529867	8.291980656	7.234075565	7.218414718	8.377003306	7.501956246	6.857340927	7.658447854	7.17043083	9.21270248	7.161960801	7.044269608	6.806124084	7.472501064	8.30474127	8.102460391	7.388876488	7.821495973	7.637735143	6.967098895	8.350999917	6.999287725	7.829546576	7.768850862	7.520250311	7.691345971	8.122214166	7.895432304
ADAMTS12	6.141825676	6.115281593	6.123182719	6.142216966	6.081578311	6.105612268	6.157642491	6.111412788	6.135012549	6.112230828	6.07699966	6.135428212	6.135415531	6.123887585	6.129784008	6.203570619	6.040386739	6.143817694	6.241993898	6.174656772	6.088706255	6.123561254	6.193953406	6.146575523	6.065157262	6.135736835	6.22274494	6.181976775	6.081045444	6.318379298	6.065155022	6.118797346	6.216459063	6.121771937	6.182523069	6.126128912	6.178634573	6.23190517	6.139490148	6.14321565	6.06203034	6.169176247	6.17294786	6.211436363	6.170316606	6.164580036	6.171736634	6.199594715	6.181614542
ADAMTS13	6.2466821355	6.303748715	6.202751654	6.194222935	6.199647162	6.213482237	6.2597002665	6.1828319245	6.1689407865	6.172279122	6.1758774055	6.207310761	6.2130632215	6.232288476	6.206243796	6.187737629	6.1543719655	6.1938532195	6.2426180545	6.1977886795	6.194820309	6.2561713725	6.2664841885	6.2658220065	6.166663124	6.2662803225	6.1742106395	6.22358054	6.214983509	6.121347254	6.251000618	6.2481311905	6.1746403375	6.2159407	6.200615929	6.222621275	6.2299731635	6.283443232	6.22829189	6.223825867	6.283681481	6.195713682	6.195214048	6.216175969	6.1834293025	6.2434766285	6.244663269	6.156577723	6.1970926735
ADAMTS14	6.12834965066667	6.19586868733333	6.140607922	6.20138022666667	6.180686456	6.164658994	6.199744359	6.19961811933333	6.181147087	6.19609281166667	6.17306147766667	6.242040937	6.24094691133333	6.29162175933333	6.24229716933333	6.21945415066667	6.217460803	6.25506953666667	6.19966010833333	6.24011595133333	6.19004221566667	6.18599685666667	6.212655257	6.13464005266667	6.251290265	6.17211438366667	6.27650655766667	6.19343528266667	6.17238539766667	6.18450095366667	6.15583555533333	6.17602262166667	6.22452810033333	6.21788162366667	6.25542715	6.22453163066667	6.20432916866667	6.22162618766667	6.16543906566667	6.190782749	6.18119070566667	6.29361706866667	6.17817762466667	6.14600479	6.230556414	6.21621434933333	6.249359794	6.21282760533333	6.18987336333333
ADAMTS15	6.252390054	6.342524795	6.282839537	6.284351998	6.347316205	6.263871922	6.324947911	6.279855179	6.235118452	6.268353244	6.202167443	6.051748218	6.210356928	6.225621632	6.120829515	6.167156159	6.241117145	6.214655875	6.227392312	6.171731887	6.175690498	6.252987752	6.259231832	6.43710438	6.295783518	6.28608683	6.425073701	6.294126127	6.32145371	6.240503102	6.397774273	6.259544757	6.31368979	6.22907145	6.267757701	6.176934466	6.34844457	6.106837216	6.315099841	6.258734394	6.225905176	6.26183134	6.285927003	6.254329898	6.11869105	6.253745262	6.253699957	6.175946431	6.168245032
ADAMTS16	6.178634573	6.203018565	6.065451703	6.172596171	6.151274957	6.256826479	6.230394218	6.249937415	6.223898434	6.252495838	6.193533373	6.247002041	6.133364233	6.183327336	6.072778051	6.201881691	6.166318118	6.205665873	6.094920426	6.230942635	6.108366316	6.27679158	6.175016072	6.210971727	6.179851209	6.199832566	6.198745032	6.153656695	6.205014647	6.244901991	6.116090497	6.132262741	6.124064981	6.206719174	6.09627169	6.29444089	6.108328129	6.060234032	6.151460525	6.166513073	6.083024653	6.160653852	6.207688694	6.191097598	6.173727021	6.190477614	6.210819677	6.19080092	6.176927173
ADAMTS17	6.576940335	7.109972033	6.617718399	6.358166715	6.378999562	6.473157488	6.323264513	6.469969816	6.339984288	6.329508839	6.385111805	7.261928717	7.339818281	7.656608256	7.101267813	7.337833224	7.486109008	7.20037216	7.083427564	7.580817774	7.576021243	6.292165148	6.534987102	6.289967738	6.367564419	6.350616131	6.374292828	6.351994989	6.300231313	6.230990456	6.997564951	6.411684447	6.391977308	6.447199759	6.334969416	6.498104838	6.331869107	6.588857408	6.363525914	6.336503992	6.389075013	6.370481832	6.257251273	6.154330562	6.5469351	6.391111621	6.279862188	6.336638233	6.355575828
ADAMTS18	6.274917013	6.370714234	6.273035159	6.142216966	6.198391309	6.301025789	6.267823123	6.279855179	6.32674557	6.29589162	6.195318929	6.259422117	6.186307902	6.290560168	6.226040308	6.259195385	6.256180159	6.262643745	6.247025722	6.224581359	6.16323303	6.233445523	6.320511614	6.181323933	6.254852076	6.22734841	6.290766946	6.224681653	6.253384832	6.254381501	6.140791666	6.280884822	6.210489747	6.245960273	6.244140451	6.239033974	6.345117057	6.321420016	6.251406725	6.257850264	6.259989009	6.238953911	6.313915769	6.092585147	6.252101527	6.238126512	6.251954252	6.188891833	6.214517785
ADAMTS19	6.422557909	6.179984331	6.369094998	6.586456304	6.530069897	7.407344803	6.437493623	6.695534147	6.682018485	6.491476871	6.465797341	6.320743018	6.233481633	6.314005597	6.285086525	6.394961608	6.355735147	6.350017221	6.322762296	6.301570454	6.368174577	6.581425873	6.308640471	6.459057989	6.584122593	6.641434622	6.464212308	6.520065353	6.462345813	6.611199886	6.309253135	6.481368583	6.642478336	6.47482836	6.482449911	6.354907326	6.240159724	6.405989729	6.296672321	6.280445229	6.379931378	6.338633457	6.473636346	6.713762592	6.234533505	6.397383012	6.551481747	6.517148593	6.526370179
ADAMTS2	6.256367664	6.17176525	6.254342127	6.207754209	6.277157567	6.281145203	6.223991094	6.207756854	6.196471322	6.216428384	6.223613613	6.20782424	6.210356928	6.171965965	6.187345135	6.193398157	6.175222544	6.187059674	6.08330085	6.26533232	6.169468286	6.174028661	6.292330111	6.192157301	6.179851209	6.203220355	6.178213411	6.157830408	6.328584374	6.174790619	6.190151518	6.168231959	6.250438892	6.276467862	6.166289108	6.241425508	6.241993898	6.251399659	6.386635984	6.210047684	6.187558058	6.244307289	6.1331492	6.302693647	6.134860857	6.171146592	6.154105493	6.161658251	6.140254665
ADAMTS20	6.207263136	6.2846390685	6.205175698	6.1837296735	6.184137762	6.186846684	6.149135438	6.1620550165	6.1734942715	6.135914377	6.196029621	6.304467814	6.362341991	6.425810129	6.217639529	6.313376002	6.3274068975	6.3569171165	6.299380668	6.377835504	6.1690887105	6.147634693	6.2289695775	6.158089805	6.1136689745	6.1732841855	6.1762752255	6.1802930835	6.185820536	6.1824648875	6.2311516525	6.14143504	6.211729273	6.135789241	6.1317563135	6.2772996125	6.157755349	6.1566548015	6.176074285	6.1580611795	6.176818607	6.187145818	6.1130216545	6.1226904095	6.206003957	6.118664016	6.1497550665	6.1559024815	6.171224882
ADAMTS4	6.166036037	6.16323303	6.252729878	6.156402481	6.175884792	6.209084581	6.159063051	6.127787005	6.012016635	6.111144144	6.138665646	6.141763524	6.192971228	6.240637933	6.135161758	6.161808776	6.155151983	6.183830729	6.162078684	6.183584389	6.303745719	6.027158461	6.142222798	6.154227395	5.992982299	6.139331848	6.063914295	6.201546413	6.123848694	6.234305086	6.180243454	6.188315222	6.152396171	6.112909169	6.126563555	6.089067334	6.051870029	6.192462754	6.1059173	6.152087132	6.204113693	6.162381882	6.135161758	6.175965768	6.234533505	6.212358564	6.053926879	6.111745793	6.088913206
ADAMTS5	6.22981033	6.273341669	6.187259461	6.286089367	6.351630346	6.240432897	6.225356229	6.198421404	6.37346642	6.373221153	6.225200008	6.230214598	6.255435679	6.202468607	6.279655968	6.240277832	6.254667959	6.232372842	6.263984528	6.211622135	6.208260232	6.279334932	6.130287287	6.267743407	6.295783518	6.199832566	6.116695544	6.261592309	6.235757326	6.143406692	6.22622366	6.252819201	6.284428901	6.276467862	6.374889167	6.26023432	6.176748986	6.136157879	6.213328838	6.230674104	6.253597752	6.20613205	6.209472803	6.221511354	6.12968239	6.269486028	6.281519356	6.260617599	6.268767647
ADAMTS6	6.225495776	6.23106582	6.282839537	6.326715631	6.277157567	6.253591257	6.332768608	6.214088362	6.33103899	6.390028165	6.338011945	6.184116431	6.275913725	6.204487802	6.281687314	6.268217872	6.291394917	6.281129587	6.235757326	6.275628349	6.16323303	6.326628261	6.347964835	6.217979886	6.351700556	6.190977955	6.26208143	6.32205	6.262830893	6.369764939	6.190151518	6.410107661	6.391977308	6.174461099	6.462627473	6.107598281	6.299519065	6.248901254	6.267414687	6.279424973	6.241512288	6.465755442	6.255458197	6.725865547	6.175362804	6.336728667	6.29352215	6.348265465	6.356803435
ADAMTS7	6.115962814	6.165223759	6.259111503	6.145785747	6.198391309	6.166707828	6.081975469	6.135553895	6.17091631	6.101453036	6.143907759	6.156831732	6.166410785	6.154108011	6.051577209	6.138576937	6.138208624	6.197966466	6.123230129	6.06663937	6.245238915	6.105724437	6.21887436	6.22210834	6.179851209	6.034342467	6.176307247	6.18371246	6.198371566	6.098460324	6.246734709	6.089886525	6.303953082	6.168832792	6.128419872	6.097408702	6.208678166	6.119167218	6.12576732	6.160931738	6.175809481	6.201205034	6.073390095	6.120687414	6.133123397	6.184176773	6.192487476	6.172322618	6.183315218
ADAMTS8	7.201839186	6.889142266	7.442243288	7.254149384	7.494164683	7.436844915	7.185922573	7.01460125	7.076524119	7.219128091	7.343244743	7.029661777	6.965818616	6.716526212	7.205976648	7.149304236	6.975218104	7.013723442	7.029383319	8.042594077	7.252455661	7.353343226	6.802453657	7.28074656	7.179692489	7.309959102	7.217893315	7.029454163	7.214246646	7.060257726	6.455157955	7.388586447	6.510119128	7.303030743	7.110403391	7.138044074	6.817889456	6.923972029	7.596576751	6.991307198	6.962918951	7.216370018	7.295940923	7.505488927	6.721769174	7.131909996	7.575918241	7.369279923	7.153002863
ADAMTS9	6.502114175	7.55580106	7.210463697	6.554716112	6.516880083	7.123825379	6.797813906	7.499389154	6.619471666	6.458285621	6.604208493	6.41308254	6.58531274	7.919230375	6.398968881	6.604696145	6.94511096	7.244250293	6.567954495	6.308719103	6.219547947	7.138121299	7.37221601	6.716370388	6.658302538	7.38330764	6.585436397	6.482907793	6.975281515	6.672549249	8.529988029	6.533789119	6.32577763	6.587276277	7.039208812	7.728027509	6.708397726	6.491446595	7.307918588	7.021454613	6.435496177	7.331247837	6.391225776	6.875239515	7.259521293	7.156461373	6.598266469	7.412802523	7.298788698
ADAMTSL1	6.239484739	6.1857213815	6.175999514	6.144971204	6.179709727	6.1455860695	6.1670616705	6.192686966	6.175646623	6.183708593	6.22471078	6.210813858	6.11903552	6.111282372	6.1420789895	6.218939582	6.1913794235	6.162596498	6.207164101	6.1547503055	6.4170832575	6.2547841455	6.169905384	6.215229134	6.212239359	6.160017969	6.164213991	6.1780464785	6.1967274405	6.201594456	6.195023368	6.1979802165	6.131763913	6.220659763	6.1927624645	6.1906304	6.154956677	6.2575921735	6.219302289	6.18755546	6.1541560705	6.203343159	6.189964863	6.2523800505	6.1910938485	6.171495942	6.132738861	6.207781344	6.1951651805
ADAMTSL2	9.027601215	9.538245668	9.011091982	8.745875162	8.139973379	8.365054057	8.663181899	8.31710367	8.228703443	8.161281969	8.279221966	8.390479152	8.338035432	8.58685313	8.363377809	8.459346074	8.254937782	8.258308326	8.504321929	7.867543608	8.013023217	8.506788022	9.203533484	8.617836192	8.291677768	8.469585027	8.905804837	8.387022429	8.362815591	8.505344377	8.791529665	8.060130207	9.09632767	8.647691351	7.910601222	8.129465475	8.136976598	8.747430739	8.483087261	8.15033034	8.417248184	8.294439127	8.480407717	8.228703443	8.858293276	8.616946552	8.438762822	8.126595734	8.03596646
ADAMTSL3	6.37268656	6.402151214	6.462937457	6.44082099	6.378023145	6.45853494	6.388462832	6.620611066	6.497567965	6.448043769	6.433023638	6.363225219	6.284603833	6.357846247	6.423689125	6.338740092	6.360940722	6.458088282	6.365146671	6.258527493	6.31391972	6.390732235	6.457505186	6.393543721	6.520428373	6.419116402	6.530622487	6.450832916	6.435901644	6.449961715	6.381769094	6.413447436	6.30128398	6.413396594	6.459700688	6.446458752	6.568783254	6.576676323	6.563228036	6.481063908	6.475342774	6.407191275	6.42043262	6.489282965	6.397386403	6.476073513	6.445907218	6.448227671	6.462260905
ADAMTSL4	6.2253994685	6.2719305665	6.1786643065	6.2558381015	6.2194480045	6.268594738	6.1622382325	6.225561384	6.260547587	6.2170399335	6.2100830015	6.1638036345	6.105351547	6.210173348	6.146236312	6.1810651295	6.2098430285	6.2241618555	6.2446665675	6.1648329245	6.202633113	6.238851905	6.1851643265	6.220049384	6.216542451	6.2415428675	6.222640014	6.295987558	6.2325739225	6.193252302	6.249443972	6.1361321825	6.269129711	6.178599249	6.232247861	6.219445678	6.227371729	6.1777790285	6.269191327	6.207645617	6.2269138245	6.220491013	6.2438410805	6.231796673	6.2261162325	6.2434385025	6.1697960765	6.1377995735	6.21667152
ADAMTSL5	6.767069973	7.97146163	6.674314639	6.437405118	6.362206505	6.526370179	6.488800699	6.476212885	6.39874235	6.398144979	6.405323429	7.083582001	7.548060872	7.202949787	6.748322773	7.034322157	7.049215851	6.939560405	6.59557825	6.860933427	6.884705903	6.335359798	6.968205152	6.320886156	6.220856425	6.478041379	6.386806902	6.503939961	6.345993638	6.485342547	6.953177838	6.401068321	6.631050777	6.426274421	6.326623192	6.485787071	7.208905731	6.323758746	6.349522203	6.52744611	6.490808483	6.34208029	6.317928577	6.175965768	6.9108174	6.363676592	6.356704135	6.349771716	6.264497285
ADAP1	10.308982278	11.055831088	10.2449799135	10.0899253325	9.577632293	10.0091287695	9.6031604245	9.9595420065	9.4512017075	9.531300883	9.8103692495	10.28629361	10.5544704745	10.3091765705	9.9692073605	10.063161655	10.0773585675	10.1000526885	9.914900263	9.9951124275	9.7490547015	9.7643161975	9.6000407175	9.681355645	9.6059316345	9.8334597905	10.0724821675	10.0959248025	9.7437723025	9.7413913125	10.143592734	10.1231967095	10.06357286	10.1692427035	9.741969247	10.3490748155	9.95836084	10.1127629915	10.17043582	9.7787779975	9.8853018775	9.860367469	9.816488871	9.3647663245	10.134868229	9.758435915	9.698390845	9.712370105	9.6017950625
ADAP2	7.445786855	7.871074636	7.433764372	7.157212173	7.410697551	7.790317927	7.296485213	7.149954546	7.341688766	7.262164063	7.555476833	7.767621279	7.689731505	6.951772698	7.629286994	7.077254392	7.399934884	7.261632573	7.449689013	6.940347633	6.834899084	7.722731506	8.293410494	7.203708961	7.100164506	7.651566993	7.541626155	7.120091422	7.747659708	7.727243876	8.778593323	7.353133557	7.821061118	7.659963629	6.928514948	7.763002264	7.357221296	7.747025967	7.263808621	7.058782733	7.270996031	8.090059047	7.440456138	7.566332242	8.302682871	7.787379429	7.400106365	7.213610893	6.858431857
ADAR	8.48772458833333	8.22332202566667	8.49254800166667	8.63924453233333	8.63266703466667	8.54357687233333	8.53800049933333	8.652777859	8.73631439633333	8.699457913	8.86998653466667	8.619690378	8.552382962	8.46245859633333	8.56148356233333	8.64486742733333	8.55411389833333	8.61310097866667	8.76626305866667	8.73527691933333	8.870923113	8.58494463133333	8.38589298633333	8.645135249	8.579257737	8.52513076566667	8.51037905566667	8.59360960566667	8.51794667866667	8.46391933266667	8.653792415	8.817674844	8.305132155	8.61393943333333	8.76498685366666	8.74470226833333	8.79907773	8.573424695	8.61797434133333	8.73101456666667	8.61134951133333	8.584641691	8.61578589333333	8.50916561866667	8.48351748633333	8.503046507	8.62186743766667	8.74764512966667	8.766734822
ADARB1	8.33737120166667	8.399680367	8.21911991333333	8.24819777133333	8.36633416133333	7.983324582	8.195567505	8.17976679433333	8.19990261766667	8.347550004	8.28800407766667	8.449840473	8.67791723233333	8.19508304333333	8.19591565066667	8.589913202	8.36887474833333	8.32551280733333	8.431065144	8.893540776	8.71495806466667	8.09261605833333	7.78287564966667	8.22234621433333	8.17657757133333	8.00799996333333	8.05255676533333	8.23505754133333	8.09592164366667	8.05413938233333	7.616453527	8.361013847	7.59237989333333	8.05012740466667	8.35476687433333	7.949141876	7.75594565066667	7.737313459	8.07666557533333	8.24840281466667	8.08779913333333	7.907558416	8.153337368	8.27737142233333	7.92053369233333	7.97979310833333	8.175410216	8.332751727	8.350827055
ADARB2	7.518697519	6.447272718	6.834036498	6.836966245	6.878343887	7.349011597	7.625156401	7.58856926	7.752334539	7.151248217	6.657732664	6.448971229	6.597047365	8.225405043	6.882784928	6.774203271	7.225617651	7.155044911	6.930517847	6.680426108	6.55483615	7.45262346	7.968057048	7.502070774	7.719290436	7.409955054	7.03051124	7.048844478	7.224199311	7.059009693	8.028054439	7.189712822	7.329777926	7.518365945	7.148860057	6.780813101	6.626678352	7.349011597	7.003768273	6.731690921	7.566433608	8.388162647	6.918775817	7.066617667	7.52428129	7.719427296	7.212501498	6.937022263	7.146543644
ADAT1	6.94654766	6.472452546	7.024831151	7.231445392	7.627337358	7.268895666	7.24317931	7.259698328	7.473437099	7.467076103	7.378685468	7.080460945	6.805790569	6.681484454	7.102105278	6.975901504	6.841603634	7.024323088	7.270791635	7.272594837	7.611718396	7.388984783	7.414157097	7.274498045	7.512569928	7.484284799	7.299627517	7.504589671	7.424305227	7.597194891	7.175337206	7.530511765	7.681420664	7.162567929	7.542570585	7.019122851	7.421837132	7.151248217	7.080384006	7.359652351	7.203542966	7.092287886	7.283148714	7.413220658	7.202258693	7.049215851	7.603529305	7.594415809	7.461779745
ADAT2	6.2044102965	6.2011579845	6.1586231165	6.363886741	6.3432992405	6.262946459	6.2360319315	6.307899772	6.294281961	6.263155948	6.255141967	6.194021468	6.245064903	6.243065718	6.2855372105	6.2195385715	6.2352094885	6.261545886	6.268310309	6.2494116825	6.342679018	6.2677170615	6.2019498985	6.3110133835	6.330711083	6.2291570545	6.2101292825	6.3043517215	6.2498023115	6.298870128	6.1691669385	6.2667327105	6.248885392	6.2169399905	6.269694262	6.2121298645	6.245716454	6.295745918	6.2218909815	6.274876756	6.2841561745	6.2787222545	6.252756274	6.3458728125	6.2154612095	6.266973612	6.3288209655	6.355612912	6.345933371
ADAT3	6.355839479	6.390037996	6.438430661	6.301551647	6.264774142	6.371473289	6.294220943	6.370695809	6.375889283	6.32646091	6.270417458	6.450265146	6.39422017	6.471965142	6.338757445	6.347387039	6.378510638	6.374292828	6.406285696	6.160402536	6.278082706	6.40025916	6.230511734	6.49437308	6.397889871	6.387788721	6.499258601	6.226410567	6.317414901	6.277092909	6.426907074	6.413447436	6.293796857	6.450888065	6.409195195	6.538463972	6.399079998	6.414267153	6.55026972	6.391552453	6.394573735	6.450788415	6.276077623	6.496072136	6.499290623	6.368905493	6.335221045	6.442014497	6.319412253
ADCK1	7.300706089	6.572299956	6.930517847	7.282496583	7.127261644	6.829313381	6.857086	7.416806968	7.11826024	7.062024854	6.949351226	6.762205013	6.742395843	7.143010025	6.93618703	6.882784928	6.885680962	6.851775645	6.873275731	7.240016794	6.934746579	7.070189603	6.507510764	6.877038191	7.029816445	7.088705242	6.968205152	7.066083365	7.071518719	7.087188496	6.663778007	7.051738169	6.699064408	6.956572689	7.128130808	6.745521501	7.244186893	6.920465718	6.972019917	7.149724354	7.162947914	7.122057586	7.234432402	6.724759915	6.689106203	7.077721544	7.052041888	7.19098406	7.105567235
ADCK2	8.981699737	9.252703775	9.314750153	8.874188368	8.903530498	8.395926346	8.743265227	9.028037494	8.570915348	8.688154066	8.656163618	8.529083072	8.363563188	8.45285872	8.313692511	7.90668784	8.399490713	8.418724197	8.468198973	8.484017084	8.500804345	8.44972428	8.05305223	8.052525898	8.505718891	8.333377384	8.632944462	8.779938839	8.407108236	8.576315861	8.368876175	8.376519282	8.416154751	8.41921899	8.32007479	8.388493028	8.40865723	8.199445739	8.349009782	8.482534361	8.382071764	8.278494539	8.468198973	8.555775983	8.322643858	8.337237446	8.755833209	8.60723695	8.429901136
ADCK5	6.955171135	6.587787196	6.907338246	6.852990341	6.664061477	7.000739209	6.787580531	6.755584696	6.639888122	6.737602148	6.770948157	6.624225207	6.658869573	6.58898828	6.631541168	6.689299738	6.67026916	6.605451359	6.513425905	6.275628349	6.32462885	6.752676104	6.592364541	6.767783814	6.641951716	6.755029215	6.873986285	6.836966245	6.717620841	6.717181174	6.581857003	6.650397437	6.631050777	6.764748708	6.641299366	6.585143837	6.472431153	6.760876178	6.739658101	6.597521994	6.656055085	6.645250908	6.720757518	6.650748853	6.57977731	6.638450001	6.788745698	6.725332478	6.668917618
ADCY1	10.15051926	9.364278157	10.43240309	10.4536986	10.88653666	10.05761953	10.86526142	10.37744294	10.71193279	11.01862959	10.6845906	10.39936109	10.61542613	9.543824256	10.49236171	10.72051388	10.46696393	10.61662814	11.08212878	11.30237908	11.37253325	10.64090196	8.042594077	10.64799963	10.76505	10.50815969	10.33712371	10.90677928	10.72850838	10.54067443	8.774859313	11.06283054	9.034857699	10.63809889	11.08676355	10.62840544	9.582484287	9.705391462	10.89953559	11.12398998	10.80693486	10.45891466	10.78559221	10.63868375	9.395525975	10.62612056	10.60365447	11.03439425	11.05120731
ADCY10	6.357972671	6.400165232	6.3875497555	6.2750214985	6.2664560985	6.296067834	6.264750716	6.314258487	6.327588429	6.246604866	6.2860943795	6.2485526225	6.2623768745	6.3328514515	6.2029489415	6.2758641065	6.257713933	6.202752137	6.238700422	6.212442759	6.1613514455	6.3124095295	6.496443236	6.3610490425	6.316284293	6.334921331	6.342898307	6.396551105	6.296842002	6.284123973	6.415997459	6.335727158	6.312597338	6.341046816	6.2307921195	6.3062668255	6.508533128	6.410258259	6.2902852275	6.294665231	6.275425628	6.308175088	6.255674843	6.2424829065	6.321977716	6.3347768285	6.2926112035	6.2978968175	6.310539808
ADCY10P1	6.221479468	6.271337227	6.2426214355	6.2684592155	6.19442682	6.2466279115	6.307354624	6.261528453	6.2365210505	6.203393748	6.2233221605	6.2731904785	6.196051223	6.285694628	6.223937889	6.1895526565	6.195770605	6.207052928	6.2215472955	6.358226566	6.3390448535	6.2752911365	6.26930611	6.267625502	6.2592324225	6.264528448	6.267254261	6.1526228525	6.2592709945	6.2370737455	6.2700224055	6.2565602805	6.2993492735	6.133633606	6.21040076	6.318507292	6.2169117165	6.307863052	6.2480306745	6.272326867	6.315759172	6.3339933865	6.2068690915	6.435051091	6.3332763505	6.2456002155	6.244874012	6.2522257825	6.256849125
ADCY3	11.00715212	10.41694762	11.02969784	10.83003766	10.62367663	11.01165258	11.08454278	10.93729236	10.69788319	10.73514409	10.53309275	10.27000633	10.4053415	10.95729463	10.30893314	10.72987235	10.82322808	10.53733895	10.59230661	10.49774324	10.51897596	10.67186094	10.67321531	11.00715212	10.68904285	10.87214028	10.77806085	10.69176069	10.62840544	10.38419269	10.70262572	10.38973079	10.5232374	10.61542613	10.48598221	10.48817116	9.862435389	10.41283754	10.12120148	10.22650674	10.22381852	10.25725993	10.65158112	10.78689091	10.36181252	10.68175372	10.75493319	10.78445263	10.71063897
ADCY4	7.166352282	7.593773848	7.262694605	6.977277945	6.903433118	7.180288132	6.727438614	7.035161478	6.737984543	6.790094039	6.730945615	6.618176705	6.676923276	6.977509187	6.972182186	6.706775243	6.859838062	6.719794399	6.704854181	6.439176539	6.31391972	7.181457221	8.853919899	6.822915614	6.73512207	7.136836591	7.024831151	6.926287203	6.975281515	7.13975166	7.580694186	6.709608993	7.267598065	6.822656296	7.019917679	7.731131261	7.165672619	7.836385616	7.043433421	7.077416187	6.803555314	7.043748142	6.693865702	6.701566533	7.965498108	7.047829117	7.01097015	6.802054955	6.627974505
ADCY5	6.351470266	6.33322508	6.397208279	6.385059875	6.370049801	6.320436757	6.357658836	6.392567741	6.439695652	6.384178502	6.415702836	6.320743018	6.418364298	6.299764297	6.36781534	6.387841506	6.306338455	6.385464542	6.369870321	6.301570454	6.287958668	6.430382648	6.230511734	6.519785544	6.434491171	6.471227566	6.520388755	6.41594228	6.412370211	6.430086147	6.177730492	6.565382546	6.36850747	6.317943441	6.449925825	6.498104838	6.799543396	6.293612857	6.670704706	6.802288613	6.532941707	6.566261326	6.520479359	6.297488401	6.343767925	6.361030682	6.413921824	6.435685878	6.560774175
ADCY7	6.880297149	7.520483028	6.887254835	6.783743411	6.86631561	6.975281515	7.047674301	6.649662722	6.937022263	6.898488049	6.909060883	6.734412638	6.713095664	6.456842716	6.728601305	6.557461725	6.530764718	6.624936815	6.713648168	6.484403731	6.386063104	6.951772698	7.489556392	7.01641734	6.853733081	7.100976013	7.118938453	6.940793788	7.045202278	6.998856532	7.106323873	6.767842765	7.114274672	6.93462488	6.853504341	7.084210132	7.054293383	6.996055663	7.009929231	6.957725383	6.814112374	6.929924728	6.943761592	6.855124999	7.157212173	6.954493227	6.876148968	6.776975954	6.854819178
ADCY8	6.898920303	6.77744011	6.9406546	6.899952308	6.964455504	7.288575034	7.039976484	6.896663425	7.115434799	7.077416187	7.076068087	6.995793395	6.670777728	6.687445969	6.758624261	6.870114592	6.952326517	6.89498697	6.701113937	6.57272893	6.633101681	6.920227445	6.707421446	6.870602275	6.943234747	6.875423545	6.927903276	6.976283609	7.018794436	7.069826152	6.828390154	6.899903246	6.793897614	6.938779443	6.976917773	6.779041728	7.503642379	6.773883751	6.994655282	7.007317291	6.899623453	6.948879856	6.892248455	7.148443469	7.125925183	6.948781152	6.915993464	6.875746235	6.975901504
ADCY9	7.53062283	7.224095193	7.712042805	7.486233872	7.478951472	7.62175623	7.644395992	7.358622897	7.366127085	7.657874518	7.26833513	7.411207676	7.464230878	6.977509187	7.167627162	7.189562106	7.019671985	7.143775802	7.446672319	6.987909973	7.096820149	7.609962693	6.965101935	7.859304757	7.41015675	7.500742855	7.668995235	7.460500824	7.572525548	7.268049338	6.405283281	7.192083751	7.402073947	7.105843584	7.374972544	7.436336462	7.217287448	6.883134193	7.340532107	7.436774889	7.287901278	6.993663007	7.318534163	7.727566099	7.301901772	7.272594837	7.605091623	7.55779643	7.299928945
ADCYAP1	7.742606744	6.349450821	7.194545541	8.429406479	7.94642745	7.612554527	7.710886117	8.021758147	8.240857979	8.081642059	7.785724571	6.808096121	7.39805764	6.505597496	7.05978693	7.247993231	6.787445402	6.92283548	6.913225664	7.945144055	7.113371487	7.704945259	6.33813857	7.81953322	7.438664654	7.765994487	7.531222962	7.846753658	7.542435204	8.1003505	6.36705782	7.864817387	6.178305473	7.38511689	7.974956755	7.235073893	6.625324123	6.928424649	7.437912559	7.425201101	7.776301777	7.115603409	7.585881379	8.523969622	6.397386403	6.988416632	7.627556074	7.660587742	7.632357178
ADCYAP1R1	6.152431656	6.324671756	6.142861821	6.179123116	6.217926122	6.221316942	6.250956895	6.204623686	6.174610831	6.124080575	6.148897711	6.493713832	6.502645708	6.504320857	6.389118859	6.454110582	6.40518161	6.433360595	6.387806983	6.402055812	6.114219277	6.12169647	6.292330111	6.246856144	6.143655407	6.267863476	6.241823586	6.093322825	6.199976474	6.248015069	6.24925507	6.243949623	6.267832111	6.178051554	6.229261072	6.157642491	6.240159724	6.144844315	6.209255321	6.187475859	6.154476712	6.164184777	6.092553563	6.213055515	6.336796673	6.141346722	6.12935244	6.174070441	6.176927173
ADD1	10.3054687725	9.7394426525	10.1867020875	10.1757109755	10.214740572	10.216293932	10.2293854285	10.386046866	10.309712475	10.274045563	10.1339593345	9.94426254	9.9954072215	10.2988336395	10.2090849465	10.1036493195	10.182259997	10.231446914	10.127336609	10.053736168	10.216876846	10.1267713885	10.1526741	10.1211045845	10.131078758	10.156099995	10.0535837025	10.0723960315	10.096628389	10.077514337	10.266564951	10.3342532515	10.1637640545	10.4647176905	10.2816979105	10.216936833	10.429975888	10.3071282795	10.283080531	10.362172176	10.364303477	10.400001092	10.167111186	10.056689298	10.2019081615	10.1313659085	10.139502151	10.244047394	10.224907702
ADD2	6.182493804	6.192516351	6.217529134	6.226256763	6.104979033	6.139056992	6.120379411	6.21259854	6.17358461	6.248080054	6.07699966	6.161185642	6.100848255	6.145998737	6.095844018	6.140691098	6.078476404	6.142105667	6.227392312	6.218376736	6.208260232	6.172486044	6.16556484	6.161802212	6.156063461	6.199832566	6.187588449	6.095261033	6.178671245	6.19316912	6.172795033	6.14143504	6.063403041	6.1836632	6.054935634	6.168156296	6.081792671	6.085334334	6.038384828	6.112591379	6.084780026	6.15373863	6.243652529	6.188843505	6.204890333	6.166158378	6.196936183	6.1561861	6.166680658
ADD3	8.618825315	8.344838916	8.6668598305	8.66928001225	8.663109878	8.98122481675	8.82290692575	8.5904594805	8.66183662025	8.805764176	8.7782247395	8.29658845125	8.58975390075	8.6016439675	9.05500841175	8.882194747	8.81104569375	8.959038302	8.63087950875	8.53156427575	8.349113968	8.971998682	9.0059909695	8.67720706675	8.79082443675	8.81010559425	8.69847719675	8.626697003	8.8718647985	8.78797103825	8.86807285125	9.0504389315	9.21177582225	9.08941951	8.75817713325	8.925128896	8.939723706	9.473510483	9.024439696	8.98049527825	9.0430636085	9.1524305935	9.05334433225	8.6761678235	9.314597526	8.95009738225	8.84721185225	8.667892105	8.79452115
ADGB	6.231925108	6.30601339	6.183605746	6.232264591	6.169298929	6.205557949	6.277430042	6.158158171	6.248506391	6.130256883	6.196977254	6.245209011	6.194651727	6.089954161	6.162406854	6.278773355	6.212808121	6.228393561	6.220722458	6.326572922	6.411213017	6.222895615	6.08640108	6.259149047	6.15426952	6.230662159	6.197159342	6.076048841	6.195058855	6.170023312	6.270428397	6.259544757	6.291229927	6.156073611	6.159288911	6.200412384	6.182152263	6.196968749	6.163419347	6.24355582	6.228899088	6.187130046	6.198579966	6.211436363	6.192896616	6.212358564	6.246020513	6.214380063	6.261777928
ADGRA1	6.109768671	6.198863774	6.043241138	6.070748605	6.152769196	6.182499884	6.141202377	6.104465717	6.072009352	6.230355716	6.084398589	6.113489372	6.125501235	6.149890747	6.115367187	6.108489657	6.242653306	6.194910381	6.123230129	6.180574714	6.236340842	6.015657104	6.181976775	6.192157301	5.964735894	6.11326146	6.161231177	6.234787489	6.171965965	6.181801636	6.177730492	6.121028932	6.258712868	6.150722516	6.101531504	6.181297258	6.09517539	6.234218714	6.193359202	6.254342127	6.175809481	6.192395622	6.183767961	6.147470426	6.178820892	6.216960848	6.111340254	6.121666055	6.122359585
ADGRA2	7.064838826	7.824060287	7.131984835	6.680426108	6.680190804	6.906970334	6.754804921	6.661521613	6.658548009	6.756547972	6.755266667	7.154608077	7.098713244	7.082959758	7.335542868	6.998065991	7.057000227	7.002573585	7.018849745	6.676626737	6.404713669	6.714751994	7.51394858	6.780101596	6.727070172	6.86876607	6.997912553	6.731538445	6.707757509	6.70105903	7.110684798	6.934489175	6.964049656	7.171560137	6.823430743	6.684595973	7.228677531	7.319814203	6.906119638	7.147016715	6.994826371	7.119597186	6.965625884	6.811557342	7.497693211	6.977791366	6.78298043	6.807302231	6.820888008
ADGRA3	6.156573453	6.243260385	6.101531504	6.190220152	6.286131271	6.120335081	6.181183331	6.229552289	6.213364537	6.204623686	6.200544927	6.272196771	6.273189806	6.309238128	6.233007094	6.283377611	6.182579239	6.285545497	6.215444174	6.248623729	6.249854016	6.185921011	6.237561407	6.181323933	6.163092278	6.153597809	6.226050985	6.277193368	6.142268689	6.234305086	6.301299514	6.15915508	6.043303668	6.172559589	6.320122929	6.27147331	6.257085458	6.222477268	6.217341122	6.271481983	6.289816592	6.298914702	6.34258976	6.158987337	6.278404397	6.253745262	6.258237496	6.285497681	6.290163054
ADGRB1	6.31659924166667	6.444346106	6.35313307566667	6.256223208	6.26661100433333	6.34386607366667	6.33043374633333	6.335770671	6.28760906766667	6.29690772333333	6.301790115	6.44331694866667	6.56303623033333	6.53003014166667	6.40187808733333	6.463192559	6.47529034	6.428239315	6.39764377033333	6.44384167433333	6.52683023033333	6.29812749966667	6.266764385	6.27638844933333	6.24244973666667	6.329063813	6.31220197766667	6.335604075	6.263160245	6.30779274266667	6.37463999466667	6.37999422566667	6.22958531666667	6.41486016166667	6.29010794233333	6.31134141333333	6.48075421333333	6.36556411433333	6.32743619833333	6.40167347266667	6.31099639666667	6.325352543	6.34938566266667	6.19328411866667	6.25315599733333	6.304874912	6.279084972	6.31789619333333	6.32792554133333
ADGRB3	8.457400041	7.448928061	8.443529917	9.333156512	9.82433636	8.839826567	9.792956339	9.370209277	9.92225201	9.87171536	9.757100071	9.013525148	8.890671931	8.381751435	9.148147492	9.107788947	9.080675388	9.367032486	9.252956168	9.829450478	9.372175098	9.684029296	8.394719344	9.506535842	9.434218272	9.635653689	9.064725672	9.347563508	9.148634637	9.42909399	8.099604697	9.448108444	8.506429918	9.229711769	9.646216858	8.631518963	8.431142302	8.914067983	9.002131277	9.49788017	9.104248311	8.844589473	9.590317553	9.392526057	8.540303569	9.183080682	9.700592964	9.72207922	9.760575353
ADGRD1	6.235717721	6.703580179	6.249384488	6.217180332	6.177141728	6.263871922	6.240637933	6.255495866	6.213855939	6.198586992	6.235090241	6.380798713	6.588677046	6.454775634	6.378864274	6.431509127	6.466130833	6.405323429	6.351314096	6.372082233	6.55483615	6.15711038	6.313617521	6.179837744	6.179851209	6.168045521	6.20245367	6.24991678	6.228336698	6.281288742	6.571603333	6.257187666	6.258712868	6.330135275	6.210995042	6.335247351	6.241993898	6.354110386	6.263367313	6.163737673	6.273156322	6.38523768	6.306739818	6.179723768	6.350842854	6.167664729	6.256735834	6.345355035	6.190480992
ADGRE1	6.194810807	6.211327613	6.222685698	6.063696444	6.116834299	6.191356643	6.155056318	6.187124723	6.110472592	6.132107336	6.148897711	6.148217256	6.264955269	6.181297258	6.158825304	6.156735909	6.153458897	6.231040226	6.179571936	6.234094244	6.080679267	6.242908027	6.254433151	6.105332852	6.14539351	6.190977955	6.204228431	6.116288776	6.168440614	6.183730365	6.118497372	6.134746039	6.200600294	6.166865163	6.251413751	6.222895615	6.18787138	6.227061123	6.18514645	6.119405806	6.169449282	6.213282991	6.178336513	6.112842101	6.227456762	6.185905851	6.189137204	6.183460474	6.159283201
ADGRE3	6.184027835	6.2840743195	6.151842867	6.1426610185	6.194144703	6.20688333	6.15235005	6.107608234	6.202347987	6.1594625565	6.140581301	6.2373362845	6.154970267	6.136372673	6.1939367535	6.157826823	6.1768196835	6.1742559985	6.176358375	6.1160977435	6.1895680255	6.1511707105	6.2661260335	6.159703625	6.1077216625	6.2219979805	6.1622837755	6.1859839175	6.192001296	6.1307241305	6.1614875825	6.09941098	6.140978303	6.1841653195	6.089362912	6.1330009	6.1974200955	6.160012412	6.132432569	6.2266196735	6.246736456	6.1651299055	6.1519340775	6.2011718695	6.19280408	6.148050838	6.1333727225	6.1605947235	6.1601580495
ADGRE4P	6.329746115	6.292152981	6.189062004	6.252390054	6.282531795	6.195037794	6.188209065	6.287804889	6.229583557	6.285436075	6.279679765	6.267196857	6.22165727	6.262909373	6.303177941	6.316069509	6.291394917	6.273363612	6.258417896	6.26533232	6.335385335	6.282778397	6.308640471	6.285152417	6.254852076	6.26319013	6.219080792	6.253190921	6.198371566	6.248015069	6.260014967	6.257187666	6.296450285	6.206719174	6.229261072	6.170403433	6.189975033	6.190258625	6.286278609	6.235343231	6.263234663	6.383424244	6.098099469	6.190025101	6.252101527	6.292863528	6.184176773	6.130980264	6.14654696
ADGRE5	6.53999136666667	6.48837743733333	6.414423564	6.55172096166667	6.55152645133333	6.60191692833333	6.43885086966667	6.632104222	6.61366668933333	6.535314208	6.582135787	6.42919555733333	6.43796666166667	6.51979138766667	6.57728079866667	6.40640796033333	6.52685868266667	6.48938919166667	6.44958417566667	6.35431574233333	6.28821104433333	6.48632666633333	6.70705004233333	6.486368516	6.61549457166667	6.50438990233333	6.474632088	6.46649421133333	6.43993916666667	6.56810226666667	6.805667571	6.43012814666667	6.44985284233333	6.51040832966667	6.44239081033333	6.47220533666667	6.512952555	6.58386198566667	6.40955624266667	6.46587848133333	6.48191380233333	6.53701793133333	6.44979676366667	6.398454463	6.47052007266667	6.55935423266667	6.54273242333333	6.49908685433333	6.525461751
ADGRF1	6.19063439775	6.24622958025	6.17844789075	6.1899988205	6.17186383	6.202713564	6.17357777675	6.17221744025	6.18068734625	6.169203796	6.15981623425	6.1675510865	6.20283851825	6.226221001	6.14396893	6.17204499775	6.211974963	6.1896989265	6.1827168095	6.1953232255	6.2029641995	6.1829492595	6.2154081035	6.13501675375	6.159033717	6.1811490095	6.14535943175	6.1989435755	6.17195323325	6.15905378875	6.16492881325	6.18368311875	6.26141572225	6.1507491675	6.19888429975	6.15103979975	6.20625882675	6.16862859875	6.16938200475	6.163852126	6.1576263385	6.17817085025	6.15612056575	6.1772343925	6.22867878875	6.20120280975	6.2406506745	6.211427491	6.1599369165
ADGRF2	6.113956569	6.148039921	6.142861821	6.094929868	6.241605831	6.153705617	6.078314627	6.170835695	6.120638634	6.113527326	6.130893951	6.150300441	6.151067054	6.278082706	6.115367187	6.147742479	6.197159342	6.140332225	6.188761833	6.100347827	6.17915266	6.213669518	6.122973134	6.111560149	6.207038961	6.148377935	6.116695544	6.091293913	6.127169668	6.171519952	6.135952764	6.098381011	6.272459263	6.097337775	6.11745038	6.107598281	6.167210543	6.161748424	6.19943277	6.119405806	6.059938185	6.178061057	6.073390095	6.170792324	6.172023209	6.210869594	6.122885437	6.129092388	6.205652081
ADGRF3	6.28297854	7.173780582	6.300832247	6.279287201	6.258556429	6.224629456	6.246628378	6.267399792	6.228082715	6.211319728	6.226873721	6.308527166	6.543722447	6.382885649	6.305027614	6.395930557	6.334385943	6.394836124	6.300047584	6.30533895	6.215903021	6.204972125	6.406420721	6.232199805	6.280823311	6.264631068	6.256945821	6.26509391	6.320082185	6.221444727	6.306372877	6.276825445	6.210489747	6.217979886	6.271343038	6.335247351	6.338793768	6.261269312	6.235902969	6.288073427	6.181132909	6.207903698	6.217171186	6.307484377	6.326667844	6.216960848	6.217394558	6.188891833	6.188970635
ADGRF4	6.113956569	6.119851464	6.070275884	6.128660551	6.101882205	6.155595929	6.149340464	6.203021207	6.098364545	6.111144144	6.105219496	6.044668147	6.184405752	6.121814684	6.064550292	6.142512089	6.096716984	5.999566143	6.143054211	6.221371085	6.156849507	6.164709231	6.113619426	6.146575523	6.054858066	6.094198216	6.079009401	6.045094111	6.06170048	6.197900103	6.236319598	6.14143504	6.200600294	6.178051554	6.034507386	6.032734002	6.025338523	6.06893732	6.153455771	6.097201386	6.167681411	6.106803488	6.176474942	6.141349594	6.085243529	6.124701955	6.090400597	6.102732548	6.083602638
ADGRF5	8.959385323	8.910153025	9.45527801	9.138617586	9.543160757	9.564504564	9.659839925	9.670268362	9.401446097	9.418928121	9.60508947	9.539437222	9.833798338	9.488704789	9.805533473	9.367832621	9.792582068	9.594236492	9.747487017	9.621259571	9.528382088	9.590014823	10.95852592	9.939218278	9.17047432	9.62657201	9.440454719	9.330172888	9.638596146	9.43654567	10.65382428	9.180103731	9.53711208	9.383249777	9.274327689	9.714582615	10.00750832	10.26954809	9.615864443	9.550908851	9.590620282	9.941075329	9.003723803	9.431489432	10.41443139	9.315443592	9.515246319	9.258404473	9.103822338
ADGRG1	8.97278412566667	9.56552826366667	9.45963069666667	9.097562027	8.92088664533333	9.65859349433333	9.04413576833333	8.98587157433333	8.94315427833333	8.92327317533333	9.16554460166667	9.45872096666667	9.72673015933333	9.57271578233333	9.585436251	9.48903060566667	9.56961389533333	9.61556324566667	9.38690124866667	9.212273107	9.31923992733333	9.728941091	10.109526201	9.22620561866667	9.05365880166667	9.50597508266667	9.34341083533333	9.26801507066667	9.650111053	9.62902468666667	10.358225279	9.61416814966667	9.68541735466667	9.57636006866667	9.20854747366667	9.87959891366667	10.0159684096667	9.80752555633333	9.96199204533333	9.54882570833333	9.38562144566667	9.64068478066667	9.307596888	8.99854574666667	9.942947427	9.61052765333333	9.43144491533333	9.31462346733333	9.31710159233333
ADGRG2	6.2297746845	6.2637221215	6.2652188575	6.178835772	6.274734943	6.237814422	6.2579261605	6.143776675	6.2706489105	6.264689633	6.2127548945	6.2207021565	6.271947934	6.2062974445	6.224370302	6.2338036635	6.175687532	6.222079443	6.2046883	6.109461553	6.166672064	6.319837209	6.3583190235	6.2509189315	6.253422431	6.1916812495	6.3019469095	6.2575846785	6.2929577855	6.2016231815	6.2869099655	6.2482063645	6.3011487075	6.2035451165	6.2386418275	6.26943465	6.2907041425	6.169773719	6.324167395	6.276445625	6.2485195885	6.229089976	6.248635803	6.2769542385	6.2669427355	6.208655796	6.1954241935	6.2575587355	6.255643695
ADGRG3	6.23030061766667	6.41740060833333	6.249404699	6.24185575533333	6.19401901866667	6.23001786833333	6.205247906	6.19101101666667	6.17627896466667	6.16106956066667	6.25874671633333	6.400030385	6.53258663566667	6.52147813133333	6.316911718	6.45334086633333	6.541829929	6.433772872	6.34637522066667	6.468062784	6.537153194	6.14594125033333	6.338943227	6.205378575	6.21094515466667	6.19324294766667	6.22088622066667	6.17794587533333	6.181341734	6.17985150433333	6.43264825533333	6.24456853833333	6.215921226	6.25855123533333	6.22521177133333	6.22140313666667	6.20084905566667	6.28651262266667	6.265330337	6.20455736866667	6.17470338233333	6.228247482	6.24624434933333	6.19020647166667	6.26015232366667	6.2039313	6.176975262	6.21427109066667	6.19171439433333
ADGRG4	6.246294358	6.314123462	6.282839537	6.308586875	6.352624705	6.290493849	6.246628378	6.406633667	6.315940479	6.32149925	6.305373317	6.199738358	6.235090241	6.320153324	6.309077137	6.256735834	6.250195346	6.185525955	6.203457898	6.261908963	6.19318403	6.270477078	6.340922889	6.37704542	6.22991021	6.267863476	6.311135677	6.261592309	6.330009339	6.362825468	6.190151518	6.295077858	6.296450285	6.203021207	6.240475868	6.130308625	6.37766185	6.349166461	6.17707986	6.230674104	6.225905176	6.361365579	6.230029027	6.338208739	6.27155352	6.32398843	6.321280467	6.285497681	6.319412253
ADGRG5	6.156573453	6.177874873	6.220914681	6.227695063	6.15717642	6.256826479	6.433779265	6.166211911	6.216280697	6.270904419	6.246761803	6.195729301	6.229155253	6.208215077	6.235911949	6.243189286	6.186364516	6.157626564	6.227392312	6.215100418	6.362789122	6.322834206	6.177329101	6.227688027	6.168469855	6.32213059	6.363481716	6.201546413	6.44360505	6.340455244	6.285620744	6.350621734	6.230844286	6.251606259	6.225711377	6.220794349	6.191913843	6.241642558	6.197332747	6.195283616	6.119585713	6.265491902	6.231865895	6.512474395	6.301150409	6.325263882	6.253699957	6.195965363	6.253497283
ADGRG6	6.395260618	6.507998157	6.419783197	6.392968695	6.508496268	6.457029156	6.422743361	6.427704304	6.464400998	6.46222236	6.399282418	6.304051425	6.428142068	6.380773631	6.405610704	6.382885649	6.341627486	6.417078345	6.437493623	6.261908963	6.147012393	6.555927823	6.567954495	6.519785544	6.427935123	6.541623178	6.589758701	6.459912967	6.501654578	6.420942444	6.426907074	6.432634822	6.531193188	6.347387039	6.343484565	6.493340152	6.659651416	6.451061556	6.55408883	6.535867091	6.518941327	6.531028384	6.409547503	6.309262784	6.58518821	6.341778584	6.347345509	6.370903674	6.417987404
ADGRG7	6.256237027	6.484391333	6.2227278305	6.267558848	6.2225134145	6.2843815425	6.2042315415	6.2658390285	6.191925604	6.1205528615	6.196849516	6.2400539495	6.2518560325	6.263018677	6.2016008965	6.2375190925	6.286095833	6.21075695	6.24186731	6.2938394295	6.345098839	6.2272857445	6.3749738	6.217294342	6.239768493	6.2315677645	6.1812095255	6.2194504745	6.2270274045	6.1708586085	6.231164863	6.248209642	6.220894379	6.2706977545	6.1858868825	6.183662548	6.357211846	7.154439116	6.254694095	6.2430456135	6.166617125	6.191929785	6.25715674	6.2201439675	6.262181054	6.213408199	6.178432816	6.272150628	6.2381478565
ADGRL1	7.9235534995	8.522420887	7.8237411355	8.0064536175	7.8013553695	7.882436631	8.0055651115	7.8660020205	7.772833733	7.809724587	7.80618349	9.120251824	9.376663343	8.8967120015	8.687597051	8.9708768975	8.8981015435	8.7279514535	8.7870328055	9.1335951035	9.2779603075	8.040864446	7.3624160335	8.0893980315	7.8399582945	8.082917407	8.063625512	8.0924275465	8.0088664475	7.845847236	7.94214532	8.3680523555	7.3869819	8.5598216605	8.366519122	8.5019025965	8.2963395925	8.133293545	8.434427453	8.364509535	8.2777085045	8.152460115	8.1310283765	7.258232503	7.990377183	8.246959496	7.98813522	8.311188473	8.1849776425
ADGRL2	9.123942039	9.032111358	9.611232526	9.303354842	9.151186779	8.778593323	9.202449043	9.198314512	8.93968727	8.988823347	8.902643365	9.062567829	9.131223187	8.097571895	8.339991885	8.636906224	8.532828667	8.577013772	8.833285917	8.897899168	8.808897025	9.285341757	8.314033076	9.369674732	8.833285917	9.317288032	9.101455035	8.745511026	9.144135287	8.777457374	7.983497005	8.739681867	8.158885256	8.720922592	8.823487321	9.000315114	8.033934469	8.208119199	8.658100184	8.98778276	8.570730014	8.290495899	8.848524489	8.885414475	7.990937289	8.605408299	9.146809367	9.11992442	8.892760283
ADGRL3	7.0604886055	6.871902444	7.1943231095	7.5937748155	7.7483413895	7.4865023175	7.483023137	7.3897456255	7.6835776485	7.7717432575	7.8702166015	7.322526812	7.3274452935	7.1856935725	7.6998114385	7.574229455	7.589279263	7.6988219485	7.39486208	7.920113345	7.503935326	7.581933604	7.43339172	7.44664292	7.6324519585	7.700903082	7.3294970255	7.5414982605	7.619830301	7.6225409585	7.381153965	7.99513659	7.5552033315	7.5723659	7.8195710645	7.427847388	7.6061193165	7.7239869805	7.7815990415	7.8588627995	7.6931862575	7.5095964705	7.752428413	7.918857464	7.6362487505	7.5422480845	7.7929806595	7.71672631	7.8138013655
ADGRL4	6.335753259	6.475060387	6.810191931	6.53913957	6.658840083	7.044356922	6.757807243	6.741332056	6.612016246	6.70441816	6.470507906	6.675410499	6.767122452	6.618644623	6.604950835	6.631521063	6.638735415	6.855768756	6.776317959	6.45490384	6.212140802	6.873436161	8.139040676	6.863245731	6.60928205	7.075980492	6.737088979	6.644033001	6.828188368	6.77990289	7.991768647	6.678822341	6.628375688	6.674198258	6.749303347	7.887367044	7.587737253	7.058695818	7.165427419	6.775601623	6.795459259	7.265156571	6.620464252	6.737521703	7.354123487	6.750413752	6.785587304	6.763631599	6.550196119
ADGRV1	7.221228715	6.725762955	7.32419268	7.374381926	7.130179534	7.446869797	7.268681906	6.934999343	6.793807727	6.997347438	7.163234952	7.046220513	7.098713244	7.528394078	7.539666647	7.37052424	7.287669319	7.061350312	7.128318353	7.250085468	7.136777067	7.329474911	8.235078657	7.227106595	7.4683811	7.624894515	7.304281618	7.068491224	7.721200348	7.314927347	8.137531127	7.476354553	8.414789641	7.838020854	7.002034531	7.663597503	9.313976895	8.006510712	7.936500621	8.150883418	7.643193606	7.688789562	7.167352276	6.96594937	8.191801341	7.053083596	7.048744942	6.953575653	6.832235725
ADH1A	6.387347794	6.517621035	6.796565044	6.261455861	6.303630123	6.476212885	6.594593687	6.404516222	6.616954163	6.303020049	6.343471489	6.722698955	6.750255763	7.202949787	6.447585588	6.506810294	6.649806764	6.693960862	6.723249851	6.351590176	6.717620841	6.720913043	7.803130867	6.733290271	6.515194849	6.515194849	6.587821987	6.459912967	6.726345019	6.576220042	7.368425205	6.374546619	6.647285982	6.427729246	6.631737762	7.528985684	7.077254392	6.533654298	6.596771245	6.372355064	6.530927479	6.788364391	6.365937451	6.317911243	6.669276344	6.527188555	6.468606624	6.355750893	6.470159317
ADH1B	6.144060775	6.092989541	6.252729878	6.081617226	6.101882205	6.187756063	6.213936439	6.204623686	6.329030599	6.136143364	6.176895257	6.169516157	6.173756277	6.318842157	6.149786429	6.186976115	6.209206646	6.229660166	6.283991166	6.154777972	6.411213017	6.308527166	6.559062854	6.413188403	6.205207532	6.17727501	6.22274494	6.206929472	6.163019257	6.254381501	6.246734709	6.14588301	6.435206266	6.206719174	6.153894368	6.37918676	6.267252613	6.224629456	6.163419347	6.110930078	6.205655926	6.195742144	6.220909569	6.123024998	6.197995323	6.21855738	6.175105552	6.203540001	6.166680658
ADH1C	6.20464403	6.237146863	6.19681475	6.204580359	6.145617117	6.161363472	6.120379411	6.126204545	6.185041434	6.087274206	6.078817008	6.120455685	6.156893108	6.187090059	6.153550579	6.220697589	6.186364516	6.155911827	6.205232865	6.12661184	6.111243031	6.14951909	6.22820899	6.165089179	6.200160717	6.14472335	6.097235	6.135076074	6.153322527	6.164709231	6.17033499	6.168231959	6.134149915	6.087018277	6.136860977	6.136634065	6.128194592	6.256452649	6.235902969	6.14321565	6.092511808	6.218833304	6.144943973	6.092585147	6.269796187	6.132909533	6.179562352	6.150625992	6.145135667
ADH4	6.7181991655	6.9448560975	6.645878466	6.4315198735	6.368247176	6.5584647075	6.3491503675	6.488837302	6.3584633005	6.3140839085	6.3466822875	6.584835846	6.603750414	6.6395874165	6.5362042355	6.4790786055	6.4089045235	6.525512391	6.468866461	6.2743331765	6.2958342875	6.403684053	6.627358008	6.369591237	6.3853576355	6.4762848635	6.423545534	6.3704009955	6.3957591275	6.379676273	6.366081299	6.277071905	6.794305093	6.5187805295	6.326107046	6.541838549	6.4485221965	6.5391270885	6.415352663	6.3199894665	6.3974655315	6.4501674715	6.4731578395	6.404322399	6.7268278755	6.546829167	6.452147122	6.398956022	6.351515423
ADH5	6.6291547	6.523863522	6.565299743	6.948011702	7.03820945	6.943711827	7.075819906	6.842738397	7.053964209	7.133761979	7.234603529	6.818113135	6.621246348	6.68873995	7.098254441	6.752194504	6.837557042	6.829021244	6.997032735	6.940347633	7.113371487	6.978373364	6.961677107	7.076246922	7.145082185	7.036095215	6.922659036	7.208536457	7.010351954	7.108155543	7.006317386	7.218780276	7.243603032	7.096675039	7.237236151	6.990028207	7.591467845	7.365286851	7.088483808	7.471096955	7.269866121	7.223101789	7.084623034	7.147340692	7.059622144	7.044522755	7.093046266	7.051973891	7.072621314
ADH7	6.163954292	6.16323303	6.12122668	6.185264577	6.177141728	6.198391309	6.117611344	6.126204545	6.158236579	6.150613605	6.173463605	6.254027837	6.156893108	6.156039975	6.191980845	6.286066957	6.222690947	6.215999974	6.154330562	6.248623729	6.150132836	6.213669518	6.240004975	6.198295395	6.063431297	6.160896605	6.233170696	6.168979461	6.146659242	6.129370393	6.17530078	6.210508603	6.340917064	6.134037239	6.168045521	6.044929892	6.165432195	6.119167218	6.240169823	6.117663971	6.126529318	6.26929955	6.129189654	6.172027313	6.097288889	6.126201607	6.134677305	6.188891833	6.138611259
ADHFE1	7.831382149	7.1099932925	7.4361687	7.6826005755	7.743032603	7.7889715065	7.597511278	7.9858259315	7.626222953	7.830533418	8.1993596315	7.0048741355	7.0728811605	7.585272973	8.663043458	7.7773917455	8.2153247055	8.164629549	7.9609245925	7.2496897935	7.5073575675	7.7251172265	8.62995744	7.0589203675	7.6445034555	8.17922301	7.2387557895	7.9493846265	7.705056649	8.088052531	8.51972383	7.8985870765	8.0036162445	8.2859838635	7.9578875585	7.3802489735	7.65078345	8.670217989	8.1430416525	8.1017957195	7.8034894175	8.409514522	7.665311072	7.7920146525	8.5225540165	8.124062505	7.860701734	7.5463827315	7.758323883
ADIG	6.162172748	6.192516351	6.123182719	6.171035296	6.177141728	6.178807351	6.103538766	6.203021207	6.150291743	6.160328972	6.066609263	6.152450712	6.184405752	6.121814684	6.172517125	6.149340464	6.151657261	6.059896148	6.217107473	6.072252259	6.227939517	6.210912786	6.130287287	6.178386994	6.117848525	6.139331848	6.207989228	6.153656695	6.145180625	6.120375369	6.101668207	6.067710537	6.090445057	6.1836632	6.10861499	6.191889267	6.173077238	6.144844315	6.119880277	6.166513073	6.146105697	6.15373863	6.09981244	6.100633311	6.175362804	6.156254316	6.173463605	6.257125369	6.174101217
ADIPOR1	7.8397853895	7.915372105	7.8996186885	8.110693018	8.235235867	8.1498231825	8.4456019365	8.180592762	8.185774114	8.2389416125	8.4047025535	8.613997414	8.5487830815	8.5789267315	8.6579750895	8.583328397	8.6291151035	8.6441564395	8.500788534	8.6998909305	8.6426464625	8.4261722505	8.451688993	8.4472596865	8.399609901	8.3419890035	8.332397143	8.260645421	8.447277835	8.3028915465	8.683652545	8.297324015	8.5759408135	8.415372465	8.4402808985	8.305799769	8.4810869315	8.386129242	8.659271765	8.691134237	8.458473266	8.4841155215	8.4592761795	8.2063443175	8.4017890305	8.3429494065	8.4839118505	8.212964456	8.2927301735
ADIPOR2	9.564213147	9.410506331	10.013275	8.865007615	8.54633317	9.076842289	9.373563614	9.646846958	9.32782929	8.83099753	8.410367117	8.886280315	8.871309753	10.33018371	9.15420306	9.257957931	9.263588336	9.531693354	8.888301899	8.589879232	7.948768953	9.239201385	9.98844337	9.174937962	9.437690841	9.123513999	9.675931294	8.796441355	9.078498621	9.078937653	10.00434415	8.649746804	9.506856724	8.79664957	8.638901062	8.939270746	9.73585679	9.291480695	9.205909138	9.412350119	9.144360167	9.484625815	8.612626179	8.897262984	9.336599623	9.220199396	8.999842197	8.699022589	8.835154219
ADIRF	10.90096062	11.49362023	10.26671391	10.3331605	9.303904758	10.3847401	9.348169538	10.76074582	9.001283149	9.197094801	10.3876849	10.98367899	11.13375883	11.45866451	11.16402373	10.85444197	10.92098292	10.71307235	10.14021844	9.94724922	10.2260335	9.841376758	11.96688775	9.991543347	9.868020672	10.50924278	9.936606939	10.05994975	10.62016464	10.23733396	11.79181707	10.29419678	10.52011969	10.61906868	9.685675961	10.27181085	11.41909893	11.14012265	10.70836542	9.959912494	10.50074192	11.19646326	9.890275005	10.24660046	11.34224671	10.56961834	9.912756185	9.92587594	9.617419349
ADK	6.636767137	6.63138484625	6.6019206255	6.67017974025	6.71295985075	6.62014314625	6.66550275825	6.6437480175	6.71191109425	6.73504229075	6.7091997065	6.51410005725	6.393719738	6.42032968825	6.571053309	6.462830044	6.4022161155	6.51560451	6.52902379975	6.61017541775	6.5398694355	6.687876969	6.5509546365	6.64506012325	6.67713896125	6.621869495	6.607154609	6.69486701375	6.72189133175	6.68582212125	6.52916709975	6.666166616	6.59600098	6.57098470325	6.73265806375	6.46987382025	6.57862454825	6.60423030425	6.6391737485	6.594074819	6.64847580125	6.60130085675	6.64174006825	6.67579459825	6.5633539195	6.640846844	6.655822539	6.67661740325	6.67484914775
ADM	7.781028565	9.717111621	9.892001013	7.797545796	7.532927953	10.90240992	8.431635002	7.396268011	9.060959675	8.048480441	8.311748048	10.1986897	9.788096875	7.787257601	7.69049497	8.243573885	9.900068265	10.56871047	8.445421148	7.975365895	9.062349959	8.730352905	9.43654567	8.511125495	8.335459354	9.720362133	8.328402999	7.973390485	8.646392826	8.453910317	10.57980702	7.660198678	8.006666606	9.27237082	7.460376836	11.1674131	10.00192254	7.974082118	9.70607715	8.005744288	8.168448064	8.342917789	8.256398628	10.1176962	10.16270191	8.812627618	8.148097197	7.622453266	9.49501475
ADM5	6.809609913	6.638680196	6.817060915	6.514647407	6.474439987	6.539765605	6.495216257	6.344560717	6.507657223	6.409814237	6.443626036	6.502908494	6.647086453	6.599872545	6.716709909	6.785288451	6.70383856	6.763358741	6.612746775	6.51408283	6.654549547	6.953575653	7.27842628	6.519785544	6.528981069	6.762665485	6.531953051	6.500200605	6.675603799	6.582537717	6.842344698	6.516191284	6.34865142	6.424846556	6.471857206	6.484111492	6.343666092	6.90645363	6.507535777	6.489823008	6.489549995	6.717960476	6.496191847	6.365691453	6.822322641	6.488518436	6.469578861	6.401489731	6.449178685
ADNP	7.3076627375	7.070219269	7.4333910255	7.5404070445	7.72681068	7.5510259205	7.756657013	7.428268991	7.6795585815	7.850063915	7.5165901525	7.486277168	7.434018268	7.4303677575	7.5525792535	7.413147447	7.36724791	7.607654081	7.5775709135	7.5798191565	7.4916168855	7.663163076	7.5769105905	7.780080221	7.7781237995	7.678244696	7.645102444	7.548134525	7.480591522	7.5586624215	7.557405937	7.75101882	7.5745998395	7.6528624465	7.699900939	7.5649214285	7.6893144395	7.4846114495	7.4892419205	7.611082103	7.62072151	7.4437707585	7.6988948565	7.758740563	7.638696823	7.6189624215	7.6976859645	7.683744773	7.6264153345
ADNP2	7.542063138	7.403341894	7.865729001	7.782342906	7.897940447	7.605321918	7.807707687	7.713661505	8.035685715	7.907242715	7.694126193	7.316267766	7.092754854	7.381812899	7.633285812	7.401844104	7.347696771	7.606720848	7.537738474	7.177013024	7.266716015	7.831518045	7.49667314	7.665165011	7.81012589	7.681189636	7.417983779	7.739230525	7.579439312	7.844184941	7.54532668	7.602754905	7.361471172	7.456540156	7.744530655	7.35609276	7.355755538	7.265666507	7.550589949	7.616208949	7.653307122	7.527309313	7.538454035	8.026890599	7.452397324	7.562967894	7.634248911	7.696261659	7.740789776
ADO	9.103314626	8.3923265	9.190997845	9.324743296	9.677074097	9.057145695	9.572540042	9.37819411	9.78670081	9.943694756	9.281207777	8.982745484	8.918060201	9.318847874	9.208292249	9.015716769	9.031407401	9.00625108	9.236775296	9.211528812	9.365312331	9.313412136	8.42973736	9.309073757	9.305953858	8.98030973	9.189719139	9.389129948	9.031882004	9.335575876	8.323864563	9.317801768	8.960975904	8.823266324	9.339810555	8.929635053	7.933693183	8.799155694	8.819076777	8.853070548	9.3044161	8.885414475	9.246333776	9.340354021	8.631518963	9.068118607	9.300567801	9.231445295	9.422164018
ADORA1	7.69274101966667	7.908193999	7.71951049566667	7.50706697433333	7.45242481366667	7.52916189433333	7.48109962166667	7.591915466	7.53217490166667	7.36731867666667	7.521219202	7.760048187	7.88598878533333	7.74152345133333	7.57382776766667	7.64368080933333	7.737359188	7.77803916	7.59846412166667	7.56513119633333	7.61341333166667	7.41652492966667	7.525762186	7.383600017	7.31131157866667	7.441088369	7.61042967	7.568482136	7.343011113	7.48658094166667	7.74138762733333	7.540482739	7.25091259233333	7.63756734	7.42794513666667	7.635345653	8.27268725966667	7.63665616	7.55782854933333	7.59065710066667	7.50872556733333	7.36515780566667	7.46976192766667	7.32152266566667	7.62972727933333	7.52711023433333	7.359997885	7.569921709	7.43438859133333
ADORA2A	6.880297149	7.681984178	7.478554266	6.780974037	6.500314914	6.841398133	6.769712542	6.650716254	6.530569873	6.552260025	6.603099949	7.312755368	7.357500645	6.681484454	6.640384612	6.870114592	6.810664318	6.893884464	6.736769766	6.416307415	6.840399141	6.758624261	7.993870051	7.011384859	6.681307919	6.912463441	7.205787605	6.852990341	6.904678089	6.724313006	6.948435727	6.647510145	6.878701596	7.041304019	6.532861516	7.003387664	8.215745514	6.908048504	6.941436872	7.306551899	6.687137375	6.612697073	6.745166948	6.733745797	7.633682313	6.90090122	6.700591932	6.540354522	6.532370109
ADORA2B	7.19298934	8.435923429	7.679037366	7.217893315	7.128824328	7.893902458	7.736249139	7.203388879	7.270650195	7.262875898	7.419561375	7.523106426	7.590468872	7.231344774	7.34871501	7.294483507	7.60802171	7.815396676	7.057082996	6.92059738	6.639969463	7.941849418	8.523439817	7.616942642	7.179692489	7.950276092	7.550705635	7.421978325	7.619148799	7.772599776	8.577866075	7.419252808	8.331021609	7.604955138	7.209007845	8.040985822	8.880503449	7.736592559	7.615409955	7.782580897	7.347995241	7.455419967	7.169585202	7.555587784	8.385372099	7.457477108	7.544878208	7.229196283	7.194625725
ADPGK	7.731912836	7.517935739	7.595438225	7.73819533	7.610429412	7.62175623	7.562721897	7.599640729	7.645025908	7.591336141	7.575690771	7.227030139	7.267697691	7.070189603	7.436227054	7.26974266	7.263055097	7.382669787	7.276661774	7.215630839	7.376436607	7.595775929	7.48077379	7.419767464	7.508651489	7.652346014	7.564216973	7.451251443	7.783210901	7.564890278	7.597194891	7.374381926	7.674582189	7.500130195	7.459944516	7.570229875	7.608944811	7.59187939	7.424505137	7.496351372	7.403341894	7.575363548	7.50246965	7.716164769	7.438364183	7.615657195	7.468487056	7.423399918	7.491587379
ADPRH	6.370540854	6.430524076	6.381005021	6.386337584	6.401347855	6.446640127	6.378894936	6.378529447	6.391298054	6.397673364	6.366473087	6.41308254	6.391933627	6.474949628	6.44264196	6.330486469	6.274052855	6.305578177	6.385759462	6.301570454	6.254295654	6.459332094	6.824190369	6.333237294	6.301499789	6.492578672	6.422570864	6.355647823	6.421317572	6.474007079	6.787773198	6.38740154	6.662223675	6.480995995	6.431256346	6.619805356	6.615882471	6.687185673	6.349522203	6.439886323	6.489549995	6.545684144	6.285927003	6.173226228	6.631737762	6.459968314	6.331181499	6.420336666	6.466987851
ADPRHL1	6.63030995466667	6.73012188666667	6.727061206	6.60195596866667	6.640622409	6.55077398566667	6.64547965333333	6.55112926666667	6.734918256	6.70726371933333	6.54437672866667	6.72627235133333	6.75757937033333	6.66936924366667	6.675764802	6.86203291566667	6.831568785	6.732819024	6.924315471	6.721980942	7.07517640033333	6.67323048333333	6.39334344466667	6.673231064	6.67931120866667	6.67670766833333	6.63913629966667	6.72535804033333	6.68392223566667	6.68997920766667	6.55792961633333	6.78329120966667	6.46989531133333	6.62980787433333	6.839644129	6.519483999	6.491844146	6.54898592	6.74883956333333	6.63476749133333	6.66408239866667	6.53293429633333	6.73759473933333	6.613578526	6.54297413966667	6.592819894	6.65835364066667	6.84132155466667	6.775327291
ADPRHL2	7.978375683	7.918530445	8.21547658	8.041730117	7.745896827	7.885887382	7.678935607	7.855851382	7.626091172	7.75317848	7.673579666	7.653418088	7.425767036	7.654960193	7.475128367	7.438903223	7.739742927	7.581566863	7.459252116	7.536900644	7.718105316	7.754640694	7.600435374	7.673233316	7.876184785	7.844960685	8.025192198	7.838648005	7.647729328	7.809561128	7.862739088	7.593021525	7.44305121	7.678320896	7.546062619	7.978774642	7.562171123	7.54750542	7.735672596	7.566742595	7.511570723	7.409660279	7.545604477	7.75819942	7.579788728	7.496470379	7.868449584	7.663845933	7.517183256
ADPRM	7.011845261	6.608763798	7.133684901	7.037472269	6.970286539	7.043433421	6.972905859	7.099101213	7.190327163	6.962106863	6.878403771	6.556131403	6.593629721	6.635149365	6.90006605	6.565101967	6.605802539	6.752880972	6.92059738	6.545108385	6.495407392	6.89045535	6.84229006	6.830003422	7.00998758	6.991061269	6.855340942	7.028574122	6.914688704	6.938028507	6.630523163	6.745386582	6.920820776	6.710085617	6.93557601	6.758827691	6.444141118	6.636247151	6.749742019	6.800696955	7.000142138	6.874988508	7.03307833	6.913781952	6.562224855	6.877786629	6.908935095	6.987355095	7.017731212
ADRA1A	6.2338344962	6.215244325	6.1964306462	6.2593785006	6.25797574	6.2404787154	6.31288357	6.2158504164	6.2391251888	6.2981341542	6.2227962542	6.2214039308	6.2250414664	6.2030398572	6.2148094474	6.2663503626	6.2150841358	6.218999854	6.2138528884	6.2647849474	6.2258773024	6.2859964534	6.257110777	6.2702311324	6.3206410802	6.2625048194	6.3133400264	6.20626817	6.2364482032	6.2887272012	6.2558177182	6.3028293632	6.2562335112	6.2846347574	6.249274118	6.2380739228	6.2678253762	6.1958555264	6.2917183924	6.2802822228	6.2861173792	6.214487688	6.270535947	6.1962522538	6.2224295134	6.2300763398	6.2904127524	6.2286954428	6.257520966
ADRA1B	8.759675398	8.944227254	8.475718681	8.917228119	8.259344018	8.210949212	7.711493731	8.653435899	8.204354296	8.396087524	8.271795845	7.609761697	8.06421789	7.503279433	8.137673201	8.169702046	7.772485775	7.727566099	7.820925164	8.190213959	8.098863005	8.340166235	7.327918696	7.944209052	7.888874337	7.999564469	7.876853801	8.240039865	7.870012128	8.3123744	7.265839814	8.400988628	7.418225193	8.178195318	8.087967029	7.982769803	7.822868399	7.695047937	7.791155309	7.990621952	8.001392528	7.698706195	8.431467633	8.14191288	7.544085344	8.08446113	8.05361199	8.126595734	8.262170332
ADRA1D	6.393213618	6.693424911	6.381005021	6.277687475	6.29296846	6.203763268	6.312690603	6.252560691	6.256578326	6.245093215	6.166513073	6.522926245	6.807498753	6.608043711	6.529243049	6.562049001	6.663738769	6.520726581	6.452931849	6.589716556	6.834899084	6.210912786	6.368808948	6.262795239	6.105748533	6.187436069	6.238272553	6.197931798	6.188449633	6.240503102	6.569145405	6.357724459	6.267832111	6.201124887	6.238751714	6.26023432	6.270784595	6.273941453	6.191282952	6.236662674	6.167681411	6.185305944	6.233779495	6.1935473	6.333541415	6.177907975	6.223560673	6.195965363	6.181614542
ADRA2A	6.942259829	7.370715828	6.98046538	6.836966245	6.685182946	6.822815525	6.796471124	6.79834387	6.706293859	6.610464754	6.790417594	7.331247837	7.479763582	7.355661205	7.180755189	7.447416224	7.370620034	7.333398565	7.320214949	7.682861884	8.01698979	6.527980833	6.659384556	6.479425494	6.648196659	6.690609481	6.556256547	6.758431185	6.664102774	6.595549316	6.723510782	6.711558433	6.702349786	6.832074994	6.692682244	6.770076678	6.773883751	6.701910743	6.677090798	6.782080908	6.60519241	6.586701982	6.652075588	6.536882896	6.75958938	6.707182144	6.598266469	6.756997085	6.604117127
ADRA2B	6.587606	6.750809252	6.696543034	6.60426999	6.536913262	6.821036028	6.632995874	6.681484454	6.868593285	6.608918054	6.569821849	6.476150091	6.439948856	6.599872545	6.545770682	6.499487374	6.478729455	6.440352429	6.412792243	6.582999767	6.232246606	6.696593061	6.932219388	6.635270894	6.561841952	6.687507371	6.774887921	6.691208371	6.566899367	6.599014177	6.421733051	6.427445144	6.887996456	6.559566945	6.64618378	6.639888122	6.836496694	6.588857408	6.453817836	6.622534442	6.528981069	6.637162928	6.596098962	6.365691453	6.5499587	6.61564503	6.768683207	6.504025152	6.68170805
ADRB2	6.966183402	8.016425095	7.407661536	6.823814158	6.925019882	7.038347161	6.869088031	6.717620841	6.851588238	6.882784928	7.106964301	6.977645018	7.4672991	7.158808844	7.233453487	6.92943578	7.191890296	7.244813819	6.932359403	7.003534586	6.803716247	6.923008425	7.651109156	6.834104028	6.749742019	7.020195231	7.042544438	6.774730132	7.032454623	7.147809998	7.892592027	6.911155998	7.092038934	7.204151443	6.623215513	7.107122272	7.290398879	7.352887222	7.053661092	7.145502601	6.921525708	7.137791039	6.927132754	6.931407042	7.52827874	6.935439629	6.846232539	6.733814499	6.850179673
ADRB3	6.22981033	6.292152981	6.155777781	6.110353267	6.179851209	6.120335081	6.152353427	6.239827086	6.112544638	6.22767113	6.228444577	6.201768616	6.266278084	6.206278004	6.203021207	6.180138253	6.227302405	6.250314132	6.305122245	6.15200463	6.232246606	6.268042286	6.142222798	6.135770961	6.208715027	6.203220355	6.170564439	6.256496964	6.235757326	6.174790619	6.145785747	6.230298302	6.170824747	6.22907145	6.103198663	6.317919348	6.212258278	6.196968749	6.221274748	6.167749079	6.157930049	6.223755341	6.167527229	6.36736286	6.253899015	6.185905851	6.168544437	6.172322618	6.141950102
ADRM1	8.66811604	8.815181729	8.697497052	8.6993607525	8.4265242055	8.5863974045	8.2983311105	8.647019831	8.536170446	8.5390947515	8.458375314	8.559688028	8.463727053	8.7114723275	8.649301046	8.7195523335	8.5814907675	8.5659758595	8.538270521	8.5474427375	8.588455146	8.648461765	8.665091583	8.558848883	8.5833412635	8.5987043805	8.681288977	8.719206677	8.6180736685	8.6793165865	8.8156466935	8.6708526865	8.5832491385	8.7476983205	8.8700654295	8.522310569	8.5330469735	8.562989216	8.750155841	8.4563393405	8.660432037	8.678310933	8.6007930345	8.103275633	8.586728807	8.7088360155	8.7178805225	8.7032116235	8.6434311605
ADSL	8.732022637	8.113907316	8.712704089	8.881368633	8.790523843	8.476387835	8.697841612	8.591718446	8.702706503	8.549905413	8.879872493	8.501997298	8.362815591	8.254636845	8.725987748	8.507502305	8.504321929	8.473633633	8.614789286	8.771867456	8.744427232	8.716189448	8.458304571	8.617123466	8.725033022	8.662404621	8.556873705	8.651484103	8.648080167	8.755643927	8.629160091	8.62443542	8.823045327	8.692919185	8.745693094	8.64089402	8.405961044	8.514205978	8.764150291	8.514574036	8.73605757	8.517180348	8.752578445	8.790523843	8.368093875	8.503407843	8.651484103	8.589168873	8.589696636
ADSSL1	6.75757467033333	6.82775722533333	6.664988503	6.69844801933333	6.65230668766667	6.711367771	6.64756820133333	6.69134009433333	6.65712137566667	6.634534581	6.620073619	6.71331276633333	6.68533118266667	6.76962217533333	6.687987251	6.72421264633333	6.83128024333333	6.735846061	6.67160674233333	6.600998329	6.754154657	6.547294087	6.76544059266667	6.540191135	6.58975904833333	6.555839709	6.55124145033333	6.644664095	6.625013082	6.69246341366667	6.70841126533333	6.560989096	6.63222261733333	6.62607287733333	6.60546757433333	6.57342626833333	6.60772680066667	6.55966030233333	6.615067726	6.489892185	6.61547509766667	6.65547763466667	6.57528676266667	6.77321262566667	6.625052734	6.72276692466667	6.51139076766667	6.657818625	6.66915588933333
ADTRP	6.301121682	6.1612486	6.278241509	6.476730102	6.566501537	6.30995558	6.436740476	6.431347859	6.707421446	6.369981399	6.638761398	6.264020293	6.158932227	6.161965156	6.421113465	6.249718367	6.413781354	6.388322261	6.333386026	6.294231888	6.204487802	6.335359798	6.144375535	6.350696353	6.357763434	6.343984157	6.370363684	6.694265615	6.381932281	6.690317614	6.145785747	6.399498875	6.132334576	6.429114695	6.290959091	6.29444089	6.169176247	6.086914526	6.229583557	6.483399656	6.439525463	6.260017747	6.330774272	6.456945141	6.15306311	6.291490115	6.406584981	6.535619722	6.379863875
AEBP1	7.015116024	9.336879122	8.556873705	7.222281603	7.320409098	7.770607208	7.530816946	7.238676016	7.143517503	7.160953411	6.96891007	8.207845583	7.799573211	8.807611365	7.826249778	7.369083783	8.535512513	8.489102526	8.452356294	6.510672259	6.767636516	8.120319559	8.56513524	7.751488217	7.984877195	7.514774329	7.84898226	6.984303046	7.407661536	8.039580879	8.774099417	7.726444827	7.066000711	7.866737219	7.479457735	8.153069524	9.069690322	8.074833466	7.694943349	8.316063252	7.177548561	7.351174907	7.382001	7.403445225	8.590823035	7.783210901	8.009761131	7.416352842	7.655172162
AEBP2	7.898366209	7.571557703	7.881313513	8.004098893	8.233828944	8.075950688	8.122804487	7.797683052	8.098576394	8.329104755	7.905258856	7.835088285	7.956736995	7.609962693	7.801860609	7.714968773	7.604351776	7.7824655	7.891161776	7.905995941	7.894443149	8.242790474	8.037308734	8.329718374	8.25764665	8.061118302	8.136829607	8.152914636	8.06954463	7.929333685	7.584967783	7.984733402	8.099604697	7.945275265	7.890493397	8.021464444	7.801967598	8.246506411	7.863420924	7.912941492	7.905995941	7.831741524	7.815604889	8.380771723	7.787379429	7.882445349	8.093734057	8.101618387	8.106666108
AEN	6.609916726	6.596958452	6.630480668	6.662482032	6.63734092	6.818971817	6.628593482	6.614876359	6.543112057	6.561663132	6.642343576	6.512785612	6.681001423	6.388001899	6.411285748	6.431509127	6.422570864	6.561410648	6.424667433	6.538635475	6.514968994	6.670194477	6.704603716	6.706557399	6.647086453	6.690609481	6.761707807	6.62418049	6.597178864	6.733241209	6.468382756	6.58046493	7.120747422	6.52659005	6.457189522	6.945680539	6.852850174	6.728744202	6.802904057	6.660394651	6.600692755	6.616643443	6.648817979	6.693768766	6.655396948	6.565958152	6.678221044	6.661807393	6.582356957
AES	7.87205951833333	8.206804215	7.83374584533333	8.05362580333333	7.883043031	7.94754638866667	7.980602796	7.87770549533333	7.94104113133333	7.944259785	7.95707702733333	8.81084791666667	8.84083687533333	8.52493594066667	8.64700725833333	8.946480701	8.51309813833333	8.60219327833333	8.79449029833333	8.78861649566667	8.80822478066667	8.12018542366667	7.92638327966667	8.08996032333333	7.983785013	8.072711308	8.187033107	8.337827657	8.16625179833333	7.95501952233333	8.822617753	9.01295378833333	7.98674287966667	8.864694379	8.60467827033333	8.88704817666667	8.90493552466667	8.65323281866667	9.05244070466667	8.78125390733333	8.72613686733333	8.88920818733333	8.48750622	7.78856880566667	8.504189964	8.382317248	8.10040889233333	8.494668595	8.46681350866667
AFAP1	7.1594887815	7.484736452	7.1659236245	7.1982309665	7.1878241925	7.1665617665	7.032692536	7.050929352	7.073998593	7.240025707	7.033199767	7.0437684495	7.2268348825	7.013076971	7.085904263	7.148776147	6.9832044845	7.0113732645	7.1277395925	7.1956185895	7.020838815	7.0536523645	7.278357796	7.1259759655	7.0015517375	7.1352685155	7.114297742	7.068084273	7.139385207	6.984292064	7.040891263	7.143915618	6.8974493125	7.1197692375	7.0873026715	7.252932213	7.5807377225	7.126026892	7.2308957805	7.311655261	7.043044283	7.2132681025	7.040889138	7.340581708	7.041954384	6.9605307765	7.060784204	7.0378238515	7.0192691975
AFAP1-AS1	6.152431656	6.258880628	6.172322618	6.149542973	6.152769196	6.184378747	6.188209065	6.059522915	6.196471322	6.170624562	6.175217881	6.148217256	6.218277704	6.237214301	6.189027209	6.277543616	6.184451576	6.166228613	6.205232865	6.234094244	6.245238915	6.113752844	6.139945236	6.202565233	6.305785205	6.159055584	6.207989228	6.170750447	6.193312551	6.196321787	6.216382107	6.293097598	6.250438892	6.322995239	6.214517785	6.166004344	6.233284031	6.281484887	6.229583557	6.313422681	6.189345349	6.23397995	6.224570595	6.263540374	6.24336875	6.232148866	6.207639048	6.330435729	6.205652081
AFAP1L1	6.301121682	6.50215218	6.318384762	6.347201292	6.39467568	6.493770401	6.471435457	6.419056593	6.42371284	6.473066188	6.372592472	6.343503304	6.352738253	6.316536578	6.321344536	6.326726952	6.348867278	6.315561886	6.30281495	6.358230261	6.16323303	6.45567138	6.523863522	6.473538393	6.351700556	6.472499142	6.388392632	6.391907231	6.405610704	6.425636158	6.723510782	6.330308313	6.243390118	6.395695051	6.343484565	6.341913221	6.466806689	6.386131292	6.349522203	6.323338961	6.378549258	6.51672761	6.404993186	6.541862543	6.627019373	6.329075336	6.437283391	6.321536265	6.39918312
AFAP1L2	8.0002774515	8.5442366105	8.6181790225	8.4154018685	8.402436916	8.1287087375	8.421187832	8.1741652315	8.418879279	8.6392977465	8.5727251675	7.899585933	8.3291798265	7.6720163385	8.3762256135	7.872847408	8.182136989	8.093219978	8.1630815395	8.032028241	7.967132453	7.9590411485	8.6638822055	8.1596537675	8.071008615	8.401476258	8.7627733685	8.311936396	8.2217079455	8.2569455195	8.2791566075	8.485835843	8.3036848385	8.3037741785	7.962043514	8.3743125615	8.861475071	8.2740427975	7.969872058	8.284712198	8.184371618	8.2159509135	8.1880246645	7.9329869055	8.618321252	8.1482356475	8.2833455855	8.3085706885	8.17394878
AFF1	6.461066586	6.3995002645	6.6802591125	6.582204671	6.6795331785	6.717559422	6.8330867655	6.618649165	6.7239048995	6.7446484015	6.710450163	6.5956339115	6.55931048	6.544565778	6.6223101215	6.4722801825	6.5930957015	6.666868461	6.6776000825	6.4236007465	6.3798847955	6.830339681	6.9340276775	6.774795792	6.753618365	6.786979401	6.750314713	6.679082197	6.815243774	6.8130904305	6.699995715	6.6754975805	7.0353531055	6.67040444	6.805870661	6.8940694795	7.0488842215	6.872334687	6.8126106965	6.8520096535	6.7115583585	6.828438186	6.618248269	6.727143964	6.852311834	6.689544646	6.796373235	6.637672125	6.7715030635
AFF2	7.911571747	6.836845841	7.51347272	8.130097697	8.042031995	7.550046174	7.863562843	8.113264588	8.487588514	8.34243811	7.834506913	7.530006876	7.448821774	6.869777192	7.596007709	7.993299462	7.184417233	7.374485686	7.865442762	7.779760676	8.009761131	7.792183829	6.306042608	7.995028396	7.964005798	7.434225243	7.622219702	8.040179543	8.151739277	7.654489621	6.306372877	8.006950184	6.574271056	7.574505507	8.129139317	7.093591649	6.648717939	7.244603147	7.498848345	7.458922884	8.019596916	7.845096848	7.947818422	7.931515594	6.619190159	7.767621279	7.674920917	8.020034323	8.200210017
AFF3	9.4451238575	9.1681525975	9.0966316615	8.768840698	8.4272330175	8.7867748285	8.710386118	8.8310440755	8.751697166	8.706403171	8.32357623	8.9356413355	9.0750404835	8.3044543405	8.0863463685	8.6150215205	7.6835670965	8.082219652	8.385079336	8.436260774	8.3031665965	8.4370782165	7.6072577165	8.477392321	8.271299198	8.2471775195	8.4534312665	8.3087474465	8.4210265495	8.2401859155	7.7233530325	8.2922038585	8.4003983355	8.326255458	7.9863087815	8.4237952655	8.083276071	8.131797306	8.3886079235	7.9549398175	8.1832405475	8.1866302035	8.569661116	8.578601022	8.8247728085	8.681060738	8.2323433995	8.4536761565	8.581484821
AFF4	7.696990331	7.112974428	7.914535453	8.05911731	8.232510858	8.19340825	8.291171496	8.239273523	8.441124898	8.520214446	8.317227802	8.073542342	8.048346976	8.021611296	8.027448885	7.936759206	8.260604927	8.218801507	8.251632119	8.35712664	7.989398076	8.135811315	7.867803609	8.358493128	8.191801341	8.126039495	8.011023338	8.077267904	8.167863842	8.000364338	8.093309184	8.213663167	8.062169798	7.927226353	8.3123744	8.226467498	8.143085484	8.107598466	8.456142013	8.48835471	8.256564291	8.19166644	8.312953824	8.738305823	8.12763178	8.240194913	8.201268112	8.315128376	8.452182275
AFG3L1P	6.24640008266667	6.27238117166667	6.251037244	6.22143123633333	6.227319178	6.19200939433333	6.19980294033333	6.223406199	6.22815268433333	6.22161858833333	6.211920279	6.198682762	6.19953566833333	6.216837266	6.204559759	6.150158492	6.226182886	6.19835992266667	6.195518456	6.166480105	6.22269731533333	6.216121317	6.21637791466667	6.302105543	6.31071650066667	6.27421282666667	6.281893405	6.207692319	6.206995146	6.27132398833333	6.17536360633333	6.241372545	6.26692208	6.263374221	6.28195498266667	6.3443798	6.26693660366667	6.23120404033333	6.19475048266667	6.300431076	6.271663439	6.25821332966667	6.24888382966667	6.15985306366667	6.23357133366667	6.25232829	6.21574622966667	6.184882316	6.230226684
AFM	6.180580036	6.198863774	6.119447021	6.053095507	6.142516811	6.161363472	6.103538766	6.267399792	6.215446452	6.061718422	6.127005335	6.156831732	6.156893108	6.156039975	6.169019322	6.147742479	6.177100907	6.148999186	6.097013078	6.02083761	6.036639147	6.155429502	6.205381483	6.108814506	6.127164437	6.099783017	6.180080842	6.116288776	6.143668571	6.168333291	6.17530078	6.078899765	6.154286592	6.168832792	6.203921528	6.159786166	6.099681291	6.099972472	6.1059173	6.123770812	6.022091457	6.139421148	6.207688694	6.092585147	6.156831732	6.119814617	6.10987869	6.205349847	6.149542973
AFMID	6.702422553	6.747286407	6.838559969	7.081505023	6.874743085	6.872907143	6.946465487	6.720321428	6.636005945	6.820776885	6.734637909	6.519574638	6.454011406	6.989197638	6.577248517	6.536605761	6.402331582	6.402339458	6.809100315	6.697962406	6.717620841	6.978373364	6.549940351	6.977645018	6.917036019	7.036095215	6.972600153	7.329777926	6.848909338	7.011229183	6.560166789	6.626593776	6.622629018	6.634106819	6.84094895	6.621298296	6.576490629	6.657259781	6.695895792	6.781276842	6.650147398	6.857663289	6.59391394	7.046526408	6.742774953	6.676184091	7.08126092	6.508102326	6.740269125
AFP	6.196702682	6.205155659	6.212729213	6.239735428	6.332297829	6.258582261	6.281582557	6.230996229	6.336757951	6.341497346	6.301222143	6.12904514	6.1773252	6.132393119	6.201467964	6.265471702	6.15861819	6.249098068	6.203457898	6.208414882	6.254295654	6.15861819	6.2329556	6.198295395	6.29432974	6.214316605	6.187588449	6.283577418	6.301647507	6.221444727	6.140791666	6.123185062	6.157979614	6.12546966	6.164480204	6.211754215	6.193663709	6.104534578	6.197332747	6.270439335	6.108943133	6.20291544	6.215422793	6.271545979	6.136471192	6.169449282	6.286266583	6.216187618	6.267314513
AFTPH	7.855941792	7.41207441533333	7.93012611966667	7.867853112	7.97276308533333	7.70562154533333	8.01987441966667	7.97465755366667	8.01126942833333	8.02843865433333	7.83306369433333	7.81195574833333	7.70220429866667	7.457735056	7.78102422666667	7.663262954	7.59291979266667	7.72153316066667	7.92171991833333	7.853345193	7.70221726966667	7.83980284666667	7.48601352666667	8.20895575366667	7.99718754933333	7.87409970666667	8.06036755033333	8.09281807066667	7.87124422466667	7.74073271366667	7.12137621866667	7.828448032	7.73963226233333	7.82115726066667	7.83720397566667	7.658924239	7.498947739	7.48578065333333	7.638737862	7.912692106	7.78857993866667	7.44660707166667	7.86639403666667	8.061625847	7.71947954966667	7.89985028566667	8.00667903466667	8.09118662466667	7.97705176766667
AGA	8.016425095	7.14257964	7.504184872	8.359113004	8.131439649	7.969156661	7.739353173	8.142627852	8.208244803	7.994169168	8.071673735	7.248476639	6.870358198	7.822624487	8.233019747	7.382076556	8.16282932	8.065441578	7.021252987	7.424405182	6.980341416	8.022789508	7.840772065	7.625477395	8.033137744	8.039010808	7.528524423	7.853316836	7.665687834	8.069400488	7.648201275	7.856869948	8.082663551	8.231832704	7.841249889	7.424908432	6.965101935	7.605091623	7.692189455	7.577703912	7.989809176	8.175054934	7.845810207	8.086909894	7.823710703	8.214285238	8.024450674	7.637735143	7.522305789
AGAP1	7.9508961255	8.3322567755	8.100852493	8.1770958245	8.1578071515	8.0635644145	8.196199033	8.081510924	8.121901773	8.265444138	8.18365671	8.0650982895	8.1478593315	8.126833578	7.988352185	8.2330350165	7.6827734745	7.9976143465	8.1006955305	8.322365223	7.984364007	8.277444386	8.0083289935	8.3460944695	8.3481326125	8.188451235	8.3325281745	8.1758362165	8.1901357895	8.083342566	8.0271858955	8.652586239	7.947362657	8.1849562415	8.264967284	8.3236628885	8.134032843	8.12498387	8.3657484635	8.22469392	8.4170047885	8.351914797	8.572884546	8.083556729	8.3058234285	8.3706256865	8.158308329	8.2911525975	8.317154406
AGAP11	6.223511277	6.24508649	6.179851209	6.304625761	6.15717642	6.209084581	6.188209065	6.209284574	6.197332747	6.141349594	6.121342462	6.175970257	6.22165727	6.164059055	6.199938236	6.161808776	6.166318118	6.258945182	6.220722458	6.177661219	6.273201565	6.26692236	6.196211103	6.150943597	6.196395576	6.142907253	6.258692373	6.214291307	6.134028973	6.143406692	6.165142843	6.337428765	6.346068054	6.159681287	6.216420418	6.216459063	6.165432195	6.246535671	6.23376757	6.17227716	6.202556555	6.289072549	6.237491602	6.153102732	6.196219258	6.193635068	6.227925161	6.287066783	6.244478823
AGAP2	6.579133161	6.866857766	6.522412948	6.580193176	6.595895404	6.554682667	6.49587476	6.497229614	6.593504999	6.61255112	6.619440517	6.974702909	7.023412748	6.945589254	6.850015172	7.016142619	6.905145055	6.892190564	6.871188235	7.031269108	7.29200363	6.516880083	6.400916021	6.530927479	6.468292746	6.545637452	6.468803017	6.596958452	6.463561401	6.525715937	6.828390154	6.940732208	6.36850747	6.764748708	6.711672345	6.760502144	6.457204099	6.578765792	6.93509848	6.709715365	6.761453146	6.861487894	6.614658809	6.238881	6.681634094	6.644640168	6.572383681	6.627019373	6.713095664
AGAP2-AS1	6.49812523	6.435878299	6.508810336	6.474225042	6.474439987	6.421595082	6.435358443	6.491156761	6.472631471	6.437113277	6.663953726	6.306955304	6.364177298	6.331833183	6.256551264	6.430435869	6.379298577	6.429582845	6.4254484	6.208414882	6.329991443	6.392846534	6.583202357	6.433866618	6.516839077	6.488579158	6.35472013	6.320507973	6.457327567	6.446659619	6.533839879	6.406873645	6.44319765	6.32133492	6.382699483	6.460138148	6.418941443	6.354110386	6.345618109	6.46628186	6.422517066	6.364555281	6.266953933	6.349335257	6.377429921	6.399540407	6.4909472	6.388766412	6.429541148
AGAP3	8.85598275733333	9.055764358	8.81134664466667	8.574598857	8.25517376733333	8.53468528233333	8.38880399933333	8.49728439433333	8.136419508	8.19559416433333	8.44470886433333	8.93327889166667	9.00244195033333	8.85583707633333	8.60298366933333	8.681485489	8.59131805266667	8.614491785	8.54780316966667	8.720878556	8.66021109633333	8.36792173833333	8.190097436	8.42487271	8.38950242766667	8.54825585933333	8.54531956133333	8.44462518933333	8.46467154833333	8.28889592266667	8.37753899566667	8.58143991733333	8.497461558	8.66645322133333	8.50230347766667	8.86430265466667	8.850946792	8.64028719733333	8.92816026	8.725728376	8.55653825133333	8.59858576133333	8.53127426533333	8.41935176766667	8.63657933166667	8.46691662866667	8.42376138	8.378285511	8.356992074
AGAP4	6.331669995	6.25701291	6.37416417	6.351603779	6.279560976	6.297778206	6.356090801	6.400975611	6.377852689	6.354778615	6.353345063	6.336884004	6.266278084	6.350455216	6.409834552	6.412370211	6.372802323	6.394241981	6.399527844	6.538635475	6.088706255	6.373885453	6.127880323	6.267743407	6.428987017	6.350616131	6.345573916	6.433226602	6.344500455	6.465021336	6.298807107	6.376276468	6.311326175	6.416401803	6.493069278	6.44167317	6.333744402	6.552817076	6.469727282	6.52744611	6.475342774	6.434673214	6.327248162	6.200206805	6.236319598	6.503368745	6.457218676	6.449594286	6.494318905
AGAP6	8.591015658	7.7847424	8.417141454	8.646803608	8.4234533075	8.5185435855	8.5541499195	8.591346478	8.571086243	8.4918138515	8.347927035	8.213180458	8.248588532	8.3973477655	8.606984332	8.258020053	8.535033413	8.500148376	8.363976943	8.3325704605	8.541025898	8.425083844	7.984011264	8.2441958975	8.227109032	8.5491031425	8.1994800335	8.364033278	8.3163625035	8.527914115	7.8909315885	8.327517815	8.084747247	8.5106650265	8.4794178045	8.4806951355	8.5545792305	8.758109336	8.505192429	8.6161567835	8.472670267	8.388732581	8.306839213	8.2218145	7.9425465765	8.5203504535	8.412353998	8.455601736	8.494454301
AGAP9	6.166036037	6.186108403	6.190910354	6.333772887	6.219076303	6.146693797	6.193442899	6.16157538	6.198134879	6.21572277	6.251923366	6.247002041	6.12120355	6.191024523	6.137050465	6.178349159	6.180889284	6.172557562	6.166026628	6.241561854	6.287958668	6.192053041	6.181976775	6.205608293	6.228163598	6.13176765	6.176307247	6.176472189	6.153322527	6.19956057	6.236319598	6.28295622	6.330948507	6.120006934	6.266105303	6.216459063	6.130348174	6.243956099	6.133909971	6.179185685	6.3005885	6.211407236	6.257251273	6.099650092	6.189392399	6.154681505	6.142830453	6.143276769	6.265929854
AGBL1	6.14326989733333	6.165154202	6.15179789	6.24810393666667	6.226379364	6.131581582	6.22617707533333	6.19825900233333	6.224958287	6.233248223	6.24179918733333	6.129995117	6.211438476	6.21641605133333	6.14424080566667	6.177681761	6.148099188	6.22644035366667	6.15503180066667	6.15147678166667	6.194093945	6.20277416066667	6.14064631666667	6.24455138033333	6.25352531266667	6.16467540033333	6.19848149133333	6.18774518266667	6.194405106	6.18104172866667	6.163424714	6.178656541	6.16116963666667	6.234843407	6.14659560033333	6.16765715833333	6.16975447966667	6.18671328566667	6.15575003033333	6.151521209	6.20349302366667	6.21090418966667	6.14260791333333	6.17569907766667	6.14422788566667	6.159029282	6.24497279266667	6.17074292733333	6.15915309833333
AGBL2	6.188848102	6.192516351	6.243021264	6.270417458	6.186631908	6.195037794	6.179844477	6.222354137	6.179586586	6.168089136	6.25022704	6.226452497	6.164365982	6.171965965	6.187345135	6.100531413	6.211108534	6.182302071	6.166026628	6.168931683	6.240705629	6.203489377	6.216596995	6.168089136	6.148981856	6.162535999	6.151322304	6.155785366	6.183718103	6.174790619	6.157646443	6.203479115	6.258712868	6.164902178	6.233094444	6.187700274	6.176748986	6.183655797	6.132000858	6.220073069	6.171124156	6.170921712	6.220909569	6.269849115	6.194718121	6.236562639	6.275496622	6.216187618	6.174101217
AGBL3	6.174507223	6.052944046	6.21097945	6.213757155	6.19316912	6.105612268	6.08563186	6.154849491	6.170040149	6.193442899	6.157986287	6.133260881	6.139280052	6.109599431	6.118966974	6.094514952	6.177100907	6.19956057	6.171991011	6.12661184	6.273201565	6.120062285	6.07564744	6.149549881	6.074160522	6.168045521	6.233170696	6.056472816	6.22981033	6.120375369	6.111439539	6.161458365	6.188303508	6.137796481	6.051331697	6.130308625	6.174903735	6.161748424	6.155444754	6.070722823	6.131905637	6.090382035	6.1331492	6.10861499	6.154939263	6.202525007	6.173463605	6.022691503	6.110961439
AGBL4	7.334967589	6.804616002	7.149528089	6.969838209	6.879888382	6.852383295	6.769712542	7.242737089	7.07779559	6.961418416	6.785185355	6.475187991	6.594771899	6.494423216	6.601348531	6.582581644	6.552664593	6.669464807	6.731742958	6.676626737	6.773311688	6.89045535	6.850346365	6.917865147	6.702813013	7.04283647	6.722396178	6.778826186	6.735847283	6.908119104	6.412387047	6.779228617	6.432153973	6.749203896	7.061273205	6.782696565	6.802586031	6.763095905	6.730530836	6.850061732	6.800642671	6.706222591	6.795110231	7.0729024	6.665693065	6.729098414	6.795459259	6.901216945	6.950451795
AGBL5	6.810161256	6.8405521345	6.619459531	6.9262508515	6.8398908775	6.721524456	6.81541824	6.81635321	6.814766272	6.845937732	6.809166254	6.5855815995	6.597133013	6.6005189495	6.738882552	6.694406428	6.598205807	6.5748625225	6.7176030475	6.6481484675	6.4870045555	6.7735819775	6.82760064	6.8611324735	6.9147033115	6.777850937	6.7791820185	6.9015899965	6.8318454495	6.788741144	7.0561780685	6.8801598525	6.85206425	6.839378645	6.778586468	6.7527459765	6.9080086655	6.7761890445	6.6846751705	6.795125574	6.8727747515	6.865448807	6.9062840375	6.605400764	6.7761257935	6.7841437785	6.849274161	6.8652908505	6.846728655
AGER	6.23440522633333	6.22484668733333	6.20869161033333	6.21831835166667	6.184986091	6.160857081	6.24028073833333	6.16838586833333	6.20569128233333	6.18286014966667	6.19316023766667	6.24667824466667	6.22132606766667	6.28363059433333	6.229092309	6.24388059266667	6.26147509033333	6.27327800733333	6.226492652	6.222482082	6.13001834333333	6.20892608266667	6.21575632466667	6.22427935866667	6.173977277	6.24836761233333	6.18117753466667	6.227026837	6.22827850666667	6.203975383	6.185026612	6.213467691	6.15987548066667	6.22967005633333	6.22432260533333	6.25493347066667	6.31924052666667	6.325925549	6.17231300166667	6.29389895866667	6.27623174066667	6.22134458333333	6.20902974266667	6.313554707	6.26512199966667	6.206644786	6.20457427566667	6.19630955766667	6.23710441733333
AGFG1	6.371630944	6.28078055133333	6.470003443	6.62899115666667	6.76859783833333	6.62811632066667	6.741746002	6.52225604433333	6.735111959	6.83259788266667	6.76067587633333	6.606702446	6.51612162133333	6.59518802933333	6.57552339666667	6.535031315	6.59918933	6.583766653	6.65256591566667	6.786455668	6.77620730766667	6.67225061366667	6.481943555	6.720798113	6.72381115466667	6.59571834366667	6.64516873033333	6.62945892333333	6.61036199533333	6.60875320066667	6.47126757133333	6.749928495	6.469280395	6.627126227	6.79721546	6.566956172	6.622880369	6.61561242766667	6.595869067	6.62509341433333	6.68666423966667	6.537460432	6.70307496633333	6.85486943466667	6.48606981566667	6.639987604	6.70064523766667	6.72808767033333	6.74350146333333
AGFG2	6.5336574925	6.874682029	6.6317962265	6.5004379775	6.414134159	6.457550662	6.504409072	6.585467168	6.511695642	6.4573113805	6.5090983045	6.844965818	6.808970321	6.648446912	6.536675414	6.5869329205	6.5891676145	6.575803897	6.597718222	6.4763482385	6.695990523	6.624430196	6.707530166	6.4955764505	6.515186673	6.515652415	6.637153374	6.547940087	6.5658166585	6.5559639685	7.0370370845	6.632616438	6.6170751535	6.514164479	6.5908347155	6.7847586925	7.22851993	6.7544824245	6.9163631365	6.6298782445	6.629649584	6.6710780725	6.4671229965	6.449199674	6.7146948805	6.6095492885	6.5649097415	6.6053685175	6.558540214
AGGF1	7.041659166	6.3775817415	6.99314575	7.38949668	7.677542891	7.1394695365	7.416840245	7.3431811915	7.7141095405	7.794225092	7.602102303	6.9543768475	6.925366221	6.7154830765	7.144263928	7.158429946	7.0687130085	7.117282155	7.3015206645	7.4705979545	7.131416422	7.320349096	7.0452256965	7.3650801905	7.4374493245	7.2401733325	7.0451990905	7.4725542395	7.3861536745	7.4017184645	6.8843971225	7.4921440665	6.940116494	7.317424338	7.6574404535	6.9017492165	6.805888179	7.175673606	7.194142271	7.2497774095	7.429480562	7.323223233	7.411324439	7.48750437	6.8096237755	7.3459944745	7.3644751655	7.42347579	7.550213795
AGK	7.829303586	6.703580179	7.663597503	8.367933726	8.849747705	8.030597087	8.216888992	8.355471695	8.666647481	8.76862564	8.62803878	8.059674288	7.882188621	7.437374537	8.308201219	8.114617133	7.904330173	8.009761131	8.293252483	8.4542389	8.574458441	8.44561056	7.196070623	8.298660187	8.340814007	8.125541737	8.064691272	8.706839434	8.43374739	8.518618106	7.254231351	8.511295519	7.347386119	8.207993596	8.874397916	7.75221791	7.545523993	7.742250038	8.183679567	8.448491439	8.389161471	8.140421832	8.381426371	8.480954374	7.227106595	8.296905116	8.597861996	8.632561005	8.472748855
AGL	6.772089745	6.67213598775	6.678692702625	6.827225288875	6.85191450275	6.83657664025	6.750906126625	6.843718848625	6.868631747125	6.86248237725	6.806892109	6.60380876575	6.617676488625	6.63214479475	6.812654616	6.72928690375	6.738850418	6.73787590425	6.722767266875	6.75683144325	6.789629062625	6.75929866575	6.79038814825	6.64569833125	6.754941541375	6.7357747865	6.661383907875	6.783636214125	6.7870493055	6.763365983625	6.65834578625	6.809908194875	6.87452134225	6.81966006175	6.839300771	6.659730294125	6.58241265025	6.80445408075	6.734767856125	6.6762111815	6.833902260375	6.79837691075	6.808379412375	6.7991908865	6.798903325125	6.803361654	6.7674350635	6.854374793375	6.8240236375
AGMAT	6.353599335	6.207254284	6.237950081	6.488307647	6.389200905	6.409854866	6.279655968	6.255495866	6.424202894	6.42066498	6.248541171	6.330233286	6.290759316	6.183327336	6.305027614	6.336218959	6.283752027	6.298264498	6.326951111	6.497567965	6.236340842	6.401581258	6.113619426	6.397943751	6.460083741	6.435548847	6.364775425	6.535908192	6.24057253	6.366166937	6.213576402	6.370746175	6.224592123	6.306080508	6.273319027	6.337372841	6.169176247	6.215313543	6.2014324	6.318102798	6.395792852	6.361365579	6.409547503	6.496072136	6.26444743	6.311033556	6.500338453	6.339837448	6.356803435
AGMO	6.308973261	6.182004278	6.244554714	6.277687475	6.297245635	6.336036526	6.327882503	6.365409849	6.450626158	6.242596239	6.196977254	6.215250452	6.196355008	6.309238128	6.292787462	6.254052417	6.278232676	6.270063011	6.239007507	6.241561854	6.236340842	6.312794788	6.271232754	6.274140308	6.2837842	6.339466534	6.243488484	6.072489877	6.290221003	6.287842873	6.303787091	6.335522753	6.472772229	6.309634205	6.283971633	6.276256106	6.227476944	6.246535671	6.361678062	6.147679561	6.317305166	6.265491902	6.249563659	6.266568101	6.275319063	6.210869594	6.309964596	6.296812412	6.282972825
AGO2	10.20915667	10.7192174	10.30590756	9.384377624	8.804177969	10.02864861	9.202027042	9.695678812	8.98030973	9.008076261	9.04197595	8.948451568	9.343161773	9.509475103	8.763562569	8.938422601	8.563228129	8.812042013	8.517313542	8.361442278	8.540637846	9.155617745	10.21444745	9.205668678	9.104664803	9.270212854	9.361030389	8.874607465	9.049751501	8.801548879	9.635653689	8.73605757	10.22954694	9.03507873	8.309324207	9.557686799	9.353823584	9.180812528	9.119218172	8.489102526	8.595889367	8.749127331	8.978256034	9.642359145	9.747487017	8.967398046	8.951843234	8.520889531	8.652803807
AGO3	6.483944212	6.680990729	6.5295040965	6.473484705	6.504301369	6.5282431255	6.470983855	6.493533764	6.5418682795	6.4696403165	6.481633947	6.6768379155	6.724835245	6.639398274	6.549897068	6.667117528	6.727101409	6.6162768265	6.530081514	6.5665302565	6.717594994	6.421658217	6.699338036	6.4800679055	6.4607604465	6.4233919845	6.5101155825	6.433817142	6.4572894055	6.4325679595	6.63302765	6.3764037395	6.4160275705	6.3871903985	6.414152328	6.43882167	6.3244556965	6.470343828	6.4989682195	6.422274195	6.4007959615	6.407816109	6.377490834	6.4415345775	6.5384478475	6.475219669	6.455907558	6.442108254	6.413223904
AGO4	6.337976238	6.262817748	6.344927228	6.524919062	6.434521475	6.392603762	6.370150277	6.469969816	6.469323193	6.418297951	6.449986152	6.334444819	6.318188516	6.365468612	6.36092447	6.323731852	6.377570168	6.348529116	6.312238657	6.211622135	6.380166386	6.43457326	6.425656627	6.464868767	6.53011927	6.508097655	6.558165117	6.406845879	6.367437469	6.53913957	6.628121882	6.511858482	6.518605752	6.367437469	6.44421761	6.386352697	6.32024191	6.336310131	6.614706003	6.450242765	6.400520512	6.554521656	6.319906128	6.569773485	6.361743743	6.409378589	6.558198459	6.481829143	6.535825991
AGPAT1	6.658479944	6.58756982866667	6.559099852	6.64818288633333	6.61137467666667	6.611548436	6.638046088	6.61702704666667	6.54571477333333	6.59949572933333	6.68492593166667	6.71474132366667	6.645777758	6.65484416766667	6.86428038233333	6.81919520966667	6.731638924	6.75510731766667	6.80058819533333	6.85355096866667	6.81021816766667	6.64225267166667	6.705971776	6.62285015266667	6.61172859233333	6.68090115033333	6.617601116	6.716743516	6.663977521	6.645656154	6.93892854066667	6.864093906	6.63360942066667	6.85233073933333	6.86445085266667	6.77762088033333	6.893523386	6.88171943733333	6.811340613	6.964337365	6.80658815766667	6.71574097766667	6.75622625866667	6.51946505866667	6.81508576166667	6.663195683	6.65330095466667	6.77870242566667	6.72545729433333
AGPAT2	6.696125174	6.653710825	6.545731232	6.61790707066667	6.60378865266667	6.57421512966667	6.577151114	6.710074483	6.617568332	6.51774557833333	6.63952627366667	6.494982812	6.47998080533333	6.45678172433333	6.496336853	6.47282354633333	6.49542159533333	6.48281127333333	6.56877016466667	6.46125043766667	6.446468772	6.60854857866667	6.84836381066667	6.64423819366667	6.50216253966667	6.707843085	6.71339100233333	6.54670535533333	6.67993532133333	6.605853948	6.60197416233333	6.71777111733333	6.559233404	6.81815573433333	6.628509951	6.568647031	6.559160524	6.598397419	6.694439291	6.565833312	6.54880322233333	6.62847235266667	6.56890321333333	6.583812659	6.53314121966667	6.57056331333333	6.61848356866667	6.67110014133333	6.67519282733333
AGPAT3	6.367845387	6.31784719633333	6.28610943966667	6.263842507	6.33181676933333	6.284420955	6.30279943933333	6.32440546666667	6.30727087466667	6.233237541	6.2283244	6.29716847366667	6.37297996233333	6.430307082	6.36665473933333	6.37313436633333	6.44505419433333	6.37624234666667	6.3095181	6.418898095	6.441447831	6.26506778033333	6.256793476	6.261367064	6.31280728733333	6.31693352733333	6.27344766433333	6.33030571766667	6.253155889	6.29029746033333	6.39927123966667	6.430820605	6.20493597766667	6.36681351066667	6.403719882	6.36616038133333	6.374523559	6.46129207333333	6.39622351533333	6.41990667	6.35721653633333	6.42673665933333	6.30713103133333	6.164657345	6.33568034033333	6.28941743233333	6.26048225166667	6.25417649866667	6.32709636933333
AGPAT4	9.549169784	7.994169168	9.218094036	9.49991047	9.169510816	9.279905142	9.2971877	9.662693124	9.219123873	9.353547651	9.057394821	9.363773551	8.848914698	9.520293851	9.437188552	9.258404473	9.375917965	9.406752274	9.129887754	9.312327188	9.113883011	9.227755876	7.922470838	9.201240838	9.260972483	9.372175098	9.230717327	9.153238384	9.106478551	8.871309753	7.769392661	9.052203057	8.640726714	9.196129595	8.914972908	8.678755767	8.220656024	8.889855372	8.860009132	9.180812528	9.27961569	9.206851266	9.248364187	9.465936325	8.430456662	9.479649383	9.362610535	9.426854543	9.30262365
AGPAT4-IT1	7.3174525345	6.690691497	7.227493807	7.026528867	6.782185209	7.0281294485	6.7734574405	7.1797421835	6.8117259135	6.7621860075	6.833096055	6.932035941	6.6452418675	7.4007513085	7.271814675	6.7840357865	7.0008305635	7.176847497	6.6096257005	6.768404919	6.715112686	6.791150871	6.607748515	6.7023481945	6.9508113365	7.1064144175	6.8883523445	6.727972578	6.8305596535	6.8942131265	6.36935016	6.6287250085	7.093437077	7.093300928	6.810750931	6.98067499	6.946030331	6.9837511805	6.845853588	7.1471263225	7.0460983355	7.1415338575	6.928530934	6.994557795	6.7112246105	7.0829430935	6.9934780065	6.8885905675	6.9224873595
AGPAT5	6.655888056	6.611764845	6.747101749	7.067903952	7.804558718	7.625263045	7.663721718	7.172621484	7.636339095	7.758343636	7.737322619	7.085152583	6.988649994	7.082959758	7.585213591	7.135336497	7.334089526	7.514183907	7.328200118	7.690001773	7.359009546	7.458091891	7.272594837	7.539666647	7.690980111	7.499389154	7.468876545	7.536028561	7.651799997	7.748086445	7.587099946	7.900339136	7.846071786	7.715104273	7.675636885	7.54532668	7.720606937	7.739742927	7.848864458	7.758481501	7.81696801	7.622670233	7.424505137	7.707827285	7.696148918	7.446013691	7.55149323	7.453565597	7.663237423
AGPS	6.934412832	7.310393678	7.314927347	6.935439629	7.215155316	7.132801559	7.346695911	6.998636862	7.138467295	7.157840701	7.096820149	6.753115666	6.759880079	6.843926194	6.860410548	6.670940724	6.871673907	6.897791161	6.858054385	6.841315897	6.64719537	7.109734067	7.029744428	7.192260167	7.151932702	7.02495008	7.180755189	6.975109504	7.238758261	7.154806814	7.064577262	7.097946187	6.905387736	7.105164531	7.111471659	7.24095818	7.092122616	7.071609829	7.043433421	7.045402151	7.070612553	7.109286876	7.054807144	7.020570919	7.387827836	7.180043195	7.116397787	7.097382798	7.048356763
AGR2	6.256162044	6.2783462755	6.2141432485	6.2557875905	6.3189163405	6.2445674245	6.3302578485	6.2429797035	6.263388496	6.2882144035	6.2727360775	6.2827480005	6.208152612	6.233626328	6.237539538	6.2445492365	6.254733822	6.239902771	6.2291940775	6.218261274	6.3381511995	6.245493732	6.258992917	6.2496710125	6.2857400035	6.3070062105	6.176689231	6.300279188	6.281333236	6.2427343025	6.166454515	6.2922841445	6.2725746435	6.232865365	6.254644067	6.262632012	6.2354705745	6.213361647	6.2712628275	6.232466322	6.2239576975	6.2436460845	6.206058004	6.291983882	6.2838734335	6.2652770775	6.2530438675	6.29386109	6.2107879285
AGR3	6.208509202	6.083858053	6.194857623	6.143972698	6.266868696	6.176967573	6.139827319	6.201526119	6.081792671	6.177055535	6.15969888	6.152450712	6.14539351	6.177431922	6.151766171	6.183638735	6.116120843	6.152539297	6.159973969	6.245103896	6.245238915	6.207903698	6.287675578	6.217979886	6.181667653	6.057449715	6.204228431	6.146136847	6.273678223	6.152431656	6.121174673	6.14143504	6.237198339	6.079236563	6.155533327	6.140791666	6.173077238	6.273941453	6.167339105	6.153458897	6.177517935	6.117918399	6.178336513	6.194907385	6.161867509	6.129578097	6.067670013	6.117783918	6.123930065
AGRN	7.1318691295	7.785882181	7.1967221365	6.8997087735	6.872395547	6.9788630745	6.8147084765	6.9392259215	6.7922787105	6.8423158665	6.94278595	7.7808585185	8.045762988	7.9748496415	7.689513717	7.7644026975	7.8984428635	7.751331936	7.6120763395	7.787029379	7.885999893	6.886767084	7.580511023	6.8219384185	6.7426113675	6.9254812435	7.0679915565	7.019316334	7.0001503145	6.9068735245	7.812672512	7.465847878	7.001935633	7.6561507165	7.3770203565	7.528822504	7.811091204	7.6582622845	7.468062962	7.436160603	7.4360396455	7.600012688	7.2280943225	6.636670942	7.5246472545	7.3628253295	6.847145762	7.2036151455	7.191789712
AGRP	6.826825876	6.555110116	6.656203695	6.59149778	6.396368151	6.531217949	6.454628865	6.52222114	6.505183362	6.457925639	6.506239551	6.323568151	6.357674872	6.254027837	6.385534878	6.397080889	6.40688405	6.410083645	6.333386026	6.333644644	6.278082706	6.425226886	6.365919653	6.455923964	6.491352699	6.433233265	6.41037997	6.466479086	6.50689847	6.422096655	6.349457082	6.459789474	6.503736959	6.424846556	6.429902132	6.512209069	6.410089369	6.559707489	6.637819063	6.464845364	6.397852872	6.373646158	6.442328278	6.466776445	6.47009147	6.466863974	6.399785963	6.392872944	6.407521514
AGTPBP1	8.5895845035	7.4008644755	7.577957169	7.7378202465	8.0470757195	7.7668339075	7.702194486	7.9393769725	8.1556154265	7.959113296	7.885779781	7.4931675175	7.363642662	7.6566709595	7.8841844765	7.6237976725	8.404738089	8.151669225	7.6547001395	8.8819763585	7.894827609	7.83253619	7.586984957	7.6618021175	7.954053052	7.7677235645	7.6812246055	7.9630454805	7.7058914335	7.9582568135	7.5581782045	7.873764149	7.393276935	7.7306690055	8.109717382	7.3683475715	7.3526945585	7.7925248765	7.6173691955	7.8472481045	8.9703508405	7.9914267535	8.130123735	8.1291315805	7.9778592245	8.0230576355	7.859418863	8.1304663565	9.1917000345
AGTR1	6.1862033675	6.1948152675	6.2644657125	6.266448554	6.3547846605	6.2872975635	6.2618900045	6.2757794585	6.305914228	6.2899950425	6.318672046	6.178278366	6.237752046	6.270625307	6.305893191	6.2666927575	6.3465813295	6.276131853	6.2799663235	6.299563793	6.35903459	6.3221301005	6.3244190915	6.22773463	6.2899004405	6.3368412365	6.2262243855	6.31763121	6.3638590575	6.295683099	6.254901822	6.2885961445	6.291892719	6.2848801925	6.25896125	6.2438988415	6.3015615625	6.2938087135	6.36030419	6.2132674185	6.3097217575	6.2542230155	6.3131083785	6.293198701	6.257211322	6.323892168	6.370695703	6.299212667	6.2637744165
AGTR2	6.35813985	6.378099037	6.297369325	6.341838294	6.331227872	6.175272518	6.220073069	6.281283171	6.29007232	6.316439814	6.276067538	6.267196857	6.282216204	6.216802436	6.233007094	6.252487485	6.225771868	6.233592025	6.220722458	6.140578606	6.111243031	6.321701613	6.745740589	6.272889388	6.248468708	6.247368014	6.41037997	6.323550666	6.265906129	6.260475146	6.395007023	6.248538059	6.543739246	6.316357735	6.273319027	6.252870384	6.489071762	6.234218714	6.418992702	6.359295826	6.308106315	6.320675257	6.219013956	6.305999636	6.633373912	6.363676592	6.304247501	6.291850971	6.29400774
AGTRAP	6.544107748	6.3127463535	6.4399193	6.3564410395	6.311770612	6.4104525675	6.4507758105	6.426388164	6.3207130765	6.3909116145	6.411226331	6.4334524605	6.4445196615	6.7240773295	6.534899373	6.5448914225	6.612253168	6.561264169	6.525884479	6.282033305	6.250159674	6.6096925245	6.7572240495	6.4903072235	6.495037874	6.386387377	6.3756031075	6.3671846515	6.450724643	6.3987466445	7.04547001	6.4409649755	6.757693473	6.440495964	6.390992517	6.548676453	6.383528908	6.6519004725	6.4521761695	6.4957734465	6.476702184	6.5791049305	6.3691248325	6.1091385425	6.6532822195	6.542702032	6.360793349	6.3784229215	6.4039167845
AGXT	6.206665705	6.150255748	6.18166555	6.193491683	6.166749179	6.226273312	6.200102076	6.166211911	6.205724838	6.131095652	6.218710966	6.197773068	6.149316015	6.187090059	6.142516811	6.191840386	6.190019423	6.201103909	6.144919722	6.111144144	6.160027311	6.13132448	6.30376108	6.230649518	6.14539351	6.214316605	6.238272553	6.104565071	6.067469203	6.13094674	6.24925507	6.203479115	6.214291307	6.270755568	6.112133808	6.103329329	6.195680266	6.142830453	6.183110112	6.236662674	6.154476712	6.15373863	6.120115912	6.210062319	6.120602136	6.187588449	6.122885437	6.20883487	6.192162738
AHCTF1	7.696964701	7.178234965	7.659405997	7.6522270535	7.6333805565	7.957265152	7.720066938	7.704476494	7.81552994	7.7632231955	7.63535088	7.740355609	7.762769834	7.709720033	7.70952451	7.768503815	7.7395192205	7.7902985935	7.757334349	7.7529525505	7.7682395375	7.7384971	7.467727624	7.8368540905	7.6791165525	7.593932181	7.5706528545	7.5469688035	7.6968804845	7.5984363605	7.658833057	7.716419424	7.657826678	7.6171584705	7.8634758215	7.5946857055	7.571327005	7.682892009	7.818844434	7.6041564815	7.621703028	7.671609853	7.60918151	7.8391619875	7.2983269295	7.5705140715	7.6735723145	7.6350125465	7.7277684945
AHCY	8.120319559	7.894709775	8.264653905	8.663003642	8.838585624	8.408979678	8.739681867	8.368714386	8.749750552	8.888088857	8.733022033	8.634297942	8.35712664	8.218801507	8.651055002	8.610937973	8.473816366	8.599656199	8.844028172	8.894261496	8.346896344	8.891522522	8.572901237	8.968775663	9.048800061	8.841284545	8.650662447	8.908102167	8.739681867	8.93507737	8.730352905	8.771471355	8.389795653	8.403346506	8.703881769	8.531576388	8.185294166	8.431809326	8.617299008	8.522740686	8.686233803	8.442678351	8.795019733	8.593022037	8.384031461	8.641434754	8.813080043	8.883641558	8.860211033
AHCYL1	11.78095462	11.44622563	11.65382234	11.44622563	11.46524677	12.27294779	12.04899942	11.53624553	11.37253325	11.74157856	11.57665307	11.10946594	11.59479778	11.91527656	11.87141586	12.11305238	12.12374819	12.27748195	11.89983815	11.20876491	11.43595516	12.03938472	12.41696117	11.3903207	11.6367186	11.87640629	11.27372767	11.56738023	11.94028677	11.80576368	12.78915179	11.89141716	12.32339889	12.22369144	11.71081041	12.10244551	11.47466964	12.37964937	12.16369405	11.99893318	12.0263667	12.24457274	11.68746779	11.59708316	12.57970188	12.17159661	11.76238294	11.76238294	11.78599945
AHCYL2	8.326525667	8.835960019	8.651055002	8.540637846	8.560894206	8.773254865	8.702706503	8.309614586	8.316979538	8.487938222	8.441623348	9.125975561	9.246333776	9.168579969	9.241569724	9.129887754	9.046762192	8.886280315	9.150000535	8.601657418	8.732591654	8.81556557	9.258181202	8.719639372	8.676290072	8.590458191	8.792564094	8.396255127	8.820697927	8.687386513	9.005758639	9.123069665	9.336086768	9.123942039	8.736921428	8.842536484	9.691309729	9.294051348	9.10237851	8.813856273	8.61973823	8.788817344	8.716717356	8.240349961	9.612649849	8.943789367	8.74626648	8.560404602	8.686634251
AHI1	9.664385053	8.319368731	9.206851266	9.727901668	9.545572258	9.291737421	9.242610051	9.744763605	9.721027536	9.73867324	9.161744907	8.890881488	8.906676248	8.566898628	9.169049226	9.160864603	8.751494897	8.784439018	9.205909138	9.228508501	9.56479598	9.355162877	7.705676709	9.079486449	9.153955419	9.220998371	8.777062435	9.233978233	9.468116878	9.313412136	7.761610485	9.162256774	8.254046528	8.753149837	9.380437454	8.58685313	8.396255127	8.714629598	9.011091982	8.992054385	9.000548341	9.074932364	8.979842905	9.339554428	7.815396676	9.011771407	9.36645867	9.501293526	9.460589763
AHNAK	7.61630944533333	7.785945645	7.47706798466667	7.53210772133333	7.31752000966667	7.68408133033333	7.49177627066667	7.638429567	7.39023651333333	7.39078688433333	7.52202001666667	7.60755879933333	7.46532099733333	7.81187120833333	7.60192207666667	7.771495854	7.8287743	7.607358449	7.56504660166667	7.206607321	7.33726070833333	7.55753392633333	8.098672973	7.56588847233333	7.55630445566667	7.61054019866667	7.34798737233333	7.27015271333333	7.80858397266667	7.474101106	8.227761803	7.570535093	7.77020614966667	7.70640727866667	7.59401618	7.47227165333333	8.336020148	7.96685027233333	7.98749490533333	7.44935394433333	7.792204316	8.17935360166667	7.40064658766667	7.457220483	7.82388353333333	7.57147499166667	7.444496392	7.327098902	7.426320085
AHNAK2	7.201080009	6.79397914175	7.01736248225	7.21176735775	7.062635588	7.052254516	7.030458967	7.07828553725	7.04882864525	6.93329669375	7.0900247255	6.83485815575	6.70286225	6.66414503375	7.036710329	6.920894412	6.929143537	6.92566366675	6.8342673235	6.949518241	7.006793287	6.9982059045	6.68857736375	6.8838609855	7.01597346875	7.10904104825	7.03301752675	7.24678489675	6.96796465	7.043739758	6.85931673675	7.00325658525	6.8412040385	7.11925316075	7.0151729915	6.9247408135	6.85472081125	6.881651552	6.94814556475	7.08723958925	7.02699729475	6.91087778325	7.08129661725	6.86093427875	6.7376999255	6.9523952885	6.9911804385	7.0337386445	6.96614848875
AHR	9.441538614	9.5768613545	9.398127249	9.1274081895	9.0297835825	9.291294066	9.0896538565	9.1699583735	9.060642598	8.913500954	8.965400624	9.189515709	9.166474965	9.2180269695	8.9673233805	9.094662102	8.9973493705	9.05100793	8.968423832	8.9737334535	8.8618700315	9.0603546965	9.444442867	9.0378884465	9.126800775	9.2358167385	9.200048417	8.9823428045	9.0056765025	9.061645377	9.141909821	8.970820182	9.586042852	9.085015485	8.872050676	9.198513297	9.2207677425	9.161926752	9.064507659	8.984355855	8.95390177	9.142705267	9.180056886	9.2700133755	9.2773310435	9.235017011	9.225387737	9.0724344675	8.9356511875
AHRR	6.101032173	6.159055584	6.21097945	6.147691673	6.124709972	6.137165631	6.164256318	6.129426666	6.115716078	6.120268906	6.061378711	6.150300441	6.10699963	6.189037971	6.164059055	6.149340464	6.076328586	6.179081416	6.265400507	6.234094244	6.17915266	6.10923054	6.181976775	6.146575523	6.072397713	6.240637933	6.219080792	6.133220676	6.159889799	6.150596851	6.046694012	6.156831732	6.163474226	6.195684752	6.119365865	6.161803627	6.213846074	6.157581984	6.179104173	6.184759093	6.149747527	6.195742144	6.202136935	6.250822476	6.201460223	6.181107074	6.136404905	6.214380063	6.240098847
AHSA1	8.494822187	9.62430868	9.955100294	8.775266184	8.90474307	8.531398211	9.442272327	8.762296072	8.900605097	8.853498146	8.806659492	9.475145419	9.561745837	9.188542669	8.529623463	8.66032507	8.873995085	9.032573583	9.038698792	9.066730528	8.943119725	9.017554725	8.528255266	9.719776486	9.247898248	8.989321939	9.593580149	9.211285525	8.981279039	8.885018548	8.699592791	8.83710793	8.767798567	8.716357702	8.784002788	10.01575414	9.256991428	8.326998991	9.001456725	9.547965864	8.774501159	8.639059972	8.897899168	8.825522369	9.51002969	8.700191764	8.835574857	9.063418362	8.599656199
AHSG	6.12546966	6.211327613	6.133272814	6.136686563	6.181226043	6.12618842	6.092338284	6.138953747	6.161849285	6.154227395	6.191855719	6.156831732	6.059481306	6.156039975	6.113489372	6.140691098	6.147640264	6.201103909	6.150596851	6.137762633	6.140762854	6.134862933	6.115938428	6.178386994	6.123457806	6.173759115	6.159288911	6.138470087	6.176945595	6.103697033	6.190151518	6.176822981	6.072094223	6.214187438	6.135127081	6.095111208	6.163659753	6.159681287	6.157503354	6.163737673	6.090646042	6.079889648	6.174669157	6.258803575	6.12968239	6.098917721	6.173463605	6.110037685	6.118966974
AHSP	6.60090451	6.941015312	6.61611084	6.561001881	6.469340911	6.478729455	6.44907174	6.488915547	6.594444424	6.55975829	6.475923843	6.529167357	6.798405216	6.4330366	6.457925639	6.465520078	6.550561797	6.466939617	6.561877996	6.48768323	6.450184024	6.439013376	6.393279371	6.480887947	6.484099066	6.588383474	6.527595763	6.518941327	6.472732024	6.528438557	6.369455304	6.405087326	6.412526195	6.443678642	6.407907335	6.418850179	6.364694786	6.326155383	6.327258314	6.381055489	6.4523219	6.42158195	6.346364115	6.455352391	6.5469351	6.418563124	6.367809468	6.440661396	6.304452889
AICDA	6.258420014	6.399560629	6.217529134	6.276368632	6.23531567	6.253591257	6.174688128	6.135553895	6.19376339	6.243898626	6.208371769	6.199738358	6.059481306	6.159786166	6.235911949	6.185305944	6.235038191	6.207198197	6.18339418	6.157495981	6.335385335	6.278149815	6.466673137	6.245606605	6.179851209	6.250950173	6.213716045	6.163111024	6.166522033	6.229326648	6.089369764	6.215100418	6.12052892	6.178051554	6.069951544	6.216459063	6.301027643	6.212987691	6.29273206	6.253152345	6.207220421	6.160653852	6.235672331	6.492814202	6.287531445	6.235006826	6.161982121	6.216187618	6.207220421
AIDA	10.27181085	10.60031451	10.27181085	10.10593773	9.969291876	9.997846231	10.34097145	10.210892	9.773010158	9.890592952	10.02625255	10.29216471	10.74377352	10.21362883	9.982284092	10.1793412	10.02625255	10.02378327	10.41167859	9.587517287	9.919928894	10.13082908	10.6443796	10.32341955	9.900811025	10.10852112	10.26623073	10.07303389	10.33503567	10.13865783	10.67680648	9.904652544	10.67186094	10.26818892	9.890592952	10.2644447	10.43185163	9.98694856	10.12214974	10.02951917	10.04635998	10.05268451	9.945274729	9.869513521	10.5934005	10.14697302	10.15396707	9.898335595	9.813242791
AIF1	7.108010758	7.209845272	7.017052014	7.137752839	7.4821137215	7.7353583325	7.6763598095	7.159969608	7.1944642135	7.103959844	7.298346328	8.329019159	8.116587238	7.852582019	8.184118007	7.838602274	7.7544069325	7.7388558235	7.868333917	7.6298880445	7.563832573	8.0629732945	7.9217915645	7.436998836	7.193057483	7.841362905	7.6721293395	6.996034568	8.3970927265	8.306804156	9.2899762075	7.874839504	7.791929073	8.0982517575	7.6523065495	8.458272759	8.0019872425	8.352048996	7.5273446855	7.7095767125	7.45918442	8.660782316	8.008789615	7.214730738	8.6571068135	8.3893301745	7.5254685145	7.939347841	7.631223251
AIF1L	11.52559436	11.83383783	11.86007034	10.88798212	10.45257942	11.75210355	10.55956226	11.78357703	10.81522072	10.53620576	10.95996774	10.62612056	11.02969784	12.16369405	11.60466566	10.79349551	11.61205955	11.53001526	10.85024704	10.72506844	10.50870124	10.75002043	12.44064888	10.62612056	11.29844736	10.86925522	11.82826824	11.59959696	10.66090942	11.14189669	12.30600597	10.72850838	11.51182347	11.32889707	10.70492928	10.84370913	11.06413343	11.92155808	10.99598242	10.941603	11.24581103	11.96509229	10.78445263	10.45158897	11.52316171	11.54752295	10.80965318	10.62254107	10.72309228
AIFM2	6.716554525	6.399560629	6.594388857	6.554716112	6.438832858	6.459789474	6.554017124	6.586277043	6.541102584	6.508097655	6.383842608	6.445402411	6.368459979	6.435213114	6.477581721	6.416180304	6.354868016	6.382988217	6.367886495	6.336959246	6.329991443	6.502236734	6.463719322	6.57276592	6.524257655	6.594914815	6.472341906	6.486725863	6.464694619	6.629593344	6.46315039	6.473756829	6.463263378	6.581905876	6.393019212	6.448942683	6.38939529	6.435968596	6.541131548	6.422803824	6.489549995	6.51672761	6.548454245	6.370909003	6.514399952	6.498411786	6.60090451	6.555069579	6.456728816
AIFM3	7.069432281	7.587953899	7.15356714	6.981791048	6.804175362	7.047972212	6.836033308	6.768556465	6.695173241	6.831375915	6.872907143	6.87111403	7.04245781	7.116001997	7.243262847	7.144840074	7.089968771	7.03371444	6.92699144	6.819909337	6.872677598	6.919070709	7.844434387	6.923253076	7.033637122	7.047588042	7.154704809	7.223914583	6.96067162	7.026232613	7.527628399	7.212501498	7.591467845	7.391513789	7.113809648	7.508951728	8.016825923	7.782696294	7.750267752	7.340532107	7.26172883	7.048281491	6.968137648	6.776942203	7.775374659	7.039739959	7.077565819	6.94896151	7.08088193
AIG1	7.859827279	7.405924765	7.78777854	8.199913129	8.319200677	8.168037335	8.260604927	8.124969025	8.224132668	8.252231365	8.319894477	7.868565631	7.855980202	8.016569062	8.414500359	8.328773123	8.408145452	8.253146941	8.315128376	8.303014045	8.589879232	8.120934813	7.874606901	8.159014686	8.255941251	8.350337118	8.113118233	8.42587487	8.310759174	8.474190782	7.91908849	8.479529498	8.063755453	8.510420761	8.388493028	8.023354118	7.984015254	8.364204291	8.107472978	8.537759592	8.34259465	8.290146816	8.172399358	8.148599737	8.217885562	8.273342011	8.31887626	8.287771345	8.476231571
AIM1	6.493922714	6.710031195	6.408860877	6.340706884	6.338602244	6.431970374	6.42855076	6.420364865	6.405483518	6.442604693	6.467832476	6.339398377	6.329371625	6.210047684	6.270462759	6.260323831	6.286278609	6.301281792	6.22923181	6.157495981	6.128938799	6.337379289	6.614269833	6.323251197	6.427935123	6.492578672	6.374292828	6.432031635	6.364555281	6.399616843	6.376938381	6.230298302	6.589078168	6.152447032	6.326623192	6.327882503	6.535936335	6.328545049	6.217341122	6.402127978	6.386521626	6.270860124	6.372831272	6.395728881	6.494318905	6.386109519	6.296068275	6.336638233	6.339594115
AIM1L	6.1505138896	6.1767322034	6.1986577142	6.2158556188	6.1895872366	6.173836928	6.188999082	6.1887852564	6.1888492798	6.171483061	6.1658966978	6.1662769024	6.175886727	6.1627057968	6.2190241144	6.1778555448	6.1842105372	6.1708214086	6.181592189	6.183891444	6.2144046664	6.1840496452	6.1791541768	6.196722507	6.157490647	6.2109872314	6.1933673036	6.2045266838	6.2392720904	6.179574006	6.1286643954	6.156315219	6.2244022028	6.1752734446	6.162580282	6.2219288618	6.174824713	6.198448229	6.1804226362	6.1915934444	6.1857010874	6.143427974	6.2058832968	6.1559595154	6.2131171612	6.1830440702	6.1742860268	6.1630184954	6.1910994908
AIM2	6.5111799935	6.3945919245	6.3889668845	6.3398452725	6.4605045625	6.3817072885	6.3912095425	6.3895298195	6.35969379	6.3932633265	6.332162416	6.282940132	6.29775416	6.2685365175	6.238387019	6.331931102	6.235569887	6.307049999	6.2349094565	6.1908868105	6.1640214055	6.4156362285	6.461455152	6.357607003	6.336563446	6.363207567	6.389960122	6.298583332	6.3753982835	6.345921459	6.3417597285	6.3127298455	6.343020063	6.3706921165	6.302729576	6.37657938	6.2269852585	6.350909027	6.303251759	6.3976749725	6.3205614435	6.3305419675	6.394314008	6.372314901	6.454414233	6.32561806	6.4042058275	6.309263848	6.290264818
AIMP1	6.244081498	6.190359591	6.159252316	6.188419457	6.211324971	6.217773935	6.181183331	6.238444326	6.270546754	6.209813376	6.235090241	6.137696357	6.194651727	6.24235057	6.169019322	6.200202632	6.198875934	6.232372842	6.293986793	6.221371085	6.166489994	6.163195503	6.184258668	6.294833674	6.367564419	6.115256878	6.241823586	6.201546413	6.14839425	6.191738257	6.148182359	6.255067402	6.157979614	6.174461099	6.20563993	6.181297258	6.263965888	6.217634849	6.242332573	6.24355582	6.261592309	6.249800948	6.194755558	6.163894894	6.185793551	6.266826946	6.283117639	6.278461957	6.324634986
AIMP2	8.405150927	8.104104132	8.732591654	8.687773495	8.836177317	8.80436209	8.763146962	8.55612879	9.060499849	8.829769118	8.891091045	8.246506411	8.157989684	8.390326298	8.53567781	8.443353761	8.643709619	8.680719845	8.482182858	8.77878309	8.480954374	8.676290072	8.358774563	8.494994374	8.468883865	8.568750901	8.257803325	8.762099662	8.573105312	8.838966362	9.051322019	8.619924295	9.189719139	8.567275794	8.362453931	8.645832556	8.297527106	8.445421148	8.517687406	8.3923265	8.497292577	8.541938151	8.479379688	8.778043129	8.478365476	8.518618106	8.569656368	8.525234505	8.459006256
AIP	8.78189416	9.074932364	8.487763368	8.29543049	7.767736256	8.014386361	8.016281128	8.339817535	7.651353112	7.625025458	7.830588783	8.968343312	8.955228927	8.968107076	8.495166562	8.708220652	8.649930704	8.57110839	8.72110107	8.595335788	8.808897025	8.052239023	8.594543687	8.181171658	8.229134876	8.142212729	8.48559779	8.297061406	8.227953114	8.03298581	8.792754237	8.276041957	8.864588881	8.236761161	8.135330167	8.635771709	8.516874169	8.509768063	8.442335404	8.116704222	8.115219973	8.425481429	8.070314952	7.593021525	8.543539864	8.237882565	8.086214631	8.08310081	7.909654135
AIPL1	6.2418556625	6.493083152	6.2945844045	6.210212584	6.2344692625	6.270417458	6.261426068	6.2442347825	6.246727291	6.2455073565	6.2500570875	6.258792823	6.2495975385	6.297239735	6.239450093	6.2312705435	6.2157013515	6.201503411	6.1574553455	6.2198408885	6.2267495735	6.259650274	6.327777665	6.2199329565	6.264707634	6.247232852	6.245063385	6.2809478225	6.214264749	6.227367393	6.1978892525	6.209306762	6.233005071	6.2090073285	6.2799057695	6.1682388815	6.314330337	6.217746259	6.1822875325	6.2847058365	6.2350224905	6.227302747	6.2096983135	6.232426737	6.2600860615	6.254656557	6.248436043	6.216976597	6.2498059455
AIRE	9.692115421	9.853858662	9.67435012	9.5915292835	9.4384034455	9.6030557185	9.3700227315	9.467874585	9.362107662	9.2617898845	9.359548457	9.669630574	9.702309573	9.740706621	9.506703751	9.5706387885	9.4954327555	9.539666486	9.556940943	9.455650433	9.444603026	9.4810239585	9.822899034	9.438384812	9.4680341865	9.610424474	9.5121881925	9.4366922625	9.465519987	9.41017024	9.660555041	9.4822603425	9.8742171435	9.572055731	9.3148240775	9.5244017055	9.6369422205	9.536447847	9.518665411	9.375953809	9.5533835495	9.537569573	9.4975566355	9.7201256625	9.770530545	9.5535712135	9.5323031415	9.5045594285	9.4513089085
AJAP1	7.231939112	7.52601703133333	7.48760296833333	7.22755310766667	7.06886463333333	7.251379649	7.12823806533333	7.13085109866667	7.07348057266667	7.12244380933333	6.93773534033333	6.96493109233333	6.95700081066667	6.663579744	6.68044763366667	6.76462104166667	6.653522174	6.63898605166667	6.62836425433333	6.94208373933333	6.72947319966667	7.05771054766667	6.76633169566667	7.21762643066667	6.99238839666667	7.09215176966667	7.27936274866667	6.97797367766667	6.997605041	6.832657209	6.519641968	6.86586244533333	6.925428556	6.831412373	6.788334326	6.963665116	6.88178358166667	6.89250923333333	6.868320606	6.739837623	6.73520164333333	6.61897682133333	7.01180615433333	7.11688107066667	6.83142390833333	6.810615202	7.18794839633333	6.83540829633333	6.98067677066667
AJUBA	6.77631546233333	6.61277500833333	6.73508786733333	6.75227700066667	6.71050811466667	6.56371280933333	6.69270874166667	6.74707975933333	6.74351277233333	6.69341018	6.67635992466667	6.576416481	6.505325081	6.42339256266667	6.507560083	6.526220574	6.40923451333333	6.476493727	6.45307363566667	6.56606219466667	6.58707681133333	6.65010131766667	6.38464122133333	6.756744317	6.62657838966667	6.637326396	6.71256544333333	6.66271621066667	6.654349258	6.621365009	6.28432069433333	6.678989363	6.52581728733333	6.57885456233333	6.68906985766667	6.614660656	6.50876653933333	6.505569822	6.59995001766667	6.57779517633333	6.56123277233333	6.50205088833333	6.64533141766667	6.65764530866667	6.36026033966667	6.54530881233333	6.63914445633333	6.65096972533333	6.656169273
AK1	8.422482807	8.75391782	8.570014086	7.859971861	7.51944502	7.788901569	7.946287716	7.986441277	7.558900277	7.723998846	7.560951992	7.745625185	7.40942588	7.79680536	7.357127016	7.943775685	7.57036076	7.47905422	7.534422085	7.012142097	7.301524247	7.952404572	8.143997249	7.877779796	7.742845743	7.702519925	7.896828907	7.745250741	7.860087601	7.6503038	7.622670233	7.330287466	8.263748305	7.74960793	7.215366277	7.729774789	7.456226406	7.574858731	7.538265919	7.401546313	7.51104858	7.4203991	7.799454156	7.481884697	8.363902345	7.773710806	7.691345971	7.569722672	7.47865117
AK2	7.5675137445	7.6138508005	7.690475433	7.3074339955	7.385131781	7.59650883	7.473606006	7.4831450595	7.3873642115	7.285651895	7.407291332	7.5793154025	7.48223965	7.7332241615	7.4655729395	7.5329455	7.5151561295	7.591433446	7.345451689	6.891751483	7.1144034885	7.6653646065	7.8464472195	7.465134343	7.4279046965	7.457852105	7.6568243815	7.5193993235	7.5695803495	7.408104086	8.052490826	7.3788478515	7.6430257165	7.594513774	7.314716036	7.8779205705	7.686429487	7.598092574	7.639243679	7.5330023305	7.403822827	7.593029636	7.3958815345	7.403339869	7.8566677875	7.7244023645	7.377873523	7.46828708	7.3957206255
AK3	10.4446129	10.24827583	10.20285422	10.39516772	10.10808991	10.45063994	10.26166458	10.48478854	9.73867324	9.79780555	10.2644447	10.67940183	10.79486088	10.84902412	10.67810787	10.51039226	10.66573019	10.42205564	10.32234251	10.37074436	10.65382428	9.805533473	11.01468519	9.867343152	10.04303397	10.46295211	10.153167	10.29127865	10.54067443	10.58316313	11.21611437	10.28006262	10.20285422	10.5632263	10.26257316	10.48429348	10.97605679	11.01165258	10.6443796	10.56961834	10.55617684	10.96208066	10.10426346	10.26818892	10.89664172	10.29998996	10.15273189	10.4446129	10.21176354
AK4	7.7442761026	8.1988315088	7.7795771916	7.8599594678	7.7219987964	8.0195161648	7.9231090114	7.6323708464	7.6684201068	7.7895047694	7.9392808428	8.2683789022	7.9865880702	7.6370191372	7.7869944844	7.6949942412	7.6715773634	7.8448602004	7.6116715454	7.8366871204	7.6968356574	7.8604528572	8.0256499142	7.8937959598	7.6367234332	7.8089611762	8.0421126684	7.6759366084	7.8580816114	7.6988464698	7.8374187508	7.8721671498	7.990707673	7.942820113	7.7264855758	8.0031154582	8.6369224306	8.0124024748	7.9730152994	7.8261509432	7.8858207022	7.832543375	7.940221901	7.9317404036	8.2708119588	7.7923456184	7.7973457352	7.6424013178	7.8578727496
AK5	8.40594258266667	7.34532517966667	8.17800041866667	8.55248843633333	8.52017811133333	8.06334612466667	8.433384879	8.516652824	8.55366791833333	8.51852243666667	8.34364109233333	8.259164692	7.81203518166667	7.878907528	8.157191833	8.023327679	7.94851792566667	7.98493899966667	8.103072861	8.66993026433333	8.476981218	8.292806385	6.903245902	8.38763665833333	8.33848107433333	8.30141138666667	8.354291656	8.325335972	8.28198308833333	8.20179819366667	6.818019175	8.496084339	7.529557533	8.13720240566666	8.63984164666667	7.906980255	7.44370807766667	7.73745063766667	7.95951254	8.26593068766667	8.31284227933333	8.098761317	8.64372291733333	8.341168626	7.12489113133333	8.30706343866667	8.29834192166667	8.48384549366667	8.441509359
AK6	6.365555356	6.2795048825	6.3546653315	6.4001779255	6.947596931	6.5176608195	6.7760797345	6.5036359575	6.807745148	6.846657984	6.826479215	6.4192647645	6.3640542085	6.3955265925	6.5208642385	6.4427014105	6.4718892525	6.4652328125	6.5620904885	6.569373229	6.4126994175	6.6757429455	6.4182846085	6.703493502	6.7100814355	6.578797937	6.6320764335	6.7534606395	6.582539878	6.662204171	6.304720617	6.637069971	6.6764723165	6.6453317645	6.8704058355	6.4743749335	6.4387703685	6.460901319	6.70163071	6.5979627685	6.7257482295	6.6031863785	6.7727430705	6.9184509	6.479314547	6.7726193165	6.855713872	6.8693939495	6.909259647
AKAIN1	6.2951040515	6.309100629	6.2163191835	6.195716097	6.287457586	6.2469246455	6.279601342	6.193769169	6.227817271	6.236307881	6.2613466485	6.329782153	6.325382318	6.3643515595	6.290873615	6.318284122	6.2813315975	6.35799283	6.348900115	6.3719664515	6.3531853595	6.216455821	6.311128996	6.194190568	6.204244313	6.2679759695	6.1921140525	6.2156905505	6.309597886	6.2194386165	6.2665154135	6.188112606	6.235753374	6.2224105585	6.2278668295	6.2420356995	6.230134594	6.2602934895	6.2056957535	6.222957934	6.2241974385	6.2469758625	6.2362765105	6.1755541565	6.273900636	6.262991575	6.2031264815	6.2336280785	6.1839377685
AKAP1	7.44999719	6.964991999	7.48537353	7.646087747	7.604955138	7.311309226	7.523454686	7.501410315	7.593021525	7.559001628	7.657537418	7.466789144	7.51454662	7.494808341	7.664065957	7.613582711	7.585991819	7.75529794	7.692071148	7.182444647	7.062310563	7.481222297	7.464457101	7.412194594	7.378897488	7.357035252	7.372602826	7.501522393	7.349527632	7.314180925	7.427201215	7.567489827	7.720207699	7.454970305	7.603741831	7.494284193	7.037803698	7.570229875	7.833987985	7.42208698	7.509843179	7.560159032	7.681984178	7.840868449	7.823710703	7.620008112	7.726159186	7.769729041	8.006950184
AKAP10	6.389360221	6.344804696	6.637778478	6.734572946	6.839020857	6.687384567	6.821036028	6.811819532	6.642581204	6.765622258	6.684540861	6.473259402	6.3749256	6.648756164	6.566573801	6.44824356	6.532916199	6.534620054	6.536224276	6.713969883	6.535619722	6.809457621	6.472261919	6.747919311	6.675009155	6.712735681	6.699064408	6.664007602	6.888396395	6.700223513	6.628121882	6.642631473	6.513253551	6.749203896	6.796721454	6.775714395	6.790154831	6.638539165	6.894332181	6.802852572	6.632956002	6.849812728	6.715232037	6.740908355	6.641434622	6.638450001	6.711739536	6.836416266	6.698456323
AKAP11	8.3399089195	7.515202195	8.1087742315	8.891807498	9.0766466975	8.4631928345	8.869866979	8.74847175	9.031709158	9.1958862325	8.929932953	8.6039887285	8.595226464	8.3359068475	8.5396050085	8.6323978005	8.425792692	8.5453194805	8.7952922305	9.190253276	9.044339339	8.715007555	8.0902143425	8.882582195	8.920491391	8.6825398195	8.6305024845	8.7958511245	8.776349676	8.751163126	8.1345533425	9.0569477135	8.2175658675	8.4981027125	8.946794079	8.550141516	8.287554466	8.384536715	8.6095674965	8.7600719665	8.885708972	8.4986579195	9.2576541005	9.1523612475	8.2678529595	8.9631030545	8.88582772	9.112520264	9.1224756
AKAP12	6.8718686745	6.8345098855	6.82114101	6.953878907	7.25634505	7.27864237275	7.155555278	7.0142789765	7.1437631475	7.194781475	7.21544863575	7.0658659435	6.871217699	6.635279972	6.98250060625	6.9739024825	6.88055389775	7.01858791525	7.0541822665	7.09840660375	7.01603242925	7.2158379015	7.21853542925	7.228860376	7.0974643035	7.110489824	7.17884833675	7.23852732125	7.23511881675	7.154846134	7.11724207225	7.48565915075	7.1687466375	7.17761987825	7.30962587525	7.3805083255	7.25201803475	7.09877412675	7.4271421615	7.3436573725	7.313694855	7.08692826375	7.23340284425	7.51230472375	7.2574484835	7.0720492445	7.14241650375	7.25910515325	7.462604326
AKAP13	7.7761515875	7.493238642	7.7167019275	7.7257797995	7.697673098	7.9541375795	7.8058227485	7.746102938	7.621367485	7.5848007995	7.8169248915	7.904173676	7.727348013	7.53485517	7.4559140005	7.854086215	7.573800265	7.713133278	7.554724531	7.4002861055	7.670803493	7.669504054	7.764073185	7.956702413	7.7255989175	7.9619200645	7.869389219	7.7266078505	7.689098876	7.7610229475	7.7445585145	7.6570911935	7.661743886	7.594364284	7.7630359765	7.992814664	7.471886119	7.7082909175	7.6940504005	7.6948674875	7.491747269	7.6305393765	7.8475051095	8.1203043615	7.777141429	7.72031872	7.80848962	7.920004199	7.7199759245
AKAP14	6.124448076	6.178289232	6.16500236333333	6.18445590766667	6.269782534	6.15757268033333	6.157954055	6.20199904833333	6.170643642	6.17850510133333	6.315105763	6.188980239	6.175718345	6.12878498433333	6.182301956	6.15834402366667	6.17647030366667	6.12772304666667	6.13931424866667	6.21197606933333	6.230731976	6.20636152866667	6.17589122633333	6.17277529866667	6.158062297	6.19741693166667	6.260813379	6.251578034	6.15957886766667	6.16335658166667	6.15809872133333	6.122532651	6.16172607133333	6.14675723133333	6.24674670466667	6.17196183166667	6.16659682833333	6.17806483933333	6.26934812466667	6.18857862166667	6.240243654	6.13602217433333	6.27103758133333	6.17525238033333	6.209095769	6.183249982	6.24492878766667	6.20693499966667	6.203735245
AKAP17A	8.051478766	7.774108577	8.146377834	8.430349929	8.5386686265	8.5465680535	8.3061023715	8.748365571	8.6709597535	8.555757983	8.374892406	8.481780883	8.178396093	8.6144251815	8.354313913	8.3178802935	8.5503219945	8.4935439615	8.400654568	8.2413604465	8.2846515455	8.5361262925	8.180923957	8.1562560255	8.274415715	8.4287023465	8.467355662	8.072533689	8.4970341945	8.4512726825	8.308465716	8.283191553	8.0539679935	8.342043065	8.405581352	8.187058908	8.543879096	8.3192644255	8.498998276	8.1330852465	8.5091752685	8.6844530625	8.5108313265	8.45404944	8.107204853	9.0675479855	8.476405737	8.419259651	8.298910718
AKAP2	6.220318363	6.32727798166667	6.30091500366667	6.272833187	6.24824726833333	6.22621064333333	6.31284314066667	6.28633499733333	6.27579596366667	6.27006112866667	6.279214605	6.268539241	6.198937812	6.279066725	6.25346347333333	6.198526707	6.24609475133333	6.201688367	6.23417787633333	6.18690275933333	6.21831674	6.32627535333333	6.276120388	6.329598294	6.25932034533333	6.323319494	6.262037933	6.29777334333333	6.33863835333333	6.25646206566667	6.25598353033333	6.244871823	6.242977511	6.28569599766667	6.29135690233333	6.23976047933333	6.32209568933333	6.26731926966667	6.23713717033333	6.35845322833333	6.27045273	6.27643807733333	6.27136062233333	6.31608083166667	6.30742999066667	6.27085359066667	6.27706672066667	6.27415674866667	6.32742863366667
AKAP3	6.166036037	6.289987171	6.247736599	6.224767937	6.206204934	6.262083911	6.238254381	6.263164546	6.211283246	6.358874818	6.106997301	6.216956137	6.160905897	6.211754215	6.226040308	6.181847997	6.088845131	6.061718422	6.203457898	6.215100418	6.236340842	6.200596148	6.240004975	6.275626293	6.194619032	6.240637933	6.279037262	6.369128973	6.176945595	6.26337284	6.123656865	6.22371911	6.224592123	6.176113046	6.097955662	6.159786166	6.283932825	6.236735415	6.169289262	6.210047684	6.243075007	6.174450311	6.110557938	6.274744698	6.218682541	6.149676749	6.170079871	6.086783172	6.202842286
AKAP4	6.445729516	6.89317482033333	6.40861637333333	6.342044144	6.23874122433333	6.29040943033333	6.276930436	6.30076627133333	6.24722059833333	6.27316869066667	6.24282261366667	6.65349077933333	6.79454670633333	6.685298752	6.42627266	6.57999206533333	6.63786252366667	6.587344862	6.43943191633333	6.64961923533333	6.740457616	6.236118543	6.44225417233333	6.25440726333333	6.19714754233333	6.222319287	6.28184011333333	6.191875989	6.19505356666667	6.20308231366667	6.48417891333333	6.217481158	6.264067193	6.26212951733333	6.189237856	6.21783866966667	6.37016439266667	6.19433001433333	6.255174533	6.218510088	6.26820224633333	6.264809823	6.26429360066667	6.27381518933333	6.462095374	6.252753388	6.21443044133333	6.21759308433333	6.23743356966667
AKAP5	6.221371085	6.192516351	6.252729878	6.259964571	6.26114752	6.214400847	6.247573924	6.228336698	6.277567605	6.32258893	6.326572922	6.156831732	6.137347271	6.171965965	6.113489372	6.201881691	6.14963652	6.21866151	6.131306454	6.199392926	6.236340842	6.209269745	6.154042558	6.227688027	6.253158915	6.277062365	6.187588449	6.170750447	6.198371566	6.234305086	6.162560427	6.168231959	6.248009366	6.156073611	6.185808734	6.172636961	6.134522246	6.062593945	6.195341736	6.212650354	6.15130589	6.144903955	6.325389618	6.631409094	6.175362804	6.21383744	6.416891582	6.143276769	6.165167621
AKAP6	7.574027023	6.493982016	7.148008806	7.655811917	7.985020988	7.349742352	7.794616664	7.541179451	7.932646784	7.881689736	7.762861176	7.359762258	6.98659471	6.851775645	7.613582711	7.448602152	7.158735124	7.244250293	7.528163401	7.719564155	7.61599105	7.642514508	6.412025167	7.934490368	7.87079282	7.713546644	7.813467343	8.218349089	7.784098265	7.827892393	6.544388983	7.65147521	7.382183942	7.593563919	7.831518045	7.301418602	7.11826024	7.078696824	7.255307745	8.203883309	7.642151039	7.33725412	7.738071062	7.804672564	6.780417087	7.478102766	7.790554825	7.805769665	7.780221019
AKAP7	7.20427469575	7.383839936	7.17632362575	7.30133258575	7.38621682725	7.23704152875	7.39980215175	7.183890804	7.31312164175	7.44387621875	7.27341107325	7.15563892925	7.258780547	6.9882572515	7.1790215845	7.13001339725	6.9963683205	7.0145644035	7.20354542825	6.98746710875	6.861189771	7.27703268075	7.50534356475	7.43687712325	7.4211515595	7.28277266675	7.406771915	7.390037984	7.3172739205	7.2523285255	7.146968655	7.10459806575	7.7465967835	7.18115243925	7.051314205	7.10085133125	7.23524229825	7.26628240825	7.131864627	7.15234536325	7.19121033125	7.11715236975	7.0916893205	7.21354615025	7.461015826	7.2653131415	7.278674478	7.10121373975	7.18531863175
AKAP8	7.443947337	6.951174325	7.177013024	7.421978325	7.377224933	7.383947565	7.426142797	7.51847053	7.805904822	7.648201275	7.273023768	7.123559542	6.9852677	6.807369088	6.80509244	7.123139826	7.029579125	7.04031331	7.096600526	6.86754479	6.779541547	7.339357915	7.063007671	7.166352282	7.518119391	7.167899109	7.344856636	7.075456952	7.290226864	7.344313048	7.213970651	7.393290307	7.235804812	7.012078207	7.543859357	7.113466289	7.578277401	7.054547517	7.534953469	7.229196283	7.41440148	7.297386053	7.082328295	7.818145048	6.931622022	7.09333718	7.303030743	7.314760484	7.535209146
AKAP8L	7.39505978	7.053208676	7.503516565	7.158374868	6.65700363	6.95591404	6.988264676	7.275428349	6.837078928	6.675971958	6.717771359	6.9066319	6.621246348	6.807369088	6.668758893	6.845449449	6.71489416	6.701168195	6.724313006	6.563142034	6.633101681	6.951772698	6.674755849	7.119868857	6.889563275	7.005691632	7.210734164	6.977079274	7.011576602	6.870023401	6.93462488	6.830604412	6.988967286	7.03051124	6.894612608	7.107122272	7.244186893	7.022050772	7.175637217	7.097045563	6.861230958	7.03272567	6.728342523	6.601348531	6.752833541	6.869439306	6.997625026	7.015742834	6.927190607
AKIP1	7.225998437	7.133850013	7.165269432	7.1007298785	6.97479575	7.008945118	6.967514617	7.180488115	7.112325371	7.037583159	7.1311726865	7.0309031325	6.9986307605	6.9036523955	7.009433305	7.0316874555	7.066959721	6.798842002	7.0288675355	6.9185624115	6.827534311	7.045878962	7.268163196	6.958543079	6.925442086	6.976068168	7.052088845	7.16094998	7.0355632715	7.1059086105	7.189829131	6.907674821	7.1529901145	6.9788487165	6.91038008	7.045067355	7.0020877135	7.1654769755	6.9695329955	6.880987822	6.9449072815	7.03725726	6.981446512	7.0986309695	7.021320654	7.064981312	6.9105366775	6.9972498845	7.0156630915
AKIRIN1	7.3142842065	7.479815057	7.2870272385	7.141806118	7.0092375125	7.2686471025	7.0678100055	7.1500051335	7.0371974235	7.0145627465	7.0458825205	6.8913624225	6.718395048	6.9501408885	6.7985989625	6.836451104	6.8250776205	6.7586235665	6.6676744725	7.0594002365	6.71919253	7.130461904	7.3547285665	7.2054010205	7.2588282155	7.163905829	7.0400511285	7.065113772	7.0269606575	7.1974926025	7.30447014	7.043275792	7.448841282	6.9918537435	7.0365643105	7.315273656	7.115935303	6.977451695	7.1791584585	7.05929385	6.958823892	6.827416529	7.1568358325	7.354844547	7.2123937775	6.910586834	7.26083947	7.005128161	6.974699156
AKIRIN2	8.276336549	8.331876851	8.733247807	9.051549944	9.516484466	8.711407137	9.215676348	9.121661461	9.332347286	9.439328874	9.548535871	9.229469131	8.968343312	8.670545489	9.276169913	8.873403701	9.022949356	9.09632767	9.325502019	9.646846958	9.537674622	9.21022773	8.345225822	9.421285117	9.428822247	9.115561259	9.294051348	9.152399712	9.272618865	9.511171909	8.835154219	9.57709206	8.936367271	9.069915963	9.539437222	9.513854279	8.982952221	8.914752228	9.48779695	9.721758907	9.501293526	9.11575765	9.424627795	9.534102981	8.927924553	9.247898248	9.294522791	9.447589208	9.538776733
AKNA	6.902801337	7.022126985	7.135515321	6.882677858	6.683216986	6.965818616	6.857931983	6.875423545	6.697345385	6.800696955	6.811164656	6.638885718	6.946465487	6.74221602	6.784357364	6.832999498	6.680651044	6.733144983	6.764625986	6.57272893	6.779541547	6.934841701	7.392128765	6.827371807	6.712813176	6.906512017	6.934005693	6.800784454	6.990606138	6.951844754	7.881444374	6.974482554	7.044269608	6.943873366	6.930922725	7.302925074	7.246551758	7.071609829	7.015045189	7.01097015	6.875558349	7.148354452	6.866959708	6.682460045	7.144355512	7.019619031	6.723510782	6.895117953	6.982665594
AKNAD1	6.3641051755	6.323874191	6.3290655265	6.279707578	6.243934851	6.279836439	6.281455095	6.2606481225	6.332309492	6.2983652885	6.2679240145	6.2646693205	6.268588066	6.4188035805	6.2838950105	6.255056565	6.237383153	6.273784064	6.2200215625	6.189433533	6.1830179285	6.255234638	6.2401931345	6.3087183735	6.2430154215	6.196631205	6.381633476	6.284891588	6.2341796485	6.23867831	6.206742073	6.243667024	6.341607816	6.270228669	6.245086249	6.2164466785	6.3106256395	6.286424636	6.2166825255	6.215531843	6.293516948	6.2751610235	6.295656225	6.2864304975	6.3121360145	6.253064495	6.2219952395	6.314561245	6.253326087
AKR1A1	7.65855014733333	7.254274012	7.49179412266667	7.89480651966667	8.070645285	7.86237197333333	7.857040198	7.83263451133333	7.98680421766667	7.987095124	7.923791462	7.737745731	7.63600877033333	7.55292370866667	7.866988859	7.78522089133333	7.74703151	7.74793976066667	7.81094765166667	7.74911878766667	7.66829262166667	8.00288522566667	7.96561883033333	7.64225058566667	7.99262714133333	7.961508096	7.742490356	8.03423063566667	8.05770684766667	8.076656153	8.177127728	7.970563361	7.53487787566667	7.918424883	7.89651408533333	7.79892770533333	7.97063405233333	7.977219479	7.836121104	7.884999901	8.035490662	7.94088727966667	8.06974384833333	7.80069628866667	7.81565835533333	8.092316232	7.99977197833333	8.04638828933333	8.057395445
AKR1B1	9.057145695	9.188542669	9.270729192	9.428822247	9.789461081	9.262996271	9.448108444	9.396080972	9.544985036	9.603899222	9.561745837	9.56479598	9.209739681	9.20043749	9.582200976	9.565359962	9.462329491	9.381297685	9.645557674	9.657892288	9.905040403	9.701921263	9.600937517	9.552244192	9.681024557	9.484625815	9.411722699	9.586888052	9.630791279	9.697055559	10.05562098	9.701921263	9.714582615	9.413387595	9.87312129	9.273905122	9.81252379	9.480181463	9.743362442	9.768976091	9.60566299	9.628165054	9.630791279	9.276433993	9.574991428	9.710530447	9.567113097	9.84577015	9.771988025
AKR1B10	6.047081582	6.177874873	6.13731722	6.122264086	6.17314216	6.219501872	6.124855623	6.113307227	6.079505624	6.135127081	6.180413083	6.104504968	6.196355008	6.164059055	6.088311576	6.183638735	6.171529781	6.126140313	6.109148732	6.171731887	6.160027311	6.089954161	6.167999049	6.137392614	6.147304329	6.013608762	6.272128863	6.03240322	6.198371566	6.164709231	6.082425934	6.263877736	6.192310478	6.159681287	6.133474157	6.142811995	6.14825446	6.088853961	6.133909971	6.170844998	6.138763908	6.189033972	6.071603773	6.129143773	6.097288889	6.21383744	6.309964596	6.132847779	6.154469293
AKR1B15	6.121489025	6.203018565	6.178061057	6.226256763	6.224026872	6.195037794	6.196038645	6.230996229	6.186931852	6.251243387	6.211598002	6.150300441	6.259541503	6.249045533	6.191980845	6.1601727	6.227302405	6.188557723	6.16400752	6.224581359	6.223760235	6.212286822	6.22361817	6.219278766	6.164868897	6.159055584	6.195415945	6.133220676	6.191546457	6.246502941	6.22622366	6.188315222	6.298816598	6.295460994	6.234912788	6.23426974	6.219148229	6.19479823	6.290829341	6.224570595	6.187558058	6.201205034	6.174669157	6.128098862	6.192896616	6.227826182	6.171736634	6.197754675	6.235931103
AKR1C1	6.176570829	6.148039921	6.105456142	6.103351356	6.16116016	6.103553879	6.026508341	6.076543881	6.081792671	6.088627349	6.183605746	6.095624998	6.084448989	6.056794895	6.107509862	6.086705232	6.13437099	6.107315493	6.060812878	6.160402536	6.038739211	6.091312171	6.111445078	6.141988981	6.027921653	6.079172361	6.130654946	6.174522458	6.226640395	6.227680991	6.162560427	6.203479115	6.136033375	6.143268667	6.097955662	6.107598281	6.167210543	6.192462754	6.091058381	6.077708712	6.101882205	6.094076717	6.11439394	6.07436121	6.10281643	6.106025074	6.028368633	6.060867539	6.097201386
AKR1C2	6.47441867083333	6.596337316	6.363339441	6.37624233833333	6.40054568233333	6.42104052366667	6.54129154616667	6.42350137916667	6.52153060683333	6.42901140516667	6.4159443755	6.3971876185	6.33275485566667	6.41074882883333	6.38595438816667	6.38892839166667	6.35159961933333	6.31832743233333	6.43482379683333	6.27941396016667	6.3038646605	6.34462072816667	6.46630352583333	6.416657373	6.36138821033333	6.55103400516667	6.5202608285	6.55547433483333	6.31199820016667	6.46136169966667	6.62899907783333	6.44175390766667	6.54819340566667	6.4012621375	6.41921310466667	6.36013511866667	6.6538514175	6.34781378333333	6.3208345365	6.39550071583334	6.33546222033333	6.3178401385	6.409493913	6.3401838305	6.49274770016667	6.48473477366667	6.39123232816667	6.39213062083333	6.34880647033333
AKR1C3	8.583320436	9.764118251	9.217212895	8.519347273	8.511125495	8.824047102	9.506535842	8.540303569	8.323711637	8.716525956	8.946574817	9.207807711	8.85490335	9.195406967	8.920424565	8.842972559	9.218862359	8.857873433	8.362076184	7.569940932	7.958761385	8.741911784	9.944857239	9.064511094	8.98819986	9.00625108	9.113406721	9.04468496	8.474190782	9.014004791	10.01246643	8.591913188	10.47974928	9.053592986	8.053477848	9.062349959	9.740629333	8.892760283	8.328266425	8.629160091	8.327661843	8.814840171	8.427218025	8.049068905	10.22009764	8.484355913	8.582991099	8.429065608	8.208695427
AKR1C4	6.520667232	6.6714606435	6.5911551015	6.595080834	6.560577968	6.5801185755	6.872058039	6.562332761	6.6512805905	6.672411351	6.62553545	6.6531230035	6.4999354495	6.4313338125	6.4492998985	6.358156288	6.4438186755	6.4140467975	6.374826572	6.4066486655	6.413565238	6.500871929	6.6980113535	6.681760266	6.6223706715	6.7066129575	6.6956731965	6.764777566	6.5912399675	6.6702410915	6.7550308075	6.640277714	6.751627006	6.614095673	6.505960316	6.611692157	7.3568217915	6.5007815345	6.4721695485	6.728332515	6.456773205	6.577444719	6.6692395035	6.470891209	6.933891077	6.734990362	6.644147187	6.6826074545	6.4487474385
AKR1C6P	6.1347652175	6.143600495	6.133964183	6.2688099465	6.0963513465	6.1326123225	6.193516964	6.183110918	6.1561921585	6.168041106	6.139574259	6.131736715	6.18950032	6.1618851315	6.1424674855	6.164487664	6.1288107645	6.1399923025	6.1250344535	6.1061943135	6.101462766	6.148760892	6.168930052	6.161718079	6.2052484295	6.1040039985	6.1448987885	6.16915059	6.1889449675	6.1242169735	6.160142806	6.102214009	6.177108026	6.187687896	6.1807599555	6.1744919885	6.1531413175	6.153052261	6.146121467	6.1284471985	6.2270734075	6.176361305	6.1712000305	6.1519243075	6.1137876415	6.1875682955	6.137445645	6.1642228435	6.1990954985
AKR1D1	9.954514452	9.9185503415	9.856739094	9.7799687165	9.7131124595	9.8587292315	9.747126736	9.798622855	9.520045881	9.4387312355	9.757510956	9.8813399885	9.8396932265	9.775042261	9.7072089275	9.7854159685	9.7361226395	9.7477411835	9.6448404475	9.8225167925	9.8053825925	9.6514805195	9.90295068	9.7750978735	9.8087167105	9.663279077	9.6918596215	9.6976169845	9.707538483	9.7965619535	9.8531492065	9.711657226	9.6712203335	9.7680824505	9.7223542175	9.85691846	10.011440253	9.9368432785	9.8319863525	9.742466038	9.750971716	9.771147043	9.7854189255	9.8207092255	9.89206913	9.772866983	9.731570436	9.7605383375	9.738844871
AKR1E2	6.150326666	6.150255748	6.152172157	6.203021207	6.191980845	6.217773935	6.239400785	6.17740076	6.202718837	6.141349594	6.235090241	6.248704511	6.230483676	6.278082706	6.182422269	6.21614827	6.177100907	6.256528164	6.239007507	6.211622135	6.232246606	6.258089582	6.130287287	6.179837744	6.179851209	6.124256002	6.243488484	6.248480486	6.201580917	6.209832795	6.231134548	6.210508603	6.161697937	6.201124887	6.19490439	6.153508169	6.185874802	6.323758746	6.251406725	6.160931738	6.130159471	6.092147083	6.257251273	6.28306696	6.222270611	6.157619693	6.235324154	6.291850971	6.152877296
AKR7A2	9.481013288	9.965992897	9.886252164	9.535610394	9.473459847	9.606898937	9.517116536	9.251976418	9.279326885	9.245234036	9.878484336	9.263852814	8.961205874	9.613880996	9.859205955	9.519386543	9.670598679	9.731232927	9.374890562	9.262752654	9.167148791	9.60508947	10.25725993	9.422432961	9.626945708	9.571935074	9.514165857	9.543824256	9.508870562	9.641632961	9.838288133	9.615279367	9.863497992	9.792582068	9.518813348	9.215676348	9.611232526	9.971269587	9.473459847	9.478489539	9.568437693	9.5385112	9.505336997	9.685028846	10.23183495	9.799720645	9.561135773	9.422164018	9.501563311
AKR7A2P1	6.764479235	6.507998157	6.760424482	6.561001881	6.519949884	6.499179443	6.525946501	6.631561274	6.564120061	6.545770682	6.498652359	6.415711398	6.396920467	6.435213114	6.456750679	6.385759462	6.351961989	6.406104184	6.367886495	6.378789108	6.303745719	6.526989131	6.466673137	6.517148593	6.486072425	6.648756164	6.539331926	6.425194118	6.55059373	6.588745851	6.267698399	6.478424933	6.540647277	6.547300427	6.434682363	6.564890858	6.519371148	6.484614322	6.353610095	6.440807551	6.492080576	6.566261326	6.538381163	6.662947305	6.652136267	6.532131378	6.526370179	6.599624662	6.491948872
AKR7A3	7.19112022	7.208231057	7.28233666	7.170185491	7.135535274	7.164901336	7.038466864	6.9800986525	7.025740672	7.0761077855	7.1568161705	6.985941279	6.877483707	7.100626022	7.2882509475	7.1449469975	7.2147389485	7.173548616	7.073101	7.090782214	6.9195309575	7.2580579405	7.330361437	7.073564598	7.1843274015	7.1996382655	7.158719641	7.1913342765	7.100614758	7.373679353	7.282287975	7.230621688	7.2473750735	7.3470701925	7.253962012	7.0467592835	7.353051898	7.367211954	7.191515442	7.2333058285	7.1946811675	7.008676866	7.169359245	7.0823455185	7.4865154175	7.264580777	7.189747778	7.0604111055	7.0999372185
AKT1	9.060969101	9.24683686533333	8.980960249	8.80870318733333	8.525498551	9.01872706833333	8.618289335	8.83404263833333	8.52614534233333	8.590081625	8.608135624	9.02138235566667	9.16625519466667	9.169916782	8.827435934	9.05221779533333	8.96321716733333	8.97599039366667	8.93658369933333	8.77235001233333	8.985938861	8.64195600566667	9.094908858	8.58204574466667	8.63589434766667	8.89798345366667	8.78928764866667	8.813953939	8.81151323066667	8.67458393933333	9.15244415	8.87415610866667	9.17355414366667	9.016302055	8.75141158233333	8.98640230666667	9.05305426766667	9.09064451933333	9.16168290433333	8.61245505666667	8.88379193233333	9.19623104766667	8.66729872733333	8.41838352666667	9.03521511833333	8.792148917	8.654494973	8.706093577	8.63318601366667
AKT1S1	6.260590138	6.31205302	6.341697605	6.264426859	6.237938383	6.336036526	6.230394218	6.299854674	6.279560976	6.298650948	6.238563125	6.481063908	6.438939763	6.458747932	6.454932478	6.444727858	6.428336192	6.491591713	6.410023526	6.426678758	6.502031536	6.338250182	6.335418902	6.313406233	6.329702087	6.38436576	6.329419923	6.338624965	6.259741868	6.355608147	6.460694572	6.390928566	6.248009366	6.450888065	6.445786261	6.487428429	6.648717939	6.465103612	6.43662352	6.514561743	6.493288989	6.476730102	6.315890677	6.397468644	6.556358148	6.28577778	6.337543298	6.383143281	6.331446592
AKT2	6.20464403	6.128643256	6.164834211	6.094929868	6.142516811	6.141060243	6.179844477	6.185565454	6.098364545	6.142308934	6.157986287	6.186027092	6.151067054	6.252390054	6.165636629	6.181847997	6.242653306	6.239021371	6.129302435	6.183584389	6.232246606	6.212286822	6.066503653	6.150943597	6.246847504	6.225891473	6.204228431	6.244872363	6.145180625	6.183730365	6.246734709	6.276825445	6.228743457	6.259711786	6.222255493	6.163879228	6.309089547	6.343984157	6.259253496	6.227227763	6.253597752	6.190732065	6.154588603	6.205744313	6.232725283	6.184176773	6.212384049	6.260617599	6.284466078
AKT3	6.793246997	7.02122541625	6.7327981875	6.70926890475	6.72367684275	6.70923009625	6.7481026105	6.67267126825	6.786020706	6.8298272735	6.69991277825	6.5412914785	6.60691082	6.46367619275	6.46625739325	6.52230794125	6.3876521505	6.4151764005	6.51584406875	6.6642851325	6.549636205	6.58172457325	6.61608747225	6.6635647095	6.6507185155	6.569715507	6.697242351	6.56331981775	6.61911762375	6.55222915425	6.663861914	6.64403177025	6.5872022775	6.49052805975	6.57932192125	6.56886150075	6.52386744075	6.520732017	6.535749316	6.52418708325	6.558817144	6.498929541	6.72524393225	6.76469266675	6.82802104775	6.6268399145	6.55712909625	6.68220977725	6.64493249825
AKTIP	9.6849937585	9.1985299145	9.408635843	9.9806055115	10.2073456235	9.557243268	9.8964332305	9.9564970335	10.0437453465	10.1041824845	10.124294957	9.717615852	9.8853315955	9.6782471295	9.831658102	9.9790533125	9.7682733395	9.818599944	9.966974732	10.1663757865	9.9441632025	9.805793326	9.6931933725	9.8781086005	9.9972060985	9.652768707	9.989443022	10.0671386315	9.994754474	9.664570528	9.474062441	10.0530487935	9.653439865	9.918920608	9.9256624465	9.6538191505	9.9686154185	9.619883589	10.014794953	10.121617157	10.2212584315	9.9262338485	10.0981717225	9.846001151	9.8333887135	9.790490872	9.821547486	10.1801588025	9.8243964345
ALAD	6.990235315	6.96174588566667	6.978545749	6.94423330366667	6.98671545766667	6.97219225033333	6.970152864	6.976416273	7.00993691766667	6.988952116	7.045704482	7.02797527433333	7.04675360133333	7.13312629966667	7.09531615333333	7.12247705366667	7.10942559066667	7.078839786	7.017834613	7.02145593633333	6.990270038	7.008529245	7.143794432	6.964581176	6.97267066166667	6.99927906866667	7.011979792	7.10753504133333	7.09414083866667	7.011940667	7.22673796333333	6.923342352	7.17182849933333	7.11163959233333	7.03650306033333	7.04169172433333	7.31598963466667	7.339308612	7.15163065666667	7.29762615066667	7.04793002933333	7.13576912133333	6.98564091133333	6.951672258	7.144413362	7.084622398	6.99325387333333	6.95362367733333	6.96438207733333
ALAS1	6.4204739625	6.711433889	6.2932274715	6.3249664035	6.3334562805	6.3641734955	6.3231153315	6.3850443245	6.273914374	6.3397675075	6.3875701795	6.527779294	6.537126357	6.562533461	6.399871671	6.544138563	6.6338819305	6.512257165	6.337340169	6.5140565895	6.3930766425	6.314231539	6.438822972	6.2371639915	6.288292605	6.2885157425	6.2941812865	6.349906374	6.2161350715	6.2953915465	6.5719497315	6.283809409	6.3431097895	6.292763506	6.31886783	6.3427767975	6.3767308725	6.2505899	6.300462952	6.364925879	6.2395554265	6.270382952	6.2684610665	6.315292422	6.3667267435	6.330395584	6.3656265355	6.289063241	6.3257185215
ALAS2	6.33548512533333	6.58552940466667	6.26151561	6.30275405733333	6.23074741166667	6.34582662	6.21322513266667	6.22653324633333	6.37322712333333	6.37911577233333	6.20025933566667	6.47176971566667	6.484695283	6.59014236433333	6.388698606	6.41600266833333	6.626233942	6.58322409933333	6.49046851833333	6.54268753033333	6.49934058466667	6.199219002	6.835643516	6.26137878933333	6.29337931466667	6.51385239666667	6.33461185866667	6.42853299833333	6.261792487	6.27954801566667	6.75543515	6.33184543433333	6.23340092866667	6.48528041166667	6.34343128533333	6.258321403	6.27175495166667	6.271239668	6.262778547	6.31307423833333	6.33702160633333	6.22123456666667	6.35191902266667	6.53350065466667	6.33049218966667	6.264572427	6.26271621333333	6.27781178	6.22462169033333
ALB	6.811716854	6.5154159875	6.7648353115	6.698867269	6.694043458	6.684705421	6.515370669	6.8485831055	6.7333552735	6.6647941405	6.8336705315	6.358773149	6.367416049	6.4244676345	6.515808019	6.425237402	6.4432458695	6.4427100245	6.392543749	6.324043935	6.2493091825	6.544146942	6.5679911825	6.5026844215	6.551281624	6.556053902	6.616220906	6.5989461105	6.6039552695	6.5989984535	6.406039168	6.6301321055	6.5047790735	6.4844178335	6.8202921595	6.437280024	6.511719431	6.6341445035	6.6386099875	6.4428536505	6.664734354	6.6528774695	6.6150699255	6.856321851	6.5116641805	6.564265088	6.9470245995	6.656192572	6.8024134585
ALCAM	9.711816397	9.532304141	9.898694221	9.752904325	9.480756859	9.799359851	9.685342474	10.17393378	9.807743879	9.682259554	9.597295082	9.583643541	9.356766225	10.31499606	9.770918829	9.268590035	9.815125659	9.82433636	9.473123302	9.072466726	9.193753167	9.453622576	9.220199396	9.518511149	10.21362883	9.606898937	9.896361283	9.271833092	9.37620415	9.472786757	9.501833096	9.549736427	9.380120965	9.427121021	9.569105892	9.338781233	10.0845188	9.59914971	9.341864441	9.889576934	9.746853557	9.870862247	9.557993551	9.380437454	9.567113097	9.96302889	9.554324226	9.58107995	9.723701716
ALDH16A1	6.439685978	6.32674557	6.354196851	6.438440275	6.386240384	6.380381794	6.511626309	6.442328278	6.415610301	6.469047121	6.422386001	6.522926245	6.467049829	6.46222236	6.423689125	6.409766866	6.421821541	6.433360595	6.377176268	6.30533895	6.430760654	6.472940604	6.472261919	6.517148593	6.490361253	6.429189787	6.491506957	6.500200605	6.458504743	6.547024436	6.619291148	6.463773875	6.429189787	6.47616647	6.539592846	6.460138148	6.775553827	6.581395862	6.513725518	6.553659137	6.392334579	6.512371372	6.445674849	6.297488401	6.503874585	6.436430485	6.444006846	6.471532146	6.456728816
ALDH18A1	7.537043301	7.495554579	7.390336853	7.352330736	7.093897528	7.274179521	7.315406704	7.247156802	7.218414718	7.201368093	7.19702249	6.594682623	6.684063195	6.722954405	6.791877545	6.79328387	6.775006168	6.849256483	6.87620364	6.464821463	6.570141668	7.159302179	7.068654016	7.259613488	7.075669695	7.212403677	7.118031844	7.29954858	7.174741102	7.191245352	7.125166971	6.904501401	7.491691583	7.017661713	6.901132218	7.286370303	7.233056243	7.071609829	6.96655196	7.243429502	6.94304156	6.915023594	7.016354594	7.188355372	7.083789259	6.916279209	7.15168294	6.987909973	6.914043887
ALDH1A1	8.737708924	8.472238417	8.8356405505	8.1902102805	8.7757284945	9.395034124	8.7617658065	8.224777912	8.96261988	8.7711300285	9.220055221	8.3951835815	8.6600448585	8.4164562375	9.5573923155	9.3617559855	10.139607627	9.8376540335	9.4887514985	8.210555887	8.7718861315	8.613939586	9.3980450115	8.2079483775	8.950415136	8.8523864575	8.6359223865	9.454676533	9.00319086	9.1055773855	9.6579445985	9.019685411	9.4394554605	9.450103949	8.5436802645	9.442121801	8.8438749085	10.44552285	9.200896297	9.2467005605	8.715703729	9.5164340575	9.4496984225	8.471722841	10.33904657	9.3587900995	8.9381295365	9.0846398645	9.177070042
ALDH1A2	6.455541726	6.260746502	6.3557830965	6.5939630805	6.642371307	6.610529316	6.4256066775	6.697112651	6.7002048135	6.565689176	6.6302060465	6.446028897	6.2597564935	6.381221981	6.4880819205	6.3857663205	6.403498132	6.4956094425	6.4127891875	6.4380168815	6.368116276	6.5914835195	6.28044077	6.590524603	6.521839079	6.575910161	6.465192703	6.748090712	6.527215575	6.6175774365	6.2456037345	6.4465441545	6.325139418	6.5990763	6.609299671	6.855950201	6.387749164	6.3969145675	6.3351828865	6.4703213905	6.506823826	6.39529183	6.6492130635	6.6293463895	6.22992281	6.540920024	6.555593605	6.5698012935	6.6478308435
ALDH1A3	6.8705127825	6.996167208	6.703966029	6.9902118715	7.5560871155	7.4531735725	7.298269535	6.9461999055	7.4925390485	7.5546562985	7.438585591	6.6713203125	6.7849497315	6.809806615	7.170620943	7.2358641255	7.123439969	6.9752359445	7.3925440575	6.582685914	6.9286450715	6.839544243	7.45349677	7.3977870495	7.1378738845	7.0964064235	7.2423846005	8.108703939	7.137379001	7.3672995895	7.3996104215	7.1530728355	7.2833529295	7.044541156	7.213495585	6.9375214545	7.8172423415	7.5808743245	7.377009297	7.0399991065	7.2550663715	7.5943654555	7.016859305	7.18338081	7.485200073	7.3389274185	7.11030777	7.3452015795	7.202547541
ALDH1B1	6.505011853	6.291935234	6.4080473175	6.514350738	6.610387416	6.51220394	6.5689942235	6.4711130065	6.538633098	6.5315985695	6.5650184465	6.310016151	6.373640425	6.4220697925	6.509244839	6.4295524055	6.4336232765	6.44527223	6.6099907145	6.4349053835	6.53277453	6.5693343205	6.383764725	6.587115248	6.64744467	6.4653616075	6.427611829	6.6310109115	6.5980031565	6.6137727495	6.388997192	6.6192495095	6.442934227	6.4912688625	6.7717750175	6.590144806	6.434596068	6.450138701	6.5448381535	6.5329696005	6.4710543395	6.445088673	6.5708362895	6.471614469	6.465642073	6.553495305	6.690877429	6.7159042485	6.7140476605
ALDH1L1	9.652720251	9.502712767	9.354602238	8.526975845	7.913747608	9.11410599	8.752948224	8.906676248	8.101768062	8.157513589	8.531754566	8.764150291	8.890251646	9.269078357	9.632066562	9.489797911	9.427121021	9.495874931	8.66126669	7.92710658	7.88388128	9.27961569	10.26769301	8.430274095	8.695717381	9.189960485	8.21909302	8.599656199	9.209217302	9.067918479	10.37558691	8.780717915	9.343925391	9.271033884	8.760084149	9.291994148	9.815125659	9.865930436	10.09998414	9.225362087	9.219412761	9.206420154	8.410015425	8.572520259	9.720362133	9.097713973	8.617836192	8.624599339	8.276481687
ALDH1L2	6.321473715	6.385395154	6.571364251	6.323731852	6.257653248	6.347036268	6.370150277	6.400975611	6.310307365	6.388487336	6.383842608	6.245209011	6.380284091	6.326378145	6.293883736	6.241740652	6.308743163	6.297117353	6.320408685	6.255347507	6.227939517	6.366053603	6.552817076	6.403543733	6.40028335	6.389044625	6.398105725	6.426443757	6.270593244	6.272436841	6.392872944	6.324373088	6.603578382	6.29352215	6.214517785	6.433010677	6.270784595	6.248901254	6.300654766	6.410634681	6.35754246	6.292349083	6.287793863	6.178450432	6.309634205	6.199594715	6.323720975	6.380798713	6.360155229
ALDH2	10.27662987	11.31161342	10.8030467	10.30295353	10.15566788	10.83121638	10.54508574	9.814151487	9.929108215	10.23461328	10.51239166	10.87927017	10.86673534	10.84766011	10.78559221	10.78062812	10.85444197	10.82612304	10.56654919	9.987649412	10.25541818	10.25454415	11.61572918	10.29314027	10.14283063	10.60031451	10.80693486	10.46911741	10.83399798	10.61301703	11.35060203	10.5889118	11.35879068	10.94841992	10.09383115	10.8936484	12.33638683	11.24382688	11.10946594	11.68225275	10.83399798	11.05120731	10.27181085	10.40637928	11.34436257	10.572307	10.61542613	10.29998996	10.34393434
ALDH3A1	6.53192725	6.357533831	6.341697605	6.35930737	6.344118915	6.363097142	6.287846306	6.47867509	6.367552111	6.29589162	6.389249722	6.318218533	6.457115264	6.516839077	6.354480086	6.37540201	6.393638759	6.357245631	6.247025722	6.504282569	6.329991443	6.301632888	6.22361817	6.275626293	6.301499789	6.361056092	6.250314132	6.243115597	6.29158954	6.346706133	6.374844299	6.39800345	6.194457921	6.394109864	6.355050153	6.25541743	6.174903735	6.236735415	6.347441349	6.328869381	6.331711895	6.333541415	6.376073639	6.31107869	6.306254886	6.336728667	6.369051298	6.36171414	6.291392938
ALDH3A2	8.12927958833333	7.184012599	7.80655599933333	7.78710870033333	7.88210262733333	7.81058055533333	8.213437922	7.802120626	8.041547952	7.85735096733333	7.69928678666667	7.523234452	7.32526622466667	7.51042945933333	7.693600223	7.818092289	7.68607501633333	7.73905676066667	7.71227205066667	7.96446028233333	7.78928023533333	8.17011258333333	7.63615738866667	8.03324320633333	8.23421369533333	7.97962171	7.97604046133333	7.78526061633333	7.861878737	8.03161739666667	7.87914652033333	7.53679902966667	8.051242411	7.618337994	7.71831665733333	7.70753698733333	7.73555239833333	7.640841988	7.88271194433333	7.91293726366667	7.883218439	7.77980940866667	7.74134993433333	7.959469201	7.900296385	7.84303297033333	7.78206175766667	7.988814547	7.85484449266667
ALDH3B1	6.284645447	6.215418225	6.1776367705	6.2489327835	6.170163154	6.300201952	6.2034783795	6.36973482	6.1923107095	6.189677697	6.276923039	6.257208408	6.2683116705	6.260140607	6.2881813665	6.194595138	6.299786669	6.2388979105	6.2499903105	6.216104059	6.196828625	6.3353218745	6.3729048515	6.2193735985	6.3055797025	6.341586791	6.2989828565	6.257899626	6.375096484	6.3139189685	6.6440139025	6.321961798	6.26510559	6.3117177505	6.2632168605	6.1973934095	6.260966731	6.3925638385	6.4415552405	6.2630451675	6.3605236615	6.3052155025	6.227341646	6.281283258	6.280169073	6.2748015885	6.260822934	6.2497616025	6.2252432285
ALDH3B2	6.220756139	6.24210381333333	6.24733552366667	6.204580512	6.184422815	6.184886347	6.145168495	6.173684173	6.23888030633333	6.22593415333333	6.14921504133333	6.252772148	6.30571965	6.306508969	6.228788467	6.23463199666667	6.246368163	6.25663864533333	6.24044230733333	6.16859755033333	6.16588039	6.21692111833333	6.24316459233333	6.17182402366667	6.23433182933333	6.170063218	6.159921911	6.21162383433333	6.14501524366667	6.22065230333333	6.15911450666667	6.228152011	6.15406817266667	6.14894958466667	6.15157306	6.17813356966667	6.217225932	6.189336929	6.210888754	6.212201026	6.16459572466667	6.145193277	6.17191027966667	6.19844806466667	6.188226853	6.18538761933333	6.22698378266667	6.200391641	6.19014581966667
ALDH4A1	7.763543282	8.132965311	7.5012118595	7.20460455025	7.08427923375	7.4343178575	7.3231543855	7.04844780625	6.96265895725	7.06791212425	7.283140607	7.03807354975	7.202052766	7.4855773495	7.65406439475	7.84899644525	7.53856144	7.468769012	7.3616228465	7.04051440825	6.93667598325	7.1667152045	8.06788968275	7.09450577725	7.175282336	7.37410235625	7.3173653285	7.36052755925	7.2871697335	7.3054252755	8.20301867325	7.3122954015	7.996164328	7.70963966325	7.1755793515	7.8079326365	8.52618519825	8.31147298875	7.81546108125	7.6030127495	7.404446435	7.326278596	7.2151270135	7.0710923695	8.26207559075	7.32762715475	7.176761744	7.03833360075	7.14204045725
ALDH5A1	8.649919335	8.432135528	8.3906412015	8.787233898	9.0121484315	8.766195844	8.9228869335	8.536194043	9.0949838305	9.145029563	9.208156052	8.8420999235	9.1096796645	8.587367545	9.356777203	9.356724222	9.1124592465	9.050924404	9.1957326745	9.1232681435	9.040635671	8.810040785	8.80083158	8.767103325	8.6755668845	8.8568164985	8.665109624	9.1008870585	8.9593861035	9.0470803645	8.759589688	9.2854839935	9.2359907465	9.178733978	9.375818935	9.048213373	8.987069359	9.365734542	9.234064474	9.145379061	9.327978625	9.23714275	9.3063398855	9.3053894785	9.2149971745	9.0740766605	9.1650493485	9.1472963745	9.3404569975
ALDH6A1	9.725751938	10.60768905	9.81615502	9.692632315	9.139982481	10.25725993	9.98340029	9.273656455	9.241077093	9.666305844	9.723042742	9.888418458	10.32135601	10.30981275	10.42107241	10.06233422	9.606898937	10.12831392	9.972452441	9.284323299	9.79780555	9.621550373	10.96724513	9.603899222	9.852191387	9.768976091	9.76543739	9.803760492	10.0748571	9.945692219	10.95852592	10.01125101	11.16902385	10.36575774	9.820084381	10.49559799	11.10630929	10.58316313	10.24827583	10.23375173	10.13593058	10.11681308	9.905428261	9.392526057	11.08530497	10.32234251	9.620631892	9.357533282	9.802090554
ALDH7A1	9.4753599565	9.2618879955	8.9892936415	9.125672699	9.065206337	9.749005388	9.3568257245	9.115267263	8.785551471	8.929633367	9.1853005305	9.140412024	9.6041336195	9.536236848	10.0236140905	9.555120148	9.9930433345	9.809567505	9.578240562	9.1248786495	9.3040532185	9.291790447	10.25253406	8.923226838	9.6205149595	9.486775627	9.5546466225	9.2625524315	10.03408537	9.533807972	10.268390225	9.5410373075	10.23450686	9.9622363465	9.2361859875	9.698649055	10.955818005	10.202716395	9.875688783	10.04207785	10.060767241	9.7364261255	9.432347515	9.537568094	10.15196511	9.580606454	9.393400498	9.1504673615	9.1391793125
ALDH8A1	6.84461893966667	7.11710282366667	6.97279042933333	6.707850881	6.629961426	6.759709117	6.59873829633333	6.59292824533333	6.63147547166667	6.57572093566667	6.620310244	6.58700054	6.60044640133333	6.67838781166667	6.58201789166667	6.548547721	6.53232253033333	6.54647383733333	6.59081248066667	6.596483062	6.48711180066667	6.54675323933333	6.732157211	6.53378327733333	6.485740506	6.72837946533333	6.75183483233333	6.55393960366667	6.550439423	6.629889522	6.396662767	6.46607839733333	6.66361409333333	6.53063784233333	6.53679823066667	6.507477745	6.57040743966667	6.53787674533333	6.58510214933333	6.59869974466667	6.40074731633333	6.42848859266667	6.56429341033333	6.544044737	6.57400425633333	6.605579434	6.460617614	6.48595153866667	6.46548914966667
ALDH9A1	11.32507812	11.19993754	11.10789665	11.47566738	11.08830591	11.52093169	11.28658491	11.02969784	11.00110197	11.39889245	11.4338748	10.95567619	11.0963594	11.49362023	11.81679425	11.4736719	11.67201341	11.61700139	11.35879068	10.99598242	11.03128312	11.34024449	11.82826824	11.10946594	10.39839661	11.3485873	11.15211005	11.00583883	11.61931636	11.3136146	11.77588044	11.24198418	11.69764878	11.65133748	11.11452878	10.97472236	11.53624553	11.67698483	11.4151543	11.27875583	11.3666471	11.3136146	11.08967296	11.00715212	11.81679425	11.26071715	10.97325232	10.8936484	11.0528893
ALDOA	7.4008476075	7.6461530595	7.52638436925	7.6003660115	7.84462909575	7.475773918	7.66290399475	7.569598831	7.68322691075	7.74529312275	7.71918752925	8.008826749	7.76647637575	7.56949920975	8.07944112275	7.97975542375	7.90470771225	7.92338163525	8.139689378	8.277240224	8.1644955515	7.73914968475	7.43489337075	7.79282937575	7.904250905	7.7301258285	7.6926219285	7.935075639	7.8188476475	7.872926094	7.884755612	8.22214455175	7.62979148825	8.0980260125	8.3109777605	8.0152139635	8.1369044065	7.92257225325	8.0678191015	8.252852196	8.19672471	8.0416986345	8.00693355525	7.67266148425	7.689302125	7.9235808175	7.85408982325	8.132212292	8.15801360075
ALDOB	6.685587676	8.724842309	6.664194428	6.36366081	6.368340929	6.449312406	6.363278036	6.366579196	6.338889772	6.311861969	6.433023638	6.741902448	7.346614527	7.005329852	6.711558433	6.738879041	6.900248086	6.714938783	6.535019975	7.189630195	7.171262471	6.312794788	7.032534646	6.249854016	6.372927735	6.212705055	6.367546711	6.399820534	6.372518801	6.229326648	6.683995507	6.354287794	6.182294363	6.480995995	6.368823334	6.435161638	6.639325192	6.744293518	6.576174137	6.35421822	6.413447436	6.528786654	6.323511901	6.299234938	6.824190369	6.304374818	6.256735834	6.342729844	6.373265689
ALDOC	12.78915179	12.98163922	12.77726376	12.72606617	12.70372838	12.88195048	12.78372318	12.38409276	12.50135168	12.7149019	12.88195048	12.55319249	12.79582508	12.66047191	12.9342151	12.96749975	12.92771106	12.84517479	12.72606617	12.88195048	12.90856729	12.40807719	13.22542299	12.19499893	12.131052	12.31470965	12.37423186	12.83219254	12.63348514	12.47578903	13.16828254	12.851439	12.90856729	12.98877894	12.62806781	12.6656898	13.16828254	13.1370183	13.08325466	12.83856028	12.79582508	12.52676185	12.48610282	12.73772149	13.00395904	12.64912501	12.26512141	12.46584505	12.41696117
ALG1	6.192820816	6.227078991	6.198558272	6.262943572	6.29296846	6.227928107	6.269150937	6.118535926	6.274994219	6.304220946	6.200544927	6.201768616	6.2677133	6.245628154	6.27273418	6.244451987	6.209206646	6.270063011	6.265400507	6.278938622	6.232246606	6.358823216	6.221177561	6.212346507	6.248468708	6.278534657	6.332588813	6.272023779	6.181882372	6.335221045	6.21097945	6.361393874	6.216459063	6.22907145	6.398938164	6.27147331	6.241993898	6.251399659	6.238023315	6.277202139	6.314249818	6.26929955	6.251643452	6.266568101	6.189392399	6.287269383	6.283117639	6.349771716	6.347036268
ALG10	6.134037239	6.167349526	6.265929854	6.308586875	6.329375936	6.193125978	6.287846306	6.226972782	6.274994219	6.306915508	6.26118297	6.254027837	6.189639914	6.240637933	6.262675309	6.290249956	6.230511734	6.278121148	6.356376963	6.322995239	6.278082706	6.283844209	6.196211103	6.334412265	6.277741444	6.258427239	6.267297629	6.254796418	6.195058855	6.223136214	6.185305944	6.148134715	6.159758131	6.221488916	6.31368979	6.241425508	6.195680266	6.177264119	6.238023315	6.294639972	6.243075007	6.178061057	6.226522571	6.217357145	6.182257439	6.236562639	6.335221045	6.267832111	6.270281867
ALG10B	6.451606846	6.21445185733333	6.56099803166667	6.497893384	6.62710564133333	6.53975976533333	6.59405664933333	6.58317049766667	6.61721605366667	6.669342366	6.60050704866667	6.50813441933333	6.48401353566667	6.53615611633333	6.60439927666667	6.48812540466667	6.56822675333333	6.569679601	6.51449538	6.49931971733333	6.58344535633333	6.60337346766667	6.508831066	6.64254366233333	6.59322232766667	6.54796988866667	6.51062069533333	6.569840198	6.58640918833333	6.558125919	6.49929466633333	6.56058913466667	6.44999038733333	6.53813423033333	6.542260757	6.537919707	6.52511030666667	6.601715681	6.499908073	6.65466500333333	6.619012569	6.598902273	6.563643029	6.67974428566667	6.553687694	6.53228789366667	6.62914105366667	6.62408834133333	6.582302082
ALG11	6.461232682	6.271683612	7.073862054	6.977137773	6.4694048325	6.363739136	7.166576422	6.3842316055	6.4521858355	6.5394144375	6.7801718355	6.232075333	6.233310978	6.5565186265	6.296979124	6.8453499715	6.434762289	6.382556431	6.329801065	6.726078314	6.4786511785	6.9856549245	6.474706418	6.52228452	6.9190888445	6.9251123785	7.032820986	6.917023422	6.391722807	6.801371836	6.6635658965	6.697051401	6.459331548	6.399051955	6.466839616	6.7544311935	6.4369656125	6.5204531225	6.709696872	6.3531572475	6.978509501	6.67035622	7.114475412	6.6062255025	6.338687209	6.3892424775	6.955215747	6.459915509	6.4478391305
ALG12	6.489194933	7.14257964	6.528243392	6.3944441	6.338602244	6.443943947	6.418165894	6.445368656	6.383836232	6.389531904	6.387865563	6.41308254	6.448299387	6.429891455	6.401674911	6.443815843	6.438870802	6.431256346	6.411114648	6.375480659	6.437768167	6.330009339	6.555898154	6.379844473	6.478546483	6.472499142	6.465327639	6.419892429	6.361736808	6.371731589	6.49603987	6.427445144	6.513253551	6.245960273	6.273319027	6.606107358	6.648717939	6.318858701	6.469727282	6.553102613	6.43836142	6.386840302	6.475096284	6.411912387	6.5609157	6.379611115	6.365647403	6.320067451	6.391881776
ALG13	6.642742268	6.59722306866667	6.70349601466667	6.853724176	7.03442598266667	7.03610152333333	7.064739878	6.87253469966667	6.94992555633333	6.990285508	6.97394759233333	7.10282543333333	7.018902986	7.24473754833333	7.120196801	7.12297560866667	7.14460506666667	7.10241466066667	7.14149911133333	7.232840223	7.06596090233333	6.94070137466667	6.928568182	6.971810179	6.98437232333333	7.033697779	6.95825325166667	6.99924517366667	6.971708583	7.06613068266667	6.98850416733333	7.09736773033333	7.026492699	7.100056539	7.16093613866667	7.002528854	6.78801921666667	7.047266719	6.96229695433333	7.026068111	7.08057991133333	7.07642457066667	6.96345502766667	7.030795931	7.03384843633333	7.02133947133333	6.84392646933333	7.099673295	7.020365666
ALG14	6.351470266	6.219150994	6.241352339	6.387685676	6.667711777	6.504625404	6.492547219	6.49603987	6.678177904	6.639077184	6.612599246	6.39873087	6.313851738	6.343741983	6.511916296	6.418605759	6.428336192	6.432580835	6.398652149	6.412663851	6.245238915	6.517621035	6.242311271	6.456802309	6.682018485	6.529343122	6.465327639	6.537384707	6.527674855	6.632005185	6.421733051	6.535176689	6.30128398	6.528981069	6.601618366	6.512209069	6.460847686	6.559707489	6.607799448	6.454201294	6.586106886	6.607287278	6.539781055	6.53491413	6.448425937	6.547181259	6.668203207	6.519132021	6.643751771
ALG1L	6.6027728325	6.3617521405	6.3828309225	6.592251401	6.701224953	6.499543022	6.4337555335	6.5825204275	6.54610409	6.4276374525	6.2932010425	6.301805147	6.160629545	6.3125440095	6.505994365	6.348808112	6.4156972655	6.3040129565	6.4799127695	6.2925502075	6.22504317	6.4117836765	6.229059687	6.240649067	6.461861728	6.5265091335	6.4025230785	6.5643651885	6.353575698	6.5284394775	6.5986463945	6.2930853625	6.1633962485	6.299103445	6.511019667	6.347168671	6.214888819	6.485539257	6.6342023065	6.319893255	6.4469616135	6.5020007625	6.4667525815	6.5556955585	6.5010747805	6.4299760645	6.4450079695	6.4106843365	6.4137396085
ALG2	6.407093825	6.277399754	6.23320344	6.316878212	6.367392418	6.240432897	6.393448451	6.195064767	6.361455911	6.415293798	6.390765447	6.315534042	6.320311199	6.296860464	6.338757445	6.337905455	6.351961989	6.327453956	6.338845571	6.372082233	6.522125006	6.366053603	6.363225219	6.351835246	6.340767173	6.267863476	6.309583423	6.414586505	6.431883234	6.376057425	6.285620744	6.316185629	6.415396221	6.33322508	6.398938164	6.322839378	6.294558624	6.303953082	6.359778667	6.453433088	6.341883049	6.359722145	6.367704313	6.415079186	6.311440727	6.364735221	6.363198633	6.417971993	6.342874337
ALG3	7.423591174	7.610332854	7.2713821	7.125166971	6.943314965	7.072212987	7.00114265	7.162677098	7.013140935	6.922794972	7.050382344	6.98857329	7.218414718	7.111971021	6.908189704	7.017447834	7.076155683	7.057000227	6.997032735	6.738933817	6.961024663	7.085722121	7.289203341	7.059277598	7.012979064	7.020195231	7.074386707	6.965757399	7.02471652	7.109114368	7.442934323	6.85854072	7.356403392	7.051556016	6.911090251	7.322490936	6.831571724	6.985773249	7.096090337	6.83079988	6.895041085	6.929924728	6.843820224	6.853374527	7.247616614	6.886311926	6.957134566	6.966491037	6.861035881
ALG5	8.400658344	8.087636906	8.30070011	8.423002087	8.408818454	8.494631762	8.154453488	8.39865778	8.501304319	8.2937898	8.474712666	8.20099107	8.298508362	8.437766524	8.452694517	8.280591348	8.421359819	8.273342011	8.332051593	8.253281638	8.10986397	8.295868371	8.363563188	8.039010808	8.235900613	8.178067371	8.040691743	8.099908059	8.344418165	8.3123744	8.821969299	8.361442278	7.889005218	8.426566964	8.471652314	8.260445477	8.234324048	8.519347273	8.508739546	7.815889813	8.344885308	8.697841612	8.283476437	8.413629119	8.262309406	8.502888911	8.282199958	8.421674182	8.461124319
ALG6	7.254231351	6.703580179	7.41015675	7.469011404	7.598691358	7.420513732	7.566957773	7.350671713	7.57324889	7.645148443	7.508001099	7.213861255	7.00114265	7.423916169	7.515666806	7.154186075	7.431491053	7.527861852	7.385512546	6.864377852	7.386005173	7.605415729	7.30893025	7.501634472	7.572525548	7.662868313	7.483093626	7.620594084	7.617986047	7.908193696	7.237656592	7.262073227	7.318351815	7.373541039	7.438145742	7.09526755	7.208905731	7.560159032	7.343592731	7.626442904	7.588946246	7.45320938	7.516115605	7.251789735	7.362724548	7.68584414	7.571691524	7.423399918	7.441525466
ALG8	7.43184998333333	6.93256261366667	7.47920792866667	7.401186591	7.26275501533333	7.16477301066667	7.36235710833333	7.44265177733333	7.32900672366667	7.335887051	7.33580679966667	7.35669281	7.257084016	7.36583695833333	7.37213437933333	7.279808183	7.30547877933333	7.33448558266667	7.420255538	7.28714388233333	7.07722155466667	7.38089888266667	7.210224386	7.333568584	7.34844198433333	7.43250763066667	7.285769558	7.30153367266667	7.32499596133333	7.36633027966667	7.27502760533333	7.275100562	7.11465358366667	7.27464514566667	7.14541012066667	7.359869745	7.22981431566667	7.18930258066667	7.28970626033333	7.309911056	7.28753140366667	7.16432344066667	7.23209554766667	7.24611619	7.352347027	7.44118882733333	7.42285000533333	7.41036833366667	7.292078249
ALG9	7.110604935	7.024773835	7.520590958	7.402912539	7.664479811	7.545096159	7.526775161	7.764073804	7.625477395	7.459532028	7.581146349	7.246798114	6.996497158	7.572295086	7.328200118	7.099935076	7.30118894	7.516252618	7.299733692	7.439541419	7.04776056	7.599767888	7.409159027	7.569614089	7.618616032	7.608847299	7.626563114	7.617068908	7.464336025	7.771984379	8.087062738	7.483826989	7.306993968	7.405197403	7.588060238	7.417617807	7.035680663	7.394654196	7.371577622	7.631857745	7.518923411	7.725777831	7.35609276	7.669254682	7.359974603	7.551265478	7.585991819	7.516638425	7.534323693
ALKBH1	6.64464053133333	6.65894160766667	6.74244048833333	6.78041535766667	6.866920781	6.78017680633333	6.797586439	6.83236673833333	6.89183389033333	6.91741358566667	6.78618744933333	6.956665364	6.91466919433333	6.97945052366667	7.01876101066667	6.95046237766667	7.022194879	7.035451914	7.03980681366667	7.09124702666667	7.143219534	6.79213029833333	6.63045233566667	6.813852615	6.79264278333333	6.75658807666667	6.72254715533333	6.68196655233333	6.824792579	6.83065411166667	6.78226282233333	6.88985905	6.82134572366667	6.804455671	6.90739541833333	6.69289937966667	6.75779056	6.68238662266667	6.88465952533333	6.82663135833333	6.78529762833333	6.740242634	6.68282034833333	6.72231447733333	6.70020857933333	6.77272679233333	6.74493539933333	6.87485293066667	6.82798556333333
ALKBH2	7.38511689	6.693424911	7.462006854	7.248935394	7.022429631	7.16607767	7.02639171	7.154976865	7.072212987	6.915306164	6.892953919	6.71321966	6.672621381	6.939098348	6.885800807	6.824589948	7.068228535	6.933502457	6.873275731	7.00066459	6.791326796	7.046069604	7.165272703	7.074880803	6.992685373	7.012719521	7.099860039	7.055284239	6.964882062	6.974846434	7.212076367	6.885943932	7.133025053	6.990946802	7.043960063	6.896663425	6.782509855	7.001618217	7.037021952	6.938527806	6.985432281	6.969754233	6.844957787	7.081928552	6.834672408	6.947865177	6.993663007	7.131457857	7.157582706
ALKBH3	7.068131008	6.689711333	7.098792921	7.267797317	7.589308421	7.015045189	7.039125263	7.448715486	7.529225881	7.328655241	7.239039639	6.77758123	6.604842951	6.677240617	7.01097015	6.962767912	6.882305219	6.941074638	7.021252987	6.773883751	6.64719537	7.093897528	6.664792456	7.023032254	7.161642036	7.012719521	7.007789567	7.176797862	7.124044962	7.237030029	7.36299184	7.360732692	6.816322538	6.881229165	7.386975752	6.828719093	6.925292186	6.855052954	7.051326155	6.822399353	7.258122035	7.225542333	7.000142138	7.519902123	6.687016214	7.038820545	7.128130808	7.353797222	7.323417665
ALKBH4	7.226163602	6.964991999	7.119980139	6.948011702	6.801152599	6.841398133	6.845696045	6.97682675	6.849579401	6.832399079	6.820102219	6.578137348	6.62778185	6.720321428	6.57839899	6.667574707	6.634020572	6.672621381	6.625868774	6.351590176	6.469024727	6.683927819	6.834264252	6.851201753	6.924710185	6.747344067	6.847678819	6.764309567	6.779041728	6.781404039	6.828390154	6.729791393	6.890658084	6.777313962	6.681846267	6.692585463	6.850473135	6.718040633	6.663584613	6.690016609	6.697111226	6.710841252	6.625549897	6.727438614	6.652136267	6.760618357	6.794698463	6.799888147	6.690151856
ALKBH5	11.90270229	11.95812933	12.27294779	12.08815021	11.98573269	11.98573269	12.10244551	12.15239729	12.03938472	11.98216885	12.01917775	12.01545591	12.04256612	11.92322595	11.64373093	11.79436284	11.79181707	11.92489381	11.70817861	11.76780353	11.84585747	11.9787274	11.43810773	12.05659029	11.90948176	11.87394266	12.15982412	11.88243748	11.84896088	11.7729657	11.28273953	11.72886731	11.53001526	11.73932245	11.72886731	11.83383783	11.46091529	11.35879068	11.84270924	11.48414373	11.66147131	11.53411214	11.79685786	12.03938472	11.72343115	11.85185615	11.89436334	11.91254382	11.86869619
ALKBH6	8.576496481	8.283645501	8.381253468	8.291003757	8.029737461	8.09316063	7.804297011	8.199613752	8.142627852	7.992156711	8.09048815	7.232724622	7.079476315	7.459737566	7.7993351	7.495781105	7.568734297	7.580817774	7.464457101	7.280495214	6.840399141	7.818907886	7.429024779	7.835088285	7.916313936	7.923503193	7.788362398	8.193866828	7.765401471	7.85956014	7.191995135	7.719969657	7.990072078	7.865442762	7.809316526	7.487652502	6.96921897	7.642042673	7.303282031	7.446366755	7.624894515	7.366919995	7.89966305	7.715229178	7.33142972	7.839292675	7.848864458	7.68380262	7.851763033
ALKBH7	6.939858093	7.819149243	6.892306346	6.878997793	6.835489327	6.981615683	6.841315897	6.927190607	6.769712542	6.936115169	6.869868372	7.089146137	7.507175306	7.331815691	7.200044495	7.128318353	7.425767036	7.172066094	6.944361997	7.034256502	7.521526365	6.784856392	7.201257335	6.778716114	6.877485505	6.789334328	6.789990735	6.92875474	6.780139769	6.853857272	7.237656592	7.047972212	7.089901442	6.938779443	7.059277598	6.909405857	7.338169007	7.239495213	7.070189603	7.291289326	6.941285523	7.159025736	6.85040975	6.455352391	7.016233364	6.846173419	6.823814158	6.855837237	6.871268226
ALKBH8	7.063479845	6.909060883	7.230103664	7.137493585	7.003215978	6.923131238	6.986999032	6.923008425	7.035836319	7.094770133	6.892953919	6.41308254	6.514187417	6.508092983	6.577248517	6.634063695	6.377570168	6.590049914	6.552817076	6.394494829	6.437768167	6.993135795	7.086567252	6.866259688	6.887335798	6.866595599	6.930079029	6.978373364	6.87236221	6.989428931	6.774598909	7.038138257	6.878701596	6.824976715	6.795514749	6.676456729	6.5150084	7.033269615	6.690317614	6.626226592	6.802288613	6.833693048	7.255589131	7.071806101	7.014331487	7.098152799	6.87236221	6.907942488	6.96655196
ALLC	6.319670767	6.2408539395	6.1800807725	6.174255287	6.143154401	6.198457296	6.171899339	6.388790378	6.243637201	6.1901501985	6.1660878415	6.2703727695	6.2800295955	6.252000169	6.20349287	6.2417830035	6.201168946	6.1984853505	6.2694624585	6.157498113	6.1127742545	6.255518766	6.224364508	6.2169610685	6.1533161255	6.274598707	6.205134174	6.2639162035	6.1463326165	6.187253005	6.3351528945	6.1425915635	6.192553762	6.2859040485	6.1218805055	6.219896146	6.1983053095	6.2664991055	6.2302812525	6.172721521	6.197519033	6.20757797	6.195681536	6.153914618	6.30329643	6.148401425	6.233186349	6.174879135	6.179117394
ALMS1	6.752434587	6.411891654	6.780527509	6.669464807	6.599771824	6.573284569	6.565382546	6.528102059	6.463949498	6.597047365	6.484794046	6.336884004	6.351860941	6.414650967	6.499457567	6.472829941	6.317887977	6.405323429	6.368911595	6.451820798	6.196964224	6.492245175	6.644690344	6.513873275	6.645050633	6.631050777	6.597027206	6.554864993	6.55059373	6.633289439	6.491834826	6.545095925	6.829211665	6.581905876	6.487995315	6.650611982	6.760173018	6.828719093	6.695895792	6.749120166	6.656055085	6.79428545	6.648817979	6.544691089	6.545108385	6.584122593	6.611199886	6.449594286	6.514978948
ALMS1P1	6.569836197	6.271251346	6.419783197	6.396908113	6.370049801	6.409854866	6.438485577	6.374546619	6.381306738	6.299107875	6.364654446	6.262541431	6.220068413	6.237214301	6.367135324	6.29377256	6.217909166	6.299182626	6.292804654	6.42366776	6.298546793	6.392846534	6.280423909	6.367704313	6.279334932	6.413053613	6.375417669	6.334452188	6.444861236	6.355608147	6.138406247	6.30809831	6.507025315	6.472317272	6.394557605	6.439563311	6.290900518	6.405989729	6.361678062	6.27367584	6.406374575	6.305749176	6.365937451	6.422589013	6.262846735	6.350562711	6.380284091	6.36171414	6.38200205
ALOX12B	6.618201014	6.285866033	6.393737495	6.616534804	6.624014299	6.574438835	6.505673621	6.775601623	6.772049799	6.65659707	6.729874875	6.356457063	6.471677863	6.444496629	6.619085508	6.603873875	6.709420338	6.595618583	6.50756079	6.563142034	6.308904706	6.551384137	6.244710539	6.396880761	6.462128859	6.692682244	6.378290925	6.779811411	6.601323767	6.606768912	6.267698399	6.540988897	6.258712868	6.498510123	6.763863885	6.42096208	6.385791329	6.654802626	6.53256761	6.435788031	6.669553318	6.724545965	6.684929748	6.700037045	6.223991094	6.499522559	6.60020438	6.78338103	6.784297515
ALOX12P2	6.351470266	6.143713025	6.135261721	6.151295665	6.244127482	6.265409534	6.179844477	6.222354137	6.168465288	6.18260348	6.15969888	6.237601048	6.248169032	6.250781411	6.252532461	6.217643174	6.230511734	6.215999974	6.18339418	6.286458572	6.208260232	6.082084546	6.254433151	6.166672765	6.174061585	6.173759115	6.191475141	6.289871866	6.235757326	6.152431656	6.182794504	6.278789682	6.054512893	6.268759937	6.148999186	6.216459063	6.163659753	6.148884949	6.157503354	6.271481983	6.157930049	6.17261011	6.202136935	6.076797125	6.236319598	6.195213889	6.136404905	6.192706134	6.162181402
ALOX15	6.213376087	6.2339132915	6.227521105	6.2547703365	6.2212448575	6.206143939	6.2526930815	6.158139309	6.235313606	6.2200339175	6.1720037965	6.183298151	6.194755398	6.133743024	6.1792253545	6.1777709965	6.188618485	6.1725595855	6.1581191625	6.105377975	6.149253312	6.200859318	6.322035705	6.195902087	6.218600662	6.2404135685	6.286599993	6.218655681	6.2665661875	6.2647831255	6.208274946	6.1789743085	6.1365452525	6.1689131815	6.2066335745	6.2169733985	6.233036254	6.1507148725	6.1494058585	6.167779488	6.2142346385	6.253124101	6.230817448	6.206471255	6.2195449155	6.210813815	6.182356796	6.1489049965	6.1771449185
ALOX15B	6.347299109	6.509082897	6.28920847266667	6.23949729066667	6.230051602	6.23719695033333	6.306420384	6.30660080133333	6.29785735833333	6.226378103	6.22062782233333	6.285554204	6.25610324733333	6.26772866166667	6.193822574	6.26269226166667	6.25093709033333	6.206587743	6.255660737	6.181128343	6.18741462166667	6.35289668133333	6.513189353	6.388026521	6.25763104333333	6.27412226566667	6.26987821033333	6.30904449866667	6.37257405133333	6.309675308	6.34762253866667	6.26525105533333	6.38619256466667	6.26086667	6.30355959433333	6.316494241	6.26715576366667	6.267834826	6.467189452	6.23324353	6.32130157533333	6.283943993	6.27472173133333	6.24606215766667	6.230735769	6.215745747	6.193601957	6.25052702766667	6.25740051266667
ALOX5	6.2175486805	6.1844236455	6.1481751975	6.212435078	6.177836539	6.1449724905	6.1825369305	6.162871717	6.232577062	6.1506411235	6.1675006455	6.1463640295	6.1729474545	6.2031369805	6.1743341995	6.1771907395	6.2019202865	6.187619732	6.2091959325	6.2786762035	6.3241450425	6.1855847145	6.182835501	6.1466479005	6.1627568655	6.1766686615	6.181912821	6.211525337	6.2258427745	6.2459359635	6.1994760145	6.1164767615	6.199771954	6.2470282435	6.220145864	6.2452781545	6.197139183	6.217611133	6.2375688015	6.1315815605	6.201632219	6.2802260375	6.2581534265	6.134611811	6.240619006	6.2374391675	6.196123614	6.2306253635	6.185477427
ALOX5AP	7.109190337	8.384537022	7.314927347	7.109190337	8.411712559	8.996250703	9.38641743	7.51454662	8.18987009	7.835842798	7.757177348	10.12653141	10.36181252	8.315596841	8.929635053	8.588338029	8.53351809	8.622693244	9.713170446	8.085916245	8.56024229	9.632708568	9.288386146	9.325750361	8.147130378	8.969001799	9.727277195	7.726159186	9.911374537	9.779170633	10.59902922	8.909486116	8.839377608	9.120935055	9.359476643	10.54067443	9.552244192	9.391455149	9.728486281	8.981699737	8.612458958	9.840971252	9.103072403	8.411397431	10.2037938	9.431489432	9.078031584	9.038698792	9.586888052
ALOXE3	6.289142402	6.546276489	6.614205592	6.510822433	6.440091488	6.416327562	6.403032324	6.492502969	6.474862176	6.446188674	6.373910098	6.349435386	6.277264439	6.355716255	6.345085802	6.332439496	6.337412348	6.37782989	6.37140804	6.308719103	6.335385335	6.505996725	6.384971131	6.498381175	6.370406475	6.414179855	6.400952488	6.541916252	6.536961103	6.331054311	6.231134548	6.381568361	6.409547503	6.408560561	6.448513809	6.44392846	6.335487508	6.316529502	6.335835946	6.369764939	6.395792852	6.437667285	6.408454169	6.307484377	6.211731967	6.384588565	6.370540854	6.402900914	6.478620135
ALPI	6.662120629	7.280211277	6.564120061	6.501154322	6.402492921	6.453133526	6.369018932	6.470960392	6.292787462	6.376494743	6.502002894	7.291670526	7.505990553	7.560749059	7.18979545	7.526388919	7.645484075	7.380084939	7.178366841	7.613474796	7.902224291	6.364947196	6.78929	6.271605918	6.236923965	6.326517648	6.347016545	6.335729512	6.332687515	6.297359719	7.113122576	6.403543733	6.418208015	6.465520078	6.422557909	6.493340152	6.414371766	6.631241761	6.473445002	6.341431004	6.45553268	6.450788415	6.388322261	6.188843505	6.687016214	6.398633207	6.387935006	6.369313967	6.372229288
ALPK1	6.672079369	6.335505536	6.576713277	6.503488351	6.432268784	6.678264185	6.560032197	6.745740589	6.548814897	6.449986152	6.537052951	6.425285882	6.345648746	6.520974276	6.467213528	6.390792229	6.589915677	6.517769558	6.414598477	6.168931683	6.169468286	6.70861774	6.775121651	6.540988897	6.489407764	6.904017205	6.573739002	6.554864993	6.775983188	6.768351892	6.955545613	6.483032563	6.823189304	6.511382493	6.545095925	6.990028207	6.357102015	6.674509567	6.564738921	6.565539849	6.594914815	7.077041551	6.61144204	6.395728881	6.925089719	6.836997888	6.603419852	6.788411523	6.574326997
ALPK2	6.260590138	6.200954753	6.23320344	6.122264086	6.179851209	6.170042485	6.192157301	6.314554671	6.20421366	6.197014339	6.196977254	6.230214598	6.104770789	6.145998737	6.182422269	6.208183068	6.116120843	6.253904423	6.101107371	6.186928182	6.278082706	6.255609849	6.061192389	6.262795239	6.240455631	6.20613205	6.245183235	6.180219104	6.275279839	6.240503102	6.087093204	6.227876064	6.098173452	6.285734265	6.20744085	6.220794349	6.21752286	6.183655797	6.153455771	6.131954076	6.271470092	6.1761856	6.276077623	6.210062319	6.197995323	6.262226569	6.317045327	6.248667996	6.204235187
ALPK3	6.716554525	7.115603409	6.662605975	6.446163441	6.362206505	6.421595082	6.362213239	6.456566207	6.332862545	6.289509384	6.411420202	7.40552108	7.559102979	7.821605159	7.212897565	7.371334655	7.499275523	7.332705323	7.405330246	7.847318032	8.04577269	6.27410657	6.656463041	6.295970482	6.291252933	6.239007507	6.236562639	6.34906044	6.293019014	6.325955505	7.240367572	6.50215218	6.218411684	6.636303895	6.382699483	6.544754575	6.270784595	6.517482627	6.53953449	6.312321017	6.339091078	6.381556542	6.243652529	6.166369876	6.702296928	6.371397792	6.284867522	6.338462254	6.278646701
ALPL	8.627110191	10.1076587	8.793139975	8.501997298	8.424147943	8.534752214	8.252231365	8.820310822	8.339026399	8.224951193	8.963236944	8.78189416	8.399490713	9.577613176	8.462663998	8.562308716	9.039183893	8.5935714	8.702511141	8.429406479	8.58685313	8.134046451	10.75876309	8.422008399	8.530488699	8.62692063	8.919669807	8.667238016	8.224436118	8.706259116	9.106478551	8.702511141	8.645832556	9.109949577	8.855655735	8.392482215	9.579754336	9.758145379	8.813080043	8.752152803	9.008600071	8.940191479	8.91325722	8.26359514	9.587517287	8.771045404	8.575319582	8.851868989	8.073815382
ALPP	11.89436334	12.29766076	11.79436284	11.4421558	10.96430513	11.56738023	11.27552288	11.4151543	11.17567642	10.88930024	10.9807847	11.30237908	11.48185089	11.54095548	11.21991874	11.14858873	11.07696755	11.145071	10.96270212	10.64213444	11.12092203	11.27183941	12.0794399	11.26071715	11.46524677	11.79436284	11.36060392	10.89206023	11.19907385	11.30434124	11.44034499	10.73243418	12.58495592	11.16902385	10.80564324	11.3881022	11.6745919	11.28882495	11.06926929	10.76264655	11.00583883	11.08212878	11.30985272	11.94028677	11.81977189	11.17567642	11.71590472	11.15549741	11.17742553
ALPPL2	6.575005576	7.460500824	6.573179769	6.404390134	6.365779526	6.492186713	6.379842171	6.422803824	6.343480719	6.350631891	6.497358901	7.136376685	7.500742855	7.341021964	7.031926447	7.206969722	7.362626333	7.197130878	7.026232613	7.649266347	7.918810279	6.26692236	6.614269833	6.286243612	6.26342586	6.261777928	6.256945821	6.310163389	6.307723708	6.332334278	6.980578864	6.370746175	6.521376049	6.585674636	6.303376387	6.330328078	6.307195208	6.522097449	6.487240716	6.257850264	6.422517066	6.359722145	6.395964433	6.279804633	6.81007208	6.351959557	6.290806465	6.301833727	6.315437383
ALS2	9.223584308	8.105149583	9.277435524	9.374890562	9.597295082	9.280959037	9.89124868	9.686731399	9.783361093	9.835266477	9.291480695	9.440454719	9.336879122	9.207807711	9.291737421	9.262996271	9.175931756	9.153955419	9.487505109	9.130457199	9.335575876	9.73585679	8.385372099	9.670268362	9.622130768	9.549169784	9.330725164	9.454156016	9.529570594	9.371686215	8.142212729	9.130172477	8.472748855	9.220199396	9.466504183	8.729610453	8.841897927	8.924873427	8.791719191	9.19020183	9.201519481	8.790718511	9.586888052	9.368629262	8.607407434	9.420994343	9.496740166	9.657205537	9.5135427
ALS2CL	6.4882706605	6.5333191205	6.5007442165	6.4701720835	6.342050741	6.3631077225	6.389682406	6.41598607	6.302109541	6.338929568	6.35295613	6.593745785	6.715744716	6.7367015585	6.5581035635	6.6784499565	6.6697205545	6.5411417305	6.5505729215	6.6527550955	6.6552409815	6.3105142895	6.328160731	6.3989560285	6.3063242075	6.3822582155	6.3334762525	6.365573329	6.3295059905	6.350784403	6.487445495	6.3097328595	6.339572525	6.359666989	6.3352151635	6.3306122665	6.298449069	6.372706458	6.3897922445	6.338254279	6.400573918	6.352693748	6.3419004245	6.3367841535	6.3329242795	6.353026782	6.3659349885	6.3712764135	6.3571064025
ALS2CR11	6.121489025	6.17581406	6.142861821	6.190220152	6.123165055	6.191356643	6.185477161	6.153217242	6.180580036	6.196184433	6.154204611	6.163243592	6.168245032	6.179350258	6.160598849	6.134792577	6.112087688	6.166228613	6.159973969	6.245103896	6.175690498	6.176987493	6.191621831	6.249854016	6.210505827	6.175594342	6.109423089	6.149890747	6.168440614	6.19316912	6.246734709	6.188315222	6.272459263	6.18551688	6.136860977	6.168156296	6.208678166	6.144844315	6.149691549	6.09348448	6.13517263	6.23397995	6.220909569	6.181177994	6.185793551	6.177907975	6.222070527	6.181558805	6.120630698
ALS2CR12	6.424324838	6.177874873	6.51735652	6.350421175	6.336434401	6.383335774	6.505673621	6.406633667	6.332373193	6.398963858	6.307929832	6.504025152	6.438939763	6.379701105	6.510243231	6.503339464	6.251574249	6.308404624	6.426999949	6.49086846	6.240705629	6.478078745	6.271232754	6.513873275	6.492330726	6.432093199	6.515878958	6.413224095	6.615676473	6.569508058	6.195357606	6.522701839	6.263401436	6.347387039	6.457189522	6.435161638	6.427526163	6.546406206	6.570676481	6.647127546	6.494525483	6.512371372	6.469897332	6.241818461	6.399560629	6.508810336	6.485893156	6.448227671	6.331446592
ALX1	6.470920456	7.0543882745	6.4804738085	6.369847193	6.3785563365	6.433732203	6.424777804	6.3745271355	6.326746286	6.37698675	6.423624025	6.4829448555	6.7146205135	6.5181068485	6.3693757005	6.416165106	6.367556237	6.3766873355	6.3198676665	6.4217979735	6.5155608245	6.3625417835	6.979948719	6.4119394655	6.355771605	6.4140778095	6.410180411	6.444637226	6.3715824995	6.401062163	6.640777752	6.3700602795	6.6131983425	6.335145158	6.365046963	6.458433455	6.653179515	6.416853175	6.3890034705	6.4279399305	6.388203911	6.425292794	6.347167466	6.342117303	6.5000965675	6.378013013	6.294613439	6.3700041635	6.323593018
ALX3	6.2939736065	6.991830152	6.3322802095	6.234476258	6.255075709	6.373656881	6.305736141	6.3390456775	6.2762450335	6.251940852	6.3087112255	6.4535999795	6.574517837	6.5430657905	6.361467382	6.453636809	6.4775421285	6.395387373	6.3524521045	6.5432790765	6.440064851	6.305319372	6.6266529185	6.285241317	6.324964639	6.2881492285	6.2409629155	6.3017814035	6.2878717395	6.3167361965	6.705365519	6.267715774	6.2955158125	6.315959758	6.2759946225	6.2984293705	6.375858019	6.2416844695	6.426960654	6.272785701	6.3993167295	6.343387007	6.2303708615	6.3041095215	6.4317720135	6.3256216	6.273113339	6.226183303	6.30062786
ALYREF	6.4051541135	6.461481774	6.391472057	6.4466625695	6.3930916855	6.3599392895	6.441435389	6.4345296705	6.404206223	6.4121230225	6.389311341	6.251527163	6.2667165585	6.228686348	6.233174089	6.286072506	6.3267507695	6.2583226105	6.276002587	6.282033305	6.281662426	6.4269469085	6.303238727	6.383973003	6.390980819	6.3847913825	6.378165552	6.4447456955	6.455028458	6.4136033075	6.2723417855	6.367527167	6.266622344	6.3903484745	6.3761977075	6.3768808215	6.239513421	6.304359997	6.4093318895	6.2719512145	6.2863368945	6.3823391785	6.3383564565	6.4244593485	6.3008151095	6.306986534	6.3950873865	6.4334841535	6.3958949405
AMACR	6.32840632	6.269915798	6.32808413866667	6.52021870066667	7.10527484766667	6.586440199	6.65327004666667	6.66152096266667	6.94962934066667	6.65792135233333	6.93400322666667	6.50575588966667	6.468183401	6.48547650333333	6.54651113766667	6.57572551933333	6.602930318	6.535168146	6.73483491533333	7.10403312533333	6.85190592566667	6.63552853	6.40976186833333	6.70793504033333	6.65251095733333	6.675031461	6.61699324133333	6.964444872	6.73145555433333	6.64684398366667	6.46209480766667	6.86943251366667	6.464423522	6.63062892533333	6.97839631033333	6.48071203066667	6.551040891	6.54020254266667	6.622949775	6.64780382633333	6.80072324433333	6.63310164933333	6.71307732833333	6.67278022666667	6.31877529466667	6.59800265733333	6.85849280533333	6.823810723	6.83226812
AMBN	6.20501446266667	6.205544713	6.194484635	6.18430915466667	6.21761528066667	6.17349050233333	6.17246458533333	6.23218750133333	6.19708620733333	6.22530513833333	6.233516118	6.22246881633333	6.22160509666667	6.23536673733333	6.17856472933333	6.185185646	6.23332907566667	6.23622708	6.17117659433333	6.32278264333333	6.341738546	6.18081880966667	6.201572124	6.21992744966667	6.161500212	6.17996550566667	6.19544345833333	6.19210416733333	6.18346035566667	6.21656345033333	6.22264046466667	6.20520775333333	6.263483527	6.253015516	6.23934749733333	6.28130405533333	6.18638762133333	6.199626671	6.23035803066667	6.20769905866667	6.21090905666667	6.22330987066667	6.19875515	6.170909595	6.235681409	6.20397109033333	6.13757127133333	6.24866816366667	6.224150913
AMBP	6.235717721	6.184027707	6.179851209	6.233703049	6.175884792	6.30995558	6.17085079	6.217357145	6.244478823	6.238254381	6.231787102	6.175970257	6.248169032	6.225621632	6.160598849	6.081358988	6.151657261	6.263590486	6.181553599	6.15200463	6.273201565	6.139896151	6.212087086	6.17100379	6.292858157	6.230662159	6.159288911	6.263392081	6.156556323	6.194810807	6.21097945	6.221371085	6.134149915	6.157860979	6.242188807	6.241425508	6.248549648	6.234218714	6.14143504	6.14171616	6.181132909	6.199500209	6.19091453	6.436831057	6.173727021	6.221571516	6.259774336	6.166848822	6.271723086
AMBRA1	6.502114175	6.221187015	6.485704359	6.488307647	6.549980937	6.481316253	6.465047332	6.582356957	6.498949293	6.486046157	6.492370382	6.323568151	6.3749256	6.33435403	6.352020314	6.425928081	6.389084862	6.37338936	6.363397463	6.420085262	6.175690498	6.45372616	6.368808948	6.50790228	6.481988489	6.521639132	6.407798481	6.57162642	6.541862543	6.492502969	6.262546661	6.335522753	6.421303563	6.499926487	6.374889167	6.408679794	6.53148789	6.381172411	6.452417729	6.479425494	6.374755086	6.31703884	6.606528139	6.684929748	6.309634205	6.438293075	6.41591285	6.50255093	6.552726391
AMD1	6.992095342	6.590917701	7.128824328	7.363433674	8.08903842	7.662868313	7.908714534	7.462133498	8.08310081	8.091562414	7.649938532	7.468082434	6.9295499	7.543859357	7.410598132	7.307918588	7.121217038	7.327430432	7.560407652	8.080750659	7.870254886	7.847926875	7.432663143	8.069109849	8.126181284	7.505288045	7.927490448	7.611165088	7.655311441	7.825015973	7.550474262	8.063755453	7.100492838	7.56467382	8.183256566	7.721850562	7.786602391	7.572295086	7.764305839	7.925386895	7.819023578	7.540084664	7.928647759	8.022789508	7.061925637	7.699206365	7.820683045	7.842510854	8.05600866
AMDHD1	6.385525081	6.349450821	6.244554714	6.314052019	6.329375936	6.276865645	6.407578992	6.283941847	6.356895768	6.368433041	6.386437025	6.296889376	6.249615136	6.316536578	6.273680607	6.320276572	6.248667996	6.281129587	6.243576801	6.315823955	6.169468286	6.396795394	6.384971131	6.360329185	6.323124295	6.376418286	6.415432781	6.338624965	6.431883234	6.337827994	6.381769094	6.312098936	6.245550151	6.204890333	6.303376387	6.317919348	6.373973937	6.268643531	6.398303023	6.368613828	6.296262794	6.303969922	6.260962852	6.141349594	6.184020976	6.334312177	6.232614591	6.378127734	6.36715129
AMDHD2	6.476252341	6.320436757	6.328437366	6.391383675	6.442770808	6.413473204	6.305539817	6.476212885	6.419171698	6.370898345	6.481720068	6.305474989	6.360204476	6.284950196	6.347501531	6.382885649	6.327268466	6.355356642	6.346678965	6.290408483	6.223760235	6.376452186	6.24716091	6.449029725	6.391856648	6.402469603	6.379570002	6.548669157	6.366000304	6.476133712	6.457887081	6.478424933	6.289035611	6.351046862	6.448513809	6.30144126	6.243652529	6.243956099	6.302771405	6.34046871	6.41742703	6.498873089	6.414388339	6.476079347	6.234533505	6.386109519	6.281519356	6.459564144	6.427283278
AMELX	6.208509202	6.184027707	6.127199057	6.16613259	6.133539606	6.076880403	6.149340464	6.057345671	6.113661478	6.175348169	6.113885743	6.254027837	6.211868556	6.187090059	6.182422269	6.252487485	6.205754851	6.231040226	6.166026628	6.15200463	6.227939517	6.120062285	6.200982971	6.143498188	6.152328765	6.225891473	6.166879515	6.131371708	6.138846048	6.252702764	6.133539606	6.143690219	6.144935489	6.190437442	6.112133808	6.189855022	6.191913843	6.183655797	6.17707986	6.097201386	6.126529318	6.090382035	6.152637057	6.136352582	6.16362337	6.166158378	6.033891377	6.183460474	6.157650395
AMELY	6.180580036	6.179984331	6.150283183	6.312698797	6.221488916	6.290493849	6.202666904	6.200014765	6.154858384	6.237615998	6.269037785	6.20976457	6.069500717	6.154108011	6.144181125	6.146077322	6.138208624	6.103553879	6.169823985	6.245103896	6.268557171	6.224156511	6.332880894	6.199609349	6.130661446	6.212705055	6.14563166	6.144319825	6.122255489	6.181801636	6.22622366	6.022691503	6.216459063	6.18551688	6.159288911	6.174790619	6.250154554	6.212987691	6.175066678	6.147679561	6.264774142	6.185305944	6.196616172	6.208612719	6.143174376	6.271069007	6.185671766	6.199594715	6.100879604
AMER1	6.974107151	7.003930138	6.974786226	6.8150266715	6.6949502395	6.77461115	6.8871556525	6.815300354	6.7875153655	6.8570176775	6.705927679	6.8123589425	6.9017714595	6.7926889915	6.8018960335	6.7854449395	6.6957717145	6.8416647585	6.8160679985	6.547557169	6.846808138	6.704782251	6.790141909	6.7420890425	6.8440305705	6.797036914	6.807290901	6.8418388315	6.706112304	6.618115329	6.655495221	6.726958877	6.80513243	6.7611592715	6.715643861	6.8609627875	6.742937942	6.788315991	6.784196413	6.8492646985	6.7748284125	6.710699279	6.782016971	6.727516415	6.8741335655	6.757325239	6.684108564	6.8238894025	6.731646663
AMER2	8.6984606185	8.6167954325	8.785378197	8.3574594655	8.1780970005	8.486263707	8.590896364	8.7901402745	8.493759329	8.453012597	8.241704426	8.224376233	8.225781558	9.1183171265	8.513960206	8.3730259675	8.485344238	8.5814337285	8.32045312	8.2644083715	8.28558859	8.507295803	8.753027238	8.5410830555	8.7701037085	8.5272113715	8.764990558	8.278208767	8.229769625	8.4442906685	8.567720277	8.465684724	8.7876940405	8.433639835	8.2118328385	8.417933115	8.6739436975	8.722913875	8.441387788	8.573340501	8.57941433	8.7010677655	8.592608121	8.0870476755	8.565738155	8.7891603135	8.5069775775	8.3214385445	8.4617747275
AMER3	6.472016084	6.27146554766667	6.451004515	6.50447610733333	6.340917013	6.36499422833333	6.367830781	6.38897195933333	6.36821668866667	6.38709970666667	6.37935976566667	6.31158353933333	6.313222254	6.26903688466667	6.30865531433333	6.37633283833333	6.33562372566667	6.36456731333333	6.37288191533333	6.49032082866667	6.485174924	6.42839584966667	6.273300192	6.378830455	6.357841295	6.40664130733333	6.40594421233333	6.490621052	6.37284980366667	6.38053163866667	6.249838756	6.435407527	6.36841731766667	6.376089565	6.48012764133333	6.33732904933333	6.377565691	6.35288523766667	6.39278086766667	6.445044671	6.43584811	6.371102968	6.391369589	6.30302612733333	6.281132021	6.33588810433333	6.44034080966667	6.49004810266667	6.39584415033333
AMFR	6.5105489915	7.1672748065	7.4846237645	7.7164498405	8.0265859455	7.343623479	8.1252645845	7.854154077	6.670487269	7.864481571	7.9490236095	7.8616369165	7.8730493225	7.5519217335	7.6556015645	7.5248963565	7.6231744955	7.408187424	7.173526024	7.634124087	7.8187804855	7.934776941	7.4561663315	7.9508052825	7.800318555	7.662074614	7.8155945025	7.9416792765	6.8453616105	7.949520834	7.112230555	8.088144665	7.695904164	7.544704263	8.234548097	7.6121044335	8.171146316	7.3196016375	7.762137826	7.8031964605	7.7860956355	7.711156799	7.41171584	7.734173685	7.813511807	6.542116085	7.250440133	8.061403131	6.640264725
AMH	6.783134551	6.638680196	7.029955362	6.378612958	6.501604488	6.626303927	6.665461549	6.564945642	6.445928473	6.42009257	6.306474729	6.358766437	6.591237295	6.531225816	6.522016916	6.409766866	6.57473201	6.721650969	6.594794318	6.312266609	6.273201565	6.488229148	6.387745437	6.653091805	6.610625615	6.650397437	6.520388755	6.559248105	6.804017873	6.134299548	6.309253135	6.486000848	6.708541117	6.620355482	6.415734128	6.825737622	6.23502514	6.544146494	6.64958006	6.216250462	6.50700953	6.420327821	6.59904436	6.322985026	6.808151601	6.668403495	6.541422005	6.483328605	6.447002455
AMHR2	6.154638145	6.207254284	6.148256741	6.127005335	6.183767961	6.039086958	6.198630956	6.188590565	6.160936354	6.112230828	6.130893951	6.245209011	6.229155253	6.255448645	6.271628964	6.195122834	6.214512353	6.261566559	6.237351613	6.245103896	6.259000486	6.151075549	6.120602136	6.097258333	6.198358	6.155359561	6.180080842	6.236297641	6.055694597	6.171519952	6.213576402	6.188315222	6.036118217	6.234351457	6.164480204	6.134595915	6.091240347	6.097646568	6.080963307	6.083064676	6.072761469	6.078073768	6.045493944	6.172027313	6.248660847	6.121420368	6.142830453	6.099526287	6.174101217
AMIGO2	6.335753259	6.584283104	6.407093825	6.32082528	6.289600331	6.351382261	6.364110711	6.337345552	6.328488359	6.339614532	6.338011945	6.488416775	6.613741603	6.500148051	6.432031635	6.435968596	6.382869386	6.368702067	6.441089667	6.471790224	6.186105954	6.285057899	6.371669907	6.249854016	6.29992565	6.283099356	6.35472013	6.282025426	6.409573348	6.327416715	6.397774273	6.320386596	6.36850747	6.190437442	6.294558624	6.27147331	6.397080889	6.220196971	6.294614766	6.304661222	6.299018964	6.238953911	6.241561854	6.276666439	6.527015252	6.177907975	6.278336895	6.290347591	6.295474922
AMIGO3	6.212729213	6.12215502	6.161088674	6.140391601	6.120268906	6.166707828	6.17085079	6.245831461	6.142399655	6.106817214	6.198685679	6.141763524	6.206804438	6.210047684	6.162406854	6.186976115	6.230511734	6.229660166	6.211868556	6.196184433	6.093847914	6.194973886	6.179516024	6.163532247	6.174061585	6.183909958	6.161231177	6.199774465	6.196666168	6.159434868	6.15538699	6.143690219	6.208533828	6.199241799	6.147394582	6.168156296	6.220886239	6.138439226	6.161487355	6.14010908	6.072761469	6.218833304	6.152637057	6.175965768	6.206671939	6.185905851	6.171736634	6.141623893	6.135322089
AMMECR1	6.6953457605	6.528702574	6.773011685	6.5825184575	6.5592409335	6.5993686775	6.515597586	6.603962605	6.5615485205	6.625047274	6.5245320225	6.4807193725	6.4450054325	6.465217545	6.4145626205	6.416938418	6.4020782125	6.476072192	6.440111312	6.371420211	6.384421482	6.523402887	6.40953865	6.452198404	6.4706570185	6.547115123	6.5252727445	6.5126335045	6.534359446	6.485335348	6.338222022	6.406926282	6.433095293	6.4200154895	6.543021338	6.544307728	6.33655134	6.426817156	6.408745995	6.4296498075	6.4145648355	6.5335749305	6.408078572	6.4522557915	6.423904506	6.533122478	6.5238907355	6.546582546	6.5536431335
AMMECR1L	7.610660468	7.45157509	7.740932983	7.576465743	7.441131015	7.554779143	7.515874822	7.377926361	7.556735978	7.572990337	7.366127085	7.249243647	7.142749595	7.114274672	7.161336446	7.066698351	7.199104332	7.113809648	7.239039639	6.923972029	6.840399141	7.472076573	7.756286394	7.496351372	7.408834268	7.458922884	7.588060238	7.361549386	7.371119945	7.311402406	7.222154106	7.208154265	7.536900644	7.259322814	7.122111369	7.319727201	7.318534163	7.169131479	7.116334238	7.298675801	7.309537274	7.16231617	7.314362236	7.51847053	7.530816946	7.467506206	7.432297481	7.267330265	7.252551894
AMN	6.323473282	6.190359591	6.18166555	6.258417896	6.106581648	6.159401327	6.092338284	6.201526119	6.17358461	6.188970635	6.27341787	6.233739437	6.125501235	6.223831278	6.195156012	6.23739425	6.268583342	6.138521561	6.22923181	6.199392926	6.293133808	6.123561254	6.132733943	6.229129341	6.168469855	6.198232118	6.14563166	6.219512329	6.178671245	6.122287466	6.177730492	6.285006804	6.166903347	6.216156597	6.251413751	6.30144126	6.163659753	6.253990571	6.183110112	6.214959416	6.166032715	6.190732065	6.348213299	6.302693647	6.197995323	6.221571516	6.212384049	6.285497681	6.261777928
AMOT	8.951610074	9.444678895	9.04856963	9.341357809	9.723701716	10.01205353	9.684029296	9.031882004	9.433970491	9.733948858	9.659839925	9.836697023	9.588801448	9.534102981	10.03742227	10.03666152	9.966878932	9.910664553	9.766853695	9.278519084	9.460011637	9.869513521	10.53938981	9.665008643	9.836697023	10.05027345	9.617419349	9.504800154	9.985458747	9.802090554	10.29127865	10.22908497	10.60602885	10.09301179	9.737428917	9.847866101	10.86526142	10.52431036	10.50168526	10.06487696	10.25281286	9.958001045	9.741290654	9.656531789	10.54179808	9.654576961	9.724432211	9.21323264	9.479649383
AMOTL2	7.008274	7.353435895	6.908780692	6.864560998	6.667003704	6.840155916	6.553304089	6.868523267	6.659811172	6.659949057	6.731926977	6.610938457	6.472646502	6.541729582	6.550356763	6.465520078	6.476602773	6.588628999	6.649152481	6.445865015	6.404713669	6.815700316	7.176027486	6.747286407	6.780716569	6.91989762	6.709662179	6.857340927	6.855837237	6.712609081	6.606451349	6.776189908	7.238861351	6.737441666	6.665335771	6.792446875	6.762303734	6.888083157	6.820046265	6.621656041	6.79963571	6.645250908	6.849256483	7.059935323	6.987355095	6.897791161	6.809754531	6.71883244	6.728744202
AMPD1	6.107574205	6.143713025	6.123182719	6.264426859	6.284981759	6.200151069	6.133747158	6.170835695	6.17091631	6.113527326	6.150678001	6.090942479	6.139280052	6.13437099	6.111439539	6.154721096	6.076328586	6.127948753	6.207010122	6.094224022	6.17915266	6.019212803	6.139945236	6.080111007	6.190921909	6.096128102	6.105486759	6.155785366	6.086361772	6.073520098	6.246734709	6.109430945	6.178305473	6.046459304	6.160927142	6.062135933	6.070426889	6.175007632	6.153455771	6.154943946	6.124728055	6.060596579	6.047797193	6.341112478	6.15306311	6.192053041	6.147850828	6.139924246	6.174101217
AMPD2	6.1653767765	6.040217567	6.104113884	6.091996366	6.1533886385	6.1354098115	6.11635	6.074543617	6.1501991525	6.099236409	6.143283016	6.096605853	6.0850324065	6.1271039015	6.1361061115	6.132628078	6.068924055	6.1349432415	6.1512790785	6.114737551	6.2024137675	6.095428864	6.0951482975	6.131051448	6.164013814	6.123596692	6.1534244265	6.090399069	6.108421996	6.126277913	6.19833893	6.14346017	6.1895900995	6.132465853	6.1979972735	6.151232511	6.188108948	6.0603181305	6.184361016	6.145552011	6.1777017265	6.22879514	6.1799566605	6.1602209725	6.1441338005	6.114663939	6.1327061925	6.1262854605	6.182819138
AMPD3	6.300639514	6.329188703	6.2993109775	6.29984155925	6.2526947295	6.2964841195	6.286302154	6.353851628	6.28017597	6.27794240575	6.26819990025	6.31827057625	6.34523551425	6.335342618	6.32421713175	6.30742561325	6.352958461	6.30552720725	6.290690746	6.32272247075	6.26676548575	6.2554848685	6.29319192075	6.269530983	6.239205264	6.28413926625	6.3050990845	6.29886178175	6.302288816	6.28178304175	6.29925044875	6.280865209	6.34013106375	6.3252845135	6.32911841025	6.34726919325	6.26914743075	6.2852857735	6.323463709	6.279843333	6.24280207175	6.368518202	6.29798686825	6.26152136425	6.3313355215	6.32402533625	6.3084761605	6.24130106775	6.30552840025
AMPH	8.4324110425	7.612028629	8.2742872135	8.669354372	8.7392051315	7.981190558	8.524735673	8.6753454835	8.5675833825	8.693074581	8.493064515	8.061115172	7.866280303	7.2046249045	7.951489181	8.0482659435	7.6665054125	7.798240808	8.203321038	8.531019882	8.613177819	8.411862523	6.82610652	8.4416980085	8.652696637	8.265687765	8.0235976755	8.5371221755	8.278468973	8.272236494	6.7297938645	8.3928723425	7.1494185345	8.040493545	8.8028677095	7.7149551255	7.1506120375	7.426665356	7.842869532	8.2229194935	8.173796807	7.8379109585	8.670909849	8.685496908	7.1719790575	8.1715267015	8.494426479	8.661912069	8.686987926
AMT	8.411554995	8.353475884	8.353759944	8.373101518	8.011162656	8.016136219	7.919774004	8.120160963	8.058433495	8.149074184	8.190213959	7.38811723	7.566850184	7.768709632	8.028201485	7.622910313	8.058980318	7.882581787	7.684160669	7.311309226	7.548296944	7.703013177	8.505532422	7.583608182	7.815396676	8.024450674	7.738676746	7.853890207	7.924441969	7.916603707	8.017869137	7.554779143	8.047653028	8.01514526	7.806969982	7.567693145	7.726020838	8.223665035	7.604608783	7.679037366	7.715714423	7.978636209	7.703249308	7.97992066	8.010488395	7.771867851	8.021049501	7.75317848	7.868565631
AMTN	6.12546966	6.173837501	6.074912206	6.106719498	6.109423089	6.08597688	6.107798709	6.180836425	6.135974615	6.103677828	6.166513073	6.281617536	6.277264439	6.316536578	6.199938236	6.261753132	6.198875934	6.309245632	6.105149185	6.190086833	6.249854016	6.067356073	6.125476737	6.103603972	6.115866287	6.075223104	6.168677167	6.17253273	6.089271563	6.168333291	6.190151518	6.192614459	6.090445057	6.174461099	6.051331697	6.109599431	6.097400606	6.076993969	6.2014324	6.195283616	6.039451603	6.115962814	6.116288776	6.196103931	6.203145615	6.118125619	6.100499003	6.210738052	6.07354738
AMY1A	6.742073885	6.460675555	6.69336491633333	6.79500836633333	6.79274144066667	6.7018537	6.66484526966667	6.767325285	6.737594469	6.736061114	6.79256386133333	6.57247806466667	6.44007049033333	6.52349854033333	6.69895067966667	6.63342921733333	6.59327660733333	6.656490083	6.64176136133333	6.68707508566667	6.55828677366667	6.54060271366667	6.45353688033333	6.493793426	6.50881648066667	6.549408992	6.35014440033333	6.55024199866667	6.472551431	6.55706957266667	6.516824687	6.56157558933333	6.51626411133333	6.56493670966667	6.557385876	6.48503748333333	6.34471666266667	6.52968407433333	6.53827231866667	6.49156014266667	6.55217830833333	6.51219992433333	6.601230777	6.78354281866667	6.43900888566667	6.58269188333333	6.564546546	6.47965346066667	6.61370042366667
AMY1B	6.62790416533333	6.383712821	6.63022198433333	6.82825130966667	6.815800097	6.73399414933333	6.76611802133333	6.90145742033333	6.91456866366667	6.86676547933333	6.85363492833333	6.48937051166667	6.45651682366667	6.46569309666667	6.64701282133333	6.546125281	6.56203695066667	6.5786726	6.61197650666667	6.524253854	6.48212682966667	6.58277301733333	6.27402860633333	6.488278522	6.56176126733333	6.60924581966667	6.51935603466667	6.660703854	6.58134319666667	6.75174056133333	6.30930712033333	6.56499521733333	6.27910795766667	6.54352830766667	6.654621929	6.449519272	6.38147477633333	6.51535725633333	6.593683447	6.60534186233333	6.70630638033333	6.70115612633333	6.67559217666667	6.78693608966667	6.375441675	6.56768379233333	6.65950910833333	6.64354096666667	6.70918708266667
AMY1C	10.21176354	9.78670081	10.01613355	10.3578177	10.50168526	10.2671971	10.01575414	10.23963985	9.445876865	9.900811025	10.49874205	10.13352747	9.830985103	9.854515268	10.31456082	9.865272517	9.960659133	9.745449297	10.33120654	10.51351438	10.43296947	10.28006262	10.41387474	9.961400181	10.2191052	10.06578545	9.71646674	10.0010853	10.12313021	10.09474508	10.27511587	10.54451497	10.40745725	10.53938981	10.12744493	10.21362883	9.626198312	10.45257942	10.47763814	10.11681308	10.58316313	10.29216471	10.24741578	10.66693523	9.855223764	10.03187357	10.35886087	10.22280309	10.08979569
AMY2A	7.08932169066667	6.51025133066667	6.979837338	7.03641528233333	6.92559915066667	7.01795331966667	6.89064998	7.18262214466667	6.92617225866667	7.00926890233333	6.859363112	6.96679311866667	7.10141110666667	6.994762132	7.06370332133333	6.99029323733333	7.07022854433333	7.040026066	6.94803971166667	6.85286981333333	6.739003655	7.00465609033333	6.710333181	6.69405375	6.79265122033333	7.033761303	6.850788836	6.98780506466667	6.95629218433333	7.07940862766667	6.660999518	6.85349333366667	6.73563756366667	6.948855178	6.93547585266667	6.87138115766667	6.79732931833333	7.02575774766667	6.94435037433333	6.95994341866667	6.96988246733333	7.07713333066667	6.95031049933333	7.118242211	6.74574766033333	7.00363388933333	6.98154973733333	6.97926719766667	7.045172131
AMY2B	7.238333648	6.3528968245	6.932073985	7.0500363845	6.9721279515	7.081599859	6.921149809	7.1606790975	7.036443552	6.9569720655	6.9005695985	7.011011429	7.09516855	6.989555045	7.0716347775	6.989547646	7.196121157	7.125044047	7.018048316	6.620881833	6.7678577155	6.9890511255	6.651382037	6.713274218	6.8112107355	7.0338219395	6.9709647965	6.943433572	7.067351109	7.2745652895	6.648862052	6.943074541	6.679435952	6.9575705775	7.1616832915	6.830651345	6.8673586595	6.985101446	6.970860963	6.987036545	7.3131286965	7.290616433	6.9955716905	7.2671247045	6.806098443	7.025078627	7.0297765855	7.105129293	7.232966975
AMZ1	6.217284321	6.272594641	6.2143906555	6.3149233885	6.2878584885	6.228784876	6.2575548185	6.2512782635	6.250848151	6.2670111455	6.2813041545	6.208750928	6.1907354065	6.20574431	6.230257078	6.1392232485	6.183457133	6.235773324	6.1896863645	6.26884619	6.2643321485	6.270193784	6.229360362	6.2546049065	6.27627261	6.263425518	6.271480744	6.3030987235	6.3136870025	6.2279069505	6.28639616	6.3002943265	6.244815824	6.284690479	6.169148513	6.304163421	6.3192661465	6.2874010285	6.2600562635	6.3083446375	6.2966888285	6.2950630705	6.272210735	6.457401417	6.202264025	6.258765723	6.2979099575	6.252363827	6.269882038
AMZ2	8.191492801	8.2749392825	8.3029754295	8.274231052	8.5933661665	8.356739761	8.4875226175	8.318735852	8.5803677655	8.4023460475	8.459101242	8.2830190485	8.3628127775	8.47419221	8.557194831	8.439726088	8.5287575075	8.436830178	8.5650388475	8.409917685	8.2891133265	8.401148104	8.277877208	8.463859463	8.454341929	8.50668883	8.3562297895	8.5014346405	8.545482949	8.3962802695	8.6107593865	8.452678299	8.63728885	8.588756438	8.478136366	8.455118768	8.2772978125	8.495882017	8.531446829	8.4673775235	8.4888663175	8.4696935225	8.403979134	8.3607876145	8.258457825	8.396672653	8.473828868	8.5084468165	8.5078132915
ANAPC1	7.1947931235	6.883967584	7.188811009	7.2674259285	7.3508841055	7.1345098825	7.3206405115	7.4254306895	7.4054432775	7.3474521965	7.2813129505	6.958780786	6.8695146485	7.0303413035	7.08219589	6.9185681355	7.104676699	7.0450000515	7.0496673845	6.979690346	6.7809546855	7.2160781445	6.934875784	7.1520304695	7.2561200035	7.176997011	7.1451046855	7.279344431	7.1928838295	7.28513882	6.7893649905	7.1740835125	7.1146071075	7.105036076	7.4027853855	6.977473352	6.9818749975	6.96237138	6.989044862	7.149276247	7.132011897	7.2019511775	7.1333219945	7.2590454875	6.9385955445	7.2119735065	7.1503001185	7.312492208	7.304057812
ANAPC10	6.948011702	6.517621035	7.04283647	7.345294151	7.750524477	7.589545573	7.686374616	7.471447682	7.836742437	7.749382069	7.618880456	7.192834915	7.011647589	7.055178834	7.602010576	7.336428341	7.52220191	7.599406532	7.487778579	7.240016794	7.234432402	7.624425632	7.40134611	7.64905062	7.519237904	7.522840474	7.403445225	7.634121784	7.72309715	7.694831202	7.368425205	7.608364319	7.593247958	7.56467382	7.642386957	7.586957854	7.265156571	7.531636972	7.491384854	7.691473885	7.701558435	7.568852895	7.576282596	7.565771862	7.42242146	7.542435204	7.650888087	7.663237423	7.670847211
ANAPC11	6.720914151	7.04404336375	6.7826912475	6.71823520675	6.662739049	6.63429626775	6.69190103075	6.6706730155	6.6275351045	6.631967847	6.740608416	6.878090552	6.9579705705	6.9280798235	6.776345939	6.8344452675	6.72991803825	6.77079768275	6.8033884005	6.82955908425	6.92762292975	6.6537257695	6.70899892875	6.6915439235	6.6697430285	6.660821355	6.65052524525	6.674459535	6.6669821385	6.5889053315	6.78783010225	6.72540835	6.802336008	6.6979226775	6.686723102	6.7075562985	6.6415896555	6.59963720975	6.680440302	6.57553248225	6.671472099	6.6362460405	6.68298066025	6.67084087175	6.8393879265	6.69359166425	6.6734017315	6.67359618175	6.62442952425
ANAPC13	10.1793412	9.832395159	10.03581176	10.74573853	10.79349551	10.45995339	10.55505059	10.43130017	10.81652556	10.75367146	10.96863155	10.42920195	10.13521839	9.935848258	10.62477895	10.54067443	10.34680896	10.29314027	10.62722031	10.71548874	10.65100753	10.51138668	10.12568456	10.61844396	10.70836542	10.45257942	10.55278522	10.81652556	10.65613088	10.79090362	10.11512641	10.78306231	10.38068981	10.63631707	10.75124757	10.32742685	10.45257942	10.32234251	10.4734125	10.44858314	10.6877992	10.4870799	10.63631707	10.76889596	10.17046323	10.49666329	10.62947904	10.70492928	10.5889118
ANAPC15	7.116334238	7.046299716	6.82810345	7.173063412	7.105929187	6.947737237	6.808602743	6.983489793	7.02646571	6.992782695	7.023032254	6.842434803	6.695005077	6.694058061	6.848506128	7.26632301	6.949160035	6.89498697	6.990746829	7.065232692	6.922096055	6.843777351	6.749162031	6.822915614	6.987228258	6.923885703	6.998856532	7.137954383	7.073213169	6.881783837	7.451900923	7.426772126	6.890658084	7.141146544	7.301998947	7.121643423	7.224613509	7.199711517	7.451361434	7.131276257	7.372511898	7.408507895	7.173524228	6.806680302	7.181541912	7.03591887	6.967009102	7.179315096	7.210561528
ANAPC16	7.803263384	7.851362752	8.211609351	7.606621118	7.556735978	7.620834715	7.958490913	7.674807577	7.544982466	7.71772249	7.448167382	7.998058587	8.218506347	8.012328036	7.521244492	7.513158808	7.646777763	7.631339421	7.783210901	6.96412883	6.922096055	7.732279336	7.918530445	7.886581487	7.588060238	7.484284799	8.07906369	7.580138024	7.763727867	7.345193953	7.610660468	7.309635004	7.936500621	7.803130867	7.335876036	8.069400488	7.861400262	7.641083688	7.559452186	7.507781029	7.659518798	7.824442923	7.564767397	7.570140242	8.244884459	7.769729041	7.508204088	7.565660243	7.491587379
ANAPC2	6.2000014995	6.0853040085	6.170946902	6.2110905715	6.191159136	6.2346906305	6.172694308	6.2654398575	6.226909194	6.196288821	6.2157875825	6.1705629925	6.151629244	6.30573224	6.2490199145	6.2475775075	6.2190600425	6.279781401	6.2379652315	6.221055941	6.242987092	6.1958593755	6.1411352205	6.2610837715	6.228067195	6.265729918	6.191671856	6.165284136	6.231357735	6.205790258	6.272741156	6.219280325	6.198280217	6.262708158	6.3528285335	6.284471609	6.29455689	6.276362112	6.3629663365	6.320927064	6.3521328365	6.290016521	6.236346868	6.209843501	6.2513649735	6.2618435075	6.2077516025	6.2224627745	6.255131799
ANAPC4	8.960975904	8.15246748	8.875298421	8.768855962	8.772653262	8.50924204	8.524899667	8.845156625	8.932984606	8.625550919	8.686969902	8.403175995	8.377003306	8.646941207	8.426235133	8.385978128	8.803375247	8.613927936	8.338381571	8.200210017	8.131977488	8.823833247	8.525067086	8.487588514	8.615382851	8.873403701	8.674560894	8.552780548	8.615382851	8.875298421	8.3923265	8.213663167	8.819664435	8.747430739	8.397607695	8.198084514	8.600906502	8.653000479	8.301186619	8.434888751	8.691505092	8.703881769	8.582644053	8.45478053	8.27903679	8.584849288	8.62803878	8.777841752	8.561762851
ANAPC5	9.714582615	9.04218532	9.760932633	9.641012461	9.320259373	9.338781233	9.322921037	9.899337419	9.587517287	9.527803108	9.395803473	9.105793312	8.839826567	9.834166907	9.540069138	9.419464737	9.461492145	9.527488068	9.3392983	9.510894848	9.301649272	9.55924826	8.974039564	9.44871531	9.825951142	9.58107995	9.48808879	9.496158136	9.492100596	9.71646674	9.001880789	9.296160235	9.211983996	9.368082248	9.413894324	9.225115975	9.141958067	9.450432371	9.253943468	9.783980246	9.592488099	9.472289383	9.388040202	9.21519364	9.021845649	9.54125709	9.677074097	9.632066562	9.645887266
ANAPC7	6.20464403	6.10409088	6.295777743	6.492245175	6.777018861	6.558073224	6.634020572	6.412370211	6.720373429	6.840455315	6.706642241	6.401976676	6.384111176	6.393925187	6.631541168	6.391607526	6.402331582	6.482868332	6.550144467	6.609965838	6.329991443	6.670875771	6.214354178	6.658548009	6.709715365	6.55320938	6.539331926	6.7655295	6.615676473	6.616077793	6.275298766	6.973380827	6.354184632	6.688194171	6.809708706	6.476393567	6.597770448	6.44661474	6.561504293	6.800696955	6.762536379	6.62192156	6.689977678	6.677492035	6.783539166	6.676184091	6.75278611	6.692585463	6.850179673
ANG	6.9321044585	6.693280546	6.766166317	6.760524272	6.696090074	6.698883064	6.8555576315	6.8331007875	6.715724018	6.701808446	6.7752194795	6.863063704	6.791860818	6.944573678	6.783304158	6.812564429	6.812189307	6.7984663485	6.878104201	6.751882507	6.807735409	6.8261224935	7.268436621	6.897778964	6.8659566685	6.809787573	6.8100854095	6.706289426	6.8467651165	6.744636037	7.15649704	6.656706588	7.1781859465	6.852005666	6.6546087735	6.536707116	6.626606792	6.8026077065	6.577328946	6.5180169285	6.6743404305	6.815325707	6.695491748	6.8299948595	6.856725193	6.728150624	6.6642506625	6.7056344485	6.6114802235
ANGEL1	7.972440168	7.622781806	7.614574384	7.561168672	7.437178057	7.354123487	7.731448274	7.742033954	7.441131015	7.524074354	7.526676619	7.573449047	7.378601352	7.786219155	7.670395536	7.652346014	7.443168097	7.659620171	7.669862867	7.569940932	7.301524247	7.644903372	7.705676709	7.637645141	7.703609841	7.641827232	7.810614519	7.740932983	7.620594084	7.813608242	7.726020838	7.473082232	8.059393183	7.614927319	7.782080443	7.585765367	8.23833952	7.77965622	7.333887954	8.026033599	7.756024521	7.978636209	7.698953408	7.19834081	7.56793213	7.610924213	7.621531156	7.610194318	7.52700484
ANGEL2	10.07897481	9.419691984	10.06444967	10.31840339	10.02460049	9.819304174	10.33997132	9.9911738	10.38161419	10.43875014	9.96302889	10.14283063	10.18460737	10.00474282	9.996984254	10.28763513	10.03666152	10.03666152	10.17317326	10.15566788	9.998590977	10.2644447	9.812212429	10.22822811	10.2082641	10.27461077	9.932726759	9.766853695	10.19640631	9.85667182	9.645557674	10.1092346	10.06487696	9.960659133	9.90389275	9.983759685	9.744043715	9.847866101	10.34990553	10.07695144	10.11087854	10.08234576	9.994709454	10.07396485	9.841376758	10.10852112	10.34990553	10.06896752	10.2037938
ANGPT1	6.7637320465	6.5141678145	6.676160301	6.8172110325	6.6484116285	6.981448434	6.7548089115	6.5901708115	6.6928753445	6.7468500685	6.763805646	6.5781062385	6.458144521	6.4749005965	6.6996266035	6.554108185	6.7391883205	6.664884284	6.721757224	6.367528939	6.4407236585	6.8724582395	6.750376401	6.687794197	6.6901452275	6.6866576235	6.684719267	6.664712263	6.668090071	6.7573826175	6.703532173	6.506356144	6.467879161	6.7667635265	6.5514157305	6.6865515235	6.809585125	6.822611983	6.712263083	6.8055872595	6.7410371485	6.766856767	6.641973561	6.6583827745	6.721096721	6.9078042835	6.7690257315	6.879155704	6.5660029495
ANGPT2	6.57261421066667	7.10613669166667	7.12988929233333	6.53319661933333	6.43253772766667	7.04160951666667	6.755377086	6.27922537733333	6.55904174533333	6.553948815	6.44998318433333	7.74925605366667	7.42278307233333	6.707523872	6.35288432966667	6.665699104	6.80486279833333	6.95405876333333	6.76721105233333	6.227613544	6.42848699233333	6.89909607666667	7.616753712	6.87845568733333	6.70093754233333	7.348952606	6.80472858366667	6.318746445	6.92250167166667	6.58106892933333	8.563777262	6.39105051566667	6.63350220033333	6.60263456133333	6.46420700633333	6.87345298033333	7.492348505	6.78124091133333	6.500301127	6.57456105833333	6.418159814	7.547435893	6.557744377	6.59639155766667	8.07256866233333	6.67966435133333	6.46059791333333	6.80170211133333	6.43005052233333
ANGPT4	6.123469364	6.186108403	6.129189654	6.094929868	6.179851209	6.141060243	6.061351336	6.158158171	6.195596233	6.082840836	6.128827413	6.161185642	6.149316015	6.119811496	6.153550579	6.136617092	6.136285201	6.055620866	6.196038645	6.183584389	6.166489994	6.226751944	6.107300103	6.230649518	6.034224953	6.12248721	6.114745974	6.157830408	6.145180625	6.155823742	6.195357606	6.219135325	6.146681809	6.084971219	6.112133808	6.183507703	6.108328129	6.183655797	6.099484353	6.083064676	6.117723467	6.20291544	6.116288776	6.123024998	6.097288889	6.102513853	6.187347975	6.108239114	6.114208593
ANGPTL1	6.078661015	6.143746723	6.1732693965	6.1855821925	6.14234786	6.1559259375	6.1566239245	6.1383553535	6.1545635145	6.197884083	6.1613269165	6.14415744	6.280059762	6.2093993535	6.20382135	6.176394476	6.2330392575	6.1870682655	6.1851279255	6.1938010335	6.1582403395	6.1735774245	6.145480551	6.19509894	6.2179197565	6.187686209	6.166123241	6.171002773	6.2194129195	6.188989696	6.2323699745	6.1834473285	6.279646991	6.1613815785	6.088754765	6.1438921475	6.1833741385	6.1853787775	6.1777433365	6.145239564	6.165084543	6.0996375635	6.2292005855	6.1717871785	6.186498881	6.1411575165	6.16051954	6.096677671	6.162527017
ANGPTL2	7.098524874	6.798828621	7.184417233	7.02639171	7.309845917	7.939052005	7.050813383	7.581566863	7.37997338	7.226486584	7.682615996	6.669796467	6.57210937	7.324721677	7.372721262	6.486725863	7.813898573	7.704452579	6.673678197	6.816218016	6.686027672	6.924859859	7.103675964	6.781647897	7.182529003	7.298074642	7.281410427	7.187938679	6.935953544	7.103427506	8.097848607	6.704637382	6.890658084	7.099785003	6.621246348	6.93433649	7.178366841	7.520013824	6.87025039	6.962038141	7.238758261	7.290871302	6.839664514	7.619363897	7.559917373	7.451251443	7.326750881	6.883634328	6.986728119
ANGPTL3	6.245183792	6.167904906	6.1752064695	6.2053360075	6.135908282	6.1475798515	6.1445935315	6.187783511	6.1369877555	6.152427336	6.217764556	6.207701513	6.1689893735	6.1722678635	6.2373511465	6.141267528	6.161593521	6.162253975	6.2194351	6.2100944115	6.1954192325	6.2133229335	6.2003467925	6.2170084885	6.1834139275	6.17589262	6.1709756395	6.263555074	6.1753441645	6.1487088765	6.1394287715	6.153695913	6.230625307	6.1363896055	6.162916935	6.1989967005	6.1738736585	6.1994681685	6.215393137	6.1397820025	6.2144251255	6.2158526825	6.101730146	6.3009267495	6.2030411065	6.20047618	6.1570931725	6.1277184255	6.1849572125
ANGPTL4	7.92907303833333	8.13713552066667	8.444638729	7.54945097633333	7.209764983	9.06368762866667	7.475093516	7.750859482	7.79670537566667	7.131389397	7.47688501766667	7.61071449333333	8.61747359133333	8.440537022	7.29562838666667	8.02428952833333	9.034071124	9.441430863	7.69178756266667	7.062292392	7.82715120066667	7.96589736966667	8.757868744	7.764774174	7.962477432	8.52068547766667	7.78834782266667	7.73824752366667	8.414694709	8.16718569466667	9.101083589	7.74182913	7.41065071733333	7.78632774566667	7.90506150466667	9.46702733166667	9.01795596166667	7.72996399766667	8.52635145533333	7.84402495566667	7.550547599	8.37939757433333	7.72644189333333	8.519659767	8.76301791666667	7.85126829533333	7.91911539766667	8.359076233	8.275282365
ANGPTL6	6.476252341	6.420023242	6.464561289	6.387685676	6.299173156	6.433226602	6.375173589	6.327482348	6.343942149	6.319322805	6.307929832	7.217893315	7.112455515	7.322674499	7.066000711	7.104504669	7.088483808	6.989197638	7.146053291	6.890658084	7.091306116	6.203489377	6.242311271	6.260444456	6.387865563	6.280144779	6.258692373	6.385759462	6.295955613	6.302579577	6.809935999	6.413447436	6.157979614	6.442061967	6.482449911	6.386352697	6.20303056	6.281484887	6.341838294	6.218688105	6.405255633	6.394950717	6.414388339	6.264964799	6.427152953	6.329075336	6.279862188	6.397991938	6.253497283
ANGPTL7	6.134037239	6.283661789	6.20394313	6.209206646	6.210192905	6.151953242	6.36803585	6.135553895	6.28124991	6.20240727	6.196977254	6.387806983	6.300013314	6.34921593	6.320355286	6.350379135	6.302615624	6.321723162	6.318515376	6.241561854	6.186105954	6.269230635	6.275777229	6.150943597	6.212161341	6.133890491	6.217326266	6.199774465	6.248683064	6.216547201	6.347242943	6.252819201	6.188303508	6.295460994	6.260465369	6.303969922	6.193663709	6.364575954	6.418992702	6.238904558	6.302339912	6.179788649	6.217171186	6.147470426	6.189392399	6.21855738	6.160402536	6.174070441	6.211641709
ANGPTL8	6.659811172	6.359845854	6.424801983	6.382407407	6.33757009	6.367546711	6.414425694	6.654604589	6.404039742	6.452994442	6.414267153	6.308527166	6.340347997	6.309238128	6.281687314	6.294778025	6.276921875	6.349282984	6.295027869	6.319241217	6.223760235	6.38847946	6.431452131	6.359425503	6.401459502	6.412009038	6.42009257	6.427805445	6.396049382	6.406255613	6.442473078	6.263877736	6.212276852	6.437523617	6.341764893	6.363890783	6.368543011	6.336310131	6.343743412	6.472201958	6.361643641	6.368880868	6.354949527	6.600138229	6.304452889	6.439176539	6.29352215	6.444374305	6.271723086
ANK1	6.916110178	7.325166469	7.226776842	6.796522617	7.027758223	7.028041402	6.98213553	6.79338482	6.979535111	7.365101964	6.733893066	6.685266629	7.489151635	6.488452536	6.631541168	7.358536397	6.667039215	6.663738769	7.254775297	6.535385275	7.037803698	7.060095935	6.387745437	7.258447095	7.047829117	6.665949693	6.879888382	7.481884697	7.145082185	6.770408066	6.478023867	7.299733692	6.682878686	6.904215403	7.278980261	6.922164606	6.599425784	6.619502815	6.86636847	6.824070178	6.900366317	6.913886062	7.050188105	6.698508766	6.595432904	7.142937153	6.773950186	7.249064433	7.408197984
ANK2	6.260590138	6.298325625	6.222685698	6.318361204	6.422895673	6.296197636	6.408619881	6.291850971	6.410089369	6.464152029	6.394961608	6.243433734	6.189639914	6.237214301	6.234468615	6.261753132	6.274052855	6.260282483	6.283991166	6.48768323	6.357636791	6.439886323	6.263659145	6.395101982	6.425947149	6.375211505	6.285803626	6.434292129	6.368705959	6.444340257	6.185305944	6.536605761	6.32577763	6.336651262	6.580225155	6.303969922	6.258731698	6.288753896	6.310908078	6.436929139	6.348635836	6.298914702	6.440862628	6.487949301	6.25933603	6.336728667	6.470580584	6.37654674	6.455795803
ANK3	7.49198754133333	7.45120931066667	7.44076520166667	7.30320038533333	7.255817146	7.26554076133333	7.30977918866667	7.52987402166667	7.342390868	7.27226074866667	7.243684731	7.67888821866667	7.74959894033333	7.982119506	7.647161451	7.707441546	7.78423094833333	7.696949149	7.575739484	7.704185391	7.77304147366667	7.21582164866667	7.09518178866667	7.276117719	7.336861893	7.246682343	7.48769965333333	7.33739227866667	7.153817071	7.3076293	7.35252683866667	7.18358002266667	7.12492594933333	7.33572855533333	7.244646152	7.206249629	7.01088497466667	7.344891648	7.25485198066667	7.34240419833333	7.36249730233333	7.40740531033333	7.37801055633333	7.33568331	7.233325286	7.56798083866667	7.423455991	7.37440796066667	7.44878436866667
ANKAR	6.2688488435	6.24540129	6.3485832505	6.477745174	6.4268313935	6.382064963	6.3529095205	6.405089747	6.5009885665	6.5213201725	6.42208451	6.2862435735	6.235588464	6.2902955965	6.4247008695	6.3536635195	6.324899746	6.3711758365	6.346420591	6.2433015675	6.2336332955	6.3818695915	6.3108047385	6.3545528325	6.43752257	6.511887905	6.3724098815	6.415324016	6.435238926	6.453354397	6.264337195	6.359994789	6.4876102795	6.296291662	6.4141657335	6.2746158455	6.3717953965	6.407192157	6.337458157	6.509554395	6.4537482795	6.474338416	6.360518154	6.361841215	6.41914749	6.4518392005	6.4328054075	6.3252791275	6.4040470715
ANKDD1A	9.809761417	9.825951142	10.14147384	10.03666152	9.586888052	9.758531401	9.409456844	9.731872998	9.644892687	9.646216858	9.602091875	9.463190834	9.750280306	9.655825501	9.481269717	9.621841176	9.844993933	9.791488303	9.72886144	9.34989218	9.895615031	9.6740783	10.01686128	9.303354842	9.255765498	9.634775902	9.405917537	9.296160235	9.629438868	9.78604689	9.658501519	9.909136923	8.974039564	9.343416244	9.66560816	9.529849572	9.961791003	9.945692219	9.948372568	9.491508496	9.859566177	9.93047132	9.655825501	9.394546291	9.793946161	9.574991428	9.599784433	9.761993468	9.741290654
ANKEF1	6.15854198066667	6.17619223766667	6.185046134	6.14703815566667	6.16367954466667	6.16165332766667	6.13323928733333	6.20961618	6.16874508466667	6.18422063533333	6.16352373833333	6.26167992333333	6.279804309	6.237269453	6.25273423633333	6.259527853	6.24381178566667	6.25531823966667	6.269571492	6.13947946766667	6.19888314266667	6.202119473	6.20538090933333	6.14267174	6.15716150133333	6.18656238366667	6.129033873	6.157456101	6.15906519466667	6.18566846466667	6.17402602633333	6.185981698	6.17984362566667	6.18897260866667	6.18072029166667	6.193392478	6.170795999	6.20697001	6.217794681	6.17546060833333	6.234675653	6.18670243766667	6.179697596	6.20045573466667	6.225230222	6.16686129866667	6.224666535	6.21819019066667	6.15382272
ANKFN1	6.105395351	6.159055584	6.119447021	6.130317644	6.147001726	6.16489538	6.101948828	6.127787005	6.098364545	6.089672095	6.12504385	6.203808942	6.125501235	6.121814684	6.133306878	6.104708295	6.173325328	6.126140313	6.089260467	6.111144144	6.160027311	6.053028889	6.109430945	6.15732002	6.29992565	6.094198216	6.07517973	6.170750447	6.092850838	6.161207566	6.17530078	6.14588301	6.198682756	6.163111024	6.123185062	6.214016689	6.136471192	6.157581984	6.132000858	6.165125968	6.138763908	6.104989928	6.116288776	6.19229469	6.144828353	6.166158378	6.132974467	6.223621065	6.143558645
ANKFY1	7.606044686	7.3612756045	7.6535843135	7.6042173115	7.6283864655	7.822126027	7.7905873475	7.712329899	7.616007995	7.5612198205	7.8267507625	7.568911915	7.615070586	7.7851055855	7.6932483115	7.6308065265	7.655371473	7.7109441555	7.6932503345	7.6038077715	7.621004427	7.7315988395	7.839812328	7.621922859	7.724610438	7.7360058205	7.6969102935	7.6038163195	7.6938172625	7.6892851375	7.936752092	7.592958401	7.8268654365	7.707650246	7.638537006	7.7299666395	7.7500767505	7.8555730925	7.679152453	7.6794555555	7.6586340315	7.7761069535	7.5144223425	7.648953452	7.843531648	7.6819444985	7.583567093	7.592009811	7.5607367945
ANKH	6.174507223	6.17581406	6.146423213	6.16613259	6.181226043	6.186058552	6.166749179	6.174246123	6.167476846	6.170624562	6.198685679	6.113489372	6.086679187	6.103688396	6.111439539	6.178349159	6.130401015	6.101738784	6.107211082	6.121120796	6.232246606	6.09301738	6.327917123	6.163532247	6.235118452	6.230662159	6.209931138	6.087475313	6.07739814	6.154153219	6.145785747	6.250655299	6.30128398	6.116448311	6.159288911	6.320193948	6.210629409	6.215313543	6.229583557	6.241113871	6.149747527	6.124872748	6.123817909	6.167366579	6.15861819	6.207413466	6.21573627	6.188891833	6.198162764
ANKHD1	6.53645957033333	6.36205308433333	6.602086385	6.68211120633333	6.72134613133333	6.73838356766667	6.75140227433333	6.65807233666667	6.793911406	6.755575733	6.71688171433333	6.57851579133333	6.48322642466667	6.60919926366667	6.709241792	6.621343824	6.67719130733333	6.67471180833333	6.64080396766667	6.50144261866667	6.667677017	6.70466957133333	6.61884422833333	6.72548564233333	6.643216125	6.705749018	6.65602703333333	6.62438373766667	6.73645344133333	6.72945683433333	6.64862603	6.58085209533333	6.77899013066667	6.68849663366667	6.72599879833333	6.50737343666667	6.789167231	6.68306933	6.620487161	6.731999562	6.67725476533333	6.67396358866667	6.62479190433333	6.715945866	6.57343632	6.66776337566667	6.618099467	6.69827871233333	6.69832201566667
[truncated: 18,579 more rows]
[truncated: 146 more columns]
