# Supplementary material for: Identification and Exploration of Immunity‐Related Genes and Natural Products for Alzheimer's Disease Based on Bioinformatics, Molecular Docking, and Molecular Dynamics
Source: Immun Inflamm Dis. 2025 Apr 7;13(4):e70166. doi: 10.1002/iid3.70166 (PMC11973734; doi:10.1002/iid3.70166)
Supplement: Supplementary file 1 — Supporting information. [file IID3-13-e70166-s001.zip › Supplementary materials/S1-DEGS/1.GSE132903/GSE132903_s1.txt]

GSM3895951
GSM3895952
GSM3895953
GSM3895954
GSM3895955
GSM3895956
GSM3895957
GSM3895958
GSM3895959
GSM3895960
GSM3895961
GSM3895962
GSM3895963
GSM3895964
GSM3895965
GSM3895966
GSM3895967
GSM3895968
GSM3895969
GSM3895970
GSM3895971
GSM3895972
GSM3895973
GSM3895974
GSM3895975
GSM3895976
GSM3895977
GSM3895978
GSM3895979
GSM3895980
GSM3895981
GSM3895982
GSM3895983
GSM3895984
GSM3895985
GSM3895986
GSM3895987
GSM3895988
GSM3895989
GSM3895990
GSM3895991
GSM3895992
GSM3895993
GSM3895994
GSM3895995
GSM3895996
GSM3895997
GSM3895998
GSM3895999
GSM3896000
GSM3896001
GSM3896002
GSM3896003
GSM3896004
GSM3896005
GSM3896006
GSM3896007
GSM3896008
GSM3896009
GSM3896010
GSM3896011
GSM3896012
GSM3896013
GSM3896014
GSM3896015
GSM3896016
GSM3896017
GSM3896018
GSM3896019
GSM3896020
GSM3896021
GSM3896022
GSM3896023
GSM3896024
GSM3896025
GSM3896026
GSM3896027
GSM3896028
GSM3896029
GSM3896030
GSM3896031
GSM3896112
GSM3896113
GSM3896114
GSM3896115
GSM3896126
GSM3896134
GSM3896135
GSM3896136
GSM3896137
GSM3896138
GSM3896139
GSM3896140
GSM3896141
GSM3896142
GSM3896143
GSM3896144
GSM3896145
