# Supplementary material for: Identification and Exploration of Immunity‐Related Genes and Natural Products for Alzheimer's Disease Based on Bioinformatics, Molecular Docking, and Molecular Dynamics
Source: Immun Inflamm Dis. 2025 Apr 7;13(4):e70166. doi: 10.1002/iid3.70166 (PMC11973734; doi:10.1002/iid3.70166)
Supplement: Supplementary file 1 — Supporting information. [file IID3-13-e70166-s001.zip › Supplementary materials/S1-DEGS/1.GSE132903/GSE132903_s2.txt]

GSM3896032
GSM3896033
GSM3896034
GSM3896035
GSM3896036
GSM3896037
GSM3896038
GSM3896039
GSM3896040
GSM3896041
GSM3896042
GSM3896043
GSM3896044
GSM3896045
GSM3896046
GSM3896047
GSM3896048
GSM3896049
GSM3896050
GSM3896051
GSM3896052
GSM3896053
GSM3896054
GSM3896055
GSM3896056
GSM3896057
GSM3896058
GSM3896059
GSM3896060
GSM3896061
GSM3896062
GSM3896063
GSM3896064
GSM3896065
GSM3896066
GSM3896067
GSM3896068
GSM3896069
GSM3896070
GSM3896071
GSM3896072
GSM3896073
GSM3896074
GSM3896075
GSM3896076
GSM3896077
GSM3896078
GSM3896079
GSM3896080
GSM3896081
GSM3896082
GSM3896083
GSM3896084
GSM3896085
GSM3896086
GSM3896087
GSM3896088
GSM3896089
GSM3896090
GSM3896091
GSM3896092
GSM3896093
GSM3896094
GSM3896095
GSM3896096
GSM3896097
GSM3896098
GSM3896099
GSM3896100
GSM3896101
GSM3896102
GSM3896103
GSM3896104
GSM3896105
GSM3896106
GSM3896107
GSM3896108
GSM3896109
GSM3896110
GSM3896111
GSM3896116
GSM3896117
GSM3896118
GSM3896119
GSM3896120
GSM3896121
GSM3896122
GSM3896123
GSM3896124
GSM3896125
GSM3896127
GSM3896128
GSM3896129
GSM3896130
GSM3896131
GSM3896132
GSM3896133
