# Supplementary material for: Identification and Exploration of Immunity‐Related Genes and Natural Products for Alzheimer's Disease Based on Bioinformatics, Molecular Docking, and Molecular Dynamics
Source: Immun Inflamm Dis. 2025 Apr 7;13(4):e70166. doi: 10.1002/iid3.70166 (PMC11973734; doi:10.1002/iid3.70166)
Supplement: Supplementary file 1 — Supporting information. [file IID3-13-e70166-s001.zip › Supplementary materials/S1-DEGS/1.GSE132903/normalize.txt]

id	GSM3895951_con	GSM3895952_con	GSM3895953_con	GSM3895954_con	GSM3895955_con	GSM3895956_con	GSM3895957_con	GSM3895958_con	GSM3895959_con	GSM3895960_con	GSM3895961_con	GSM3895962_con	GSM3895963_con	GSM3895964_con	GSM3895965_con	GSM3895966_con	GSM3895967_con	GSM3895968_con	GSM3895969_con	GSM3895970_con	GSM3895971_con	GSM3895972_con	GSM3895973_con	GSM3895974_con	GSM3895975_con	GSM3895976_con	GSM3895977_con	GSM3895978_con	GSM3895979_con	GSM3895980_con	GSM3895981_con	GSM3895982_con	GSM3895983_con	GSM3895984_con	GSM3895985_con	GSM3895986_con	GSM3895987_con	GSM3895988_con	GSM3895989_con	GSM3895990_con	GSM3895991_con	GSM3895992_con	GSM3895993_con	GSM3895994_con	GSM3895995_con	GSM3895996_con	GSM3895997_con	GSM3895998_con	GSM3895999_con
A1BG	6.43639935384615	6.99040371794872	6.48380679487179	6.32695407692308	6.24797778974359	6.34686072307692	6.35515370769231	6.37181370769231	6.27452821025641	6.33071942051282	6.30967619487179	6.42005956923077	6.91375237435897	6.6524368974359	6.39102126153846	6.43178004102564	6.50889961025641	6.46193255897436	6.33912502564103	6.62929981538462	6.64686214871795	6.25665493333333	6.57696791794872	6.29996050769231	6.33194104615385	6.24695421538462	6.31240854358974	6.29718423076923	6.34873488205128	6.2817862	6.47441308205128	6.31928312820513	6.36114194871795	6.28663818461538	6.29536151794872	6.34657038461538	6.3908537025641	6.3187249025641	6.28995712564103	6.27520984615385	6.33363901025641	6.26840103589744	6.37439762564103	6.25071148717949	6.3793863948718	6.33998945128205	6.25593676923077	6.33303186666667	6.28010084102564
A1BG-AS1	6.155521	6.26373725641026	6.18081770512821	6.27241670769231	6.13153528974359	6.15174107179487	6.17401797435897	6.18462875897436	6.22315410769231	6.14712015897436	6.1457103974359	6.31568213076923	6.33998945128205	6.38738555897436	6.25781663589744	6.35008825641026	6.36862574358974	6.28277500512821	6.28832944102564	6.16742370769231	6.18439483589744	6.24966604102564	6.16642828717949	6.20845658974359	6.14742187692308	6.27127852820513	6.16368002051282	6.20869551282051	6.20040700769231	6.23630117948718	6.35439672820513	6.27173081025641	6.27576941025641	6.25093705384615	6.16476782051282	6.1961107025641	6.08194177179487	6.25012671282051	6.18089419230769	6.22228020512821	6.27600600512821	6.21268513333333	6.18664728717949	6.12737956923077	6.25724055384615	6.14191545641026	6.19897103589744	6.17764001538462	6.17981846666667
A1CF	6.1667524974359	6.2270031025641	6.18006865128205	6.21374373846154	6.18472733333333	6.21127748717949	6.22771894871795	6.2312265025641	6.17053145641026	6.19174985128205	6.16832084102564	6.23224593333333	6.20069824102564	6.17174984615385	6.18017244102564	6.16925464615385	6.18077101538462	6.14645031282051	6.17261794358974	6.17167002564103	6.14081563076923	6.1987420974359	6.22302176410256	6.18853425128205	6.20519004615385	6.23384033333333	6.21159091794872	6.19327325641026	6.26118769230769	6.18943918461538	6.24632975897436	6.22057638974359	6.3355189948718	6.20817798974359	6.16590575897436	6.17521356923077	6.21704369230769	6.1803943025641	6.22049167179487	6.1548962	6.15907837948718	6.20325387179487	6.21781715384615	6.19824861538462	6.21156794358974	6.1539728	6.12603022051282	6.16796476410256	6.14165672820513
A2M	9.97662514358974	10.9190122205128	10.1464656923077	9.61989163076923	9.78166432051282	10.6560786974359	9.38177264615385	9.33062152820513	9.00476381025641	9.6451023025641	9.58675718974359	10.2889711589744	9.87393237435897	10.1928038153846	10.8280486	9.62777257435897	10.7684210358974	10.1748137589744	10.1734094974359	9.29368115128205	9.854	9.57499294871795	11.4904660153846	9.69024744615385	9.51000444102564	10.4719335794872	10.1305240461538	9.55297782820513	10.072499474359	10.4145847384615	11.1204405128205	10.0717673076923	10.2071617641026	10.458174974359	9.90131843589744	10.1449821846154	10.0045643641026	11.2824756820513	9.51997704615385	9.88823364615385	10.139118025641	11.0449540564103	10.0824042692308	9.97662514358974	11.5056631230769	10.5502232974359	9.99519871282051	9.30693537435898	9.52096273333333
A2ML1	6.15769522051282	6.36666188717949	6.29552845641026	6.35568192820513	6.22489018717949	6.25558254871795	6.2767374974359	6.19522097435897	6.3499283025641	6.21911682307692	6.2391873025641	6.34597874358974	6.2833281025641	6.24816413333333	6.20892354615385	6.22960176153846	6.20890838461538	6.22228020512821	6.30556508461538	6.14525790769231	6.16537188205128	6.23293988205128	6.28573951794872	6.3086681948718	6.21354462564103	6.25364643076923	6.35272906666667	6.22975694102564	6.34808762051282	6.23945718974359	6.11381448205128	6.35845046666667	6.14929141025641	6.35723104615385	6.38987203589744	6.23849212307692	7.0440849025641	6.25769733846154	6.2012643025641	6.23551045384615	6.36406330769231	6.38559815128205	6.24604668974359	6.29991401025641	6.29126388205128	6.2484143948718	6.29043047948718	6.23392882051282	6.21581059487179
A3GALT2	6.27706763589744	6.10565934871795	6.13420841538462	6.0556692974359	6.14551717435897	6.20657436410256	6.18090910769231	6.15579123076923	6.1062566974359	6.2176252974359	6.03312686153846	6.08914237948718	6.11146983076923	6.16258997948718	6.1650906974359	6.15226161025641	6.14012498461538	6.18546241025641	6.16561675897436	6.11001244615385	6.17967224102564	6.22580173333333	6.13956374358974	6.12840532820513	6.17545997948718	6.17737176410256	6.14601871794872	6.11200311282051	6.21254605128205	6.18279356923077	6.16832084102564	6.18616492820513	6.22386517435897	6.15291076410256	6.20239517948718	6.23251801025641	6.16022754358974	6.15212058461538	6.20022420512821	6.16366889230769	6.22049167179487	6.13457533333333	6.16276685641026	6.26367593333333	6.15898506153846	6.16432912820513	6.17764001538462	6.23502978461539	6.09656495897436
AAAS	6.78878701025641	6.96877026153846	6.94493146666667	6.6071582974359	6.44052322051282	6.51898747692308	6.59133907435897	6.63253049230769	6.5311033025641	6.51074484615385	6.47446873333333	6.93737131794872	7.14382475384615	7.03062703589744	6.80779928205128	6.87569338974359	6.9359307025641	6.8356142025641	6.73976847179487	6.65068481025641	6.88368238974359	6.58557667692308	6.59035081538462	6.55065851794872	6.58341574871795	6.59390803076923	6.7285474051282	6.60793857948718	6.55501854871795	6.55932630769231	6.63868702051282	6.42115071794872	6.66421766410256	6.6425493974359	6.43848782051282	6.62509718461538	6.51756493333333	6.73309718461539	6.55461595897436	6.72432664871795	6.5432443948718	6.54290972307692	6.47921362051282	6.13766709230769	6.68361320512821	6.67698102051282	6.58283467692308	6.51296077435897	6.52483244102564
AACS	7.67032462051282	7.50979297435897	7.80848196153846	7.68722327435897	7.75837556923077	7.64596922564103	7.69435215384615	7.35280067435898	7.60648577435897	7.67000561025641	7.84434042564103	7.9004458974359	7.76983491794872	7.19627601025641	7.69033105641026	7.67979682564103	7.4454974	7.63998065641026	7.74198633333333	8.1875846	8.38078426410256	7.75396227179487	6.97481453076923	7.73693691538462	7.7399437025641	7.71523031538462	7.77568166666667	7.92860587179487	7.67687943589744	7.48637135897436	7.00713707179487	7.86188206410256	7.57489254871795	7.8147162948718	7.80113085384615	7.63601142564103	7.6190433025641	7.53411647179487	7.58569981025641	7.98368453846154	7.52719310769231	7.39303244615385	7.78057994102564	7.98326641025641	7.31593396410256	7.61771791794872	7.72918371794872	7.71523031538462	7.72335868717949
AADAC	6.21530475384615	6.26773140512821	6.16685401794872	6.13366483076923	6.05936907179487	6.1654012974359	6.2767374974359	6.17027177948718	6.14843803589744	6.18796071794872	6.10634997435897	6.23526015897436	6.15617981794872	6.1103962051282	6.21584803589744	6.20323658974359	6.16686415897436	6.21691778717949	6.17131101538462	6.23706592820513	6.27568322307692	6.19380482820513	6.22452778974359	6.14573961538462	6.14572351282051	6.25232653846154	6.23240738461539	6.27097103589744	6.19168116666667	6.2306565025641	6.1353063025641	6.15561088717949	6.31614061282051	6.20166215384615	6.24118006666667	6.24102067179487	6.18433966153846	6.23295271282051	6.26815391282051	6.28262624358974	6.2070107025641	6.19742232820513	6.22440677692308	6.28523999487179	6.16597361538462	6.11384665641026	6.25012671282051	6.12041476410256	6.13549243589744
AADACL2	6.11705347179487	6.17407745641026	6.10780834871795	6.17054795641026	6.19546602564103	6.12531716666667	6.21769044615385	6.20017641538462	6.16858936923077	6.12289372564103	6.15537457692308	6.16349529230769	6.11890192307692	6.15291076410256	6.14308260512821	6.06660477435897	6.15644484358974	6.11686245128205	6.17682515641026	6.19029747948718	6.18439483589744	6.15745091282051	6.11734111282051	6.18096527179487	6.15942696923077	6.18136168461538	6.13342980769231	6.13415565641026	6.21783243846154	6.20998985384615	6.15919760769231	6.01080335128205	6.1165233025641	6.16436067692308	6.17888342564103	6.27645528974359	6.03468246666667	6.12742747692308	6.18481045384615	6.16414827948718	6.15990136410256	6.13178235384615	6.11197989487179	6.23101097435897	6.06680946153846	6.19003228205128	6.13037151794872	6.07447253333333	6.19014362307692
AADACL3	6.17950065128205	6.15621309230769	6.15957596410256	6.18459492051282	6.06387331025641	6.12883585128205	6.10719862307692	6.11303507179487	6.19858758717949	6.19278982051282	6.13399404102564	6.13053335384615	6.25331203589744	6.14324098974359	6.14654031794872	6.21234003076923	6.19118017692308	6.14363233846154	6.16111877948718	6.24146353076923	6.19498977948718	6.22076659487179	6.13163173846154	6.18386258461538	6.16133991794872	6.24473601538461	6.07747446153846	6.16307950769231	6.1240324974359	6.16832084102564	6.15697508717949	6.13254953333333	6.23985722564103	6.11190374358974	6.18211171794872	6.1611065	6.13986214871795	6.17124536923077	6.10780834871795	6.19447921794872	6.13477543589744	6.16599086410256	6.10874527692308	6.13258356923077	6.09573845897436	6.12987192307692	6.16366889230769	6.08234792820513	6.13549243589744
AADACL4	6.2903123025641	6.27034742564103	6.30600628461538	6.15063201794872	6.27353042820513	6.34396383589744	6.32854723076923	6.2964865	6.34402903589744	6.30450566666667	6.42916728717949	6.26489244615385	6.32633511282051	6.23784634871795	6.2440060025641	6.2886906025641	6.25308558461538	6.26417335897436	6.2190149948718	6.16209425128205	6.32596032564103	6.3407152	6.63417101282051	6.34156665641026	6.27169211282051	6.36241834358974	6.28232626153846	6.23582105897436	6.24341323846154	6.38216196410256	6.28629945128205	6.29375843589744	6.28015049487179	6.28748893076923	6.28103501794872	6.44976717948718	6.42705194871795	6.22311404102564	6.33667195641026	6.24012438461538	6.33444051282051	6.36785008205128	6.34291853846154	6.1298114974359	6.29983914358974	6.3295950025641	6.2767374974359	6.264687	6.45788133333333
AADACP1	6.20369964102564	6.24592429230769	6.22587861538462	6.1715387025641	6.16186967692308	6.14379865641026	6.24481106153846	6.16917785128205	6.14148063076923	6.1492447025641	6.1836756974359	6.18620152820513	6.19381616923077	6.18311491282051	6.23056350769231	6.1886406051282	6.24819171794872	6.2082388	6.17216394871795	6.28676837948718	6.29959354358974	6.25880275384615	6.28988621538462	6.17849268205128	6.22612941538462	6.1694675025641	6.17201159487179	6.1984152025641	6.18799773333333	6.20557832307692	6.24446076923077	6.19001898461539	6.26953153333333	6.27724297435897	6.2198139025641	6.21030774358974	6.26131006666667	6.26649726666667	6.24672108717949	6.18484618461538	6.22076659487179	6.28244279487179	6.23887677948718	6.17399083076923	6.18732941025641	6.19855115384615	6.21690042564103	6.1937314974359	6.24279149230769
AADAT	6.83669131282051	7.02681830769231	6.77697482051282	6.6680801025641	6.7452007025641	6.72538340512821	6.67670104615385	6.71365028717949	6.74273814871795	6.74452102564103	6.76002003076923	6.47916248717949	6.59125893846154	6.63696393846154	6.70078760512821	6.5861555948718	6.61519722564103	6.65068481025641	6.63316569230769	6.60087313333333	6.6264358	6.74803638461538	6.79320662564103	6.68784181538462	6.71582032307692	6.6644379948718	6.68505241538462	6.66177913846154	6.64399022051282	6.69698396410256	6.58669482051282	6.68987764615385	6.87982877435897	6.65845811794872	6.64582713333333	6.72232569230769	6.72287632820513	6.6830862974359	6.62430118461538	6.69245788205128	6.66715823076923	6.71129316410256	6.72608923589744	6.67327897948718	6.80295574871795	6.72384578974359	6.63727264102564	6.70470355897436	6.68848360512821
AAED1	6.80202862307692	7.1177436051282	6.68228123589744	6.83833832820513	6.64187205128205	6.95766355128205	6.69090559487179	6.6270772974359	6.74401015897436	6.71198157435897	6.6178351025641	6.5684852025641	6.55541008205128	6.50657591794872	6.58767830769231	6.43798163589744	6.51642541538462	6.66120954615385	6.45622673333333	6.47140666923077	6.3927151	6.76948314871795	7.12519754102564	6.62113253333333	6.6930813948718	6.78171504102564	6.69003177948718	6.73155590769231	6.78810816923077	6.74708831794872	7.14121288974359	6.67941844102564	7.09732207179487	6.66381144615385	6.59343763589744	6.69630808717949	6.94485701282051	6.77061168717949	6.80850344102564	6.65631678461538	6.68649549230769	6.82440329230769	6.78280555897436	7.04711617948718	6.93473743589744	6.79836205641026	6.69147257435897	6.69918644102564	6.7255916974359
AAGAB	9.23304011282051	8.77400591282051	9.05682724102564	8.93234194358974	8.70240463589744	8.72490146153846	8.46143585128205	8.92354913846154	8.68909830769231	8.82689774871795	9.01254980512821	8.6907821025641	8.25615562564102	7.77568166666667	8.61203998461538	8.61802196410256	8.47765445384615	8.5132961948718	8.32258993846154	8.20362858717949	8.26514233846154	8.51782045641026	8.55901555128205	8.58101069487179	8.45211356923077	8.7409934051282	8.36501758974359	8.76865985641026	8.85996203589744	8.78162026666667	8.36807522820513	8.68101624615385	8.84980229230769	8.60520446153846	8.5248470051282	8.61520826153846	7.67609953846154	8.3852587025641	8.3262821025641	8.20716053333333	8.6734304051282	8.50812447179487	8.78103178461538	8.69879263589744	8.4966338	8.45660135384615	8.32418484358974	8.75486131794872	8.70641932820513
AAK1	6.75558645641026	6.72349805128205	6.9178026	6.72827819487179	6.78255861025641	6.85947067179487	6.93419054358974	6.79137476410256	6.85477945128205	6.82975086153846	6.64051164615385	6.57619963589744	6.53820466666667	6.46766399487179	6.4848302974359	6.54706108205128	6.34156665641026	6.49347996410256	6.54158403589744	6.50657591794872	6.56666708717949	6.91131581025641	6.80560428205128	6.89628825128205	6.95029104102564	6.87298672820513	6.93646345641026	6.6443372	6.86933872307692	6.8487210051282	6.6776434974359	6.82790583589744	6.96867015897436	6.71468277435897	6.8382468974359	6.95413775897436	6.84758284102564	6.76449922564103	6.62413674358974	6.74030128717949	6.68784181538462	6.55387248717949	7.03904431794872	6.78398047179487	6.94106826666667	6.86219313333333	6.81725891282051	6.91893368205128	6.83689918974359
AAMP	7.98392313846154	8.64007104102564	8.0245637948718	7.96395663076923	7.66901811794872	7.98803543076923	7.74365935384615	7.78358973076923	7.6637168974359	7.78810424102564	7.77840839487179	8.02234401025641	7.79638867692308	7.74556518974359	7.88699929230769	7.93728326923077	7.90229154358974	7.80460307435897	7.94007878974359	7.80707873076923	8.06998004102564	7.68308355641026	7.98748141538462	7.725559	7.6044568051282	7.6183306025641	7.74721621538462	7.73050504102564	7.72720784102564	7.71809861025641	8.28915628205128	7.84290823076923	8.33132886666667	8.02097057948718	7.91586646666667	8.14411925128205	8.51506436153846	8.25490028717949	8.03885162051282	7.88465896410256	7.96693722564103	7.84129906923077	7.93317448974359	7.62804813333333	8.14789174871795	7.66045073333333	7.5833803974359	7.72301053846154	7.77703103589744
AAR2	7.51670704615385	7.48692226153846	7.74198633333333	7.65072136923077	7.36051382564103	7.59203203333333	7.61079003846154	7.63019728205128	7.62402959487179	7.53574227179487	7.43140822051282	7.70878882051282	7.57725506923077	7.86005541025641	7.70775081794872	7.5663102974359	7.83919324102564	7.85903287179487	7.5571085025641	7.43543590769231	7.48465954871795	7.50315749230769	7.71908887179487	7.57477052307692	7.5817233948718	7.58488694871795	7.5620986	7.43174175384615	7.48041137948718	7.5471554051282	7.80444745128205	7.55670923589744	7.62820869230769	7.50706693333333	7.49888079230769	7.69613888205128	8.09726641282051	7.70100074358974	7.55844037435897	7.70790687692308	7.47473313846154	7.47724068974359	7.52294545384615	7.22566905128205	7.54457833076923	7.58504981538462	7.47032859487179	7.52365709230769	7.48921647179487
AARD	6.28133952564103	6.21826678974359	6.20068487948718	6.40781168717949	6.23693373333333	6.1654012974359	6.22729595128205	6.2964865	6.29523340769231	6.31251861538462	6.23579185384615	6.16913511794872	6.16628227179487	6.12709863846154	6.20090648717949	6.17948774871795	6.18156447692308	6.19476515128205	6.2283355025641	6.11672613589744	6.14876291794872	6.24088396153846	6.05859141794872	6.27351374358974	6.19416922564103	6.19512598974359	6.29078176666667	6.2569542	6.28286267179487	6.12674434102564	6.15697508717949	6.27013488717949	6.40526843076923	6.21511121538462	6.08200375384615	6.05632526666667	6.11950116923077	6.19017565897436	6.1644124974359	6.10810134358974	6.22598364871795	6.18002215897436	6.28595408205128	6.26000774871795	6.20497064358974	6.22454536410256	6.15667801794872	6.29465937435897	6.25540506153846
AARS	11.6851223538462	11.3457192461538	12.0562856	11.7907706820513	11.9009677282051	11.8156561794872	11.9145850051282	11.942234425641	12.153180374359	11.9807205333333	11.5306430358974	11.7193809692308	11.5967471282051	11.942234425641	11.5815747487179	11.5917460461538	11.6458892410256	11.6963988820513	11.7193809692308	11.3416085128205	11.5457181230769	11.9145850051282	11.0174416102564	11.9966293333333	11.9966293333333	11.7022754615385	11.8608533692308	11.8032674102564	11.6689688051282	11.8349570512821	11.0264586051282	11.4672017948718	11.5056631230769	11.5663304820513	11.8468560615385	11.6077499230769	11.5663304820513	11.2602125589744	11.267717225641	11.5306430358974	11.4445082615385	11.2067961794872	11.7907706820513	11.4765260307692	11.2100209692308	11.8349570512821	11.6963988820513	11.8219580358974	11.6246436666667
AASDH	7.63788075128205	6.82346341538462	7.68805053333333	7.66505807179487	7.76983491794872	7.43909216923077	7.94271134358974	7.80181373846154	7.83418081538462	7.88505094871795	7.70163466153846	7.38859207435897	7.32817073076923	7.56949365128205	7.73676207179487	7.56568768717949	7.47594282051282	7.65803907692308	7.65416097692308	7.25506634358974	7.46469650769231	7.71424167179487	7.65256506666667	7.72901020769231	7.78861330769231	7.83291170512821	7.56254527948718	7.57890662564103	7.66091725897436	7.8116100974359	7.38941038205128	7.57946371282051	7.97132063076923	7.58520881282051	7.5519821025641	7.12966946923077	7.27366478974359	7.676564	7.38831164358974	7.53411647179487	7.58520881282051	7.63757774102564	7.5014122974359	7.69199774102564	7.59659156153846	7.69064633846154	7.74032272820513	7.66642268205128	7.68291565641026
AASDHPPT	8.40153583076923	7.09446648205128	8.2273658051282	9.20016775384615	9.81335827179487	8.78578364615385	9.65558114358974	9.17675285641026	9.84690991794872	9.70582641538462	9.63787455897436	9.23647103076923	8.95403686153846	8.61802196410256	9.23055657435897	9.22471343076923	8.99187904615385	9.1672279025641	9.68598797948718	9.88327608205128	9.73069343076923	9.2932633948718	7.93707736410256	9.49288742564103	9.53245845641026	9.21673626153846	9.31581776410256	9.61788706666667	9.46557344102564	9.55743664615385	7.91982735384615	9.65349388717949	8.54326231282051	9.2780563948718	9.84454808205128	8.94709256410256	8.36268224102564	8.57036721025641	9.26261952307692	9.60649407179487	9.61788706666667	9.3490428	9.56909615384615	9.63787455897436	8.12817049230769	9.34457633846154	9.5641852	9.74600295897436	9.70582641538462
AASS	6.41429054358974	6.30241140769231	6.43977911794872	6.52972366153846	6.54360307692308	6.75822291794872	6.5258117025641	6.74346258974359	6.71565730769231	6.59530331282051	6.66867971794872	6.37826457948718	6.36126146153846	6.39354193333333	6.47708075384615	6.51505611794872	6.46429284615385	6.43944353333333	6.38826963589744	6.39922911794872	6.34662975897436	6.60841878974359	6.70571977435897	6.53744886666667	6.66013386153846	6.56200394358974	6.48121425128205	6.51421587179487	6.62473819487179	6.8044453025641	6.5785653948718	6.64174257435897	6.2958832051282	6.58238911282051	6.46377982051282	6.58283467692308	6.64295874358974	6.6649351025641	6.68865827692308	6.58530507179487	6.80349365641026	6.75711146666667	6.52957054871795	6.79027171282051	6.59307868717949	6.6486925025641	6.60959802051282	6.50515958461538	6.66583731282051
AATBC	6.23749361282051	6.04724748717949	6.13081642820513	6.12864092307692	6.12970041794872	6.18475505128205	6.18963512820513	6.19212352820513	6.12418709230769	6.18690052820513	6.15732516410256	6.19097804358974	6.18595928205128	6.13934252307692	6.19909447692308	6.16522267179487	6.16878024615385	6.19818523076923	6.14515968974359	6.04293237948718	6.50126113589744	6.12211572307692	6.18512067435897	6.18096527179487	6.07766844871795	6.06309559230769	6.2989408974359	6.17660169230769	6.22568509230769	6.15261397435897	6.13258356923077	6.21527011794872	6.03213705897436	6.09341554871795	6.16126811794872	6.06893373589744	6.1961107025641	6.0713031025641	6.16664362051282	6.08502857948718	6.17871196923077	6.14763681025641	6.13039236153846	6.14542822051282	6.11843116410256	6.10039557692308	6.22801591794872	6.11630513076923	6.12092970769231
AATF	7.61489524102564	7.99463712307692	7.60232188205128	7.3288063025641	7.22205035128205	7.20981463333333	7.38928845641026	7.42910177435897	7.31957573333333	7.26655967948718	7.21217768205128	7.50399565128205	7.57905048717949	7.69598381794872	7.43019476666667	7.54520517948718	7.63084887179487	7.71590190769231	7.41342047692308	7.15422219230769	7.69109263589744	7.31933817435897	7.86317065641026	7.37146441538462	7.43313208717949	7.39144900512821	7.53189986153846	7.44936577692308	7.34865507692308	7.35512418974359	7.83975153333333	7.19829845128205	7.71841490769231	7.27198033076923	7.27909766666667	7.46633253333333	7.71809861025641	7.47820085128205	7.27776277948718	7.30490746923077	7.4099959948718	7.36436616410256	7.30266174358974	7.04615646153846	7.69566674102564	7.29412318974359	7.2240118	7.31690598461538	7.22194297948718
AATK	6.94042305128205	7.20419452820513	6.76480452820513	6.65195994358974	6.64521058974359	6.71680632307692	6.59292575384615	6.87736269230769	6.73654445641026	6.71311462564103	6.65342357948718	6.54899023589744	6.63579009230769	6.86425466666667	6.67382493333333	6.63392093333333	6.62396072820513	6.64886991282051	6.64216692820513	6.65309707692308	6.69716973333333	6.62900691282051	6.98663008205128	6.6383979025641	6.62569938974359	6.6754766	6.70821272820513	6.63464870769231	6.72384578974359	6.67730336923077	6.79538031794872	6.67746438461538	6.77681835384615	6.74315562051282	6.66244289230769	6.75728187692308	7.21665702564103	6.73779162564103	6.85577603076923	6.89548017948718	6.84777069230769	6.84142648205128	6.6178351025641	6.67032982051282	6.75313991282051	6.78457583076923	6.56707502564103	6.66193444102564	6.65118970769231
ABAT	7.72417432307692	8.04376055384615	7.66935042051282	7.91257195384615	8.00075151794872	7.86994051282051	8.05039666153846	7.76168308717949	7.96324250769231	7.99422931794872	7.9698996974359	7.7776817025641	8.03349874871795	7.72006817948718	8.01246155384615	8.08384217435897	7.88465896410256	7.71971950769231	8.04299303076923	7.74954756923077	7.62255605128205	7.97210768205128	8.25615562564102	8.05753876410256	8.06823397435898	7.97931687692308	8.01209973333333	8.11666136410256	8.14707412820513	7.87452611794872	7.67996571282051	8.10025290769231	8.62760840512821	8.02959464615385	8.00786605128205	8.01484485128205	8.12405353333333	7.95570796410256	8.07943740512821	8.0225511025641	8.11624703589744	8.01020129230769	8.07861292307692	8.21195864615385	8.31935142051282	8.03073463076923	8.07612018974359	8.06698462051282	8.07815906153846
ABCA1	9.27120941538462	9.25174662051282	9.07465560512821	8.9932736974359	8.94406802051282	10.5626905897436	8.93896587179487	8.7344043948718	9.02634698461538	9.21910221538462	9.61178467692308	9.19778245641026	9.19047610769231	9.44423655897436	9.5641852	9.36493813846154	9.71342922564103	9.80442955897436	8.98041146923077	8.67633922564103	8.72581929230769	9.42519917948718	10.0761481641026	9.45996745128205	9.31231458461538	9.32066171282051	9.18170932307692	8.59439276153846	9.62682461538462	9.13917072051282	9.70320919487179	9.28062172307692	10.0098210051282	9.20566750769231	8.56415477948718	9.64208933846154	10.3305158615385	9.68652088974359	9.47460528205128	8.45032653846154	9.21428397435897	9.32640891794872	9.16798093846154	9.56708376410256	10.3120826	8.76692378974359	9.09719864102564	8.60575638461538	9.24403264102564
ABCA10	6.30533495897436	6.18364729230769	6.27274690769231	6.48536867692308	6.59895339487179	6.35509816923077	6.43977911794872	6.4367243025641	6.63977161025641	6.48635302051282	6.50041740512821	6.28211713846154	6.24267697948718	6.22113678974359	6.35492662564103	6.36393363076923	6.33034747179487	6.34525446153846	6.34028527692308	6.34504761538462	6.36635656410256	6.47441308205128	6.28686357948718	6.38525661025641	6.46678753333333	6.41509494358974	6.23175574871795	6.40545555897436	6.38803778974359	6.45809707179487	6.27068937179487	6.50880376410256	6.2606954974359	6.34220022564103	6.54658517435897	6.38248548205128	6.19909447692308	6.2541535025641	6.287519	6.32158528205128	6.43405594358974	6.41579316410256	6.58105087179487	6.52483244102564	6.18743456923077	6.38240864615385	6.39391907692308	6.49180748717949	6.6265900974359
ABCA11P	6.28133952564103	6.22398094358974	6.25388377948718	6.64108491794872	6.92531792307692	6.48296987179487	6.53037038974359	6.5749658051282	7.02102506153846	6.83964423846154	6.76651665641026	6.31866453846154	6.27081912820513	6.26621558717949	6.43844199230769	6.42585936923077	6.39308763589744	6.45059426666667	6.4029635974359	6.55363124102564	6.34434677692308	6.6349481025641	6.34076561025641	6.42930741025641	6.61911071794872	6.56379769230769	6.37212653589744	6.65068481025641	6.58517990769231	6.59974980769231	6.30460380512821	6.63205138974359	6.17423471282051	6.58608095641026	6.69960506923077	6.22924016410256	6.40902060512821	6.43702227692308	6.50705058974359	6.54353998461538	6.67017377435897	6.58557667692308	6.73985995128205	6.72394141794872	6.3039958974359	6.53701542564102	6.58411765641026	6.6184192	6.74829868717949
ABCA12	6.13978262051282	6.11977223076923	6.10458795897436	6.13446870769231	6.15361405128205	6.1902065025641	6.1539728	6.1279417025641	6.16633267179487	6.14684585128205	6.15452444615385	6.19205303589744	6.13515728205128	6.1217424974359	6.13551092307692	6.08219724102564	6.13330398461538	6.14081563076923	6.15574781025641	6.14929141025641	6.11168423076923	6.11950116923077	6.17268433333333	6.14226995897436	6.18115214358974	6.13005198461538	6.19037008717949	6.19668449230769	6.13503631794872	6.15536091794872	6.15572832051282	6.17045541025641	6.15361405128205	6.12143253846154	6.09937672307692	6.11005935384615	6.1738837025641	6.17003117179487	6.13872494871795	6.15663883846154	6.14479640769231	6.19156284102564	6.13349457948718	6.31801346666667	6.18225005128205	6.14096503589744	6.11571899487179	6.1578536	6.16870055384615
ABCA13	5.99324535384615	6.00732159230769	6.07918661025641	6.19116412820513	6.1153703	6.08129772307692	6.1159819948718	6.11730717435897	5.99663562564103	6.12627589230769	6.11840718461538	6.03245717948718	6.03279202051282	6.02089488717949	6.15965541025641	6.06660477435897	6.04584994871795	6.03337552307692	6.05136562051282	6.07761834871795	6.13686545641026	6.0735115025641	6.08074425128205	6.14922276153846	6.07403118717949	6.12075412820513	6.10941773846154	6.14016808717949	6.13118605128205	6.15963850769231	6.08269497435897	6.15329232820513	6.09299428717949	6.06509903846154	6.10915972820513	6.06226607692308	6.05659139230769	6.11359415128205	6.06085401025641	6.048618	6.03213705897436	6.11576391282051	6.15649296410256	6.10002412820513	6.11300318974359	6.00062970769231	6.15504565384615	6.11415763076923	6.08002343076923
ABCA17P	6.86047131794872	6.30596736410256	6.93085867179487	6.46483558717949	6.37314935384615	6.39985265128205	6.65746987692308	6.48897618461538	6.43940006666667	6.39062768205128	6.35613532820513	6.38645875384615	6.41601656410256	6.32695407692308	6.28696747179487	6.36334528461539	6.43892642564103	6.42802487692308	6.35900282564103	6.41372133333333	6.2811054	6.55296132820513	6.26994920769231	6.54059254871795	6.61998540512821	6.53721273846154	6.5015394974359	6.46061622564103	6.51228624358974	6.4718912	6.14966676410256	6.19299496410256	6.45451117948718	6.42960644102564	6.32784623846154	6.61457545128205	6.25888123589744	6.31171408205128	6.30784970769231	6.45699818205128	6.35190915641026	6.2460266	6.43730381538461	6.20589341025641	6.28239167179487	6.42283252307692	6.48811888205128	6.41094096410256	6.34304814871795
ABCA2	7.47180045128205	6.83071806153846	7.34596073846154	7.07431431794872	6.93916198974359	7.15969851282051	7.09183307179487	7.52805317948718	7.11516326153846	6.99416481025641	6.96377796410256	7.91069299487179	7.94050330769231	8.97641273846154	8.26003491794872	8.08420963076923	8.38953894871795	8.342664	8.06425368717949	7.89855582564103	8.05395831794872	7.20721501538462	6.99784486666667	7.01536537948718	7.35181094871795	7.25914643076923	7.37450721025641	7.11975308717949	7.17063369230769	7.1827282974359	7.71209865128205	7.75290282564103	7.36747018461538	7.89041948205128	7.70427795897436	7.92819220512821	7.53545834871795	8.09104963589744	7.90623775897436	7.74450642564103	7.98539722051282	8.27211471282051	7.50066251794872	6.59775058974359	7.54026853333333	7.95644549230769	7.18187201538462	7.58293294871795	7.73711175897436
ABCA3	9.86222525128205	9.86107229230769	9.6994268974359	9.55543514358974	9.30312708717949	9.45813000512821	9.24752548205128	9.46283099487179	9.29409890769231	9.13560929230769	9.42611886153846	9.27932284102564	9.43226372820513	9.23055657435897	9.08145857948718	9.12900256410257	9.06728183589744	8.9457502	8.91832171282051	8.77169496923077	8.75778216410256	9.18575032307692	9.35967824615385	9.08677934358974	9.06728183589744	9.28824811282051	9.29254806666667	9.44423655897436	9.07246495897436	9.22728013846154	8.7528071	8.85938985641026	9.21910221538462	9.13917072051282	8.96106139487179	9.02231251794872	9.1491828974359	9.10773526666667	9.00056594871795	8.88511613846154	8.88511613846154	8.81130856923077	9.13480311282051	9.5661534	9.12315086666667	9.19613697948718	9.23817398461538	9.17514738974359	8.99842304102564
ABCA4	6.28337779487179	6.28464927179487	6.34978924358974	6.30928186666667	6.47574282051282	6.32505434615385	6.33120861025641	6.29972173846154	6.29942838717949	6.32210462051282	6.3499283025641	6.27358891282051	6.18440692307692	6.28442467692308	6.40861945384615	6.2555462	6.29674145128205	6.32339683333333	6.28466442051282	6.21229364102564	6.27568322307692	6.46697256410256	6.26994920769231	6.33775383076923	6.26434723076923	6.35245016410256	6.37212653589744	6.4150517025641	6.32320091282051	6.32224067179487	6.2917848974359	6.26804213589744	6.18502332307692	6.29132765128205	6.22958902051282	6.18777509230769	6.23389746666667	6.29073898974359	6.25844300512821	6.29720616666667	6.24408367692308	6.33662383589744	6.30439944102564	6.30668274615385	6.23850906410256	6.38325206153846	6.35128670769231	6.38701284358974	6.29328537179487
ABCA5	6.48315155384615	6.20966690769231	6.48622141538462	6.708728	6.85769340512821	6.62914093846154	6.57372725128205	6.61605581025641	6.88146915384615	6.93399901538462	6.6819187025641	6.39988727692308	6.45395943076923	6.28241261025641	6.51947034871795	6.54037663076923	6.34028527692308	6.38563941538461	6.53633765641026	6.65829347692308	6.41863565128205	6.68784181538462	6.24606677948718	6.66333196923077	6.6535661025641	6.65088393333333	6.549268	6.74575571794872	6.63059186666667	6.6938174974359	6.2845856974359	6.77185484102564	6.33537401538462	6.59251391794872	6.73248327179487	6.42257107692308	6.23666124615385	6.43350806153846	6.48121425128205	6.51213324102564	6.75469721025641	6.57696791794872	6.75610599487179	6.86463711794872	6.21348566666667	6.67032982051282	6.73917347179487	6.77273967179487	6.9187381025641
ABCA6	6.73868012820513	6.34304814871795	6.43350806153846	6.39062768205128	6.37528455384615	6.39411950769231	6.37902953846154	6.41696768717949	6.48131154871795	6.43545837948718	6.2958832051282	6.27922127179487	6.24535123589744	6.35580518974359	6.35954958974359	6.42218855384615	6.29498135897436	6.35355678974359	6.37776887692308	6.2541535025641	6.44380918461538	6.5557624	6.48008622051282	6.45991596923077	6.55307976923077	6.47022164615385	6.37131925128205	6.40141816923077	6.34922075384615	6.45405603076923	6.31918665641026	6.4440267025641	6.40036872307692	6.42761423589744	6.31816544615385	6.27252761025641	6.38404327692308	6.41542748205128	6.3355189948718	6.33274925128205	6.3796389025641	6.51635672820513	6.48635302051282	6.41094096410256	6.36372969230769	6.47392161025641	6.42478550769231	6.41413738974359	6.39942165641026
ABCA7	6.64747211794872	6.72028371282051	6.6808946	6.46079198974359	6.39860325128205	6.45405603076923	6.38631235897436	6.4546244974359	6.31698938461538	6.2851198051282	6.33228111794872	6.51122301538462	6.47102432307692	6.43892642564103	6.38182968205128	6.3898098	6.36420941538462	6.30963421538461	6.42378834871795	6.32826408205128	6.28931049230769	6.34448051794872	6.26403633333333	6.43944353333333	6.37167316923077	6.4440267025641	6.51532310769231	6.4714672	6.44323463076923	6.39868388205128	6.28736674358974	6.43971043076923	6.5993556974359	6.53448909230769	6.3254291025641	6.48817595897436	6.65799412820513	6.33328791794872	6.37018397435897	6.47261004615385	6.33782448717949	6.33725751282051	6.40420631794872	6.123369	6.38459560512821	6.37643095384615	6.37300632307692	6.42935381025641	6.38303516923077
ABCA8	7.29131123076923	6.99653214358974	7.95570796410256	6.82336085128205	6.9597195948718	7.35862167692308	7.60541092307692	7.66107285128205	7.79606771282051	7.00422160512821	6.96531513333333	7.01424081538461	7.14443698461538	8.36739574871795	7.6019946	7.3075821025641	8.00075151794872	7.90658758974359	7.3644947025641	7.48921647179487	7.25786348205128	7.39303244615385	7.24710747179487	7.24737310769231	7.72854611282051	7.16021284102564	7.79919509230769	6.93626392820513	7.09302883589744	7.2978241025641	7.41940029230769	6.85986351794872	7.43659878461538	7.39144900512821	6.7898642051282	7.19292782564103	7.01447186153846	7.41716851794872	6.89010979487179	7.67000561025641	7.45996713333333	7.61506385641026	7.67417646666667	6.94438495384615	7.25380061538462	8.13137373846154	7.20573466666667	6.91392780512821	7.09616090769231
ABCA9	6.54254509230769	6.46817202564103	6.72762082051282	6.5313727948718	6.61934926153846	6.61423957948718	6.59093968717949	6.62368647179487	6.83360236410256	6.6592551025641	6.5696108051282	6.37606371282051	6.38878542564103	6.62914093846154	6.54817322564103	6.49373329230769	6.5730936974359	6.54191368205128	6.50447827692308	6.47261004615385	6.45166170769231	6.65894759487179	6.69396512820513	6.60728803076923	6.69868309230769	6.54290972307692	6.74664067692308	6.61653245641026	6.60600724615385	6.72121137948718	6.49242620512821	6.65631678461538	6.50817014358974	6.70702102051282	6.62105131794872	6.5797572	6.80024543589744	6.6260173025641	6.60686822564103	6.85597201538462	6.74068718461538	6.70618537948718	6.73729649230769	6.65068481025641	6.51589174358974	6.81896608717949	6.55223311282051	6.61505341025641	6.72424261538462
ABCB1	7.47624806153846	7.94232860512821	8.36246467692308	7.65754070769231	7.91794153846154	8.54228236923077	7.7644048	7.71971950769231	7.63899858974359	7.92878917435897	7.88265532307692	8.36877036410256	8.25305732307692	8.060281	8.61147942564103	7.92163566923077	8.69879263589744	8.3326923025641	8.17077862564103	7.88360235897436	8.25615562564102	8.01557107179487	9.55892332564103	8.00827743076923	7.80950986666667	8.62625076923077	8.05436102564103	7.94379868205128	8.26983931282051	8.44604721025641	9.27500062564103	7.85265504102564	7.77401231282051	8.24211899487179	7.89225112307692	8.21459350769231	9.5277570051282	9.3693982	7.89485454358974	8.43422461025641	8.52460147948718	8.79172945128205	7.97855256410256	7.42253597435897	9.23304011282051	8.2767752974359	8.03787454871795	7.67908993076923	7.57069827179487
ABCB10	7.01126645128205	6.40634514358974	7.27185572820513	7.38261704871795	8.07117010769231	7.7431777025641	7.71605568205128	7.48494948717949	8.10716422564103	8.00627432307692	7.9869082051282	7.62804813333333	7.32156506410256	7.34797721025641	7.73482864615385	7.52207118461538	7.63050638461538	7.54912050512821	7.7962281948718	7.69644583076923	7.48465954871795	7.63820077692308	7.31678331794872	7.75157302564103	7.79833135641026	7.65620978461538	7.5014122974359	7.75489988205128	7.79468516410256	7.7911791025641	7.38703977948718	7.88302127692308	7.76294815384615	7.65319841538462	8.0084594948718	7.46080262051282	7.65724374358974	7.80917067435897	7.73098407948718	7.60541092307692	7.99159073333333	7.83937376410256	7.95793824615385	8.01594869230769	7.51824836410256	7.7288366974359	7.64439250769231	7.94628746410256	7.82024807179487
ABCB11	6.18790922051282	6.23745464615385	6.22493925641026	6.2531876	6.1685582	6.18127570512821	6.17242562051282	6.17658291282051	6.11522830769231	6.10978668205128	6.19993188205128	6.13053335384615	6.19993188205128	6.12027942051282	6.19128817948718	6.15876106923077	6.18766365897436	6.2148100974359	6.20122985128205	6.126652	6.16537188205128	6.1560421025641	6.24010798461538	6.1754892	6.14393813846154	6.15204583076923	6.15783692564103	6.18051595641026	6.23201471282051	6.18834422564103	6.23756683333333	6.18248091025641	6.21800921538462	6.21091806923077	6.22419226153846	6.21118999230769	6.23922164615385	6.14871975897436	6.15494918461538	6.19324478461538	6.21030774358974	6.29768230769231	6.22440677692308	6.18096527179487	6.11300318974359	6.23630117948718	6.12854882051282	6.14252722564103	6.15962279230769
ABCB4	6.17950065128205	6.0490880051282	6.25818369230769	6.17866924615385	6.12213397948718	6.17501795384615	6.2618768025641	6.13519891282051	6.247374	6.17873682564103	6.15367474871795	6.20611312307692	6.25057926666667	6.32585502564103	6.29386031794872	6.29754203076923	6.29988931794872	6.25501005128205	6.15930217948718	6.17579205128205	6.18783710769231	6.12587406923077	6.19901906153846	6.20714412820513	6.13836618717949	6.2565428974359	6.16368002051282	6.17841829230769	6.18099844871795	6.31316491794872	6.2917848974359	6.21527011794872	6.13726744615385	6.30677403076923	6.14876291794872	6.14340553333333	6.24959438461538	6.13631908205128	6.21109373846154	6.22902493333333	6.2455594	6.25713393589744	6.22440677692308	6.30462285128205	6.28042951794872	6.19173408461538	6.23668671282051	6.0660661974359	6.26302712820513
ABCB5	6.155521	6.10651756410256	6.09262401794872	6.11710219487179	6.06631268461538	6.02235906410256	6.08154257948718	6.15945533333333	6.05725311794872	6.12742747692308	6.06049317435897	6.11297130769231	6.08219724102564	6.11202703076923	6.15000958717949	6.07684803333333	6.13434785128205	6.12392224615385	6.13922627692308	6.12165343589744	6.14256098974359	6.12754498461538	6.11470156923077	6.05817553846154	6.07766844871795	6.10726543333333	6.01256433076923	6.12331185128205	6.04683074615385	6.06226607692308	6.17207224102564	6.20343456666667	6.13380782564103	6.23218908717949	6.12017192307692	6.14746663589744	6.07152052307692	6.15757304615385	6.1644124974359	6.10810134358974	6.08698402564103	6.16051782820513	6.14865206666667	6.07906254358974	6.03143331794872	6.12266152564103	6.09246208717949	6.04744412307692	6.12461613333333
ABCB6	9.07881500512821	8.79141733076923	9.21597402564103	8.79962315897436	8.32673036923077	8.40200566153846	8.53963540512821	8.75718481538462	8.45211356923077	8.37777464615385	8.38575896410256	8.97379163076923	8.8885947974359	9.06507536410256	8.65166243589744	8.70180944615385	8.68960123589744	8.68159069230769	8.50715135897436	8.17434096923077	8.28939367948718	8.57709302051282	8.1380539	8.52025126666667	8.48286322564103	8.58386321538462	8.81043314871795	8.56695417692308	8.55751359230769	8.64877116923077	8.47637526153846	8.31691402051282	8.33411878461538	8.74398457435897	8.44078011794872	8.76629702051282	8.69047820512821	8.4823450974359	8.54913112051282	8.66720796410256	8.48732462051282	8.46646607179487	8.70059206666667	8.23745812820513	8.49205355128205	8.66166048205128	8.55929728205128	8.57083762564103	8.32673036923077
ABCB7	8.55425597435898	9.14652361025641	8.72612167179487	7.78177029230769	7.46822523846154	8.07943740512821	8.20320316923077	8.14536651794872	7.8173475948718	7.80584917948718	7.64991076666667	7.87804749230769	7.81453685128205	8.07492068205128	7.58738954102564	7.69231532051282	7.55798961025641	7.79780365641026	7.66983608974359	7.00722802564103	7.02514864358974	7.76900557948718	8.59463707179487	7.81700644615385	7.61123663076923	7.73113683589744	7.93560758461538	7.68709964615385	7.75632226153846	7.61877054871795	8.30436164102564	7.57710794358974	8.44099318205128	7.70745228205128	7.5250986	8.04042678205128	7.99848565641026	7.99341039487179	7.85586437435897	7.58013391794872	7.6175384974359	7.98290459487179	7.71260508974359	7.63820077692308	8.52359186666667	7.93668755384615	7.67673251794872	7.71362127948718	7.65167415384615
ABCB9	7.98122063589744	7.41601493846154	7.46898256923077	8.03270338974359	7.81593696410256	7.59860749230769	7.45885258461538	7.83092853846154	7.82141693333333	7.85886141538462	7.72146333333333	7.7506265025641	7.74146072820513	7.63151656410256	8.03389699487179	8.32303498461538	7.99767213846154	7.87174112820513	7.90374681025641	7.87106536923077	7.73909483076923	7.95152046153846	8.24767219487179	7.5756406	7.67996571282051	7.74854608717949	7.54115330769231	7.84722372307692	7.8173475948718	7.95266778461539	8.20512188717949	8.11302607692308	7.64758804102564	8.09784368717949	8.11060724615385	7.36423762564103	7.47433024102564	7.95833025641026	8.3782738974359	7.47849717948718	7.99120688205128	8.11827531282051	8.05908547179487	7.57831087179487	7.83271291282051	7.99082728205128	7.83092853846154	7.93006225128205	8.11302607692308
ABCC10	7.676564	8.90876837692308	7.53532101025641	7.19678150769231	6.91121322051282	7.05640732820513	7.03538478461538	7.10004477435897	6.93666124102564	6.91291358974359	6.98641326666667	8.06121908205128	8.86747887692308	8.5047885051282	7.65335261538462	8.00450738205128	8.32258993846154	7.85694437692308	7.50515141794872	7.93971392820513	8.25832133333333	7.02147914358974	7.86532037435897	7.07652743076923	7.02657104615385	7.00722802564103	7.03736777692308	6.95242898461538	7.03094286923077	6.91694742051282	8.04982494871795	6.78577122051282	7.05503052820513	6.99941691282051	6.85242897435897	7.17580231794872	7.12009836923077	7.10789103589744	7.03184932307692	7.06451479230769	6.92411552820513	7.01502022820513	7.02078241025641	6.67408536923077	7.53117032564103	7.06510064102564	6.96770389487179	6.98057618717949	6.77929091794872
ABCC11	6.23898215384615	6.30942659487179	6.18888813846154	6.24838810769231	6.24795003076923	6.1803943025641	6.25693709230769	6.27147032307692	6.24342614358974	6.25669143076923	6.29945438974359	6.26691556410256	6.25889544615385	6.23522034615385	6.27982763589744	6.26714284102564	6.26055896923077	6.26355648717949	6.24063804615385	6.27278190769231	6.31717990769231	6.24491547692308	6.24872897435897	6.22436007179487	6.17555904615385	6.2404678974359	6.27969732307692	6.21104101538462	6.23933888717949	6.27022521025641	6.34909070769231	6.22037184102564	6.32502504615385	6.24189494358974	6.28361890769231	6.27948833846154	6.24676467692308	6.27165878974359	6.25729914358974	6.26777006666667	6.24620248205128	6.21733554871795	6.29316006666667	6.2811054	6.22662465641026	6.20585783589744	6.26490936923077	6.26196716410256	6.24992942564103
ABCC12	7.52020578974359	6.52439038461538	6.94493146666667	7.66837386153846	7.77633921025641	7.05180700512821	7.42309094871795	7.45996713333333	7.53901231282051	7.30891565128205	7.44836782051282	6.90139035897436	6.57114862051282	6.57199895384615	7.03409453846154	7.14178162051282	6.9284817051282	6.98089538974359	6.89497142051282	6.80349365641026	7.34717456153846	7.51948464615385	6.26533024615385	7.26800426153846	7.35721577948718	7.52322932564103	7.30878451025641	7.72024635641026	7.2108221025641	7.55772654358974	6.28629945128205	7.30174815641026	6.79061704102564	7.56155224102564	7.13832088461538	6.93626392820513	6.75102685641026	7.00543461282051	6.70988665128205	7.13030942564103	7.28961168461538	6.86912398974359	7.49929166666667	7.23615507692308	6.65989297179487	7.22952053333333	7.51280418974359	7.26827329230769	6.99016667179487
ABCC13	6.19891292307692	6.31217295897436	6.2521732	6.2490908974359	6.14744292307692	6.22945815641026	6.17074847179487	6.24134863076923	6.16510422820513	6.23431915897436	6.26335749487179	6.73601289487179	6.61618883076923	6.66456405128205	6.43079935384615	6.60987414871795	6.62092344102564	6.48918254358974	6.53067347692308	6.73083353076923	6.5766603948718	6.15745091282051	6.22905298717949	6.16108058461538	6.18791996923077	6.11705347179487	6.12674434102564	6.06529674102564	6.21042963589744	6.17304761538462	6.35628212307692	6.22571667692308	6.24466251794872	6.18447183333333	6.18047731538462	6.24595681538462	6.15909818974359	6.12392224615385	6.19281735897436	6.07220236410256	6.2499806	6.16783610769231	6.24806288205128	6.22018330769231	6.23085601025641	6.25699122307692	6.19253995384615	6.12971677948718	6.20597671282051
ABCC3	6.36431084102564	6.55093825128205	6.37303722564103	6.38602369230769	6.42304231282051	6.69851111282051	6.35986983846154	6.46089968205128	6.40784410769231	6.25616802051282	6.39914154358974	6.58687244871795	6.40241281794872	6.5345437051282	6.49492740512821	6.46019478205128	6.55991856923077	6.45423109230769	6.53269384615385	6.41372133333333	6.45544014358974	6.34635775128205	6.34702402051282	6.31825485128205	6.32224067179487	6.52885783333333	6.39636141538462	6.38256489230769	6.43741361025641	6.48994139230769	6.3498603	6.37253946410256	6.45451117948718	6.44534091794872	6.42447198974359	6.35218679487179	6.28221840769231	6.4793504051282	6.24572953846154	6.26138143589744	6.27442007692308	6.32100808717949	6.37220604102564	6.55864695384615	6.36804780769231	6.41534566666667	6.40827310769231	6.44751295897436	6.34190488717949
ABCC4	6.48391407692308	6.28464927179487	6.64007102564103	6.6852789948718	6.84081965128205	7.08572120512821	6.89162010512821	6.3627336974359	6.83658267692308	6.72375482307692	6.7940213025641	6.74391650512821	6.58238911282051	6.52137199487179	6.92609806153846	6.77672608717949	6.75416931282051	6.77816507692308	6.86435611538462	6.53867856410256	6.42741201538462	7.10135577948718	6.94115629230769	6.90624112820513	6.7193003025641	6.89914482564103	6.92009269230769	6.63361268717949	7.21268197948718	7.04724016666667	7.41342047692308	6.97213180512821	6.77204665128205	6.92018994871795	7.08494874615385	6.66421766410256	6.88080192307692	6.9265881025641	6.95185718717949	6.78357972051282	6.85361184102564	7.54426403846154	7.02078241025641	6.70914255897436	7.26938647435897	7.32658229487179	6.92472074871795	6.92695765128205	6.96759106666667
ABCC5	8.60200598461538	8.11060724615385	8.85996203589744	8.38285730769231	8.19445175897436	8.47288469230769	8.56415477948718	8.37066442051282	8.30013963589744	8.37638842564103	8.15586427692308	8.38057332820513	8.42741985641026	8.35844975384615	8.13059191282051	8.33497982564103	8.25832133333333	8.33411878461538	8.29691811794872	8.1145962	8.16432610769231	8.46845427179487	7.6115172974359	8.52435595384615	8.31935142051282	8.41747367179487	8.42894046153846	8.2445642974359	8.33724573846154	8.28651378974359	7.33096601025641	7.97699631282051	8.14536651794872	8.17814472307692	8.18848583589744	8.34869652820513	7.91069299487179	8.12979771282051	8.01710325128205	8.1978304051282	8.16129772820513	8.19445175897436	8.17013325128205	8.32161463076923	8.00196131282051	8.22531679487179	8.2887039025641	8.22573498461538	8.11999357948718
ABCC6	6.22113678974359	6.28128353846154	6.21556871282051	6.21547684102564	6.22881695897436	6.21564718461538	6.21932757435897	6.22953361538462	6.23895018974359	6.22031152820513	6.24545391282051	6.23641296923077	6.19015987692308	6.19057811282051	6.22498336923077	6.20419864102564	6.21436624615385	6.2424290051282	6.21006303076923	6.20116383589744	6.23736110769231	6.24155651794872	6.29996050769231	6.21395742564103	6.23323989230769	6.26029313846154	6.23821455384615	6.25124977948718	6.24439221538462	6.22628943076923	6.2520347025641	6.22656225641026	6.27241670769231	6.23868517435897	6.27420701025641	6.25164434358974	6.2960365025641	6.20321930769231	6.23158983076923	6.27084739487179	6.23865407692308	6.22456293846154	6.25154031282051	6.23770916410256	6.30312294871795	6.219868	6.23184926153846	6.21364145641026	6.22383723076923
ABCC6P1	6.1966149025641	6.20436737179487	6.27184514358974	6.32933741282051	6.27353042820513	6.20329591025641	6.31625635897436	6.22654523589744	6.28428978461538	6.32048178205128	6.21093242564103	6.24634727435897	6.20660663846154	6.15888328461538	6.1578536	6.2208332974359	6.15367474871795	6.23811087948718	6.2398090948718	6.25538519487179	6.18783710769231	6.21069057948718	6.36473360512821	6.27886504102564	6.27022521025641	6.28030311538462	6.20675946153846	6.28761481538462	6.25096897692308	6.24338602307692	6.36057845128205	6.25824801282051	6.31614061282051	6.36265076923077	6.31869472051282	6.24374312564103	6.38040187948718	6.25275976410256	6.30224055897436	6.39191404615385	6.36704063076923	6.22003828205128	6.31767588974359	6.26460719487179	6.17755976153846	6.25699122307692	6.2484143948718	6.33520105641026	6.28982653076923
ABCC6P2	6.71468277435897	8.22012873333333	6.55236425128205	6.37802223333333	6.34940016923077	6.3455957974359	6.33516413333333	6.35762881538461	6.34867933333333	6.36256437435897	6.37156913333333	6.56248292820513	7.02605816410256	6.6786712974359	6.47058234615385	6.60454808717949	6.64807273333333	6.4948763948718	6.40647787692308	6.60593295128205	6.62922037692308	6.3653215948718	7.35966442051282	6.33344041025641	6.34679617435897	6.29802792820513	6.3211679025641	6.3917441974359	6.33930703076923	6.37192498205128	7.05759861794872	6.33314932307692	6.44476839487179	6.34156665641026	6.37464512307692	6.35589993333333	6.92510267179487	6.45863523846154	6.5411843025641	6.43214192564103	6.40200896923077	6.43677384358974	6.33079190769231	6.3565058	6.72916410769231	6.41724984102564	6.33123408717949	6.38701284358974	6.27939274871795
ABCC8	9.95385335384615	8.99363848974359	9.94406542051282	9.39279227692308	9.22109895384615	9.17396848717949	9.23304011282051	9.51184098461538	9.12471377948718	9.05205624871795	9.16392206153846	8.60200598461538	8.59053124102564	9.11394308717949	9.01688147692308	8.98983375897436	9.01688147692308	8.98076137435898	8.74671247692308	8.24256965641026	8.86310482564103	8.86310482564103	8.71162355897436	8.79579176666667	8.84910214358974	9.15437756923077	8.73376332820513	9.04804803589744	8.91991199230769	9.17551473333333	7.42713878461538	8.83909443076923	8.4088128948718	9.22147805641026	8.60815620512821	8.70755036923077	8.2282639948718	9.10850220512821	8.68448804615385	8.8910604051282	8.86050588717949	8.65276044615385	9.04364428205128	8.99117775897436	8.66834902051282	9.03381647179487	8.90118053333333	8.86871678974359	8.65135944358974
ABCC9	6.33653534358974	6.2907178051282	6.53931336410256	6.33851151794872	6.52800518461538	6.61519722564103	6.6349481025641	6.55904765641026	6.52594245641026	6.45704106666667	6.45991596923077	6.53428847179487	6.36051552820513	6.40928567179487	6.56254653846154	6.3967857025641	6.54899023589744	6.58004357948718	6.48273863589744	6.34270165641026	6.37859461025641	6.60946545128205	6.60755832820513	6.532157	6.36316688205128	6.65953147179487	6.45991596923077	6.52505948717949	6.59981158974359	6.67851569230769	6.99609747692308	6.60786876923077	6.57352207179487	6.66260868205128	6.58238911282051	6.67925306153846	6.64341195384615	6.8555802974359	6.58949992820513	6.70047656410256	6.6385402974359	6.67446464102564	6.48165494871795	6.62765624615385	6.66944788205128	6.83787653333333	6.50920866153846	6.65678784615385	6.54530371794872
ABCD1	6.16565195641026	6.12576140512821	6.24729746153846	6.1756786	6.19650098974359	6.14054644615385	6.20683388974359	6.1813286948718	6.19858758717949	6.17379347692308	6.11190374358974	6.4311213051282	6.36887871794872	6.42700972820513	6.36852921282051	6.38438222307692	6.28277500512821	6.36155237948718	6.34238168717949	6.19988340769231	6.30271275384615	6.36607856923077	6.29078176666667	6.17809901794872	6.2359999948718	6.25835181538462	6.22693684871795	6.21576221025641	6.19168116666667	6.31704388717949	6.51290128717949	6.29375843589744	6.20151176923077	6.47986104102564	6.39298694358974	6.32545447179487	6.43100904102564	6.4442206	6.61762796666667	6.34498700512821	6.48949519487179	6.43677384358974	6.25987735128205	6.3086681948718	6.30755754615385	6.34492512307692	6.28615013333333	6.26304083333333	6.24509833076923
ABCD2	6.23201471282051	6.17219110769231	6.25665493333333	6.25897626410256	6.26558502820513	6.1208945974359	6.32449532564103	6.21909082820513	6.27758408461538	6.21522995384615	6.31289736410256	6.16349529230769	6.20832526666667	6.21899058461538	6.24007685128205	6.19377817435897	6.20890838461538	6.16033292820513	6.14515968974359	6.19029747948718	6.24016804358974	6.24681675897436	6.1738069974359	6.35206841538462	6.2847442	6.17809901794872	6.26964595128205	6.31854686153846	6.21336041025641	6.30615726153846	6.19540804102564	6.33158026923077	6.2899300974359	6.37631103846154	6.33847967692308	6.17872452820513	6.21118999230769	6.31442434358974	6.22764124871795	6.31499116410256	6.26614724358974	6.22153621025641	6.22970565384615	6.39699056923077	6.23244151794872	6.2527918	6.30384451794872	6.22155105641026	6.34794641538462
ABCD3	6.9536275948718	7.67431968205128	7.08158284102564	7.17730126153846	7.51656333333333	7.30028887179487	7.3849302051282	7.20721501538462	7.44981172820513	7.4238739025641	7.32866969487179	7.04288785128205	7.22975376410256	7.19982873076923	7.36249714615385	7.12858753333333	7.12474615384615	7.14740863589744	7.03315063846154	6.85215178461539	6.79674288717949	7.25657731794872	7.7914961025641	7.27004886153846	7.19957557948718	7.12886084615385	7.0440849025641	7.1997005025641	7.30490746923077	7.45428982051282	7.53600917948718	7.2702699025641	7.73217261538462	7.23615507692308	7.28561204871795	7.1887045025641	7.98159874871795	7.36396811282051	7.41373858461538	7.70480595641026	7.35469537179487	7.16991768205128	7.15017038974359	7.42631362820513	7.62389987435897	7.16736285384615	7.25356967692308	7.16832533333333	7.34609213076923
ABCD4	6.36337726153846	6.87612927179487	6.42204326153846	6.35647295384615	6.29093755897436	6.31575514358974	6.32192824615385	6.35715547692308	6.28838321538462	6.33883026666667	6.32593037435897	6.69770518974359	6.75210498461538	6.7536782974359	6.55700792820513	6.62753230769231	6.75102685641026	6.56464374871795	6.6203407025641	6.7552813025641	6.79320662564103	6.26309131282051	6.3891056	6.27297669230769	6.34480068205128	6.3369078974359	6.36385954871795	6.31616392820513	6.26270102051282	6.26731814871795	6.42688311282051	6.37138933333333	6.34686072307692	6.36856711282051	6.31109108717949	6.29905937948718	6.33946810769231	6.27982763589744	6.36420941538462	6.3857975025641	6.31348775897436	6.29574903589744	6.25693709230769	6.19958431282051	6.42354185641026	6.32772845897436	6.26886595384615	6.30241140769231	6.32886190769231
ABCE1	7.55624210769231	6.70000750769231	7.45823765641026	8.1329162974359	8.63848631794872	8.34357242564103	8.26186536923077	8.07212002564103	8.52025126666667	8.60626502051282	8.60893176923077	7.97022208205128	7.87872462051282	8.08739138461539	8.33451932307692	8.15544823076923	8.27770265128205	8.29004841538462	8.45554191794872	8.56983801025641	8.44604721025641	8.29377446666667	7.8358809025641	8.1529759025641	8.55726254358974	8.3326923025641	8.26766622564103	8.42943768717949	8.42491203589744	8.63794663076923	8.06698462051282	8.54785656410256	7.98503478461538	8.19318543589744	8.60733104102564	8.12695034358974	7.88206917948718	8.04761583589744	8.48034520512821	8.32580711794872	8.44654235897436	8.37167500512821	8.50401286153846	8.6341837948718	7.8338173025641	8.5228159025641	8.54633064102564	8.72093185128205	8.69296393333333
ABCF1	8.57393205641026	8.45404345128205	8.55043246666667	8.66334722051282	8.5192646	8.61414121538462	8.51585879487179	8.59107262051282	8.52435595384615	8.48439726666667	8.5132961948718	8.46096075384615	8.30686848205128	8.51635703076923	8.46242277435897	8.38859023589744	8.36268224102564	8.37587522051282	8.4480872974359	8.48334173846154	8.57545184615385	8.57283087179487	8.45157704102564	8.47637526153846	8.54430318461539	8.54985798461538	8.43626315384615	8.52750570769231	8.36314832820513	8.51019660512821	8.79903585641026	8.5345432	8.55776464102564	8.55425597435898	8.40153583076923	8.5625187025641	8.6302922974359	8.4530688	8.50909981025641	8.34183561538462	8.36359626153846	8.37777464615385	8.44957131794872	8.58280577435897	8.52435595384615	8.35656330769231	8.53552462564103	8.46353216410256	8.42637634871795
ABCF2	7.25799952564103	6.897203	7.19418834358974	7.3858608025641	7.19394691282051	7.14630438974359	7.11472295897436	7.36222453589744	7.50358536923077	7.26813877692308	7.12474615384615	6.71102412564103	6.70154987435897	6.72441068205128	6.8660704974359	6.93706051282051	6.71978328205128	6.88555105641026	7.03036082051282	6.74812602564103	6.75416931282051	7.22952053333333	6.68325766153846	7.21257477435897	7.28549676923077	7.24265023589744	7.13109747435897	7.29860221025641	7.24969646666667	7.20228868717949	6.77969401538462	6.97780601538462	7.07418968974359	7.06691911282051	7.23188391794872	6.95230353846154	7.17406805641026	6.8382468974359	6.95425345128205	6.9980779025641	7.02102506153846	6.80024543589744	7.11668155384615	7.25544114102564	6.64822366666667	7.02558797435897	7.23871911282051	7.26009002307692	7.31035812051282
ABCF3	6.69165770769231	6.36086841025641	6.45867976923077	6.70398017435897	6.65792065641026	6.59147805128205	6.55001723589744	6.64989470769231	6.65125456923077	6.56804098461538	6.58374899487179	6.48428223333333	6.41872420512821	6.48323623076923	6.57452593076923	6.61261670512821	6.61344163589744	6.57835835641026	6.53465455641026	6.47531771794872	6.36379378974359	6.75953664102564	6.35706267435897	6.67047656923077	6.77355779230769	6.64425413589744	6.6159062974359	6.7802991025641	6.68175955897436	6.79293155128205	6.41038452051282	6.874281	6.49437787179487	6.69647697435897	6.88389687692308	6.55107897948718	6.75236715384615	6.67327897948718	6.76587815384615	7.01469653333333	6.81545250769231	6.65720434871795	6.82809852307692	6.44597094871795	6.51458178461538	6.71797648205128	6.71615712820513	6.78429572051282	6.84939473076923
ABCG1	7.03433796923077	6.84890065128205	7.10596997435897	6.97737373333333	6.82168328205128	6.98732672307692	6.88126929230769	7.01400022564103	6.90606796923077	6.8713514974359	6.91093074358974	6.90334665641026	6.72334702051282	7.17242297948718	6.92982665128205	6.96695417435897	7.03812110769231	7.1599608051282	6.86010435897436	6.81554947179487	6.6660056974359	6.89772443076923	7.08202213846154	6.96511677948718	6.9418425025641	6.8919156974359	6.99871898461538	6.80560428205128	6.91545818974359	6.90129135384615	7.09801737948718	7.00973007692308	6.88260508974359	6.93687758461538	6.93026398974359	6.93870761538462	7.13313377948718	7.09732207179487	7.09231222564103	6.92510267179487	7.03551477948718	7.02860792820513	6.87402482051282	6.96956244615385	7.10691345128205	6.98005287692308	6.88910409230769	6.76677575384615	6.90055321025641
ABCG5	6.2903123025641	6.30109876923077	6.2521732	6.21296262564103	6.30784970769231	6.15745091282051	6.24524371282051	6.37369664102564	6.26830765384615	6.22259737948718	6.26595102051282	6.32925713333333	6.19306449230769	6.12272646666667	6.26747687692308	6.23611848717949	6.26118769230769	6.24013866410256	6.21425778717949	6.17025946666667	6.27568322307692	6.2964865	6.3263144	6.39558233846154	6.32367518461538	6.28658004102564	6.34074040512821	6.29269816410256	6.27339364102564	6.30279681794872	6.22960176153846	6.25602891025641	6.26591593333333	6.25287930512821	6.33520105641026	6.21800921538462	6.26608149487179	6.34781408974359	6.27222708717949	6.31905612820513	6.31591745384615	6.22973153333333	6.36168714871795	6.4367243025641	6.36635656410256	6.26994920769231	6.27829682820513	6.33662383589744	6.31614061282051
ABCG8	6.21076919487179	6.14941958974359	6.22104317435897	6.27241670769231	6.20519004615385	6.21048097948718	6.21272954871795	6.27692056923077	6.25908181025641	6.18294302564103	6.28241261025641	6.13860275641026	6.10671406153846	6.12942472307692	6.21312595897436	6.28782726410256	6.29047759230769	6.25903871025641	6.18254247692308	6.27818032051282	6.12766561025641	6.19258408717949	6.18290355384615	6.2575557025641	6.1823589025641	6.35108691282051	6.11135171794872	6.34091117179487	6.20872463076923	6.25435918461538	6.13007586410256	6.1401891025641	6.2375848	6.28412871794872	6.13943991282051	6.13880403589744	6.18080875384615	6.17727156923077	6.19487725897436	6.24113064102564	6.25147385641026	6.24811646923077	6.28042951794872	6.29091222051282	6.24554573333333	6.29570259487179	6.30940567692308	6.32599027692308	6.31413398974359
ABHD1	6.56555525641026	6.37192498205128	6.54672421025641	6.59337476923077	6.49698416410256	6.61682593333333	6.55904765641026	6.59093968717949	6.50623441025641	6.59766823333333	6.58767830769231	6.2890649	6.37728192307692	6.44358551794872	6.39694684102564	6.31038125897436	6.43100904102564	6.37247524102564	6.34068655641026	6.13472861538462	6.18439483589744	6.4617846025641	7.04387722564103	6.4576641025641	6.50634894871795	6.62522189230769	6.42827322051282	6.48616563333333	6.45089505128205	6.48641145128205	6.41038452051282	6.52043227179487	6.58269636410256	6.60187972820513	6.51859924615385	6.27361380769231	6.40106841538462	6.67327897948718	6.46052304102564	6.58404642564103	6.47228867179487	6.53321410769231	6.41867992820513	6.52738402307692	6.60042049487179	6.4260283025641	6.53465455641026	6.32599027692308	6.43926901538462
ABHD10	8.3162002974359	7.94917638974359	8.19574113333333	8.07551814615385	8.04083287692308	7.81576996923077	7.90904965384615	8.17771138461539	7.90268333333333	7.93081549230769	7.98573565128205	7.66837386153846	7.72519188717949	7.64581064615385	7.88806509230769	7.7876198051282	7.82059245128205	7.77840839487179	7.87484966666667	7.98999635384615	8.05274466153846	7.77905056410256	7.67673251794872	8.10862487179487	8.03749827692308	7.84665894871795	7.83570333076923	8.09965176153846	7.84894456923077	8.00075151794872	7.60680445641026	8.00360737948718	7.53962689230769	7.70314372564103	8.13484546153846	7.60215824102564	7.82742037435897	7.59014134615385	7.70066852307692	8.30566802051282	7.85065363589744	7.69693847692308	7.95570796410256	7.92930518461538	7.59496650769231	7.70829058974359	7.93241878205128	7.95679756923077	8.09686885384615
ABHD11	6.09548453333333	6.12425969230769	6.21075702564103	6.14963348717949	6.19266442051282	6.18853425128205	6.1554637025641	6.17586397948718	6.17786517435897	6.17317540512821	6.10708966666667	6.15215867179487	6.19019144102564	6.08293846153846	6.21639887692308	6.183457	6.13990195384615	6.13882333076923	6.14591076923077	6.13976404615385	6.18598198974359	6.19171831794872	6.20001072051282	6.2037991948718	6.21293422051282	6.16346596410256	6.16794723076923	6.11428196923077	6.19242483076923	6.23151034358974	6.141103	6.26688023076923	6.19466213846154	6.15997568717949	6.22842174871795	6.14627241538462	6.14290595384615	6.15218965641026	6.11215878461538	6.15626945128205	6.20302482564103	6.16146952820513	6.10631244615385	6.11768233846154	6.14594655897436	6.1503610051282	6.17116726153846	6.20111572820513	6.19110082564103
ABHD11-AS1	6.21076919487179	6.20005354358974	6.26495346666667	6.24276241538462	6.15856377692308	6.25422505128205	6.23482552307692	6.22903831794872	6.19921679487179	6.17703725641026	6.13585097948718	6.13860275641026	6.20143745128205	6.20262753333333	6.18567681025641	6.22960176153846	6.11626654358974	6.19818523076923	6.16688375384615	6.35934853846154	6.2811054	6.24448904102564	6.18995238461538	6.25320886153846	6.1578536	6.14012498461538	6.1598696	6.20707747948718	6.26688023076923	6.22046398461538	6.19123520769231	6.19299496410256	6.27781488717949	6.18617725128205	6.23545964102564	6.15901513846154	6.23574389230769	6.20176284102564	6.22150659230769	6.19212352820513	6.20526808717949	6.15083174358974	6.22095278461538	6.30300324615385	6.17443964358974	6.20502443076923	6.21611930769231	6.14252722564103	6.26886595384615
ABHD12	7.3318025948718	7.72482591794872	7.38546304102564	7.47180045128205	7.39116546666667	7.3054371025641	7.57445577948718	7.25250988717949	7.37121468205128	7.36339357948718	7.4163319948718	7.67926172820513	7.55225521538462	7.63050638461538	7.725559	7.80064702564103	7.5620986	7.52778737435897	7.65367154871795	7.61123663076923	7.7722201948718	7.62255605128205	7.56123878974359	7.60845141025641	7.58504981538462	7.34678882564103	7.63151656410256	7.7295225025641	7.72351508205128	7.50277516923077	7.70986948205128	7.82850497948718	7.41940029230769	7.83522475897436	7.74652106666667	7.64631403589744	7.68709964615385	7.8249643948718	7.8312780051282	7.77737078974359	7.79882401538462	7.79638867692308	7.48613108717949	7.15334742564103	7.63677016923077	7.72417432307692	7.47966953333333	7.46251	7.62224467179487
ABHD12B	6.37362503589744	6.29084604615385	6.28741410769231	6.53770423589744	6.66013386153846	6.41989803589744	6.45743766153846	6.48109256410256	6.56325758974359	6.51577416410256	6.54584795897436	6.34156665641026	6.30558916410256	6.30784970769231	6.34208023589744	6.37269614358974	6.34337533333333	6.33223735897436	6.44728037435897	6.38343176923077	6.4587716051282	6.45930990769231	6.33637033333333	6.41468007179487	6.48021557948718	6.47094151794872	6.43286133846154	6.49692536410256	6.51767604102564	6.56492993846154	6.23384033333333	6.52539733333333	6.36726727179487	6.45991596923077	6.44828958461538	6.33108009230769	6.39157581025641	6.34651174358974	6.34909070769231	6.49167586153846	6.46368708717949	6.38839201025641	6.46798238974359	6.56122892820513	6.30065803076923	6.51063405641026	6.53714740769231	6.51097483589744	6.52077264615385
ABHD13	6.31102963589744	6.2520347025641	6.30958228205128	6.27184514358974	6.3395378	6.24905342564103	6.31953951282051	6.36595184615385	6.29486817948718	6.32716703589744	6.32860574871795	6.23440866666667	6.27150630769231	6.27755987692308	6.2852650974359	6.26571066153846	6.23164974871795	6.26959763076923	6.22273325641026	6.17728800769231	6.3463163025641	6.32080721025641	6.32514548717949	6.33034747179487	6.34903329230769	6.25902516410256	6.25259461025641	6.29202153846154	6.22490524102564	6.27909228717949	6.25178005384615	6.28647413333333	6.3879627025641	6.30617795897436	6.33766138974359	6.31418843589744	6.25778728205128	6.28715437692308	6.29369746666667	6.27819825128205	6.3074940974359	6.29369746666667	6.40902060512821	6.36682609230769	6.31422753846154	6.42568351282051	6.331792	6.31694794358974	6.34838646666667
ABHD14A	8.77825286666667	8.58695477948718	8.4950023051282	8.67050477435897	8.25918566666667	8.10569174358974	8.14118653846154	8.36359626153846	8.05395831794872	8.06662357948718	8.31388164615385	8.58718638205128	8.51635703076923	8.4144334974359	8.50058315384615	8.73793776410256	8.58513673846154	8.39102321538462	8.56962434102564	8.89269353076923	9.05385039487179	8.25186875128205	7.94746899230769	8.20081373333333	8.30525319230769	8.28259692820513	8.38790622307692	8.52383997948718	8.41944645128205	8.2585441025641	8.1888523025641	8.52435595384615	8.30481871282051	8.55776464102564	8.55827799487179	8.10995878974359	7.98842614871795	8.27321618205128	8.3985882974359	8.25576316923077	8.36665086666667	8.2658378974359	8.38335482564103	7.89610923076923	8.02510252820513	8.18928383076923	8.37445722564103	8.35375403076923	8.30329313846154
ABHD14B	6.74936334615385	6.47907126153846	6.50070653589744	6.44223386153846	6.33441369230769	6.36230654615385	6.38931553333333	6.50137035384615	6.40436464102564	6.44803044358974	6.43067893333333	6.31983107179487	6.29983914358974	6.36722677435897	6.40465683076923	6.336489	6.38481349230769	6.36275675384615	6.33520105641026	6.37314935384615	6.09619695897436	6.46697256410256	6.68065893846154	6.44849588717949	6.46489888205128	6.4473318974359	6.36704063076923	6.45155821538462	6.41085076410256	6.51087574358974	6.72498097435897	6.3202000974359	6.48559538974359	6.48523271794872	6.37643095384615	6.27645528974359	6.5215031948718	6.55883483846154	6.38040187948718	6.59739917179487	6.41293522051282	6.47123614358974	6.43888038717949	6.20731529230769	6.47574282051282	6.39663532307692	6.48396885641026	6.39506526153846	6.41671340512821
ABHD15	6.61768252307692	6.6071582974359	6.63652718974359	6.53952013333333	6.68107864102564	6.71215396923077	6.85418154871795	6.62421896410256	6.60841878974359	6.6680801025641	6.67506258205128	6.85800823846154	6.64973488205128	6.64194421794872	6.64377992307692	6.64174257435897	6.50279069230769	6.57717838205128	6.75416931282051	6.32151248461538	6.39928733846154	6.79774197435897	7.16134517948718	6.78935796410256	6.83271700512821	6.7250526	6.93882285897436	6.74821566666667	6.79538031794872	6.96877026153846	7.08650254102564	6.88695412820513	6.90213265128205	6.67056484102564	6.73737514358974	6.62722718461538	7.20956798461538	7.01556753846154	7.00713707179487	6.74273814871795	6.91131581025641	6.77715388205128	6.58203126666667	6.65369272820513	7.23188391794872	6.66292078461538	6.71813701282051	6.56946958461538	6.57947332307692
ABHD16A	7.98178020769231	8.02689845128205	7.99807801025641	7.96896365641026	8.03924208974359	7.91735611282051	8.01020129230769	8.03787454871795	7.98766621025641	7.93042142051282	8.09605428461538	8.2404998974359	8.04629384615385	8.16619121794872	8.2087010025641	8.13059191282051	7.93061845641026	8.03885162051282	8.16172193846154	8.57083762564103	8.52359186666667	8.07983945641026	7.89428905641026	8.11376817948718	8.17703075897436	8.00746938461539	8.00586305641026	8.17560742564103	7.94488507692308	8.06243267179487	8.04199154102564	8.07695579487179	7.8841397	8.18848583589744	8.5112588	8.42820677692308	8.50031587948718	8.09383144102564	8.05830922564103	8.27810728205128	8.09826408717949	7.93061845641026	8.23809629230769	7.84523528461538	8.08384217435897	8.13911151282051	8.14076711282051	8.38149493846154	8.07674164358974
ABHD16B	6.22434323846154	6.18462875897436	6.0861096974359	6.16888382820513	6.13313106410256	6.23955637435897	6.21769044615385	6.14348841794872	6.10062749487179	6.18294302564103	6.13585097948718	6.14056356923077	6.07987043076923	6.18946481025641	6.09840859487179	6.17208505897436	6.11200311282051	6.15388173589744	6.14162596410256	6.23336961025641	6.14582093333333	6.12043591025641	6.14083848974359	6.2518884	6.07189369230769	6.16125710769231	6.19165432051282	6.05788511794872	6.14398381282051	6.09373061538462	6.10062749487179	6.0681060051282	6.10275721538462	6.10452371282051	6.10712549230769	6.12374048717949	6.11581277435897	6.18323206666667	6.22150659230769	6.048618	6.09583704358974	6.15896643333333	6.14074416410256	6.1798659025641	6.0932592	6.15859170512821	6.17487960769231	6.11415763076923	6.09984844102564
ABHD17A	6.12349406153846	6.07461647179487	6.13181164102564	6.11656367179487	6.15921717435897	6.11329432820513	6.11346497948718	6.16209425128205	6.15649296410256	6.09685456410256	6.0550574974359	6.10478613333333	6.14162596410256	6.11283927692308	6.15083174358974	6.12110626153846	6.17300876666667	6.15011009230769	6.12471209230769	6.19868863589744	6.17345830769231	6.12291665128205	6.1269241025641	6.15399797179487	6.11856640512821	6.11610623589744	6.13902508205128	6.13477543589744	6.19604007179487	6.10837711794872	6.17780444102564	6.12476447692308	6.21714064102564	6.15264555897436	6.14937265128205	6.19489545128205	6.13493782051282	6.30853917948718	6.21035933846154	6.17900018974359	6.14672393333333	6.15693450769231	6.19306449230769	6.1199684	6.1782137025641	6.13601297435897	6.12167955384615	6.20303538461538	6.20100021025641
ABHD17B	6.82001856410256	6.69664053846154	6.78587442051282	6.75210498461538	6.87632601025641	6.85303564615385	6.97201873846154	6.95524263076923	7.0859420051282	6.94308676410256	6.84972304102564	6.68896482051282	6.60800838974359	7.03433796923077	6.78690016923077	6.66405653846154	6.70214845641026	6.81821077948718	6.75140641025641	6.74382285128205	6.55269010769231	6.94229174358974	6.70839323589744	6.93542339487179	7.10883409230769	6.95840952820513	7.0662140974359	6.80979205128205	6.88291814871795	6.92982665128205	6.54372991282051	6.77622472820513	6.88990282051282	6.7944442	6.88107417435897	6.64263001025641	6.64158571282051	6.82356597948718	6.72424261538462	6.80702986153846	6.90451844102564	6.9861838974359	6.88931484615385	7.02706487179487	6.81117468717949	6.96228731282051	7.01713792307692	6.86598882051282	6.96867015897436
ABHD17C	10.2229471692308	10.5421780564103	10.4049585487179	9.98175132820513	9.80324324615385	9.94136990769231	9.89402233846154	9.80442955897436	9.73842616410256	9.78228916410256	9.96522165128205	9.64925704615385	10.0230040717949	9.80892731282051	9.72745045128205	9.78228916410256	9.93942534358974	9.94763455384615	9.7248264974359	9.67959649230769	9.54385701025641	9.75482218461539	10.3204165025641	9.87870487692308	9.64713675897436	9.86698957948718	9.77561023589744	9.82691965128205	9.81795381538462	9.66290456923077	9.89758929230769	9.67959649230769	10.6740253846154	9.7438063948718	9.36981522564102	10.0216944461538	9.77123734871795	9.98961967692308	9.97791652307692	9.65968916923077	9.69543034871795	9.60461791282051	9.76674863589744	9.87984923076923	10.3679289076923	9.68171957948718	9.80997485641026	9.54770123076923	9.48871238974359
ABHD2	6.55008654871795	6.60870949230769	6.51577416410256	6.50564053333333	6.45991596923077	6.47261004615385	6.45345115384615	6.51767604102564	6.40193226666667	6.36486547179487	6.43892642564103	6.47073131794872	6.33778041025641	6.37627381538462	6.37902953846154	6.32968206153846	6.33211002564103	6.35095365128205	6.27732988717949	6.40715194358974	6.41070522051282	6.41380906153846	6.58965807179487	6.36446604102564	6.41534566666667	6.39860325128205	6.44958108717949	6.43268804615385	6.40338107179487	6.37348474871795	6.38319411794872	6.35167902051282	6.49608154871795	6.46933163333333	6.37718247692308	6.46949447179487	6.54400486153846	6.34114289230769	6.42688311282051	6.40969593333333	6.40150573333333	6.35708844615385	6.46061622564103	6.52824603589744	6.45503600512821	6.43819636923077	6.42289776923077	6.42681121025641	6.3572826
ABHD3	6.59490430769231	6.91392780512821	7.38358254358974	6.75792015384615	7.08025337948718	7.18604364615385	7.49830028717949	6.91231248717949	6.97256781282051	7.15447075128205	7.12474615384615	7.73261046410256	7.80917067435897	7.98272230769231	7.57995768461538	7.70986948205128	7.72368611538462	7.77568166666667	7.57890662564103	7.44273017948718	7.46066570512821	7.2514018974359	7.31830432307692	7.34893283589744	7.15051353333333	7.27480062307692	7.36461727692308	7.06886023333333	7.24290382564102	7.19115298717949	7.59590442564103	7.10810131794872	7.70133610769231	7.27985983589744	7.06814822564103	7.61739408717949	7.4710655025641	7.36871245641026	7.42676653846154	7.51551432820513	7.1881933025641	7.21994079487179	7.02762088205128	6.9283695025641	7.64225968717949	7.15270538461538	7.10632940769231	7.06374962051282	6.99941691282051
ABHD4	6.74273814871795	7.34754854871795	6.58196201025641	6.53346217435897	6.49160904871795	6.51898747692308	6.51629521282051	6.49275319487179	6.41829218974359	6.41547863846154	6.66770974871795	7.06474688461538	7.15304085641026	7.40411363589744	6.92362391794872	7.18670958974359	7.25341638974359	7.08423899230769	7.01095436923077	7.3234327974359	6.85369875641026	6.52824603589744	7.09231222564103	6.42196358974359	6.50003643076923	6.48949519487179	6.55261184871795	6.51594103076923	6.66786265384615	6.49582844615385	7.25176011282051	6.51923541538462	7.05659027692308	6.66891381794872	6.59814221282051	6.84264810769231	6.86132846923077	6.81241660512821	6.7217380051282	6.77005069230769	6.57187178461538	6.73444288205128	6.53770423589744	6.47853998461538	6.92156587948718	6.69291564615385	6.45518977692308	6.5944088	6.5358048051282
ABHD5	6.46600955641026	6.61451087692308	6.74767534871795	6.65553834871795	6.96161418461538	7.16134517948718	6.9588842	6.68115347435897	6.89381931282051	6.84929816923077	6.83043851025641	6.82391777948718	6.70154987435897	6.93533413589744	6.73753355384615	6.67017377435897	6.75051239487179	7.03936538717949	6.75875802051282	6.42903134615385	6.48939925641026	6.97780601538462	7.12750453333333	7.06920541538462	7.03881731794872	7.02242378974359	7.08788269230769	6.86508928717949	6.8638893025641	6.94024539487179	6.96249287692308	6.8462044974359	7.4463959025641	6.92705615897436	6.8048955	7.23223626923077	6.89868312564103	6.90120791282051	7.01661475897436	7.04080642564103	6.90606796923077	6.87228518717949	6.78058376923077	6.84081965128205	7.26387333333333	7.00596463076923	6.86084387692308	6.99500440512821	6.84705833589744
ABHD6	8.55901555128205	8.17475080512821	8.7632125948718	8.61937440512821	8.69271565641026	8.31388164615385	8.84845376410256	8.71939646923077	8.75422347179487	8.33037338974359	8.36593194358974	9.16319715897436	8.79054437948718	9.30020195384615	8.73793776410256	8.470894	8.59669048717949	8.71907044615385	8.93866114358974	8.80801374871795	8.48565887692308	8.51902584871795	8.28426538461538	8.67004213846154	8.89490414871795	8.47932289230769	8.96390923076923	8.82365164102564	8.34869652820513	8.36827892820513	8.20126924102564	8.60037941538462	8.44834754615385	8.57601813846154	8.69475982051282	8.3652325974359	8.88443775897436	8.44386225128205	8.59161416410256	8.93101747692308	8.5651365948718	8.36060956666667	8.74129576666667	8.55103278461539	8.38575896410256	8.85750748205128	8.50688854615385	8.71972249230769	8.50610907692308
ABHD8	10.9410564358974	11.1497309282051	10.8998443589744	10.2608828769231	9.79861418974359	10.2642252923077	10.2973744615385	10.1479143076923	9.73192725641026	9.87870487692308	9.85166727692308	10.5865873846154	10.7704877487179	10.5544164717949	9.9312194974359	10.2907197076923	10.1582857538462	10.1806245025641	10.0789714974359	9.60805328205128	9.73789421282051	9.8421161025641	9.77008248717949	10.0394814153846	9.80997485641026	10.0601001230769	10.4069188717949	9.90014386666667	9.88696042051282	9.69439676923077	9.99784988717949	9.76138334358974	10.3287907128205	10.3204165025641	9.69840417948718	10.2743375128205	9.77669242051282	10.1405758102564	10.0382160615385	9.47658812307692	9.83880768717949	9.72799818717949	10.0408485794872	9.92871565641026	10.525522	10.0846372666667	9.84157578461538	9.91506942051282	9.82582048205128
ABI1	7.2978241025641	7.38844251282051	7.29004666153846	7.43684321025641	7.63868744102564	7.48524135897436	7.49985950769231	7.38573151794872	7.59338710769231	7.57056742051282	7.68771652307692	7.56661945128205	7.70691770769231	7.5180949025641	7.75098636923077	7.63998065641026	7.75456909230769	7.64285753846154	7.65463657948718	7.85643420512821	7.49150762564103	7.562397	7.53662670769231	7.5663102974359	7.51521997435897	7.6419237025641	7.39556623076923	7.52542386666667	7.49235104615385	7.47820085128205	7.76205653846154	7.68485533333333	7.59063738461538	7.69515051282051	7.80026864615385	7.51138882051282	7.32591463076923	7.67256590769231	7.76953152820513	7.60111602051282	7.69381289230769	7.72482591794872	7.6873469025641	7.67352375897436	7.65916898461538	7.49266724615385	7.64913967692308	7.62497005641026	7.63743697948718
ABI3BP	6.47755784102564	6.44223386153846	6.58496035384615	6.70164223076923	6.47959582307692	6.48806180512821	6.60353124358974	6.72163462051282	6.56254653846154	6.58147228205128	6.53249008461538	6.31733415897436	6.3651214	6.39691313846154	6.41500846153846	6.37917951538462	6.46967526153846	6.41679747692308	6.33439012051282	6.33305713333333	6.42741201538462	6.39213727692308	6.49635325384615	6.38931553333333	6.58694036923077	6.47410985641026	6.53151511794872	6.55059299487179	6.34965016923077	6.51338341025641	6.41733455128205	6.66358859230769	6.525339	6.45374297948718	6.43409437692308	6.32775473846154	6.36810914871795	6.52251348205128	6.38389055384615	6.46531453846154	6.46746530769231	6.65577937179487	6.36168714871795	6.65960074358974	6.3039958974359	6.56235317948718	6.52194841538462	6.36883704358974	6.61958947179487
ABL1	7.38844251282051	7.67799523589744	7.41093417948718	7.15315362051282	7.03259886153846	7.22768106153846	7.10112320512821	7.23923310769231	7.05190751794872	7.07212615897436	7.0808734	7.22071726666667	7.28624854871795	7.40476008205128	7.11787821538462	7.14982423589744	7.27886350769231	7.21863177435897	7.02882634358974	7.01181900512821	7.00722802564103	7.04489477435897	7.43340723076923	7.05998502564103	7.08926786153846	7.10903066153846	7.17554583076923	6.96184420512821	7.03967738974359	7.06439234358974	7.30028887179487	6.94330176923077	7.24276492820513	7.00358432820513	6.90533871794872	7.17119273333333	7.07361833333333	7.10505588717949	7.15072044102564	7.02341376923077	7.06395440512821	7.19074686666667	7.04397990769231	7.18187201538462	7.35455154358974	7.14545388717949	7.06691911282051	6.9283695025641	6.93399901538462
ABL2	6.35979206666667	6.22128947179487	6.34382177948718	6.37425755384615	6.40665491794872	6.28357732820513	6.42688311282051	6.36186746666667	6.4110212	6.41905073846154	6.39615245641026	6.32180226153846	6.29498135897436	6.29225601025641	6.32086049230769	6.34791487179487	6.32670505128205	6.32809225128205	6.3626824	6.35330346666667	6.40216230769231	6.42844506153846	6.16519661538462	6.42551834358974	6.41859237435897	6.39018598974359	6.34151001025641	6.4587716051282	6.45859070769231	6.42041802051282	6.25947855384615	6.3859447025641	6.32677326153846	6.41654686153846	6.48548291794872	6.37369664102564	6.23464775384615	6.3035638974359	6.40122155897436	6.38665315384615	6.4025055948718	6.34867933333333	6.45033074871795	6.42593654358974	6.2266549025641	6.41397408717949	6.43405594358974	6.4206105025641	6.40874544102564
ABLIM1	7.73909483076923	7.82704767692308	7.79780365641026	7.83620098461538	7.90658758974359	8.07169577435898	7.82424175384615	7.67926172820513	7.83487371282051	7.84326607692308	7.88396758974359	7.79255613846154	7.78342646153846	7.76782125641026	8.10182929230769	7.93481454358974	7.99500162564103	8.0050824051282	7.95679756923077	7.92443322051282	7.89814838461538	7.93335427179487	8.19318543589744	7.8926408	7.98235265641026	8.05790346666667	7.89041948205128	7.87837275897436	7.99882227179487	7.91257195384615	8.01057798974359	8.08384217435897	8.40761806153846	8.18036551282051	7.94842607179487	7.97436211794872	8.25787043589744	8.2767752974359	8.08623589230769	8.16556885641026	7.97631251794872	8.07212002564103	7.81142905128205	7.82213507692308	8.23447989230769	7.86494051794872	7.97699631282051	7.87106536923077	7.86205495897436
ABLIM2	10.2956519897436	9.56134402564103	10.3137712307692	10.4088859282051	10.3714485282051	9.98238048974359	10.3004699384615	10.2528235897436	10.3357314820513	10.5885534512821	10.0533268051282	10.3236488923077	10.5865873846154	9.53996323076923	10.0032346205128	10.6696973641026	9.85288823589744	10.0732316410256	10.6740253846154	10.5865873846154	10.8305660307692	10.6854136769231	7.9387771974359	10.6340289846154	10.5016498871795	10.4126463538462	10.3236488923077	10.384649	10.525522	10.1656098410256	8.44485858717949	10.6203420358974	8.96810492820513	10.3393838410256	10.4640422871795	10.2480004512821	9.33062152820513	9.51372441538462	10.2353580615385	9.86698957948718	10.2874962205128	10.0085410974359	10.2907197076923	10.0688958974359	9.15838106153846	10.1333398820513	10.358638225641	10.5626905897436	10.5843990102564
ABO	6.17003117179487	6.20858725641026	6.0950176	6.19857468717949	6.12970041794872	6.18625281538462	6.13445208205128	6.10596275897436	6.06644322564103	6.15170102051282	6.18286581282051	6.26756121025641	6.32505434615385	6.24975394358974	6.24134863076923	6.23501524871795	6.29047759230769	6.2148100974359	6.15058245641026	6.20314686666667	6.26588645128205	6.20913722051282	6.24010798461538	6.12770476923077	6.1578536	6.15561088717949	6.07025875384615	6.13247043846154	6.00826141025641	6.12099681538462	6.09863046153846	6.07943408205128	6.088404	6.1065544	6.06893373589744	6.16943345897436	6.09854294358974	6.18134456923077	6.08960097435897	6.13308958974359	6.12909523589744	6.05923202564103	6.06907982564103	6.12611286153846	6.12911536923077	6.09854294358974	6.17356695384615	6.1443569025641	6.19165432051282
ABR	8.21108287179487	8.1583853025641	8.15131480512821	8.2658378974359	8.2734371025641	8.23659667692308	8.22310523076923	8.19274743589744	8.20759502564102	8.27120791282051	8.20983703076923	8.05357606666667	8.12033384102564	8.0256860974359	8.03866133333333	8.16470975384615	8.04376055384615	8.05001546153846	8.04841507692308	8.11706031282051	8.07861292307692	8.1692329025641	8.1329162974359	8.20512188717949	8.08819352820513	8.21844634871795	8.18167932307692	8.14076711282051	8.19823125128205	8.16556885641026	7.90374681025641	8.15924695897436	7.97401370769231	8.16642442564103	8.0889871025641	7.92930518461538	8.00910088717949	7.95757444102564	8.1763884974359	8.16300146153846	8.1174527025641	8.05673776923077	8.14660197948718	8.22489133846154	8.03509576923077	8.08068162564103	8.15924695897436	8.08068162564103	8.11016747692308
ABRA	6.13005198461538	6.14522158461538	6.23818736923077	6.19857468717949	6.21771441025641	6.17328854615385	6.1956161025641	6.17507804358974	6.17743063589744	6.10631244615385	6.19460568717949	6.11297130769231	6.11683853589744	6.16358467435897	6.18384161538462	6.13196112307692	6.0889221	6.14892320512821	6.14890492820513	6.1192727025641	6.11942417948718	6.1883278025641	6.15750038974359	6.22657564871795	6.11129843589744	6.16835214358974	6.22009204615385	6.17660169230769	6.12749971794872	6.20140625897436	6.12749971794872	6.12624965128205	6.27092407179487	6.22198423846154	6.06580228717949	6.24374312564103	6.13783255384615	6.20176284102564	6.20681186923077	6.15561088717949	6.18555090512821	6.1044102	6.14865206666667	6.39699056923077	6.14980927179487	6.11581277435897	6.17014147692308	6.12971677948718	6.13549243589744
ABRACL	8.19085008461538	8.01845537179487	7.96914228717949	8.23469360512821	8.51352942564103	8.05790346666667	8.24279366153846	8.20212883589744	8.34162150512821	8.30329313846154	8.49525185128205	8.40689911538461	8.24408892820513	7.88682226153846	8.17560742564103	8.01332136410256	7.99899372564103	7.94647001025641	8.14369508205128	8.1848358025641	8.37189145897436	8.05314575384615	7.9278654	8.14517182820513	8.08068162564103	8.03349874871795	8.25533574358974	8.58648127179487	8.212202	8.13234515128205	7.84540914871795	8.08920426153846	8.28353396410256	8.39962836410256	8.24767219487179	8.04841507692308	7.77994871794872	7.96569306153846	8.05493651794872	8.08701021025641	8.31244470769231	8.15481538461539	8.6281401948718	8.39150416410256	7.82742037435897	8.2559593974359	8.31480838974359	8.38428915897436	8.16762785641026
ABT1	6.27623893333333	6.4931478	6.50465703076923	6.54077683589744	6.70896797435897	6.46342471025641	6.6021914974359	6.52924026153846	6.61261670512821	6.65704461025641	6.65853942820513	6.4311213051282	6.45494661538462	6.41357014358974	6.43150161794872	6.40545555897436	6.41500846153846	6.41397408717949	6.41353056666667	6.35568192820513	6.73066885128205	6.66421766410256	6.78935796410256	6.6687578025641	6.50785326666667	6.59211000512821	6.57162281025641	6.57405090512821	6.54018931282051	6.60848274615385	6.40531729487179	6.52319504358974	6.4515078025641	6.50515958461538	6.59678143076923	6.47067722820513	6.60953173589744	6.5474155025641	6.48817595897436	6.42416337179487	6.53314438461538	6.78792730512821	6.44810772307692	6.62054877692308	6.55670431794872	6.63784742051282	6.66351531794872	6.52766425128205	6.6162726974359
ABTB1	9.15034046666667	9.15838106153846	9.15676461538462	8.63876718717949	8.40383076410256	8.34088671794872	8.52536117435897	8.63201033333333	8.33132886666667	8.20892399487179	8.29764152051282	8.28024602564103	8.64989112820513	8.54484227179487	8.22489133846154	8.51635703076923	8.22654566153846	8.15565625384615	8.14245082564103	7.6409306974359	8.1494414025641	8.48439726666667	9.0765041025641	8.61307463076923	8.61258847692308	8.57709302051282	8.70783363589744	8.62977213333333	8.31525947179487	8.2585441025641	8.4177201025641	7.73711175897436	8.93638975384615	8.37210791282051	8.05058171538461	8.35232086666667	7.99993012307692	8.45877694102564	8.12591970769231	7.99463712307692	8.2470391	8.23872597435897	8.51430453333333	8.43061895897436	8.8256105025641	8.38078426410256	8.52797678461538	8.4611983025641	8.20549456923077
ABTB2	6.63196854102564	6.73165730769231	6.68378033846154	6.4066067974359	6.4432800025641	6.71534895384615	6.57537692307692	6.51484055384615	6.43463328205128	6.50215110769231	6.48597134102564	6.85548376410256	6.92667312307692	7.02914272564103	6.67003588717949	6.68558332307692	6.8139631025641	6.75719667179487	6.79227601025641	6.80349365641026	6.52949538205128	6.57532011794872	6.82391777948718	6.60879013333333	6.65410658974359	6.54477666153846	6.55387248717949	6.52118487435897	6.49310375384615	6.50649263076923	6.88695412820513	6.52319504358974	6.84669037948718	6.53510188717949	6.43178004102564	6.98384633846154	7.1984728974359	6.5717359025641	6.75341328717949	6.6852789948718	6.57392429487179	6.53982732307692	6.47255622051282	6.40131793589744	6.77005069230769	6.48691682051282	6.48587446923077	6.48476591282051	6.42046495641026
ACAA1	8.2873518	7.82621563589744	8.17077862564103	8.18928383076923	8.07252094871795	8.18123005641026	7.9630743974359	8.10265872307692	7.8461317025641	7.97552536923077	8.02022205128205	8.02689845128205	7.86684636153846	8.45082976410256	8.32350907692308	8.1462209948718	8.26250735897436	8.19868028205128	7.99286462051282	8.08068162564103	8.05058171538461	8.14921969230769	8.1848358025641	7.93259523589744	8.09784368717949	8.06388884615385	8.29488187435897	8.14833122564102	8.16642442564103	8.26028086923077	8.6887991974359	7.99955589230769	8.71907044615385	8.27120791282051	8.1052088974359	8.29717767692308	8.43270662051282	8.5018573025641	8.32119042564103	8.2282639948718	8.25163284102564	8.36593194358974	7.91459359230769	7.92967071282051	8.47537845128205	8.13952615897436	8.05868889230769	7.99159073333333	7.93373977948718
ACAA2	7.83522475897436	7.98084195897436	7.71439456410256	7.67799523589744	7.67764483589744	8.04804318974359	8.0922202	7.4295366974359	7.61489524102564	7.80300972820513	7.9177344	7.78177029230769	8.01634013333333	7.88465896410256	8.51531512307692	7.88124007692308	8.21414438974359	8.19401561025641	7.86667332820513	7.16347754102564	7.57096347435897	7.8461317025641	8.45554191794872	7.84758466666667	7.88431181025641	8.1494414025641	7.81507557948718	7.81664224615385	8.08188688205128	8.01943064615385	8.53279216153846	7.88302127692308	8.92586777692308	8.34404253846154	7.87158433076923	7.8929949025641	8.58537757435897	8.44026485128205	8.2887039025641	8.03250693333333	8.04175245641026	8.33724573846154	7.92615266666667	7.65367154871795	8.68820500769231	8.05179338717949	7.74652106666667	7.77498976923077	7.7278812974359
ACACA	8.64007104102564	8.61258847692308	8.66118150769231	8.51782045641026	8.60790203589744	8.46451125128205	8.72490146153846	8.57450306153846	8.60200598461538	8.56465476923077	8.54127821538462	8.56465476923077	8.52536117435897	8.5625187025641	8.53759517435897	8.7081169025641	8.44120624615385	8.49716207692308	8.60841037435898	8.39573498974359	8.51731757948718	8.47390169230769	8.13255275897436	8.6716735025641	8.64115030769231	8.48972653333333	8.67799686666667	8.73026795384615	8.51531512307692	8.46296007179487	8.19696610769231	8.50971976923077	8.38575896410256	8.59567685641026	8.41043931794872	8.40907182051282	8.44264856410256	8.54379926153846	8.32943154871795	8.71050958974359	8.46747909230769	8.3948514	8.59107262051282	8.41563105641026	8.30459840512821	8.48732462051282	8.49808266666667	8.59829251794872	8.46845427179487
ACACB	9.24318251794872	9.02735571538462	8.81551526153846	8.25787043589744	7.89610923076923	7.97476143589744	8.16803218974359	8.54937853333333	8.14578153333333	8.02745554615385	7.99234964615385	8.62337927179487	8.59937737948718	8.84845376410256	8.25706184615385	8.86747887692308	8.16884331794872	7.92860587179487	8.52750570769231	7.37325517692308	6.89649173333333	8.25421997435897	9.80085463589744	8.01057798974359	8.56774241538461	8.26074235128205	8.4151858	8.01076992564102	8.70696915384615	8.32076689230769	9.39738137435898	8.30218738974359	9.15757174358974	8.55158022564103	7.67480752307692	7.81404355897436	9.73462206410256	8.80307721282051	9.16036866153846	8.28426538461538	8.34162150512821	8.98006156410256	8.1820800974359	8.10716422564103	9.33106054102564	8.19016273333333	8.22180406666667	7.57415576923077	7.75680223846154
ACAD8	7.20546313333333	6.85538723076923	7.46052878974359	7.40698247692308	7.61376504102564	7.5471554051282	7.62193982564103	7.5161097948718	7.64340619487179	7.6268203948718	7.48117957435897	7.50787376410256	7.40723237435897	7.49580577948718	7.55772654358974	7.46836773333333	7.4323078051282	7.4949826974359	7.64285753846154	7.53104506666667	7.43543590769231	7.52310042564103	7.37068828717949	7.69582875384615	7.562397	7.5501273025641	7.45739784102564	7.46251	7.47210629230769	7.54744332820513	7.3559848	7.47150942051282	7.59922129230769	7.49901491282051	7.58725822051282	7.41514599487179	7.46277472820513	7.49349375384615	7.48025524102564	7.62284307692308	7.58752086153846	7.50558038461539	7.56066983589744	7.62465107692308	7.40214898461538	7.49668077948718	7.47624806153846	7.62958696923077	7.49266724615385
ACAD9	8.30662818974359	7.62342996410256	8.01445844102564	8.38909833846154	8.24094409230769	8.0343036	7.99691328717949	8.17518011282051	8.17099877435897	8.15254872307692	8.33908521538462	7.67417646666667	7.31035812051282	7.73098407948718	8.00155622564102	7.85746394871795	7.85462709230769	7.80552357948718	7.78573617948718	8.25533574358974	8.09477907435897	7.91257195384615	7.74013221538462	7.86760782564103	7.88665507692308	8.08420963076923	7.7504368025641	8.0094814974359	7.94103945641026	8.05810634615385	8.08778393333333	8.11578846153846	7.73482864615385	8.09318883076923	8.08701021025641	7.70020839230769	7.20087968974359	7.83975153333333	7.88143862820513	7.8388286	7.98050993846154	7.81717702051282	8.0701921025641	8.23659667692308	7.78074372820513	7.88733265384615	8.11060724615385	7.89559771794872	7.96488435128205
ACADL	6.37474731025641	6.12576140512821	6.27184514358974	6.39748055384615	6.38022995897436	6.55184021538462	6.30851981794872	6.32748828717949	6.37767653333333	6.49121565128205	6.45339413846154	6.19300291282051	6.12674434102564	6.17666944615385	6.51142878461538	6.38760972820513	6.40848063846154	6.29266056410256	6.32833022307692	6.30414535897436	6.3927151	6.43793427948718	6.44780412307692	6.44776056410256	6.4470974974359	6.47816954871795	6.27126384615385	6.46290848717949	6.57532011794872	6.51428146923077	6.37915242564103	6.37871467692308	7.01713792307692	6.51445633333333	6.40977535897436	6.18980144871795	6.1978852	6.46183036923077	6.35683296153846	6.31905612820513	6.43987043589744	6.52161818461538	6.27660059487179	6.46286374102564	6.36286364102564	6.44290765128205	6.40238222564103	6.32992442051282	6.41934192307692
ACADM	8.93234194358974	8.73026795384615	8.73684152307692	9.19613697948718	9.54770123076923	9.53996323076923	9.54385701025641	8.85173923076923	9.57599340512821	9.62183830769231	9.60461791282051	9.01761402051282	9.23304011282051	8.86377566153846	9.63991462564103	9.45065125128205	9.46908905641026	9.38731652820513	9.34193130769231	9.28402688717949	9.55543514358974	9.51277464615385	9.47658812307692	9.43134488717949	9.58390547179487	9.39655168717949	9.15757174358974	9.37473143589744	9.44695639487179	9.48921748205128	9.53806577435897	9.60857704102564	9.59566198461538	9.51997704615385	9.44508608717949	9.37644943589744	9.51088721025641	9.97538462564103	9.61388521538461	9.51905772307692	9.45065125128205	9.64407721538462	9.57402857435897	9.35881158974359	9.81218414871795	9.4803520974359	9.28995498974359	9.5819069948718	9.40768908205128
ACADS	6.68057646666667	6.99818972564103	6.55997102051282	6.53826346923077	6.38619531282051	6.46252101025641	6.49735858205128	6.50544008717949	6.38455332307692	6.35708844615385	6.49410215897436	7.23591132820513	7.58188181794872	7.65481365641026	7.25368514615385	7.26655967948718	7.52394004615385	7.25983476666667	7.22791707179487	7.5843072	7.55946739487179	6.41410018205128	7.03230550512821	6.42331164102564	6.34006046153846	6.34091117179487	6.47005008205128	6.43677384358974	6.44853869487179	6.52539733333333	7.5107867025641	6.62452828717949	6.49105256410256	6.75165516410256	6.66381144615385	6.56549589230769	7.02322066153846	7.01556753846154	6.7217380051282	6.59078734358974	6.63281936410256	6.80997656410256	6.45886127692308	6.19904724102564	6.86493019230769	6.58773818717949	6.44397243589744	6.54407273076923	6.44776056410256
ACADSB	6.27124509487179	6.28789713333333	6.20148425641026	6.26641138974359	6.39843282051282	6.28182365641026	6.31528038461538	6.2270875025641	6.37103091282051	6.34124097435897	6.37243891282051	6.27262241794872	6.23034604615385	6.22922667692308	6.2943884974359	6.2480180974359	6.19695648717949	6.26949143076923	6.31973875897436	6.3759065948718	6.24691565128205	6.31285095897436	6.21863606666667	6.26081472820513	6.3569303948718	6.31822980512821	6.24236334358974	6.36114194871795	6.33085734871795	6.31413398974359	6.24138331794872	6.41803664615385	6.24829075384615	6.37677005128205	6.3722410974359	6.29945438974359	6.26515976410256	6.35810141538462	6.34668615384615	6.31285095897436	6.24616929230769	6.35528495897436	6.31053540512821	6.57162281025641	6.19414131794872	6.28156675897436	6.28678677435897	6.30674856923077	6.36256437435897
ACADVL	9.82474800512821	9.65558114358974	9.62682461538462	9.35881158974359	8.89797538974359	9.59364727692308	9.35170209230769	9.1743836	8.88116117435897	8.97233132820513	9.08677934358974	9.96522165128205	10.0190753435897	10.2809122307692	9.77781501538461	9.8505613025641	9.82582048205128	9.73842616410256	9.61592882564103	9.34029175897436	9.35881158974359	9.36405847692308	9.95637707179487	9.55345456410256	9.39003414871795	9.61788706666667	9.5858345025641	9.34328942051282	9.50712843589744	9.68068002051282	10.1132206205128	9.51822282051282	9.5719476	9.91506942051282	9.45996745128205	9.85996698974359	10.7828013487179	10.0660990410256	9.76674863589744	9.81218414871795	9.57599340512821	9.94645144102564	9.31401899487179	8.77459798461538	9.95637707179487	9.50352585641026	9.22147805641026	9.2932633948718	9.16798093846154
ACAN	6.2903123025641	6.36389658974359	6.23818736923077	6.2020020051282	6.20651664102564	6.22597063589744	6.11753998974359	6.19212352820513	6.20909102820513	6.19523894358974	6.18114078205128	6.74700271282051	6.83982602051282	6.88731245641026	6.5717359025641	6.64716435897436	6.68257246666667	6.65443842564103	6.48601326153846	6.61713758974359	6.78206609230769	6.21944761538461	6.29278448461538	6.14573961538462	6.14931145897436	6.23484306666667	6.22346866923077	6.29633729487179	6.12749971794872	6.13924454871795	6.51290128717949	6.29548205897436	6.23116220769231	6.24271154615385	6.03337552307692	6.14746663589744	6.16669088205128	6.26529061025641	6.24572953846154	6.16295563589744	6.13317425641026	6.14016808717949	6.16574477435897	6.22463820769231	6.33580918461538	6.27422303076923	6.19253995384615	6.18116291538461	6.18557938717949
ACAP1	6.42279014871795	6.34399353333333	6.18239523589744	6.33769432051282	6.24048331025641	6.22427645384615	6.35875213333333	6.25665493333333	6.33912502564103	6.20656102564103	6.2890649	6.24819171794872	6.22800197948718	6.18026865128205	6.28472584102564	6.30951002307692	6.25882207179487	6.22846188717949	6.25946152307692	6.36259175641026	6.24016804358974	6.31830211538462	6.26994920769231	6.28207189230769	6.27169211282051	6.35829255897436	6.35022607179487	6.28308932564103	6.2480816025641	6.27331408974359	6.26616184102564	6.21751371025641	6.31318819487179	6.35896914102564	6.26203020512821	6.16510422820513	6.26780445128205	6.25275976410256	6.19920428205128	6.25242922564103	6.32572088205128	6.38559815128205	6.33449674615385	6.40131793589744	6.26749607435897	6.37058011025641	6.24670557948718	6.26616184102564	6.30283155384615
ACAP2	6.38847112820513	6.37682435384615	6.67281466153846	6.73175870769231	7.25128977435897	7.18774097435897	7.14154029230769	6.80176018461539	7.30425788717949	7.1696502974359	7.14982423589744	6.63652718974359	6.68244141025641	6.63532771282051	6.9418425025641	6.60959802051282	6.92918656410256	6.9535428974359	6.97369968717949	6.77042519487179	7.03791331794872	7.08361090769231	6.85016125128205	7.16943370769231	7.36962224615385	7.09971618974359	6.99500440512821	6.91310714871795	7.219195	7.44414591794872	6.62675707692308	7.02926166153846	6.89548017948718	7.13566188205128	7.22215772307692	6.99941691282051	7.47066053846154	6.94024539487179	7.38623076410256	7.52310042564103	7.17482037948718	6.95864065641026	6.95371229230769	6.85088774871795	6.87338927692308	6.85849102051282	7.03456248717949	7.00116305128205	7.15188977948718
ACAP3	6.18790922051282	6.10219121538462	6.10949897179487	6.12492846153846	6.1153703	6.21648681025641	6.15610373333333	6.13079524102564	6.09307011794872	6.14795555384615	6.25377972564103	6.24092015384615	6.17185117435897	6.22837108717949	6.27435393846154	6.28298836410256	6.27635767179487	6.18326381794872	6.27408766666667	6.24146353076923	6.13090771794872	6.18686991282051	6.1062566974359	6.26826678461538	6.00062970769231	6.23975230769231	6.22865445128205	6.23719698974359	6.20530632820513	6.1838521	6.22713318461538	6.47618861538461	6.14929141025641	6.45038478461538	6.49601655897436	6.2709058051282	6.27349541025641	6.2780869025641	6.34423351794872	6.42582015384615	6.42540036410256	6.44397243589744	6.24604668974359	6.17317540512821	6.13939292307692	6.27595464615385	6.17190878974359	6.23034604615385	6.28423149230769
ACAT1	8.77825286666667	8.80472013846154	8.59775025128205	9.21106405641026	9.54483885128205	9.18322874871795	9.50153250769231	9.07539171794872	9.44330732307692	9.52096273333333	9.43134488717949	9.15603890769231	8.73056836153846	8.8914049025641	9.44330732307692	8.9915284025641	9.04139856923077	9.01688147692308	9.38177264615385	9.00371248974359	9.01541404615385	9.28995498974359	9.53469874615385	9.22556053333333	9.4609682974359	9.21991475897436	9.00476381025641	9.37023225128205	9.33848023589744	9.47460528205128	9.15072717692308	9.33062152820513	9.80997485641026	9.18953564102564	9.4842323025641	8.7920605	9.36756343589744	9.24142658974359	9.17196506666667	9.16643623589744	9.14565812307692	8.9409274974359	9.23475350769231	9.3525923025641	9.20374167948718	9.20337996410256	9.23055657435897	9.32768793076923	9.32597892564103
ACAT2	6.77448947692308	6.7630676051282	6.81707273846154	7.25451721025641	7.80026864615385	7.20573466666667	7.46836773333333	7.26694597435897	7.66642268205128	7.6396848974359	7.74523900512821	7.06374962051282	6.93228384102564	7.0927698	7.65499073333333	7.13867347692308	7.28137778461538	7.29102346666667	7.47066053846154	7.68193406153846	7.51138882051282	7.25867378974359	6.88854021538462	7.24173564615385	7.39945253333333	7.21290371794872	7.36585452307692	7.56661945128205	7.23491017435897	7.5199628974359	7.15784007692308	7.69347341538462	7.0723988	7.49473883589744	7.60725382564103	7.01578610769231	7.30133461025641	7.27574267692308	7.31230845128205	7.65104506666667	7.51670704615385	7.40053441025641	7.41545604615385	7.70133610769231	6.90687086153846	7.5519821025641	7.55471004102564	7.77539778974359	7.76205653846154
ACBD4	6.9304926974359	7.24638702051282	6.8487210051282	6.72202376666667	6.58537485128205	6.81054427692308	6.58949992820513	6.74099334871795	6.53969991794872	6.60563070769231	6.6600601	7.68936070769231	7.86584836923077	7.97818529230769	7.27467191794872	7.67000561025641	7.85362104615385	7.62377015384615	7.53813078461538	7.2480690025641	7.69711095384615	6.54213937948718	6.9990703974359	6.56280922051282	6.47549484102564	6.58474236923077	6.58530507179487	6.60271815384615	6.65171362820513	6.66533866153846	6.98849370769231	6.86010435897436	6.53708207692308	6.84206695384615	6.66706994615385	6.75227315897436	6.89181492564103	7.00051557435897	6.77522937948718	6.64620079230769	6.73124748205128	6.85780008461538	6.74858712307692	6.29863057435897	6.83699048205128	6.78429572051282	6.59231512564103	6.74529524358974	6.67047656923077
ACBD5	6.34316766666667	6.26427714358974	6.33452615897436	6.37447712307692	6.50763191282051	6.43759574871795	6.53521738461538	6.38964985128205	6.5584078051282	6.54202216410256	6.48622141538462	6.41301342564103	6.36581250769231	6.35893545641026	6.40680869230769	6.36142961538462	6.34393413846154	6.41948280512821	6.44108831794872	6.37627381538462	6.48043940512821	6.41509494358974	6.46958174358974	6.43390498974359	6.48315155384615	6.40526843076923	6.4520334051282	6.48536867692308	6.48704501538462	6.45503600512821	6.50076093333333	6.57386686153846	6.45615857948718	6.42568351282051	6.53969991794872	6.52609929230769	6.64535475897436	6.50331104615385	6.53439261025641	6.48507006666667	6.46858328205128	6.48055761025641	6.44687101025641	6.48704501538462	6.50551054871795	6.49054267692308	6.4728778974359	6.57989626666667	6.46817202564103
ACBD6	6.92481545897436	6.46383448205128	6.73868012820513	6.99859792564103	7.08936800769231	6.84348766923077	6.84813138461538	7.14097895641026	7.16188257435897	7.08250053333333	7.09033866666667	6.63009506153846	6.42995428205128	6.50657591794872	6.67662461282051	6.71340161282051	6.62730634358974	6.67249898461538	6.62257498461538	6.66576860769231	6.38616801794872	6.83596535641026	6.52766425128205	6.78244642820513	6.84273848717949	6.88884597948718	6.72050718974359	6.89342173333333	6.96071904871795	6.89607852307692	6.80004123589744	6.88510491794872	6.50908731794872	6.78963032051282	7.03349491282051	6.66829124102564	6.50257052820513	6.52942021538462	7.01084445641026	6.68609189487179	6.94217313589744	6.87972288461538	6.82809852307692	7.12529498974359	6.63806286153846	6.82450597948718	6.87798763589744	6.95962388717949	6.95776278461538
ACBD7	8.37307336410256	8.72849817435897	8.15586427692308	8.02613326666667	7.87837275897436	8.29147701538461	8.08304512820513	7.8479423025641	7.69711095384615	7.9759342974359	8.05753876410256	7.81489573846154	8.21799351282051	8.30955104102564	8.38859023589744	8.21971112307692	8.25117748205128	8.14660197948718	7.95949271794872	7.72082522564103	7.80623741538462	7.67480752307692	8.72914594871795	7.6899962974359	8.00033717948718	8.05274466153846	7.8479423025641	7.93707736410256	8.27032668717949	7.99729117948718	8.60037941538462	7.9759342974359	8.77225682564103	8.34539862051282	7.65754070769231	8.30459840512821	8.26003491794872	8.46047258974359	8.27721953333333	7.92860587179487	8.14204456923077	8.31339658461538	7.91982735384615	8.06577396410256	8.63090282051282	8.03749827692308	8.02022205128205	7.60541092307692	7.8502865025641
ACCS	7.18945534871795	6.44609149230769	6.54899023589744	6.92491016923077	6.72153123589744	6.72662821538462	6.41636178461538	6.64216692820513	6.80295574871795	6.83152568717949	6.67530914358974	6.34332936923077	6.38467590769231	6.55621055897436	6.84758284102564	6.98005287692308	6.5031176051282	6.42420043076923	6.36051552820513	6.61284836923077	6.37291759487179	6.57672592820513	7.35073264615385	6.40959735384615	6.57081949230769	6.93121402564103	6.64328589230769	6.89548017948718	6.81444833333333	6.77365315897436	6.74295025641026	6.71938324615385	6.63479223076923	6.84006355897436	6.67640403589744	6.38705695384615	6.64007102564103	6.80500531794872	6.63464870769231	6.38234241538462	6.57336795897436	6.60478504615385	6.72795508205128	6.69630808717949	6.56280922051282	6.69851111282051	6.73450855897436	6.62293495384615	6.66526717435897
ACCSL	6.24630312820513	6.35972797435897	6.21038704615385	6.22415593333333	6.21455588717949	6.20800761025641	6.21009689230769	6.26623335897436	6.20638961025641	6.19571968205128	6.22625486153846	6.42344561025641	6.48250263076923	6.47954483076923	6.30392792307692	6.40504946666667	6.47305585641026	6.38419445128205	6.31623187692308	6.45755475897436	6.55461595897436	6.14443764615385	6.23861694358974	6.21663429230769	6.18335124615385	6.18848710512821	6.22775532307692	6.13340983589744	6.15549817948718	6.16530119487179	6.33113123076923	6.13390271282051	6.2236258974359	6.24572953846154	6.23654225128205	6.26150575897436	6.17783951282051	6.18460631794872	6.21195138974359	6.16736938461538	6.15032992820513	6.24301156923077	6.17580031794872	6.21918945128205	6.2596576	6.20391855384615	6.20285241538462	6.18736188717949	6.24439221538462
ACD	8.1329162974359	7.89668917435897	8.10695852820513	7.90503742820513	7.81040809230769	7.92240994358974	7.6494624	7.80181373846154	7.57801266153846	7.67496981794872	7.76568632307692	7.93447042564103	7.77905056410256	7.99383054358974	7.93447042564103	8.04376055384615	7.82059245128205	7.87872462051282	7.91406436923077	7.851898	8.00746938461539	7.86701939487179	7.67417646666667	7.89096587692308	7.85245462051282	7.98766621025641	7.98392313846154	7.91923347692308	7.86600494358974	7.99120688205128	7.64708552820513	7.86022191794872	7.96024723589744	7.97699631282051	7.94532065128205	7.79199875384615	7.71487886410256	7.83759478461538	7.71036022051282	7.94532065128205	7.7589810974359	7.69079094358974	7.94396581538462	7.62146279487179	7.64899635897436	7.88185317948718	7.75764857435897	7.88717632307692	7.93155106666667
ACE	6.16887407692308	6.1728778	6.15529485641026	6.06839392307692	6.11604504102564	6.12759357948718	6.19954006153846	6.17280262564103	6.17438303076923	6.11558862051282	6.1457103974359	6.16837791794872	6.15314177948718	6.14204329230769	6.10961456923077	6.15281788717949	6.14208222051282	6.1810802	6.18993683589744	6.13862162051282	6.15692289487179	6.09959673333333	6.12581368717949	6.17134236923077	6.15715511794872	6.10393753846154	6.17216394871795	6.1299254974359	6.17617449230769	6.13645944102564	6.14868326153846	6.10774447692308	6.22318813846154	6.15991527179487	6.18672485641026	6.21711026153846	6.14754668974359	6.12987192307692	6.18174037948718	6.18856492820513	6.19324478461538	6.17056445641026	6.13104879487179	6.16753931282051	6.12139113333333	6.12894444102564	6.1105033948718	6.17119613333333	6.13319416410256
ACE2	6.81675286153846	7.71772909230769	6.79588842051282	6.70978654358974	6.42228206153846	6.58314384615385	6.50094582307692	6.59717781538462	6.40219813076923	6.34254379230769	6.59337476923077	8.00434392820513	8.09297452820513	8.20694431025641	7.63558867179487	7.76294815384615	8.03983333846154	7.6286738974359	7.74066510769231	8.30866505641026	8.45948102564103	6.31087359487179	6.80815794358974	6.38334023589744	6.28331215641026	6.39070662051282	6.34852875384615	6.39441511282051	6.3592870974359	6.37074474871795	7.5191976	6.57167935641026	6.58269636410256	6.67911237948718	6.43982477692308	6.68905886666667	6.45355551794872	6.711649	6.64137262307692	6.36456404871795	6.36827341538461	6.61918641025641	6.46715985641026	6.20871434615385	6.51773023589744	6.50120227179487	6.33398882564103	6.53234892820513	6.37534643076923
ACER1	6.14638426153846	6.16517313846154	6.14613621025641	6.13443545641026	6.14920082051282	6.14805503076923	6.24038652307692	6.16194041538462	6.24195752307692	6.17497989230769	6.13707424615385	6.18981504615385	6.19768225641026	6.22503776410256	6.26333779487179	6.16258997948718	6.18639749230769	6.16925464615385	6.1919772051282	6.17183731025641	6.22479513333333	6.17912485641026	6.15596725641026	6.1728778	6.19028110769231	6.21942934358974	6.20014434358974	6.22404066153846	6.1538654	6.20542444615385	6.15792705128205	6.26879028717949	6.1823589025641	6.19419157435897	6.1509515025641	6.17969831282051	6.14600111794872	6.2361328974359	6.11221965128205	6.18174037948718	6.20602848205128	6.15181802564103	6.19472144102564	6.2162796	6.22113678974359	6.16127912820513	6.20240919230769	6.24813261538462	6.20869551282051
ACER2	6.39499023076923	6.4496669948718	6.51611801025641	6.33386376923077	6.37283620512821	6.36379378974359	6.40944590769231	6.36057845128205	6.34692474358974	6.3627336974359	6.44657878461538	6.29406232820513	6.26832793846154	6.24015294358974	6.25865592820513	6.27052345128205	6.27423905128205	6.2932294974359	6.29863057435897	6.28302747692308	6.24254906153846	6.38228194871795	6.53428847179487	6.46271289230769	6.55736534871795	6.4692827025641	6.38197792820513	6.38197792820513	6.37341120512821	6.40114183589744	6.3284114	6.32114365128205	6.40022280512821	6.31960663333333	6.36161895384615	6.38919396923077	6.31379024102564	6.28953141025641	6.36601126666667	6.37447712307692	6.37152913846154	6.37522114871795	6.40106841538462	6.39032265641026	6.49867103076923	6.38467590769231	6.40559889230769	6.35515370769231	6.32013733333333
ACER3	8.15462954871795	8.04021637435897	8.26766622564103	7.83937376410256	7.71939171794872	8.27211471282051	7.78986025128205	8.342664	7.8093492	7.61567397948718	7.86634968205128	8.08420963076923	7.95035472307692	8.36501758974359	8.02997215897436	7.83654808717949	7.68903946153846	7.85497761025641	7.69064633846154	7.95078384615385	8.07612018974359	7.98887016923077	8.11916392307692	7.97514376410256	7.98573565128205	8.10654041538461	8.16884331794872	7.92293043076923	7.80865401025641	8.05599197435897	7.94488507692308	7.89225112307692	8.14449492307692	7.9177344	7.90732333846154	8.19445175897436	8.51430453333333	7.99539943076923	8.08268812820513	7.91182123589744	8.09944724102564	8.12775847179487	7.8882366	8.02062418974359	8.14118653846154	7.98539722051282	8.3617935025641	7.83654808717949	7.72006817948718
ACHE	6.61423957948718	6.74164785641026	6.61519722564103	6.54899023589744	6.51302026153846	6.41052424102564	6.48927584615385	6.48704501538462	6.47665878461538	6.44837733333333	6.42844506153846	7.10234924102564	7.1427772051282	6.94205452820513	6.80061652820513	7.08178585128205	6.98450298974359	6.91858997948718	6.84185193846154	6.93202499487179	7.00270803589744	6.51711244615385	6.33286562564103	6.65004857435897	6.52161818461538	6.47731248717949	6.63188569230769	6.66944788205128	6.51182745641026	6.45307071794872	6.43249753333333	6.76212954358974	6.42211115897436	6.78457583076923	6.77861263589744	6.8088867025641	6.4577709025641	6.58238911282051	6.58751623589744	6.61618883076923	6.60143598461538	6.5040998	6.65704461025641	6.27760829230769	6.52868408717949	6.46347645128205	6.51495913333333	6.64144737948718	6.64084694871795
ACIN1	8.27211471282051	8.93993256923077	8.31027877179487	7.8995318025641	7.57905048717949	7.97533456666667	7.80319656410256	7.79065703589744	7.67032462051282	7.65088321794872	7.42939052051282	8.96625265384615	9.20566750769231	9.16956454358974	8.74038576410256	9.04474508717949	8.99621786153846	8.8095523025641	8.76259134871795	8.82751329230769	8.91148422820513	7.88206917948718	8.3948514	8.09297452820513	7.90119544615385	8.0662185948718	8.14984861794872	7.85920432820513	8.00277175384615	7.70480595641026	9.12976471282051	8.49716207692308	8.36877036410256	8.78103178461538	8.24726120512821	9.11817798461538	8.80769872820513	8.74398457435897	8.63576037435898	8.71939646923077	8.50209309230769	8.6278743	8.21509162051282	7.14121288974359	8.92217604615385	8.55266341025641	7.76029215384615	8.22012873333333	8.08942142051282
ACKR1	7.50262436666667	7.18389469230769	8.02133078461538	7.69318232307692	7.27366478974359	7.9280288025641	7.66241807692308	7.43909216923077	7.51963810769231	7.29959681538462	7.19160803333333	8.08107364615385	7.38203581538462	7.76983491794872	7.97249623589744	9.25588627692308	8.64433062051282	8.68934977179487	9.11394308717949	8.04199154102564	8.16619121794872	9.95885168717949	7.45402776410256	7.65967023076923	7.59674538461538	9.3051712	7.61123663076923	7.43458576410256	8.81221750769231	7.94879549230769	9.84329894871795	8.41279481025641	6.8697616974359	7.43659878461538	8.1164542	9.69124046153846	7.57770507692308	8.63627877435897	7.78622339230769	8.7385886974359	7.47966953333333	8.67401564615385	8.09944724102564	7.02647221794872	8.04376055384615	7.97718420769231	8.32303498461538	8.29079388205128	8.16595801025641
ACKR2	6.50997225641026	6.20858725641026	6.32943918461539	6.43510803589744	6.45900703076923	6.5785653948718	6.43944353333333	6.41516764615385	6.4308386051282	6.41859237435897	6.40350496410256	6.18538806410256	6.24907216153846	6.24093637948718	6.42761423589744	6.28698844615385	6.31664473846154	6.31304234358974	6.37272660512821	6.10819928461538	6.19876607179487	6.44252661025641	6.8044453025641	6.36190038205128	6.45782611794872	6.47410985641026	6.3451830025641	6.39441511282051	6.47843647179487	6.58293823076923	6.91291358974359	6.37425755384615	6.46751676666667	6.36111362820513	6.44555642564103	6.44512213333333	6.37028544102564	6.50940533333333	6.32180226153846	6.40207854358974	6.36406330769231	6.47123614358974	6.37705410769231	6.28016784615385	6.31306166410256	6.55997102051282	6.31169406923077	6.32313912820513	6.41013552051282
ACKR3	8.24479515128205	8.21738566666667	8.44099318205128	7.91967679230769	7.97306420769231	8.00118127179487	8.42038488717949	7.87804749230769	7.99082728205128	8.05376719230769	8.30586867692308	8.49401652307692	8.06407126666667	8.79639694871795	8.23895497692308	8.40806585128205	8.59463707179487	8.70148783846154	8.37066442051282	7.62255605128205	7.26071367692308	8.19741002564102	9.05983999487179	8.16091736923077	8.02297151794872	8.38813443589744	8.03250693333333	7.73164088974359	8.25074864102564	7.83218663333333	8.8332460051282	8.14161404615385	9.40982962307692	8.33132886666667	7.95737605128205	8.88928624358974	8.88016974871795	8.59463707179487	8.38931864358974	8.20825238461538	8.11956255384615	8.27578088205128	7.98907831538462	7.72401573589744	9.11780484615385	8.17361492307692	7.96764697948718	8.08878007692308	8.32511465384615
ACKR4	6.21617793333333	6.27394862051282	6.18553597435897	6.26154018974359	6.19824861538462	6.19627185128205	6.15151269230769	6.18355245128205	6.17237818974359	6.21063078974359	6.19689917435897	6.28671584615385	6.32701093846154	6.33643368205128	6.26431152307692	6.32854723076923	6.31488464102564	6.28775815897436	6.26227982564103	6.30985815897436	6.26219285128205	6.1907556	6.26420459487179	6.14691284615385	6.17709742051282	6.17751624615385	6.1872657948718	6.18343163589744	6.20615541282051	6.19552658461538	6.2485242974359	6.17264272820513	6.24327153846154	6.18134456923077	6.22510283589744	6.17733847692308	6.21195138974359	6.1915733974359	6.17345830769231	6.18858838461538	6.19104376410256	6.1667524974359	6.21244457435897	6.20971485641026	6.1990331025641	6.18783710769231	6.16922396923077	6.14005556923077	6.19405841538462
ACLY	9.85646357435897	9.47795337948718	9.95116626153846	9.97155878974359	10.1118922358974	9.88108133333333	9.7897828	9.91697724358974	9.91634277435897	9.88442739487179	10.011134625641	9.72636968205128	9.67314249230769	9.56566250769231	9.94519484102564	9.8235964	9.70371235897436	9.78331404102564	9.62183830769231	9.96212451538462	9.93181637692308	9.6917597051282	9.54570852820513	9.6358214	9.70108172051282	9.63192037435897	9.64045766666667	10.0072258	9.71291523333333	9.84939183076923	10.0312298051282	9.77561023589744	9.57051224615385	9.84454808205128	9.94136990769231	9.63787455897436	9.50058778461539	9.69333628205128	9.37198341538462	9.55345456410256	9.66485594358974	9.70582641538462	9.90371587179487	9.90612150769231	9.36237394358974	9.95506216923077	9.80665803589744	9.84578382564102	10.0085410974359
ACMSD	6.155521	6.17407745641026	6.07918661025641	6.11853136923077	6.20409388205128	6.08129772307692	6.13204338205128	6.12359216666667	6.13441535128205	6.09519271794872	6.19993188205128	6.14056356923077	6.14034163076923	6.17477376666667	6.18089419230769	6.15724770769231	6.14830415384615	6.19643187692308	6.12325753846154	6.17284041538462	6.07044493333333	6.13522207692308	6.25816473846154	6.1330714	6.1913123025641	6.13845614615385	6.08886580512821	6.15599534871795	6.23087445128205	6.13378814871795	6.18594926666667	6.12810361025641	6.19754357692308	6.1065544	6.10355036410256	6.14534012307692	6.14885716410256	6.1621229025641	6.14797859230769	6.19930785384615	6.14765140769231	6.04180726923077	6.09512246923077	6.11819838205128	6.13283424615385	6.13537223076923	6.12407464102564	6.10694627692308	6.16644314102564
ACO1	9.86107229230769	9.79193571282051	9.77344912307692	9.58979567179487	9.24914424102564	10.020314574359	9.77457738461538	9.50153250769231	9.33364861025641	9.49193611282051	8.8033526974359	9.58000293333333	9.46821931794872	9.90492686153846	9.63483932307692	9.54662956410256	9.50153250769231	9.69692268461538	9.53806577435897	8.99257347179487	8.87981180512821	9.6451023025641	9.88696042051282	9.92997115384615	9.61178467692308	9.63483932307692	9.51822282051282	9.25834868717949	9.50153250769231	9.41208637435897	10.0196949589744	9.37106295897436	10.1175562051282	9.62231175641026	9.19691595897436	9.58771102564103	9.75482218461539	9.85646357435897	9.36405847692308	9.48477006410256	9.41676750769231	9.17758174358974	9.62777257435897	9.4803520974359	9.89888073333333	9.71674898974359	9.1945334	9.44612084102564	9.3561816051282
ACO2	8.30662818974359	8.61334315641026	8.70265548461538	8.71421922820513	8.93571496923077	9.01541404615385	9.05602793846154	8.59937737948718	8.80086998461539	9.0364051948718	9.2780563948718	9.13398068205128	9.1161505025641	8.93441244615385	9.66894614358974	9.56277754615385	9.5390299025641	9.5632643025641	9.58338018717949	9.46734158461538	9.51088721025641	9.26444496923077	9.09212466153846	8.97267338717949	9.18953564102564	8.91638125641026	9.31674546666667	9.57245373846154	9.32151938974359	9.30196892820513	9.89167921025641	9.96777895384615	9.62986584102564	9.75263161538462	9.76904137435897	9.69741375897436	10.0125713076923	9.80945108461539	9.94763455384615	10.0190753435897	9.54094448205128	9.82242425641026	9.45065125128205	8.66142099487179	9.69227894871795	9.47079667179487	9.28140651282051	9.4977969025641	9.58390547179487
ACOD1	6.12924213846154	6.08974498974359	6.20835451794872	6.18850192820513	6.209369	6.08964311282051	6.15868706153846	6.18831137948718	6.2483605025641	6.25480364102564	6.24358132307692	6.15848682051282	6.1613818025641	6.1664579948718	6.19644622564103	6.1978532	6.17450606153846	6.19001898461539	6.15139310769231	6.25438427692308	6.29991401025641	6.28388548717949	6.22748244871795	6.22079678974359	6.26150575897436	6.20632652820513	6.19287802051282	6.18797190769231	6.223101	6.20056141025641	6.12295624615385	6.33701771794872	6.20072674871795	6.18177414358974	6.23072951282051	6.26384090769231	6.21028165128205	6.20290498461538	6.16748845641026	6.16488182564103	6.16099138974359	6.14496755384615	6.16679585128205	6.2375848	6.09455913333333	6.1824062	6.1864537025641	6.22791750769231	6.23486061025641
ACOT1	6.25332854102564	6.1517543948718	6.60622544871795	6.79816502051282	7.24614142051282	6.78540065384615	6.88178134871795	6.64829156923077	6.67133143076923	6.86771433846154	7.01546645897436	6.57511797179487	6.34928724615385	6.49717863076923	6.94024539487179	6.75218907179487	6.54018931282051	6.55501854871795	6.85160738974359	7.38427969230769	6.69428891794872	6.67056484102564	6.59035081538462	6.70821272820513	6.96218819230769	6.54247284102564	6.7511127974359	6.86716026153846	6.91816887179487	6.83699048205128	6.86463711794872	7.58553381025641	6.73788959230769	7.17517948974359	7.14945989487179	6.5974689025641	7.59848118461538	7.19550343076923	7.15634136923077	7.00029445641026	6.97277406923077	6.77225026153846	6.79493233589744	6.90222415897436	6.54099758974359	6.61750231025641	6.70479714615385	6.86219313333333	7.05444173333333
ACOT11	6.64732264615385	6.64084694871795	6.65813831282051	6.61856590769231	6.48659442051282	6.54515317948718	6.58153452307692	6.31733415897436	6.42469132307692	6.45233677435897	6.4496669948718	6.47647453846154	6.3395378	6.43169997948718	6.47010865641026	6.54981079487179	6.4068921948718	6.41803664615385	6.31120171282051	6.43108097948718	6.25733463589744	6.51338341025641	6.80076356923077	6.49988407179487	6.33605041538462	6.45423109230769	6.37522114871795	6.5215031948718	6.46837319487179	6.45660036923077	6.88409784615385	6.71599332820513	6.59678143076923	6.61713758974359	6.47515854358974	6.39361657435897	6.74346258974359	6.53945194358974	6.47698381538462	6.72523101538462	6.65210777435897	6.57372725128205	6.42585936923077	6.56294063589744	6.96140424615385	6.41078219487179	6.51097483589744	6.44117425641026	6.39735317948718
ACOT12	6.34881213846154	6.45431228205128	6.24009158461539	6.31949596923077	6.21254605128205	6.23807747692308	6.15610373333333	6.29505139230769	6.17743063589744	6.20991083076923	6.26775073589744	6.4906808974359	6.49759764615385	6.48159295384615	6.42700972820513	6.47916248717949	6.40615284615385	6.41464157435897	6.41837514358974	6.42903134615385	6.42741201538462	6.26412195897436	6.38789213333333	6.21330493333333	6.16874847692308	6.25975656410256	6.17094614871795	6.26031001282051	6.14573961538462	6.22046398461538	6.3498603	6.2083892974359	6.09792217692308	6.20343456666667	6.24863987435897	6.27361380769231	6.22823364871795	6.33998945128205	6.09885725641026	6.24334262051282	6.21601205641026	6.18768087179487	6.15649296410256	6.29863057435897	6.29305767179487	6.24382092307692	6.30384451794872	6.24048331025641	6.26418897692308
ACOT13	7.49137801538462	7.87380055897436	7.7243393974359	8.22595074102564	8.62439408205128	8.5889733025641	8.78578364615385	8.33770023589744	8.31434447692308	8.58436743589744	8.54353078717949	8.95604459487179	8.6188142974359	8.44705367692308	8.74311825897436	8.66779713846154	8.59463707179487	8.59316278461539	8.77255753846154	8.65957103076923	8.50425926153846	8.78349753846154	8.50425926153846	8.79362223589744	8.5889733025641	8.61907708717949	8.74940375384615	8.77825286666667	8.84654657435897	8.79362223589744	8.75454239487179	8.64433062051282	9.11394308717949	8.99985728205128	8.61937440512821	8.73086876923077	9.26306474871795	8.8332460051282	8.65301371282051	9.02634698461538	8.81865607692308	8.60972375641026	8.74428203846154	8.38575896410256	8.71050958974359	8.62732508205128	8.64492472820513	8.69530665128205	8.56332692820513
ACOT2	6.1738837025641	6.09567544102564	6.17377720769231	6.21296262564103	6.33752486153846	6.19705205384615	6.25234001794872	6.23192721794872	6.24865406666667	6.255107	6.27333912820513	6.1711301	6.20660663846154	6.1711053025641	6.3008446974359	6.22231445897436	6.23223051282051	6.19818523076923	6.30437683076923	6.31114254871795	6.19134994358974	6.21716831794872	6.09653351794872	6.1754892	6.25080334358974	6.0713031025641	6.20298748205128	6.28308932564103	6.25096897692308	6.10770091282051	6.02235906410256	6.16710288205128	6.14023721025641	6.17730444615385	6.09537996410256	6.1961107025641	6.17076251794872	6.12139113333333	6.11115288205128	6.15736522564103	6.17027177948718	6.16961174358974	6.22440677692308	6.15230928717949	6.10114567692308	6.20833989230769	6.12407464102564	6.16864179487179	6.26568099487179
ACOT6	6.37266114871795	6.24206383333333	6.18239523589744	6.29209867435897	6.14744292307692	6.26584153589744	6.2767374974359	6.2250141025641	6.31456131282051	6.33766138974359	6.28629945128205	6.21728555384615	6.21594487692308	6.27834737435897	6.25781663589744	6.30847872820513	6.28170895384615	6.19165432051282	6.20565922564103	6.20314686666667	6.34434677692308	6.27651968205128	6.2377508	6.26231263076923	6.31251861538462	6.37125741025641	6.19759647179487	6.23437037435897	6.3795983025641	6.20998985384615	6.36366512820513	6.24157717435897	6.525339	6.22198423846154	6.21850411282051	6.18777509230769	6.22124233846154	6.20442691025641	6.27222708717949	6.16982622564103	6.2499806	6.27218292307692	6.23158983076923	6.29991401025641	6.34110876923077	6.27595464615385	6.27287682564103	6.1998971948718	6.21828356153846
ACOT7	7.13469317948718	7.17554583076923	7.1827282974359	7.15859652820513	7.20394608717949	6.93144355897436	7.06234352307692	7.11951206153846	7.12239384102564	7.11350737435897	7.10883409230769	7.09326048717949	7.03791331794872	6.99216552820513	7.03904431794872	7.0848268	7.02926166153846	7.05567230769231	7.05866382051282	7.13732585128205	7.15121185641026	7.03643473846154	6.71582032307692	7.11999347692308	7.11645328205128	7.02147914358974	7.0347841948718	7.09801737948718	6.96978962051282	7.06327170769231	6.86598882051282	7.07406506153846	6.88005585128205	7.03666412307692	7.08337333846154	6.99522795897436	6.86716026153846	6.88731245641026	6.96249287692308	7.02147914358974	7.01974344615385	6.85909204102564	7.08879851794872	7.17357915384615	6.90036575384615	7.01974344615385	7.12266693846154	7.04761470769231	7.10622398461538
ACOT8	6.41825075641026	6.41338082307692	6.4068921948718	6.51979675897436	6.52118487435897	6.35972797435897	6.5788432974359	6.43865838461538	6.47828698461538	6.54665469230769	6.45611461025641	6.38645875384615	6.42995428205128	6.24093637948718	6.57543372820513	6.45514505128205	6.4536966025641	6.42878231282051	6.52918898461538	6.69778921794872	6.19134994358974	6.67249898461538	6.39287244871795	6.63777618717949	6.67281466153846	6.45019413846154	6.51815258461538	6.61527845128205	6.56261218461538	6.50321623076923	6.47564493076923	6.72441068205128	6.30764996666667	6.59553462564103	6.70356313333333	6.46494738717949	6.40902060512821	6.42185153076923	6.56673055897436	6.6776434974359	6.62368647179487	6.34931887179487	6.68167102051282	6.1669959	6.44868296410256	6.525339	6.61918641025641	6.59027484615385	6.63152295897436
ACOT9	6.63579009230769	6.96826613333333	6.62473819487179	6.70821272820513	6.78233424615385	6.85052477948718	6.82567815897436	6.5881054	6.74363545128205	6.69259524615385	6.73301555384615	6.50526568205128	6.52707024615385	6.51767604102564	6.60231556923077	6.63059186666667	6.61757341025641	6.67561012820513	6.63532771282051	6.51445633333333	6.63316569230769	6.73560098461538	7.0256906	6.63159315897436	6.6349481025641	6.78838352307692	6.65553834871795	6.7646676	6.81752052307692	6.77902355384615	7.05640732820513	6.93294038461538	6.61317909230769	6.7952155025641	6.84929816923077	6.76844588205128	6.8148058051282	6.95332945128205	6.88455331282051	6.62973857435897	6.71061032820513	6.8437651025641	6.75452027179487	6.9265881025641	6.77108073846154	6.74664067692308	6.69513586153846	6.76569262564103	6.82112527692308
ACOX1	6.10682851794872	6.20087823589744	6.16444793846154	6.15353177948718	6.17606038461538	6.17586397948718	6.15427255384615	6.17257741538462	6.19304036923077	6.19081370769231	6.1468066	6.20353000512821	6.14171063076923	6.15599534871795	6.2082388	6.17538805641026	6.18840641538462	6.21995925128205	6.15619594358974	6.1384363948718	6.26251393846154	6.23538307692308	6.17042964102564	6.16197358974359	6.16786136410256	6.18087927692308	6.22574311282051	6.23927218461538	6.11610623589744	6.21268513333333	6.25141463076923	6.12036040512821	6.12869633846154	6.12277377435897	6.1723640025641	6.07840511282051	6.15822147692308	6.20271378974359	6.1329331	6.17207224102564	6.15337332307692	6.19658655897436	6.18067792820513	6.2039836974359	6.10765734871795	6.13635890769231	6.14591076923077	6.13662669230769	6.1217424974359
ACOX3	7.10717781538462	7.52065167435897	7.19115298717949	7.00636600512821	7.11220528461538	7.0490430051282	6.90900816410256	7.43543590769231	6.95983326923077	6.73124748205128	7.00193312820513	6.60288208205128	6.60939134102564	6.81857747692308	6.76480452820513	6.6481482	6.77374922307692	6.86526089230769	6.68580858974359	6.63066630769231	6.71262753333333	6.9085276974359	7.12266693846154	6.8487210051282	6.88884597948718	6.9573610974359	6.84489367692308	7.03643473846154	7.0603274974359	7.35394450769231	6.79007575384615	6.89559055128205	6.71889474871795	6.78744936410256	6.8903965	6.79368351538462	6.85477945128205	7.14250552307692	6.81984710769231	6.88644104102564	6.97481453076923	7.03280744615385	6.74401015897436	7.04975686666667	6.83920165641026	7.18091150769231	6.91161681025641	6.99500440512821	6.75597016923077
ACP1	7.43909216923077	7.19829845128205	7.95871933846154	8.37924657435897	9.39279227692308	8.43422461025641	9.02905516410256	8.26493622051282	9.21991475897436	9.26950963076923	9.35081697435897	8.44461575384615	8.23178354358974	8.00397054871795	8.65606503076923	8.51531512307692	8.63904805641026	8.66388496410256	8.91638125641026	9.40851701538462	9.15111388717949	8.74578624615385	8.1858610051282	8.96243915897436	9.01688147692308	8.73793776410256	8.67576296923077	9.09431656923077	8.76018192820513	9.06049786153846	8.24189233846154	9.20713907179487	8.45456906153846	8.60260524615385	9.33407265128205	8.57450306153846	8.20340910769231	8.5112588	8.87327646153846	8.74940375384615	9.05100543589744	8.85289572307692	8.98352557435897	8.96317223589744	8.20983703076923	8.93505505128205	8.9437076974359	9.08528494358974	9.27196112307692
ACP2	7.86422784102564	6.85697899230769	7.11506076666667	7.95871933846154	7.7589810974359	7.50315749230769	7.15784007692308	7.59014134615385	7.74954756923077	7.72935311025641	7.92223933333333	7.1119405974359	6.90112447179487	7.07163114871795	7.56750957435897	7.75980031538462	7.46618533076923	7.30007446666667	7.32313689487179	7.51656333333333	7.12510009230769	7.62623613846154	7.61344638461538	7.0698694974359	7.42122977179487	7.43044931794872	7.12057033846154	7.79799705384615	7.43557010512821	7.75238373846154	7.81925674871795	7.58872272307692	7.2754806	7.62994055897436	7.62269956410256	7.07890385897436	7.3896724051282	7.79019267179487	7.67748624102564	7.42096966153846	7.5147088974359	7.36828766153846	7.81645524615385	7.51933118461538	7.2413430948718	7.43659878461538	7.61109958974359	7.58472408205128	7.43057131794872
ACP5	6.06958858974359	6.22616174871795	6.1386368948718	6.12190891538461	6.15302597179487	6.11937834615385	6.18825036410256	6.09580147692308	6.15515422051282	6.1792700025641	6.15028978974359	6.17570903076923	6.15975695384615	6.15291076410256	6.0893288974359	6.14352157692308	6.13637745641026	6.15727403076923	6.13707424615385	6.07761834871795	6.19876607179487	6.16048165128205	6.18995238461538	6.18096527179487	6.22044114871795	6.12756928205128	6.11711944102564	6.0714739974359	6.21783243846154	6.20651664102564	6.02638693846154	6.08945751282051	6.33358955384615	6.12027942051282	6.26751527179487	6.13670224102564	6.17671683076923	6.26990367435897	6.22764124871795	6.20721772564103	6.15990136410256	6.28164824615385	6.06428627692308	6.22937228717949	6.20667757692308	6.20332193076923	6.11373302564103	6.17031871794872	6.20869551282051
ACP6	6.81346384871795	6.46637394871795	6.69147257435897	6.65903202564103	6.76053667692308	6.70997035384615	6.57063578717949	6.83768148717949	6.6328926948718	6.77546760769231	6.90346025384615	6.42969589230769	6.41112214871795	6.49852206410256	6.49858116923077	6.50794437948718	6.52609929230769	6.46571587692308	6.53682738461538	6.5258117025641	6.38616801794872	6.59430314358974	6.84489367692308	6.55236425128205	6.63259905128205	6.63281936410256	6.53151511794872	6.6834346	6.49704296410256	6.86047131794872	7.01589933076923	6.7542654	6.84264810769231	6.70087526153846	6.73346333333333	6.50181723076923	7.1014645	6.78604787179487	6.75035961025641	6.59490430769231	6.90559131794872	7.01162627179487	6.53184065384615	6.74459572820513	6.72679585641026	6.75140641025641	6.68378033846154	6.54538358717949	6.68697474358974
ACP7	6.31209843076923	6.3353162051282	6.29371638205128	6.19548143333333	6.21001784615385	6.28944481538462	6.27853322564103	6.26281937948718	6.30544373333333	6.25616802051282	6.25185508461538	6.3281192	6.35698156923077	6.34982613846154	6.29492377435897	6.34918856410256	6.35706267435897	6.37840727692308	6.2606954974359	6.35568192820513	6.71859961282051	6.20642177435897	6.15750038974359	6.20189264102564	6.29670816923077	6.2170930051282	6.28439433333333	6.19064284615385	6.21336041025641	6.28352499487179	6.18817988205128	6.24569736923077	6.24466251794872	6.15006521538462	6.26203020512821	6.32273316410256	6.2569542	6.21272954871795	6.21684225641026	6.2487727025641	6.26172395384615	6.21087752820513	6.30439944102564	6.28339509230769	6.2980707948718	6.28224233846154	6.19253995384615	6.23392882051282	6.29731766153846
ACPP	6.155521	6.11309033846154	6.14704167179487	6.17701407179487	6.22268578461538	6.25112163076923	6.20584479230769	6.17363143076923	6.25107289230769	6.16338053333333	6.16217006410256	6.22436007179487	6.27081912820513	6.14494355897436	6.247374	6.17009871025641	6.21049424102564	6.23323989230769	6.24437786410256	6.16498859230769	6.21438025384615	6.24230680512821	6.14551717435897	6.28763746153846	6.13310777948718	6.24820678205128	6.14897596666667	6.11910923589744	6.22740739487179	6.17635927692308	6.27167545128205	6.28715437692308	6.23526015897436	6.14805503076923	6.19504362307692	6.25077164615385	6.17299478461538	6.18573493333333	6.21684225641026	6.15418847179487	6.25731688974359	6.18002215897436	6.21534618717949	6.27514731282051	6.20667757692308	6.25005304615385	6.25212706666667	6.16692026666667	6.21270688717949
ACPT	7.5107867025641	9.07997333333333	7.45428982051282	7.12203178717949	6.7884870974359	7.12057033846154	6.81683726923077	6.9418425025641	6.58593301282051	6.63833907179487	7.00713707179487	8.55206821538462	9.06203861025641	8.71022178461538	8.36407022051282	9.01581543076923	8.89705968974359	8.44983164358974	8.48898494871795	9.58485572307692	10.1568430205128	6.50564053333333	8.493557	6.51790710769231	6.42944998974359	6.57430210769231	6.67165803076923	6.62154957179487	6.67189227179487	6.47605922564103	8.95744387692308	7.29622827179487	7.24663976923077	7.41490707179487	6.68564924102564	7.43371893333333	7.2240118	7.74506447692308	7.36653895128205	6.57711043589744	6.82701930769231	7.37917556923077	6.79285115897436	6.52918898461538	7.81576996923077	6.96867015897436	6.64201638461538	6.81276003589744	6.60135596153846
ACR	6.40673677435897	7.14405719230769	6.40114183589744	6.39308763589744	6.29959354358974	6.28944481538462	6.34024938717949	6.34870710769231	6.27514731282051	6.27106397435897	6.41737415897436	6.92667312307692	7.14545388717949	6.96877026153846	6.6115639025641	6.8534518974359	6.86397988974359	6.80641451282051	6.71138002820513	7.06289154358974	6.98849370769231	6.19380482820513	6.61252636923077	6.27600600512821	6.22044114871795	6.2170930051282	6.27437275641026	6.27951231282051	6.2495001025641	6.26120139230769	6.87690642564103	6.34931887179487	6.49437787179487	6.40781168717949	6.27533813589744	6.43682338461538	6.17076251794872	6.23802544615385	6.29269816410256	6.19090011794872	6.31442434358974	6.40647787692308	6.37545608461538	6.25634956923077	6.57717838205128	6.29093755897436	6.2535964974359	6.31102963589744	6.28876606666667
ACRBP	6.31209843076923	6.10651756410256	6.22685195384615	6.06946961538462	6.17660169230769	6.2361783025641	6.20584479230769	6.24134863076923	6.2376018974359	6.18024455897436	6.15367474871795	6.21728555384615	6.16804033846154	6.16139353333333	6.11462316410256	6.14993704102564	6.22243018974359	6.25185508461538	6.27005028461538	6.12165343589744	6.30864981282051	6.15019875897436	6.06123171794872	6.19871389230769	6.10374257435897	6.15737950769231	6.27579183333333	6.17453556923077	6.25420647948718	6.19639633846154	6.25824801282051	6.10679940769231	6.16491921538462	6.15172774871795	6.24296444358974	6.12598562564103	6.17671683076923	6.18799773333333	6.27626317435897	6.22348027692308	6.23541641538462	6.22153621025641	6.1505361974359	6.11719465128205	6.25908181025641	6.25150012820513	6.17190878974359	6.19446255897436	6.23433118974359
ACRC	7.29364268205128	7.73739194871795	8.10757697179487	7.00984127948718	6.90045948205128	7.20456419487179	7.23317146153846	7.18683686153846	6.79434981025641	6.7838989974359	6.8486290051282	7.64678004871795	7.16758108461538	7.04873995641026	6.70923030769231	6.59993468717949	6.71978328205128	6.75719667179487	6.77336858974359	6.6852789948718	6.62922037692308	7.13348706666667	6.58530507179487	7.26059877692308	6.92290268205128	7.05432656410256	7.47473313846154	6.83729025641026	6.88347428205128	7.01345566923077	6.44186753846154	6.67823973589744	6.94468674102564	6.87527225128205	6.93960454871795	7.54085619487179	7.35369781538462	6.88544387692308	7.15460513333333	7.14371074871795	6.69647697435897	6.65443842564103	6.8555802974359	6.99961268717949	7.1534609	6.91010742051282	6.98523331282051	6.99796138461538	6.80710565128205
ACSBG1	9.94274788205128	10.3004699384615	9.97538462564103	9.50800815897436	9.39738137435898	9.94406542051282	9.43180430769231	8.55158022564103	9.2656962	9.41867706153846	9.77878029230769	9.37106295897436	9.66691843589744	9.67744338974359	10.2592102205128	10.020314574359	10.1792594461538	9.92001965128205	9.62682461538462	9.15676461538462	9.01834053846154	9.65866855384615	10.9831354666667	9.38265793333333	9.6699763025641	10.2158573307692	8.89425592307692	9.72691006666667	9.59174506153846	10.0216944461538	10.6495088564103	10.1320004410256	10.6763728461538	10.2417254051282	9.47563729230769	10.0190753435897	10.7233484102564	10.6740253846154	10.3236488923077	10.3037904769231	9.89167921025641	10.056033174359	9.57095241538462	9.2090917	10.8564787282051	9.97289857948718	9.79639702051282	9.43878608717949	9.56801457948718
ACSBG2	6.39683256923077	6.31609652820513	6.28292146923077	6.25789746153846	6.21254605128205	6.1780847948718	6.2693348	6.20635515897436	6.20909102820513	6.23994062564103	6.25377972564103	6.26756121025641	6.30969717692308	6.30293355384615	6.24863987435897	6.30715892564103	6.3210722	6.31197505128205	6.31676249230769	6.06509903846154	6.27568322307692	6.26753824102564	6.33809013333333	6.23732094358974	6.24327153846154	6.21537454358974	6.21468535897436	6.25385997692308	6.236993	6.22046398461538	6.2917848974359	6.14726234358974	6.3572826	6.20343456666667	6.19324478461538	6.32775473846154	6.12520375384615	6.13268290769231	6.26442159487179	6.23002028205128	6.25283525128205	6.30281508717949	6.26541577435898	6.19668449230769	6.31506454615385	6.18167896923077	6.14383333846154	6.1998971948718	6.15685247179487
ACSF2	7.11716492307692	7.09949518461538	6.79359067692308	6.72318927179487	6.56083307692308	6.73745379487179	6.65180476923077	6.70356313333333	6.49305970769231	6.54441652820513	6.73798755897436	6.57445317435897	6.55948242051282	6.67992507692308	6.71403506153846	6.53880601538462	6.53832227179487	6.54181877435897	6.58738433333333	6.4470974974359	6.33386376923077	6.74030128717949	7.59643773846154	6.69367423589744	6.68486468205128	6.82605416923077	6.74645674358974	6.68228123589744	6.78085272307692	6.79909537435897	7.02058056923077	6.64158571282051	7.24591064102564	6.92334405128205	6.62914093846154	6.49054267692308	7.02953818974359	6.94669511794872	6.73228888205128	6.86933872307692	6.63963592820513	6.75488791282051	6.7200719025641	6.51256773333333	7.24895061538462	6.73976847179487	6.65036333333333	6.57711043589744	6.51314101538462
ACSF3	6.18347177179487	6.13254953333333	6.24558682564103	6.17220651538462	6.26367593333333	6.19705205384615	6.18151058974359	6.17969831282051	6.19790003589744	6.2733571025641	6.30883504102564	6.22584364871795	6.25591924358974	6.14324098974359	6.20730221538462	6.17782197692308	6.25185508461538	6.22846188717949	6.15720675641026	6.28876606666667	6.27114764615385	6.23171993333333	6.17831190769231	6.27798542051282	6.1629927051282	6.25835181538462	6.16908593076923	6.25540506153846	6.26355648717949	6.19347197435897	6.16135499487179	6.18248091025641	6.36903868717949	6.23968198461538	6.32461637435897	6.26910173333333	6.24097535897436	6.22785867692308	6.20524558461539	6.18408437948718	6.22754834871795	6.30281508717949	6.26907401538462	6.37501531025641	6.24747631025641	6.2484143948718	6.27287682564103	6.26304083333333	6.27579183333333
ACSL1	7.96896365641026	7.53680254615385	8.40454811794872	7.94396581538462	8.02921265128205	8.58305892051282	8.32673036923077	8.54888370769231	8.57283087179487	8.01209973333333	7.93354702564103	7.99539943076923	8.81680409230769	9.13994863076923	8.08268812820513	7.97361711282051	8.47043912820513	8.62920902564102	8.0555672	7.43794807179487	7.52851607948718	8.38626881025641	8.64602133846154	8.2356908974359	8.4160584974359	7.95833025641026	8.68681587179487	7.91049957435897	8.54430318461539	8.35794917948718	9.03266286666667	8.01057798974359	8.24385777692308	7.79954922051282	8.39150416410256	10.0312298051282	7.66522691538461	8.06223877435897	8.44783650769231	8.28097106666667	8.12979771282051	8.67916193333333	7.90007326666667	8.70586106153846	8.45009196923077	8.50971976923077	8.13255275897436	8.66334722051282	8.79303828717949
ACSL3	7.66869625128205	7.59496650769231	7.87872462051282	8.02921265128205	8.78349753846154	8.1858610051282	8.56152217948718	8.00155622564102	8.57184108717949	8.67855512820513	8.55425597435898	8.19823125128205	7.97436211794872	7.94569805128205	8.20255135384615	8.03509576923077	8.17771138461539	8.17993431794872	8.43183150769231	8.70641932820513	8.47982446666667	8.31712571794872	8.12240477435897	8.52536117435897	8.52124424102564	8.28001655384615	8.19016273333333	8.39339352307692	8.35656330769231	8.49333341025641	7.78946688205128	8.69699551282051	8.10695852820513	8.26766622564103	8.63955053333333	8.07533017948718	8.4061698051282	8.21636051794872	8.09256665128205	8.41279481025641	8.3985882974359	8.22140570769231	8.36036893846154	8.8033526974359	8.04299303076923	8.23615321025641	8.33951561025641	8.54326231282051	8.70349511282051
ACSL4	7.30808574358974	6.68244141025641	7.22835783076923	7.63084887179487	7.80759304102564	7.3786424	7.62224467179487	7.54503497435897	7.7278812974359	7.73512802051282	7.71736615384615	7.34138107179487	7.2314002	7.14982423589744	7.36500634871795	7.37891207692308	7.25402230769231	7.36747018461538	7.44608127179487	7.78605138974359	7.51877318461538	7.67860298461538	7.13518246666667	7.67799523589744	7.75963394871795	7.59063738461538	7.38899359487179	7.6494624	7.5257484	7.58936282051282	7.37068828717949	7.64029162051282	6.94229174358974	7.38546304102564	7.72754967179487	7.33316172307692	7.03349491282051	7.30083519487179	7.45544263076923	7.46361485128205	7.56392843589744	7.40935715384615	7.84221863076923	7.73975518974359	7.14417562564103	7.50732988717949	7.68580602051282	7.60044225128205	7.74450642564103
ACSL5	6.18243169230769	6.13537223076923	6.28379811794872	6.20628024102564	6.26727896923077	6.31427425128205	6.31565565641026	6.2903123025641	6.29986462564103	6.26093770769231	6.20523475897436	6.2539252051282	6.33441369230769	6.28634781538462	6.19370989230769	6.23201471282051	6.22599666153846	6.30518099487179	6.28053567692308	6.14367414871795	6.27850272820513	6.33707084615385	6.67895286153846	6.32086049230769	6.30171544102564	6.37687708717949	6.25544154871795	6.26251393846154	6.36000745128205	6.32792242051282	6.47261004615385	6.27520984615385	6.27184514358974	6.26355648717949	6.31082333846154	6.39632352307692	6.47228867179487	6.35158903589744	6.36635656410256	6.35206841538462	6.26539250769231	6.34351179487179	6.21037319230769	6.27285808717949	6.43829121538462	6.30722558974359	6.25422505128205	6.32224067179487	6.30214001538461
ACSL6	6.37004705128205	6.3569303948718	6.33008666666667	6.39868388205128	6.56879894871795	6.49347996410256	6.38878542564103	6.36588877435897	6.50880376410256	6.54502834871795	6.5123399025641	6.27129321025641	6.28984401538462	6.35586875897436	6.52111684102564	6.35122002564103	6.41627515897436	6.40098829230769	6.33167637948718	6.56653293846154	6.39551948717949	6.42960644102564	6.4121955025641	6.32752989230769	6.37300632307692	6.43297803076923	6.3202000974359	6.48323623076923	6.48033549230769	6.48422344615385	6.35547663076923	6.61035228205128	6.44358551794872	6.55363124102564	6.53604097435897	6.41820932307692	6.42335511282051	6.5358048051282	6.57372725128205	6.47515854358974	6.55398102564103	6.4520334051282	6.39382905641026	6.5298620974359	6.37498741538462	6.42361707692308	6.46746530769231	6.40303632307692	6.48978388205128
ACSM1	6.1517543948718	6.07361062051282	6.16685401794872	6.088404	6.14476161282051	6.22149182051282	6.08541285897436	6.11542093076923	6.22034046153846	6.06520792820513	6.11502202564103	6.13241555384615	6.16628227179487	6.16543544615385	6.10687446153846	6.08304745128205	6.10385991025641	6.23680521538462	6.09469773846154	6.13472861538462	6.24493216666667	6.13043314615385	6.20121642564103	6.21330493333333	6.04790383076923	6.04544935897436	6.11135171794872	6.04357153589744	6.05646678974359	6.19940969487179	6.19766592307692	6.11162755384615	6.21602725384615	6.07403118717949	6.1697925025641	6.06680946153846	6.08595083846154	6.08788552820513	6.18668354102564	6.12652871794872	6.07513774358974	6.04890986153846	6.08281822564103	6.10516223589744	6.15501884102564	6.04944056410256	6.13744127692308	6.12227395384615	6.12790416923077
ACSM2B	6.21424221538462	6.2408338	6.18314157435897	6.1763968	6.21168502564103	6.17582344102564	6.18216316923077	6.20544747692308	6.16262031794872	6.16992267179487	6.18202325641026	6.15463323589744	6.13098827179487	6.18853425128205	6.15697508717949	6.17699105128205	6.13742481538462	6.13009974358974	6.14988512307692	6.18579071794872	6.19284762564103	6.12486375897436	6.2235340974359	6.16828545128205	6.17701407179487	6.19031385128205	6.1966149025641	6.15914982564103	6.21109373846154	6.18490542051282	6.13104879487179	6.190061	6.1226818974359	6.17658291282051	6.19215002564103	6.12681835384615	6.19881175897436	6.12997616410256	6.255107	6.19379348717949	6.19132390769231	6.16887407692308	6.17014147692308	6.22518731794872	6.17385201538462	6.16587343076923	6.21527011794872	6.16309738974359	6.18773223589744
ACSM3	6.20025300512821	6.14809924102564	6.18705917948718	6.193295	6.17440982051282	6.18427891282051	6.16273387692308	6.19119622564103	6.19316100512821	6.1886406051282	6.20521134358974	6.18246166153846	6.15503175897436	6.13631908205128	6.19510751794872	6.18053316410256	6.18669833846154	6.15658451794872	6.1620672974359	6.20782932820513	6.11785987692308	6.20580318461538	6.23887677948718	6.23913465641026	6.21586246153846	6.17860594871795	6.1945222	6.13481737435897	6.16970181538462	6.11534175384615	6.13656457435897	6.16401811282051	6.21530475384615	6.21395742564103	6.20246200512821	6.1862299025641	6.22018330769231	6.16088698461538	6.22278844102564	6.18355245128205	6.17106791282051	6.17219110769231	6.20093847692308	6.18446067692308	6.20401921538462	6.19245319487179	6.25304364615385	6.18211171794872	6.19913025128205
ACSM4	6.14754668974359	6.02802761538462	6.16114621538462	6.15812374358974	6.18077101538462	6.2071292	6.16794723076923	6.18285029230769	6.16510422820513	6.07086963846154	6.11005935384615	6.17768963076923	6.09762713846154	6.19342429230769	6.17264272820513	6.24285347435897	6.16201611282051	6.12925728205128	6.19960963076923	6.2451431025641	6.27568322307692	6.1982088	6.19901906153846	6.20027641538462	6.17633203333333	6.22520063846154	6.18416604615385	6.27097103589744	6.24341323846154	6.12674434102564	6.17887191538462	6.2083892974359	6.26142376410256	6.28748893076923	6.23378477435897	6.14746663589744	6.20909102820513	6.19742232820513	6.16232127692308	6.14250877435897	6.14051947692308	6.22003828205128	6.1505361974359	6.24642036923077	6.17755976153846	6.25556288717949	6.21611930769231	6.22335498461538	6.19668449230769
ACSM5	6.3795577025641	6.78197567179487	6.35245016410256	6.37725681025641	6.3115533025641	6.34915637435897	6.37025227692308	6.31602372820513	6.35613532820513	6.33458135897436	6.37399423076923	6.35389186666667	6.45632344102564	6.41803664615385	6.39368575897436	6.41837514358974	6.41413738974359	6.39632352307692	6.36046084615385	6.39157581025641	6.41627515897436	6.37195543589744	6.55072404102564	6.37946320512821	6.3849394051282	6.41837514358974	6.41236068717949	6.29689372307692	6.44204964615385	6.37412284102564	6.70195984615385	6.41820932307692	6.60870949230769	6.39338302564103	6.42188141025641	6.32153873333333	6.3226883948718	6.46368708717949	6.40006558461538	6.33090855384615	6.34940016923077	6.43778322564103	6.3850966	6.31638615897436	6.59789797948718	6.34082905128205	6.35206841538462	6.26696955384615	6.32024621538462
ACSM6	6.31565565641026	6.29574903589744	6.22583145641026	6.12951281025641	6.17760672307692	6.19414131794872	6.19256896410256	6.17101884615385	6.22762638974359	6.21148641538462	6.25870963076923	6.1880202051282	6.19921679487179	6.1886406051282	6.18487799487179	6.19458159487179	6.16279935897436	6.13524524102564	6.2101268	6.20177307692308	6.24756352307692	6.2283355025641	6.22327068717949	6.20250313333333	6.2596242	6.30346425128205	6.20215054871795	6.22205707692308	6.16811536923077	6.21086568974359	6.27270505128205	6.21611930769231	6.21083218461538	6.24791701025641	6.19906137948718	6.22130688717949	6.29197454358974	6.26848089230769	6.19558723589744	6.25568416923077	6.28647413333333	6.30910232307692	6.15753142307692	6.18036367692308	6.26479808205128	6.23285983589744	6.20458668717949	6.19154151282051	6.19594248717949
ACSS1	9.3868691025641	8.95403686153846	8.79639694871795	8.61021062051282	8.18272224358974	7.99341039487179	8.27533146153846	8.40713323076923	7.85814189230769	8.02921265128205	8.22310523076923	7.8502865025641	7.92578798461539	9.08865158717949	8.91113209230769	8.64602133846154	8.64520407179487	8.36383324102564	8.43546082564102	8.1848358025641	8.10842121794872	8.38383554358974	9.49828846410256	7.91333608205128	8.45856186153846	8.41655223076923	8.16556885641026	8.40109741025641	8.28497187948718	8.5417869025641	9.12053552820513	8.30821076923077	9.43051703589744	8.721543	8.04393067179487	8.37988397179487	9.29086157435897	9.33231355384615	8.84463692307692	9.43226372820513	8.43250557179487	8.51756901794872	8.35254894358974	7.96551481538462	9.59174506153846	8.42637634871795	8.2353001948718	7.74972336666667	8.29353512564103
ACSS2	8.35187790769231	8.16642442564103	8.25832133333333	7.95228385128205	7.72686838974359	7.96878502564103	7.99539943076923	8.1583853025641	7.92746553333333	7.84829727692308	7.75594655384615	7.82742037435897	7.77258827179487	8.19948174871795	7.8107302974359	7.82213507692308	7.85814189230769	7.82461502564103	7.82885443076923	7.42506613333333	7.49235104615385	7.93668755384615	7.98803543076923	7.95949271794872	8.02529690769231	7.99199449230769	8.04923686666667	7.89593469230769	7.78745807179487	7.85886141538462	7.81142905128205	7.5844421025641	8.23094402051282	7.74248181538462	7.6041261025641	7.73113683589744	7.61631461025641	7.79606771282051	7.55351495897436	7.64126141538462	7.7438085025641	7.91030615384615	7.80726655897436	7.69711095384615	7.89703264615385	8.01673526666667	7.8358809025641	7.85850445128205	7.78074372820513
ACSS3	6.60413126153846	7.16505068205128	6.66899174871795	6.85272572564103	6.66317662564103	6.83964423846154	6.8627340025641	6.59517943076923	6.5892216051282	6.67662461282051	6.7703424974359	6.61051015384615	6.59174889230769	6.65012821794872	6.69211351282051	6.59993468717949	6.60446253846154	6.63417101282051	6.71780035384615	6.33305713333333	6.25536532820513	6.77663382051282	7.60887136410256	6.68361320512821	6.82020342564103	6.92971477179487	6.77374922307692	6.62270867435897	6.70023523589744	6.98215867179487	7.26510534102564	6.7743121948718	7.58030344358974	6.92129505641026	6.6434766025641	6.95565052307692	7.4192564	6.91481731794872	6.91737556923077	7.03445022820513	6.92156587948718	6.8121470974359	6.79208495384615	6.90426474358974	7.0441898974359	6.6492575025641	6.77861263589744	6.7925614	6.68915291282051
ACTA1	6.91589454358974	6.92715466666667	6.90980173846154	7.01933967692308	6.88107417435897	6.90861653333333	6.97580912820513	7.01044322307692	7.05397828461538	6.97328001025641	6.97780601538462	6.52761627692308	6.46885325128205	6.47800306410256	6.45054810769231	6.58723122564103	6.51815258461538	6.52102122051282	6.71897442051282	6.47140666923077	6.29709758461538	6.91366429230769	6.24496606153846	6.93715881794872	6.83043851025641	6.82880307179487	6.82168328205128	6.92462194358974	6.72514180769231	6.76149503846154	6.31287416153846	6.67455094615385	6.49952844615385	6.50848068974359	6.86171273333333	6.58462774358974	6.32197546153846	6.48476591282051	6.56887618205128	6.49230072307692	6.61122882564103	6.56993853076923	6.73798755897436	7.32853308717949	6.34110876923077	6.65561254615385	6.7635660051282	6.87045883589744	6.68882944615385
ACTA2	8.48875828717949	10.6902730769231	9.19295895384615	8.78103178461538	9.34726240512821	9.39824827179487	9.11932124615385	8.48587835384615	8.69185501538461	9.02119989230769	9.26215334615384	9.50058778461539	8.86508790769231	10.1777225692308	10.6902730769231	9.04364428205128	9.42690311282051	9.04509813333333	10.6972188051282	9.47563729230769	8.99292358461538	9.40579025641026	11.0296488974359	9.0731250974359	8.6202487948718	10.0975982	9.32276092307692	9.69543034871795	8.94982434871795	8.8542440051282	10.1867926153846	8.93672592051282	9.60752952307692	9.28140651282051	9.01468996410256	8.78162026666667	9.28739098461539	10.8619942871795	9.29086157435897	9.80324324615385	9.57349422564103	9.65609521025641	8.77169496923077	9.66183054358974	9.90872390769231	9.52666699487179	9.57402857435897	8.48633614871795	8.66220582051282
ACTB	10.9052504512821	10.427483025641	11.1116448769231	11.6458892410256	12.0130764205128	11.8094657179487	11.7193809692308	11.7602145846154	11.7666324717949	11.8869953538462	11.8408586769231	12.2115507641026	11.942234425641	12.0638857589744	12.4452182410256	12.3393555692308	12.3060203384615	12.3167583589744	12.5909724102564	12.7939503282051	12.7939503282051	11.9645600615385	11.5766481897436	11.7193809692308	11.9009677282051	11.9281399384615	11.7022754615385	12.0130764205128	12.3279768410256	12.1909532051282	12.6859585794872	12.6453254666667	11.4904660153846	12.4335984307692	12.7939503282051	12.3734688307692	12.7463469333333	12.4720307538462	12.5638911435897	12.8403554717949	12.6177842820513	12.6453254666667	12.1809479794872	11.7250943384615	11.7366160564103	12.4093018410256	11.9645600615385	12.5638911435897	12.6045208358974
ACTBL2	6.16270258461538	6.19008442564103	6.15722235897436	6.13762321538462	6.19594248717949	6.14367414871795	6.1799514974359	6.10131528717949	6.17219110769231	6.16073616923077	6.18042534871795	6.19403645128205	6.16373866153846	6.13226636923077	6.23837866153846	6.18216316923077	6.13738801025641	6.18395777948718	6.19507328461538	6.14389653333333	6.21287573333333	6.18186874871795	6.23662663589744	6.17141478461538	6.17703725641026	6.13582104102564	6.20017641538462	6.13184861538462	6.18221882051282	6.20903542051282	6.15058245641026	6.13943991282051	6.27672149230769	6.13344977948718	6.22503776410256	6.1728778	6.3669672	6.22402850769231	6.1141861948718	6.18045588205128	6.13009974358974	6.12365395897436	6.1228708	6.26527178974359	6.16684387692308	6.10723592820513	6.18295972820513	6.16137007179487	6.12556330769231
ACTC1	6.26089361025641	6.223101	6.19248843589744	6.33838472820513	6.35330346666667	6.25207486666667	6.2645662974359	6.32337301025641	6.29129153333333	6.22992699487179	6.31723007692308	6.23443897435897	6.255107	6.19267794871795	6.22149182051282	6.27647775897436	6.2451431025641	6.22291371282051	6.28629945128205	6.34214595384615	6.26290478974359	6.27473676923077	6.24610878461538	6.30803160512821	6.26645344102564	6.34332936923077	6.31678732820513	6.26274525641026	6.23628123589744	6.34462288205128	6.18995238461538	6.39600603076923	6.24634727435897	6.27729011794872	6.39213727692308	6.2298808025641	6.2439128974359	6.29867892307692	6.34718841538462	6.28842836923077	6.32076462564103	6.3586832974359	6.31365657948718	6.35979206666667	6.19251502564103	6.31235020512821	6.36000745128205	6.37399423076923	6.38109933846154
ACTG1	12.7635237641026	12.2745317333333	12.7176499384615	12.8083308051282	13.0329372923077	12.9696148512821	12.8083308051282	13.0329372923077	12.9317454769231	12.7021679128205	13.0329372923077	12.6734806666667	12.4720307538462	12.6593275435897	12.8259522666667	12.7782955794872	12.8259522666667	12.8259522666667	12.8403554717949	13.0329372923077	12.8585642102564	13.0754852410256	12.7939503282051	12.6734806666667	12.9135711692308	12.8585642102564	12.5372272461538	12.9493544564103	12.8403554717949	12.9493544564103	12.9887095179487	12.9317454769231	12.6453254666667	12.8585642102564	13.0754852410256	12.6177842820513	12.3508495538462	12.9887095179487	12.9317454769231	12.4850080410256	13.0093445794872	13.1708706307692	12.9317454769231	12.8083308051282	12.4093018410256	12.8083308051282	12.8259522666667	12.9696148512821	12.9493544564103
ACTG1P4	6.5345437051282	6.16240169230769	6.56365275384615	6.73808982820513	6.73625785128205	6.63977161025641	6.56332954615385	6.7989268	6.75130257435897	6.71375122820513	6.71102412564103	6.39843282051282	6.33516413333333	6.39822318717949	6.5339794974359	6.47410985641026	6.5094497051282	6.48569361538462	6.47441308205128	6.40981430512821	6.26022497948718	6.43443014358974	6.26297865641026	6.26477761025641	6.38950533333333	6.35829255897436	6.21070812820513	6.32767246923077	6.36907653076923	6.49885136923077	6.25824801282051	6.34013461538462	6.21157943076923	6.18268134358974	6.43572933846154	6.23387502051282	6.23751301538462	6.26041750769231	6.44301452051282	6.3720474	6.4569552974359	6.43473038461538	6.31442434358974	6.53945194358974	6.15826925384615	6.35098248205128	6.35755588717949	6.35252628205128	6.43009473333333
ACTG2	6.2512848	7.8147162948718	6.71321593846154	6.33634112820513	6.46637394871795	6.47473541538462	6.59356570512821	6.45233677435897	6.40076653333333	6.39834986666667	6.52905982564103	6.31337608205128	6.10671406153846	6.78773916153846	6.83543937179487	6.18115214358974	6.35813532820513	6.2780468974359	7.63181250769231	6.38212607179487	6.21438025384615	6.35304645128205	7.17690797435897	6.49554454871795	6.33120861025641	7.40279180512821	6.4911055	6.50486577179487	6.31654736153846	6.31830211538462	6.43135964615385	6.60253192051282	6.18918787179487	6.2275006	6.72074075384615	6.15693450769231	6.30422784102564	6.67597978461538	6.45872568717949	6.51571353333333	6.40200896923077	6.47954483076923	6.3231178948718	6.39699056923077	6.32008174871795	6.7740848025641	6.65657230512821	6.38701284358974	6.56499931282051
ACTL10	6.1338275025641	6.12302134615385	6.16524976923077	6.24276241538462	6.21254605128205	6.21348566666667	6.11239641538462	6.19057811282051	6.14518933076923	6.15726086923077	6.13011773846154	6.17570903076923	6.16297757435897	6.26451323333333	6.12883585128205	6.17208505897436	6.19462933333333	6.14363233846154	6.16111877948718	6.2277734051282	6.14582093333333	6.2823484974359	6.24010798461538	6.26118769230769	6.16874847692308	6.11059071794872	6.12060643589744	6.1537644974359	6.13705419487179	6.15452444615385	6.26099254871795	6.16938131282051	6.14343303076923	6.09779896923077	6.01805144615385	6.14340553333333	6.30247102051282	6.1384363948718	6.19710222307692	6.13624033333333	6.19711680512821	6.20889349230769	6.08874466153846	6.03529255384615	6.23850906410256	6.10194222564103	6.12407464102564	6.17219110769231	6.08002343076923
ACTL6A	6.95524263076923	6.8044453025641	7.11234386153846	6.95311367692308	7.00094612307692	7.4972896051282	7.59219941538462	7.19731321025641	7.06814822564103	7.16134517948718	7.1469530974359	7.31411601025641	7.1344736	7.39578604615385	7.2532631025641	6.91893368205128	7.26667637948718	7.26591645641026	7.16713390512821	6.62320610769231	6.63828024102564	7.36500634871795	7.84148486153846	7.46836773333333	7.3816246	7.34705053333333	7.5266195025641	7.06463724102564	7.50587745641026	7.32802895384615	7.62099173333333	6.85378567179487	7.82954887692308	7.20394608717949	6.80593448205128	7.56009614358974	7.71408877948718	7.50329585128205	7.2353592051282	7.31908657435897	7.19318655384615	7.46251	6.97934276923077	7.10359964615385	7.68162803076923	7.3999818974359	7.18894958974359	7.13637621538462	7.01267454358974
ACTL6B	8.54708679230769	8.61996025897436	8.2955887948718	8.61440483076923	8.3976286974359	7.99882227179487	8.13843859230769	8.32119042564103	8.48439726666667	8.35963705897436	8.27790496666667	8.54785656410256	8.67251128461539	8.42390992820513	8.26534845641026	8.47908185897436	8.35607497435897	8.14984861794872	8.36900195641026	8.69324102820513	8.68790992820513	8.31050262564102	7.07093623076923	8.36246467692308	8.2404998974359	8.1145962	8.06067324102564	8.38626881025641	8.23963191794872	8.17099877435897	7.49007467179487	8.09645158205128	7.45009312820513	7.96635786923077	8.20737777948718	7.68788352820513	7.20346951282051	7.68162803076923	7.75290282564103	7.70958150769231	7.74702416666667	7.53662670769231	7.95793824615385	8.27746109230769	7.33835795641026	8.04569994871795	8.38008735384615	8.16069955897436	8.26811390769231
ACTL7A	6.16762025128205	6.07771854871795	6.07633176666667	6.14335512820513	6.12970041794872	6.02564313333333	6.14805503076923	6.08817757435897	6.12057649487179	6.16791099230769	6.14358425641026	6.10357866410256	6.14034163076923	6.12489611025641	6.03943743589744	6.07963456923077	6.06387331025641	6.08983708205128	6.13303503076923	6.14525790769231	6.22698969230769	6.14346921025641	6.2424290051282	6.08074425128205	6.04180726923077	6.15924163589744	6.14897596666667	6.08634348717949	6.11693785384615	6.04827313846154	6.08269497435897	6.14958162564103	6.11824765897436	6.18783710769231	6.17550963589744	6.08703758461539	6.09127843076923	6.1621229025641	6.18289244358974	6.04500911282051	6.09377127692308	6.07237795897436	6.06428627692308	6.17617449230769	6.16287967692308	6.13537223076923	6.09748516666667	6.22335498461538	6.06112541025641
ACTL7B	6.17603453846154	6.19567859230769	6.12900148205128	6.09056513846154	6.13749414358974	6.08129772307692	6.11905002051282	6.04564965384615	6.14202647435897	6.16229028205128	6.13224116666667	6.19512598974359	6.09350837692308	6.13322395641026	6.13074776923077	6.11824765897436	6.21504463076923	6.20391855384615	6.18254247692308	6.18691569487179	6.27114764615385	6.18370848717949	6.16642828717949	6.18386258461538	6.13495293846154	6.28812306923077	6.19573033333333	6.17258703333333	6.20362335128205	6.22046398461538	6.16927004871795	6.22997274102564	6.15283078205128	6.15373204102564	6.24680078461538	6.21572255384615	6.12136527179487	6.18573493333333	6.09464127692308	6.07900313846154	6.29342049487179	5.94414672307692	6.19965646666667	6.17317540512821	6.18309958461538	6.1033408025641	6.11253335384615	6.20575425641026	6.13722032051282
ACTL8	6.2983912051282	6.29419960512821	6.26495346666667	6.29514340512821	6.17242562051282	6.24306810769231	6.3273328	6.20485132820513	6.25663845897436	6.30221955897436	6.29821797435897	6.19682938461538	6.16628227179487	6.20794344615385	6.28597923846154	6.23370547435897	6.25438427692308	6.23680521538462	6.25715113846154	6.14779722564103	6.0874098025641	6.2078874	6.35706267435897	6.2850993	6.24127994358974	6.22658904102564	6.15061925128205	6.30430419230769	6.31938533333333	6.28842836923077	6.17633203333333	6.19119622564103	6.35995422564103	6.16260514871795	6.25021977435897	6.27831504102564	6.23389746666667	6.30198628974359	6.16875861794872	6.36456404871795	6.21739516923077	6.16411282564103	6.2917591948718	6.10002412820513	6.2623760974359	6.22454536410256	6.27287682564103	6.25152022051282	6.29596504102564
ACTL9	6.19891292307692	6.13452057948718	6.09262401794872	6.11710219487179	6.14476161282051	6.08620936410256	6.13924454871795	6.09775588974359	6.19269137692308	6.07086963846154	6.15732516410256	6.08269497435897	6.13830174871795	6.18585544358974	6.09512246923077	6.10612734358974	6.10598944102564	6.16033292820513	6.07747446153846	6.14249032307692	6.4419145948718	6.04944056410256	6.12432755897436	6.09529403589744	6.17253578461538	6.15737950769231	6.21793027179487	6.09495301025641	6.12564490769231	6.25704467179487	6.14016808717949	6.18248091025641	6.19948633589744	6.12213397948718	6.10537023589744	6.11886929487179	6.10804566153846	6.13441535128205	6.20681186923077	6.04240696410256	6.14051947692308	6.16411282564103	6.09201599230769	6.14998316923077	6.11129843589744	6.18533446153846	6.18121295897436	6.11212672820513	6.13549243589744
ACTN1	10.8972085897436	11.1897962512821	11.1563666923077	10.3865219333333	9.90612150769231	10.9410564358974	10.2843098974359	10.1348282564103	9.48625680512821	9.7438063948718	9.8235964	10.6472759282051	10.5971679846154	10.4468947435897	9.97915970769231	10.2276431641026	9.64154502307692	10.1913513333333	10.1582857538462	10.1333398820513	10.0754890461538	10.0803877179487	10.8700865589744	10.1449821846154	9.60461791282051	10.1884165179487	10.3661249948718	9.84578382564102	10.0085410974359	9.70582641538462	9.94463013076923	10.1305240461538	10.7852951333333	10.3732514358974	9.87629885641026	10.7398797282051	10.7444835025641	10.3974879128205	10.1377083076923	10.0072258	9.90014386666667	9.80665803589744	10.1821654871795	10.3252825846154	10.7952367384615	10.3120826	9.88108133333333	10.0917487179487	10.0098210051282
ACTN2	6.78680366410256	6.29419960512821	6.82507136923077	7.1827282974359	7.45964517435897	6.92950217692308	7.29313491282051	7.2615266974359	7.55624210769231	7.45457105128205	7.31187734102564	6.75280826666667	6.56129552564103	6.47369493846154	7.02378805897436	6.87680719487179	6.70137796923077	6.81454253846154	7.04984802564103	7.18785508205128	7.66885718461538	7.15422219230769	6.15235408717949	7.22452203333333	7.39705871538462	7.15177024615385	6.91210882564103	7.33109345641026	7.1617514025641	7.31246408974359	6.31287416153846	7.34151322564102	6.34295004615385	6.89958800512821	7.4969962	6.89449348205128	6.48704501538462	6.58817591538461	6.65052557948718	7.35394450769231	7.21128701282051	6.97149627179487	7.22160612051282	7.60183823846154	6.31506454615385	7.22518236923077	7.39915395384615	7.43768274358974	7.34784959487179
ACTN3	6.43338046923077	6.5358048051282	6.27672149230769	6.29065191025641	6.33752486153846	6.39130822820513	6.36252172307692	6.34610277435897	6.24213801538462	6.25036072307692	6.25377972564103	6.29858345128205	6.39718022051282	6.38094430769231	6.30809710769231	6.3569303948718	6.2693348	6.29538393589744	6.34543733846154	6.50454308205128	6.18111677948718	6.25804738205128	6.44780412307692	6.27600600512821	6.17829715384615	6.25232653846154	6.20675946153846	6.14016808717949	6.3042813025641	6.26951148205128	6.11924589230769	6.36424408205128	6.36903868717949	6.27834737435897	6.20480634871795	6.13237921538462	6.42705194871795	6.23032846153846	6.33381098974359	6.32301922820513	6.3004784051282	6.29626368717949	6.22095278461538	6.32660678461538	6.29475183076923	6.20833989230769	6.23534004871795	6.3061053025641	6.19165432051282
ACTN4	8.56829763076923	8.97509291794872	8.6482142	7.89757771025641	7.79065703589744	8.38170143333333	8.01673526666667	8.07861292307692	7.83235607692308	7.95453131794872	7.74854608717949	8.33320062564102	8.4151858	8.96521764102564	8.2430001	8.25984502564103	8.34494174871795	8.29488187435897	8.14660197948718	7.59786073076923	7.85414396153846	8.34183561538462	8.86871678974359	8.30195098461538	8.05713061538462	8.43850313076923	8.69324102820513	8.24591592307692	8.25446471282051	8.00360737948718	8.2790030051282	8.17077862564103	8.51283556410256	8.4144334974359	8.21484256410256	8.26901917435897	9.00056594871795	8.56774241538461	8.13137373846154	8.63520511282051	8.13401365384615	8.2734371025641	8.13863017435897	7.37478487179487	8.64007104102564	8.24341658205128	8.19485894358974	8.03328930512821	8.03250693333333
ACTR10	8.19274743589744	7.78946688205128	8.39909285641026	9.06367375897436	9.86933748205128	8.93033706153846	9.40013863076923	9.21028187692308	9.64613962051282	9.47840235897436	9.67212259487179	8.95198860512821	8.53914414871795	8.47742825641026	9.39560116410256	8.99766328205128	9.08677934358974	9.13398068205128	9.28312466153846	9.82691965128205	9.91761171282051	9.31053487692308	8.53208786666667	9.255018	9.40810304871795	9.30736611538462	8.96521764102564	9.4996821948718	9.12315086666667	9.42056403076923	8.73232975384615	9.6451023025641	8.44485858717949	9.23732375384615	9.84578382564102	8.85110615384615	8.41677452307692	8.79697793846154	9.18877332307692	9.57349422564103	9.51728622564103	9.00617658461539	9.58485572307692	9.32806875384615	8.63520511282051	9.41867706153846	9.38177264615385	9.67212259487179	9.68273541538461
ACTR1A	10.8673798871795	10.6140317538462	10.6098315435897	10.4505388	10.2056061897436	10.4505388	10.1762306307692	10.6030580769231	10.1245773641026	10.0190753435897	10.3341893076923	10.4899259076923	10.4756530051282	10.6384249230769	10.399326774359	10.4237860769231	10.5756549230769	10.4351353435897	10.1568430205128	10.4929059615385	10.5195440666667	10.0748299282051	10.2528235897436	9.97415667692308	10.0688958974359	10.2727865230769	10.3029366923077	10.2229471692308	10.1320004410256	10.0273012102564	10.4505388	10.1897987333333	10.4689816974359	10.515430625641	10.2776571641026	10.3893675615385	10.671907974359	10.5991377589744	10.2809122307692	10.458174974359	10.3105110102564	10.3770962717949	10.2369202153846	10.4201309589744	10.2826724666667	10.2488476871795	10.1582857538462	10.1075198307692	10.0394814153846
ACTR2	9.55639385641026	9.28910305128205	9.67263254358974	10.1104780717949	10.7191754307692	10.2025173076923	10.4505388	10.3810364820513	10.5421780564103	10.6537485179487	10.6651775589744	9.98615966153846	10.0688958974359	9.39824827179487	9.9614603025641	10.1146209948718	9.87870487692308	9.95637707179487	10.2743375128205	10.5072812820513	9.83936591794872	10.3827855948718	10.1449821846154	10.4699870102564	10.5681883589744	10.2433048974359	10.2561096820513	10.4107986410256	10.4719335794872	10.4795497333333	10.1260286769231	10.5626905897436	9.6451023025641	10.1153526	10.6011056	10.3323846820513	10.3604262102564	10.1245773641026	10.3790864769231	10.4756530051282	10.458174974359	10.5564069692308	10.5821425794872	10.7804387641026	9.96895624102564	10.358638225641	10.2956519897436	10.6740253846154	10.5072812820513
ACTR3	8.43598167435897	8.4177201025641	7.98122063589744	8.25279724358974	8.37777464615385	8.36202030769231	8.30866505641026	8.3176032	8.35303243846154	8.42140553846154	8.45751167179487	8.54484227179487	8.56774241538461	8.06599627948718	8.21459350769231	8.44932573589744	8.44485858717949	8.34798530769231	8.56617858974359	8.46571226923077	8.46242277435897	8.56126958205128	7.99807801025641	8.60761653846154	8.37260344615385	8.28377078974359	8.46047258974359	8.44078011794872	8.51731757948718	8.43674997948718	8.15802102051282	8.45404345128205	8.44983164358974	8.45056110769231	8.37044461794872	8.65500846666667	8.00686337179487	8.06498046153846	8.34015884615385	8.47838550769231	8.59775025128205	8.66779713846154	8.97575434358974	8.53099836923077	8.6734304051282	8.6202487948718	8.64265566153846	8.70265548461538	8.51635703076923
ACTR3B	6.29921889230769	6.19265089230769	6.29896736923077	6.50269285128205	6.68257246666667	6.34147166923077	6.44350192820513	6.4496669948718	6.51517622564103	6.58418888717949	6.57030101025641	6.36180085128205	6.29225601025641	6.2637173025641	6.41811921538461	6.34541615384615	6.32748828717949	6.29490375897436	6.460243	6.84245587179487	6.63950169230769	6.45895118974359	6.23461560512821	6.46715985641026	6.50354738461538	6.43126592307692	6.39543949230769	6.51973596410256	6.4882831948718	6.46509194871795	6.27306034871795	6.70653356410256	6.22964039487179	6.43390498974359	6.71646344615385	6.35136456410256	6.33930703076923	6.34151001025641	6.59168306153846	6.63296602564103	6.52745373846154	6.38854891282051	6.62854676410256	6.59251391794872	6.22852927179487	6.43178004102564	6.52630928717949	6.59678143076923	6.65602884102564
ACTR5	7.20431506410256	6.42903134615385	7.01063613076923	7.0598821948718	6.97834634615385	6.90861653333333	6.9855665025641	7.16758108461538	7.06338593846154	7.08936800769231	6.94340158717949	6.63009506153846	6.4817510974359	6.77015524615385	6.68543553333333	6.66021118461538	6.64973488205128	6.64662576153846	6.68463002820513	6.58600631794872	6.48412158974359	6.85820216923077	6.57141813846154	6.8815806974359	6.95109847179487	6.99489313589744	6.98089538974359	6.84043298461538	6.94248011794872	7.11323385641026	6.58058305641026	6.81887018974359	6.49437787179487	6.69219243076923	6.82411142051282	6.62509718461538	6.5900624	6.7449456	6.81707273846154	6.73155590769231	6.84478606666667	6.85780008461538	6.84686213333333	7.01044322307692	6.5953608	6.98450298974359	6.90791698974359	6.97318782564103	6.88197604358974
ACTR6	9.07098782051282	7.93579252564103	8.9947652	9.08980794871795	9.49668275897436	8.93896587179487	9.40939405641026	9.31674546666667	9.37561722051282	9.46379731794872	9.28062172307692	9.03815735128205	9.12510601282051	9.0516848	9.4842323025641	9.02768597435897	9.20486311282051	9.36673396923077	9.51277464615385	9.02413951282051	9.04917517948718	9.02559161538461	8.69271565641026	9.20795101538462	9.30882202564103	8.96810492820513	8.97575434358974	9.29836816410256	9.13801584615385	9.20173826153846	8.51975369230769	8.93441244615385	7.99199449230769	9.00405868205128	9.06579631282051	8.79668577948718	8.43230452307692	8.78286914871795	8.51376265641026	8.89205749487179	9.18725345641026	9.32554893333333	9.2780563948718	9.47930474871795	8.72914594871795	9.48530782564103	9.20833324358974	9.41485881538462	9.36673396923077
ACTRT1	9.30965823589744	11.3857006974359	9.22809221538462	8.33320062564102	7.90248743846154	8.78162026666667	7.8369030051282	8.13379787692308	7.27467191794872	7.32170762564103	8.34335667435898	10.8673798871795	11.7783212820513	11.4059522102564	10.4408877435897	11.0205447384615	11.5306430358974	10.7927496461538	10.5328073461538	11.7250943384615	12.0721856102564	6.99446651538462	11.0327838358974	7.05669638717949	6.86526089230769	7.44333385641026	7.78605138974359	7.78745807179487	7.79672922564103	7.3069448974359	11.4814902205128	8.96521764102564	8.93505505128205	9.13560929230769	7.72482591794872	9.06879135897436	8.81316073333333	9.95116626153846	9.33584845641026	7.41287037948718	8.30329313846154	9.59174506153846	7.50027099230769	6.88090665128205	10.257606425641	8.29828758974359	7.28095336153846	7.83077846666667	7.64977169230769
ACTRT2	6.14868326153846	6.24527697435897	6.16222009230769	6.15704453846154	6.16764941538462	6.10097869230769	6.13029736923077	6.15286946666667	6.17141478461538	6.05443667179487	6.15646913846154	6.34850127692308	6.28176253076923	6.3722410974359	6.22652821538462	6.26832793846154	6.27939274871795	6.21527011794872	6.28867217435897	6.32802474358974	6.31141527692308	6.17920277435897	6.20724782564103	6.10458795897436	6.17917219487179	6.16911013846154	6.18664728717949	6.18355245128205	6.15693450769231	6.16030490769231	6.23619287179487	6.10384486666667	6.20262753333333	6.14895727179487	6.15655212820513	6.17282663589744	6.16961174358974	6.21643107179487	6.17941577948718	6.20913722051282	6.19319051794872	6.17204195384615	6.19462933333333	6.18131282051282	6.20791475897436	6.14929141025641	6.14776271282051	6.15769522051282	6.16861173333333
ACTRT3	6.24334262051282	7.31111816923077	7.16033144615385	6.5881054	6.56566846666667	6.56457621282051	6.56741517948718	6.39010764102564	6.60301290769231	6.54164157692308	6.57296827692308	6.28437772051282	6.39483055897436	6.28696747179487	6.33904181538461	6.45717291538462	6.39226885384615	6.45565693333333	6.34068655641026	6.41372133333333	6.26022497948718	6.50120227179487	6.26749607435897	6.5495863974359	6.42944998974359	6.44868296410256	6.64655935384615	6.56660001282051	6.50693024102564	6.46373345384615	6.55514642564103	6.44555642564103	6.51478543589744	6.35101131282051	6.48237944102564	6.47601865128205	6.35921944102564	6.25527831794872	6.42827322051282	6.47892047179487	6.45863523846154	6.37616721025641	6.5581385025641	6.54111909230769	6.46383448205128	6.47219744102564	6.48197642051282	6.54748324358974	6.62610152820513
ACVR1	8.40200566153846	7.95453131794872	8.5314859025641	8.7972700974359	9.01186935384615	9.01254980512821	8.65895069230769	8.67221446153846	8.80895974871795	8.97301544615385	8.78349753846154	8.95473329230769	8.73949604358974	8.64318068205128	8.97509291794872	8.64548341538462	8.83844468205128	8.81071409230769	8.80895974871795	9.02522913076923	8.60037941538462	8.74398457435897	9.64100070769231	8.70349511282051	8.6099776974359	8.74341463589744	8.67280810769231	8.45211356923077	8.92149143076923	8.82334797435897	9.23732375384615	8.52615722051282	7.90080344102564	8.83231807948718	8.57545184615385	8.61967172307692	9.12392649230769	9.0301027	8.87422647435897	8.56040783589744	8.80832876923077	9.02265923076923	8.62102608974359	8.97575434358974	8.82818559487179	8.79429372307692	8.9869989025641	8.7409934051282	8.57036721025641
ACVR1B	6.24233461538462	6.40755320512821	6.28361890769231	6.27003405128205	6.34076561025641	6.28886491282051	6.30324923589744	6.23502978461539	6.31114254871795	6.35396965641026	6.28326133846154	6.28827044102564	6.31678732820513	6.29364846666667	6.25985641025641	6.27043987692308	6.24520218461538	6.26806218974359	6.23450386666667	6.34570050769231	6.30012455897436	6.31451238461538	6.3611967025641	6.39405623076923	6.33321774358974	6.31811661025641	6.28156675897436	6.32664091794872	6.31887334871795	6.31753734358974	6.25411564615385	6.28634781538462	6.24616929230769	6.18540452820513	6.31933808717949	6.2352831025641	6.34922075384615	6.27420701025641	6.2971336	6.32688695897436	6.31030437435897	6.33719885641026	6.32218775897436	6.36256437435897	6.215134	6.30297857435897	6.25937192820513	6.34088565128205	6.34337533333333
ACVR1C	6.22098163589744	6.16727202564103	6.21080701025641	6.22239986153846	6.30628288205128	6.19054621538462	6.29536151794872	6.26980433846154	6.28273609230769	6.2833281025641	6.22006584102564	6.26134836923077	6.21498614871795	6.27320475384615	6.20977297435897	6.26387696923077	6.15119845128205	6.19215002564103	6.26773140512821	6.2233884974359	6.28417016923077	6.27270505128205	6.15642054871795	6.29758633333333	6.31565565641026	6.20616972820513	6.27997950769231	6.21666641025641	6.29486817948718	6.20882883589744	6.21559297948718	6.31528038461538	6.24825466153846	6.27029155897436	6.35861383076923	6.24927695897436	6.19541978974359	6.23399176410256	6.29359160512821	6.27824352307692	6.25926253846154	6.29036982051282	6.35297527179487	6.37217098461538	6.18593925128205	6.2901309948718	6.29502644102564	6.31167405641026	6.32531774358974
ACVR2A	6.36261913846154	6.33755168717949	6.67597978461538	6.96430325128205	7.17827141538462	6.70997035384615	7.0533042	7.06497858461538	7.02681830769231	7.25813556923077	7.10322024871795	6.70279550769231	6.60009941538462	6.48463547948718	6.73890809230769	6.63131191282051	6.5702282974359	6.72753658205128	6.94523491025641	7.2044356	6.99346867692308	7.0609177025641	6.41368682820513	7.04167187692308	7.14882683589744	6.87841023589744	6.87787842564103	7.0764236974359	7.00094612307692	6.9902851948718	6.39014681538462	6.97013425897436	6.18918787179487	6.90191223589744	7.30174815641026	6.65806622051282	6.70643215128205	6.72081094871795	6.93313553846154	7.20721501538462	7.1227654948718	6.74803638461538	7.04101113333333	6.9611052051282	6.62169218974359	6.9588842	7.10983969230769	7.15501987948718	7.06964165641026
ACVR2B	6.68447706153846	6.65285218461538	6.69868309230769	6.47339461025641	6.33206535897436	6.39985265128205	6.35666908717949	6.38792741794872	6.40219813076923	6.36662782564103	6.38212607179487	6.27358891282051	6.26129352051282	6.29614780512821	6.26272313846154	6.35799157948718	6.18361471282051	6.32838262307692	6.30755754615385	6.39330825128205	6.25002276410256	6.37392201025641	6.26749607435897	6.33775383076923	6.49105256410256	6.45499131025641	6.41609547435897	6.41034703589744	6.4134116	6.40310987435897	6.50470617435897	6.4260283025641	6.31879697435897	6.47283103076923	6.36473360512821	6.41335004615385	6.35036190769231	6.50693024102564	6.38040187948718	6.35402967692308	6.34501731025641	6.35212237435897	6.63223756923077	6.26309131282051	6.39852412307692	6.46494738717949	6.50955338717949	6.56261218461538	6.48817595897436
ACVR2B-AS1	6.1192727025641	6.20858725641026	6.14704167179487	6.1756786	6.23818736923077	6.13254953333333	6.16520964358974	6.19682938461538	6.19523894358974	6.18918787179487	6.15028978974359	6.12849078974359	6.09906133846154	6.1784035	6.12524922051282	6.19703882051282	6.15813751794872	6.2134298	6.16914722564103	6.12407464102564	6.07356106153846	6.16495231282051	6.13371237435897	6.15823814871795	6.18400234871795	6.18963512820513	6.21070812820513	6.09495301025641	6.19014362307692	6.21155401282051	6.12489611025641	6.14250877435897	6.07431046666667	6.24883796410256	6.15761445897436	6.09893708717949	6.16328171794872	6.20176284102564	6.29452087179487	6.19930785384615	6.14592866410256	6.12424160769231	6.11965512307692	6.1103193025641	6.23850906410256	6.16527424615385	6.17356695384615	6.13526458461538	6.17678437948718
ACVRL1	6.42508144871795	6.43204433333333	6.1773835051282	6.26789957179487	6.27623893333333	6.32802474358974	6.29456581538462	6.24943788205128	6.39826812820513	6.33835371282051	6.25377972564103	6.23526015897436	6.19660073076923	6.37802223333333	6.34361142564103	6.1893155948718	6.32703754615385	6.20391855384615	6.36090469230769	6.23706592820513	6.29183368461538	6.28442467692308	6.82011099487179	6.25606067948718	6.31111681794872	6.2236258974359	6.29492377435897	6.28761481538462	6.27339364102564	6.36048818717949	6.51947034871795	6.38481349230769	6.38957808205128	6.28585026410256	6.41845780512821	6.34311217948718	6.40469868717949	6.40259632307692	6.29269816410256	6.24783948205128	6.36406330769231	6.47675082564103	6.24374312564103	6.27836786153846	6.44512213333333	6.42696750769231	6.40731737179487	6.36477007692308	6.29214133589744
ACY1	6.72753658205128	6.64246878461538	6.76616825384615	6.79735096923077	6.87581516923077	6.94065018461538	6.60916517435897	6.61690126666667	6.68987764615385	6.73327520769231	6.78963032051282	6.75077762307692	6.59496844358974	6.78048902564103	7.33658943076923	7.08261104102564	7.2480690025641	7.07150444358974	7.00294314358974	7.09719137692308	6.42741201538462	6.86652893333333	7.24199215897436	6.74785192820513	6.85849102051282	6.82880307179487	6.61887751794872	6.96826613333333	6.89497142051282	7.00294314358974	7.76618115384615	7.3075821025641	7.04658868205128	7.21585781538462	7.12775502820513	7.01245945641026	7.15224909230769	7.58095750512821	7.48586333846154	7.11987328205128	7.26938647435897	7.32564481538462	7.02415462051282	6.46552799230769	7.35087467179487	7.18492725641026	6.86836728205128	6.89988858461538	7.0657876
ACY3	6.30821085641026	6.93419054358974	6.35327461794872	6.48222590769231	6.35187488205128	6.46585704102564	6.20817798974359	6.33605041538462	6.34900251794872	6.2888853	6.50398877435897	6.91883589230769	7.18993818974359	7.2360332025641	7.20407030769231	6.9853348974359	7.04943887179487	6.94205452820513	6.88483565128205	7.17278794871795	7.50758011794872	6.14871975897436	6.42155283846154	6.10252679487179	6.33716653333333	6.32989261794872	6.48203076153846	6.31028532564103	6.236993	6.25573546923077	6.7107666974359	6.35068091025641	6.31879697435897	6.59856693846154	6.32956825128205	6.35803718974359	6.41108432307692	6.76625025128205	6.27433511282051	6.30112163846154	6.37118029230769	6.29626368717949	6.38053492307692	6.17475918974359	6.460243	6.30257896153846	6.50874179230769	6.35252628205128	6.41112214871795
ACYP1	7.82007092307692	7.61472662564103	7.96324250769231	8.34451181538462	8.52025126666667	8.19574113333333	8.67516711794872	7.97818529230769	8.46646607179487	8.59215786666667	8.46845427179487	8.58999022051282	8.21108287179487	7.99120688205128	8.27770265128205	8.21329537948718	8.20384806666667	8.06067324102564	8.55617756923077	8.22051021538462	8.46497812307692	8.45009196923077	7.73278592307692	8.69185501538461	8.70641932820513	8.40009289230769	8.5765448974359	8.7166978974359	8.60575638461538	8.56465476923077	7.68485533333333	8.40334745128205	7.71605568205128	8.31005491794872	8.57283087179487	8.13786078974359	7.96058801538461	7.93224232820513	7.95188363076923	8.44120624615385	8.45404345128205	8.29828758974359	8.62547512307692	8.55827799487179	7.77539778974359	8.50812447179487	8.47288469230769	8.5894622974359	8.5000486051282
ACYP2	7.6035704974359	8.09455906153846	7.62402959487179	7.95757444102564	8.17951114871795	7.99993012307692	8.08268812820513	7.75730494358974	8.07492068205128	8.10610423589744	8.09060151794872	8.57334975897436	8.51829626153846	8.42235587179487	8.37022481538462	8.5848959025641	8.39150416410256	8.3768587948718	8.56040783589744	8.60733104102564	8.90509086666667	7.99575867692308	8.05039666153846	8.09181404102564	8.08028300512821	7.9511136974359	8.17454588717949	8.31480838974359	8.11787437435897	8.19358357435897	8.21244535384615	8.26901917435897	7.86494051794872	8.1309914974359	8.26052682051282	8.0966580974359	8.25832133333333	8.07289404102564	8.27211471282051	8.1731470974359	8.20081373333333	8.13994698461538	8.21799351282051	7.8804966	8.14369508205128	8.1575435025641	8.14660197948718	8.18377921025641	8.21758536410256
ADA	6.77861263589744	7.39065117948718	7.38261704871795	6.67640403589744	6.60679577948718	7.2927411025641	6.71129316410256	6.98732672307692	6.62527725128205	6.61464002564103	6.83833832820513	7.13987734358974	6.80034028461538	8.1627737948718	6.88931484615385	6.52174008717949	6.90590167179487	7.14304423076923	6.51662168717949	6.48601326153846	6.29183368461538	6.82280142051282	7.16725611794872	6.68683275384615	6.7664286	6.65918577948718	7.44656591538461	6.75982346666667	6.91944594102564	7.14750535128205	7.29987108717949	6.72737155384615	6.65712447948718	6.71427402564103	6.54290972307692	7.31636058974359	8.30566802051282	6.97527053076923	6.76079802820513	6.91967811538461	7.03824628205128	7.08517592307692	6.69156514102564	6.49982922307692	7.0764236974359	7.26813877692308	6.74207491538461	6.73937124102564	6.98005287692308
ADAL	7.0775867025641	7.40615377435897	7.35369781538462	7.27960928205128	7.13670101282051	7.20023316410256	7.36063260512821	7.02352878717949	7.25176011282051	7.34353793846154	7.35799410512821	7.43087670769231	7.17730126153846	7.12886084615385	7.22379698461538	7.04984802564103	7.15758710769231	7.08038086666667	7.2558074	7.01724551025641	7.15281673846154	7.27836516923077	7.13062344871795	7.16662968205128	7.25696254102564	7.26099441025641	7.42676653846154	7.27041071538461	7.33512659230769	7.37671935897436	7.25176011282051	7.31047963589744	7.41758543846154	7.36828766153846	7.38292012307692	7.2514018974359	7.73755467435897	7.29895577692308	7.25708526153846	7.21455934102564	7.13637621538462	7.31173793846154	7.27996858205128	7.22566905128205	7.55892057435897	7.2722343051282	6.99500440512821	7.16429090769231	7.14958234358974
ADAM10	6.47647453846154	6.37522114871795	6.73779162564103	6.81752052307692	7.26522822564103	7.31857767179487	7.18187201538462	6.8555802974359	7.37146441538462	7.3421608051282	7.20296876410256	6.62078347692308	6.6273855025641	6.72475362051282	6.89587721538462	6.57030101025641	6.7034125025641	6.78744936410256	6.82038604102564	6.77570507692308	6.72121137948718	7.04123257435897	6.92755374358974	7.01911343076923	7.09372901025641	7.03280744615385	7.00401954871795	6.97328001025641	7.12166406153846	7.14393875897436	6.83230525641026	6.9167253025641	6.77697482051282	6.88045852820513	7.03837145641026	6.84121004615385	6.76287198974359	6.95815935897436	6.85517623589744	6.90647436923077	7.061395	7.00860288717949	7.03149113846154	7.4972896051282	6.98005287692308	7.05215226666667	7.10925468717949	7.04810530769231	7.10456120512821
ADAM11	8.1873362025641	7.55742510769231	7.93560758461538	7.98887016923077	7.53427771794872	7.89485454358974	7.53174753076923	7.63677016923077	7.56916982051282	7.45499430512821	7.62360005897436	7.53277676410256	7.44148326410256	7.46203895384615	7.5892112974359	7.69870107179487	7.55211865897436	7.49901491282051	7.42631362820513	7.22108786666667	6.76669023333333	7.67000561025641	7.29860221025641	7.66045073333333	7.49137801538462	7.89168996666667	7.6640631025641	8.12532882564103	7.6024456051282	7.79708533846154	7.04216785128205	7.58095750512821	7.5014122974359	7.85205284615385	7.76678664102564	7.58936282051282	7.38506341794872	7.65167415384615	7.59848118461538	7.53336249230769	7.39144900512821	7.31726138461538	7.53502335384615	7.25644802051282	7.20993706153846	7.36613013333333	7.52310042564103	7.52587763846154	7.50459814615385
ADAM12	6.37926817948718	6.35015312820513	6.33003617948718	6.29452087179487	6.31151361025641	6.28700942051282	6.29167458974359	6.28908823076923	6.28931049230769	6.28780526666667	6.25697130769231	6.26413951794872	6.21475894358974	6.2309242051282	6.3086681948718	6.24669007179487	6.26295756923077	6.26055896923077	6.23292705128205	6.3679586974359	6.28379811794872	6.27097103589744	6.3085775948718	6.30118689230769	6.32441971794872	6.34950501538462	6.27032468205128	6.33143518461538	6.28789713333333	6.24448904102564	6.27508338461538	6.22863776410256	6.22392121538462	6.29406232820513	6.30622802051282	6.32688695897436	6.31361132307692	6.31598514871795	6.28379811794872	6.26766524102564	6.28294037435897	6.26081472820513	6.28537926666667	6.29456581538462	6.22086252307692	6.24463378974359	6.27337507692308	6.26684217435897	6.26348829230769
ADAM15	6.92598083076923	6.97914135897436	6.69716973333333	6.64492543589744	6.58841766153846	6.73389837435897	6.61728462051282	6.66456405128205	6.62078347692308	6.59882851794872	6.55296132820513	6.62473819487179	6.74046140512821	6.96016743589744	6.82567815897436	6.75711146666667	6.79942367692308	6.85016125128205	6.62753230769231	6.5833489025641	6.58585970769231	6.62293495384615	7.09923225128205	6.65648481025641	6.5648052974359	6.65309707692308	6.6552018974359	6.7107666974359	6.63451677948718	6.65739148717949	7.06920541538462	6.80779928205128	6.75227315897436	6.84339595897436	6.84717529230769	6.76212954358974	7.1427772051282	6.96356395384615	6.78878701025641	6.9077209025641	6.86485798974359	6.89878655897436	6.6443372	6.58488652820513	7.03525478974359	6.85597201538462	6.655872	6.76364884102564	6.75875802051282
ADAM17	7.06853506153846	7.39384990769231	6.99762496410256	6.86695741538462	6.90091937435897	6.88389687692308	6.81572655384615	6.97025543076923	6.88311289230769	6.88208163076923	6.8678996	6.77681835384615	6.74876993846154	6.78215651282051	6.74182698461538	6.72272534871795	6.6375867025641	6.73540226666667	6.70585631794872	6.61826400512821	6.76931356923077	6.73956565128205	7.01375657435897	6.63915245641026	6.74257729230769	6.79909537435897	6.78085272307692	6.70232987179487	6.66944788205128	6.86652893333333	6.7989268	6.68934395897436	7.06530103076923	6.69496059487179	6.75488791282051	6.70325293846154	7.08061578461538	6.81554947179487	6.75264271282051	6.81295019487179	6.74046140512821	6.71468277435897	6.6649351025641	7.07137773846154	6.90910878974359	6.73074470769231	6.90148936410256	6.71456215897436	6.63579009230769
ADAM18	6.2596242	6.21245747692308	6.13081642820513	6.31075662820513	6.19190795384615	6.18625281538462	6.1620672974359	6.19376286153846	6.07900313846154	6.12524922051282	6.1907556	6.15558016923077	6.10487138461539	6.08412072051282	6.09840859487179	6.20167695641026	6.1638982974359	6.1342249948718	6.13303503076923	6.17874912307692	6.13686545641026	6.15323173333333	6.13838299487179	6.16912301025641	6.14931145897436	6.21382508205128	6.21468535897436	6.08423524102564	6.21042963589744	6.11777171794872	6.08992517435897	6.19904724102564	6.14192787179487	6.01334994358974	6.14142655128205	6.2709058051282	6.22124233846154	6.0999778974359	6.09653351794872	6.18104058205128	6.11987426666667	6.12424160769231	6.18483468461539	6.1488309025641	6.19176123846154	6.10194222564103	6.14701684615385	6.16864179487179	6.15164271282051
ADAM19	6.16762025128205	6.19814496923077	6.17180301538462	6.1386368948718	6.23290364102564	6.14266998461538	6.15486152307692	6.23052824615385	6.26333779487179	6.17041424871795	6.15367474871795	6.1597688974359	6.25822214871795	6.16907459487179	6.09840859487179	6.1893155948718	6.15213962820513	6.13617517435897	6.16914722564103	6.23336961025641	6.44789855897436	6.19258408717949	6.18290355384615	6.15676983589744	6.20156396923077	6.16125710769231	6.14025594871795	6.24041678205128	6.14573961538462	6.19173408461538	6.18123546153846	6.10226993846154	6.19335903076923	6.21860021538462	6.20006807435897	6.35033684358974	6.21282635128205	6.28602849230769	6.18668354102564	6.15888328461538	6.19884424615385	6.23501524871795	6.15454257948718	6.1584615025641	6.21230839487179	6.2527918	6.20851427179487	6.16006683076923	6.19495095897436
ADAM2	6.25534390769231	6.53856351282051	6.33838472820513	6.29815677179487	6.2866822974359	6.34996214358974	6.39462056410256	6.34870710769231	6.36277981025641	6.35108691282051	6.35101131282051	6.21912779487179	6.27318331282051	6.27683096666667	6.29917154358974	6.28966382820513	6.2491955	6.31971115384615	6.23804265897436	6.25223564102564	6.21855374615385	6.34553316153846	6.58530507179487	6.31825485128205	6.32654697179487	6.42630790769231	6.37784797435897	6.38741871794872	6.36406330769231	6.30615726153846	6.3295442025641	6.29996050769231	6.48875062564103	6.24883796410256	6.27118413333333	6.20482203076923	6.49890128205128	6.28359811794872	6.41460307692308	6.33325283076923	6.27442007692308	6.41323381538461	6.40350496410256	6.22937228717949	6.40526843076923	6.35098248205128	6.31570860512821	6.3404137	6.3374515025641
ADAM20	6.17603453846154	6.16842363333333	6.15262976666667	6.10856834871795	6.23183625897436	6.14266998461538	6.00524907179487	6.17507804358974	6.12057649487179	6.17703725641026	6.14358425641026	6.16171163589744	6.12843307692308	6.1159463974359	6.11833328205128	6.15346477179487	6.06018929230769	6.14179552564103	6.19960963076923	6.06747842564103	6.20650208205128	6.08377182307692	6.06123171794872	6.14922276153846	6.12147544615385	6.21076919487179	6.1454114974359	6.14626103846154	6.10075171794872	6.0660661974359	6.18123546153846	6.09495301025641	6.1813788	6.23595583846154	6.15947148717949	6.05185355384615	6.02426268717949	6.13096423589744	6.21109373846154	6.08139752307692	6.03213705897436	6.07738546153846	6.13666267179487	6.22335498461538	6.09089823333333	6.12792293589744	6.19897103589744	6.09803221538462	6.10505832307692
ADAM20P1	6.31696866410256	6.32781693333333	6.43900122564103	6.42412631282051	6.32673915641026	6.25422505128205	6.47788625128205	6.20169175897436	6.39543949230769	6.5031176051282	6.31289736410256	6.37253946410256	6.33516413333333	6.35941512307692	6.34311217948718	6.26982386410256	6.27753784102564	6.3042813025641	6.40811172307692	6.26251393846154	6.36379378974359	6.49663938461538	6.23099981282051	6.52387620512821	6.45427168717949	6.49775853333333	6.43483493846154	6.34244512307692	6.46304616666667	6.46052304102564	6.22462309230769	6.3164088	6.19948633589744	6.29132765128205	6.31998857435897	6.29335388205128	6.30757618974359	6.22785867692308	6.35247217179487	6.39457276410256	6.34091117179487	6.26168835897436	6.38455332307692	6.35019887179487	6.20326787435897	6.42084424358974	6.37531549230769	6.40241281794872	6.33618134358974
ADAM21	6.17950065128205	6.31217295897436	6.1773835051282	6.2620641025641	6.24488334871795	6.13624033333333	6.36252172307692	6.2170930051282	6.30955775128205	6.23431915897436	6.19827731794872	6.25933792307692	6.19108670769231	6.13934252307692	6.21695302051282	6.1893155948718	6.13637745641026	6.21915515897436	6.27132589230769	6.1192727025641	6.33167637948718	6.25463647692308	6.25011307179487	6.25462624871795	6.19416922564103	6.2236258974359	6.29773275384615	6.32468562307692	6.16075536923077	6.1697925025641	6.11151176410256	6.1351780974359	6.1813788	6.15172774871795	6.15761445897436	6.1738069974359	6.25888123589744	6.12589703076923	6.24572953846154	6.27563451282051	6.18390435641026	6.14926805641026	6.21339728205128	6.33022287948718	6.10823388205128	6.18678258461538	6.22066427179487	6.23189381538462	6.1721138974359
ADAM21P1	6.11705347179487	6.09317447692308	6.25665493333333	6.17866924615385	6.22819191794872	6.16711147692308	6.25118546153846	6.14156422564103	6.1443095025641	6.18796071794872	6.11344487692308	6.14662707179487	6.18096527179487	6.16139353333333	6.23399176410256	6.19703882051282	6.12668407692308	6.14363233846154	6.13491063076923	6.16498859230769	6.13090771794872	6.2531876	6.10155771282051	6.13116384615385	6.1558582974359	6.22207518974359	6.16705623076923	6.17660169230769	6.13417781025641	6.31316491794872	6.12489611025641	6.15561088717949	6.10972301282051	6.07152052307692	6.10712549230769	6.11672613589744	6.19271936923077	6.11719465128205	6.12155078461538	6.10208004102564	6.08511004102564	6.07499324358974	6.09512246923077	6.20163242564103	6.22340498205128	6.19325902051282	6.12075412820513	6.13715628974359	6.11929951282051
ADAM22	7.14808885641026	7.44363030769231	7.22071726666667	6.89093755897436	6.73003596923077	6.98132195897436	6.83842975897436	6.81913618974359	6.67463725128205	6.71129316410256	6.69513586153846	6.53334254358974	6.53269384615385	6.54314725641026	6.48021557948718	6.48109256410256	6.3879627025641	6.43199132820513	6.4250412	6.46299565128205	6.38927758974359	6.83186851282051	7.12576794358974	6.82168328205128	6.90533871794872	6.94859594358974	6.87016933846154	6.80522976410256	6.74346258974359	6.76608625641026	6.54696221538462	6.50867982051282	7.18247562051282	6.61209485641026	6.36754287179487	6.60700312820513	6.55253358974359	6.64068007179487	6.49514163076923	6.35335929230769	6.49389954358974	6.38319411794872	6.67115441538462	6.78255861025641	6.93942083589744	6.70839323589744	6.83130212307692	6.49242620512821	6.59430314358974
ADAM23	7.88594505897436	6.76398802564103	7.99729117948718	8.2368256025641	8.34088671794872	7.72671519230769	8.06350157435898	8.23136423589744	8.28474678974359	8.2282639948718	8.16451793076923	7.86022191794872	7.37311555897436	7.07056688205128	7.88540568717949	7.97699631282051	7.76132073846154	7.93354702564103	8.11871404615385	8.65166243589744	8.50425926153846	8.08481668205128	6.4161715	7.88984876923077	7.90485158461538	8.13994698461538	7.71020783076923	8.06141755897436	7.75326940512821	8.18123005641026	6.45835261025641	8.20340910769231	6.87319108717949	7.93989635897436	8.57812960512821	7.61939087179487	6.93313553846154	7.63788075128205	7.90904965384615	8.26606989487179	8.09104963589744	7.57862984615385	8.22489133846154	8.29648053846154	6.7193003025641	7.95266778461539	8.16680458974359	8.42791867692308	8.38170143333333
ADAM28	6.17109364102564	6.25839801025641	6.14181271794872	6.20931636923077	6.23103293333333	6.25214506666667	6.23423135897436	6.16909726666667	6.20113824615385	6.26568099487179	6.25080334358974	6.15445613333333	6.20424834871795	6.15435222051282	6.22925365128205	6.19161291794872	6.1769126	6.1990331025641	6.23290364102564	6.14963348717949	6.13524524102564	6.24897110769231	6.31704388717949	6.27015726666667	6.26806218974359	6.27040494358974	6.27953628717949	6.24282906153846	6.30065803076923	6.3496866	6.34625652820513	6.33405652307692	6.26975965128205	6.1968180974359	6.24405214358974	6.27934833333333	6.27590341025641	6.25908181025641	6.24475048717949	6.26305453846154	6.25505065641026	6.55436329230769	6.27347707692308	6.18634104102564	6.27015726666667	6.23450386666667	6.23312245641026	6.21847069230769	6.25324275384615
ADAM30	6.11498571025641	6.13254953333333	6.17572255641026	6.23457339487179	6.12970041794872	6.17328854615385	6.25846033076923	6.19376286153846	6.15850385128205	6.16552244615385	6.09169766666667	6.16349529230769	6.11683853589744	6.14494355897436	6.13806665128205	6.19239454871795	6.15019875897436	6.13789661025641	6.1534320025641	6.10297029230769	6.32042088461538	6.15323173333333	6.26053222051282	6.22005206153846	6.10107551282051	6.16835214358974	6.16368002051282	6.26529061025641	6.25420647948718	6.21155401282051	6.20836515897436	6.15158851538462	6.19137923076923	6.13260234871795	6.15008765384615	6.11099475384615	6.21438025384615	6.19017565897436	6.08960097435897	6.18664728717949	6.13317425641026	6.14396825641026	6.14483090769231	6.18823808974359	6.17076251794872	6.08299295641026	6.19730186410256	6.1998971948718	6.12640598974359
ADAM32	6.33818967692308	6.41173268205128	6.34610277435897	6.35355678974359	6.33896025641026	6.37509064102564	6.29378157435897	6.27660059487179	6.37238211282051	6.34940016923077	6.33731076923077	6.5634015025641	6.60826853846154	6.65410658974359	6.49410215897436	6.57285156923077	6.60973085641026	6.50983441538462	6.58680452820513	6.59856693846154	6.75697392307692	6.33278803076923	6.26423746666667	6.28591288717949	6.26944344102564	6.31045167692308	6.28139463076923	6.31439588717949	6.25046416410256	6.33298942564103	6.36173709230769	6.32547984102564	6.43249753333333	6.33492625641026	6.30101682564103	6.34393413846154	6.3033069025641	6.36626913846154	6.38935347692308	6.30411125641026	6.27351374358974	6.26821107692308	6.3206256	6.34184941025641	6.2699712	6.29162655897436	6.27216114358974	6.28412871794872	6.35492662564103
ADAM33	6.48659442051282	6.97983052307692	6.41896414871795	6.35769852820513	6.3074486974359	6.3115533025641	6.29248153846154	6.33818967692308	6.2852650974359	6.3010518974359	6.2899300974359	6.54191368205128	6.72762082051282	6.59838437435897	6.44771700512821	6.54347689230769	6.57829028205128	6.50775084615385	6.42585936923077	6.70702102051282	6.88683315384615	6.25032861538462	6.51495913333333	6.2541535025641	6.26949143076923	6.23736110769231	6.36505832820513	6.193295	6.22809034358974	6.24866615897436	6.30921946666667	6.33079190769231	6.31998857435897	6.27456090769231	6.23821455384615	6.23976814358974	6.31375428205128	6.33341299487179	6.29896736923077	6.31760244102564	6.24653575897436	6.28700942051282	6.15540146666667	6.37031860512821	6.39922911794872	6.23017483589744	6.23583581025641	6.24939723076923	6.28600439487179
ADAM3A	6.1384363948718	6.1217424974359	6.16030490769231	6.15163165128205	6.13056664615385	6.18413863589744	6.13690001538462	6.17435676923077	6.14562081025641	6.14749034871795	6.22302176410256	6.16278310769231	6.16690906666667	6.12157888205128	6.19064284615385	6.14902868717949	6.1559298974359	6.13703414358974	6.14016808717949	6.22383723076923	6.1965657025641	6.1268746974359	6.1887536	6.14704167179487	6.17912485641026	6.16356623589744	6.10846226666667	6.13486865128205	6.13613813333333	6.2124134974359	6.16776624102564	6.17219110769231	6.15197442564103	6.17662047179487	6.13188736410256	6.17494986666667	6.16939429230769	6.21000508717949	6.20050239487179	6.17418901025641	6.2043235025641	6.1381159025641	6.17555904615385	6.16390752820513	6.22986714358974	6.19552658461538	6.2375848	6.18579071794872	6.16036002564103
ADAM5	6.08588542564103	6.19718514358974	6.19276133333333	6.15151269230769	6.1369711025641	6.13507242564103	6.21201262051282	6.17733847692308	6.15243492307692	6.17079977948718	6.2007582974359	6.13325374871795	6.10400953333333	6.12607998974359	6.12810361025641	6.15452444615385	6.15927804102564	6.1284503025641	6.1443095025641	6.20198483076923	6.21604245128205	6.1357846	6.14868326153846	6.19012736923077	6.09118655384615	6.11141300512821	6.12779217435897	6.20635515897436	6.25814578461538	6.21528743589744	6.17344231538461	6.21411050769231	6.18437193333333	6.18843792307692	6.14610025128205	6.16198826153846	6.15599534871795	6.11272546666667	6.1101757025641	6.14336944102564	6.0983322974359	6.13097625384615	6.13583601025641	6.20945670769231	6.12147544615385	6.13749414358974	6.16439586666667	6.16917785128205	6.10596275897436
ADAM6	6.2596242	6.18047731538462	6.18239523589744	6.25475021538462	6.14155305384615	6.21348566666667	6.21149837435897	6.23987085897436	6.23829626923077	6.26118769230769	6.16711147692308	6.24634727435897	6.18285029230769	6.09464127692308	6.28696747179487	6.20811282051282	6.17393653846154	6.17700256153846	6.12325753846154	6.15663883846154	6.1101757025641	6.30899643846154	6.2971336	6.18935997948718	6.21156794358974	6.18136168461538	6.3002996	6.21038704615385	6.25713393589744	6.25124977948718	6.11151176410256	6.22997274102564	6.2899300974359	6.24479805897436	6.2846094	6.18980144871795	6.40669584615385	6.33221611282051	6.23626129230769	6.25242922564103	6.26172395384615	6.17291578717949	6.28042951794872	6.19334747692308	6.21997319230769	6.20502443076923	6.21445181025641	6.16223145384615	6.21707574871795
ADAM7	6.21985490769231	6.24592429230769	6.20431057692308	6.2518884	6.19338428461538	6.17328854615385	6.33120861025641	6.18635747692308	6.1962819948718	6.24731766153846	6.17741294102564	6.23140648205128	6.1646531025641	6.1784035	6.10877865128205	6.21788766666667	6.12302134615385	6.21915515897436	6.12080856410256	6.19670761538462	6.08147005128205	6.20242320512821	6.24010798461538	6.2175916	6.19253995384615	6.17217752820513	6.21625369230769	6.2213243025641	6.20530632820513	6.19782310769231	6.20836515897436	6.1351780974359	6.30271275384615	6.2624939974359	6.18938154358974	6.18321473333333	6.16502085128205	6.08412072051282	6.02601503589744	6.26138143589744	6.2021191025641	6.20219637179487	6.14074416410256	6.19904724102564	6.22739503589744	6.20332193076923	6.25012671282051	6.12787926666667	6.11607563846154
ADAM8	6.46002398461538	6.22616174871795	6.55786332307692	6.32933741282051	6.34220022564103	6.39644461794872	6.42578093846154	6.51308063846154	6.32176323333333	6.35197752564103	6.33434231282051	6.45585401538462	6.39483055897436	6.31403133846154	6.40964664358974	6.3669672	6.3947095974359	6.42393548205128	6.37004705128205	6.36259175641026	6.32596032564103	6.39968243589744	6.29278448461538	6.4728778974359	6.45173813846154	6.53327832564103	6.50544008717949	6.31538978205128	6.27167545128205	6.47986104102564	6.3321343974359	6.27173081025641	6.55147452820513	6.38818756410256	6.36334528461539	6.54780283589744	6.25295306923077	6.51843478205128	6.38602369230769	6.56069081538462	6.33998945128205	6.32888769487179	6.47921362051282	6.21517733589744	6.3604012974359	6.41231937692308	6.44041088717949	6.44575934358974	6.43009473333333
ADAM9	6.85517623589744	6.9438342974359	6.75255193076923	6.71462246666667	6.83054445641026	6.87485772820513	6.7911275	7.04681811538462	6.73050483076923	6.79493233589744	6.75140641025641	6.99961268717949	7.13360254358974	7.07056688205128	6.90861653333333	6.90160158461538	6.91523078461538	7.05489911538462	6.99830154871795	7.28081251282051	7.09971618974359	6.70679257692308	6.92639411794872	6.7565331	6.8342296051282	6.78233424615385	6.73540226666667	6.70348781794872	6.8249811025641	6.91221065641026	6.82204755897436	6.92765612820513	6.60996452307692	6.73228888205128	7.11362859487179	6.75227315897436	6.95119933333333	6.87248418717949	6.73346333333333	6.7412385974359	6.79637879487179	7.02902378974359	6.73550162564103	7.11206670769231	6.84016282820513	6.78763911282051	6.77214845641026	6.75436148717949	7.01995882564103
ADAMDEC1	6.19814496923077	6.18788689230769	6.15704453846154	6.13585097948718	6.24550197948718	6.13188736410256	6.17324508205128	6.17880856410256	6.20242320512821	6.14403134358974	6.20830106666667	6.16849355897436	6.23281663589744	6.16033292820513	6.22034046153846	6.17490453076923	6.23996816923077	6.16619168717949	6.19894211282051	6.22291371282051	6.17925318974359	6.17290453846154	6.20620098974359	6.19319051794872	6.12540498205128	6.18465428717949	6.17586397948718	6.20597671282051	6.1396712051282	6.11190374358974	6.23103293333333	6.14610025128205	6.11393556410256	6.22101356410256	6.15294866666667	6.2039836974359	6.1386894	6.15871620512821	6.19203993846154	6.16121466923077	6.0929042974359	6.15160495384615	6.1808542974359	6.11885428205128	6.1637696	6.22386517435897	6.18053316410256	6.17829715384615	6.18069982051282
ADAMTS1	6.99206842051282	8.17394981025641	7.66703336410256	6.79275551282051	7.08936800769231	8.26879538717949	7.26880417435897	7.34905401282051	7.23897334358974	6.85052477948718	6.82440329230769	7.43530965897436	7.39417091794872	8.70265548461538	7.02526256923077	7.35345382564103	7.94123919487179	8.2414253025641	7.48509542307692	6.53428847179487	7.12510009230769	8.39507633333333	8.31411306153846	7.22629826410256	7.20456419487179	8.3654476051282	7.48766444871795	6.8485370051282	7.64961704615385	7.15687344615385	9.19376887179487	7.15969851282051	7.05299157948718	6.79883386410256	7.47234404102564	8.30910618461538	8.10842121794872	7.39130723589744	7.81179114358974	7.63213745641026	6.95691836410256	8.35375403076923	6.99742777948718	7.82673357435897	7.77467499487179	7.51712762307692	7.68662624102564	8.10373193333333	7.88505094871795
ADAMTS12	6.14108474615385	6.11585681025641	6.12516074871795	6.14182581282051	6.0820478974359	6.10452371282051	6.15771305897436	6.11107500512821	6.13441535128205	6.11209467179487	6.07742996153846	6.1346391051282	6.13436557435897	6.12272646666667	6.12883585128205	6.20056141025641	6.03841808205128	6.14179552564103	6.23647782564103	6.17579205128205	6.09065760512821	6.12587406923077	6.19438044615385	6.14774396666667	6.06787023076923	6.13660948717949	6.22169986153846	6.18234551025641	6.08429072307692	6.31316491794872	6.06538555384615	6.11918203076923	6.21800921538462	6.12027942051282	6.18409594102564	6.12826198974359	6.18080875384615	6.23295271282051	6.13972444615385	6.14428434102564	6.0634182	6.16961174358974	6.17474247179487	6.21517733589744	6.16768526153846	6.16198826153846	6.17014147692308	6.1998971948718	6.17981846666667
ADAMTS13	6.24624267692308	6.31120171282051	6.2033929025641	6.19342429230769	6.1997656	6.21272954871795	6.25786162564103	6.18370848717949	6.16892059487179	6.17182344615385	6.17662047179487	6.20163242564103	6.2089976974359	6.22911146153846	6.20297712820513	6.18567681025641	6.1530670974359	6.18987471282051	6.23725429230769	6.19819636410256	6.1968180974359	6.25527831794872	6.26836730769231	6.26423746666667	6.16933765641026	6.26442159487179	6.17219110769231	6.22389871794872	6.21739516923077	6.12179664615385	6.24931272307692	6.24688463076923	6.17553007179487	6.21436624615385	6.20227972307692	6.22405281538462	6.23278768717949	6.2851198051282	6.22856353846154	6.22405281538462	6.28247736923077	6.19495095897436	6.19647049230769	6.2208332974359	6.18071900512821	6.23837866153846	6.24331593333333	6.15748478974359	6.19576495897436
ADAMTS14	6.12919293333333	6.19695648717949	6.14197064102564	6.1996732974359	6.18272333333333	6.16481102564103	6.19999603589744	6.19947512307692	6.18144888205128	6.19684067179487	6.17356695384615	6.23616373333333	6.23478897435897	6.28502821538462	6.23591447179487	6.21569935384615	6.21284272820513	6.24624267692308	6.19525691282051	6.23937543076923	6.19276133333333	6.18743456923077	6.21306431794872	6.13662669230769	6.25156814871795	6.17302274871795	6.27524917948718	6.19316100512821	6.17606038461538	6.18475505128205	6.15564591794872	6.17727156923077	6.22612941538462	6.2162796	6.25582784615385	6.22638414358974	6.20654768717949	6.2219402974359	6.1653501948718	6.19259921025641	6.18285029230769	6.29076017435897	6.17913586923077	6.14606351794872	6.22863776410256	6.21404721538462	6.24746138461538	6.21330493333333	6.18781477435897
ADAMTS15	6.2512848	6.35333137948718	6.28292146923077	6.28016784615385	6.34550463589744	6.2599712	6.32288052307692	6.27812284102564	6.23330727179487	6.26761271282051	6.20337650769231	6.05398143589744	6.20660663846154	6.22210488461539	6.11987426666667	6.16522267179487	6.23443897435897	6.20966690769231	6.22184042307692	6.17284041538462	6.1778777974359	6.2518884	6.26053222051282	6.4273191025641	6.29428377948718	6.28162987948718	6.41969612307692	6.29269816410256	6.3216503025641	6.24051246666667	6.3952954051282	6.25824801282051	6.32121507179487	6.2275006	6.26751527179487	6.17872452820513	6.35921944102564	6.10901754358974	6.31358177948718	6.25921936153846	6.22598364871795	6.26168835897436	6.28791699230769	6.26157011282051	6.11658247948718	6.2484143948718	6.25212706666667	6.17599130512821	6.16644314102564
ADAMTS16	6.17768963076923	6.20436737179487	6.06884183076923	6.17220651538462	6.15302597179487	6.25422505128205	6.22947164615385	6.24849290769231	6.22231445897436	6.25229829230769	6.19460568717949	6.24092015384615	6.13213711794872	6.18229207435897	6.07053767435897	6.19885621025641	6.1638982974359	6.20102847692308	6.09469773846154	6.23031087692308	6.1101757025641	6.27418873076923	6.17621595641026	6.21208963333333	6.1823589025641	6.19986962051282	6.19759647179487	6.1537644974359	6.20872463076923	6.24491547692308	6.11381448205128	6.13254953333333	6.12538797435897	6.20517122564103	6.09671837435898	6.29557397692308	6.10992105641026	6.06191283333333	6.15148403589744	6.16845245641026	6.08327461282051	6.16051782820513	6.209369	6.19443468717949	6.17076251794872	6.1884551025641	6.20983598461538	6.19074265384615	6.17505981025641
ADAMTS17	6.5785653948718	7.17229306410256	6.61826400512821	6.35430765128205	6.37755536153846	6.46729116410256	6.32114365128205	6.46900072307692	6.33557525128205	6.32520462051282	6.38360401025641	7.27909766666667	7.36934796410256	7.66490207435897	7.0952594	7.35168500769231	7.48809248205128	7.2055989	7.09473898974359	7.6160058974359	7.61846689230769	6.28812306923077	6.54590056923077	6.28641374102564	6.3652905051282	6.34254379230769	6.36807641538461	6.34741307179487	6.30118689230769	6.2306565025641	7.00713707179487	6.40591290512821	6.40526843076923	6.44136688974359	6.33225923846154	6.50181723076923	6.34032939487179	6.58965807179487	6.36331330769231	6.3354589025641	6.38231218205128	6.36572601282051	6.25987735128205	6.15526413333333	6.54208077179487	6.38186727692308	6.2767374974359	6.33096127179487	6.34928724615385
ADAMTS18	6.27423905128205	6.38448876923077	6.27358891282051	6.14182581282051	6.19891292307692	6.29612497948718	6.26572221794872	6.27812284102564	6.32299070769231	6.29274108717949	6.19618367179487	6.25306461538462	6.18285029230769	6.28442467692308	6.22079678974359	6.25192300769231	6.24761587435897	6.25300547692308	6.24118006666667	6.22493925641026	6.16537188205128	6.23293988205128	6.3263144	6.18234551025641	6.25581320769231	6.22658904102564	6.28870903076923	6.22460701794872	6.25564363076923	6.25435918461538	6.14016808717949	6.27787576410256	6.21157943076923	6.24271154615385	6.24482947435897	6.24102067179487	6.35571028717949	6.32245529230769	6.25244564871795	6.25835181538462	6.25865592820513	6.23847381025641	6.31442434358974	6.09193385384615	6.25034466923077	6.23388624358974	6.25012671282051	6.1886406051282	6.21270688717949
ADAMTS19	6.42508144871795	6.18047731538462	6.37004705128205	6.58051244871795	6.52511912564103	7.40290117435897	6.43126592307692	6.69138883589744	6.67925306153846	6.48778444871795	6.46520632307692	6.3144915974359	6.22800197948718	6.30864981282051	6.27794452564103	6.38854891282051	6.34579846153846	6.33950295384615	6.31169406923077	6.30414535897436	6.38616801794872	6.57135505128205	6.31277487179487	6.44996524615385	6.58341574871795	6.6318005948718	6.46065657435897	6.51538423333333	6.45672927692308	6.60470934102564	6.3074940974359	6.47970084102564	6.65712447948718	6.46987466666667	6.47896745641026	6.35589993333333	6.24263029487179	6.40807527692308	6.29646264102564	6.2802662974359	6.37399423076923	6.33548894871795	6.47255622051282	6.72737155384615	6.23244151794872	6.38770232820513	6.54335206666667	6.50949407692308	6.51990752307692
ADAMTS2	6.25534390769231	6.17219110769231	6.25517884615385	6.20675946153846	6.27504511794872	6.27516823076923	6.22317112307692	6.20799035384615	6.1962819948718	6.2159033974359	6.22396785128205	6.2026975974359	6.20660663846154	6.1711053025641	6.18384161538462	6.19081370769231	6.17220651538462	6.18326381794872	6.08319966666667	6.26705336923077	6.1723640025641	6.17566222051282	6.29502644102564	6.19420498974359	6.1823589025641	6.20289198717949	6.17694665641026	6.15805335128205	6.32742735641026	6.17465041538462	6.18817988205128	6.16938131282051	6.25517884615385	6.27337507692308	6.16830314615385	6.24374312564103	6.24460612820513	6.25275976410256	6.38602369230769	6.21079418717949	6.18873939487179	6.24424577948718	6.13457533333333	6.31233061025641	6.13283424615385	6.1686326051282	6.15160495384615	6.16223145384615	6.13722032051282
ADAMTS20	6.20561541025641	6.29080335897436	6.20542444615385	6.18343163589744	6.18639749230769	6.18549584615385	6.14888665128205	6.16346596410256	6.17339415897436	6.13519891282051	6.1969833948718	6.29728404615385	6.35887254358974	6.42657822564103	6.21364145641026	6.303076	6.31708841025641	6.34618293333333	6.28870903076923	6.38419445128205	6.17106791282051	6.14963348717949	6.22989446153846	6.15877557948718	6.11450123589744	6.17356695384615	6.17447793846154	6.18116291538461	6.1907556	6.18264502051282	6.23045613846154	6.14250877435897	6.2129748051282	6.13358458974359	6.13199331794872	6.27905632307692	6.15828368717949	6.15673617435897	6.17545997948718	6.16096044102564	6.17790974871795	6.18825036410256	6.11433635897436	6.12200191282051	6.20262753333333	6.1149493948718	6.14769555384615	6.15569262820513	6.16998448717949
ADAMTS4	6.16565195641026	6.16427131025641	6.25388377948718	6.15610373333333	6.17811324102564	6.20870406153846	6.15927804102564	6.12886175897436	6.01256433076923	6.11088221794872	6.14023721025641	6.14056356923077	6.18913164871795	6.23638738461538	6.13445208205128	6.16013179487179	6.15367474871795	6.17987972564103	6.15930217948718	6.1840157974359	6.31413398974359	6.03362418461538	6.14336944102564	6.15505954871795	5.99494048974359	6.14012498461538	6.06366180512821	6.20117701538462	6.12960897692308	6.23460244871795	6.17887191538462	6.18905143076923	6.15283078205128	6.11190374358974	6.12779217435897	6.0914848	6.05462074871795	6.19262431794872	6.10579358974359	6.15418847179487	6.20526808717949	6.16225806153846	6.13666267179487	6.17873682564103	6.23244151794872	6.21020948717949	6.05100838974359	6.10980708717949	6.08429072307692
ADAMTS5	6.22950231794872	6.27763427179487	6.18803551282051	6.2817862	6.34940016923077	6.23807747692308	6.22469324615385	6.19863253076923	6.36928515897436	6.36852921282051	6.22560105128205	6.22436007179487	6.24907216153846	6.20061827179487	6.27214818717949	6.23501524871795	6.2460266	6.22597063589744	6.25558254871795	6.21229364102564	6.21049424102564	6.27651968205128	6.13163173846154	6.26584153589744	6.29428377948718	6.19986962051282	6.11711944102564	6.26031001282051	6.23860111025641	6.14468411025641	6.22462309230769	6.25214506666667	6.2899300974359	6.27337507692308	6.37131925128205	6.26235606153846	6.17871196923077	6.13631908205128	6.21296262564103	6.23130594358974	6.25283525128205	6.20531932051282	6.21137574615385	6.22612941538462	6.12718348717949	6.26412195897436	6.27829682820513	6.2583136	6.26568099487179
ADAMTS6	6.22434323846154	6.23225990769231	6.28292146923077	6.32414097435897	6.27504511794872	6.25112163076923	6.33024772307692	6.21409493846154	6.32752989230769	6.38551856666667	6.33671865384615	6.18070941282051	6.26951148205128	6.20262753333333	6.27435393846154	6.26041750769231	6.28170895384615	6.27106397435897	6.22992699487179	6.27818032051282	6.16537188205128	6.3203179	6.35706267435897	6.21887361025641	6.34829384615385	6.19156284102564	6.26165268974359	6.32005966153846	6.26525731794872	6.36048818717949	6.18817988205128	6.40445570769231	6.40526843076923	6.17374386923077	6.45704106666667	6.10846226666667	6.30615726153846	6.25012671282051	6.26815391282051	6.27884474871795	6.24131314871795	6.46117461025641	6.25775436410256	6.7405742948718	6.17256896410256	6.3295950025641	6.29043047948718	6.34153833333333	6.35086448717949
ADAMTS7	6.11705347179487	6.1665764025641	6.25955602051282	6.14507261025641	6.19891292307692	6.16711147692308	6.08154257948718	6.13690001538462	6.17096884615385	6.10062749487179	6.1457103974359	6.15558016923077	6.1646531025641	6.15291076410256	6.04790383076923	6.1381337	6.13637745641026	6.19304036923077	6.12325753846154	6.07220236410256	6.25002276410256	6.1067702974359	6.21974017948718	6.22244597179487	6.1823589025641	6.04089324358974	6.17503888205128	6.18407101282051	6.20203124358974	6.10118754358974	6.24538653333333	6.08945751282051	6.31045167692308	6.16802150512821	6.12946942051282	6.09893708717949	6.21118999230769	6.12139113333333	6.12564490769231	6.16295563589744	6.17696281025641	6.20053048717949	6.07513774358974	6.12047913333333	6.13112296153846	6.18167896923077	6.19108670769231	6.17219110769231	6.18134456923077
ADAMTS8	7.19982873076923	6.9413391948718	7.43530965897436	7.23795386153846	7.48722492307692	7.42924434358974	7.17385625641026	7.00574902051282	7.07387125128205	7.21407260512821	7.34367033076923	7.0374917025641	6.99929682307692	6.73066885128205	7.20075481538462	7.16296742051282	6.98523331282051	7.01865606666667	7.04216785128205	8.04864354871795	7.3055573025641	7.34016167179487	6.81760555641026	7.2689296025641	7.16918688717949	7.29364268205128	7.20710085384615	7.01469653333333	7.20296876410256	7.04724016666667	6.45570099487179	7.38635826666667	6.525339	7.29155856923077	7.10665787692308	7.14026622820513	6.82965026666667	6.91883589230769	7.59711185128205	6.98849370769231	6.95252612307692	7.21693847179487	7.30059496410256	7.50890043589744	6.7173642	7.12519754102564	7.57056742051282	7.3627647	7.15257052820513
ADAMTS9	6.50279069230769	7.6175384974359	7.21407260512821	6.54965812307692	6.51223258461538	7.11506076666667	6.78501278717949	7.48316883589744	6.61360907692308	6.45325230769231	6.59928952564103	6.4076298974359	6.59174889230769	7.93518833846154	6.39062768205128	6.60454808717949	6.95565052307692	7.24980619230769	6.56332954615385	6.31114254871795	6.2226257025641	7.12203178717949	7.39735983333333	6.71068851282051	6.655872	7.36920546666667	6.57797585128205	6.47746205384615	6.9617291948718	6.6644379948718	8.52563327179487	6.52924026153846	6.33358955384615	6.5785653948718	7.03870329487179	7.72623962051282	6.72202376666667	6.49554454871795	7.30782834358974	7.0196488	6.42882935641026	7.33328129487179	6.3898098	6.89171415384615	7.26565871282051	7.14933744615385	6.58993073333333	7.40615377435897	7.29648176923077
ADAMTSL1	6.23865407692308	6.18599213846154	6.17655962051282	6.14421451282051	6.18156447692308	6.14598351794872	6.16870055384615	6.19301086153846	6.17612917435897	6.18384161538462	6.22498336923077	6.20527976410256	6.119731	6.10961456923077	6.14096503589744	6.21458150769231	6.18862728974359	6.15975695384615	6.20330994358974	6.15555024102564	6.43996214358974	6.25399864615385	6.17023390769231	6.21657350769231	6.21420727179487	6.16024065128205	6.16279935897436	6.17760672307692	6.20093847692308	6.20218276410256	6.19265089230769	6.19804676410256	6.1330004051282	6.21932757435897	6.1942184051282	6.19273393333333	6.15596725641026	6.25905225641026	6.21820575897436	6.19012736923077	6.15334251794872	6.20284356923077	6.19070611794872	6.25933792307692	6.1886406051282	6.16922396923077	6.12962658461538	6.20842387179487	6.19395533846154
ADAMTSL2	9.0283921948718	9.57095241538462	9.00826455897436	8.73316309230769	8.11725650769231	8.35656330769231	8.65105645128205	8.29990226923077	8.20549456923077	8.1487652974359	8.26493622051282	8.39200863076923	8.35891964102564	8.58436743589744	8.35303243846154	8.45877694102564	8.25053150769231	8.25253716410256	8.49952590769231	7.8861386974359	8.04316934871795	8.48131083076923	9.20871547179487	8.60260524615385	8.29377446666667	8.46621142820513	8.89989911282051	8.36314832820513	8.35328785641026	8.4880252	8.78430938974359	8.05039666153846	9.12014878974359	8.63794663076923	7.90248743846154	8.13638357692308	8.1401506974359	8.76109416666667	8.48382367179487	8.15462954871795	8.41420314358974	8.29669932820513	8.47589516410256	8.21799351282051	8.87061555897436	8.6099776974359	8.42286855897436	8.10736992307692	8.02473597179487
ADAMTSL3	6.37266114871795	6.41584742820513	6.46620641538462	6.43870924871795	6.3767	6.45456783846154	6.38334023589744	6.61690126666667	6.48913909230769	6.44274357948718	6.43067893333333	6.35819631794872	6.27785612564103	6.35255838461539	6.41601656410256	6.33034747179487	6.35163402820513	6.45129742564103	6.35695598205128	6.25878528717949	6.32596032564103	6.37917951538462	6.47082916923077	6.38559815128205	6.51762048717949	6.40731737179487	6.52718751794872	6.44517133333333	6.42935381025641	6.44117425641026	6.37915242564103	6.40818618461538	6.30764996666667	6.40781168717949	6.45405603076923	6.44976717948718	6.58262368461538	6.57947332307692	6.56332954615385	6.47703228461538	6.4692827025641	6.40327074358974	6.41867992820513	6.5014801025641	6.3947095974359	6.46494738717949	6.43635444102564	6.44046705384615	6.45440043589744
ADAMTSL4	6.22345706153846	6.27635767179487	6.17983482564103	6.25383617435897	6.21949924615385	6.26363145641026	6.16264736923077	6.2255846051282	6.25793731794872	6.21690042564103	6.21151033333333	6.16258997948718	6.10565934871795	6.20853362564103	6.14556855128205	6.17860594871795	6.20626484615385	6.21847069230769	6.23901656923077	6.16631602820513	6.20451521538462	6.23805987179487	6.18604770769231	6.22074939487179	6.2176032974359	6.24052621025641	6.22104317435897	6.29507634358974	6.23458929230769	6.19405841538462	6.24859828717949	6.13656457435897	6.27482982564103	6.17805314871795	6.23278768717949	6.22147194358974	6.22925365128205	6.17829715384615	6.26951148205128	6.2080399025641	6.22674926666667	6.21949924615385	6.24718512307692	6.2375848	6.22445753333333	6.23834934871795	6.1679296974359	6.13653583589744	6.21511121538462
ADAMTSL5	6.76755974358974	8.02353675128205	6.6743874025641	6.43510803589744	6.36090469230769	6.51700954871795	6.48212722564103	6.47423335897436	6.39345697435897	6.39317663589744	6.40350496410256	7.09408088974359	7.57725506923077	7.22492458461538	6.75201747692308	7.0447924	7.0598821948718	6.94869391282051	6.59244609230769	6.89329296410256	6.92290268205128	6.32787554358974	6.98826107179487	6.31596055897436	6.2220933025641	6.46793551025641	6.38094430769231	6.49890128205128	6.34448051794872	6.47783034358974	6.96487975897436	6.3951785025641	6.64440396410256	6.42023186153846	6.32461637435897	6.48944722564103	7.2194171948718	6.32477577692308	6.34816178717949	6.52194841538462	6.48407261282051	6.33867427435897	6.31767588974359	6.17873682564103	6.90761682307692	6.35495542051282	6.35033684358974	6.34275689230769	6.26162995897436
ADAP1	10.2760038820513	11.0845072615385	10.2071617641026	10.0601001230769	9.54865678461539	9.98686337948718	9.57805007179487	9.9137601948718	9.41399271282051	9.49668275897436	9.7897828	10.2658688666667	10.5585832717949	10.3055379230769	9.97155878974359	10.064401625641	10.0860654410256	10.1045380717949	9.91243583076923	9.96647862564103	9.73516382564103	9.73960678461538	9.6237646051282	9.66691843589744	9.5907138	9.81568108717949	10.0660990410256	10.0688958974359	9.72209264102564	9.71986098461539	10.1627079333333	10.1031652153846	10.0975982	10.1568430205128	9.72538127179487	10.3570647948718	9.97155878974359	10.1598634307692	10.1748137589744	9.76571575897436	9.87870487692308	9.86698957948718	9.81107443589744	9.34632724102564	10.1734094974359	9.74924763589744	9.68598797948718	9.70051293333333	9.58675718974359
ADAP2	7.44468175384615	7.9218084974359	7.42660714102564	7.1420154974359	7.40023305641026	7.78605138974359	7.28920005641026	7.13518246666667	7.32619952307692	7.25606590769231	7.55438976410256	7.77433269230769	7.7046291025641	6.97514022564103	7.62328222820513	7.08914987435897	7.40240628205128	7.26813877692308	7.4534681948718	6.97834634615385	6.87199875384615	7.71346098461538	8.31547803076923	7.1925575948718	7.09195995128205	7.6396848974359	7.5250986	7.10789103589744	7.73626913076923	7.72146333333333	8.77110144102564	7.35143792307692	7.83705873846154	7.64391104615385	6.93656234871795	7.76186981282051	7.36543054871795	7.75526183076923	7.26295365897436	7.05557067948718	7.26694597435897	8.09383144102564	7.44122234102564	7.56646487435897	8.30866505641026	7.77205413589744	7.39088871282051	7.2060974974359	6.85538723076923
ADAR	8.47788065128205	8.26722236410256	8.49574072307692	8.62547512307692	8.60626502051282	8.54836571282051	8.52640907179487	8.64115030769231	8.71789504102564	8.67916193333333	8.86440955384615	8.62285784102564	8.57494250769231	8.46798763076923	8.55206821538462	8.64433062051282	8.54584664102564	8.59884218974359	8.76692378974359	8.721543	8.85045296923077	8.56563427692308	8.40383076410256	8.6281401948718	8.56203393846154	8.5207237948718	8.51531512307692	8.57334975897436	8.50558564102564	8.45056110769231	8.65105645128205	8.80832876923077	8.32258993846154	8.60200598461538	8.73026795384615	8.75193532820513	8.7972700974359	8.58023968205128	8.62285784102564	8.73146368205128	8.60893176923077	8.58999022051282	8.60946981538462	8.50865453333333	8.48633614871795	8.48633614871795	8.6014308974359	8.72551691282051	8.7445795025641
ADARB1	8.33541133846154	8.44758571794872	8.20430205641026	8.22695789230769	8.34314092307692	7.97931687692308	8.18377921025641	8.16215756410256	8.17434096923077	8.32258993846154	8.27389623589744	8.45109842051282	8.69475982051282	8.19445175897436	8.18708780512821	8.59053124102564	8.36456176923077	8.32442178974359	8.41747367179487	8.86249058461538	8.70533455384615	8.08268812820513	7.79468516410256	8.21551963589744	8.16722255384615	7.99848565641026	8.04887202051282	8.21374563589744	8.08623589230769	8.04761583589744	7.61537408717949	8.35232086666667	7.61376504102564	8.03904190769231	8.33724573846154	7.95793824615385	7.75730494358974	7.7431777025641	8.06823397435898	8.25533574358974	8.07492068205128	7.90337394358974	8.15500122051282	8.2694152051282	7.92746553333333	7.9759342974359	8.16254612820513	8.32119042564103	8.33365743589744
ADARB2	7.51566255897436	6.46383448205128	6.82991892820513	6.83043851025641	6.88005585128205	7.34459738974359	7.61506385641026	7.57710794358974	7.74013221538462	7.1484817025641	6.6524368974359	6.44555642564103	6.60331823589744	8.22695789230769	6.88493016410256	6.78763911282051	7.23795386153846	7.16258759487179	6.93715881794872	6.70489073333333	6.58314384615385	7.43864624615385	7.98253748205128	7.48896270769231	7.71924029487179	7.39721367179487	7.01567682307692	7.03643473846154	7.2138233025641	7.04615646153846	8.04002485641026	7.1836837025641	7.34583794871795	7.51196840512821	7.14795886923077	6.77546760769231	6.63868702051282	7.35221967948718	7.00270803589744	6.72720685897436	7.55411817948718	8.39365014102564	6.9174728025641	7.07911024358974	7.53502335384615	7.70658061538462	7.1984728974359	6.93250797435897	7.14578879487179
ADAT1	6.93981204615385	6.48973608974359	7.01831322051282	7.2138233025641	7.62389987435897	7.26071367692308	7.23317146153846	7.24241141794872	7.45952832820513	7.46152201538462	7.37931401282051	7.09114969230769	6.83071806153846	6.69219243076923	7.09574195384615	6.98396649230769	6.84972304102564	7.03062703589744	7.27622435384615	7.3234327974359	7.65382301538462	7.37671935897436	7.43794807179487	7.26362082051282	7.51441333846154	7.47234404102564	7.28867074871795	7.49874667179487	7.41814715128205	7.58553381025641	7.17616034871795	7.5322081025641	7.70314372564103	7.14982423589744	7.54057166153846	7.01955415384615	7.42979324102564	7.15596417692308	7.08361090769231	7.3619734	7.19653562051282	7.09302883589744	7.28612343076923	7.42149974615385	7.2060974974359	7.03957194615385	7.60044225128205	7.59045986410256	7.46336376923077
ADAT2	6.20207466153846	6.20286126153846	6.16027283589744	6.36086841025641	6.3407152	6.25905225641026	6.23431915897436	6.30573216410256	6.28980904615385	6.2617012974359	6.25693709230769	6.18975297948718	6.2385260051282	6.23870713846154	6.27838834871795	6.21572255384615	6.2298221974359	6.25143518461538	6.26000774871795	6.25023648717949	6.36046084615385	6.26603002051282	6.20215054871795	6.30587195384615	6.32588973846154	6.22889137435897	6.20955209230769	6.3033069025641	6.25187242051282	6.2960365025641	6.16804033846154	6.26560183589744	6.2539252051282	6.21588783076923	6.26988013333333	6.21465953333333	6.2485242974359	6.29626368717949	6.22243018974359	6.27497158974359	6.2826898	6.27777025384615	6.25544154871795	6.35784941538462	6.21304066153846	6.2620641025641	6.3239701025641	6.34765737435897	6.33994309230769
ADAT3	6.35647295384615	6.40411323076923	6.44104063333333	6.29815677179487	6.26247405641026	6.36710938974359	6.2921623025641	6.36649653846154	6.37142301794872	6.32271077948718	6.27075873333333	6.44661926410256	6.39483055897436	6.47369493846154	6.32933741282051	6.33980055384615	6.37088630769231	6.36540301025641	6.39864356666667	6.16209425128205	6.28641374102564	6.3894325025641	6.23099981282051	6.48732146410256	6.3947095974359	6.37863124102564	6.49514163076923	6.2263051	6.31794166923077	6.27514731282051	6.42563974102564	6.40818618461538	6.30007955897436	6.44534091794872	6.40449985128205	6.53958832307692	6.41108432307692	6.4162422	6.55177731282051	6.38870588717949	6.3877887	6.44613806410256	6.27854972564103	6.50822041282051	6.49508911794872	6.36030954102564	6.32965190769231	6.4331344	6.31274921538462
ADCK1	7.30239133333333	6.60093884871795	6.91932751794872	7.26429790512821	7.13109747435897	6.81812956923077	6.84813138461538	7.39930324358974	7.11538196923077	7.06485652820513	6.94813591282051	6.76948314871795	6.76526384871795	7.16337072820513	6.93768843076923	6.8903965	6.8946832	6.85678791794872	6.88045852820513	7.28624854871795	6.97801159487179	7.0545569025641	6.52024938461538	6.86084387692308	7.02494003333333	7.07519457692308	6.95555978461538	7.0524460974359	7.05839812820513	7.07126817435897	6.66867971794872	7.04894667948718	6.71340161282051	6.94890733333333	7.12576794358974	6.74182698461538	7.25402230769231	6.91481731794872	6.96738523076923	7.14304423076923	7.15550268461539	7.12154850769231	7.2337971051282	6.73937124102564	6.68590753846154	7.07163114871795	7.03992553333333	7.18401841538462	7.10397022564103
ADCK2	8.98285694871795	9.30020195384615	9.31674546666667	8.86050588717949	8.87524635384615	8.3907690051282	8.7243805025641	9.0075574	8.54484227179487	8.67004213846154	8.64772522051282	8.53099836923077	8.38575896410256	8.4553093974359	8.30866505641026	7.90865217435898	8.39530126666667	8.40998480512821	8.45948102564103	8.46747909230769	8.5018573025641	8.42943768717949	8.06843431538462	8.04334566666667	8.49596801794872	8.32140252820513	8.62977213333333	8.76350884615385	8.39551812820513	8.55571016410256	8.36246467692308	8.3671376	8.43131650769231	8.400597	8.30566802051282	8.39339352307692	8.41139348205128	8.20362858717949	8.34632233846154	8.48707901282051	8.38008735384615	8.28189544102564	8.46192098974359	8.5569857025641	8.33342903076923	8.32533677948718	8.74129576666667	8.57971454871795	8.40713323076923
ADCK5	6.95173802051282	6.61918641025641	6.89760943076923	6.84630142051282	6.6569235948718	6.99324283076923	6.77697482051282	6.74919385128205	6.6323925025641	6.73327520769231	6.7703424974359	6.62914093846154	6.6702517974359	6.5951060051282	6.63281936410256	6.69664053846154	6.66891381794872	6.60271815384615	6.50794437948718	6.27818032051282	6.33801372307692	6.7401421025641	6.60331823589744	6.75689163333333	6.63875849230769	6.74295025641026	6.86493019230769	6.82844518974359	6.71112001025641	6.70719358974359	6.58341574871795	6.64784617692308	6.64440396410256	6.75618325384615	6.64092399487179	6.58462774358974	6.48498963076923	6.75644666153846	6.73466793333333	6.58993073333333	6.64613441025641	6.63718994871795	6.72318927179487	6.66436736666667	6.57717838205128	6.63017195897436	6.78022227692308	6.71897442051282	6.66465488461538
ADCY1	10.1274855384615	9.40768908205128	10.3974879128205	10.4030655435897	10.846381225641	10.0382160615385	10.8203966358974	10.3661249948718	10.6629768461538	10.9973246102564	10.6340289846154	10.3921185384615	10.5927023641026	9.54483885128205	10.5072812820513	10.7113334358974	10.460288974359	10.6140317538462	11.0665094615385	11.2133104461538	11.3023934358974	10.6361260051282	8.05868889230769	10.6293814461538	10.7610578051282	10.4977819794872	10.3393838410256	10.8646927333333	10.7166145948718	10.525522	8.76750131282051	11.0512100153846	9.06367375897436	10.6214469051282	11.0543805897436	10.6247938102564	9.59224284358974	9.71018589230769	10.8834737589744	11.0903851025641	10.7633802512821	10.4899259076923	10.7755043384615	10.6054153692308	9.40579025641026	10.6269602	10.5821425794872	10.9917719794872	11.0147000051282
ADCY10	6.35777683076923	6.41444038974359	6.38964985128205	6.27162337948718	6.26420459487179	6.29027003589744	6.26305453846154	6.31185401538462	6.32385624102564	6.2455594	6.2852650974359	6.24200620512821	6.25662198461538	6.32764275897436	6.19864123589744	6.26813613846154	6.249898	6.1987420974359	6.23284451282051	6.21384197435897	6.16351325384615	6.30622802051282	6.50867982051282	6.35381616410256	6.31294887692308	6.32845291794872	6.33583365128205	6.38812317948718	6.29731766153846	6.28286267179487	6.41437192307692	6.33014088205128	6.31986464102564	6.33707084615385	6.23089289230769	6.3075389025641	6.52043227179487	6.4121955025641	6.29005679487179	6.29452087179487	6.27354711282051	6.30544373333333	6.25852912051282	6.24893321538462	6.32072046153846	6.32745062051282	6.28923313846154	6.2940173025641	6.30568388205128
ADCY10P1	6.22066427179487	6.27570445128205	6.24304058461538	6.26515976410256	6.19578991282051	6.2439128974359	6.30622802051282	6.25940881538462	6.23437037435897	6.2039836974359	6.22324551282051	6.26576948717949	6.19242483076923	6.28049968717949	6.21891554358974	6.18716266153846	6.19339798461538	6.20172376410256	6.21663429230769	6.36134894358974	6.3553183051282	6.27267571282051	6.27097103589744	6.26548685641026	6.25983377179487	6.2622300974359	6.26609953846154	6.15281788717949	6.26115977435897	6.23725429230769	6.26791868205128	6.25508174358974	6.30594796410256	6.13188736410256	6.21072567692308	6.32134013333333	6.21860021538462	6.30860451282051	6.24913501025641	6.27189001538462	6.31214881025641	6.33123408717949	6.20856713846154	6.44996524615385	6.33128941025641	6.2403707025641	6.24340033333333	6.25057926666667	6.25458904615385
ADCY3	11.0002640769231	10.4049585487179	10.9831354666667	10.8103766051282	10.5799292615385	10.9889969948718	11.0480969897436	10.8972085897436	10.6429383025641	10.6696973641026	10.4955910666667	10.2496949230769	10.4219836564103	10.9519744666667	10.3087846	10.7139646	10.7828013487179	10.5215957076923	10.5865873846154	10.4237860769231	10.4836017230769	10.6696973641026	10.7166145948718	10.9800782564103	10.6811199179487	10.8673798871795	10.7541443230769	10.6406942615385	10.6161535179487	10.3661249948718	10.7281940769231	10.3865219333333	10.6076948564103	10.5991377589744	10.4795497333333	10.4977819794872	9.88823364615385	10.4468947435897	10.1160842051282	10.2166208871795	10.2214256974359	10.2792668666667	10.6584734564103	10.7755043384615	10.4011613589744	10.6696973641026	10.7444835025641	10.7564691846154	10.7020969282051
ADCY4	7.16383489230769	7.65288443589744	7.26374707692308	6.97079528717949	6.90647436923077	7.16688294102564	6.71573881538461	7.0256906	6.73708709230769	6.79027171282051	6.7314782025641	6.6234605974359	6.68729305128205	7.00137426153846	6.97481453076923	6.71542026153846	6.86836728205128	6.72105802051282	6.70181687179487	6.44798563076923	6.32596032564103	7.16884105641026	8.86212843846154	6.80963173333333	6.73729649230769	7.12333142051282	7.01044322307692	6.91568011282051	6.9617291948718	7.12461803076923	7.57978145128205	6.7068711025641	7.27898058717949	6.81410287692308	7.02078241025641	7.7295225025641	7.17616034871795	7.84395252820513	7.04347144358974	7.07482922564103	6.7989268	7.04605081538462	6.69805383076923	6.71549156923077	7.97436211794872	7.03858927179487	7.00193312820513	6.79474082564103	6.62320610769231
ADCY5	6.35194343076923	6.34399353333333	6.39928733846154	6.38348254615385	6.3691495	6.31645440512821	6.35402967692308	6.39010764102564	6.43204433333333	6.37951045384615	6.41311231282051	6.3144915974359	6.42218855384615	6.29433096923077	6.35878457179487	6.38131887692308	6.29674145128205	6.3767972025641	6.36208962564103	6.30414535897436	6.29709758461538	6.4206105025641	6.23099981282051	6.51571353333333	6.43059002564103	6.46002398461538	6.51617585384615	6.4086992	6.40731737179487	6.42170865384615	6.17633203333333	6.55954956666667	6.38060746410256	6.31334708974359	6.44439982051282	6.50181723076923	6.81295019487179	6.29492377435897	6.66609374102564	6.79637879487179	6.5279426025641	6.55875866153846	6.51885546666667	6.30668274615385	6.34301073333333	6.35237815641026	6.40731737179487	6.42578093846154	6.55508248717949
ADCY7	6.87658188717949	7.58140876410256	6.88099041282051	6.77689658717949	6.86589823076923	6.96718506666667	7.03538478461538	6.64620079230769	6.93501536410256	6.90191223589744	6.90676687179487	6.74107307948718	6.73101005641026	6.45941277948718	6.7314004974359	6.55551263076923	6.52212068461538	6.62085345897436	6.70950134871795	6.49394785384615	6.40665491794872	6.93781154615385	7.5125041025641	7.00682417948718	6.84939473076923	7.08673365384615	7.10295957179487	6.92950217692308	7.03270315384615	6.98685769230769	7.11280058461538	6.76948314871795	7.12374549230769	6.92879338461538	6.85998393846154	7.08294703076923	7.06742316923077	6.99522795897436	7.00885768717949	6.95048554358974	6.81042958974359	6.92060837948718	6.94258156666667	6.86986166666667	7.15894237435897	6.94153612564102	6.8696522974359	6.77051844102564	6.85242897435897
ADCY8	6.89181492564103	6.82346341538462	6.93085867179487	6.89618338717949	6.96311717435897	7.27865350769231	7.02637338974359	6.88778527692308	7.11206670769231	7.07921518461538	7.07150444358974	7.0083628051282	6.68167102051282	6.69716973333333	6.76175328717949	6.87680719487179	6.96356395384615	6.90540974358974	6.69823034871795	6.5891683025641	6.66284382564103	6.90312552307692	6.71654336153846	6.85418154871795	6.93493048974359	6.86425466666667	6.91858997948718	6.96119061538462	7.00618210769231	7.05770544102564	6.83718601538462	6.90036575384615	6.80461018461538	6.93191757948718	6.98205886666667	6.77416620512821	7.50500754871795	6.7689419025641	6.99301791282051	7.00585682564103	6.88893196923077	6.94065018461538	6.89171415384615	7.16123035641026	7.12922245384615	6.93687758461538	6.91161681025641	6.87169098461538	6.97481453076923
ADCY9	7.52733508974359	7.28307816410256	7.70380617948718	7.47696337692308	7.46866424615385	7.61344638461538	7.63495597435897	7.33765445641026	7.34981598717949	7.65434747179487	7.26704479230769	7.42461178717949	7.48921647179487	7.00137426153846	7.16394322564103	7.20456419487179	7.03013867692308	7.15177024615385	7.44981172820513	7.02740521025641	7.14728956923077	7.60168187692308	6.98502707179487	7.84996338461538	7.40424572820513	7.49037112820513	7.6606062	7.45219365384615	7.56677214871795	7.25356967692308	6.40299668717949	7.18591407179487	7.42309094871795	7.09251838461538	7.3733947948718	7.4312713	7.22768106153846	6.87858510769231	7.33924518974359	7.43601145128205	7.28165468717949	6.98995803589744	7.32313689487179	7.72703811538462	7.30891565128205	7.26374707692308	7.6024456051282	7.55333775641026	7.2978241025641
ADCYAP1	7.73129064615385	6.36086841025641	7.19740254871795	8.406665	7.92163566923077	7.60476006666667	7.70133610769231	8.00665940512821	8.21866228205128	8.06498046153846	7.77601547692308	6.82112527692308	7.4238739025641	6.50785326666667	7.05839812820513	7.26387333333333	6.79293155128205	6.93313553846154	6.91706432051282	7.96841911794872	7.16370962307692	7.69467802564102	6.34702402051282	7.8126522025641	7.43725227692308	7.75290282564103	7.51767231282051	7.82673357435897	7.53930416410256	8.09340313333333	6.36366512820513	7.85323743589744	6.17951736153846	7.37261013846154	7.96914228717949	7.23524644358974	6.6375867025641	6.9244142948718	7.43853887179487	7.4238739025641	7.76168308717949	7.11656741794872	7.59369631794872	8.52383997948718	6.3947095974359	6.97725775641026	7.62360005897436	7.65416097692308	7.63712724615385
ADCYAP1R1	6.1517543948718	6.3353162051282	6.14507261025641	6.17866924615385	6.21771441025641	6.21975584615385	6.24941755641026	6.20485132820513	6.17482736923077	6.12401525128205	6.15028978974359	6.49207913333333	6.50589823076923	6.50657591794872	6.38135689230769	6.45054810769231	6.39636141538462	6.42635096666667	6.38022995897436	6.40981430512821	6.11632612820513	6.12394222564103	6.29502644102564	6.24535123589744	6.14572351282051	6.26541577435898	6.24129654615385	6.09280538974359	6.20362335128205	6.24793352051282	6.24769375897436	6.24370987948718	6.27351374358974	6.17730444615385	6.22958902051282	6.15901513846154	6.24263029487179	6.14442088717949	6.20892354615385	6.18947925641026	6.1544736	6.16411282564103	6.09512246923077	6.21712545128205	6.33580918461538	6.13836618717949	6.12674434102564	6.17407745641026	6.17505981025641
ADD1	10.2727865230769	9.76467017435897	10.1553629230769	10.1362852410256	10.1792594461538	10.2008733384615	10.1959461692308	10.3752277538462	10.2694712205128	10.2384999589744	10.105978974359	9.92504963076923	10.0019094051282	10.2939985435897	10.2182077538462	10.098936574359	10.1928038153846	10.2433048974359	10.1218527333333	10.0085410974359	10.1792594461538	10.1146209948718	10.1974239179487	10.0975982	10.1104780717949	10.139118025641	10.0382160615385	10.0505893384615	10.0874015384615	10.0688958974359	10.2760038820513	10.3236488923077	10.2229471692308	10.4640422871795	10.2642252923077	10.2229471692308	10.4429067128205	10.3463052051282	10.2776571641026	10.3516616205128	10.3732514358974	10.4237860769231	10.1479143076923	10.0546670205128	10.2513414307692	10.139118025641	10.1245773641026	10.2136060615385	10.1944294974359
ADD2	6.1813788	6.19354197435897	6.21756662051282	6.22487513333333	6.10691036923077	6.13834937948718	6.12038758461538	6.21259193589744	6.17385201538462	6.24731766153846	6.07742996153846	6.1597688974359	6.10107551282051	6.14494355897436	6.09512246923077	6.14023721025641	6.07997585641026	6.13998337435897	6.22184042307692	6.21911682307692	6.21049424102564	6.17399083076923	6.16642828717949	6.16264736923077	6.1578536	6.19986962051282	6.18597063589744	6.09495301025641	6.18305011025641	6.19347197435897	6.17207224102564	6.14250877435897	6.06538555384615	6.18268134358974	6.05699241025641	6.16943345897436	6.08435488205128	6.08788552820513	6.03915532564103	6.11384665641026	6.08511004102564	6.15404226410256	6.24604668974359	6.1920896974359	6.20169175897436	6.16358467435897	6.19592849487179	6.15663883846154	6.16442912820513
ADD3	8.60680091282051	8.38626881025641	8.67108066153846	8.65777314871795	8.62920902564102	8.98285694871795	8.81930155384615	8.57812960512821	8.63627877435897	8.79172945128205	8.7632125948718	8.29743723589744	8.60841037435898	8.5972554	9.04582872820513	8.87198378974359	8.7972700974359	8.94169058461538	8.62651936923077	8.51430453333333	8.36131765641026	8.95403686153846	9.01688147692308	8.65957103076923	8.7698840974359	8.79110521025641	8.68909830769231	8.61100031794872	8.86111971794872	8.76629702051282	8.86111971794872	9.03994252307692	9.22556053333333	9.06728183589744	8.72490146153846	8.92217604615385	8.94637820512821	9.4882072974359	9.01468996410256	8.95895802051282	9.04283431282051	9.14652361025641	9.05682724102564	8.68038720512821	9.32806875384615	8.94442834358974	8.8294377948718	8.64318068205128	8.7698840974359
ADGB	6.23201471282051	6.3139575051282	6.18440692307692	6.23038616410256	6.1711053025641	6.20516121794872	6.27558315897436	6.15945533333333	6.24631644358974	6.13015534615385	6.19827731794872	6.23935715897436	6.19108670769231	6.08761465641026	6.15965541025641	6.27126384615385	6.20890838461538	6.22228020512821	6.21596280769231	6.32962175384615	6.43487666923077	6.22249038461538	6.08588542564103	6.2575557025641	6.1558582974359	6.2301335025641	6.19573033333333	6.07461647179487	6.19875408461538	6.1697925025641	6.26900027179487	6.25824801282051	6.29731766153846	6.15555024102564	6.16126811794872	6.20273847179487	6.18433966153846	6.19742232820513	6.16232127692308	6.2445005025641	6.22910220769231	6.18768087179487	6.19965646666667	6.21517733589744	6.18977041538462	6.21020948717949	6.24428921025641	6.21434747692308	6.25888123589744
ADGRA1	6.11059071794872	6.20005354358974	6.04844556923077	6.07189369230769	6.15435222051282	6.18127570512821	6.14127067948718	6.10408176410256	6.07079679487179	6.22970565384615	6.08516286666667	6.11297130769231	6.12483826923077	6.14832765128205	6.11462316410256	6.1079334	6.23602143589744	6.19050477692308	6.12325753846154	6.18136168461538	6.24016804358974	6.02089488717949	6.18290355384615	6.19420498974359	5.97664193333333	6.11486133589744	6.1598696	6.23437037435897	6.1756003025641	6.18159124615385	6.17633203333333	6.12127406923077	6.26341627179487	6.15006521538462	6.10170885641026	6.18321473333333	6.09650207692308	6.23532333333333	6.19281735897436	6.25497512307692	6.17696281025641	6.19240968974359	6.18483468461539	6.14768077948718	6.17599130512821	6.21469707179487	6.10992105641026	6.12041476410256	6.11929951282051
ADGRA2	7.06327170769231	7.86925657435897	7.12253038974359	6.67149313846154	6.67281466153846	6.89279925384615	6.74273814871795	6.6600601	6.65362941538462	6.75479256153846	6.75383013333333	7.17229306410256	7.13600805384615	7.11302611794872	7.33566053333333	7.00963327692308	7.06853506153846	7.0083628051282	7.02657104615385	6.70129842051282	6.42741201538462	6.70105197179487	7.53236773076923	6.76852064615385	6.72875645384615	6.85631717435897	6.98607500512821	6.7268748974359	6.70023523589744	6.69329001282051	7.11668155384615	6.93202499487179	6.97414474871795	7.15915266153846	6.82761316666667	6.6834346	7.23754948717949	7.32027354615385	6.90148936410256	7.14052374358974	6.98523331282051	7.11939481282051	6.96541177435897	6.82965026666667	7.50931784102564	6.96685991794872	6.77448947692308	6.80076356923077	6.81966848205128
ADGRA3	6.155521	6.24415559487179	6.10360696410256	6.18947925641026	6.28451488717949	6.11937834615385	6.18300828205128	6.22903831794872	6.21168502564103	6.20517122564103	6.20161758974359	6.26489244615385	6.26657461025641	6.30411125641026	6.22711939487179	6.27568322307692	6.17951736153846	6.27553787692308	6.21070812820513	6.2485103948718	6.25536532820513	6.18686991282051	6.2377508	6.18234551025641	6.16510422820513	6.1537644974359	6.22508511794872	6.27635767179487	6.14725025128205	6.23460244871795	6.29976942564103	6.16051782820513	6.04642532820513	6.17168916410256	6.31869472051282	6.27361380769231	6.26053222051282	6.22311404102564	6.21684225641026	6.27132589230769	6.28851883589744	6.29626368717949	6.34291853846154	6.15997568717949	6.27552665897436	6.2484143948718	6.25658705641026	6.28132058974359	6.28649868461538
ADGRB1	6.3182798974359	6.46240792307692	6.35417201025641	6.254039	6.26423746666667	6.33825416923077	6.32797244615385	6.33255247692308	6.28344030769231	6.29381830769231	6.30036804102564	6.44052322051282	6.56789917948718	6.530838	6.39361657435897	6.46043452307692	6.46807201538462	6.4206105025641	6.38957808205128	6.45325230769231	6.55375298974359	6.29351962564103	6.26840103589744	6.27427987179487	6.24405214358974	6.32373290769231	6.30771659487179	6.33292167179487	6.26591593333333	6.30312294871795	6.37131925128205	6.37334696923077	6.23213893333333	6.40902060512821	6.29036982051282	6.31393384102564	6.49296883589744	6.36669594871795	6.3264154974359	6.39860325128205	6.30784970769231	6.32202677948718	6.34982613846154	6.19618367179487	6.25139407692308	6.30022124102564	6.27590341025641	6.31413398974359	6.32039495897436
ADGRB3	8.4473196974359	7.5067410974359	8.44410234871795	9.31445092564102	9.77669242051282	8.84654657435897	9.76346261025641	9.34817572307692	9.88696042051282	9.83992414871795	9.73736226153846	9.00021161538461	8.90118053333333	8.38859023589744	9.14524857692308	9.09943569230769	9.06434641025641	9.35529487692308	9.23475350769231	9.80206361025641	9.35792245128205	9.65968916923077	8.41352782307692	9.50800815897436	9.42969004102564	9.61592882564103	9.0680054	9.32110044615385	9.13398068205128	9.40343080769231	8.10736992307692	9.42969004102564	8.5187870974359	9.22232729230769	9.62935786923077	8.64404955897436	8.43108932307692	8.91638125641026	8.99400328205128	9.48321295384615	9.10850220512821	8.84750155128205	9.57853734615384	9.37427673589744	8.54708679230769	9.17551473333333	9.6870538	9.71400664615385	9.74823703076923
ADGRD1	6.23557286923077	6.74592703589744	6.25046416410256	6.21617793333333	6.17918748461538	6.2599712	6.23933888717949	6.25347036153846	6.21230839487179	6.19944421538462	6.23579185384615	6.37652990769231	6.59496844358974	6.45672927692308	6.37142301794872	6.42819239487179	6.45792761538462	6.39581394102564	6.34238168717949	6.37802223333333	6.58314384615385	6.1590329025641	6.31901348717949	6.18096527179487	6.1823589025641	6.16835214358974	6.20119019487179	6.24849290769231	6.23087445128205	6.27969732307692	6.5730936974359	6.25602891025641	6.26341627179487	6.32635582564103	6.211451	6.33685047692308	6.24460612820513	6.35481995384615	6.26442159487179	6.16539038974359	6.27147032307692	6.38231218205128	6.30805421025641	6.18226499487179	6.3498603	6.16527424615385	6.25505065641026	6.33921925384615	6.18847228205128
ADGRE1	6.19327325641026	6.21245747692308	6.22291371282051	6.06366180512821	6.11876489487179	6.1894937025641	6.15486152307692	6.18776241538462	6.10944336410256	6.13184861538462	6.15028978974359	6.14662707179487	6.25822214871795	6.18026865128205	6.15608636153846	6.1554637025641	6.15213962820513	6.22483395641026	6.17682515641026	6.23336961025641	6.08147005128205	6.24230680512821	6.25571641538462	6.10694627692308	6.14742187692308	6.19156284102564	6.20298748205128	6.11534175384615	6.17228941025641	6.1838521	6.11656367179487	6.1351780974359	6.20151176923077	6.16626515897436	6.25207486666667	6.22504864358974	6.19057811282051	6.22785867692308	6.18481045384615	6.12075412820513	6.17027177948718	6.21268513333333	6.17977914871795	6.1127822974359	6.22539401025641	6.18343163589744	6.18774732564103	6.18286581282051	6.15685247179487
ADGRE3	6.18272333333333	6.29059013846154	6.1538654	6.14244995384615	6.19512598974359	6.20648752307692	6.15178984615385	6.10687446153846	6.20124327692308	6.15960707692308	6.14249032307692	6.23072951282051	6.15511235384615	6.13528392820513	6.1904899025641	6.15635721538462	6.17314194358974	6.17162046666667	6.17407745641026	6.12010731794872	6.19004557948718	6.15389807179487	6.26822863846154	6.16028887179487	6.11005935384615	6.2213556	6.16090522820513	6.18631235384615	6.1960959948718	6.13156050769231	6.16021443589744	6.09840859487179	6.14106649230769	6.18348654358974	6.09118655384615	6.13549243589744	6.1990331025641	6.16056582051282	6.13251803076923	6.2270031025641	6.24658823846154	6.16522267179487	6.15361405128205	6.20404910769231	6.18902513846154	6.14537112051282	6.13110428205128	6.16125710769231	6.15765762051282
ADGRE4P	6.33049063076923	6.29891442564103	6.18967438461538	6.25049922051282	6.28036886153846	6.19345827179487	6.18963512820513	6.28587182564103	6.22787267692308	6.28344030769231	6.27933287692308	6.26071736666667	6.2176252974359	6.25751953589744	6.29492377435897	6.3058893	6.28170895384615	6.26305453846154	6.25053348205128	6.26705336923077	6.35113793076923	6.27990792307692	6.31277487179487	6.28207189230769	6.25581320769231	6.26144338461538	6.21793027179487	6.25207486666667	6.20203124358974	6.24793352051282	6.25824801282051	6.25602891025641	6.30271275384615	6.20517122564103	6.22958902051282	6.17151115897436	6.19271936923077	6.19017565897436	6.28666024102564	6.23674594358974	6.26172395384615	6.38010127179487	6.10059373333333	6.19334747692308	6.25034466923077	6.28822617435897	6.18246166153846	6.12971677948718	6.14398381282051
ADGRE5	6.54240058974359	6.50840778461538	6.41863565128205	6.54658517435897	6.54672421025641	6.59430314358974	6.43277516410256	6.62765624615385	6.60728803076923	6.5298620974359	6.57435769230769	6.42578093846154	6.44159306666667	6.52089817948718	6.57352207179487	6.40036872307692	6.51859924615385	6.48165494871795	6.44257817435897	6.35777683076923	6.29905937948718	6.47657124615385	6.71599332820513	6.47771064102564	6.61360907692308	6.49514163076923	6.47102432307692	6.46133999487179	6.43350806153846	6.56095453846154	6.81224074871795	6.4273191025641	6.46548116923077	6.50290539487179	6.43655192307692	6.4749312974359	6.52444887692308	6.58642941538462	6.40696512307692	6.46183036923077	6.47515854358974	6.5300021025641	6.44697934871795	6.41301342564103	6.46827723589744	6.5449166	6.5339794974359	6.49219525641026	6.51885546666667
ADGRF1	6.18922155897436	6.24709731282051	6.17977914871795	6.18878727692308	6.17310892820513	6.20239517948718	6.17603453846154	6.17290453846154	6.18134456923077	6.16907459487179	6.16127912820513	6.16593849230769	6.19915911282051	6.22291371282051	6.14226995897436	6.16933765641026	6.20830106666667	6.18576275897436	6.17972664102564	6.19522097435897	6.20467322564103	6.18306136410256	6.21594487692308	6.13673332820513	6.16048165128205	6.18199366666667	6.14484996410256	6.19862382564103	6.17505981025641	6.15874655897436	6.16270258461538	6.18402924615385	6.26710370769231	6.15064478461538	6.20072674871795	6.15229182564103	6.20832526666667	6.16985772307692	6.16948402564103	6.1657797025641	6.15757304615385	6.17891450769231	6.15779308205128	6.18033163589744	6.22656225641026	6.19973535384615	6.23937543076923	6.21136326153846	6.15754685641026
ADGRF2	6.11498571025641	6.14941958974359	6.14507261025641	6.09762713846154	6.24048331025641	6.15351443589744	6.07732356410256	6.17189630769231	6.11954862051282	6.11381448205128	6.13224116666667	6.14868326153846	6.15047010769231	6.27254717692308	6.11462316410256	6.14698138461539	6.19462933333333	6.13789661025641	6.18590552307692	6.10297029230769	6.18111677948718	6.21348566666667	6.12432755897436	6.11381448205128	6.20817798974359	6.14895727179487	6.11711944102564	6.09089823333333	6.13258356923077	6.17122333333333	6.1353063025641	6.09714988205128	6.27781488717949	6.09548453333333	6.11777171794872	6.10846226666667	6.16870055384615	6.1621229025641	6.19920428205128	6.12075412820513	6.06177317948718	6.17822864102564	6.07513774358974	6.17317540512821	6.16916253846154	6.20833989230769	6.12075412820513	6.12787926666667	6.20467322564103
ADGRF3	6.28337779487179	7.2354898974359	6.30160596410256	6.27502358205128	6.25636697948718	6.22283525384615	6.24524371282051	6.26568099487179	6.22654523589744	6.21102897179487	6.22721446923077	6.30194241025641	6.54892727692308	6.37802223333333	6.29678947179487	6.38957808205128	6.32470864615385	6.38533383076923	6.28944481538462	6.30775236923077	6.21855374615385	6.20513851794872	6.41883843333333	6.23201471282051	6.28061392307692	6.26274525641026	6.25650869230769	6.26343852051282	6.32048178205128	6.22046398461538	6.30460380512821	6.27397322051282	6.21157943076923	6.2170930051282	6.27118413333333	6.33685047692308	6.34808762051282	6.2627629025641	6.23626129230769	6.28745886153846	6.18216316923077	6.2069646	6.21906134871795	6.31725652307692	6.32463948717949	6.21469707179487	6.21611930769231	6.1886406051282	6.18696088205128
ADGRF4	6.11498571025641	6.12077382564103	6.07381380512821	6.12864092307692	6.10355036410256	6.1556284025641	6.14958162564103	6.20328187692308	6.09603921538462	6.11088221794872	6.10634997435897	6.04705085128205	6.18096527179487	6.12027942051282	6.06215928205128	6.14186562051282	6.09498530512821	5.99809701282051	6.14162596410256	6.2218944	6.15838781538462	6.16634933846154	6.11470156923077	6.14774396666667	6.05659139230769	6.09632352564103	6.07747446153846	6.04482775897436	6.06499014871795	6.19782310769231	6.23496617948718	6.14250877435897	6.20151176923077	6.17730444615385	6.03337552307692	6.03076142051282	6.02957928205128	6.0713031025641	6.15317798461538	6.09806971025641	6.16872407692308	6.10813301538461	6.17812578717949	6.14172605897436	6.08258715384615	6.12114840769231	6.08852887179487	6.10127234871795	6.07790275128205
ADGRF5	8.95198860512821	8.9460642025641	9.44741638974359	9.11243260512821	9.51088721025641	9.54483885128205	9.63991462564103	9.6358214	9.36845674871795	9.39465111794872	9.57805007179487	9.53338742564103	9.8421161025641	9.49014760512821	9.81459705641026	9.36673396923077	9.79585771282051	9.5828549025641	9.74067391282051	9.6128414051282	9.5291657	9.56708376410256	10.9943007282051	9.9237502051282	9.16151585128205	9.60907236923077	9.43878608717949	9.30965823589744	9.62183830769231	9.41399271282051	10.6629768461538	9.1655651025641	9.56084756923077	9.37427673589744	9.25753088205128	9.72636968205128	10.0177226358974	10.3129269153846	9.59915289487179	9.5428986974359	9.58095557435897	9.94406542051282	9.00165404102564	9.40851701538462	10.4552877384615	9.31053487692308	9.50153250769231	9.24233295897436	9.08305936923077
ADGRG1	8.96880695384615	9.60059947692308	9.45262048205128	9.07168239487179	8.89490414871795	9.63395279487179	9.03418414358974	8.96521764102564	8.92967047692308	8.91697863589744	9.14734063076923	9.45727158974359	9.72854592307692	9.57902462051282	9.57402857435897	9.48530782564103	9.56517161538462	9.6095676974359	9.36673396923077	9.18484505128205	9.30965823589744	9.70371235897436	10.1506634923077	9.21428397435897	9.05385039487179	9.4842323025641	9.3490428	9.25259466153846	9.63885143076923	9.60461791282051	10.3827855948718	9.59274062564103	9.71787211794872	9.55743664615385	9.19211210769231	9.88442739487179	10.0273012102564	9.82474800512821	9.9601105025641	9.5390299025641	9.36139388717949	9.64713675897436	9.29751020512821	8.97786224102564	9.97915970769231	9.59861322051282	9.41119194871795	9.3027146974359	9.2932633948718
ADGRG2	6.22881695897436	6.26675691794872	6.26616184102564	6.17799525641026	6.27274690769231	6.23523721538462	6.25571641538462	6.14451438974359	6.26788046153846	6.26375721025641	6.21339728205128	6.21460944102564	6.26556822051282	6.20495620512821	6.21904689230769	6.22889137435897	6.17290453846154	6.2162796	6.2003336051282	6.11283927692308	6.17053145641026	6.31337608205128	6.36837745641026	6.24913501025641	6.25466864102564	6.19248843589744	6.29953814358974	6.25628352307692	6.293397	6.20220997948718	6.28497794358974	6.24695421538462	6.3066597025641	6.20253774358974	6.2385260051282	6.27201528717949	6.29617063076923	6.17025946666667	6.32273316410256	6.27610962564103	6.2480180974359	6.22909295384615	6.25139407692308	6.28611471025641	6.26495346666667	6.20600388717949	6.1937314974359	6.25544154871795	6.25312748205128
ADGRG3	6.23034604615385	6.43100904102564	6.25103696666667	6.24034437948718	6.1950872	6.22863776410256	6.20629563589744	6.19134994358974	6.1763968	6.1606998974359	6.2596576	6.39506526153846	6.53672441025641	6.52265095897436	6.30767868205128	6.44976717948718	6.53428847179487	6.42705194871795	6.33725751282051	6.47719902051282	6.56595185128205	6.14783271794872	6.34862455897436	6.20673289230769	6.21238231282051	6.19419157435897	6.2193945025641	6.17754157435897	6.18533446153846	6.17893583076923	6.43286133846154	6.24451196410256	6.21730206153846	6.25571641538462	6.22518731794872	6.22383723076923	6.20279733846154	6.28923313846154	6.26670901025641	6.20569030769231	6.17607850769231	6.22753324615385	6.24882464102564	6.19381616923077	6.2583136	6.20113824615385	6.17561544615385	6.21366895897436	6.18943918461538
ADGRG4	6.24543625128205	6.32275866410256	6.28292146923077	6.30473121025641	6.3505597948718	6.2847442	6.24524371282051	6.40474102051282	6.31148573589744	6.31811661025641	6.30318716923077	6.19512598974359	6.22931578717949	6.31528038461538	6.30010205897436	6.24991371282051	6.24191112564103	6.18188356410256	6.19960963076923	6.26251393846154	6.19498977948718	6.26868951282051	6.3499283025641	6.3687549974359	6.23061363076923	6.26541577435898	6.30705229487179	6.26031001282051	6.32872838974359	6.35367782564103	6.18817988205128	6.29059013846154	6.30271275384615	6.20166215384615	6.24118006666667	6.13237921538462	6.3899896	6.35033684358974	6.1763968	6.23130594358974	6.22598364871795	6.35631708717949	6.23158983076923	6.35019887179487	6.26908787435897	6.31799045384615	6.31570860512821	6.28132058974359	6.31274921538462
ADGRG5	6.155521	6.17831190769231	6.22104317435897	6.22632076923077	6.15856377692308	6.25422505128205	6.42786894358974	6.16687395641026	6.21478495897436	6.27005028461538	6.24785296410256	6.19097804358974	6.22421161538461	6.20609888717949	6.22984031282051	6.23732094358974	6.18361471282051	6.15561088717949	6.22184042307692	6.21593192051282	6.38060746410256	6.3164088	6.17831190769231	6.22771894871795	6.17065665641026	6.31604974358974	6.35669935897436	6.20117701538462	6.43741361025641	6.33371848461539	6.28337779487179	6.34402903589744	6.23320098974359	6.24883796410256	6.22593828717949	6.22275844102564	6.19447921794872	6.2425635025641	6.19710222307692	6.19679305128205	6.11830264358974	6.26546294871795	6.23367646410256	6.52387620512821	6.2980707948718	6.31903480769231	6.25212706666667	6.1960959948718	6.25071148717949
ADGRG6	6.39683256923077	6.53184065384615	6.42412631282051	6.39142195897436	6.50370922820513	6.45294806153846	6.41574592564103	6.42696750769231	6.45699818205128	6.45749621025641	6.39782970769231	6.29669068717949	6.43249753333333	6.37569256923077	6.39762075641026	6.37643095384615	6.33167637948718	6.4092022974359	6.43013696923077	6.26251393846154	6.14876291794872	6.54824172564103	6.58348259487179	6.51571353333333	6.4250412	6.53234892820513	6.58189718717949	6.45365022564103	6.49443237179487	6.41246781282051	6.42563974102564	6.43028901794872	6.54804985128205	6.3432226	6.34017218974359	6.49668114871795	6.67083889230769	6.45440043589744	6.55634787692308	6.52935587692308	6.51244683589744	6.52319504358974	6.40822964615385	6.31887334871795	6.58136038974359	6.3348985948718	6.34196825641026	6.36294456923077	6.41013552051282
ADGRG7	6.25461602051282	6.5040998	6.22359292307692	6.26500164102564	6.22226308717949	6.27882445641026	6.20509755897436	6.26387696923077	6.19161291794872	6.12099681538462	6.19746914871795	6.23417972307692	6.24541858974359	6.25822214871795	6.1981740974359	6.23292705128205	6.27699331794872	6.20616972820513	6.23597210769231	6.29559907179487	6.36134894358974	6.22690056410256	6.38607977948718	6.21826678974359	6.24043122051282	6.23103293333333	6.17942817948718	6.21896666153846	6.22976831794872	6.17056445641026	6.2304923025641	6.24699302051282	6.22335498461538	6.26696955384615	6.1881126974359	6.18625281538462	6.36899870512821	7.15903534871795	6.25560221025641	6.2439128974359	6.16783610769231	6.19169434871795	6.25893236923077	6.22402850769231	6.2599712	6.21101692820513	6.1774585948718	6.26882597948718	6.23500071282051
ADGRL1	7.91660532820513	8.55873382051282	7.82090873333333	7.99422931794872	7.79397431794872	7.87414162051282	7.99341039487179	7.84894456923077	7.76029215384615	7.80127917948718	7.79468516410256	9.1055052	9.39560116410256	8.88179118461538	8.68625802564103	8.9553915948718	8.87981180512821	8.71451382564103	8.7869359948718	9.10174694358974	9.26261952307692	8.02763721538462	7.38844251282051	8.07774107692308	7.82742037435897	8.07904528205128	8.0610206051282	8.07097478974359	7.99767213846154	7.84185836923077	7.9511136974359	8.35844975384615	7.40723237435897	8.54888370769231	8.34909747179487	8.51585879487179	8.30195098461538	8.14161404615385	8.43724150769231	8.37260344615385	8.27259048717949	8.1583853025641	8.13336961538462	7.26565871282051	7.99993012307692	8.2356908974359	7.9773721025641	8.29874396410256	8.17434096923077
ADGRL2	9.12625231794872	9.06049786153846	9.59861322051282	9.28140651282051	9.12625231794872	8.77110144102564	9.19211210769231	9.18170932307692	8.92490090769231	8.97867696410256	8.89797538974359	9.05501064358974	9.13054656666667	8.09944724102564	8.32814524615385	8.63848631794872	8.52175904615385	8.56359752820513	8.83200831282051	8.86721010769231	8.79815912820513	9.2780563948718	8.33037338974359	9.36673396923077	8.81402025128205	9.29450772307692	9.10064641282051	8.72914594871795	9.13014171794872	8.75748348974359	7.99362046923077	8.72295371025641	8.17496545897436	8.70993397948718	8.79668577948718	8.9947652	8.03550158974359	8.20940923076923	8.66334722051282	8.96658283589744	8.56563427692308	8.29329578461538	8.84404444615385	8.87452004102564	8.00075151794872	8.59619907692308	9.13879753846154	9.11702581538461	8.86310482564103
ADGRL3	7.05866382051282	6.92290268205128	7.19702411794872	7.57801266153846	7.74081697435897	7.48262097948718	7.47263428717949	7.37146441538462	7.67352375897436	7.76479591794872	7.85920432820513	7.34001972307692	7.3562334974359	7.20944376410256	7.696766	7.57740219487179	7.59402510769231	7.69381289230769	7.3999818974359	7.94610491794872	7.54925263589744	7.57199901538462	7.4534681948718	7.43739153846154	7.63401003076923	7.69124972307692	7.31466663589744	7.5378518051282	7.60871201025641	7.61096254871795	7.38277291794872	7.98427567692308	7.57170414871795	7.55798961025641	7.8093492	7.42309094871795	7.60078294358974	7.73144445641026	7.77057346666667	7.85245462051282	7.67480752307692	7.5130752974359	7.75867292307692	7.90553663076923	7.64472885641026	7.53633953333333	7.78778153846154	7.71146477435897	7.8068909025641
ADGRL4	6.33736674358974	6.4931478	6.80641451282051	6.53346217435897	6.65162248717949	7.03349491282051	6.74645674358974	6.73514152564103	6.60600724615385	6.70250652820513	6.47016515128205	6.68183913076923	6.79084209230769	6.62753230769231	6.60645645641026	6.63563882564103	6.63630691282051	6.86037607435897	6.78179562564103	6.46429284615385	6.21438025384615	6.85631717435897	8.16027978205128	6.84686213333333	6.60771586153846	7.06266411794872	6.7305929948718	6.63710725641026	6.81631201538462	6.7740848025641	8.00340201794872	6.67615916153846	6.64201638461538	6.66626285897436	6.75165516410256	7.89428905641026	7.58249435128205	7.05945443589744	7.16516537948718	6.77365315897436	6.79035183846154	7.26429790512821	6.62054877692308	6.75509930769231	7.36382343076923	6.74503273333333	6.77706435128205	6.75719667179487	6.54421634615385
ADGRV1	7.22194297948718	6.76816463589744	7.32762416923077	7.36410286923077	7.13518246666667	7.43875362051282	7.25928727179487	6.92430545128205	6.79265986666667	6.99609747692308	7.16258759487179	7.05770544102564	7.13600805384615	7.5375889948718	7.54071392820513	7.38246117948718	7.29834212820513	7.06853506153846	7.13426766666667	7.29883456410256	7.18785508205128	7.31437789230769	8.25511801538462	7.21798975897436	7.46866424615385	7.61392753589744	7.29168283589744	7.05489911538462	7.70863006666667	7.30372755384615	8.14140029230769	7.47210629230769	8.43037577948718	7.81717702051282	7.00336430769231	7.66124496923077	9.31231458461538	8.01151593589744	7.92746553333333	8.15500122051282	7.62836925128205	7.67996571282051	7.16358435384615	6.97824015897436	8.20590823589744	7.04377454358974	7.03604361538461	6.9484813974359	6.82965026666667
ADH1A	6.38713786153846	6.54208077179487	6.79265986666667	6.25897626410256	6.30196481025641	6.47010865641026	6.58663638461538	6.40180423846154	6.6109136	6.30052957435897	6.3426341025641	6.7285474051282	6.77355779230769	7.22492458461538	6.43918816410256	6.50376731794872	6.64634724871795	6.69553645641026	6.7217380051282	6.35568192820513	6.74759376153846	6.70679257692308	7.81353331794872	6.72326814615385	6.51262455897436	6.50492777948718	6.58051244871795	6.45365022564103	6.72058307692308	6.56775376923077	7.36858358974359	6.36754287179487	6.6614446051282	6.42196358974359	6.63001816410256	7.52494807948718	7.08685011282051	6.5367758974359	6.59490430769231	6.37074474871795	6.5258117025641	6.78022227692308	6.36543264102564	6.3284114	6.66706994615385	6.51130060512821	6.45830371794872	6.34826402564103	6.46201717948718
ADH1B	6.14338133589744	6.09317447692308	6.25388377948718	6.08429072307692	6.10355036410256	6.18625281538462	6.21384197435897	6.20485132820513	6.32550114615385	6.13572068205128	6.17741294102564	6.16704504102564	6.17185117435897	6.31403133846154	6.14846677692308	6.18456051794872	6.20539213589744	6.22359292307692	6.27408766666667	6.15663883846154	6.43487666923077	6.30273747692308	6.57141813846154	6.40366049230769	6.20637238461538	6.17809901794872	6.22169986153846	6.20707747948718	6.16711147692308	6.25435918461538	6.24538653333333	6.14726234358974	6.44824858205128	6.20517122564103	6.15576952051282	6.37915242564103	6.27156144102564	6.22535221538462	6.16232127692308	6.11193021025641	6.2070107025641	6.19544453846154	6.22270077948718	6.12261291282051	6.19510751794872	6.21610854871795	6.17356695384615	6.20400145641026	6.16442912820513
ADH1C	6.20290498461538	6.23745464615385	6.19748166410256	6.20354398717949	6.14744292307692	6.16146952820513	6.12038758461538	6.12718348717949	6.1857121025641	6.0866497025641	6.07949893846154	6.12024286153846	6.15617981794872	6.18585544358974	6.15172774871795	6.21660325641026	6.18361471282051	6.15388173589744	6.20122985128205	6.12965637948718	6.11315476410256	6.15174107179487	6.22905298717949	6.16579524615385	6.20156396923077	6.14522158461538	6.09625357179487	6.13415565641026	6.15754685641026	6.1645455025641	6.16927004871795	6.16938131282051	6.13563309487179	6.08649776153846	6.13756661538462	6.13880403589744	6.12951281025641	6.25769733846154	6.23626129230769	6.14428434102564	6.09377127692308	6.21818823076923	6.14686516923077	6.09193385384615	6.26749607435897	6.12987192307692	6.17826984102564	6.15012193333333	6.14233251282051
ADH4	6.72088114358974	7.00744967179487	6.6443372	6.42935381025641	6.36740083589744	6.55085501025641	6.34618293333333	6.48357482564103	6.35402967692308	6.31102963589744	6.34610277435897	6.58883618974359	6.61122882564103	6.64950484615385	6.53242191794872	6.47505902051282	6.39964033846154	6.51756493333333	6.46240792307692	6.27631018974359	6.30600628461538	6.39308763589744	6.63828024102564	6.36134894358974	6.38360401025641	6.46585704102564	6.41811921538461	6.36400268717949	6.39102126153846	6.37138933333333	6.36234462564103	6.27500204615385	6.80593448205128	6.51244683589744	6.3239701025641	6.5427718	6.46219703589744	6.54130865128205	6.41243403076923	6.31854686153846	6.39062768205128	6.44525938974359	6.47170599487179	6.41845780512821	6.72232569230769	6.5320419948718	6.44332537435897	6.38863078461538	6.34492512307692
ADH5	6.63196854102564	6.54786922051282	6.56513463589744	6.9438342974359	7.03714508205128	6.93399901538462	7.0617569	6.83432881794872	7.05397828461538	7.13276474871795	7.22952053333333	6.83063125897436	6.63074074871795	6.69927533076923	7.09183307179487	6.76249123589744	6.84547084358974	6.83308154358974	7.00499294615385	6.97834634615385	7.16370962307692	6.96119061538462	6.98132195897436	7.06703648974359	7.13360254358974	7.0196488	6.91357621025641	7.19665856410256	6.99796138461538	7.09231222564103	7.01589933076923	7.2119395025641	7.2532631025641	7.08361090769231	7.23000036666667	6.98782918974359	7.58488694871795	7.36871245641026	7.09149176666667	7.46562557179487	7.26554134358974	7.22566905128205	7.08399518461538	7.16056702307692	7.05593116410256	7.03489901794872	7.08237773589744	7.04489477435897	7.07212615897436
ADH7	6.16361888205128	6.16427131025641	6.12295624615385	6.18459492051282	6.17918748461538	6.19705205384615	6.11753998974359	6.12718348717949	6.15850385128205	6.14969664102564	6.17423471282051	6.24819171794872	6.15617981794872	6.15512554102564	6.18854958974359	6.2786116974359	6.21815425384615	6.21078136410256	6.15204583076923	6.2485103948718	6.15180393589744	6.21348566666667	6.24010798461538	6.20027641538462	6.06558558974359	6.16125710769231	6.23240738461539	6.16907459487179	6.15149836410256	6.13077150512821	6.17434297692308	6.21070812820513	6.35095365128205	6.13260234871795	6.1697925025641	6.04642532820513	6.16669088205128	6.12139113333333	6.24105558461538	6.11894123076923	6.12492846153846	6.26905471538462	6.13039236153846	6.17475918974359	6.09573845897436	6.12266152564103	6.13216251282051	6.1886406051282	6.13549243589744
ADHFE1	7.8281957025641	7.17311956410256	7.43057131794872	7.66935042051282	7.73449482564103	7.78473715384615	7.58936282051282	7.96617395384615	7.61846689230769	7.82007092307692	8.18251851282051	7.01713792307692	7.1099586974359	7.59467466666667	8.66834902051282	7.77117786153846	8.21844634871795	8.16762785641026	7.95793824615385	7.29676014358974	7.55316055384615	7.71605568205128	8.63848631794872	7.05032423076923	7.64439250769231	8.1731470974359	7.23012233846154	7.92670248717949	7.69318232307692	8.07861292307692	8.51731757948718	7.88682226153846	8.01594869230769	8.2748638974359	7.95228385128205	7.3783504051282	7.64157812820513	8.67516711794872	8.13422943076923	8.10144605128205	7.79019267179487	8.41747367179487	7.66802452307692	7.79019267179487	8.52900406153846	8.11666136410256	7.8502865025641	7.53870015384615	7.74652106666667
ADIG	6.16158445641026	6.19354197435897	6.12516074871795	6.17054795641026	6.17918748461538	6.1780847948718	6.10297029230769	6.20328187692308	6.15054711794872	6.16018618461538	6.06660477435897	6.15079218461538	6.18096527179487	6.12027942051282	6.16931198974359	6.14837395897436	6.15019875897436	6.05846694358974	6.2123979051282	6.07761834871795	6.23145393846154	6.21069057948718	6.13163173846154	6.1793634	6.11967541538461	6.14012498461538	6.20675946153846	6.1537644974359	6.14978141794872	6.12099681538462	6.10062749487179	6.0681060051282	6.09127843076923	6.18268134358974	6.10915972820513	6.19391709487179	6.17482736923077	6.14442088717949	6.11939848205128	6.16845245641026	6.14592866410256	6.15404226410256	6.10212472307692	6.10002412820513	6.17256896410256	6.15347907692308	6.17190878974359	6.25468314615385	6.1721138974359
ADIPOR1	7.8358809025641	7.96617395384615	7.89524374871795	8.09543034358974	8.21595641025641	8.14076711282051	8.43373894358974	8.16300146153846	8.16172193846154	8.22051021538462	8.39390675897436	8.61694145641026	8.57133026153846	8.57760618461539	8.66220582051282	8.58537757435897	8.62651936923077	8.62760840512821	8.49525185128205	8.68159069230769	8.63740535384615	8.40567471282051	8.46595678461538	8.43037577948718	8.39671736410256	8.33037338974359	8.32814524615385	8.2404998974359	8.43875077435897	8.30195098461538	8.67978732307692	8.28651378974359	8.59215786666667	8.39713947692308	8.42849487692308	8.31050262564102	8.47932289230769	8.40294322051282	8.6655527025641	8.68909830769231	8.4530688	8.48633614871795	8.45211356923077	8.19528337948718	8.4109030974359	8.32943154871795	8.46546775384615	8.1965835025641	8.27533146153846
ADIPOR2	9.5632643025641	9.45532318461538	9.97915970769231	8.84945221794872	8.5228159025641	9.07351924358974	9.36277575384615	9.61485501538461	9.29491653846154	8.81930155384615	8.40109741025641	8.86871678974359	8.88052769230769	10.3220352564103	9.15111388717949	9.25089107692308	9.24491376410256	9.5162902974359	8.88511613846154	8.57421755897436	7.97818529230769	9.2389824	10.0085410974359	9.1647228	9.43226372820513	9.11310230769231	9.67633052820513	8.78430938974359	9.05538855897436	9.06728183589744	10.0138588717949	8.63364273846154	9.5390299025641	8.79110521025641	8.61072193076923	8.93962287179487	9.74488478974359	9.28910305128205	9.19529202564103	9.39920643589743	9.14035335897436	9.47363786153846	8.60575638461538	8.88378872820513	9.34817572307692	9.21513291794872	8.98352557435897	8.67947462820513	8.8101522051282
ADIRF	10.8779361282051	11.5004566358974	10.230048725641	10.2907197076923	9.27976121025641	10.3732514358974	9.33062152820513	10.7362117717949	8.98564657948718	9.17758174358974	10.3604262102564	10.938090374359	11.1027305846154	11.4490832923077	11.1664684717949	10.8154085333333	10.8808238307692	10.7113334358974	10.1333398820513	9.91761171282051	10.1876045666667	9.81900801538461	12.0048892974359	9.98052831794872	9.8505613025641	10.4997957538462	9.92871565641026	10.0325716205128	10.6098315435897	10.2244673589744	11.8219580358974	10.2859057948718	10.6030580769231	10.6011056	9.66391429230769	10.2826724666667	11.402038574359	11.1731229333333	10.7259811025641	9.95256749230769	10.4955910666667	11.2277327846154	9.88823364615385	10.2353580615385	11.3497623948718	10.5713544871795	9.89402233846154	9.90612150769231	9.60059947692308
ADK	6.63977161025641	6.66526717435897	6.60231556923077	6.66193444102564	6.70540826666667	6.61136428205128	6.65877406153846	6.63784742051282	6.7107666974359	6.73074470769231	6.70803215384615	6.51314101538462	6.39382905641026	6.42115071794872	6.56707502564103	6.45972054871795	6.39361657435897	6.5072583025641	6.5236846051282	6.62854676410256	6.5673546	6.67347798974359	6.56280922051282	6.64116879487179	6.67640403589744	6.6101861025641	6.59678143076923	6.68831381025641	6.71517985128205	6.67832284102564	6.52718751794872	6.66304932307692	6.61077381025641	6.56267783076923	6.73521042564103	6.47207068717949	6.59211000512821	6.60556370769231	6.63669778461538	6.58669482051282	6.63934915897436	6.59404166666667	6.64312106153846	6.69114388717949	6.55919589230769	6.63223756923077	6.64807273333333	6.6691412051282	6.67017377435897
ADM	7.77312402051282	9.74823703076923	9.87048772307692	7.78507185641026	7.52631789230769	10.8727360923077	8.42339052820513	7.37782607179487	9.04364428205128	8.03073463076923	8.30013963589744	10.1806245025641	9.79639702051282	7.80460307435897	7.68753171282051	8.22916626153846	9.91873405641026	10.5607020717949	8.43270662051282	7.99234964615385	9.03673768461539	8.71557662564103	9.4609682974359	8.49333341025641	8.33679370769231	9.70165050769231	8.32258993846154	7.94995733333333	8.63848631794872	8.44120624615385	10.5865873846154	7.6505543948718	8.01922834615385	9.25918528205128	7.46348931025641	11.1530702153846	10.0138588717949	7.98178020769231	9.69643161025641	8.00434392820513	8.16556885641026	8.34653892307692	8.25662846666667	10.1160842051282	10.2071617641026	8.80832876923077	8.13824701025641	7.61771791794872	9.48127692820513
ADM5	6.80870009230769	6.67355156153846	6.8135723025641	6.51213324102564	6.46943751794872	6.53042774871795	6.48754832820513	6.34190488717949	6.50009226666667	6.40491977435897	6.44081108717949	6.5023817025641	6.65769232307692	6.60741729230769	6.71897442051282	6.80004123589744	6.70288171794872	6.76707583076923	6.60973085641026	6.5258117025641	6.6855174051282	6.93951269230769	7.30215086666667	6.51571353333333	6.52625975641026	6.75183064871795	6.52800518461538	6.49377714871795	6.66786265384615	6.57503654871795	6.85160738974359	6.51308063846154	6.35995422564103	6.4185490974359	6.46793551025641	6.48739048717949	6.35393076153846	6.90312552307692	6.50589823076923	6.48653215128205	6.48296987179487	6.71049927948718	6.49672291282051	6.37920660512821	6.81922894871795	6.47703228461538	6.45919197948718	6.39213727692308	6.44261538717949
ADNP	7.31100685641026	7.13545030769231	7.42558538974359	7.53076264102564	7.72006817948718	7.54474473846154	7.74854608717949	7.41314498461538	7.67062620512821	7.84148486153846	7.51394526666667	7.49615083589744	7.45793385128205	7.44806236923077	7.55225521538462	7.42644774358974	7.36858358974359	7.60012467692308	7.57386574871795	7.61506385641026	7.54057166153846	7.65499073333333	7.59435985128205	7.77670953333333	7.77329148717949	7.67062620512821	7.63435458974359	7.54623087692308	7.47765576410256	7.55102960512821	7.55859261025641	7.74821943589744	7.59157525128205	7.63743697948718	7.68709964615385	7.55772654358974	7.68391529230769	7.48316883589744	7.49409355897436	7.6044568051282	7.6041261025641	7.45009312820513	7.70066852307692	7.75562621025641	7.64690884102564	7.60725382564103	7.69381289230769	7.67732764615385	7.62994055897436
ADNP2	7.53901231282051	7.46574947179487	7.86205495897436	7.77022515384615	7.8806911974359	7.59891315897436	7.79919509230769	7.69973732820513	8.00910088717949	7.89777343589744	7.68516481025641	7.33249454871795	7.13169988717949	7.39792031025641	7.62759835641026	7.41558817179487	7.35206584102564	7.59891315897436	7.5322081025641	7.21750731025641	7.31957573333333	7.82007092307692	7.51933118461538	7.66076166666667	7.80181373846154	7.67322166666667	7.39792031025641	7.7243393974359	7.5756406	7.83975153333333	7.54729936666667	7.59643773846154	7.3784964025641	7.4502285974359	7.73642969230769	7.35369781538462	7.36324915128205	7.2653261	7.55438976410256	7.6115172974359	7.63998065641026	7.52983888205128	7.54338663076923	8.0056819025641	7.46390964615385	7.55351495897436	7.63120842051282	7.68986222307692	7.73098407948718
ADO	9.10472312307692	8.44003852051282	9.18806388717949	9.30736611538462	9.64208933846154	9.05538855897436	9.54865678461539	9.3561816051282	9.76571575897436	9.90872390769231	9.26087425641026	8.96464641025641	8.92620666666667	9.3109785948718	9.20095382051282	9.00272680512821	9.01761402051282	8.99117775897436	9.22309374871795	9.18363343846154	9.35038983076923	9.30353947692308	8.44679801794872	9.30779685641026	9.29836816410256	8.95671426666667	9.18646785128205	9.36538264871795	9.01047154871795	9.30965823589744	8.31547803076923	9.30693537435898	8.98319126153846	8.81373598974359	9.32022297948718	8.92932968974359	7.93354702564103	8.80657274871795	8.82304430769231	8.83676805897436	9.28229671794872	8.88378872820513	9.23817398461538	9.32276092307692	8.64007104102564	9.06543583846154	9.29209898974359	9.21910221538462	9.40851701538462
ADORA1	7.68516481025641	7.95949271794872	7.71243178461538	7.4949826974359	7.44414591794872	7.52194312307692	7.47121562051282	7.57890662564103	7.51877318461538	7.36132961538462	7.51933118461538	7.76850245641026	7.8926408	7.75365944615385	7.57228127179487	7.64126141538462	7.7377174	7.77872416410256	7.59616647179487	7.60078294358974	7.65592038461538	7.40136601538462	7.54441192307692	7.36858358974359	7.30318721025641	7.42617951282051	7.59767863589744	7.56934185641026	7.3307137948718	7.4771076974359	7.74180723076923	7.54143944615385	7.26126177435897	7.62255605128205	7.42924434358974	7.63308323589744	8.2743858	7.65072136923077	7.56155224102564	7.58351701025641	7.50558038461539	7.37040861538462	7.47564368205128	7.32935103076923	7.638043	7.52194312307692	7.34380272307692	7.56507604102564	7.43543590769231
ADORA2A	6.87658188717949	7.74163397948718	7.47419805641026	6.77416620512821	6.49623787948718	6.82809852307692	6.75934945384615	6.64699988717949	6.52319504358974	6.54761062051282	6.59732944102564	7.32904706153846	7.38662102820513	6.69219243076923	6.64092399487179	6.87680719487179	6.81821077948718	6.90407338974359	6.73618688717949	6.42535907692308	6.87680719487179	6.74611800512821	8.01133626666667	7.00182781538462	6.68115347435897	6.90120791282051	7.19330449487179	6.84478606666667	6.89410481538462	6.71436002051282	6.95962388717949	6.64528267435897	6.8886501025641	7.03073046410256	6.53157978205128	7.00336430769231	8.21799351282051	6.90434764615385	6.93524487692308	7.30657504615385	6.67918272051282	6.60569770769231	6.74971358974359	6.75149270512821	7.64225968717949	6.88674046923077	6.6938174974359	6.5367758974359	6.52712888205128
ADORA2B	7.19115298717949	8.48089011794872	7.66901811794872	7.19957557948718	7.13252985897436	7.88631329487179	7.73243500512821	7.1827282974359	7.26059877692308	7.25631872307692	7.42401799230769	7.53277676410256	7.61457565897436	7.25683982051282	7.34893283589744	7.30878451025641	7.61264287948718	7.81404355897436	7.06886023333333	6.9570352974359	6.66944788205128	7.92425383333333	8.54277428205128	7.61409003076923	7.16918688717949	7.93787185641026	7.5330483025641	7.41432861025641	7.60800430769231	7.76344827179487	8.57421755897436	7.41758543846154	8.34494174871795	7.58752086153846	7.20163851538462	8.04905444358974	8.88665212820513	7.74180723076923	7.61489524102564	7.77670953333333	7.33964576666667	7.46415186153846	7.16563877692308	7.55609862307692	8.39507633333333	7.45162801025641	7.53901231282051	7.22148342564103	7.18796918974359
ADPGK	7.72082522564103	7.57862984615385	7.58293294871795	7.73034873846154	7.60633589230769	7.61344638461538	7.55351495897436	7.58738954102564	7.6354403974359	7.59338710769231	7.57662893589744	7.24710747179487	7.29706641025641	7.09983384358974	7.44051582564103	7.28525752307692	7.27534064871795	7.38953230769231	7.28319864615385	7.26009002307692	7.43218118717949	7.58841879487179	7.50233122564103	7.40801001025641	7.50862023846154	7.64109605641026	7.54608763076923	7.44348208205128	7.76918903076923	7.55580468205128	7.59674538461538	7.36948510512821	7.69629235641026	7.49208918461538	7.46277472820513	7.56422799487179	7.60555723076923	7.6094476	7.42558538974359	7.48965003589744	7.39211397948718	7.57445577948718	7.51138882051282	7.71687926923077	7.44936577692308	7.60460843589744	7.45708118974359	7.41646009487179	7.49150762564103
ADPRH	6.37085832307692	6.44824858205128	6.38270639230769	6.38474018461539	6.40085039487179	6.44145763333333	6.37362503589744	6.37498741538462	6.38669238974359	6.39256777179487	6.36460117948718	6.4076298974359	6.39150692820513	6.47691304358974	6.4349184	6.3216503025641	6.26539250769231	6.29538393589744	6.37826457948718	6.30414535897436	6.26022497948718	6.45019413846154	6.84206695384615	6.32809225128205	6.29918751282051	6.48402363589744	6.41741803846154	6.35038676153846	6.41440615641026	6.46557481538462	6.79338636410256	6.38071577948718	6.67722428717949	6.47657124615385	6.42578093846154	6.61918641025641	6.62667358717949	6.68848360512821	6.34816178717949	6.43722121025641	6.48296987179487	6.53982732307692	6.28791699230769	6.17617449230769	6.62481268717949	6.44958108717949	6.32599027692308	6.41094096410256	6.45872568717949
ADPRHL1	6.63331161538462	6.77225026153846	6.72579650769231	6.59562571794872	6.63376831282051	6.5432443948718	6.6383979025641	6.54441652820513	6.73389837435897	6.70601713333333	6.53880601538462	6.73228888205128	6.78146891282051	6.6802564051282	6.67895286153846	6.86912398974359	6.84100315897436	6.73729649230769	6.92982665128205	6.74944218461538	7.12239384102564	6.65941751282051	6.40673677435897	6.6691412051282	6.67974014358974	6.66541014871795	6.62871075897436	6.72088114358974	6.6776434974359	6.68074141025641	6.55750007179487	6.78439906666667	6.48687425641026	6.62222107179487	6.84678288717949	6.52206821538462	6.5040998	6.55236425128205	6.74420386666667	6.62871075897436	6.65459236410256	6.52566191794872	6.74068718461538	6.62944192307692	6.53732041025641	6.58117574358974	6.65004857435897	6.8347972974359	6.77384528717949
ADPRHL2	7.9709870974359	7.96878502564103	8.20081373333333	8.02882920512821	7.738039	7.87714688461538	7.67096773846154	7.83813566666667	7.61819431282051	7.7454020974359	7.66718926410256	7.66045073333333	7.4512451948718	7.66337807692308	7.47849717948718	7.45138228205128	7.74051324102564	7.57305676923077	7.46152201538462	7.57415576923077	7.75473448717949	7.74721621538462	7.61921708717949	7.67079697179487	7.8645846974359	7.83045826923077	8.02062418974359	7.81772225128205	7.63868744102564	7.8033834	7.87191191538462	7.59063738461538	7.46692788717949	7.66107285128205	7.54353129230769	7.98344593846154	7.56254527948718	7.55892057435897	7.72450447179487	7.55946739487179	7.50877423076923	7.41514599487179	7.55333775641026	7.75526183076923	7.59143077435897	7.49164204871795	7.85711287692308	7.65787158461538	7.51767231282051
ADPRM	7.0094324025641	6.64246878461538	7.12423568717949	7.02694158974359	6.96792230769231	7.03250496410256	6.96239009487179	7.08808376923077	7.18401841538462	6.96541177435897	6.87821754358974	6.55750007179487	6.60009941538462	6.64447072820513	6.90379204615385	6.56248292820513	6.6015707025641	6.75661953846154	6.92510267179487	6.55932630769231	6.52194841538462	6.87446949230769	6.86113751282051	6.81699720769231	7.00509172307692	6.97824015897436	6.84630142051282	7.01412052051282	6.90346025384615	6.93172397692308	6.63165432820513	6.74529524358974	6.93037834358974	6.70232987179487	6.94459092307692	6.75375421538462	6.45632344102564	6.63503970512821	6.74529524358974	6.79511826410256	6.99289455128205	6.86615217435897	7.02828685384615	6.92715466666667	6.55834117948718	6.86598882051282	6.90368294871795	6.98321330769231	7.0173530974359
ADRA1A	6.23431915897436	6.21574584615385	6.19665798974359	6.25739414871795	6.25579856923077	6.2385260051282	6.31114254871795	6.21583361025641	6.23725429230769	6.29521027179487	6.22315410769231	6.21617793333333	6.2207321948718	6.20163242564103	6.21106661025641	6.25858364615385	6.21109373846154	6.21417288205128	6.20974444102564	6.26527178974359	6.22932814871795	6.28302747692308	6.25902516410256	6.26768731794872	6.31667406666667	6.26065315897436	6.30933531794872	6.20644906666667	6.23951157948718	6.28663818461538	6.25426072307692	6.29675725128205	6.26050547179487	6.28074314871795	6.24943788205128	6.23971250769231	6.27245016410256	6.19636054871795	6.29193287179487	6.27982763589744	6.2845856974359	6.2136142	6.27193277435897	6.19955662051282	6.22070004615385	6.22649736410256	6.28693837948718	6.22809034358974	6.25484570769231
ADRA1B	8.75065472820513	8.97749602307692	8.47982446666667	8.89989911282051	8.23963191794872	8.2065145974359	7.70163466153846	8.64265566153846	8.17792805384615	8.37587522051282	8.25787043589744	7.62114865384615	8.08188688205128	7.51626470769231	8.12998764615385	8.1631999948718	7.77840839487179	7.72591406153846	7.81300481794872	8.1848358025641	8.12405353333333	8.31982742051282	7.35181094871795	7.92878917435897	7.8806911974359	7.99039425641026	7.87033352820513	8.21887821538462	7.8562292948718	8.31267286923077	7.2672883	8.39291715897436	7.43935829230769	8.16556885641026	8.07533017948718	7.98591981538462	7.82571871282051	7.70380617948718	7.78277078974359	7.98729662051282	7.99039425641026	7.6924838	8.42286855897436	8.12998764615385	7.55378595384615	8.08420963076923	8.04719384615385	8.10736992307692	8.25305732307692
ADRA1D	6.39415355897436	6.73575151794872	6.38270639230769	6.27342645384615	6.29140504615385	6.20329591025641	6.31061232820513	6.2506475025641	6.2542761	6.24408367692308	6.16711147692308	6.52251348205128	6.83271700512821	6.61464002564103	6.52374849230769	6.56002347179487	6.66220700769231	6.51262455897436	6.44665974358974	6.60593295128205	6.87199875384615	6.21069057948718	6.37890428205128	6.26118769230769	6.1075510974359	6.18791996923077	6.23734102564103	6.19776771794872	6.19324478461538	6.24051246666667	6.57007947435897	6.35068091025641	6.27351374358974	6.19985484358974	6.23942224871795	6.26235606153846	6.27545520512821	6.27504511794872	6.19074265384615	6.23776523076923	6.16872407692308	6.18590552307692	6.23567295641026	6.19668449230769	6.33197038717949	6.17589023076923	6.2218944	6.1960959948718	6.17981846666667
ADRA2A	6.93462925641026	7.43087670769231	6.97070634871795	6.83043851025641	6.67690515128205	6.81145613076923	6.78381752307692	6.78820093846154	6.70540826666667	6.60563070769231	6.79130024615385	7.34852079487179	7.50487967179487	7.37354751538462	7.17493742051282	7.45964517435897	7.37261013846154	7.33898584102564	7.32431411282051	7.70878882051282	8.04648495897436	6.52089817948718	6.66853241538462	6.47158409230769	6.64606616923077	6.67823973589744	6.54892727692308	6.75264271282051	6.65506608717949	6.58803188461538	6.72835873333333	6.70881952051282	6.7169980051282	6.82470157435897	6.69530494871795	6.76449922564103	6.78577122051282	6.70164223076923	6.67181283589744	6.77938136923077	6.59822196410256	6.57926855641026	6.65648481025641	6.54767025641026	6.75635358717949	6.70214845641026	6.58993073333333	6.75102685641026	6.5974689025641
ADRA2B	6.58892042051282	6.79474082564103	6.69647697435897	6.59838437435897	6.5311033025641	6.80988430769231	6.62587745128205	6.67780741538462	6.86912398974359	6.60372961538462	6.56352200512821	6.47328626666667	6.44463407179487	6.60741729230769	6.54085906666667	6.49698416410256	6.47233723076923	6.43302113333333	6.40563864871795	6.59974980769231	6.23584968461538	6.68228123589744	6.95173802051282	6.63104357948718	6.55961671282051	6.67615916153846	6.76922394615385	6.68512837179487	6.56115476923077	6.59237826666667	6.42001644615385	6.42378834871795	6.89888723333333	6.55085501025641	6.64613441025641	6.63963592820513	6.8486290051282	6.58965807179487	6.45145738974359	6.61491428717949	6.52352633846154	6.62973857435897	6.59541828717949	6.37920660512821	6.54497247435897	6.60652616923077	6.75925008717949	6.49687351025641	6.67738387692308
ADRB2	6.96388542820513	8.06326321025641	7.4045024974359	6.81716582564103	6.92598083076923	7.02718013589744	6.86113751282051	6.71476768717949	6.85098382307692	6.88501754102564	7.10194655128205	6.99174938461538	7.49193282820513	7.18070741025641	7.23152116923077	6.93853288717949	7.20176769230769	7.25015892307692	6.93929141282051	7.04267618461538	6.83920165641026	6.90548076923077	7.67673251794872	6.82122045641026	6.7511127974359	7.00412057692308	7.02818593333333	6.76859541025641	7.01819408717949	7.13241465128205	7.90170605897436	6.91121322051282	7.1014645	7.18957287692308	6.6224448	7.10883409230769	7.29959681538462	7.35610914871795	7.05489911538462	7.13775302051282	6.91231248717949	7.13719322051282	6.92639411794872	6.94513366153846	7.53930416410256	6.92334405128205	6.83842975897436	6.72737155384615	6.84705833589744
ADRB3	6.22950231794872	6.29891442564103	6.15787327692308	6.11215878461538	6.18209791025641	6.11937834615385	6.15234041794872	6.23831243589744	6.11174922820513	6.22710344871795	6.22868790512821	6.19682938461538	6.25957559230769	6.20428615128205	6.19909447692308	6.17782197692308	6.22243018974359	6.24198831794872	6.2940173025641	6.15349675641026	6.23584968461538	6.26639523846154	6.14336944102564	6.13736761538462	6.20970284102564	6.20289198717949	6.16908593076923	6.25540506153846	6.23860111025641	6.17465041538462	6.14518933076923	6.22997274102564	6.1720570974359	6.2275006	6.10355036410256	6.32034498974359	6.21438025384615	6.19742232820513	6.22150659230769	6.16982622564103	6.15825482051282	6.22328403333333	6.16923930769231	6.38037061025641	6.25223564102564	6.18343163589744	6.16705623076923	6.17219110769231	6.13920493846154
ADRM1	8.65444168717949	8.84910214358974	8.70116623076923	8.69017430769231	8.40294322051282	8.58999022051282	8.29104764615385	8.63627877435897	8.51227785128205	8.51975369230769	8.45009196923077	8.55726254358974	8.48921161025641	8.69351812307692	8.65220096410256	8.7166978974359	8.57709302051282	8.55158022564103	8.53257078974359	8.53353508717949	8.58436743589744	8.63794663076923	8.67280810769231	8.54070467692308	8.56617858974359	8.58999022051282	8.6734304051282	8.70240463589744	8.60946981538462	8.66720796410256	8.80657274871795	8.65220096410256	8.59775025128205	8.73917210769231	8.84098215897436	8.53505888205128	8.5295188	8.56669597435898	8.75963984102564	8.46047258974359	8.6566516	8.68625802564103	8.5894622974359	8.09181404102564	8.59567685641026	8.70240463589744	8.70641932820513	8.68331967692308	8.61907708717949
ADSL	8.71789504102564	8.1575435025641	8.71451382564103	8.86694133846154	8.76807085641026	8.47932289230769	8.68159069230769	8.58023968205128	8.67799686666667	8.53257078974359	8.87393290769231	8.50558564102564	8.38500767179487	8.25662846666667	8.71850663076923	8.50865453333333	8.49596801794872	8.4611983025641	8.61072193076923	8.74820211794872	8.73026795384615	8.70290633333333	8.47288469230769	8.60200598461538	8.71162355897436	8.65500846666667	8.56489568205128	8.63955053333333	8.64007104102564	8.73625253846154	8.62894731538461	8.61258847692308	8.85173923076923	8.68653694871795	8.71363682820513	8.65220096410256	8.40855396923077	8.52254328461538	8.77488998717949	8.51585879487179	8.73500915897436	8.52098401794872	8.74282188205128	8.78992291794872	8.37517807435897	8.48683340512821	8.63794663076923	8.56332692820513	8.56884591282051
ADSSL1	6.75875802051282	6.87593694871795	6.6660056974359	6.68816206666667	6.64535475897436	6.70585631794872	6.64051164615385	6.68713117435897	6.65195994358974	6.63017195897436	6.61576524615385	6.71836646666667	6.6988329948718	6.78896371282051	6.69182776410256	6.73267196410256	6.84081965128205	6.74099334871795	6.66867971794872	6.61549557435897	6.78708200512821	6.54012474358974	6.78271785641026	6.53484168717949	6.58841766153846	6.54684526666667	6.54429209230769	6.6375867025641	6.6184192	6.68439942564103	6.71436002051282	6.55436329230769	6.64535475897436	6.61856590769231	6.60446253846154	6.57424652307692	6.61903502564103	6.56254653846154	6.61302923076923	6.48695938461538	6.60755832820513	6.64613441025641	6.57619963589744	6.78859067179487	6.61903502564103	6.71632810769231	6.50435113846154	6.64989470769231	6.66509863589744
ADTRP	6.30247102051282	6.16240169230769	6.27816238974359	6.47446873333333	6.56181566410256	6.30501728717949	6.43071951794872	6.43079935384615	6.70702102051282	6.36566436923077	6.6336905	6.25775436410256	6.15806778974359	6.16139353333333	6.4134116	6.24285347435897	6.40526843076923	6.37986478974359	6.3235057	6.29683474102564	6.20650208205128	6.32787554358974	6.14551717435897	6.34409593589744	6.35457384615385	6.3362607025641	6.36463583846154	6.68775188717949	6.3795983025641	6.68150647179487	6.14518933076923	6.39415355897436	6.13380782564103	6.42374272820513	6.29130959230769	6.29557397692308	6.17076251794872	6.08983708205128	6.22998917948718	6.47954483076923	6.43320062564103	6.26008296410256	6.33079190769231	6.47118698717949	6.15177212051282	6.28656472307692	6.39890146666667	6.53151511794872	6.37422684615385
AEBP1	7.01299767435897	9.3868691025641	8.55571016410256	7.20469278974359	7.31388582051282	7.76551837435897	7.52036328974359	7.21953225128205	7.14121288974359	7.15982965897436	6.96802789230769	8.20430205641026	7.81610260512821	8.79639694871795	7.82723402564103	7.38149145128205	8.52409796666667	8.47488493846154	8.44099318205128	6.52184411794872	6.80304962051282	8.1097501025641	8.5773496025641	7.74792025128205	7.97572983333333	7.50384615384615	7.84308715384615	6.97247027179487	7.39915395384615	8.03153517435898	8.7666104051282	7.7224575025641	7.07418968974359	7.84558968205128	7.47953364615385	8.15713098461539	9.07465560512821	8.08420963076923	7.68936070769231	8.32076689230769	7.16736285384615	7.35308980512821	7.38453876153846	7.40935715384615	8.59937737948718	7.76816788717949	8.00217575128205	7.4103890974359	7.65565824102564
AEBP2	7.88806509230769	7.63323358974359	7.87837275897436	7.99120688205128	8.21414438974359	8.06642108717949	8.10882233589744	7.78177029230769	8.06944637948718	8.30412487692308	7.8929949025641	7.84111327692308	7.9708030974359	7.62193982564103	7.80164735897436	7.70958150769231	7.60994892820513	7.78110624102564	7.88924102051282	7.92860587179487	7.92670248717949	8.22987214871795	8.05256275384616	8.31434447692308	8.25210466153846	8.05395831794872	8.13137373846154	8.1329162974359	8.0610206051282	7.92518159487179	7.5843072	7.97476143589744	8.11339655897436	7.9312112974359	7.88302127692308	8.0297834025641	7.8033834	8.25186875128205	7.85205284615385	7.90804014358974	7.89391558717949	7.82785727692308	7.81788563076923	8.37882342051282	7.79255613846154	7.87484966666667	8.08343495384615	8.08544895897436	8.09297452820513
AEN	6.61136428205128	6.62907392564103	6.6317154974359	6.6561054	6.63036754358974	6.80797124615385	6.62154957179487	6.61069235641026	6.53490844102564	6.55670431794872	6.63727264102564	6.51218291282051	6.69227134871795	6.38329614871795	6.40259632307692	6.42819239487179	6.41460307692308	6.55398102564103	6.41733455128205	6.55363124102564	6.54213937948718	6.65672382307692	6.71394361538461	6.70164223076923	6.64462170769231	6.67823973589744	6.75719667179487	6.6183416025641	6.59133907435897	6.72498097435897	6.46776377435897	6.57452593076923	7.12991444615385	6.51885546666667	6.45183136410256	6.94298828974359	6.8650023948718	6.7264449025641	6.79348852051282	6.65342357948718	6.5951060051282	6.6100548974359	6.6535661025641	6.71030567948718	6.65301166153846	6.55236425128205	6.67157558461538	6.65391990512821	6.57835835641026
AES	7.86738721025641	8.25031437435898	7.83201718974359	8.04102856410256	7.86963946153846	7.94232860512821	7.96727961538462	7.85956992307692	7.91546467692308	7.92670248717949	7.94532065128205	8.80596485641026	8.85289572307692	8.52797678461538	8.65041572820513	8.93441244615385	8.50401286153846	8.58841878461538	8.79610811794872	8.76568748717949	8.7972700974359	8.1090198	7.94345719487179	8.07904528205128	7.97361711282051	8.06662357948718	8.18377921025641	8.32209606153846	8.15429276410256	7.94765486666667	8.81373598974359	8.99985728205128	7.9961894	8.85045296923077	8.58331206666667	8.88116117435897	8.90983209230769	8.65777314871795	9.03850607179487	8.76807085641026	8.72677261538461	8.88824867692308	8.48131083076923	7.78639539487179	8.50812447179487	8.36827892820513	8.0902019025641	8.4670210051282	8.44558533846154
AFAP1	7.15784007692308	7.54594438461538	7.16091692307692	7.18219521538462	7.1887045025641	7.15224909230769	7.01865606666667	7.04032533333333	7.07137773846154	7.23643163589744	7.02882634358974	7.05524978461538	7.25995281025641	7.04216785128205	7.08113321025641	7.16207367179487	6.99277118974359	7.01624582051282	7.13360254358974	7.23951765641026	7.06742316923077	7.03666412307692	7.30162074871795	7.11951206153846	6.99551257948718	7.12190004102564	7.09899562564103	7.05432656410256	7.12510009230769	6.97665674358974	7.04924136923077	7.13892222564103	6.90751274358974	7.10743351282051	7.08615347692308	7.25451721025641	7.57590945128205	7.13288443076923	7.23259362051282	7.31173793846154	7.03409453846154	7.21444696923077	7.03666412307692	7.34893283589744	7.03616688717949	6.94986988717949	7.04966570769231	7.03433796923077	7.0188516974359
AFAP1-AS1	6.1517543948718	6.26171262564103	6.17377720769231	6.14870151025641	6.15435222051282	6.18317897179487	6.18963512820513	6.05974066666667	6.1962819948718	6.17041424871795	6.17590463846154	6.14662707179487	6.21409493846154	6.2330378	6.18567681025641	6.26982386410256	6.18156447692308	6.16358467435897	6.20122985128205	6.23336961025641	6.25002276410256	6.11475954615385	6.14083848974359	6.20458668717949	6.30318716923077	6.15924163589744	6.20675946153846	6.17097770769231	6.1969833948718	6.19639633846154	6.21398528205128	6.28892986153846	6.25517884615385	6.31869472051282	6.21455588717949	6.16714466666667	6.23574389230769	6.28359811794872	6.22998917948718	6.31231101538462	6.19035725384615	6.23344521025641	6.22602704102564	6.2720537025641	6.24213801538462	6.22839504615385	6.20689357948718	6.32599027692308	6.20467322564103
AFAP1L1	6.30247102051282	6.52439038461538	6.31825485128205	6.34335235128205	6.39338302564103	6.48806180512821	6.46600955641026	6.41776073589744	6.41667346923077	6.46900072307692	6.37012407179487	6.33713421025641	6.34823155897436	6.31148573589744	6.31267726666667	6.31743689230769	6.33838472820513	6.30561420769231	6.29191334871795	6.36259175641026	6.16537188205128	6.44649285641026	6.53640344615385	6.46472723846154	6.34829384615385	6.46150964358974	6.38252518717949	6.38381735897436	6.40122155897436	6.41716826666667	6.72835873333333	6.32414097435897	6.24723547179487	6.38950533333333	6.34017218974359	6.34311217948718	6.47843647179487	6.38829744871795	6.34816178717949	6.32207980512821	6.37279663589744	6.50775084615385	6.40350496410256	6.5532833	6.62092344102564	6.32230372820513	6.42908478974359	6.31788475128205	6.39231252307692
AFAP1L2	7.99383054358974	8.5848959025641	8.62075388205128	8.3900038	8.3768587948718	8.11956255384615	8.41139348205128	8.1575435025641	8.39150416410256	8.62075388205128	8.55982344615385	7.90658758974359	8.34726499487179	7.67926172820513	8.36787152820513	7.87553341025641	8.18251851282051	8.09745321538461	8.17013325128205	8.04021637435897	7.99882227179487	7.94488507692308	8.67108066153846	8.14966311282051	8.0610206051282	8.39619816923077	8.75718481538462	8.29147701538461	8.20802675897436	8.25074864102564	8.27120791282051	8.47742825641026	8.32119042564103	8.29004841538462	7.95606543589744	8.37924657435897	8.86747887692308	8.27721953333333	7.95644549230769	8.29329578461538	8.17951114871795	8.22445121025641	8.19063598461539	7.91952623076923	8.62704175897436	8.13698605641026	8.26493622051282	8.29602606666667	8.16215756410256
AFF1	6.46290848717949	6.41236068717949	6.68107864102564	6.57543372820513	6.67230561025641	6.71092824102564	6.82234024615385	6.61555605384615	6.72287632820513	6.74068718461538	6.70931805641026	6.59981158974359	6.56421122564103	6.54696221538462	6.62293495384615	6.4691834	6.5885414051282	6.66526717435897	6.67362513333333	6.43188059487179	6.39735317948718	6.81572655384615	6.95447271025641	6.76348316923077	6.75452027179487	6.77752837948718	6.74346258974359	6.6749788974359	6.80314349230769	6.80944797435897	6.70454458461538	6.67267172307692	7.04267618461538	6.66244289230769	6.80738402564103	6.89093755897436	7.0609177025641	6.86695741538462	6.80593448205128	6.84694137948718	6.70507092307692	6.82168328205128	6.61826400512821	6.74132438461538	6.85133194358974	6.68290051282051	6.78878701025641	6.62722718461538	6.76988269230769
AFF2	7.90284312051282	6.88483565128205	7.5066137051282	8.11439824615385	8.01710325128205	7.54353129230769	7.85446517179487	8.09707961025641	8.46353216410256	8.31712571794872	7.82232055641026	7.53901231282051	7.47486574871795	6.8919156974359	7.59171995128205	7.99597403846154	7.19550343076923	7.38076235897436	7.86117866410256	7.80247516666667	8.04002485641026	7.78538623076923	6.30988121025641	7.98326641025641	7.95793824615385	7.41979508205128	7.60800430769231	8.01978089230769	8.13952615897436	7.64225968717949	6.30460380512821	7.99383054358974	6.58900465128205	7.56053036923077	8.11871404615385	7.09289931794872	6.65998633846154	7.24602603076923	7.50529528717949	7.45639301282051	8.00827743076923	7.8423924	7.95339446153846	7.91698078974359	6.61352535641026	7.75396227179487	7.66885718461538	7.99916517948718	8.18971197948718
AFF3	9.43878608717949	9.20337996410256	9.09136644615385	8.75963984102564	8.40476708205128	8.77986982564103	8.69296393333333	8.82247634871795	8.73261611282051	8.68790992820513	8.31151827692308	8.91638125641026	9.07022615384615	8.30821076923077	8.0866463948718	8.61749876410256	7.68549229230769	8.08188688205128	8.37493907179487	8.42687548205128	8.31103756410256	8.41796653333333	7.62742002564103	8.46242277435897	8.2685716	8.2400654	8.45507687692308	8.2873518	8.41139348205128	8.23270575384615	7.72182128717949	8.28189544102564	8.41420314358974	8.31712571794872	7.98159874871795	8.43086213846154	8.08588090769231	8.14035441025641	8.38859023589744	7.95570796410256	8.17814472307692	8.19528337948718	8.56203393846154	8.57760618461539	8.8294377948718	8.66834902051282	8.21374563589744	8.42687548205128	8.56101698461539
AFF4	7.69093554871795	7.1746839974359	7.91257195384615	8.04551598461538	8.21195864615385	8.18780694871795	8.28426538461538	8.22202026923077	8.41420314358974	8.49952590769231	8.30662818974359	8.07060310769231	8.06538998461538	8.03091538974359	8.02473597179487	7.93728326923077	8.25662846666667	8.21484256410256	8.25832133333333	8.35052651794872	8.01745304615385	8.12653495384615	7.88360235897436	8.34038576410256	8.18525222564103	8.12198403589744	8.00766771794872	8.05655648205128	8.15544823076923	7.99655895384615	8.09965176153846	8.20340910769231	8.07695579487179	7.91087026153846	8.29828758974359	8.23270575384615	8.1462209948718	8.11578846153846	8.45751167179487	8.49232561538462	8.2480999948718	8.20191375384615	8.30980297948718	8.73470677692308	8.13401365384615	8.23031916153846	8.18461906153846	8.30126433333333	8.42741985641026
AFG3L1P	6.24620248205128	6.27647775897436	6.25143518461538	6.22018330769231	6.22667917435897	6.19031385128205	6.2000254051282	6.22302176410256	6.22683777435897	6.22113678974359	6.21318845641026	6.19414131794872	6.1958213025641	6.21501857948718	6.2001550974359	6.1491176	6.22144762564103	6.19384574871795	6.19212352820513	6.16861173333333	6.22503776410256	6.21562112820513	6.21643107179487	6.29768230769231	6.30775236923077	6.27193277435897	6.27990792307692	6.2080399025641	6.21104101538462	6.27006651794872	6.17509627692308	6.2404678974359	6.27233062051282	6.26138143589744	6.28224233846154	6.34646544615385	6.27073848205128	6.23168079487179	6.19401139487179	6.30012455897436	6.27055336410256	6.25797838974359	6.25156814871795	6.16096044102564	6.23151034358974	6.24705724102564	6.21511121538462	6.18376179487179	6.22830341538462
AFM	6.17950065128205	6.20005354358974	6.12102095641026	6.05293363589744	6.14476161282051	6.16146952820513	6.10297029230769	6.26568099487179	6.21400178461538	6.0594753051282	6.12783678974359	6.15558016923077	6.15617981794872	6.15512554102564	6.16581078974359	6.14698138461539	6.17393653846154	6.14717185384615	6.09723881025641	6.02564313333333	6.03643471282051	6.15745091282051	6.20521134358974	6.11093153333333	6.12960897692308	6.10134987692308	6.17850817692308	6.11534175384615	6.14853254102564	6.16832084102564	6.17434297692308	6.07943408205128	6.15491967179487	6.16802150512821	6.20480634871795	6.1611065	6.10111059487179	6.10248493846154	6.10579358974359	6.12483826923077	6.02683648974359	6.14016808717949	6.209369	6.09193385384615	6.15501884102564	6.11581277435897	6.10859544615385	6.20575425641026	6.14684585128205
AFMID	6.70719358974359	6.79122572820513	6.83405314358974	7.06834853846154	6.87680719487179	6.85757942307692	6.93793466153846	6.71690216410256	6.62885087692308	6.8221910974359	6.73521042564103	6.51892147179487	6.45972054871795	7.01546645897436	6.57296827692308	6.53314438461538	6.39405623076923	6.39237666666667	6.81325716153846	6.72295495641026	6.74759376153846	6.96119061538462	6.56176042564103	6.96475064615385	6.91172453846154	7.0196488	6.96140424615385	7.31726138461538	6.83708177435897	6.99917673333333	6.55932630769231	6.62128367435897	6.63590633846154	6.62587745128205	6.84786078205128	6.62070608717949	6.5900624	6.6569841025641	6.68987764615385	6.77852995128205	6.64084694871795	6.8485370051282	6.59363090769231	7.0598821948718	6.73899192307692	6.66860606666667	7.06964165641026	6.50132	6.73859839487179
AFP	6.19502787692308	6.20661965641026	6.21339728205128	6.2376764974359	6.33016945897436	6.25558254871795	6.27931742051282	6.23052824615385	6.33269457435897	6.33766138974359	6.29993725897436	6.12849078974359	6.17485269487179	6.13123702564103	6.19746914871795	6.25777082307692	6.15644484358974	6.24114588974359	6.19960963076923	6.20886644102564	6.26022497948718	6.16048165128205	6.23323989230769	6.20027641538462	6.29319296923077	6.21382508205128	6.18597063589744	6.28308932564103	6.30249496666667	6.22046398461538	6.14016808717949	6.12370291282051	6.1589277025641	6.12390069487179	6.16665978974359	6.21374373846154	6.1961107025641	6.10694627692308	6.19710222307692	6.27017361538462	6.10890893589744	6.20219637179487	6.21721836923077	6.28016784615385	6.13430531794872	6.16693146666667	6.28294037435897	6.21591896410256	6.26418897692308
AFTPH	7.84996338461538	7.4734538974359	7.92598424615385	7.85497761025641	7.94765486666667	7.69803702564103	8.00910088717949	7.95266778461539	7.98308688205128	8.0116956051282	7.82105778461538	7.8173475948718	7.71701873333333	7.47150942051282	7.77803550769231	7.66141708717949	7.59738625641026	7.71809861025641	7.91814867692308	7.87142753333333	7.74146072820513	7.829243	7.50758011794872	8.20672808717949	7.98729662051282	7.86317065641026	8.05599197435897	8.07136542564102	7.85746394871795	7.73577147179487	7.12670779487179	7.81804901025641	7.7589810974359	7.80127917948718	7.82637454358974	7.65724374358974	7.50041175897436	7.48556481025641	7.63558867179487	7.90732333846154	7.77601547692308	7.45375196410256	7.86857335897436	8.04963443589744	7.72720784102564	7.8929949025641	7.99848565641026	8.07652749230769	7.96587130769231
AGA	8.0098168974359	7.20546313333333	7.49757705641026	8.33365743589744	8.10654041538461	7.96551481538462	7.73561125897436	8.12485467692308	8.18251851282051	7.97836892820513	8.05376719230769	7.26554134358974	6.89898790769231	7.84167161538462	8.22806071794872	7.39333399487179	8.16129772820513	8.06425368717949	7.03036082051282	7.47032859487179	7.02514864358974	8.0096491974359	7.85602438461538	7.62284307692308	8.02372992307692	8.03073463076923	7.5147088974359	7.83418081538462	7.65499073333333	8.06243267179487	7.64961704615385	7.84290823076923	8.09686885384615	8.22223647179487	7.82994239487179	7.4195342	6.97756670769231	7.62050589487179	7.68611674871795	7.56949365128205	7.97971505128205	8.18377921025641	7.8474041948718	8.07774107692308	7.82358247692308	8.20320316923077	8.01922834615385	7.63067762820513	7.52379856923077
AGAP1	7.94413294871795	8.37210791282051	8.09383144102564	8.15966225641026	8.13585513846154	8.05512455897436	8.18420632307692	8.06662357948718	8.09455906153846	8.24856856410256	8.16762785641026	8.06223877435897	8.17055847692308	8.12817049230769	7.98842614871795	8.22012873333333	7.68391529230769	7.99266856410256	8.10392610769231	8.31480838974359	8.01096186153846	8.26534845641026	8.02689845128205	8.33037338974359	8.35232086666667	8.18420632307692	8.32856599487179	8.15169728717949	8.17680177435897	8.0741503948718	8.03829191282051	8.63520511282051	7.95679756923077	8.17434096923077	8.25576316923077	8.32943154871795	8.13698605641026	8.13175526666667	8.36642228205128	8.23225782051282	8.41377058461538	8.35522397435897	8.56359752820513	8.0741503948718	8.31244470769231	8.35522397435897	8.1487652974359	8.27721953333333	8.30195098461538
AGAP11	6.22203498974359	6.24592429230769	6.18081770512821	6.30086889487179	6.15856377692308	6.20870406153846	6.18963512820513	6.20960490769231	6.19710222307692	6.14045895384615	6.12179664615385	6.1733181948718	6.2176252974359	6.16358467435897	6.19589792564103	6.16013179487179	6.1638982974359	6.24975394358974	6.21596280769231	6.17874912307692	6.2811054	6.26548685641026	6.19665798974359	6.15181802564103	6.19829534358974	6.14357343589744	6.25837491282051	6.21390004615385	6.13874278205128	6.14468411025641	6.16375413076923	6.33158026923077	6.3572826	6.15909818974359	6.21625369230769	6.21800921538462	6.16669088205128	6.24783948205128	6.23434322051282	6.17376093846154	6.20357201538462	6.28634781538462	6.23972448974359	6.15361405128205	6.19335903076923	6.19173408461538	6.22651278974359	6.28319267179487	6.24203845384615
AGAP2	6.58088782564103	6.91799644102564	6.52217315384615	6.57379705641026	6.58861515641026	6.54735503589744	6.4882831948718	6.49131478461539	6.58674967435898	6.60800838974359	6.61484758205128	6.98899843589744	7.05770544102564	6.96877026153846	6.85160738974359	7.02647221794872	6.91523078461538	6.90202244358974	6.87831388974359	7.07126817435897	7.34717456153846	6.50799585128205	6.41368682820513	6.52682394871795	6.46489888205128	6.53721273846154	6.46591074102564	6.59027484615385	6.45788133333333	6.51979675897436	6.83718601538462	6.93882285897436	6.38060746410256	6.75618325384615	6.71311462564103	6.75541027179487	6.46982338205128	6.58141004102564	6.92888923846154	6.70172955128205	6.76021164615385	6.85292945897436	6.61401596923077	6.24473601538461	6.67881541025641	6.63607532307692	6.56280922051282	6.61653245641026	6.70914255897436
AGAP2-AS1	6.49846295897436	6.45431228205128	6.50867982051282	6.47255622051282	6.46943751794872	6.41687944102564	6.42912603846154	6.48616563333333	6.46544234102564	6.43297803076923	6.65746987692308	6.3002996	6.36086841025641	6.32695407692308	6.24957773333333	6.42705194871795	6.37189452820513	6.42200342564103	6.41837514358974	6.20886644102564	6.34434677692308	6.38113927948718	6.59591471794872	6.42423789230769	6.5144017	6.48021557948718	6.34852875384615	6.31854686153846	6.45089505128205	6.43773322820513	6.53255825128205	6.40114183589744	6.45743766153846	6.31701663589744	6.37929653076923	6.46193255897436	6.43100904102564	6.35481995384615	6.34423351794872	6.4621486974359	6.41636178461538	6.35989974871795	6.26907401538462	6.36171212051282	6.37573266153846	6.39021827692308	6.48197642051282	6.38113927948718	6.42283252307692
AGAP3	8.85289572307692	9.08383363589744	8.81071409230769	8.55726254358974	8.23615321025641	8.53914414871795	8.38057332820513	8.4854394	8.11060724615385	8.1760144	8.43522145641026	8.91384005128205	9.00405868205128	8.84031134358974	8.6008795025641	8.68331967692308	8.5894622974359	8.59986268205128	8.54228236923077	8.70533455384615	8.65500846666667	8.342664	8.20759502564102	8.40567471282051	8.38575896410256	8.53963540512821	8.55377201538461	8.42235587179487	8.45456906153846	8.28915628205128	8.37022481538462	8.57283087179487	8.5112588	8.65777314871795	8.48382367179487	8.86377566153846	8.85812848205128	8.64318068205128	8.92620666666667	8.72551691282051	8.54985798461538	8.6014308974359	8.5248470051282	8.41747367179487	8.64492472820513	8.45507687692308	8.40761806153846	8.36268224102564	8.33993192820513
AGAP4	6.33265556410256	6.25957559230769	6.3755739025641	6.34778387692308	6.27735356666667	6.29276471794872	6.35252628205128	6.39782970769231	6.37373774615385	6.35052797948718	6.352298	6.33090855384615	6.25957559230769	6.34545852307692	6.40114183589744	6.4068921948718	6.36449647948718	6.38486909230769	6.39142195897436	6.55363124102564	6.09065760512821	6.36353670769231	6.12925728205128	6.26584153589744	6.42598242307692	6.34254379230769	6.33904181538461	6.42593654358974	6.34315085641026	6.45611461025641	6.29718423076923	6.36911437435897	6.31879697435897	6.41078219487179	6.48840456923077	6.44512213333333	6.34266787948718	6.5566472051282	6.46669386666667	6.52194841538462	6.4692827025641	6.42916728717949	6.32701093846154	6.20302482564103	6.23438952051282	6.4896882974359	6.44833345897436	6.44167975384615	6.48592942051282
AGAP6	8.57867482564103	7.82954887692308	8.41944645128205	8.63201033333333	8.3985882974359	8.52383997948718	8.54228236923077	8.57971454871795	8.54584664102564	8.47192976923077	8.33088385641026	8.21023363076923	8.26534845641026	8.40246564615385	8.60733104102564	8.24408892820513	8.52334375384615	8.4854394	8.3575032	8.32673036923077	8.54531837435897	8.40523407179487	7.99955589230769	8.23447989230769	8.21758536410256	8.54070467692308	8.19485894358974	8.34632233846154	8.30910618461538	8.51283556410256	7.90080344102564	8.3162002974359	8.09944724102564	8.49952590769231	8.46242277435897	8.48875828717949	8.55324563076923	8.77049430769231	8.50715135897436	8.61967172307692	8.46646607179487	8.39530126666667	8.30242379487179	8.21374563589744	7.94917638974359	8.50401286153846	8.39573498974359	8.43037577948718	8.47488493846154
AGAP9	6.16565195641026	6.18664728717949	6.19150888205128	6.33064563076923	6.21897862307692	6.14702925897436	6.19439464871795	6.16275036666667	6.19790003589744	6.21522995384615	6.25377972564103	6.24092015384615	6.12085948717949	6.18946481025641	6.13617517435897	6.17610152307692	6.17775740769231	6.16984197435897	6.16302119230769	6.24146353076923	6.29709758461538	6.19258408717949	6.18290355384615	6.20714412820513	6.22899651025641	6.1327843025641	6.17503888205128	6.17660169230769	6.15754685641026	6.19940969487179	6.23496617948718	6.27986314871795	6.34001245897436	6.11846374871795	6.26597013589744	6.21800921538462	6.13172102051282	6.24494885641026	6.13375004615385	6.18104058205128	6.29860701282051	6.21087752820513	6.25987735128205	6.09893708717949	6.18662475384615	6.15167808717949	6.14059728717949	6.14252722564103	6.26302712820513
AGBL1	6.14219517435897	6.16570816410256	6.15383319487179	6.24669007179487	6.22550406153846	6.13005198461538	6.22527694358974	6.19799994871795	6.22348027692308	6.2326488	6.24209946666667	6.12968405641026	6.20761413333333	6.21371575897436	6.14364878461538	6.17521356923077	6.14706694871795	6.22003828205128	6.15291076410256	6.15207994358974	6.19658655897436	6.20309506666667	6.14181271794872	6.24372705641026	6.25476971794872	6.16532437948718	6.19679305128205	6.18806818974359	6.19794044615385	6.18069982051282	6.16240169230769	6.17900018974359	6.16183879487179	6.23305805128205	6.14800163076923	6.1686326051282	6.17171426153846	6.18657930769231	6.15561088717949	6.15345046666667	6.20441073333333	6.2101268	6.14383333846154	6.17832666153846	6.14249032307692	6.15564591794872	6.24348546666667	6.17097770769231	6.15613440512821
AGBL2	6.18790922051282	6.19354197435897	6.2439128974359	6.2668978974359	6.18816775384615	6.19345827179487	6.18151058974359	6.22216153846154	6.17999308205128	6.16791099230769	6.25185508461538	6.22084791025641	6.16297757435897	6.1711053025641	6.18384161538462	6.10043208717949	6.20730221538462	6.17837296153846	6.16302119230769	6.17025946666667	6.24493216666667	6.20368145897436	6.21746143333333	6.16912301025641	6.15130862564103	6.16286825897436	6.15061925128205	6.15599534871795	6.18854958974359	6.17465041538462	6.15697508717949	6.20343456666667	6.26341627179487	6.16436067692308	6.23378477435897	6.18980144871795	6.17871196923077	6.18323206666667	6.13165745128205	6.22026789230769	6.17174984615385	6.17120973333333	6.22270077948718	6.27836786153846	6.19176123846154	6.23236466666667	6.27287682564103	6.21591896410256	6.1721138974359
AGBL3	6.1738837025641	6.05725311794872	6.21159091794872	6.21296262564103	6.19450903846154	6.10452371282051	6.08541285897436	6.1563716974359	6.16996897692308	6.19443468717949	6.15924163589744	6.13241555384615	6.13830174871795	6.10859544615385	6.11833328205128	6.09402646153846	6.17393653846154	6.19476515128205	6.16914722564103	6.12965637948718	6.2811054	6.12211572307692	6.07319786666667	6.15056478717949	6.07766844871795	6.16835214358974	6.23240738461539	6.0556692974359	6.23201471282051	6.12099681538462	6.10957176153846	6.16294108974359	6.18918787179487	6.13641373076923	6.05337791282051	6.13237921538462	6.17671683076923	6.1621229025641	6.15494918461538	6.07220236410256	6.13116384615385	6.08950817435897	6.13457533333333	6.10770091282051	6.15339343076923	6.2003336051282	6.17190878974359	6.02284840512821	6.10740406410256
AGBL4	7.33739701538462	6.85034815384615	7.14000284615385	6.96322727948718	6.8822095025641	6.83758308974359	6.75934945384615	7.22541846153846	7.07519457692308	6.96475064615385	6.78549169230769	6.4728778974359	6.60150334358974	6.49571056410256	6.60180328974359	6.58088782564103	6.54515317948718	6.6680801025641	6.7305929948718	6.70129842051282	6.8088867025641	6.87446949230769	6.86817210769231	6.90222415897436	6.70390369487179	7.0272954	6.71549156923077	6.77175587179487	6.73092235384615	6.89784796666667	6.41038452051282	6.77920046666667	6.44476839487179	6.73966706153846	7.05827703846154	6.77786925641026	6.81580835897436	6.75859045641026	6.72579650769231	6.84478606666667	6.79511826410256	6.69890408205128	6.79816502051282	7.08638788717949	6.66436736666667	6.72280083846154	6.78792730512821	6.89739716923077	6.94859594358974
AGBL5	6.80924044615385	6.8895010974359	6.6206286974359	6.92334405128205	6.83881053846154	6.71436002051282	6.80120847692308	6.80718144102564	6.81375202564103	6.8485370051282	6.80997656410256	6.58965807179487	6.60388185641026	6.60841878974359	6.74295025641026	6.70195984615385	6.59404166666667	6.56707502564103	6.71468277435897	6.67133143076923	6.51302026153846	6.76229576923077	6.84639834358974	6.84478606666667	6.90932996923077	6.76677575384615	6.77307580512821	6.89213222051282	6.81966848205128	6.78215651282051	7.06278544102564	6.88389687692308	6.85810971282051	6.83170484615385	6.78197567179487	6.74736080512821	6.92060837948718	6.77145351794872	6.6802564051282	6.78915688717949	6.86716026153846	6.85707315897436	6.90647436923077	6.61946982564103	6.7760399025641	6.77697482051282	6.84142648205128	6.86084387692308	6.84299511794872
AGER	6.23458929230769	6.22536538461538	6.20864371282051	6.21720225641026	6.18657930769231	6.16038643589744	6.23868517435897	6.16931198974359	6.20383331282051	6.18330333846154	6.19387031282051	6.24021487692308	6.21707574871795	6.27891168717949	6.22356299487179	6.23783287179487	6.2526686974359	6.26265092820513	6.22095278461538	6.22324551282051	6.13245643076923	6.20854265641026	6.21623246666667	6.22456293846154	6.17578378461538	6.24746138461538	6.17938931794872	6.2270875025641	6.23027651282051	6.20394573333333	6.18270205128205	6.21380818974359	6.16155591282051	6.22849183589744	6.22492706153846	6.2564266974359	6.32711542564103	6.32635582564103	6.17144426666667	6.29381830769231	6.27381275384615	6.2208332974359	6.21056977948718	6.3239701025641	6.26305453846154	6.20415924102564	6.20302482564103	6.19689917435897	6.23387502051282
AGFG1	6.37160912820513	6.28605258974359	6.47392161025641	6.62189427692308	6.76587815384615	6.61918641025641	6.73041666666667	6.51743153333333	6.73406223589744	6.8353408974359	6.75842022564103	6.61136428205128	6.52066045641026	6.6015707025641	6.57148122564103	6.53151511794872	6.59517943076923	6.57763361025641	6.64807273333333	6.8151757948718	6.81315892820513	6.65877406153846	6.49399616410256	6.71502257435897	6.72523101538462	6.58544463076923	6.63424262564103	6.62337953846154	6.60494153333333	6.60203345641026	6.47062313846154	6.75140641025641	6.48434102051282	6.61974740512821	6.80098494358974	6.56695293846154	6.63479223076923	6.61535967692308	6.59337476923077	6.61826400512821	6.67851569230769	6.53151511794872	6.70618537948718	6.8695428974359	6.48273863589744	6.63159315897436	6.69428891794872	6.72153123589744	6.74132438461538
AGFG2	6.53591842051282	6.92554284615385	6.6323925025641	6.49952844615385	6.41365232307692	6.45384680512821	6.49704296410256	6.58183236410256	6.50422341025641	6.45243496410256	6.50480376410256	6.86047131794872	6.8342296051282	6.65754826666667	6.53255825128205	6.58557667692308	6.58404642564103	6.56841706153846	6.59553462564103	6.48434102051282	6.72827819487179	6.6159062974359	6.71717498974359	6.48840456923077	6.51244683589744	6.50551054871795	6.62689753333333	6.54158403589744	6.56002347179487	6.549268	7.04397990769231	6.62839716410256	6.63074074871795	6.50611882051282	6.587092	6.77958929230769	7.23694058461538	6.75051239487179	6.91291358974359	6.62320610769231	6.62121374871795	6.66160581538462	6.46540351282051	6.4635905025641	6.71038823076923	6.59954038974359	6.55685855384615	6.59562571794872	6.55223311282051
AGGF1	7.03837145641026	6.39062768205128	6.98470661538462	7.37917556923077	7.67096773846154	7.12788967179487	7.40988316923077	7.32197291794872	7.70100074358974	7.78639539487179	7.59711185128205	6.96887036410256	6.95371229230769	6.72933138974359	7.13732585128205	7.17406805641026	7.07921518461538	7.12143295384615	7.3053169025641	7.51280418974359	7.18414213846154	7.3053169025641	7.0618820974359	7.34865507692308	7.43601145128205	7.22391193846154	7.02953818974359	7.46603812820513	7.37995698461538	7.39172604615385	6.89071014358974	7.49124840512821	6.94581894871795	7.30636927692308	7.64794270769231	6.90112447179487	6.81877429230769	7.17428021538462	7.19418834358974	7.24737310769231	7.42164666666667	7.32512255384615	7.41400604102564	7.49409355897436	6.80560428205128	7.3371492974359	7.34917518974359	7.41686454871795	7.55102960512821
AGK	7.82689062564103	6.74592703589744	7.65351208205128	8.34404253846154	8.83572003589744	8.0245637948718	8.20802675897436	8.33679370769231	8.63904805641026	8.74760696410256	8.61258847692308	8.05790346666667	7.89096587692308	7.45457105128205	8.30373848717949	8.10695852820513	7.90641267435897	8.00627432307692	8.29743723589744	8.44026485128205	8.57083762564103	8.42447332820513	7.21536774358974	8.28651378974359	8.3422252	8.12160697435897	8.06243267179487	8.68790992820513	8.42447332820513	8.50401286153846	7.25391146153846	8.50337016153846	7.36299443846154	8.1978304051282	8.84686177692308	7.74954756923077	7.54457833076923	7.75130367692308	8.17972273333333	8.45211356923077	8.38668628205128	8.14557402564103	8.37469814871795	8.47884082564103	7.23067032820513	8.28713843589744	8.57812960512821	8.60920079230769	8.4530688
AGL	6.77225026153846	6.71295756410256	6.67895286153846	6.82072874358974	6.8522428	6.82430060512821	6.73899192307692	6.83514574358974	6.8695428974359	6.86463711794872	6.80666326153846	6.60741729230769	6.6265900974359	6.64144737948718	6.81554947179487	6.73956565128205	6.74217415897436	6.74315562051282	6.72121137948718	6.78492024102564	6.82450597948718	6.74700271282051	6.80575521538462	6.64201638461538	6.75644666153846	6.72538340512821	6.65020786153846	6.77570507692308	6.77844726666667	6.75893095384615	6.66211542051282	6.81135904615385	6.88311289230769	6.81135904615385	6.84597652307692	6.65911645641026	6.5960663948718	6.80212394871795	6.7298308051282	6.6691412051282	6.83290887692308	6.79027171282051	6.81013814358974	6.8178852	6.7944442	6.79359067692308	6.75782082051282	6.84890065128205	6.82297772307692
AGMAT	6.35402967692308	6.20858725641026	6.23818736923077	6.48687425641026	6.38815537179487	6.40478335384615	6.27777025384615	6.25347036153846	6.41713179487179	6.41609547435897	6.24971875897436	6.32421624615385	6.2833281025641	6.18229207435897	6.29678947179487	6.32730851282051	6.27470206666667	6.28820595897436	6.31676249230769	6.50848068974359	6.24016804358974	6.39142195897436	6.11470156923077	6.39014681538462	6.4565528	6.42393548205128	6.35816924102564	6.52957054871795	6.24341323846154	6.3572826	6.21104101538462	6.36424408205128	6.22690056410256	6.30179284871795	6.27341220512821	6.33860547948718	6.17076251794872	6.2150723025641	6.2012643025641	6.31696866410256	6.38883097435897	6.35631708717949	6.40822964615385	6.50822041282051	6.2623760974359	6.30672717948718	6.49266714358974	6.33374597948718	6.35086448717949
AGMO	6.30998232051282	6.18272333333333	6.24558682564103	6.27342645384615	6.29574903589744	6.33136716410256	6.32545447179487	6.3613052025641	6.44363003589744	6.24171783076923	6.19827731794872	6.20994855897436	6.19306449230769	6.30411125641026	6.28472584102564	6.2474268	6.2693348	6.26020766410256	6.23349766666667	6.24146353076923	6.24016804358974	6.30672717948718	6.27284078717949	6.27245016410256	6.28331215641026	6.33211002564103	6.24317535384615	6.0714739974359	6.29103143846154	6.28591288717949	6.30214001538461	6.32962175384615	6.48875062564103	6.30530616153846	6.2846094	6.27831504102564	6.22975694102564	6.24783948205128	6.36142961538462	6.14885716410256	6.31442434358974	6.26546294871795	6.2526686974359	6.27514731282051	6.27258585384615	6.20833989230769	6.3052221025641	6.2930304	6.27939274871795
AGO2	10.1913513333333	10.7281940769231	10.2658688666667	9.37810644615385	8.78457198461538	10.0045643641026	9.19135023076923	9.65816564615385	8.96174564102564	8.99621786153846	9.02905516410256	8.93169722564103	9.35792245128205	9.5113640974359	8.7566381948718	8.92552888717949	8.55549500769231	8.80211038461538	8.5112588	8.35424366666667	8.54405122307692	9.14412907179487	10.2608828769231	9.19336391282051	9.09647822051282	9.25588627692308	9.36756343589744	8.86111971794872	9.0319311025641	8.78016781794872	9.6227852051282	8.71789504102564	10.2867010076923	9.01186935384615	8.29445937435897	9.56229078974359	9.35573824102564	9.18286348717949	9.10021674871795	8.49378058974359	8.59239597948718	8.7512760051282	8.96880695384615	9.62682461538462	9.76241408717949	8.96592247179487	8.93538501025641	8.49952590769231	8.6284129
AGO3	6.4848302974359	6.72272534871795	6.52942021538462	6.47170599487179	6.50009226666667	6.519597	6.46548116923077	6.4882831948718	6.53371131794872	6.46557481538462	6.4817510974359	6.68290051282051	6.74645674358974	6.64916777435897	6.54466463076923	6.67296861538462	6.72968336410256	6.61180792820513	6.52505948717949	6.58321786153846	6.74538978461538	6.41201784615385	6.70891104102564	6.47197577435897	6.45755475897436	6.41094096410256	6.506019	6.42639402564103	6.45033074871795	6.42404404102564	6.63376831282051	6.3697606	6.42861188717949	6.38203701538462	6.40902060512821	6.4415034974359	6.33252369230769	6.47392161025641	6.49692536410256	6.42031692307692	6.39491035384615	6.4038396	6.37751598974359	6.4576641025641	6.53334254358974	6.46437917948718	6.44687101025641	6.43382567692308	6.40580355897436
AGO4	6.33918467179487	6.26582455384615	6.34492512307692	6.5209597	6.43306423589744	6.38851002051282	6.36659372307692	6.46900072307692	6.46183036923077	6.41365232307692	6.44910896923077	6.3281192	6.31251861538462	6.36064801025641	6.35113793076923	6.31433513333333	6.3699877948718	6.33789819230769	6.30187023076923	6.21229364102564	6.39928733846154	6.42508144871795	6.43853256410256	6.45640133333333	6.52782928974359	6.49820166666667	6.55065851794872	6.39868388205128	6.36572601282051	6.53164444615385	6.62937086923077	6.50966472820513	6.53352553076923	6.36420941538462	6.43848782051282	6.3862815	6.3281192	6.33733875641026	6.6123886	6.44756315897436	6.39408786923077	6.54793560512821	6.31941332564103	6.58362758461538	6.3604012974359	6.40098829230769	6.55125076923077	6.47410985641026	6.53056447948718
AGPAT1	6.65862073846154	6.61826400512821	6.5571354974359	6.64312106153846	6.60446253846154	6.60331823589744	6.63074074871795	6.61252636923077	6.53832227179487	6.59474782564103	6.68122830769231	6.71938324615385	6.655872	6.66366186666667	6.86652893333333	6.82954967179487	6.73560098461538	6.75875802051282	6.80314349230769	6.88565823589744	6.84537681025641	6.6317154974359	6.71517985128205	6.61903502564103	6.6100548974359	6.66836367179487	6.60841878974359	6.70968643589744	6.65459236410256	6.63934915897436	6.94836685128205	6.86674083076923	6.64807273333333	6.84438157435897	6.87035915384615	6.77307580512821	6.90396493846154	6.87700565641026	6.80407826666667	6.95776278461538	6.80212394871795	6.70821272820513	6.76269205641026	6.53098305641026	6.81097293333333	6.65618195897436	6.64521058974359	6.77225026153846	6.72318927179487
AGPAT2	6.70000750769231	6.69031682051282	6.54387668717949	6.6123886	6.59541828717949	6.56721888717949	6.56817677948718	6.70702102051282	6.61150097435897	6.51326878974359	6.63464870769231	6.49404916153846	6.48528935897436	6.45895118974359	6.49092476410256	6.46938056410256	6.48988037435897	6.47526416923077	6.56450867692308	6.47031893333333	6.47378717948718	6.59954038974359	6.86674083076923	6.64034962051282	6.50065213846154	6.69753121025641	6.70601713333333	6.54012474358974	6.67296861538462	6.59908773333333	6.60112697435897	6.71615712820513	6.57519939487179	6.80944797435897	6.62807585128205	6.56855334358974	6.57575384102564	6.59954038974359	6.68896482051282	6.55563857435897	6.54240058974359	6.62046885641026	6.56817677948718	6.59758587692308	6.52853714871795	6.55685855384615	6.60841878974359	6.66260868205128	6.67098152820513
AGPAT3	6.36788742564103	6.32670505128205	6.28704681538462	6.26150575897436	6.32956825128205	6.27891168717949	6.30114450769231	6.32138866153846	6.30281508717949	6.23261448205128	6.22815025128205	6.2899300974359	6.37067788205128	6.43146016923077	6.35723104615385	6.36563464102564	6.43722121025641	6.36788742564103	6.29874173846154	6.42752817435897	6.4668751025641	6.26333779487179	6.25893236923077	6.2596576	6.30948682564103	6.31185401538462	6.2720537025641	6.3284114	6.2550249948718	6.28793685128205	6.39694684102564	6.42752817435897	6.20673289230769	6.36353670769231	6.39890146666667	6.36775970769231	6.3872100974359	6.4661572	6.39499023076923	6.41720473846154	6.35249417948718	6.42182165128205	6.30891455384615	6.16656235384615	6.33462675897436	6.28428978461538	6.25902516410256	6.25226867692308	6.31918665641026
AGPAT4	9.55063198461538	8.04277787179487	9.22147805641026	9.47563729230769	9.14881515384615	9.25671439487179	9.28062172307692	9.62935786923077	9.1808731025641	9.32276092307692	9.05205624871795	9.35443135384615	8.86111971794872	9.51951738461538	9.43134488717949	9.25174662051282	9.35354591282051	9.39607642564102	9.12392649230769	9.30104711282051	9.09571463589744	9.22809221538462	7.9387771974359	9.18915448205128	9.26001537948718	9.34817572307692	9.22809221538462	9.13251952307692	9.08603843589744	8.85750748205128	7.76618115384615	9.04247424615385	8.66361609230769	9.18322874871795	8.8857369948718	8.68625802564103	8.22445121025641	8.89364290769231	8.86747887692308	9.15757174358974	9.26168716923077	9.19778245641026	9.24060303589744	9.43778648205128	8.43927005128205	9.46994936410256	9.34817572307692	9.41208637435897	9.28357577435898
AGPAT4-IT1	7.32121244615385	6.73371233846154	7.23067032820513	7.0173530974359	6.77938136923077	7.01933967692308	6.76269205641026	7.16310415384615	6.81013814358974	6.76287198974359	6.83207238974359	6.95008164615385	6.65553834871795	7.41740852307692	7.2707790974359	6.79774197435897	7.00814034358974	7.18344942564103	6.60629942051282	6.79874092820513	6.74401015897436	6.77884465128205	6.6184192	6.69787324615385	6.94106826666667	7.09208683076923	6.87926691282051	6.72384578974359	6.81877429230769	6.8843492	6.36537337948718	6.62368647179487	7.10258700512821	7.08038086666667	6.81224074871795	6.97845253333333	6.95864065641026	6.98492241538462	6.83974064615385	7.1408497025641	7.03686437435897	7.1408497025641	6.9283695025641	7.00443234871795	6.70618537948718	7.07457375897436	6.98429443076923	6.8843492	6.92269652307692
AGPAT5	6.6561054	6.64599792820513	6.74538978461538	7.0545569025641	7.79708533846154	7.61819431282051	7.65707228205128	7.15513667692308	7.6268203948718	7.75130367692308	7.72838223589744	7.09650561538462	7.02473223333333	7.11302611794872	7.5841722974359	7.14500223076923	7.33727315641026	7.50529528717949	7.33417323076923	7.71408877948718	7.41617346666667	7.44536873333333	7.2978241025641	7.53265206153846	7.68954442820513	7.48935972051282	7.45204237948718	7.52923131794872	7.64327694871795	7.74180723076923	7.58725822051282	7.88806509230769	7.86060807692308	7.69803702564103	7.66657874102564	7.5377204	7.72006817948718	7.74652106666667	7.83740462820513	7.75157302564103	7.80707873076923	7.61457565897436	7.42617951282051	7.71082734871795	7.70066852307692	7.43990043076923	7.54474473846154	7.44836782051282	7.66443707179487
AGPS	6.9265881025641	7.36500634871795	7.31790265384615	6.93113071282051	7.21341393846154	7.12057033846154	7.33794233846154	6.98869813333333	7.13670101282051	7.15711108205128	7.08981535384615	6.76106089230769	6.78398047179487	6.86652893333333	6.86304912307692	6.67690515128205	6.87917405384615	6.9085276974359	6.86508928717949	6.8727806051282	6.6778979	7.09384707948718	7.04984802564103	7.18139186153846	7.13971406410256	7.00722802564103	7.16662968205128	6.95983326923077	7.22690355897436	7.14110821025641	7.07056688205128	7.09195995128205	6.91694742051282	7.09219952820513	7.10730566410256	7.2413430948718	7.1014645	7.07185524615385	7.04347144358974	7.04288785128205	7.06278544102564	7.11134608717949	7.05190751794872	7.03174371282051	7.39915395384615	7.17385625641026	7.10295957179487	7.08808376923077	7.04873995641026
AGR2	6.25458904615385	6.2833604974359	6.2143042	6.25376222051282	6.31738296923077	6.24212721538462	6.32775473846154	6.24198831794872	6.26085708205128	6.2858287025641	6.27252761025641	6.27460233333333	6.20427465128205	6.22947164615385	6.23168079487179	6.23868517435897	6.2465697948718	6.23268319487179	6.22298529230769	6.21806718205128	6.35484658461538	6.24484788717949	6.25955602051282	6.24756352307692	6.28564737435897	6.3033069025641	6.17591904615385	6.29886027692308	6.28352499487179	6.2424290051282	6.16519661538462	6.28814127692308	6.27866314358974	6.23114946666667	6.25456147179487	6.26403633333333	6.23825133333333	6.21345167692308	6.27139873333333	6.23354753846154	6.22415593333333	6.24315888205128	6.20835451794872	6.30065803076923	6.28122733846154	6.25944449230769	6.25105424615385	6.29040577948718	6.20928762051282
AGR3	6.2067094	6.08435488205128	6.19570638717949	6.14335512820513	6.26458674615385	6.17647600512821	6.13924454871795	6.20169175897436	6.08042856666667	6.17703725641026	6.16077456923077	6.15079218461538	6.14498008461539	6.17666944615385	6.15000958717949	6.18115214358974	6.11384665641026	6.15066121794872	6.15720675641026	6.2451431025641	6.25002276410256	6.2078874	6.29078176666667	6.21887361025641	6.18400234871795	6.05923202564103	6.20298748205128	6.14626103846154	6.27649872051282	6.15261397435897	6.11924589230769	6.14250877435897	6.23985722564103	6.07931024871795	6.15761445897436	6.14340553333333	6.17482736923077	6.27504511794872	6.16664362051282	6.15561088717949	6.17871196923077	6.11967541538461	6.17977914871795	6.19782310769231	6.15963850769231	6.12609642564103	6.06548557179487	6.11630513076923	6.12092970769231
AGRN	7.13264506666667	7.83028814358974	7.19995695897436	6.89570092307692	6.87402482051282	6.9711372	6.80043513333333	6.92879338461538	6.79193062564103	6.84500128717949	6.94124431794872	7.78745807179487	8.06302484615385	7.98653922051282	7.68679141025641	7.75867292307692	7.9015134974359	7.74821943589744	7.61310124615385	7.80865401025641	7.91546467692308	6.87016933846154	7.59860749230769	6.80870009230769	6.74485846666667	6.91414106666667	7.05319716923077	7.00509172307692	6.98977111794872	6.89670956410256	7.81772225128205	7.46217520512821	7.01181900512821	7.6409306974359	7.3753462974359	7.52425406666667	7.81419617435897	7.67032462051282	7.47150942051282	7.43543590769231	7.42839594358974	7.59711185128205	7.22566905128205	6.6496257025641	7.53545834871795	7.35394450769231	6.83940222564103	7.19603665641026	7.18670958974359
AGRP	6.82460377692308	6.58269636410256	6.6554566025641	6.58551065384615	6.39510315897436	6.52239365128205	6.44950573846154	6.51688495897436	6.49748217179487	6.45294806153846	6.50246701025641	6.31733415897436	6.35320895641026	6.24975394358974	6.37767653333333	6.39081654615385	6.39826812820513	6.40162536153846	6.3235057	6.33667195641026	6.28641374102564	6.4155743025641	6.37581931794872	6.4467565948718	6.48880974102564	6.42185153076923	6.4048738974359	6.46061622564103	6.49993233333333	6.41397408717949	6.34749362051282	6.45713011794872	6.51820918717949	6.4185490974359	6.42447198974359	6.51532310769231	6.42200342564103	6.56332954615385	6.63548336923077	6.46052304102564	6.39142195897436	6.36932205128205	6.44070732820513	6.48100228205128	6.46756822564103	6.45591297179487	6.39231252307692	6.38438222307692	6.40030783589744
AGTPBP1	8.5765448974359	7.4619027025641	7.5672108	7.7295225025641	8.02171303589744	7.76311253333333	7.69381289230769	7.92559172307692	8.12979771282051	7.94413294871795	7.87663771282051	7.50277516923077	7.39144900512821	7.66539575897436	7.88575142051282	7.62255605128205	8.400597	8.15878320512821	7.65072136923077	8.85045296923077	7.92897247692308	7.82141693333333	7.60541092307692	7.65884518461538	7.94917638974359	7.75489988205128	7.6744628974359	7.94050330769231	7.69381289230769	7.95188363076923	7.55921974358974	7.86136428205128	7.41342047692308	7.71346098461538	8.09826408717949	7.36747018461538	7.35966442051282	7.79362592820513	7.61789733846154	7.83937376410256	8.96464641025641	7.99199449230769	8.1309914974359	8.11787437435897	7.98653922051282	8.01902604615385	7.84894456923077	8.11060724615385	9.17514738974359
AGTR1	6.18460631794872	6.19668449230769	6.26582455384615	6.2637173025641	6.35324576923077	6.28069992307692	6.26019034871795	6.27449124615385	6.30070882051282	6.28717557948718	6.31728296923077	6.17570903076923	6.23142143076923	6.26535106153846	6.29731766153846	6.25865592820513	6.33637033333333	6.26598925128205	6.26953153333333	6.30196481025641	6.37812907692308	6.31598514871795	6.33071942051282	6.22827405641026	6.28963785128205	6.33034747179487	6.22571667692308	6.31593596923077	6.36173709230769	6.29239673333333	6.25407743589744	6.28470792307692	6.29841454358974	6.28090440512821	6.25947855384615	6.24676467692308	6.30821085641026	6.29594275384615	6.36011304102564	6.21364145641026	6.30734959487179	6.25456147179487	6.31355223589744	6.30234971282051	6.25491754871795	6.31753734358974	6.36480654871795	6.29531220512821	6.26093770769231
AGTR2	6.3586832974359	6.39226885384615	6.29825543589744	6.33889084102564	6.32909984615385	6.17501795384615	6.21994483589744	6.27931742051282	6.28591288717949	6.31321117435897	6.27598032564103	6.26071736666667	6.27558315897436	6.21445181025641	6.22711939487179	6.24574588461538	6.22074939487179	6.22713318461538	6.21596280769231	6.14249032307692	6.11315476410256	6.31545102307692	6.75934945384615	6.27112561794872	6.24935178461538	6.24636478974359	6.4048738974359	6.32161779230769	6.26861088717949	6.25991714871795	6.39234459487179	6.24777243589744	6.56148106153846	6.3113885948718	6.27341220512821	6.2548637948718	6.50053378974359	6.23532333333333	6.41601656410256	6.35925326923077	6.30546515897436	6.31769927179487	6.22095278461538	6.31585578461538	6.62667358717949	6.35495542051282	6.29979154358974	6.28810486153846	6.28982653076923
AGTRAP	6.54558957948718	6.32148623589744	6.44213516410256	6.35245016410256	6.31026627692308	6.40551739487179	6.44581122051282	6.42519776923077	6.31689445641026	6.38625064102564	6.4085186974359	6.43013696923077	6.45004982051282	6.73995143076923	6.52972366153846	6.54052734358974	6.60826853846154	6.55363124102564	6.52018341538461	6.2832101974359	6.2572582974359	6.60048551282051	6.77307580512821	6.48262946666667	6.49253454871795	6.37663337948718	6.36981944102564	6.36086841025641	6.44486437435897	6.38919396923077	7.05319716923077	6.43918816410256	6.77307580512821	6.43538366153846	6.38631235897436	6.55021289230769	6.39558233846154	6.65088393333333	6.44920014871795	6.49253454871795	6.47031893333333	6.57199895384615	6.36837745641026	6.10837711794872	6.6496257025641	6.52788002051282	6.35389186666667	6.37085832307692	6.39718022051282
AGXT	6.20485132820513	6.1517543948718	6.18239523589744	6.19267794871795	6.1685582	6.22427645384615	6.20064893333333	6.16687395641026	6.20431057692308	6.13103296666667	6.21929722564103	6.19300291282051	6.14850002820513	6.18585544358974	6.14158112051282	6.1893155948718	6.18766365897436	6.19643187692308	6.14335512820513	6.11436741538462	6.16173925641026	6.13366483076923	6.30690848717949	6.23045613846154	6.14742187692308	6.21382508205128	6.23734102564103	6.10387495384615	6.0713031025641	6.13202726153846	6.24769375897436	6.20343456666667	6.21602725384615	6.26767627948718	6.11272546666667	6.10387495384615	6.1978852	6.14226995897436	6.18289244358974	6.23776523076923	6.1544736	6.15404226410256	6.12202151025641	6.21346867179487	6.11843116410256	6.18533446153846	6.12075412820513	6.20910534871795	6.19014362307692
AHCTF1	7.69064633846154	7.24027046666667	7.64826654871795	7.64029162051282	7.62836925128205	7.95299997948718	7.71346098461538	7.68936070769231	7.80198011794872	7.75632226153846	7.6286738974359	7.74792025128205	7.77803550769231	7.72042453333333	7.70658061538462	7.76168308717949	7.74013221538462	7.78778153846154	7.7506265025641	7.77737078974359	7.80658704615385	7.7295225025641	7.48838552820513	7.83451473333333	7.68024835897436	7.5817233948718	7.55411817948718	7.54411615384615	7.68516481025641	7.58661516410256	7.66012143589744	7.71346098461538	7.67860298461538	7.60256932820513	7.85174315384615	7.58965682564103	7.56964544615385	7.69184864102564	7.80899214871795	7.59711185128205	7.60541092307692	7.6637168974359	7.61877054871795	7.83522475897436	7.30636927692308	7.55978088717949	7.66703336410256	7.62896354358974	7.71875493846154
AHCY	8.11666136410256	7.94362793846154	8.25096306153846	8.65073608974359	8.82304430769231	8.40689911538461	8.72032540512821	8.35165081538462	8.73146368205128	8.87687583333333	8.72379984615385	8.63467056923077	8.37924657435897	8.22031947435897	8.65388978974359	8.61361168205128	8.46747909230769	8.5848959025641	8.83909443076923	8.86310482564103	8.35891964102564	8.86997133333333	8.58566672051282	8.96174564102564	9.05100543589744	8.82152843846154	8.64904627948718	8.8973642	8.72849817435897	8.9289889025641	8.72612167179487	8.75193532820513	8.4061698051282	8.38475664102564	8.67633922564103	8.54584664102564	8.18645904615385	8.44534337948718	8.62206406410256	8.5248470051282	8.68625802564103	8.44410234871795	8.7869359948718	8.59107262051282	8.39315534102564	8.63391326666667	8.79362223589744	8.86377566153846	8.83105934615385
AHCYL1	11.7421784051282	11.4403162974359	11.5866066769231	11.4269900564103	11.4059522102564	12.2641704205128	12.0384649128205	11.5107621538462	11.3251230974359	11.6851223538462	11.5560936051282	11.0605302307692	11.5663304820513	11.8935514307692	11.8408586769231	12.0721856102564	12.1076655538462	12.2433140974359	11.8935514307692	11.1334396358974	11.3658422102564	12.0303103589744	12.4970904923077	11.3658422102564	11.6458892410256	11.8935514307692	11.2602125589744	11.5004566358974	11.942234425641	11.7783212820513	12.7939503282051	11.8608533692308	12.4217361641026	12.2115507641026	11.6689688051282	12.125412	11.4716759179487	12.3974655282051	12.1348788871795	11.9495952051282	12.0303103589744	12.3167583589744	11.6742443948718	11.5866066769231	12.5909724102564	12.1713358307692	11.7783212820513	11.7366160564103	11.7907706820513
AHCYL2	8.32281246153846	8.87029344615385	8.65015342820513	8.52460147948718	8.54070467692308	8.76502923589744	8.68562514871795	8.29054011794872	8.29004841538462	8.4670210051282	8.43157400769231	9.11310230769231	9.24664341025641	9.15603890769231	9.23228056923077	9.11702581538461	9.03453962564103	8.87327646153846	9.14252257948718	8.58331206666667	8.72093185128205	8.79903585641026	9.27077046153846	8.70755036923077	8.66416273076923	8.58331206666667	8.79054437948718	8.37143476666667	8.8095523025641	8.6734304051282	8.9932736974359	9.10623068717949	9.35836702051282	9.10929793333333	8.70290633333333	8.83876955641026	9.6994268974359	9.29164991282051	9.08528494358974	8.79547541538462	8.61694145641026	8.79697793846154	8.70755036923077	8.22873122564103	9.6128414051282	8.94024226666667	8.73026795384615	8.53505888205128	8.66494031794872
AHI1	9.65349388717949	8.36131765641026	9.20795101538462	9.69741375897436	9.5162902974359	9.26734209230769	9.22809221538462	9.70919568717949	9.69543034871795	9.71458406666667	9.14035335897436	8.87557376410256	8.91445892820513	8.56359752820513	9.1647228	9.14809484615385	8.73793776410256	8.77371396666667	9.19295895384615	9.20713907179487	9.56754917179487	9.34632724102564	7.72368611538462	9.07391338974359	9.14412907179487	9.20871547179487	8.77110144102564	9.21428397435897	9.44974603589744	9.29086157435897	7.75914552820513	9.14483903076923	8.27279287435897	8.74578624615385	9.36845674871795	8.60171844102564	8.40131662051282	8.73146368205128	9.00129345641026	8.97160194358974	8.99547384102564	9.07168239487179	8.97089056410256	9.32110044615385	7.81576996923077	9.01047154871795	9.3525923025641	9.48625680512821	9.44283929230769
AHNAK	7.61096254871795	7.83062839487179	7.47210629230769	7.52335822564103	7.31047963589744	7.67702635384615	7.47994848205128	7.62623613846154	7.37644954358974	7.38332460512821	7.5199628974359	7.61967825128205	7.4897971025641	7.82994239487179	7.59804282564103	7.7644048	7.83795200512821	7.59922129230769	7.55892057435897	7.24942628717949	7.39359384615385	7.5471554051282	8.11956255384615	7.56066983589744	7.56066983589744	7.59674538461538	7.33390365128205	7.25657731794872	7.7914961025641	7.46525225128205	8.2305503025641	7.56692484615385	7.78507185641026	7.68771652307692	7.58872272307692	7.46808274358974	8.34632233846154	7.97361711282051	7.97631251794872	7.44836782051282	7.77905056410256	8.1880292974359	7.40398154358974	7.46361485128205	7.82424175384615	7.56123878974359	7.43340723076923	7.31989231282051	7.42784878974359
AHNAK2	7.19922912307692	6.83991139487179	7.00860288717949	7.19369305128205	7.06350016923077	7.04055563076923	7.01691903589744	7.06530103076923	7.04924136923077	6.93916198974359	7.08434281025641	6.84795087179487	6.7195348	6.67310075384615	7.03666412307692	6.92940146153846	6.94001973846154	6.93646345641026	6.83954783076923	6.98782918974359	7.05052565128205	6.98089538974359	6.69805383076923	6.86674083076923	7.01053771794872	7.09498875384615	7.01911343076923	7.2346558974359	6.95546904615385	7.03062703589744	6.86580764102564	7.00182781538462	6.84890065128205	7.10691345128205	7.01514605641026	6.92334405128205	6.86674083076923	6.87680719487179	6.94268301538462	7.08548343076923	7.01843235384615	6.8997737025641	7.08038086666667	6.87527225128205	6.73466793333333	6.94001973846154	6.98155927179487	7.02882634358974	6.96487975897436
AHR	9.43498124102564	9.61592882564103	9.39003414871795	9.10472312307692	9.00541387692308	9.26611211794872	9.07465560512821	9.14565812307692	9.04283431282051	8.90576849230769	8.96733442051282	9.18170932307692	9.16151585128205	9.20795101538462	8.96464641025641	9.08528494358974	8.98352557435897	9.03994252307692	8.96658283589744	8.93766638974359	8.84345065641026	9.05463272820513	9.46650809230769	9.03418414358974	9.11855112307692	9.22232729230769	9.19376887179487	8.96592247179487	8.98497102051282	9.04725861538462	9.12625231794872	8.95473329230769	9.61388521538461	9.06367375897436	8.84345065641026	9.18484505128205	9.21829399487179	9.16643623589744	9.04957652307692	8.96243915897436	8.94709256410256	9.13721545641026	9.17279415897436	9.24491376410256	9.28062172307692	9.22978457435898	9.20946792820513	9.06434641025641	8.90773638461538
AHRR	6.10173159230769	6.16021443589744	6.21159091794872	6.14693922564103	6.12640598974359	6.13624033333333	6.16520964358974	6.13079524102564	6.11522830769231	6.12063317179487	6.06049317435897	6.14868326153846	6.10671406153846	6.18768087179487	6.16117226153846	6.14837395897436	6.07803343333333	6.17535512307692	6.25715113846154	6.23336961025641	6.18111677948718	6.11047357179487	6.18290355384615	6.14774396666667	6.07592811282051	6.23975230769231	6.21793027179487	6.13247043846154	6.16398632307692	6.1508528025641	6.04827313846154	6.15841323589744	6.16491921538462	6.19469173333333	6.12017192307692	6.16286825897436	6.21604245128205	6.15757304615385	6.17826984102564	6.18664728717949	6.14937265128205	6.19544453846154	6.20343456666667	6.25839801025641	6.19847378461539	6.17892516923077	6.13426104102564	6.21434747692308	6.23704686153846
AHSA1	8.48658477692308	9.66391429230769	9.92182504871795	8.76778608461538	8.87656201025641	8.53552462564103	9.42423212307692	8.75718481538462	8.87981180512821	8.84592376410256	8.79303828717949	9.4775044	9.57499294871795	9.17551473333333	8.5187870974359	8.66142099487179	8.85549686153846	9.01866844358974	9.03418414358974	9.03418414358974	8.9252148974359	9.0033662974359	8.54735305641026	9.71674898974359	9.2389824	8.96880695384615	9.58390547179487	9.19211210769231	8.95821907692308	8.87524635384615	8.69530665128205	8.82623823076923	8.78877631282051	8.70586106153846	8.75065472820513	10.0177226358974	9.25089107692308	8.33431905384615	8.9932736974359	9.53806577435897	8.77110144102564	8.64265566153846	8.89797538974359	8.81865607692308	9.5113640974359	8.69159114615385	8.81865607692308	9.05351874102564	8.5765448974359
AHSG	6.12652871794872	6.21245747692308	6.13501996410256	6.13690001538462	6.18329078717949	6.12531716666667	6.09132713333333	6.14009382051282	6.16217006410256	6.15367474871795	6.19280358974359	6.15558016923077	6.05997982820513	6.15512554102564	6.11264067948718	6.14023721025641	6.1463264025641	6.19643187692308	6.14890492820513	6.13976404615385	6.14256098974359	6.13650237948718	6.11734111282051	6.1793634	6.12540498205128	6.17442088461538	6.15783692564103	6.13769793333333	6.18099844871795	6.1062283025641	6.18817988205128	6.17812578717949	6.07264163589744	6.21298472051282	6.13597289230769	6.09685456410256	6.16502085128205	6.15974460769231	6.15671488717949	6.16539038974359	6.09179067179487	6.07931024871795	6.17644784615385	6.26617982820513	6.12718348717949	6.09515460512821	6.17190878974359	6.1080735025641	6.11607563846154
AHSP	6.60413126153846	7.00304819487179	6.6162726974359	6.55404392307692	6.46451564358974	6.47323835128205	6.44397243589744	6.48407261282051	6.58767830769231	6.55468586666667	6.47594016666667	6.52924026153846	6.82373386666667	6.43409437692308	6.45054810769231	6.46246446666667	6.54254509230769	6.46008527435897	6.55613298974359	6.49770734102564	6.4776112974359	6.42926101025641	6.40598071025641	6.4728778974359	6.48109256410256	6.57913239230769	6.52411382051282	6.51458178461538	6.46746530769231	6.52200831538461	6.36623645641026	6.39947872307692	6.42397673333333	6.43778322564103	6.40323607179487	6.41993567948718	6.37652990769231	6.3273328	6.32565521282051	6.37890428205128	6.44597094871795	6.41636178461538	6.34714241025641	6.46949447179487	6.54208077179487	6.4100022	6.36176897179487	6.43146016923077	6.30034635384615
AICDA	6.25727872051282	6.41338082307692	6.21756662051282	6.27241670769231	6.23424735128205	6.25112163076923	6.17681377435897	6.13690001538462	6.19355587692308	6.24282906153846	6.20917465641026	6.19512598974359	6.05997982820513	6.15888328461538	6.22984031282051	6.18290355384615	6.22932814871795	6.20238176153846	6.18069982051282	6.15921717435897	6.35113793076923	6.27543728974359	6.47887348717949	6.24428921025641	6.1823589025641	6.24961281025641	6.21280997435897	6.16307950769231	6.17053145641026	6.22865445128205	6.08992517435897	6.21527011794872	6.12195098974359	6.17730444615385	6.07109598974359	6.21800921538462	6.30757618974359	6.21272954871795	6.29269816410256	6.25379723076923	6.20851427179487	6.16051782820513	6.2376018974359	6.50510272307692	6.28412871794872	6.23105483589744	6.16009673589744	6.21591896410256	6.20597671282051
AIDA	10.2384999589744	10.6054153692308	10.2338729128205	10.0789714974359	9.92001965128205	9.97915970769231	10.3153929333333	10.1821654871795	9.74706496410256	9.85514508717949	9.99784988717949	10.2710989846154	10.7281940769231	10.2071617641026	9.99099091282051	10.1792594461538	10.0450883948718	10.0299328923077	10.4049585487179	9.58390547179487	9.90492686153846	10.1190729179487	10.6877408102564	10.3105110102564	9.89051934871795	10.0888884153846	10.2658688666667	10.0519350102564	10.3287907128205	10.1305240461538	10.6995892512821	9.87393237435897	10.7444835025641	10.2694712205128	9.86333238461538	10.2727865230769	10.4468947435897	10.0258846358974	10.1190729179487	10.0284715948718	10.0505893384615	10.0732316410256	9.94274788205128	9.85514508717949	10.6406942615385	10.1522713487179	10.1420811538462	9.87571867948718	9.80206361025641
AIF1	7.10903066153846	7.27107461025641	7.00790891282051	7.12020326153846	7.47263428717949	7.73019243589744	7.66802452307692	7.14500223076923	7.18774097435897	7.10409775384615	7.2978241025641	8.33088385641026	8.13952615897436	7.86782844102564	8.17475080512821	7.83975153333333	7.75764857435897	7.73610856923077	7.8645846974359	7.65820656923077	7.60994892820513	8.05238084615385	7.93748917435897	7.42416208205128	7.18070741025641	7.82742037435897	7.66443707179487	6.98492241538462	8.38721336923077	8.30459840512821	9.28062172307692	7.86242087179487	7.80552357948718	8.08739138461539	7.6431477025641	8.46451125128205	7.99882227179487	8.3617935025641	7.53044471794872	7.70427795897436	7.45036406666667	8.66494031794872	8.00665940512821	7.22465996923077	8.66494031794872	8.37732229230769	7.52106127692308	7.92670248717949	7.63529212307692
AIF1L	11.5107621538462	11.7970726615385	11.8156561794872	10.8751984410256	10.399326774359	11.7480102153846	10.5338664051282	11.7421784051282	10.7730445282051	10.4899259076923	10.9351745384615	10.5991377589744	11.0029244871795	12.1447692205128	11.6025471846154	10.7730445282051	11.5815747487179	11.4861707384615	10.8330843282051	10.6651775589744	10.4699870102564	10.7444835025641	12.5372272461538	10.6030580769231	11.3023934358974	10.8619942871795	11.8349570512821	11.5356283641026	10.6406942615385	11.1398794410256	12.3060203384615	10.6926406512821	11.5717588820513	11.3023934358974	10.6740253846154	10.8330843282051	11.0964626871795	11.9351942564103	10.9775591076923	10.9132834205128	11.2492691538462	12.0048892974359	10.7730445282051	10.4145847384615	11.5717588820513	11.5560936051282	10.7927496461538	10.6076948564103	10.7090956974359
AIFM2	6.71867865641026	6.41338082307692	6.59337476923077	6.54965812307692	6.4367243025641	6.45597192820513	6.54601887692308	6.58262368461538	6.53282384102564	6.50296810512821	6.38212607179487	6.44226826666667	6.3651214	6.43561608205128	6.47058234615385	6.41119860769231	6.34471422051282	6.37409246153846	6.35998083846154	6.3403886974359	6.34434677692308	6.4931478	6.47590225641026	6.56879894871795	6.5214375948718	6.58474236923077	6.46908816923077	6.48131154871795	6.45912742564103	6.62337953846154	6.46368708717949	6.47184106666667	6.47986104102564	6.57303098717949	6.38818756410256	6.45213027692308	6.40106841538462	6.43702227692308	6.5411843025641	6.42105452307692	6.48296987179487	6.50775084615385	6.54584795897436	6.38428174871795	6.51058203076923	6.48536867692308	6.59174889230769	6.549268	6.44904736410256
AIFM3	7.06646351282051	7.64810462820513	7.1453312948718	6.97461771025641	6.80087425641026	7.03695534358974	6.825374	6.76097154871795	6.6928386974359	6.8332522051282	6.87209092307692	6.88980376410256	7.07769176410256	7.14000284615385	7.24228729230769	7.15758710769231	7.0999514974359	7.03837145641026	6.93262141282051	6.84717529230769	6.91150908205128	6.90213265128205	7.85903287179487	6.9094235974359	7.02902378974359	7.03303254358974	7.14097895641026	7.2119395025641	6.94753564615385	7.01345566923077	7.53011408205128	7.2055989	7.61199634615385	7.3784964025641	7.10903066153846	7.50529528717949	8.01350658974359	7.78573617948718	7.73711175897436	7.34408505128205	7.25708526153846	7.05135072564103	6.96856451794872	6.7940213025641	7.78110624102564	7.03025186153846	7.06554173846154	6.94308676410256	7.07979847435897
AIG1	7.85497761025641	7.46768108974359	7.78342646153846	8.18545190769231	8.29425354358974	8.16254612820513	8.25446471282051	8.10882233589744	8.19888318205128	8.23359732820513	8.30955104102564	7.87348230769231	7.86385791794872	8.02631715897436	8.40761806153846	8.31848454871795	8.40523407179487	8.2480999948718	8.31434447692308	8.2962533025641	8.58566672051282	8.11145164102564	7.89132285641026	8.14833122564102	8.25096306153846	8.33813751794872	8.11185246153846	8.40334745128205	8.30285248205128	8.45948102564103	7.92930518461538	8.46941380512821	8.0788291025641	8.49904118974359	8.37119452820513	8.03231047692308	7.98308688205128	8.37613182307692	8.10086420769231	8.54127821538462	8.33724573846154	8.29232436923077	8.17581091282051	8.13677472051282	8.23248178717949	8.26630189230769	8.29828758974359	8.27321618205128	8.45703829230769
AIM1	6.49417804615385	6.75288945128205	6.4119232974359	6.33769432051282	6.33671865384615	6.42775918205128	6.42246171794872	6.41921364615385	6.39951071025641	6.43803597179487	6.46700911538462	6.33325283076923	6.3239701025641	6.20794344615385	6.26272313846154	6.25296846153846	6.27753784102564	6.29107716923077	6.22364245128205	6.15921717435897	6.13090771794872	6.3295442025641	6.62675707692308	6.31825485128205	6.4250412	6.48402363589744	6.36807641538461	6.42463503076923	6.36265076923077	6.39044364102564	6.37443737435897	6.22997274102564	6.60446253846154	6.15172774871795	6.32461637435897	6.33000506666667	6.54920444615385	6.32981046153846	6.21684225641026	6.39894363846154	6.38040187948718	6.27050182051282	6.37220604102564	6.40985325128205	6.48978388205128	6.37705410769231	6.29269816410256	6.33096127179487	6.33265556410256
AIM1L	6.15032992820513	6.17730444615385	6.19960963076923	6.21533245128205	6.19099054871795	6.17407745641026	6.19034442051282	6.18956805128205	6.18891846153846	6.17159298974359	6.16615028717949	6.16425167179487	6.17409991794872	6.16248567692308	6.21527011794872	6.17535512307692	6.18062940512821	6.16786136410256	6.17941577948718	6.18528710769231	6.21693514871795	6.18472733333333	6.17953407179487	6.1981740974359	6.15871620512821	6.21018363076923	6.19102355384615	6.20429765128205	6.24250727179487	6.17886040512821	6.12854882051282	6.15737950769231	6.22609654358974	6.17450606153846	6.16388906666667	6.22389871794872	6.17606038461538	6.19860048717949	6.17980210769231	6.19276133333333	6.18655456923077	6.14499261538462	6.20809422307692	6.15685247179487	6.20942292307692	6.18090910769231	6.17282663589744	6.16313264615385	6.18920057435897
AIM2	6.51326878974359	6.40781168717949	6.38995181538462	6.33696107692308	6.45788133333333	6.37784797435897	6.38625064102564	6.38741871794872	6.35535165128205	6.38870588717949	6.33096127179487	6.27478071282051	6.29097253333333	6.26323445641026	6.23197831282051	6.32320091282051	6.22989446153846	6.29701388205128	6.22916227692308	6.19185166666667	6.16680688974359	6.40594811794872	6.47452438461538	6.35110850769231	6.33206535897436	6.35457384615385	6.3841303025641	6.29731766153846	6.37314935384615	6.33792166666667	6.33896025641026	6.30713102051282	6.35249417948718	6.36662782564103	6.30288827179487	6.37581931794872	6.22915156666667	6.35167902051282	6.30293355384615	6.39405623076923	6.31753734358974	6.32809225128205	6.39253271794872	6.38533383076923	6.45064042564103	6.31949596923077	6.39648992820513	6.30563925128205	6.28686357948718
AIMP1	6.24334262051282	6.19145723589744	6.16114621538462	6.18778776923077	6.21113178974359	6.21648681025641	6.18300828205128	6.23681864102564	6.26761271282051	6.20991083076923	6.23579185384615	6.13662669230769	6.19108670769231	6.23784634871795	6.16581078974359	6.19703882051282	6.19637844358974	6.22597063589744	6.28352499487179	6.2218944	6.1689474974359	6.16495231282051	6.18512067435897	6.29097253333333	6.3652905051282	6.11705347179487	6.24129654615385	6.20117701538462	6.15308385128205	6.19173408461538	6.14729257435897	6.25409654102564	6.1589277025641	6.17374386923077	6.20653216410256	6.18321473333333	6.26780445128205	6.21772753333333	6.24314055641026	6.2445005025641	6.26012162051282	6.2499959025641	6.19560166923077	6.16568826153846	6.18309958461538	6.26167542051282	6.27993927179487	6.27530096923077	6.31756989230769
AIMP2	8.3917563974359	8.14921969230769	8.73625253846154	8.67633922564103	8.8196192	8.80503661794872	8.75065472820513	8.54070467692308	9.04211417948718	8.81803761538461	8.88632007179487	8.24989014358974	8.17951114871795	8.39713947692308	8.52590536923077	8.4428992025641	8.6403388025641	8.66720796410256	8.47637526153846	8.75393456153846	8.48633614871795	8.66278477435897	8.37732229230769	8.47788065128205	8.46397144102564	8.56101698461539	8.25490028717949	8.74701572307692	8.56829763076923	8.82247634871795	9.04474508717949	8.60946981538462	9.20095382051282	8.55377201538461	8.34585374358974	8.6566516	8.30393168205128	8.45660135384615	8.51975369230769	8.40009289230769	8.49075836410256	8.54484227179487	8.47442170769231	8.77851882820513	8.48089011794872	8.5018573025641	8.54785656410256	8.50315404102564	8.43570019487179
AIP	8.77169496923077	9.10141151025641	8.49232561538462	8.27389623589744	7.76278377435897	8.00550074871795	8.0050824051282	8.32209606153846	7.64209169487179	7.62255605128205	7.81772225128205	8.95267527179487	8.95965292820513	8.96140351794872	8.48775245641026	8.70180944615385	8.64989112820513	8.55751359230769	8.72644714358974	8.57840221538462	8.79815912820513	8.04120075897436	8.60626502051282	8.17414538974359	8.22031947435897	8.13698605641026	8.48875828717949	8.27721953333333	8.21778943846154	8.02529690769231	8.78517194871795	8.26446839487179	8.89675517948718	8.22806071794872	8.12532882564103	8.64877116923077	8.51376265641026	8.5192646	8.44510142051282	8.11871404615385	8.10610423589744	8.42894046153846	8.07325716410256	7.59451725897436	8.55103278461539	8.22785744102564	8.07904528205128	8.06863465641026	7.89777343589744
AIPL1	6.24060776923077	6.51395901025641	6.29612497948718	6.20912128461539	6.23344521025641	6.26584153589744	6.26004454358974	6.24250727179487	6.24488334871795	6.24446076923077	6.25095294871795	6.25249419487179	6.24269778461538	6.29230318461538	6.23323989230769	6.22717286666667	6.21126702051282	6.19711680512821	6.15411173846154	6.22040603589744	6.22958902051282	6.25868437435897	6.33363901025641	6.22066427179487	6.26543904102564	6.24576223076923	6.2444314	6.28045223589744	6.21705972051282	6.22633405128205	6.19480930769231	6.20945670769231	6.23434322051282	6.20785778461538	6.28024855897436	6.17039885641026	6.32264131282051	6.21863606666667	6.18199366666667	6.28388548717949	6.23474461025641	6.22624101538462	6.2124134974359	6.23773636923077	6.25820292051282	6.24943788205128	6.24613755897436	6.21676228205128	6.24702444102564
AIRE	9.68598797948718	9.86571912307692	9.66183054358974	9.55743664615385	9.40203841025641	9.57599340512821	9.35881158974359	9.44141585641026	9.32640891794872	9.24060303589744	9.33322456923077	9.65968916923077	9.71132451282051	9.74600295897436	9.49193611282051	9.58000293333333	9.49014760512821	9.52482084615385	9.55156172307692	9.44508608717949	9.44056908717949	9.46734158461538	9.8421161025641	9.43404917435898	9.46189052820513	9.58979567179487	9.51088721025641	9.41208637435897	9.44612084102564	9.38731652820513	9.65025453333333	9.46908905641026	9.90872390769231	9.54964811794872	9.29254806666667	9.53151674871795	9.64208933846154	9.55063198461538	9.50712843589744	9.35967824615385	9.5305751948718	9.52369987179487	9.4803520974359	9.71342922564103	9.78753238974359	9.53996323076923	9.51541683076923	9.49193611282051	9.43694794358974
AJAP1	7.23317146153846	7.58661516410256	7.48465954871795	7.21093708205128	7.07056688205128	7.24534149230769	7.11951206153846	7.11538196923077	7.07093623076923	7.12333142051282	6.93646345641026	6.98047828717949	6.98869813333333	6.67296861538462	6.68325766153846	6.77522937948718	6.64916777435897	6.63590633846154	6.62473819487179	6.98195906153846	6.75982346666667	7.04147528717949	6.78330243589744	7.20768345641026	6.98711366153846	7.07945837435897	7.2707790974359	6.96420185128205	6.98782918974359	6.82933573333333	6.52008426666667	6.86827192820513	6.93334234871795	6.82391777948718	6.79193062564103	6.96062034358974	6.89251035384615	6.88970470769231	6.86202572820513	6.73590986666667	6.73185638974359	6.61150097435897	7.00814034358974	7.13030942564103	6.82844518974359	6.79942367692308	7.17357915384615	6.82826535897436	6.97959933333333
AJUBA	6.77587194358974	6.64791645641026	6.73284808717949	6.74401015897436	6.70214845641026	6.55541008205128	6.68378033846154	6.74182698461538	6.74329910769231	6.69114388717949	6.67065311282051	6.5793457948718	6.50867982051282	6.42457873846154	6.50165664615385	6.52276782564103	6.40072555384615	6.4691834	6.4470974974359	6.58117574358974	6.61872164102564	6.63770495384615	6.39457276410256	6.74628384102564	6.62488717948718	6.62722718461538	6.70489073333333	6.65754826666667	6.64384752307692	6.61505341025641	6.28215246666667	6.67698102051282	6.54213937948718	6.5698736974359	6.69182776410256	6.61491428717949	6.52056243076923	6.50827068205128	6.5974689025641	6.57030101025641	6.55501854871795	6.49425393333333	6.64886991282051	6.67047656923077	6.3592870974359	6.53042774871795	6.62914093846154	6.64341195384615	6.65088393333333
AK1	8.41139348205128	8.7840467948718	8.56962434102564	7.84414647692308	7.5115293948718	7.78427774358974	7.93299470769231	7.96654178461538	7.54581604615385	7.71924029487179	7.56091128205128	7.75424107692308	7.43313208717949	7.81576996923077	7.35814701025641	7.94413294871795	7.57847035897436	7.47222516666667	7.52953339487179	7.0524460974359	7.35925583589744	7.93707736410256	8.16470975384615	7.8656917948718	7.74248181538462	7.69184864102564	7.89281785128205	7.73050504102564	7.8434467051282	7.63868744102564	7.62240036153846	7.33135742564103	8.28237715897436	7.72821835897436	7.2080664025641	7.72771548461539	7.45885258461538	7.59014134615385	7.54100475128205	7.40065487435897	7.50787376410256	7.42852232307692	7.80231038461538	7.48854442307692	8.37119452820513	7.76047205384615	7.68662624102564	7.56451129230769	7.47953364615385
AK2	7.56123878974359	7.67546321538462	7.67996571282051	7.28893263589744	7.37782607179487	7.59157525128205	7.4616506051282	7.46574947179487	7.3733947948718	7.28007732820513	7.41010882051282	7.58905977435897	7.50787376410256	7.74450642564103	7.46781724615385	7.53697838461538	7.52020578974359	7.58472408205128	7.3510166974359	6.92695765128205	7.16528007692308	7.66012143589744	7.86136428205128	7.4534681948718	7.42476170769231	7.4458077025641	7.64631403589744	7.51280418974359	7.5630295025641	7.39945253333333	8.05985604615385	7.37591924102564	7.66171007692308	7.57862984615385	7.30891565128205	7.88575142051282	7.68094952307692	7.61506385641026	7.63648921025641	7.52953339487179	7.39303244615385	7.59000034871795	7.39857384615385	7.40879164615385	7.85677587692308	7.71209865128205	7.36828766153846	7.46217520512821	7.39690375897436
AK3	10.4030655435897	10.2401476666667	10.1734094974359	10.3463052051282	10.069635848718	10.4294260820513	10.2324465487179	10.460288974359	9.70582641538462	9.77123734871795	10.2338729128205	10.6537485179487	10.7878568512821	10.8490582564103	10.6740253846154	10.5035260512821	10.6537485179487	10.4164240512821	10.3153929333333	10.3037904769231	10.6098315435897	9.78435521538461	11.0359542871795	9.84818994871795	10.0382160615385	10.433136574359	10.1553629230769	10.2543392410256	10.5236452820513	10.5713544871795	11.1934948051282	10.2694712205128	10.2592102205128	10.5482333948718	10.2417254051282	10.4938971538462	10.986329	11.0755037179487	10.6537485179487	10.5338664051282	10.5421780564103	11.0029244871795	10.0803877179487	10.2528235897436	10.9052504512821	10.3252825846154	10.1405758102564	10.4237860769231	10.1837824461538
AK4	7.73217261538462	8.23918397948718	7.77703103589744	7.84362733333333	7.71408877948718	8.01246155384615	7.91104752820513	7.61939087179487	7.65916898461538	7.78213006666667	7.92632108717949	8.27120791282051	8.00467083589744	7.64826654871795	7.78473715384615	7.69033105641026	7.6744628974359	7.84395252820513	7.61214302051282	7.85886141538462	7.73482864615385	7.84894456923077	8.03944227179487	7.8804966	7.638043	7.79431186153846	8.03866133333333	7.6660459025641	7.84221863076923	7.69515051282051	7.84185836923077	7.86060807692308	8.00196131282051	7.92819220512821	7.71605568205128	8.00665940512821	8.63201033333333	8.01710325128205	7.95949271794872	7.81593696410256	7.87241455897436	7.82885443076923	7.94345719487179	7.9177344	8.27721953333333	7.78041615384615	7.79019267179487	7.63372006666667	7.84932387179487
AK5	8.39291715897436	7.4045024974359	8.16129772820513	8.53605837435897	8.4966338	8.05474847692308	8.42589815897436	8.50507134871795	8.5314859025641	8.4985869948718	8.32943154871795	8.26186536923077	7.8281957025641	7.89150753333333	8.1487652974359	8.0245637948718	7.95266778461539	7.98235265641026	8.10654041538461	8.65041572820513	8.48034520512821	8.2828166974359	6.92060837948718	8.36968945641026	8.33993192820513	8.28963107692308	8.34956812307692	8.30910618461538	8.2743858	8.1978304051282	6.82391777948718	8.48732462051282	7.54353129230769	8.12934394871795	8.61258847692308	7.91438932820513	7.44836782051282	7.7435102051282	7.94728311794872	8.27259048717949	8.30285248205128	8.10104155897436	8.63848631794872	8.33770023589744	7.12762038461538	8.29648053846154	8.27721953333333	8.45703829230769	8.41563105641026
AK6	6.36537337948718	6.28396646153846	6.35541316923077	6.39852412307692	6.94902278461538	6.50855359487179	6.76449922564103	6.49682165641026	6.80666326153846	6.85016125128205	6.82643021538462	6.41397408717949	6.3604012974359	6.39117852820513	6.51434706666667	6.4393566	6.46437917948718	6.4584015025641	6.55670431794872	6.58448886666667	6.43819636923077	6.6622985948718	6.4308386051282	6.6988329948718	6.71231824102564	6.56919067179487	6.62293495384615	6.74998923076923	6.57763361025641	6.65459236410256	6.303076	6.63266761025641	6.69182776410256	6.63669778461538	6.87548116923077	6.4776112974359	6.44986173846154	6.46596444102564	6.69334898974359	6.59035081538462	6.72050718974359	6.59633913846154	6.77770017948718	6.93354047692308	6.47657124615385	6.7664286	6.85034815384615	6.86517617948718	6.90870536923077
AKAIN1	6.29741345128205	6.31723007692308	6.21668287435897	6.19475184615385	6.28595408205128	6.24413834871795	6.27724297435897	6.19439464871795	6.22628943076923	6.23502978461539	6.26281937948718	6.32304774871795	6.31993560512821	6.35989974871795	6.28298836410256	6.30891455384615	6.27274690769231	6.34744066153846	6.34013461538462	6.37638960769231	6.37195543589744	6.21572255384615	6.31476753333333	6.19639633846154	6.20547251282051	6.26603002051282	6.19034442051282	6.21498614871795	6.31049096923077	6.21830033333333	6.26479808205128	6.18820008717949	6.23854036410256	6.22110737948718	6.22838306666667	6.24484788717949	6.23285983589744	6.26160363589744	6.20597671282051	6.22281856923077	6.22425976410256	6.24709731282051	6.23858527692308	6.17822864102564	6.27176371282051	6.25781663589744	6.20246200512821	6.23281663589744	6.18219203076923
AKAP1	7.44893200512821	7.02892506666667	7.48170686666667	7.63244828717949	7.60044225128205	7.30782834358974	7.51166996923077	7.48405455384615	7.58013391794872	7.55892057435897	7.65367154871795	7.47780628461538	7.54457833076923	7.50803837948718	7.66141708717949	7.61199634615385	7.59203203333333	7.75473448717949	7.68662624102564	7.22479227692308	7.10832686153846	7.46882340769231	7.48637135897436	7.40065487435897	7.3718623	7.34111911794872	7.35394450769231	7.49395246410256	7.33835795641026	7.30304921025641	7.42852232307692	7.56195531538462	7.74146072820513	7.44865174358974	7.60078294358974	7.49050053076923	7.05111493333333	7.5841722974359	7.82390497948718	7.41940029230769	7.5067410974359	7.55978088717949	7.68485533333333	7.83620098461538	7.82358247692308	7.60916371282051	7.71939171794872	7.76047205384615	7.99557905384615
AKAP10	6.39010764102564	6.35573708205128	6.6381309025641	6.72467368461538	6.83815694871795	6.68050265128205	6.80650089230769	6.80148686153846	6.6355610974359	6.76688134358974	6.68016698717949	6.47123614358974	6.37325058717949	6.65799412820513	6.56207368461538	6.44530015384615	6.5249484974359	6.52745373846154	6.53067347692308	6.7412385974359	6.56280922051282	6.79484364615385	6.48445015897436	6.73745379487179	6.67408536923077	6.70121972307692	6.69138883589744	6.65918577948718	6.87821754358974	6.69227134871795	6.62937086923077	6.63833907179487	6.52831696410256	6.73966706153846	6.80034028461538	6.7703424974359	6.80295574871795	6.63718994871795	6.88808076410256	6.79710595128205	6.62495750769231	6.84052037692308	6.7167148	6.75756410769231	6.63563882564103	6.63017195897436	6.70356313333333	6.82975086153846	6.69276174871795
AKAP11	8.33770023589744	7.5756406	8.10182929230769	8.87784472820513	9.04957652307692	8.46845427179487	8.86871678974359	8.7385886974359	9.01400834358974	9.17514738974359	8.92552888717949	8.60465345641026	8.61466844615385	8.34183561538462	8.5295188	8.63520511282051	8.42339052820513	8.52797678461538	8.7978818974359	9.15757174358974	9.02056497435897	8.70059206666667	8.10821756410256	8.87198378974359	8.90258956923077	8.67458916410256	8.62760840512821	8.78349753846154	8.76568748717949	8.72914594871795	8.13911151282051	9.04725861538462	8.23786632307692	8.4823450974359	8.9208998051282	8.56465476923077	8.29329578461538	8.40009289230769	8.61574771282051	8.75310681538462	8.87718965641026	8.50162151282051	9.254163	9.13480311282051	8.2748638974359	8.95895802051282	8.86871678974359	9.10472312307692	9.10472312307692
AKAP12	6.87016933846154	6.88291814871795	6.81725891282051	6.94879188205128	7.25380061538462	7.26976434358974	7.14667834871795	7.00553644102564	7.14154029230769	7.18894958974359	7.21041208717949	7.07623853333333	6.89958800512821	6.64507524615385	6.9861838974359	6.98258375897436	6.89010979487179	7.02415462051282	7.0657876	7.13955078461538	7.06278544102564	7.20150933846154	7.23897334358974	7.21994079487179	7.08946815384615	7.09662387692308	7.16405155897436	7.22616694871795	7.22293638461538	7.14154029230769	7.12239384102564	7.48374909230769	7.17554583076923	7.16505068205128	7.3055573025641	7.3786424	7.26071367692308	7.10112320512821	7.42700581025641	7.34678882564103	7.30730863076923	7.08903188717949	7.23210292820513	7.51767231282051	7.26362082051282	7.06439234358974	7.1295492974359	7.25176011282051	7.46415186153846
AKAP13	7.76918903076923	7.55595513846154	7.70894757435897	7.71543825641026	7.69157363076923	7.95078384615385	7.79746477435897	7.73050504102564	7.61214302051282	7.58661516410256	7.80371147179487	7.91146207179487	7.7428109948718	7.54474473846154	7.45964517435897	7.85430325128205	7.58111456923077	7.70894757435897	7.54683166153846	7.44468175384615	7.71311193333333	7.6637168974359	7.77467499487179	7.93971392820513	7.72450447179487	7.94842607179487	7.86348880512821	7.71378157435897	7.67764483589744	7.75326940512821	7.74488994871795	7.64885304102564	7.68162803076923	7.57831087179487	7.75326940512821	7.99539943076923	7.47564368205128	7.71574813333333	7.68834767692308	7.68611674871795	7.4866633025641	7.62224467179487	7.84965524102564	8.10778402051282	7.78307171794872	7.70790687692308	7.80231038461538	7.90485158461538	7.71209865128205
AKAP14	6.12556330769231	6.17902976410256	6.16742370769231	6.18373909230769	6.2672427025641	6.15815129230769	6.15837547179487	6.2023052	6.17062964615385	6.17846252307692	6.31240854358974	6.18450627179487	6.17407745641026	6.12815472820513	6.17829715384615	6.15655212820513	6.17307848717949	6.12516074871795	6.13806665128205	6.21366895897436	6.23399176410256	6.20595004102564	6.17727156923077	6.17455405641026	6.1601508	6.19773736923077	6.2606954974359	6.2511564051282	6.16346596410256	6.16366889230769	6.15803891282051	6.12240993846154	6.16373866153846	6.14489086666667	6.24788949230769	6.17280262564103	6.16786136410256	6.17835721538462	6.26962816923077	6.19031385128205	6.24043122051282	6.13753975897436	6.27354711282051	6.17805314871795	6.20577877435897	6.18095006666667	6.24342614358974	6.20689357948718	6.20271378974359
AKAP17A	8.04533202051282	7.81908015384615	8.13336961538462	8.40806585128205	8.51731757948718	8.55324563076923	8.2996649025641	8.73793776410256	8.64404955897436	8.53808467179487	8.35891964102564	8.48732462051282	8.19948174871795	8.60841037435898	8.34404253846154	8.30729438461539	8.53963540512821	8.47884082564103	8.3852587025641	8.24189233846154	8.2946652051282	8.5132961948718	8.1978304051282	8.14369508205128	8.2734371025641	8.42491203589744	8.470894	8.05314575384615	8.48732462051282	8.43875077435897	8.30013963589744	8.27259048717949	8.06944637948718	8.33176804102564	8.39051479487179	8.19232987179487	8.53963540512821	8.3262821025641	8.5000486051282	8.13656338461538	8.49952590769231	8.69530665128205	8.50315404102564	8.4530688	8.11420029230769	9.06367375897436	8.45608747692308	8.39530126666667	8.2804754974359
AKAP2	6.21873806153846	6.33838472820513	6.30217558461538	6.26852501025641	6.24636478974359	6.22348027692308	6.31102963589744	6.28379811794872	6.27252761025641	6.26927116923077	6.2784277025641	6.26142376410256	6.19571968205128	6.27328905128205	6.24669007179487	6.19606575384615	6.23880986153846	6.19718514358974	6.22906765641026	6.18598198974359	6.22076659487179	6.31986464102564	6.27878238974359	6.32432616923077	6.25989829230769	6.31708841025641	6.26121509230769	6.29693190769231	6.33731076923077	6.25628352307692	6.2544138	6.24469115897436	6.24613755897436	6.28118892820513	6.29202153846154	6.2423953025641	6.33058781538462	6.26852501025641	6.2376764974359	6.35861383076923	6.26836730769231	6.27590341025641	6.27372751794872	6.32599027692308	6.30504232307692	6.26500164102564	6.27470206666667	6.27084739487179	6.3202000974359
AKAP3	6.16565195641026	6.29672565128205	6.24871683333333	6.22334051538462	6.20651664102564	6.2583136	6.2368690974359	6.2614026	6.20978933846154	6.35439672820513	6.10823388205128	6.21164894871795	6.15975695384615	6.20975870769231	6.22079678974359	6.17948774871795	6.0889221	6.06018929230769	6.19960963076923	6.21593192051282	6.24016804358974	6.20119019487179	6.24010798461538	6.27351374358974	6.19619578461538	6.23975230769231	6.27729011794872	6.36302790512821	6.18099844871795	6.26233434615385	6.12171102564103	6.22370971282051	6.22690056410256	6.17550963589744	6.09837044615385	6.1611065	6.28968980512821	6.23802544615385	6.16875861794872	6.21079418717949	6.24269778461538	6.17454481282051	6.11197989487179	6.28339509230769	6.21623246666667	6.1470060025641	6.1686326051282	6.08435488205128	6.20191574871795
AKAP4	6.44697934871795	6.94581894871795	6.41130157948718	6.33925383589744	6.2376764974359	6.28412871794872	6.27504511794872	6.29918751282051	6.24530961538462	6.2720940974359	6.2436927025641	6.66063257435897	6.81966848205128	6.69593344102564	6.41887481025641	6.57724632820513	6.63590633846154	6.58255100512821	6.43135964615385	6.6749788974359	6.77145351794872	6.23547174871795	6.45574505641026	6.25246207179487	6.19913025128205	6.22147194358974	6.27986314871795	6.19158395384615	6.19812024615385	6.20311799487179	6.4820851025641	6.2181707025641	6.26969213846154	6.2596242	6.19072970769231	6.2192697025641	6.38170969230769	6.19425277435897	6.25575452307692	6.21888563589744	6.26661988717949	6.26460719487179	6.26657461025641	6.28286267179487	6.45895118974359	6.24735701025641	6.21336041025641	6.21707574871795	6.23482552307692
AKAP5	6.21985490769231	6.19354197435897	6.25388377948718	6.25789746153846	6.25876782051282	6.21348566666667	6.24625915897436	6.22787267692308	6.27415062564103	6.31957978461538	6.32540235641026	6.15558016923077	6.13637745641026	6.1711053025641	6.11264067948718	6.19885621025641	6.14830415384615	6.2134298	6.13005198461538	6.19988340769231	6.24016804358974	6.20913722051282	6.15496295384615	6.22771894871795	6.25401882307692	6.27420701025641	6.18597063589744	6.17097770769231	6.20203124358974	6.23460244871795	6.16135499487179	6.16938131282051	6.25234001794872	6.15555024102564	6.18763216153846	6.1738069974359	6.13588575384615	6.0644114974359	6.19487725897436	6.21309886153846	6.15107096410256	6.14592866410256	6.32505434615385	6.64484923846154	6.17256896410256	6.21172023589744	6.4100022	6.14252722564103	6.16260514871795
AKAP6	7.56873555384615	6.51524966666667	7.13867347692308	7.64487122051282	7.9585247974359	7.34531417948718	7.78427774358974	7.52778737435897	7.90268333333333	7.87452611794872	7.75489988205128	7.37548407435898	7.02180737435897	6.87494692820513	7.60977371025641	7.46052878974359	7.16991768205128	7.24980619230769	7.52264835641026	7.74469818717949	7.65934031282051	7.63308323589744	6.42432179230769	7.91814867692308	7.85938712564103	7.70412765897436	7.8068909025641	8.1978304051282	7.77073058205128	7.82042522051282	6.54254509230769	7.64472885641026	7.40108218974359	7.57694823589744	7.82024807179487	7.3041144974359	7.12738868205128	7.08049832564103	7.25568776153846	8.21152965128205	7.62697878717949	7.33911551538462	7.74365935384615	7.80300972820513	6.77958929230769	7.47460052820513	7.78459811794872	7.79551020769231	7.77401231282051
AKAP7	7.20250677435897	7.44443722051282	7.17269205128205	7.28295768205128	7.3786424	7.22616694871795	7.39116546666667	7.16701169230769	7.30291121025641	7.43684321025641	7.27259861538462	7.17288384615385	7.28786353846154	7.01447186153846	7.17335565128205	7.13987734358974	7.00422160512821	7.01995882564103	7.20969220512821	7.02526256923077	6.90036575384615	7.26199433333333	7.52425406666667	7.4238739025641	7.41545604615385	7.26667637948718	7.38703977948718	7.38358254358974	7.30215086666667	7.23820787179487	7.15121185641026	7.09706068205128	7.76513022564103	7.16675418974359	7.0490430051282	7.10157322051282	7.24461295897436	7.26565871282051	7.13360254358974	7.14592517948718	7.18115873846154	7.11787821538462	7.09159522051282	7.2234521025641	7.47406587179487	7.25657731794872	7.26099441025641	7.09396514871795	7.18115873846154
AKAP8	7.44188586666667	7.01278272051282	7.17335565128205	7.41136016923077	7.36948510512821	7.37995698461538	7.41828295384615	7.50429482307692	7.79308825641026	7.64581064615385	7.2722343051282	7.13785927692308	7.02006048461538	6.82844518974359	6.80979205128205	7.13313377948718	7.04230187435897	7.04626210769231	7.10596997435897	6.90160158461538	6.81580835897436	7.32472365897436	7.07933677948718	7.1553784	7.52065167435897	7.15084221794872	7.32989505641026	7.06289154358974	7.27715187948718	7.33135742564103	7.21257477435897	7.39172604615385	7.24473937692308	7.0045501974359	7.54177017435897	7.11577745897436	7.57516332307692	7.05444173333333	7.53714012820513	7.22824664358974	7.40710742564103	7.29706641025641	7.08168434615385	7.81645524615385	6.93163778974359	7.08349212307692	7.28295768205128	7.3075821025641	7.53560031025641
AKAP8L	7.39076994615385	7.11927756410256	7.49683848974359	7.14317138205128	6.65020786153846	6.94782788461538	6.97580912820513	7.25644802051282	6.83596535641026	6.67197170769231	6.71820668717949	6.92667312307692	6.63074074871795	6.82844518974359	6.6724022974359	6.85457507179487	6.71624261794872	6.70250652820513	6.72280083846154	6.57842643076923	6.66284382564103	6.93781154615385	6.68325766153846	7.11291335128205	6.88493016410256	6.98977111794872	7.19791630769231	6.96249287692308	6.99972501794872	6.86295008974359	6.9438342974359	6.83186851282051	7.00040501538462	7.02180737435897	6.90191223589744	7.10883409230769	7.25402230769231	7.01819408717949	7.1746839974359	7.09584940769231	6.85800823846154	7.03338182307692	6.73155590769231	6.61598105384615	6.74893741538462	6.85688482564103	6.98826107179487	7.01181900512821	6.92746271282051
AKIP1	7.22642957948718	7.19603665641026	7.1599608051282	7.08732002564103	6.97224487179487	7.00182781538462	6.95651955384615	7.16405155897436	7.10810131794872	7.03904431794872	7.1295492974359	7.03837145641026	7.03525478974359	6.92695765128205	7.01245945641026	7.04101113333333	7.07735427179487	6.80295574871795	7.04123257435897	6.9548204974359	6.86517617948718	7.02882634358974	7.29207912820513	6.94438495384615	6.91956436410256	6.96289604615385	7.03812110769231	7.14782888205128	7.02124364102564	7.08926786153846	7.1910389025641	6.90730991282051	7.16310415384615	6.97070634871795	6.91694742051282	7.04626210769231	7.01578610769231	7.16575118461538	6.96399289230769	6.87527225128205	6.93379473333333	7.0394665025641	6.98047828717949	7.11062651282051	7.01624582051282	7.05728106153846	6.90570186666667	6.99111515384615	7.01514605641026
AKIRIN1	7.31777952307692	7.54085619487179	7.28893263589744	7.12435692307692	7.00973007692308	7.25995281025641	7.05364228717949	7.13545030769231	7.03858927179487	7.01356021025641	7.04147528717949	6.90890753846154	6.73834633333333	6.97348853846154	6.80349365641026	6.84659787179487	6.83442803076923	6.76157132307692	6.66397448717949	7.09923225128205	6.75051239487179	7.11423415384615	7.38105049230769	7.19469096410256	7.24461295897436	7.1471705025641	7.02594054871795	7.05190751794872	7.0128908974359	7.1836837025641	7.30266174358974	7.03992553333333	7.47210629230769	6.98258375897436	7.03551477948718	7.31802578461538	7.12411445128205	6.97870575384615	7.1790072974359	7.05640732820513	6.94859594358974	6.81966848205128	7.15072044102564	7.35996311282051	7.21665702564103	6.89548017948718	7.24199215897436	7.00159501025641	6.97394135384615
AKIRIN2	8.2767752974359	8.37167500512821	8.73737288205128	9.02905516410256	9.48223483589744	8.70755036923077	9.20095382051282	9.10174694358974	9.30020195384615	9.40768908205128	9.52369987179487	9.22349111025641	8.97301544615385	8.66039604615385	9.26611211794872	8.86508790769231	9.00826455897436	9.08225712820513	9.29836816410256	9.62935786923077	9.53806577435897	9.20713907179487	8.36224711282051	9.42056403076923	9.42238928717949	9.10699878461539	9.29931453333333	9.13095141538462	9.26128071282051	9.48721242051282	8.82689774871795	9.55843177948718	8.96174564102564	9.04877383589744	9.54483885128205	9.5162902974359	8.98628706666667	8.91697863589744	9.47885355384616	9.71458406666667	9.4803520974359	9.11083736410256	9.41442576410256	9.50267282564103	8.93441244615385	9.24233295897436	9.28402688717949	9.42690311282051	9.52369987179487
AKNA	6.89710609230769	7.08865803333333	7.12565198974359	6.87745638205128	6.67561012820513	6.95766355128205	6.84881082820513	6.86761646153846	6.69630808717949	6.80069004871795	6.81126686666667	6.6443372	6.97570243076923	6.75719667179487	6.78945183846154	6.8421667025641	6.67974014358974	6.7381920974359	6.76698693333333	6.5891683025641	6.81580835897436	6.91989365128205	7.41530102051282	6.81454253846154	6.71493758717949	6.89527364615385	6.92500642051282	6.79293155128205	6.97812587692308	6.94361114358974	7.89132285641026	6.97013425897436	7.05299157948718	6.93636369230769	6.9389381025641	7.30718994102564	7.25568776153846	7.07185524615385	7.01514605641026	7.00873028717949	6.87016933846154	7.1482313051282	6.8687710025641	6.6985971025641	7.1471705025641	7.00885768717949	6.71427402564103	6.89279925384615	6.98144061538462
AKNAD1	6.36360255897436	6.33405652307692	6.32860574871795	6.27570445128205	6.2422702974359	6.27449124615385	6.27886504102564	6.25902516410256	6.3284114	6.29531220512821	6.26836730769231	6.25847765641026	6.26193474358974	6.41863565128205	6.27656066153846	6.24829075384615	6.23162091282051	6.26359152307692	6.21533245128205	6.18869808717949	6.18577673846154	6.254039	6.24097535897436	6.30384451794872	6.24422822564103	6.19752809230769	6.37509064102564	6.28412871794872	6.23636457435897	6.23880986153846	6.20441073333333	6.24282906153846	6.35223787692308	6.26675691794872	6.2455594	6.21714064102564	6.3178536051282	6.28919427692308	6.21581059487179	6.21620497948718	6.29248153846154	6.27431628717949	6.29660411794872	6.2958832051282	6.31021578461538	6.24756352307692	6.22022616923077	6.31035635897436	6.25017328205128
[truncated: 18,739 more rows]
[truncated: 146 more columns]
