# Supplementary material for: Identification and Exploration of Immunity‐Related Genes and Natural Products for Alzheimer's Disease Based on Bioinformatics, Molecular Docking, and Molecular Dynamics
Source: Immun Inflamm Dis. 2025 Apr 7;13(4):e70166. doi: 10.1002/iid3.70166 (PMC11973734; doi:10.1002/iid3.70166)
Supplement: Supplementary file 1 — Supporting information. [file IID3-13-e70166-s001.zip › Supplementary materials/S1-DEGS/1.GSE5281/diff.txt]

id	logFC	AveExpr	t	P.Value	adj.P.Val	B
GAS2L1	1.15465847568405	9.42107621891222	12.7974305791298	1.92270149108895e-26	4.16341780880401e-22	49.3784492033695
DTNA	1.5485788404485	9.62034727979342	12.4084446330962	2.35472453441628e-25	2.54946025341251e-21	46.9261304604445
MALAT1	1.52033806498622	12.6262776780153	12.3012881360916	4.69457962147762e-25	3.38854757078255e-21	46.250621805791
PXDC1	1.54751656063802	7.5979533212202	12.1209449029497	1.49879448605085e-24	8.11372395023627e-21	45.1140458752679
HSD17B7	1.17384563185197	8.96261411501599	11.9623598874152	4.15726239974121e-24	1.7073032075355e-20	44.1150855652602
NSUN6	1.67792215488824	8.61609255400932	11.9422667402215	4.73068220431006e-24	1.7073032075355e-20	43.9885572115665
NADK2	0.966154675628355	8.66183804937242	11.908876416217	5.86360602130721e-24	1.81386463979123e-20	43.7783195140905
AMER2	1.31055340168749	11.2278041323352	11.6884974582969	2.41624799781993e-23	6.54017926809909e-20	42.3916135476169
SEMA4C	1.26363312969308	9.52419285143597	11.5919931045795	4.48924509634266e-23	1.08011237018004e-19	41.784942122829
COL27A1	1.24065413076473	6.80978304334392	11.5600747896302	5.50951386753728e-23	1.19303013287652e-19	41.5843770658728
EPC1	0.92394464789273	8.70687686613448	11.5261793587096	6.84760788454556e-23	1.30597932464755e-19	41.3714396083669
SAFB2	0.97326199853989	9.1862503861273	11.5175482357182	7.23734732417596e-23	1.30597932464755e-19	41.3172259348526
ITPKB	1.60166734410607	6.93136153448227	11.4771965757885	9.37454326965543e-23	1.56151046123937e-19	41.0638177884925
NUCKS1	1.11027139574984	11.6996263034798	11.4473536070101	1.13509558822506e-22	1.74124883679046e-19	40.8764565354113
ERBB2IP	1.48511664453529	8.73359648150946	11.4378758557391	1.20618511830871e-22	1.74124883679046e-19	40.8169625402626
SRRM2	1.80066677987116	9.8807084544828	11.3295097862023	2.41488584189092e-22	3.26824612626913e-19	40.1370691876632
MAFF	2.0681071701562	8.34702325406624	11.2975001563934	2.96409524466155e-22	3.77555990752361e-19	39.9363668513983
KLF15	1.51932418175423	8.04220989218439	11.1698793514965	6.70549255148997e-22	8.06670753944244e-19	39.136804103616
ARHGEF40	1.20556364823805	7.04252827754461	11.1550058929135	7.37427410129806e-22	8.40434375734254e-19	39.0436884356666
BCL6	1.349040920901	9.40677677016066	11.1440303914597	7.91011649965715e-22	8.5642831341788e-19	38.9749856294583
MED13L	1.07045505301479	8.08728685358101	11.1164781487714	9.43279946742802e-22	9.72656379369935e-19	38.8025546703662
LINC00674	0.886361382226268	8.12128705117209	11.1045956622285	1.01767082992808e-21	9.92844285474592e-19	38.7282064940812
IFNAR2	0.907918444367628	7.73722890591031	11.0974763074332	1.06501839488406e-21	9.92844285474592e-19	38.6836657860668
SASH1	1.35906118929666	9.96371910178095	11.0923581985456	1.10040929395909e-21	9.92844285474592e-19	38.6516476643643
TNPO1	1.16572532651972	10.0600883681513	11.0782526796718	1.20414082444339e-21	1.0059357440306e-18	38.5634153449413
MAP4K4	1.25776221700349	9.1144714386414	11.0777737756769	1.20782900825694e-21	1.0059357440306e-18	38.5604199733456
SORBS1	0.860810950794564	9.03147906863195	11.0386878218342	1.55017221007987e-21	1.24323811248405e-18	38.3160077957883
CREBBP	1.03598159133632	8.40020906204075	11.0187238771553	1.76082021035814e-21	1.36174288696768e-18	38.191212943985
SLC35E1	1.35498501167312	9.42897919757653	10.9998811268792	1.98577548397784e-21	1.48275801138125e-18	38.0734543030473
JUND	1.24208382970603	9.7393703879081	10.9934135713769	2.06942459627796e-21	1.49371067359343e-18	38.0330412681291
IDH3G	-1.33873274380285	7.50162627209666	-10.8968778757304	3.82952224692764e-21	2.67498305596681e-18	37.4302219088503
NFIA	1.40881925448396	8.95918974859113	10.8649619599107	4.69290595700164e-21	3.10815334007493e-18	37.2310891262728
HP1BP3	0.983478709741652	10.326309271545	10.8635026393624	4.7367257884212e-21	3.10815334007493e-18	37.2219860414076
ANP32B	1.43628163617448	10.3205611840194	10.8385882962446	5.55107976164532e-21	3.49290126998553e-18	37.0666010160775
ATP5C1	-1.40217186473632	9.81819344295012	-10.8359340613815	5.64567952569934e-21	3.49290126998553e-18	37.0500503001011
FAM63A	1.65200046332055	8.74634868851903	10.7940440384616	7.37060382012524e-21	4.43341819780533e-18	36.7889226322032
NAV2	0.960970610331247	7.59459770752987	10.7618332367001	9.04668122549783e-21	5.29450906099811e-18	36.588237625665
TUBB	-1.1257354282496	9.21508286091703	-10.7559295533799	9.39278656352031e-21	5.35240526964391e-18	36.5514656881931
ACACB	1.59703464671341	8.21584284896521	10.7509768821859	9.69330720006998e-21	5.38202241308501e-18	36.5206197163395
MKNK2	1.58170846944756	10.1453843260426	10.7074039879471	1.27868034248692e-20	6.75949140115496e-18	36.249338789278
BBX	1.0693491603032	8.46061955296521	10.7068318003662	1.28333809842231e-20	6.75949140115496e-18	36.2457775785764
NFKBIA	1.28006177897863	8.56112552674935	10.7034676038935	1.31106788052327e-20	6.75949140115496e-18	36.2248399422594
TOB1	1.3967810936127	9.73089452887856	10.6540354373633	1.79468116737152e-20	9.01566568604989e-18	35.9173150278037
PFKFB3	1.35527500017341	11.4791127122598	10.6507987445783	1.83194463002769e-20	9.01566568604989e-18	35.8971873010686
SNRNP48	1.04332323774511	7.5251472831637	10.6426943918677	1.92866930414602e-20	9.28075669155066e-18	35.846793992609
CTD-3092A11.2	1.54889030843658	8.50854623284467	10.6174423695618	2.26393932483792e-20	1.05325744594494e-17	35.6898170223264
CTDSP2	0.972325564067642	8.88473578732266	10.6159076751032	2.28609494594126e-20	1.05325744594494e-17	35.680278769189
KLHL21	0.854917488523865	9.23871678278496	10.568058202662	3.09678438214718e-20	1.39703685439615e-17	35.3830094210136
KIAA0485	1.82892545890808	7.78241452262689	10.5358061467082	3.7992830414652e-20	1.67897295877321e-17	35.1827729001333
TRIM8	0.948855452820657	8.82510605209225	10.4993620729003	4.78603217270273e-20	2.0727348133541e-17	34.9566416844994
LUC7L3	1.01410386325903	11.3021730348465	10.4923083530558	5.00468113189359e-20	2.10880899844288e-17	34.9128905284864
RSF1	0.772406796636695	9.48731254222947	10.4904444895497	5.06410214828806e-20	2.10880899844288e-17	34.9013306876842
QKI	1.29415200936972	9.86017005527139	10.4848531584826	5.24661138980447e-20	2.14358722707219e-17	34.8666550224438
ICA1	-0.857143256500994	6.04724003712283	-10.4539184811268	6.38151811768233e-20	2.51483751820307e-17	34.6748693476016
ADAM33	1.57373575144368	7.80150687277627	10.4522025018406	6.45119560274458e-20	2.51483751820307e-17	34.6642338609099
RFX4	1.44232087978839	7.29936369598838	10.4509218646965	6.50368989652591e-20	2.51483751820307e-17	34.6562967975345
EZR	1.61649995633094	6.76614105165066	10.4340593670268	7.23596027805508e-20	2.74890322563166e-17	34.5518042527297
TAF3	1.07789509865221	7.81014877040005	10.3746415991566	1.05355906848426e-19	3.93340828775142e-17	34.1838622730786
DNAJC1	1.19730335379387	9.1331257741024	10.3706166603673	1.08069994325012e-19	3.96635196120986e-17	34.1589525784276
KDM2A	0.802030976735534	9.24575044598722	10.3528429000519	1.20913427911523e-19	4.36376561332687e-17	34.0489760975765
CEP104	0.814137007536742	6.84090058612269	10.3477964900358	1.24829851713461e-19	4.4312550967267e-17	34.0177577605644
CDK13	1.191876873668	8.96809661161752	10.3030619808178	1.65570294221583e-19	5.78267605011961e-17	33.74115036887
LOC101929787	1.63971996825363	8.32674786202533	10.2982252390576	1.70702060753798e-19	5.86727368819482e-17	33.7112575720887
IGF1R	0.835139859578735	8.40913854041459	10.2781825460511	1.93712601782857e-19	6.55414481094685e-17	33.58741663827
STAG2	0.880850345944566	8.90242793433148	10.2736221107911	1.99365953014989e-19	6.64164668705625e-17	33.5592451679811
SOX2	1.21190718604091	8.54337285871081	10.2638298958547	2.12066770009431e-19	6.95771793603671e-17	33.4987636686649
ATP8B1	1.48373116500258	8.92753351782265	10.2169040510464	2.85058988792466e-19	9.21293633330157e-17	33.2090910569506
NOTCH2	1.48844187929677	8.36286727923174	10.2143685455085	2.89649264593377e-19	9.22362525809557e-17	33.1934472407077
LPP	1.11396832558272	8.00330662247152	10.1677927604808	3.88374593588182e-19	1.21882078979109e-16	32.9062244994096
DIP2A	0.793592257816021	7.29736298836786	10.1607831107048	4.05892283823394e-19	1.25559878770168e-16	32.8630215959689
CPEB4	0.84353000395639	9.63388212636693	10.1429932901739	4.53967309774701e-19	1.38453635575512e-16	32.753405404214
NOTCH2NL	1.68618154050548	10.8058820939168	10.1332692626374	4.82602541285114e-19	1.45142714291498e-16	32.6935059819015
HIPK2	1.50490274193032	9.25645747662221	10.1191162837536	5.27526672663901e-19	1.56480309176221e-16	32.6063467210899
MSI2	1.07218426122733	7.54030791441513	10.11144571209	5.53591737695507e-19	1.61992912000791e-16	32.5591195879212
VCAN	1.29102498830132	8.14678241228063	10.1031332733377	5.83288781216194e-19	1.6840713691274e-16	32.5079493626478
PRR34-AS1	1.57027371560045	8.95391927086898	10.092197217292	6.24790427135752e-19	1.78015946173652e-16	32.4406425755022
MDM4	0.899308283542693	7.95784681263928	10.0775726738396	6.84923740490551e-19	1.92614788007563e-16	32.3506598331884
PSMD1	-0.858881538879459	9.41052157469242	-10.06754452555	7.29457622538195e-19	2.02508658441565e-16	32.2889747735834
GLUL	1.39366481734827	11.7344474510315	10.0496896749018	8.16009673545745e-19	2.23669284442526e-16	32.1791800744705
PGF	1.63890844104128	10.1173762695468	10.0266232601116	9.43139426748258e-19	2.55284264335085e-16	32.0374027834228
RP11-403P17.4	1.57840535994294	10.725876205144	10.0208318471317	9.78044632721501e-19	2.61463931814215e-16	32.0018175422013
PRR11	1.53617641025191	10.7513775742486	10.0039564185508	1.08726671414112e-18	2.8711796863429e-16	31.8981534382956
KIF5B	1.19295966984963	9.98174619356323	10.0008023584188	1.10898960050061e-18	2.89326033846267e-16	31.8787827827133
PLSCR4	1.589393707852	8.95242786391614	9.98392123195739	1.23282053334757e-18	3.14495818357741e-16	31.7751312151737
ZFP36L1	1.60571572880457	7.23419625310109	9.98370240787357	1.23451300269733e-18	3.14495818357741e-16	31.7737878811927
HIP1R	1.12879267532508	8.33604705224218	9.93650757904144	1.65931010372975e-18	4.13416193463427e-16	31.4842246520554
ERLEC1	-0.875924482249763	9.13146140406672	-9.93634541998973	1.66099606683837e-18	4.13416193463427e-16	31.4832302807617
SMAD5	0.913791757919264	7.73950245182547	9.93260409894346	1.70037195721351e-18	4.18407435926152e-16	31.4602892846709
ZC3H7B	1.22295173894554	7.64653072002436	9.92831139541796	1.74669784119647e-18	4.24977472508632e-16	31.4339698361295
ANKRD36	1.92260576572351	8.96732457911103	9.91251157040839	1.92830093887587e-18	4.63949205893533e-16	31.3371210458396
RP11-194N12.2	1.81473824115437	6.202766396126	9.8935245983079	2.17158176804635e-18	5.16741006651382e-16	31.2207844288153
PPFIA1	0.802482018786067	8.20724356188186	9.88940725112491	2.22824513750539e-18	5.2446108921241e-16	31.1955637334609
KMT2E	1.01903579143583	9.59040968605306	9.87148519275413	2.4925523066628e-18	5.80362662886843e-16	31.0858120753124
ATP5B	-1.20647179277924	10.5501922915029	-9.8634247716102	2.62139141206536e-18	6.02783779146393e-16	31.0364670870696
SEC62	0.707087108694759	10.7628230267983	9.86201962601727	2.64452105933811e-18	6.02783779146393e-16	31.0278659438798
LIFR	1.40368097759453	8.34701791604057	9.85382447400489	2.78352676339461e-18	6.27859255568197e-16	30.9777079066855
ACBD5	0.891663023629645	9.37230576627121	9.8298473377193	3.23343268780039e-18	7.21822179604429e-16	30.8310154302541
PSMB3	-1.12653634392743	8.68411423688086	-9.82050491254552	3.42773133451987e-18	7.57388717527483e-16	30.7738820734517
RAB11FIP3	1.41982740530699	9.05697037727116	9.81764972430703	3.48940047998745e-18	7.63227050440891e-16	30.7564239156057
PCYOX1L	-1.31659257905297	7.84700608847313	-9.80859212665143	3.69244374862845e-18	7.99561769328004e-16	30.7010491914305
KMT2C	0.722918416554849	8.40286065839623	9.79973940656502	3.90225889355977e-18	8.36628852288546e-16	30.6469392527549
KAT6A	0.665004896162133	8.30589372051603	9.78842300080249	4.18784285897746e-18	8.89054404591155e-16	30.5777883818146
ME3	-1.02775166294169	7.30826751041297	-9.76049704629708	4.9848222903163e-18	1.0479741929564e-15	30.4072276051459
RPS16P5	1.76910658940901	7.31267849260816	9.755588299018	5.13976661620102e-18	1.07015871449247e-15	30.377259584137
LOC202181	2.34142051498923	8.16829297923261	9.72813865401937	6.0988969887796e-18	1.25776681328603e-15	30.2097493797342
PTMA	1.11970903643176	10.5035567995502	9.70338487263214	7.11568537801652e-18	1.45361369033556e-15	30.0587940940507
KLHL24	0.921166556417005	8.3131840125835	9.6868942626173	7.88504965594132e-18	1.59572771261452e-15	29.9582849411583
NIPBL	0.757136257071292	8.22899724483919	9.65834542612413	9.41781502705199e-18	1.88827191292392e-15	29.784386929153
RHOQ	0.929036401951182	8.46948309760742	9.6544818225911	9.64686246467068e-18	1.916451007431e-15	29.7608630891388
FGD4	0.907013398417756	8.04220651218225	9.64418031863868	1.02850436704255e-17	2.02465759672177e-15	29.6981537156518
LRP4	1.71859439444302	9.61534225205677	9.63606753172862	1.08170798206478e-17	2.11020762555232e-15	29.6487803734907
RAD51C	-1.31081083487457	6.68050766028152	-9.63071174904928	1.11832398530675e-17	2.14918700613008e-15	29.616191818385
PALLD	1.11774575193425	8.04255935728465	9.63024981057209	1.12153935389627e-17	2.14918700613008e-15	29.6133812669615
CWC27	0.834301231945956	9.12267464328942	9.61740542956946	1.21472584213974e-17	2.29437126285815e-15	29.5352471265813
MT1M	1.59395702704605	8.0633766206194	9.61690691249052	1.21849402063678e-17	2.29437126285815e-15	29.5322151379842
MNT	1.19264919375733	9.92186283666208	9.61498648997446	1.23311915578688e-17	2.3018932930525e-15	29.5205354901351
DAZAP1	0.991505805066801	9.70878616816557	9.61162792430761	1.25911793256927e-17	2.33033672750897e-15	29.5001108227076
SOCS7	0.985453424535111	10.1364116471137	9.59850681943388	1.36602644425131e-17	2.50677429015406e-15	29.4203348757921
ZBED6	1.29949943310362	6.31241532141867	9.58504906171429	1.48506963307954e-17	2.70232754913481e-15	29.3385424881729
AFF1	1.12249169444384	8.43215365613991	9.57779340593322	1.55347963636002e-17	2.79820872415061e-15	29.2944575319906
RAP1GDS1	-1.0023319077194	8.80363779825717	-9.57674649924845	1.56360605718215e-17	2.79820872415061e-15	29.2880973306751
IQCA1	1.17722545925107	7.56057305434389	9.57511053050896	1.57956204584496e-17	2.80359315907597e-15	29.2781588171659
NME1	-1.39631043329634	8.97897722605104	-9.56429919823704	1.68916069156167e-17	2.97374679797369e-15	29.2124915216841
EPT1	-0.932888214031701	6.969850060365	-9.53833943130629	1.98422827470542e-17	3.46503863390897e-15	29.0548962043569
CCDC85C	0.812677002961559	7.04908815835963	9.52116177198348	2.20714372748109e-17	3.82347922199003e-15	28.9506794653563
CASP6	1.07349423265796	6.17118141592216	9.51275043048338	2.32522093056137e-17	3.9729715954622e-15	28.8996668138995
CEP85L	0.938005402837984	8.74572235832301	9.51174760382877	2.33971153625361e-17	3.9729715954622e-15	28.8935857568755
CCDC152	1.59530484904736	10.0679195607854	9.51114361754102	2.34848233222112e-17	3.9729715954622e-15	28.8899233201684
ID4	1.38924023535938	8.45203126184377	9.50862467308577	2.38541548734338e-17	4.00416953201036e-15	28.8746497035576
SEPT7	0.734580526969847	10.7994276920185	9.49905870874982	2.53101684414487e-17	4.21589528793177e-15	28.8166567195873
ANAPC16	0.892596440155884	9.49863761414638	9.47870146832393	2.87097683544851e-17	4.74565896143526e-15	28.6932965379354
UBXN2A	1.16464045139694	9.71137574600094	9.47582010165317	2.92263291597413e-17	4.79444645170483e-15	28.6758421010642
SCAF11	0.832651938588421	8.39117321407792	9.45964556202793	3.2302532324897e-17	5.25924086438587e-15	28.5778893784458
ITGB5	1.21706583835383	7.67709406673231	9.45614356712781	3.30098878304308e-17	5.33429933641903e-15	28.5566875692995
COPG2IT1	-1.27483319850981	11.0598200795173	-9.44896712815762	3.45079599062708e-17	5.53507676896584e-15	28.513246839648
NLN	1.21109815769921	9.18962596034642	9.43097586287027	3.85677650483378e-17	6.14078223791695e-15	28.4043824629549
SMC3	0.896192825147951	7.60610022473162	9.42610861239099	3.9745532337744e-17	6.28211501636137e-15	28.3749410866518
TP53INP1	1.21282513924263	6.2597174818019	9.41730318001216	4.19679376976795e-17	6.58531683264893e-15	28.3216891818577
SEPT9	0.993718122135551	9.66649209734392	9.41088644646734	4.36649566881127e-17	6.80230915197405e-15	28.2828921934284
ZBTB4	0.804155656584948	10.9191048337232	9.37682837843218	5.38830857705879e-17	8.32407865790679e-15	28.0770971291009
CHERP	0.786401618515221	8.87161564049461	9.37587136230573	5.42022301082875e-17	8.32407865790679e-15	28.0713175003437
ATF7IP	0.911781748613665	9.2576632123925	9.36296683023289	5.86938611382613e-17	8.95040048653458e-15	27.9934009789734
MEGF10	1.29559644791237	9.05489405350116	9.35925742116204	6.00522020195124e-17	9.09349917853511e-15	27.9710096544334
ADD3	0.990210852330467	10.9160544405923	9.35246282853263	6.26219342310204e-17	9.41677335998969e-15	27.9300017788724
GFAP	1.945989150323	11.2932996668243	9.34460122628607	6.57320322103078e-17	9.81628569297934e-15	27.8825649896696
RBM25	1.14120013304801	10.0143080596536	9.30372922344038	8.45544605716552e-17	1.25024017585708e-14	27.6361335339392
EMC4	-1.00132847366028	8.64138140978963	-9.30311734679012	8.48736057315001e-17	1.25024017585708e-14	27.6324467502907
CMBL	1.33437632900205	10.3018098187891	9.29834768531843	8.74028200241622e-17	1.27879774648865e-14	27.6037102472149
BRAF	-0.744346078610617	7.52253401627599	-9.29482410983874	8.93193038913333e-17	1.29806725265969e-14	27.5824840490854
NDUFA7	-1.58529844345005	6.35034083985286	-9.26175816112699	1.09469494791878e-16	1.58030162681556e-14	27.3834105745826
ANKDD1A	1.06884996373602	8.55218366704994	9.25124947415929	1.16775503917679e-16	1.67460712704201e-14	27.3201877980507
DDIT4	1.59118705672399	9.11601859851109	9.24288065879002	1.22939142884309e-16	1.75139750001107e-14	27.2698545496384
NACC2	1.36072312481938	9.36453842996137	9.24097572883993	1.24386738768851e-16	1.76043819692856e-14	27.2583995056942
BLVRA	-0.733765866490137	7.76570420116644	-9.23698429996971	1.27475128792535e-16	1.78933858867842e-14	27.2343999040844
PMP2	1.55513764123804	10.315921958582	9.23621205271553	1.28081408167154e-16	1.78933858867842e-14	27.2297569118667
AP3M2	-1.05534223075118	8.97023870446932	-9.22679746591668	1.3570740193588e-16	1.88372312917919e-14	27.1731629792349
SMAD1	0.890497350612843	8.46181410767386	9.21030994044905	1.50166437316432e-16	2.07114906601912e-14	27.0740939704069
PNISR	0.755348568917251	10.5305637291394	9.20679623362041	1.53440608458067e-16	2.10291325034872e-14	27.0529880934276
KNOP1	0.778807014547145	7.53761110241303	9.20219744319569	1.57833412192321e-16	2.14951239472486e-14	27.0253681554532
BRE	-0.781577182984369	7.88884235802427	-9.19409169612864	1.65882804735469e-16	2.24501640858865e-14	26.9766960839396
MXI1	1.22027930735653	10.4902315575388	9.18964014465958	1.70475777435302e-16	2.29284626371678e-14	26.949971760129
SYMPK	1.08671696388501	7.21063752085807	9.16464101466604	1.98720114537487e-16	2.65622553098441e-14	26.7999671600478
N4BP1	0.555352019130252	8.69694600951612	9.16169030863245	2.02346984192983e-16	2.6753050809139e-14	26.7822701461452
LOC100272216	1.61209310070112	8.91778299328346	9.16147155778322	2.02618469229648e-16	2.6753050809139e-14	26.7809582471991
HIF3A	1.08018061853521	5.67933198594618	9.1598824191946	2.04601606968956e-16	2.68511708927623e-14	26.7714281123508
CALM1	-1.9134266414833	7.21620394827267	-9.14714954739249	2.21204394965329e-16	2.88551805336099e-14	26.6950871628821
ESF1	1.05001128879057	8.79460183458171	9.13847634901636	2.33274203471749e-16	3.00963001977758e-14	26.6431053540369
PSMB7	-1.05084393217652	8.47120811379558	-9.13831936992101	2.33498588400588e-16	3.00963001977758e-14	26.6421646606225
TGFBR3	1.23838366411957	8.55683143539699	9.13627390071748	2.36442066437528e-16	3.0295363944605e-14	26.6299077002152
SAMHD1	0.958436593001553	8.33716729260863	9.13235044869548	2.4219167531339e-16	3.07564292209435e-14	26.6063998139504
ZNF423	1.40081179647719	7.9325909546904	9.13188616431611	2.42881195011607e-16	3.07564292209435e-14	26.6036182023525
STK35	1.09308159844775	9.66897472868107	9.11655381869859	2.66782140322454e-16	3.35014266311291e-14	26.5117844060967
TUBB4B	-1.26366141795943	10.4752491964846	-9.1160216272816	2.67652480243158e-16	3.35014266311291e-14	26.5085976962102
ANXA6	-1.26212967005078	7.11340975535983	-9.1150589165324	2.69234067188427e-16	3.35057154649322e-14	26.5028332284192
ATP6V1G2	-1.4161423261575	9.37456163009448	-9.10939609612138	2.78727143796713e-16	3.44889004101373e-14	26.4689295980979
PTPN3	-1.40828704636509	6.13339271787872	-9.10105574436541	2.93318190982067e-16	3.60881369745777e-14	26.4190076043154
MED13	0.654938839780145	9.42476346639503	9.08723009393405	3.19197207970686e-16	3.90502618158036e-14	26.3362848674857
HNRNPUL1	0.748291158668361	7.7841081857395	9.07901846869296	3.35629818151495e-16	4.08299330463622e-14	26.2871714153485
C9orf64	1.28677635632723	9.81491853434042	9.0755390064509	3.42843960738339e-16	4.1474542602391e-14	26.2663651549517
PCDHGA4	1.1744354857671	7.61248796269177	9.07365181239319	3.4682105813299e-16	4.17225732933986e-14	26.2550813043479
PALD1	1.45749764417307	6.97732685406275	9.06430901032639	3.67196225085421e-16	4.3929652254142e-14	26.1992302131068
FAM161B	0.974260794065424	9.43065798669531	9.05864156799754	3.8013153387606e-16	4.52272979920451e-14	26.1653593659781
DAAM1	0.695610198978956	9.20510344109758	9.05462027537877	3.89583535236438e-16	4.57959302457859e-14	26.1413306905352
NSL1	0.700729350652772	8.14001516743301	9.05434496457806	3.90239132246757e-16	4.57959302457859e-14	26.1396857349025
MYO10	1.25940411823442	8.01885469449077	9.05391905029291	3.91255523019783e-16	4.57959302457859e-14	26.1371409696776
MLLT11	-1.18879274648075	12.4439816039863	-9.0481991808073	4.05163061942922e-16	4.71688222758711e-14	26.1029694691297
IRF2BP2	0.879421396672518	8.95739330028024	9.04279391640814	4.18757037914104e-16	4.8490721384984e-14	26.0706838889809
ORC5	-0.925079268347459	7.47482519896023	-9.03741019221638	4.32747557810319e-16	4.98442320043864e-14	26.0385331773922
ZNF721	1.16404000781754	10.8412232916775	9.0220697845969	4.75212875119205e-16	5.44458179779432e-14	25.9469568958304
TJAP1	1.05234817153211	8.05157881564183	9.02020027525717	4.8066345250672e-16	5.47804547398974e-14	25.9358001113276
ZNF160	1.36351153234303	9.19569129057068	9.0097965057348	5.12150953120032e-16	5.8063438423357e-14	25.8737266874491
ZNRF3	1.26543941746531	9.13322607199874	9.00749344469564	5.19393898825835e-16	5.85778931519512e-14	25.859988786362
DDX59	1.18068543405839	8.64999609140973	9.0061556983396	5.23647670276395e-16	5.8751640684793e-14	25.8520095745578
CEBPB	1.25621362672421	9.37750310728908	8.99300754271855	5.67343987912339e-16	6.33261170837824e-14	25.7736058816578
SUZ12	0.768788101375435	7.96281065775775	8.98423048294951	5.98512367577293e-16	6.64624964488138e-14	25.7212884019389
ITPRIPL2	1.00574470832328	6.86558961899885	8.9768482071427	6.26041646518363e-16	6.91648255801461e-14	25.6772978595056
FBXW12	1.30374068492668	9.72690671947409	8.97001011497167	6.52663175522773e-16	7.17399411308128e-14	25.636560734654
FAM162A	-0.976069032147405	8.68448218971661	-8.96609813668675	6.68395968634473e-16	7.3098213660661e-14	25.61326020762
TUBB3	-1.33049983000947	10.0840264998002	-8.96425179392059	6.75951806179693e-16	7.35530673920355e-14	25.6022641899243
KDELR1	0.807676590863432	8.55126042244842	8.9570828529423	7.06103025747025e-16	7.64497745976304e-14	25.5595762070471
SLC35B1	-1.16851372963658	7.459232827703	-8.95021290756328	7.36250184995769e-16	7.93172214223801e-14	25.5186792677606
KANSL1	0.934225122795727	9.24934422080817	8.93981291093305	7.84339760696486e-16	8.40796691986223e-14	25.4567877526739
EIF3H	-0.785647094685578	8.81030012443298	-8.93590166417757	8.0322247423125e-16	8.56797017586379e-14	25.4335177142929
EIF5B	0.859463282292319	9.43020442118433	8.93422947517056	8.11432730351185e-16	8.61311977599243e-14	25.4235700326197
PKN2	0.745270078449534	8.31929785193596	8.93293779092756	8.17831814847483e-16	8.63869761888166e-14	25.4158863614364
HDAC7	1.25891551031363	5.6192430710973	8.92660028887754	8.49962443506429e-16	8.93450813188748e-14	25.378192694031
MAML1	0.78659001145056	9.0419429382671	8.92143956954239	8.7705142231483e-16	9.17472053082383e-14	25.3475048258857
FAT1	1.4124209565618	9.31985895918874	8.91985473056972	8.8554132967201e-16	9.19752273106424e-14	25.3380818844644
PACS2	0.823294817646557	8.50248299889838	8.9194493225436	8.87726171050349e-16	9.19752273106424e-14	25.3356715494503
KANK1	0.998422311536434	7.78829012949662	8.91767204178743	8.97367774210159e-16	9.25314370606989e-14	25.3251052420662
NDUFAB1	-0.965310327187636	10.0014931735998	-8.91342010262295	9.20858677986466e-16	9.45036673607533e-14	25.2998294454569
RAI1	0.649762815053128	8.84310755389588	8.9110290851875	9.34335921529893e-16	9.54344813434354e-14	25.285617744217
TJP1	1.08896848787626	10.3059235678572	8.90236949889013	9.84808303190089e-16	1.00084541285468e-13	25.2341577600593
SLC25A4	-1.06586065946002	8.15715278774452	-8.90165271377797	9.89105561794136e-16	1.00084541285468e-13	25.2298989890443
NDUFS7	-0.873443247603892	7.48023480374581	-8.89637476125748	1.02132702649673e-15	1.0286425782214e-13	25.1985436613606
RBM17	0.660858865687981	9.00078804700294	8.87594431490199	1.15619442336585e-15	1.15908490942426e-13	25.0772296682993
MT2A	1.43557163412649	11.4649315601319	8.8588649262026	1.28242078583971e-15	1.27970229016466e-13	24.9758868431596
SKI	1.03369600848212	7.94567738891357	8.85809187699626	1.28844728808332e-15	1.27981823743836e-13	24.9713014310361
SAMD4A	1.13884373330995	7.8327723967596	8.83959107569376	1.44137768435179e-15	1.41493276809314e-13	24.8616031947554
PDCD6	1.00521056705997	9.31979831791369	8.83945799915281	1.44254062319514e-15	1.41493276809314e-13	24.8608144192221
BEND5	-0.847960173467403	7.4708386048447	-8.83928250701573	1.44407565229789e-15	1.41493276809314e-13	24.8597742428594
ADCYAP1	-1.8095383191996	5.59388399544856	-8.83821152667449	1.45347875942875e-15	1.41773103858874e-13	24.8534264861301
YY1	0.507439697201606	9.67108663512266	8.83333626943009	1.49705787651439e-15	1.45369019094362e-13	24.8245339291314
TBL1X	1.13144699249815	7.14592049518854	8.82998532601313	1.52776196335336e-15	1.47688203368096e-13	24.8046782010994
PIM3	0.737240185597162	8.91201622843068	8.8267956738405	1.55756927303671e-15	1.49900466837053e-13	24.7857806065518
LIN7C	0.817939734565744	9.72631625357138	8.81345992239422	1.68857976317108e-15	1.61789850405782e-13	24.7067964396633
MPHOSPH8	0.980768078019249	10.862950918297	8.8011488194588	1.81921985126702e-15	1.73539148279013e-13	24.6339177820612
DDX10	-0.933813947504962	7.26193381037135	-8.78895331449048	1.95852893305906e-15	1.8600870840553e-13	24.5617584153424
UCHL1	-1.49789158684997	9.89212394890833	-8.78043729454254	2.06204328059281e-15	1.94984651519462e-13	24.5113908546924
CSRNP1	1.22670076927658	7.50061980210032	8.77678118333346	2.10813545974486e-15	1.98476370631806e-13	24.4897722185833
C11orf1	-0.941485226061072	5.82707516324504	-8.77520320243711	2.12834380830749e-15	1.99511501407318e-13	24.4804425707867
TNS1	1.30685073572149	8.12876136641205	8.77294109481162	2.15764958855386e-15	2.01386828407523e-13	24.4670691213549
RELL1	1.32814649008996	8.26844936639885	8.76928600585864	2.20585116976221e-15	2.05002151201849e-13	24.44546300481
SPAG9	0.640102041549023	9.06927000087851	8.75623282074618	2.3868890870136e-15	2.20879043975182e-13	24.3683283177717
COL5A3	1.19768855496933	7.46422413636846	8.74164726940944	2.60668936207733e-15	2.3997045150815e-13	24.2821864455162
AGAP4	1.42351057029722	6.83278518654864	8.74109720624539	2.61536097515117e-15	2.3997045150815e-13	24.2789387813472
DNASE1	0.668573654175715	6.10770037403026	8.73469220984915	2.71846885241489e-15	2.48378584515578e-13	24.2411279525721
PSD2	1.16773343291769	9.90374182511719	8.72135558070241	2.94630081503234e-15	2.68063856507186e-13	24.1624289783216
COPS4	-0.892166468642977	8.14868903579467	-8.7203588031771	2.96407176610535e-15	2.68552343193494e-13	24.1565487482663
NEK7	1.2557886573295	8.78420084474783	8.71244280737639	3.10903467574132e-15	2.80512653618761e-13	24.1098588973536
YAP1	1.42487098764514	7.25778841250456	8.71167289711828	3.12350416407151e-15	2.80648793231554e-13	24.1053186469962
SOX9	1.37086255549315	9.20660302748789	8.70700584716454	3.21265850605869e-15	2.87466559050392e-13	24.0777995794748
TTC28	0.801052102134529	7.9308811261441	8.70580234570382	3.2360560383258e-15	2.88368549193032e-13	24.070704037956
PTCH1	0.86137810319694	7.81216988970555	8.69862763415008	3.37909586591948e-15	2.99880909346805e-13	24.0284110329218
GLS2	-1.1898966420516	6.45688648635565	-8.68967120068697	3.56650085399423e-15	3.15220446907719e-13	23.9756328053807
RIOK3	0.761114631521158	8.34665375536539	8.68703193944528	3.62366904845429e-15	3.18971258435891e-13	23.960083964673
SOX5	0.795552475220103	7.03063271866919	8.68153830443382	3.74560072921462e-15	3.28369385386289e-13	23.9277244286193
CSPG5	1.04789565706618	10.592403012317	8.6781924773572	3.8218496941007e-15	3.33702956758292e-13	23.9080198864759
KAT6B	0.617162540341327	7.77079393027791	8.6741721333261	3.9155124123639e-15	3.40508055330634e-13	23.8843465426062
PTP4A2	0.889496551551426	10.2988212153374	8.67042222595453	4.00492855832565e-15	3.46890892007935e-13	23.8622692044254
GRAMD1C	1.46275823595663	8.54307309551014	8.66887733729575	4.04235356079905e-15	3.48737545838815e-13	23.8531747751939
ATP1A2	1.3723545039085	11.7400846186756	8.6665376895172	4.09969409865274e-15	3.52280857191375e-13	23.8394028846584
BAG3	1.48910250800218	8.79187254025542	8.6653308427777	4.12958686456117e-15	3.53446932668805e-13	23.8322995371873
ANAPC13	-0.657903338481427	9.40565880626413	-8.66254819758731	4.1993387521803e-15	3.58001895038237e-13	23.8159226037341
CDK2AP1	1.21401728583307	11.4801608439643	8.66052719048806	4.25073131585848e-15	3.60962101621959e-13	23.8040293966155
FMNL2	0.821815437344659	9.9820136768769	8.65547940846493	4.38183748525695e-15	3.70641831663102e-13	23.7743286420675
EMX2OS	1.0013696650994	8.09945946836426	8.65445103333458	4.40903599314273e-15	3.71491305040905e-13	23.7682785335457
INA	-1.48398269508837	10.5326731716332	-8.65362564821281	4.43098706968854e-15	3.71893775221068e-13	23.7634228390803
ACOT7	-1.19349778823012	8.60740493117628	-8.65167036421576	4.48342188958447e-15	3.74841766784024e-13	23.7519206838829
SEMA3F	1.38605829749542	7.28889027041691	8.63620829405851	4.92036769813835e-15	4.09790931290338e-13	23.6609968104261
PHF6	1.11180416515415	8.83661432808925	8.63046563511496	5.09320706154823e-15	4.22560558278794e-13	23.627242516754
TEAD1	0.871279660751181	7.50211169435047	8.62772369975452	5.17784620037356e-15	4.27943059629347e-13	23.6111288184272
G3BP1	0.529100258235431	7.6271404525542	8.62578738889606	5.23845719381439e-15	4.31306281653448e-13	23.5997507107388
BCAS2	-0.863244136889788	9.11266902812049	-8.62431041189838	5.28516328514858e-15	4.33503506729573e-13	23.5910723589639
FAM120A	0.710184934510053	8.59660441993056	8.61921089618041	5.44962613942266e-15	4.45055812832823e-13	23.5611130488179
TROVE2	0.84703696743451	9.25905272962716	8.61828295537824	5.48009486142887e-15	4.45055812832823e-13	23.5556621576905
FAM107B	1.5190625016178	8.61377176925543	8.61805319184676	5.48766519009715e-15	4.45055812832823e-13	23.5543125186293
ZNF415	-1.00543980562376	7.64113017395348	-8.60090640005812	6.08293913459802e-15	4.91492403061886e-13	23.4536289705365
EP300	0.82588207121325	7.6047449472642	8.59818040024515	6.18331115870405e-15	4.97745055132258e-13	23.4376290828421
SLC12A7	1.26400637313778	8.34174910058939	8.59575820023984	6.27387631561475e-15	5.02610266279298e-13	23.4234138763258
WAC	0.656782188624462	10.0366555371997	8.59532605763633	6.29017189256903e-15	5.02610266279298e-13	23.4208779089768
PPP4R2	0.790656940900368	8.86866087709583	8.589447961457	6.51604757884626e-15	5.18744464236533e-13	23.3863878138885
TGS1	0.688826138663175	7.57198592414121	8.58728016824081	6.60136640056855e-15	5.23611677794547e-13	23.3736703530486
SRD5A3	-0.829883893937725	6.3851001229974	-8.5834380914949	6.75531523665023e-15	5.3386713917673e-13	23.3511335466416
RRAGA	-0.96254228099003	9.67493592229281	-8.58276303891752	6.78272993538496e-15	5.34084487348458e-13	23.3471742171374
AKAP6	-0.745454327130065	6.93798617799806	-8.57429215025424	7.13628109363405e-15	5.59887792759245e-13	23.2975004326683
DBT	1.10281456251954	9.19471440054903	8.56166532618544	7.69753302223472e-15	6.01741444272457e-13	23.2234898228814
ANKRD13D	1.12847000749353	7.79116048666709	8.55991247595884	7.77883444741702e-15	6.05909644332259e-13	23.2132189107933
ANKRD12	0.896009816933958	9.28733501911704	8.55672204650034	7.92900888682976e-15	6.15393399410078e-13	23.1945264442262
NFIB	0.680542231197203	9.05839300443367	8.55457706489671	8.03158870416434e-15	6.21128649285624e-13	23.1819606325615
PARD3	1.04897279535329	7.50666033291046	8.5484939437202	8.32972654110126e-15	6.41892877298956e-13	23.1463306621649
P4HTM	-0.887375807283405	9.76005447266194	-8.54690679840932	8.40930481551374e-15	6.45727257004023e-13	23.1370360152767
KTN1	0.801591472354811	10.2194584400203	8.54133936465786	8.69446727673031e-15	6.65264997916319e-13	23.104437092226
PRRC2C	0.632620925423447	10.2669607305716	8.52505637913398	9.58476303487808e-15	7.30804432243838e-13	23.0091412620276
KCNJ10	1.39884327204247	8.2194601928422	8.5217672570323	9.77530014706562e-15	7.40977545608311e-13	22.9899000413579
SLC25A29	0.854737909152417	8.37089099057701	8.52157377230321	9.78662501357611e-15	7.40977545608311e-13	22.9887682511883
KCNE4	1.30677872466347	5.68872319275064	8.51028196949028	1.04706115449955e-14	7.90002168624853e-13	22.9227335598335
MAPKBP1	1.06210720426166	8.70287119993228	8.50852212955343	1.05814044005232e-14	7.9558934336434e-13	22.9124449569714
SRGAP1	0.998123563377338	6.40322000362631	8.50249402694842	1.09698071198379e-14	8.21938419975676e-13	22.8772087847132
UNG	0.898167046089674	8.01638798491798	8.49280209828558	1.16241609947839e-14	8.67964076486379e-13	22.8205762146561
PROSC	-0.913091692795336	7.54175432254417	-8.4869559403365	1.20374538833465e-14	8.95735485876236e-13	22.7864273777186
FBXL17	1.0310167924319	8.70502260848378	8.48465115620866	1.22043706772892e-14	9.05046036458971e-13	22.7729670263819
SST	-2.50551641545444	7.08288167173756	-8.47939494815093	1.25936804339028e-14	9.30728860463244e-13	22.7422750349976
ZNF770	0.932258423521969	8.12558931482886	8.47436461487768	1.2977798549706e-14	9.52614406085875e-13	22.7129087536491
SCARNA17	1.38550331664605	6.16382536310371	8.46422506946717	1.37877613665164e-14	1.00864927240049e-12	22.6537359232125
GLIS3	1.17593955137672	6.95163294641868	8.45513336433472	1.45565866022969e-14	1.06130749591292e-12	22.6007011692703
POU3F3	1.03874829910538	8.40539059495745	8.45322414432238	1.47233652532025e-14	1.06986493688875e-12	22.5895668674826
ZNF462	0.926703784971216	8.03452299456049	8.44818155829584	1.51730339999307e-14	1.09885243556688e-12	22.5601638562548
ABCD3	0.827846610827621	9.36092555125391	8.4424812296195	1.56977908024807e-14	1.13306654012306e-12	22.5269337035836
CXCR4	1.41871890868726	6.33018846458421	8.44020311632413	1.59125113376825e-14	1.14474923756205e-12	22.5136558198519
MGC12488	1.60489049955817	7.8340002144594	8.43928759715382	1.59996213829311e-14	1.14720464048341e-12	22.5083201448497
ASAH2B	-1.08465042466644	6.34236533213933	-8.41655557041013	1.83210290091694e-14	1.30931868701173e-12	22.3759087932735
WNK1	0.747847602032455	8.15886188357572	8.41342995965913	1.86653303708914e-14	1.32571862201394e-12	22.357713284042
FAM208A	0.804655113863483	9.00482487115709	8.41310703550321	1.87012660422043e-14	1.32571862201394e-12	22.35583355449
SLC5A3	1.00239908763049	9.05908901203631	8.41281181959347	1.87341783659493e-14	1.32571862201394e-12	22.3541151380838
INO80D	0.551397357164692	7.40318438100713	8.40706423748734	1.93865300400107e-14	1.3674134250371e-12	22.320663812695
PLOD2	1.12838206583819	8.05818839044411	8.404149555487	1.97259131333852e-14	1.386834165553e-12	22.3037035533652
TNRC6B	0.698496900093325	9.32453888288054	8.38839444548603	2.16651244106467e-14	1.51824143685483e-12	22.2120656764505
CHSY1	0.954031374543638	9.86492653672212	8.37455573168411	2.35238389095627e-14	1.64317808950862e-12	22.1316296736577
JARID2	0.644170603991219	9.02509518124391	8.36703595240623	2.45993367388442e-14	1.71277825640814e-12	22.0879435859698
NFS1	-0.579269094780826	7.13235298346672	-8.36399719823418	2.50476654436543e-14	1.73840431896439e-12	22.0702943392251
ZCCHC24	1.41391371448284	9.58269754097461	8.34951084268129	2.72989397003641e-14	1.88859821173062e-12	21.9861914647758
CD200	-1.30602674534649	8.0779874116523	-8.33918729916973	2.90247360623383e-14	1.99925583208288e-12	21.9262915361119
NPAS3	0.904386318611531	7.37649610293542	8.33884887840848	2.9083106451746e-14	1.99925583208288e-12	21.9243284248054
POLR1B	0.669612376905497	7.65226331030617	8.33562138424428	2.96456666562055e-14	2.02583036111194e-12	21.9056079578195
RASEF	1.46962167380819	10.3204863202205	8.33555815787152	2.96567943323397e-14	2.02583036111194e-12	21.9052412538738
CHD9	0.752519934298896	8.89503834332757	8.32186126944184	3.21677655608755e-14	2.19044275300377e-12	21.8258272305659
FGD5-AS1	0.684607052462288	9.30371284601056	8.32025918395809	3.24749139824939e-14	2.20442566575838e-12	21.8165417855132
ELK1	0.837805551727576	7.72802694901831	8.31596718275862	3.33121834040105e-14	2.25419381072014e-12	21.7916694961212
LOC100289333	1.15356219908732	10.117413205056	8.31363341479122	3.37764011898396e-14	2.2784865774604e-12	21.7781473746916
TNFRSF10B	1.05837992378302	6.51957872651992	8.31181006169403	3.41435524797049e-14	2.29610088632152e-12	21.7675837067121
C5orf56	0.876900790108387	6.93229503223304	8.30920884245896	3.46741998238174e-14	2.32456694422583e-12	21.7525150371599
CEBPD	1.10200546272941	8.81144369174866	8.30801281951244	3.49209263944193e-14	2.33388191402702e-12	21.7455871955748
UACA	0.974503966357863	7.41726680337947	8.30690575153512	3.51508546657133e-14	2.34202032901956e-12	21.7391749707178
ALMS1	0.828906411662676	8.43826167603345	8.30580832055976	3.53802639546306e-14	2.35007434255696e-12	21.7328189002449
PPFIBP1	0.938594930035295	8.40189684296359	8.30377055665038	3.58101899139668e-14	2.37135734677993e-12	21.7210175234096
VPS54	0.608569790547016	8.77963815656935	8.29564245497633	3.75772397330758e-14	2.4807852109147e-12	21.6739564494063
ANKRD13A	0.717258377788541	8.48056026675084	8.29146414538886	3.8519000586337e-14	2.53522929694998e-12	21.6497715303733
ZBTB7A	0.954527587593526	8.58099804849933	8.28527864898189	3.99563234240876e-14	2.62186129522785e-12	21.6139775528843
SREK1IP1	0.676648811209672	7.90733497252039	8.28292818702904	4.05163443142905e-14	2.6505767969234e-12	21.6003788019771
ARHGAP5	0.702878744179072	8.95436909584144	8.28044034318205	4.11175830915064e-14	2.68180766344422e-12	21.5859869047208
LDLRAP1	1.02475416495451	6.94571099845182	8.27325442852364	4.29043713694086e-14	2.78994371661614e-12	21.5444269425477
MAPK1IP1L	0.600306232919582	9.26559647554963	8.27274115221186	4.30349069185933e-14	2.79005351621323e-12	21.541458947671
ATP6V1H	-1.08482275700988	8.94048053868302	-8.26989182097196	4.37667415034875e-14	2.82902991198961e-12	21.5249841772414
GRAMD3	1.28108983487182	8.06382315577268	8.2663783458071	4.46861775287878e-14	2.8798645482392e-12	21.5046724853567
TSPAN31	0.968384987556117	8.97608124994221	8.2634181549631	4.54756812253586e-14	2.92204866840924e-12	21.4875620739695
YWHAZ	-0.907661219931457	10.3674251941221	-8.25608486715052	4.74916298160484e-14	3.04255547939856e-12	21.4451850541859
CRCP	0.695319641299047	7.69822553026925	8.25536798122388	4.76933990813154e-14	3.04646862450384e-12	21.4410431855328
JPX	1.57323020220492	6.63175941999092	8.2464981336794	5.02613198546038e-14	3.20105476509291e-12	21.389808922067
ARHGEF10L	0.688418672688139	7.51876525088782	8.24434258267386	5.09058146032041e-14	3.23259386926036e-12	21.37736133293
CMSS1	-0.870595256133591	7.86003579542525	-8.24246883180271	5.14727097559952e-14	3.25903525455064e-12	21.3665421163168
SLC22A3	1.27677518956156	8.14935903620424	8.23702036675905	5.31569469911607e-14	3.35586160392593e-12	21.3350878214689
SRP54	-0.973968867752045	8.13843908119106	-8.22829615788181	5.59683453232169e-14	3.52307717915389e-12	21.2847400553698
HIF1A	0.631930744238895	11.5875076289613	8.21903911226501	5.91128440537093e-14	3.70202497968858e-12	21.2313409959243
ATP6V1B2	-1.33799002800987	9.27122362965767	-8.21892387508383	5.9153073010633e-14	3.70202497968858e-12	21.2306764071058
BMPR1B	1.10252692709917	8.34740071357413	8.21104039931387	6.19706304919389e-14	3.85766033785797e-12	21.1852203319381
MT1G	1.27156988731149	8.80433522410591	8.21097048607062	6.19962038225997e-14	3.85766033785797e-12	21.1848172922285
UQCRC2	-0.81268915158463	9.28577125484882	-8.20799544304531	6.30941903089756e-14	3.91473236948584e-12	21.1676678996019
SCN2B	-1.47937399690644	7.49679265449846	-8.2062031930299	6.37649361743544e-14	3.94504550834134e-12	21.1573378465685
LRRFIP1	0.88146059142052	9.50702880907357	8.20558062608061	6.39995818962483e-14	3.94828189852239e-12	21.1537497518581
LPIN1	0.574373449794608	9.18872268948462	8.20236030379378	6.52270647906579e-14	4.00346952005779e-12	21.135191563568
LGALS8	-0.614376382525663	8.07948441327941	-8.20226456764665	6.52639115443059e-14	4.00346952005779e-12	21.1346398975013
PTPRZ1	1.03128280108898	11.0671924788123	8.19960366700473	6.62963370525965e-14	4.05302055074942e-12	21.1193078870159
SEPP1	1.38189443172936	9.7687678364051	8.19922127917183	6.64460282403271e-14	4.05302055074942e-12	21.1171047499465
GGA3	0.867280448610354	8.2171774258188	8.19448297934955	6.83289545365953e-14	4.15616624026807e-12	21.0898084100255
GPI	-1.31135173567184	9.14885533453403	-8.18537080683851	7.20999860299423e-14	4.36173859936488e-12	21.0373333150258
NUMBL	1.15950892045861	9.84682221179688	8.18534371552977	7.21114998879018e-14	4.36173859936488e-12	21.0371773376
TUSC3	-1.04776224431809	6.50638070970309	-8.18188461457071	7.35967067546601e-14	4.43917294725741e-12	21.0172634076688
CHD1	0.749994720396427	8.08322432475456	8.17378745244651	7.71930113551424e-14	4.64315963301182e-12	20.9706618600368
RRP36	-0.635006945424914	7.00717286581294	-8.16815757473826	7.97956770981351e-14	4.78641438194742e-12	20.9382714685086
SON	0.578755902575052	9.8681436420495	8.16659175782337	8.05348904278984e-14	4.81741026885556e-12	20.9292644864772
FAR2	-1.1970861091473	6.72245575545078	-8.14808284947575	8.98047256783424e-14	5.35711165244856e-12	20.8228506098551
METTL7A	1.14192219597412	9.48500345978866	8.1451539249266	9.136558436313e-14	5.43524825219565e-12	20.8060204172294
FAM181B	0.917471278527988	6.35471997200281	8.14441924770088	9.17613047878015e-14	5.44383368184946e-12	20.8017992073593
KAT2B	1.29814939754625	9.25428656890992	8.14225854684203	9.29350041762687e-14	5.49840049298613e-12	20.7893854585131
CDC42BPA	0.723420368332183	9.6467341912344	8.13317402975211	9.80348169106598e-14	5.77663720606837e-12	20.737207694078
PARP2	-0.719927988178609	8.62890831968336	-8.13293730441126	9.81713536452e-14	5.77663720606837e-12	20.7358483641982
USP34	0.663479261987989	9.4403398429289	8.12986005298382	9.99634814968603e-14	5.86614967027917e-12	20.718179597359
MTCH2	-0.689781403546048	7.93188102137647	-8.11342719412836	1.10097233491185e-13	6.44336620004897e-12	20.6238736915098
LOC101060510	1.29775728634757	7.03900068685787	8.11163300952083	1.11263557003351e-13	6.49407294703656e-12	20.6135819434703
SF3B5	-1.00429851690744	7.93391237907677	-8.10642745014314	1.14717264580978e-13	6.67246485328638e-12	20.5837273639733
AMPD2	0.802376398716607	9.85195602608185	8.10610265784757	1.14936242277446e-13	6.67246485328638e-12	20.5818649028293
GAK	0.647356836909738	9.98973427919102	8.10175492490664	1.17907740385898e-13	6.82666901154075e-12	20.5569366481181
ASH1L	0.68316655488656	10.5894345726483	8.09978494780015	1.19279096808235e-13	6.88765216609469e-12	20.5456433923624
COG1	-0.860433405236472	6.5824260575651	-8.09279786221205	1.24271758192402e-13	7.15686343589966e-12	20.5055979419532
TFEB	1.07208446117944	6.59089474168769	8.09224719260465	1.2467393919262e-13	7.16098005113258e-12	20.5024424778676
MORC2	0.63868087386426	8.47487312799022	8.09097027493013	1.25611507657172e-13	7.19574493864659e-12	20.4951257920726
AGK	-0.806529435570133	7.82346380160656	-8.0874721486877	1.28215945111688e-13	7.3129640122138e-12	20.4750841612946
MICU1	-0.867937472927336	8.53672160663581	-8.08731636932835	1.28333163602163e-13	7.3129640122138e-12	20.4741917476551
SCRIB	1.13483232257863	8.45600072502856	8.08612641285528	1.29232076862183e-13	7.34485929756878e-12	20.4673750796179
DPP6	-0.863305548300401	10.3672653019064	-8.08454705505937	1.30434799066624e-13	7.39380926436824e-12	20.4583283778752
SAMM50	-0.711219417380694	7.99717658529018	-8.08296554900708	1.31650277566288e-13	7.44322483138488e-12	20.4492701168992
AHSA2	0.666057632980033	7.96062284654083	8.08241471633589	1.32076255755587e-13	7.44786260971741e-12	20.4461153337094
ATXN10	-0.762898481898622	9.1951173306842	-8.07968068525414	1.34210888092912e-13	7.5485781058803e-12	20.4304580630642
MZT2B	1.37084056918351	9.14869756769397	8.07445081892015	1.38389926271108e-13	7.76345974993414e-12	20.4005138516618
ANLN	1.17325696540456	7.62717960923531	8.07148060882079	1.40820516218759e-13	7.8793991167985e-12	20.3835112125818
SP4	0.680542263450019	8.34184101369454	8.06994806875398	1.42091133565595e-13	7.93000362430258e-12	20.3747393906653
EIF2B3	-1.26516009220663	6.94217471301751	-8.06854213321479	1.43266778092172e-13	7.97506121544446e-12	20.3666928364308
PARP9	0.927196493294936	6.29665031646235	8.06665061995454	1.4486369197981e-13	8.0371101783688e-12	20.3558681236356
AQP4	1.25385581709848	9.67777326426964	8.06634452351299	1.4512376834498e-13	8.0371101783688e-12	20.3541165022379
GNA12	0.834352226273513	8.58685866112421	8.06367474272927	1.47411877354151e-13	8.14300202098668e-12	20.3388400098318
PTN	1.32328713489532	10.427227817099	8.04963908262622	1.60042305534127e-13	8.80430241664894e-12	20.2585631989363
CWF19L2	0.678092390627904	6.9644556422228	8.04947460046042	1.60196506518873e-13	8.80430241664894e-12	20.2576227968902
RTN3	-1.14676283255103	10.7087320119651	-8.0465413322687	1.62971293960184e-13	8.93412759345269e-12	20.2408536489135
PSAT1	1.12089101934327	9.31320405527078	8.04459213967877	1.64841472367353e-13	9.01383142081482e-12	20.2297117824716
RP11-73M18.8	1.06859580034897	7.61575309125804	8.04350141349488	1.65897251741478e-13	9.04871307105787e-12	20.2234775351697
CBL	0.522704985189237	7.57332162019354	8.04114220414107	1.68203858597157e-13	9.15147325141416e-12	20.2099942684752
FNBP1	0.786639448172716	8.90381318965951	8.03621000516005	1.7312929893505e-13	9.39584420836988e-12	20.181811389185
VEZF1	0.776920963785024	7.82377467745121	8.02795602435355	1.81693804479437e-13	9.81161896685291e-12	20.1346641507454
ITGB8	0.997234188616363	7.11360516988454	8.02795334893799	1.81696647534313e-13	9.81161896685291e-12	20.1346488719631
NHS	0.855246188974379	8.00490365526767	8.02705586594751	1.82652859079479e-13	9.81458600810625e-12	20.1295236424783
FAM168A	0.678306002487966	9.55865112042125	8.02665038599731	1.83086506837281e-13	9.81458600810625e-12	20.1272081604517
LOC286437	1.40120345950845	8.53290565499594	8.02662720373216	1.83111330344275e-13	9.81458600810625e-12	20.1270757802791
STS	-0.85210651319748	7.2939426304381	-8.02614079638898	1.83632944119932e-13	9.81824141227905e-12	20.1242982339882
ATRX	0.583863678180093	9.59791612523043	8.02012316640388	1.90209267844882e-13	1.01448066155494e-11	20.0899415365646
LAMP1	0.850835147072411	11.6868970914517	8.01887923711111	1.91597529941698e-13	1.01937418018612e-11	20.0828408960816
ADAM23	-0.83677556723193	8.01190135160332	-8.01529539854303	1.95653604571069e-13	1.03840273367204e-11	20.0623861410607
CDC42EP4	0.956620787060181	7.4891190141899	8.00712565914172	2.05220800348569e-13	1.08572776237639e-11	20.0157720166108
SLC7A2	1.68300567616906	6.53419522295914	8.00667636820244	2.05760192001943e-13	1.08572776237639e-11	20.013209086726
CLDN15	1.01215691388924	5.95951589618589	8.00641495185169	2.06074679198622e-13	1.08572776237639e-11	20.0117178948242
ELAVL3	1.33271228385541	9.61907028985137	8.0039671944474	2.09042576574069e-13	1.09869125076089e-11	19.9977562173345
ZFR	0.611119138371894	9.65709649274734	7.99674664113752	2.18046552565695e-13	1.14323972136987e-11	19.9565818491205
GLTSCR1	0.946579232960842	7.89595845640818	7.99350439984348	2.2221366336631e-13	1.16227407404205e-11	19.9380985465978
LAMC1	0.604480656614702	7.67681183619049	7.99287284834795	2.23034507111798e-13	1.16375643783105e-11	19.9344985864539
SMARCC1	0.700537838498955	7.12855497183171	7.99182398568547	2.24404386521788e-13	1.16808956388048e-11	19.9285201463586
SAT1	0.803784817619379	10.9185076424167	7.98950689108359	2.27460287820582e-13	1.18115709171868e-11	19.9153140760263
ACP1	-0.776843863850387	7.38289088264538	-7.98795728803229	2.29526962954985e-13	1.18641355691876e-11	19.9064831754286
SLC1A6	-1.3286539944191	5.85786312179742	-7.98792640580018	2.29568338574379e-13	1.18641355691876e-11	19.9063071908192
RHOBTB3	1.03521889419198	8.70026260574799	7.9852077911783	2.33239823984558e-13	1.20251789251467e-11	19.890816121192
ZFHX3	0.933898911190445	6.18027954358701	7.98436626973196	2.34388049440224e-13	1.20556741628946e-11	19.8860214683088
IDH3A	-0.779423447542841	7.82289375373435	-7.97755259687424	2.43893763552495e-13	1.24971250317747e-11	19.8472079220851
MT1F	1.29899356559691	10.1590803425136	7.97739010941989	2.44125052574152e-13	1.24971250317747e-11	19.8462825000434
SLIRP	-1.28474749375854	8.92684338311519	-7.97418705515623	2.48729005833396e-13	1.2661928288851e-11	19.8280416667622
LOC100130987	1.24291747907535	7.59954354265391	7.9740500570775	2.4892782939882e-13	1.2661928288851e-11	19.8272615573642
FXR1	0.681389740463441	8.97210982482363	7.97393246360777	2.4909861693223e-13	1.2661928288851e-11	19.8265919484324
TMEM47	0.889971328554545	9.48077797088459	7.97023336014275	2.545307246697e-13	1.29077478032733e-11	19.8055304379903
GOT1	-1.6651465095511	7.89823883438839	-7.96606126032536	2.60798410400128e-13	1.31820948666488e-11	19.7817809181339
ING5	0.714935109982257	7.60738812740213	7.96582482036809	2.61158155435131e-13	1.31820948666488e-11	19.7804351540407
FGF12	-1.10303606367993	7.27968226196699	-7.96115130213239	2.68370742836251e-13	1.35146513148283e-11	19.7538380751279
VPS13C	0.745284714579826	9.07129139151221	7.96057351478967	2.69276037205275e-13	1.35287779806103e-11	19.750550347135
RPS28	0.787708873972653	11.31431722749	7.95871413113997	2.72209966608257e-13	1.36445245762389e-11	19.7399707775969
VPS8	-0.678100752930686	7.01620851557799	-7.95303649031599	2.81366230156954e-13	1.40709107339924e-11	19.7076726348708
STAT2	0.670529197025148	8.496316685911	7.95209360609755	2.8291608655993e-13	1.41158178303427e-11	19.7023098617024
UNC5B	0.909709458808106	7.87500502414548	7.95009382466219	2.86231264126129e-13	1.42483949273269e-11	19.6909367675656
SLC39A12	1.53484162076776	8.1728163296633	7.94969032916689	2.86904819799439e-13	1.42491673576538e-11	19.6886421715839
HAUS2	0.949178139087303	8.58341085862476	7.94832458810356	2.89196331312351e-13	1.43301083712532e-11	19.6808758589603
EEF1D	0.974483026313386	10.3691009978989	7.94117361188325	3.01494009885733e-13	1.49053682421591e-11	19.6402211870684
CDC37	-1.8371083986983	5.62512655245628	-7.93912435337415	3.05112730938985e-13	1.50499113342888e-11	19.6285737005157
CRYM	-1.06683965126878	9.93247137701726	-7.9338643234575	3.1459948256814e-13	1.54825845352966e-11	19.5986829776599
DLG3	-0.719200575624789	7.35812290691093	-7.93126461525997	3.19395556989948e-13	1.56829736758738e-11	19.5839130335002
ADI1	0.592522648002703	8.61936418441718	7.92827686515643	3.24997051864033e-13	1.5921914391547e-11	19.5669410874763
PPARD	0.942451023479572	8.35532104739477	7.92174188502255	3.37590558285658e-13	1.65015484178728e-11	19.5298288192954
SLC38A2	1.04456026686885	10.6946598545478	7.92133774913651	3.38385051786742e-13	1.65031304310588e-11	19.527534164489
CTB-12A17.3	1.296780743436	9.79799095160289	7.9200399956844	3.40948863166061e-13	1.65908015348267e-11	19.520165959599
SECISBP2L	0.99932362083184	10.0855403715317	7.91534251288427	3.50391077833015e-13	1.70120367699464e-11	19.4934996680084
RHPN2	1.32174092559774	7.57231145087024	7.91291315109504	3.55375426332587e-13	1.72154350823397e-11	19.4797115861934
SERPINE2	1.0305869916894	10.0156404183057	7.91223232735238	3.56784840337815e-13	1.72451315461497e-11	19.4758478373977
ARHGEF26	1.07016081095145	7.35365901201204	7.90810798337792	3.65442077594243e-13	1.76242377466052e-11	19.4524448587446
ARL6IP6	0.712422579537776	7.06743760981036	7.90634262698504	3.69210979211175e-13	1.77664323196417e-11	19.4424292445591
JAZF1	-1.04048816123164	7.72099152230834	-7.90463220408622	3.72899331214929e-13	1.7904128865029e-11	19.4327262292395
SALL3	0.933964706907478	6.82257835591381	7.90208096475208	3.7846876370018e-13	1.81248475547097e-11	19.4182550836893
PSMA5	-1.0403939173983	9.03547132825338	-7.90164920104667	3.79419437799206e-13	1.81248475547097e-11	19.4158062360287
ZIC1	1.81302206111528	7.79547044623384	7.90138269336212	3.80007425410465e-13	1.81248475547097e-11	19.4142947054908
ZBTB20	1.29058001369758	9.39070299986353	7.89846183563047	3.86511095312557e-13	1.83829013814796e-11	19.3977301792698
ND2	0.598118731001577	14.8909673563323	7.89819278760972	3.87115684398019e-13	1.83829013814796e-11	19.3962045121262
DYNC1I1	-1.32246065502612	9.50811793191163	-7.89695020450528	3.8992012507675e-13	1.84755588367876e-11	19.3891586015957
HVCN1	1.43309245371943	6.85709573232164	7.89362761546742	3.97518290553849e-13	1.87944564708582e-11	19.3703206805076
CREBRF	0.527415894749751	8.53411385134456	7.89209335378893	4.01076207513966e-13	1.89213599074236e-11	19.3616231318132
MAX	0.549012358202432	8.54722299589622	7.89065745892881	4.04434589606627e-13	1.90383187029172e-11	19.3534838887758
SDR16C5	-1.55795836016977	6.20525160840811	-7.88929472381487	4.07647624521024e-13	1.91479428663302e-11	19.3457599498426
MFHAS1	0.866189162331732	8.4354030072445	7.88784091691124	4.11103273574838e-13	1.92684638224882e-11	19.3375204682884
MSX1	1.14037503429636	7.11711957786595	7.88396713743052	4.20453465186673e-13	1.96641454322942e-11	19.3155690157737
CALY	-1.76539139733012	7.03953472283386	-7.87875010451716	4.33379641444592e-13	2.02250059393129e-11	19.2860133159398
ZNF704	0.585062569598951	7.80331206339783	7.86746659239918	4.62698716535916e-13	2.15468344255241e-11	19.2221192452649
MTHFR	0.686303672718195	7.1109863767397	7.86457150092771	4.70532859034042e-13	2.18646320376033e-11	19.2057320336002
NBPF1	0.613088848619142	9.89394972215867	7.86377981665363	4.72697950212678e-13	2.19182043124311e-11	19.2012512950708
IDH3B	-0.774253648941913	8.55504138681782	-7.85987501092768	4.835220261504e-13	2.23721922099589e-11	19.1791539856165
PSMD4	-0.700450075364278	9.09924780406538	-7.85404286849714	5.00147511281768e-13	2.30920985272823e-11	19.1461589590827
H2AFV	0.682370231331751	9.49845060202251	7.85064737445748	5.10086478718833e-13	2.35008778939949e-11	19.1269541584794
PTTG1IP	0.897801265919407	10.3242788559329	7.84899541336905	5.1499244974949e-13	2.36765318617313e-11	19.1176120595446
GRIN1	-1.19346648225918	6.33984171270991	-7.84644183259242	5.22668165016114e-13	2.39785094179215e-11	19.1031728841008
BCCIP	-0.585521949154476	7.37587531805513	-7.84269388408209	5.34139671114706e-13	2.44529818991921e-11	19.0819839731916
TBC1D7	-1.15053420077429	6.35394302745249	-7.83683273191668	5.52581081893668e-13	2.52139784729963e-11	19.048857191386
MAP2K4	-1.1148037008149	8.59932934103797	-7.8365782182693	5.5339601134942e-13	2.52139784729963e-11	19.0474189504563
DHFR	0.614434315794113	7.37690645607052	7.83631011595302	5.54255738115186e-13	2.52139784729963e-11	19.0459039433743
IMPAD1	-0.686799286769507	7.36106266843377	-7.82918613395931	5.77591317591003e-13	2.62204662287538e-11	19.0056558525311
LCOR	0.67808016241109	8.64257000760197	7.82574163137067	5.89220732134359e-13	2.66924387733e-11	18.9862014537686
DHCR24	-1.33005455655327	8.72084154354181	-7.81857878597847	6.14151915785115e-13	2.7705928300856e-11	18.9457583064938
DVL2	0.737680199649575	7.75230874897291	7.81663599338387	6.21092342456507e-13	2.79607766809838e-11	18.9347916969779
UBQLN4	0.65188858261303	8.08135879205992	7.81366198354339	6.31867458577216e-13	2.8386842215832e-11	18.9180064781451
CDK19	0.775174746956141	8.47550420974249	7.80732199832296	6.55459801387708e-13	2.9370799719897e-11	18.8822333835814
OTUD7B	0.791342700228797	6.93827622865111	7.80705236638534	6.56482269531271e-13	2.9370799719897e-11	18.8807122864801
SMURF2	0.749135928657001	8.19747916128855	7.80463832310302	6.65707211377076e-13	2.97221112477509e-11	18.8670947965731
PRDX6	0.945566459773017	10.3142839393776	7.79729685593552	6.94557952045246e-13	3.09464154189048e-11	18.8256936280997
PTPN13	0.783400942606119	7.39780268529308	7.79354000330168	7.09797331563991e-13	3.15604751903217e-11	18.8045141835916
TCF12	0.820407074411775	8.04820755694321	7.78959004014761	7.26177259411053e-13	3.22226278182109e-11	18.7822510381103
RPS27	0.809079897330927	10.7123708323663	7.78800918199005	7.32837260718806e-13	3.24234738027682e-11	18.7733422886075
SULT4A1	-1.25925415199777	9.59363626443824	-7.78780584903391	7.33698261908028e-13	3.24234738027682e-11	18.7721964877625
HSPA2	1.29461780552815	9.26242273636442	7.78288419200494	7.54847084424943e-13	3.32901400532336e-11	18.7444666014446
RIN2	1.13253278045981	8.08121120208898	7.78129239645084	7.61815548635105e-13	3.35291745734646e-11	18.7354997116125
KCNIP4	-0.953020944986417	9.0142151793896	-7.77746223224197	7.788451879174e-13	3.42091555763963e-11	18.7139270646806
PHLPP1	0.799601440875001	7.42312014983466	7.77667869832778	7.82375105096057e-13	3.42946366918017e-11	18.7095145566989
RNF34	-0.541853289863325	7.96500362876987	-7.76421636183013	8.40697331330315e-13	3.67766868941952e-11	18.6393594377589
GPRC5B	1.06135018814505	9.36811273562003	7.7624937814485	8.49090397920267e-13	3.70689586221078e-11	18.6296664126228
XAF1	1.20623991290356	7.49998451157613	7.75790698144522	8.71845855837589e-13	3.79858152159097e-11	18.6038610843653
GJA1	1.47231009327412	12.3670797433751	7.75290374925	8.97356311607612e-13	3.89647318248843e-11	18.575720825581
CHRM1	-1.57672816982174	7.91983753752065	-7.75279620802788	8.97912680364701e-13	3.89647318248843e-11	18.5751160597862
ZFP36L2	1.09958282674239	6.97863735760406	7.75042448622537	9.10270091226066e-13	3.93981546098024e-11	18.5617794834921
CCAR1	0.78510850869462	9.47526646520487	7.75018266838916	9.1153945966154e-13	3.93981546098024e-11	18.5604198070627
PHF21A	0.539302646214279	7.4813244626967	7.74858281253658	9.19981819280434e-13	3.96792130757424e-11	18.5514247366626
BTBD7	0.649702331865391	7.46873458965039	7.74825766757486	9.2170703690304e-13	3.96792130757424e-11	18.5495967368612
ZNF204P	-1.1848858021797	8.34122202340101	-7.73951939037965	9.69291575642157e-13	4.16449201963398e-11	18.5004823210252
CRAMP1L	0.566584877284348	6.95405311479816	7.73744323307928	9.80950337530701e-13	4.20623734829501e-11	18.48881678023
PREX1	0.960227666889727	8.24544212303077	7.732399857715	1.00985322410613e-12	4.32161298711347e-11	18.460484955973
SDCCAG3	0.632396048985412	6.93824914691472	7.72905725993882	1.02947222507812e-12	4.39688196486027e-11	18.4417121322988
CCKBR	-0.949701056321151	6.70780780186935	-7.72481129951956	1.0549384427346e-12	4.49407290186364e-11	18.4178711711645
LOC101927166	1.49638338913563	8.47857539805931	7.72450041216525	1.05682738963768e-12	4.49407290186364e-11	18.416125782409
PTPRN2	-0.908338389904095	8.80148295884965	-7.72423307401522	1.05845441024774e-12	4.49407290186364e-11	18.4146249140489
RAB13	1.27217488249258	9.3200314763531	7.72331352904301	1.06406972401915e-12	4.50907354283967e-11	18.4094626604298
XRCC2	1.14353533288841	7.92024113807974	7.71675286439909	1.10499835292727e-12	4.67336608091544e-11	18.3726397861128
WWTR1	1.17615304377385	6.66440560538694	7.71539180282473	1.1136825747782e-12	4.70091276301114e-11	18.3650023903818
EMX2	1.36857060371422	8.52971900933906	7.70224774133598	1.2011036063421e-12	5.06005787776882e-11	18.2912783229411
RABEP1	-0.588055886268922	7.91367191252125	-7.70106083813815	1.20932438996866e-12	5.08479812434588e-11	18.2846239202433
FOXO1	0.91970531324792	7.29340787705468	7.69766920344703	1.233123987508e-12	5.17481915222833e-11	18.2656112407608
SLC1A3	1.12101019327686	11.3422147861058	7.69678880636875	1.23937730240573e-12	5.19100118110131e-11	18.2606765802811
NUDT2	-1.63552601495509	5.82916426563411	-7.6955117041505	1.24850419266514e-12	5.21913316370095e-11	18.2535188346657
PSMD12	-0.793237575781325	8.31142749125633	-7.69444802946686	1.25615657848793e-12	5.2410047303618e-11	18.2475576998819
UQCRFS1	-1.01933138273881	9.16003652554648	-7.69262587837753	1.26937372681721e-12	5.28596513086536e-11	18.2373467320919
GPHN	-0.88563063923668	7.68454301745926	-7.68910037959611	1.29533840163643e-12	5.38373469271308e-11	18.21759371831
UBE2N	-0.727082164610665	8.26151574261789	-7.67922220179164	1.37092337986495e-12	5.66097848777311e-11	18.1622695915077
PITRM1	-0.740658916425811	7.65026205951348	-7.67922171051536	1.37092724548421e-12	5.66097848777311e-11	18.1622668408644
MKKS	-0.912265726729379	8.68985554810809	-7.6791355198878	1.3716056055729e-12	5.66097848777311e-11	18.1617842630033
DVL1	0.849863720176701	8.99064882690258	7.67902181566263	1.37250101878678e-12	5.66097848777311e-11	18.1611476414525
FUCA1	-0.976871138216873	6.33253389094516	-7.67150391148203	1.43300608285935e-12	5.89929918597649e-11	18.119065147153
FASTK	0.752121969952832	8.13104714914557	7.6669170642885	1.47121091238403e-12	6.04415463334387e-11	18.0933990380271
RTN4IP1	-1.61407466317223	5.74013221288584	-7.66661338903872	1.47377558252774e-12	6.04415463334387e-11	18.0917000478821
AJAP1	0.866580362971966	7.95222429185142	7.66589220888955	1.47988401396446e-12	6.05773316415623e-11	18.0876653432881
PREP	-0.881086939599943	7.02556835505247	-7.66313555985136	1.50346484573164e-12	6.14264674895717e-11	18.072244657792
DNAJA4	-0.7544972111152	7.56620274857682	-7.66084324603201	1.52335664759067e-12	6.21219676966635e-11	18.0594234253852
BACE2	0.956978670989962	6.5286203177377	7.65136813383817	1.6083793379025e-12	6.54658762837231e-11	18.0064467368634
DHRS7B	-1.99073452962304	5.67021171155741	-7.64542656452125	1.66407369368932e-12	6.76057256344249e-11	17.9732421729915
GOLIM4	1.11878795642215	8.27258670671508	7.63998829498736	1.71672144221038e-12	6.96140189318794e-11	17.942860861791
PHYKPL	0.773326023951832	6.91465612891496	7.62868744933429	1.83145456442848e-12	7.41276955852978e-11	17.879760146101
GCNT7	0.958388334577298	6.80182127736671	7.62709703090338	1.84819923170407e-12	7.45881804432042e-11	17.8708832109025
LOC286367	-1.60500818409445	6.09180132580173	-7.62695322472008	1.84972073972479e-12	7.45881804432042e-11	17.8700805981091
DLGAP4	0.806879881453979	7.77043198137813	7.61874091903685	1.93869746820172e-12	7.8030771331673e-11	17.8242577537511
PPP1R11	-0.787754111347515	7.58653290278318	-7.61839746054538	1.94250958019914e-12	7.803915111249e-11	17.8223418361714
ABHD17B	0.7904357034871	9.29942756320048	7.6171512318573	1.95640411646043e-12	7.84518050700631e-11	17.8153903280503
AKAP10	0.719349718759142	7.96756619376596	7.61399449828655	1.99204109051949e-12	7.97331936674843e-11	17.7977843456671
ZNF611	0.899802160745023	8.46214487502733	7.61238532283537	2.01045385858564e-12	8.0321711907405e-11	17.7888108455917
AMOTL2	1.07078896039303	8.84139522455619	7.60979524707432	2.04044482201667e-12	8.13697830127974e-11	17.7743692684882
ZNF785	0.817157377774752	6.18556671301828	7.60818727099014	2.05928621138889e-12	8.19701904805423e-11	17.7654047823206
ATRNL1	-1.10781931365468	7.54673687932146	-7.60506316344721	2.09638643048868e-12	8.32938564510128e-11	17.7479903937033
SPEN	0.596747257329346	8.62850059335823	7.60089316049487	2.14693977153875e-12	8.50976635380345e-11	17.7247512273737
TMEM261	-0.628758867166991	7.93324620895553	-7.60067272746484	2.14964542141428e-12	8.50976635380345e-11	17.7235229349692
TPD52L1	0.954734962728709	9.53325063681094	7.59578919310529	2.21046023745763e-12	8.73454488720941e-11	17.696315313087
DLG5	0.672585693483461	9.31186036481321	7.5950730246519	2.21952071524749e-12	8.75437187030402e-11	17.6923260192228
ATP6V1E1	-1.24575730995594	10.5960327821044	-7.59321573157157	2.24318954403425e-12	8.82155607549585e-11	17.6819811129793
KIF13A	0.882915264552691	7.3351569993686	7.59287019079708	2.24762049903215e-12	8.82155607549585e-11	17.6800566228539
EIF3K	-0.802898508702961	8.69614432986063	-7.59278021322926	2.24877572442676e-12	8.82155607549585e-11	17.6795554993713
MDH1	-1.49375340092869	11.7445072263935	-7.58945323388116	2.29190599880915e-12	8.97449050600602e-11	17.6610281002845
GSS	-0.719916601375736	8.35498231535825	-7.58884055843107	2.29993738850148e-12	8.98968307050742e-11	17.6576166300221
EFHD1	1.16924154166345	9.78211212537482	7.58481684291709	2.35337965944e-12	9.18199696315563e-11	17.6352152039183
SBF2	0.736099742702939	8.11048551922649	7.58358986925506	2.36991928025715e-12	9.22989785875691e-11	17.6283853318662
GPER1	1.32262406110025	6.1923638559646	7.58273656599018	2.38148958683114e-12	9.25830799160529e-11	17.6236357808488
POU3F2	0.832538975954656	7.46863780095351	7.57215978612943	2.52963051212699e-12	9.81659840673797e-11	17.5647856312606
FBRSL1	0.628220338730987	7.37236546860411	7.56863523729812	2.5809939245703e-12	9.99800401478449e-11	17.5451833774288
MVK	0.584331549452459	6.93010432383592	7.56828693570824	2.58612542992453e-12	9.99999286778319e-11	17.5432464862735
ALDH6A1	0.921520176084385	8.96325457151492	7.56755887833662	2.59688448401531e-12	1.00236963666431e-10	17.5391979251218
TUBA1B	-0.920246481192052	12.1466588985642	-7.56556302982681	2.62660631678506e-12	1.01203795700469e-10	17.5281004146448
AF520793	0.863637671095187	8.98679779086617	7.56136437349849	2.6902353106208e-12	1.03471324007429e-10	17.5047591783066
TUBA1C	-0.96409490318157	11.8110396087618	-7.55910695822361	2.72507360220963e-12	1.04625432238027e-10	17.4922122657603
PTBP1	0.60829524176407	6.80180473349285	7.55697035904737	2.75845844032921e-12	1.05719750560865e-10	17.4803385011171
SDC4	1.29016124338755	9.37204963669558	7.55426579394088	2.80129879713917e-12	1.07171950800798e-10	17.4653106589611
MT1E	1.08140743406397	10.0980240652766	7.55334643784325	2.81601082368094e-12	1.0754479431391e-10	17.4602028651246
SEC11A	0.692981990719193	9.50749504390751	7.55178144143661	2.84123077824569e-12	1.08316921253754e-10	17.4515086790555
KIF9	-0.823860285465955	6.7942077597597	-7.55002317036019	2.86983203154413e-12	1.09215013727692e-10	17.4417417980462
ACSS3	0.908339831933067	6.94043167404075	7.54577263920996	2.94015627013642e-12	1.11694989251814e-10	17.4181353367458
FCHSD2	0.699601839825031	7.82572764008425	7.54325446241746	2.98262055599745e-12	1.13109746969473e-10	17.4041529595819
LZTS2	0.681138748379093	7.02150543010421	7.54135542695177	3.01504505090463e-12	1.14139485196309e-10	17.3936098871444
TMEM123	1.17891009046492	8.38104652236111	7.53769143902585	3.07859344096068e-12	1.16341819145833e-10	17.3732717272805
CAPRIN2	-0.88897548009315	8.27042003623668	-7.53644017372634	3.10059759175799e-12	1.16969233888376e-10	17.3663272528475
FAM101B	0.786812976530296	8.47208585252509	7.53538001119182	3.11936282615773e-12	1.17472491543686e-10	17.3604438226521
ZAK	0.775180321804106	7.36349916072422	7.53014536839606	3.21367769514998e-12	1.20814195852045e-10	17.3313996877002
ELOVL5	0.810689974748552	8.59034947333918	7.52791982229745	3.25462605828462e-12	1.22141547081621e-10	17.3190542906192
NFIC	1.3059581220985	9.11678129893685	7.52508290124989	3.30757243198482e-12	1.23913794882698e-10	17.3033200498797
MPP1	-0.90119543306607	8.4493163593246	-7.52470645105612	3.31466198448642e-12	1.23964923336907e-10	17.3012323808359
SARS	-0.876690660900536	8.37132666377839	-7.5193667341201	3.41685703526358e-12	1.2756659007172e-10	17.2716254575786
EP400	0.665406432215143	8.09722099754083	7.51817280281712	3.44013029135613e-12	1.28214425695397e-10	17.2650068914721
GABRG2	-1.26206745857536	9.5489754209359	-7.51612123924042	3.48048818021328e-12	1.29495689096801e-10	17.2536352130848
EEF1A2	-1.34325788226553	8.62049052229747	-7.51438672107464	3.51497438945448e-12	1.30554469003855e-10	17.2440220583227
TAB2	0.681093505085753	8.04551303574147	7.51367190239548	3.52928479968942e-12	1.30861529199443e-10	17.2400606556726
WARS	-0.86270534440403	8.03973483048345	-7.51138491668871	3.5754577501907e-12	1.32346943799367e-10	17.2273877888525
REEP3	0.979459842844547	7.53411732669611	7.5105081432231	3.59331735049538e-12	1.32781047623937e-10	17.2225298183329
RB1	0.963708015633395	8.56158610397019	7.50896464392707	3.62497264557376e-12	1.33722585463806e-10	17.2139783581488
FGFR3	1.3765596907485	10.4709676104002	7.50776443605117	3.64977798194278e-12	1.34408660579913e-10	17.2073294219017
SFT2D2	0.905824312575036	7.65438978770793	7.50463995947267	3.71514356965118e-12	1.36583563424833e-10	17.1900227801623
NEDD1	0.955449130702142	6.57390252616336	7.49188355463654	3.9942460818009e-12	1.46595601110706e-10	17.1194003830728
FHL2	-1.13779556289047	7.50908899374723	-7.49133692176591	4.00665870706513e-12	1.46739325426252e-10	17.1163753920272
PM20D2	0.807312721583124	7.54469432041497	7.49111472227305	4.01171518667873e-12	1.46739325426252e-10	17.1151458010762
MBD3	0.679533356412565	7.94672745731955	7.4877477764445	4.08911209653623e-12	1.49318100064748e-10	17.096516202637
DCTN2	-0.576896502817108	7.48880898404183	-7.48208768417417	4.2225644603804e-12	1.53931668055685e-10	17.0652075479928
ASPH	0.70780962631247	7.50235679810091	7.48059280995876	4.25852365315537e-12	1.54981632244414e-10	17.0569406005174
VPS45	-0.571951004248842	8.16585155988596	-7.47717037107751	4.34199502618418e-12	1.57754295800323e-10	17.0380168520119
CNOT10	-1.45704195953218	5.47749945668772	-7.47654632357672	4.35738871240421e-12	1.58048400633837e-10	17.034566747538
UBR5	0.549556111416479	8.90077152000658	7.47499224188201	4.3959590224331e-12	1.59180763665161e-10	17.0259754687369
GPAM	1.13997798301991	8.36046430937095	7.46975938756869	4.52833155241584e-12	1.63700319592675e-10	16.9970535508339
NR2F1	0.823572387934977	10.2439559470109	7.46494973935145	4.65347198380668e-12	1.67943803895583e-10	16.970479349446
COPS3	-1.15804067051672	7.7509980529586	-7.46237728811673	4.72180142773153e-12	1.70126269743925e-10	16.9562694872673
IMMT	-0.934040207447415	8.73537880250974	-7.44927538684565	5.08551510639098e-12	1.82926485238854e-10	16.8839333533672
TCF4	0.758885484590065	11.3100614610787	7.44577300517618	5.18734892225862e-12	1.86280022491854e-10	16.864607040951
ENGASE	0.654159759196217	8.59999274677757	7.44384675500323	5.24421271950005e-12	1.88010235476911e-10	16.8539797865672
USP53	0.719707008190461	6.86377442369078	7.44174350653193	5.30700581789925e-12	1.89946948728579e-10	16.8423775514903
ZIC2	1.49576899207789	8.60367991918386	7.43636351181758	5.47103113284818e-12	1.95494567905437e-10	16.8127069474323
SV2B	-1.18957750508075	10.086780725401	-7.43223257158256	5.60036913018454e-12	1.99786479645826e-10	16.7899319751048
SDHB	-1.0959312383012	6.34707254124994	-7.42998425834155	5.67202890314149e-12	2.02010055704977e-10	16.7775390251915
REEP1	-0.906687698809895	10.1484064662216	-7.42934222704292	5.69265809540016e-12	2.02411852869943e-10	16.7740004145377
CECR2	0.940818846898335	6.73592541406991	7.42621114424311	5.79433149697913e-12	2.05342568407884e-10	16.7567453261441
ELTD1	1.46285418415097	5.63939127964557	7.42598782875648	5.80165129007583e-12	2.05342568407884e-10	16.7555147924891
GABARAPL1	-0.96547835204675	8.64973342069235	-7.42593053853435	5.80353061169414e-12	2.05342568407884e-10	16.7551991095254
EHMT1	0.824302508707571	6.95648415480977	7.42553674275281	5.81646480587455e-12	2.05464484349767e-10	16.7530292318924
CACFD1	0.926981489732356	7.19255333397014	7.42425487040829	5.85876556433498e-12	2.06621676759136e-10	16.7459663006705
SLC26A6	1.1066767614517	7.31178493555453	7.42300944104824	5.90015507602252e-12	2.07743021164539e-10	16.7391047367717
PECAM1	1.05277504033662	6.95533227135249	7.42053428115686	5.98327266722114e-12	2.1032757522079e-10	16.7254697736258
ARSG	-0.970162609325307	5.56827331171851	-7.41843308729089	6.05474018800684e-12	2.12494884977472e-10	16.7138966331083
RPS21	0.699716879656357	10.9908104914081	7.4164377230596	6.12338937365176e-12	2.14556429606886e-10	16.7029078775884
WDR82	0.839701386066006	11.6551209543991	7.41580769049337	6.14522469371035e-12	2.14973659963819e-10	16.6994384994344
MITF	0.768177901417725	7.39279102140557	7.41549329103995	6.1561497573925e-12	2.15008494913834e-10	16.6977072610943
NSDHL	-0.694650781205781	7.03034695467659	-7.41153404017954	6.29538471944856e-12	2.1951732804338e-10	16.6759087567267
HSP90B1	1.27357851713449	8.28889362760092	7.40558110095043	6.51061304466709e-12	2.26657258632188e-10	16.6431443322991
CHGB	-1.73040394175739	9.40557600094918	-7.40010144787908	6.71515325125285e-12	2.33402774482551e-10	16.6129962696039
TMEM170A	0.779625529344976	7.92470507622433	7.39692089807741	6.83677539688672e-12	2.37249253916963e-10	16.5955024945046
CHDH	0.681663087125719	6.9022239826809	7.39570949744514	6.88366917164638e-12	2.38494355588529e-10	16.5888404785864
SOS2	0.535299197320033	6.8880325095567	7.38560231772258	7.28752329856838e-12	2.51681067794577e-10	16.5332776906561
NRXN3	-1.2936205301367	9.10942268822565	-7.37995968915234	7.52308637032495e-12	2.59201984326816e-10	16.5022744512947
GOT2	-0.989560817988696	9.89524745081867	-7.37981476401379	7.52923469758786e-12	2.59201984326816e-10	16.501478319004
LY86-AS1	-0.836158884920104	6.26886107571141	-7.37621219427145	7.68367762589778e-12	2.64098976684429e-10	16.4816904328303
TTYH2	0.993509277317028	8.68466359425623	7.37527064182192	7.724555840331e-12	2.65083252244893e-10	16.4765195417423
MEG3	1.10842900908942	11.4123134971105	7.37259702435783	7.8418088413258e-12	2.68681216218463e-10	16.4618381412401
MAP2K5	-0.652840548760643	6.24335040242823	-7.37189253356521	7.87299650600665e-12	2.69323643508796e-10	16.4579700713765
CCAR2	-0.648292565790682	7.0464303532252	-7.36512296734812	8.17900484953627e-12	2.79350427463499e-10	16.4208104920974
KDM6B	0.748582574357047	6.3704953612569	7.36441263843507	8.21178804718914e-12	2.8002843838399e-10	16.4169123272186
GPM6B	0.876693813891302	12.4667405196396	7.36213801925477	8.31764314787446e-12	2.8319220868565e-10	16.4044308562783
CELF1	0.504167520255383	9.31260346011496	7.35629843018545	8.59562042477363e-12	2.92197118803843e-10	16.3723961597436
BDH1	-0.669917660532833	6.60401256935403	-7.3553270307518	8.64274387239411e-12	2.93338520082793e-10	16.3670685011023
TBC1D9	-1.01140507429085	8.38341084661721	-7.34896002774381	8.95799882293467e-12	3.0356260799973e-10	16.3321572081152
SRSF12	-0.725055910129113	6.25477005051165	-7.3478056261803	9.01636303249699e-12	3.0506300797764e-10	16.3258290500254
PPP2CA	-0.870625491480629	8.50863889213388	-7.34714178021086	9.05009582548097e-12	3.05726638073268e-10	16.3221902263798
TNS3	1.31591478961737	9.64214125694878	7.3441186954589	9.20529597428811e-12	3.10485169824353e-10	16.3056214750266
RWDD2B	-1.26823173180258	6.94116376449064	-7.34369505133597	9.22725431472484e-12	3.10741780608168e-10	16.3032998615092
SRGN	1.27441007131843	7.73242657446921	7.34238961297757	9.29524399394079e-12	3.12545362491916e-10	16.2961463439101
PON2	1.1579935163151	9.66772368111688	7.34041116158894	9.39923059763343e-12	3.15551843970782e-10	16.2853060690398
CSPP1	0.539098097313369	7.91672863582238	7.33808780770414	9.52281409056719e-12	3.19205907611675e-10	16.2725778725316
TRAPPC10	0.822294470862891	7.0023848260479	7.33687597016799	9.58791000419687e-12	3.20891195101822e-10	16.2659397728618
IL17RB	1.09253877209279	8.00145222242062	7.33627733264214	9.6202289655671e-12	3.21475984599367e-10	16.2626608092906
SPP1	1.18192293818098	8.83542015244944	7.33476332719885	9.70244777193607e-12	3.23480114607752e-10	16.2543686257397
IRF2BPL	1.06517678516983	11.6258276351212	7.33462342677389	9.71008010044512e-12	3.23480114607752e-10	16.2536024364367
SVOP	-0.982788836689533	8.21162741874393	-7.32892786519303	1.00258948466673e-11	3.33400794592913e-10	16.2224158835363
ND6	1.36737512160818	11.5010266788981	7.32870125527549	1.00386680555361e-11	3.33400794592913e-10	16.2211753110097
AGAP9	1.50713158422417	5.63902384400969	7.32532860062227	1.02306851103559e-11	3.39257665206197e-10	16.2027140296806
NOMO3	1.58678394678888	5.90186962277368	7.32032498885517	1.05222655953358e-11	3.48393179207035e-10	16.1753330201326
RP11-416I2.1	-1.29612724230508	6.49573405645797	-7.31764841282288	1.06815972765641e-11	3.5312871362858e-10	16.1606899720592
PCSK5	1.01974425097001	7.33101101549376	7.31542008736636	1.08160628007203e-11	3.57022272053843e-10	16.1485012641061
NRN1	-1.04814124071544	9.71374875517395	-7.31515209805232	1.08323465751997e-11	3.57022272053843e-10	16.1470355157159
TMEM97	-0.735630245448834	7.81390228352033	-7.31350071996703	1.09332249714878e-11	3.59799473453795e-10	16.1380040148737
CD99L2	-0.677923631672896	6.91994363159434	-7.31286835277597	1.09721000356706e-11	3.60530886452824e-10	16.1345458255002
RHOU	1.01913494362336	8.66339785211617	7.30841300413924	1.12498941152347e-11	3.69088965070608e-10	16.1101853698216
CA10	-1.14676248009168	8.178366426541	-7.30814792695358	1.12666392311662e-11	3.69088965070608e-10	16.1087362451272
STK11	0.805459594804107	7.34487371257226	7.30230229878663	1.16422380503619e-11	3.80817254898093e-10	16.0767860530586
PDCL	0.833025283550334	7.64355750786108	7.30150109636344	1.16946727972693e-11	3.81955421948822e-10	16.0724079564399
JAZF1-AS1	-1.85225071084163	5.3669031918452	-7.2986408692545	1.18837716473111e-11	3.87546974775412e-10	16.0567804781266
PWWP2A	0.504834801684284	7.51137821950153	7.29818972317698	1.19138730429755e-11	3.8794437123698e-10	16.0543158234642
SSBP3-AS1	1.24263928583701	7.66126929398101	7.29737355123026	1.19685213286764e-11	3.89138679956694e-10	16.0498571917363
RAB3C	-1.35968623464472	7.08344825869318	-7.29695037182313	1.19969535371574e-11	3.89478308686067e-10	16.0475455212528
FIBP	-1.03258959229225	8.31289615630412	-7.29483457512732	1.21401121915807e-11	3.93535912270193e-10	16.0359887279198
MRPL47	-0.835136689826166	8.06425937214057	-7.29386210152617	1.2206476630045e-11	3.94649376972891e-10	16.0306774991825
RP11-373D23.2	1.24168815340059	6.47001261529555	7.29379729806394	1.22109117286338e-11	3.94649376972891e-10	16.0303235834556
POM121C	0.799390135344185	8.07624792817066	7.29305701427238	1.22616893325465e-11	3.95699881977588e-10	16.0262807315292
ANGPT2	0.929902630988478	5.54600436328604	7.29176504355647	1.23508087050234e-11	3.97982755503836e-10	16.0192254910734
FYCO1	1.00632978604786	6.79495972892952	7.28981935419458	1.24862305642305e-11	4.017486428497e-10	16.0086015872601
TCEA2	-0.890100425486599	7.50031611644782	-7.28367884721116	1.29233128738129e-11	4.1519498066698e-10	15.9750823956352
TRAM1L1	-0.838460830527136	7.73338610293909	-7.28279086123381	1.29877588349937e-11	4.16647303426599e-10	15.9702363237667
TSR1	0.696595514864726	7.45668279278321	7.27604927071547	1.34875028491746e-11	4.32039033574006e-10	15.9334546618302
GALNT15	0.913828895285966	7.46560599439258	7.27485362623342	1.35780973018384e-11	4.34298550921726e-10	15.9269331014174
CRBN	-0.512937156486768	9.25979592802973	-7.27328309650193	1.3698011287081e-11	4.37487811814826e-10	15.9183675776823
RP11-334C17.5	1.70027781091819	6.21793684515065	7.27233265386638	1.37710877304979e-11	4.39173981908986e-10	15.9131844053
TSG101	-0.715599833634947	9.17501327459244	-7.27062063881895	1.3903692314933e-11	4.42100665767341e-10	15.9038489146093
STAT4	-1.47892169290228	7.9321034603799	-7.26661271218216	1.42190824786829e-11	4.51466293245455e-10	15.8819983345424
NIT2	-1.12158828662017	7.40891004209473	-7.26517229746347	1.43341495401789e-11	4.54453402844853e-10	15.8741469106758
IL6R	0.927037023954203	6.21059981505441	7.26458038092709	1.43817009328915e-11	4.55294374270222e-10	15.8709207156788
SUSD4	-1.06330847384468	7.37605648961247	-7.25873437619333	1.4859790547716e-11	4.69742926306922e-10	15.8390646700502
ZBTB40	0.56168375063568	7.37977364033778	7.25538487281091	1.51407569946245e-11	4.77927043675799e-10	15.8208184130918
MT1H	1.33098028862316	10.0714297330437	7.25373143918206	1.52813809083432e-11	4.81663787757299e-10	15.8118129877239
EEF1E1	-0.876685579827089	6.67484353539632	-7.25143505792906	1.54788305761912e-11	4.87178193745412e-10	15.7993074755039
NHP2	-0.670573744681246	9.419425448559	-7.25094322908355	1.5521446146098e-11	4.87810442449356e-10	15.7966293610642
AK090844	1.19735979422867	9.05175340982897	7.25010669930017	1.55941955258703e-11	4.89386536111877e-10	15.7920744871994
LOC100131541	1.81944344410146	5.5605940424405	7.24805013201191	1.57744818035753e-11	4.9428796304128e-10	15.7808776881112
GTSE1	0.743679766368722	6.70383544617535	7.24765936765446	1.58089697619998e-11	4.9428796304128e-10	15.77875038839
NXN	1.00730198083367	8.18123344332167	7.24754748097701	1.58188583350701e-11	4.9428796304128e-10	15.7781412941822
NECAP1	-1.21962983376717	8.95199763051976	-7.24686508341318	1.58793012575832e-11	4.95461656241652e-10	15.7744265280763
PCGF2	0.592832831236471	7.78059640071264	7.24570409787382	1.59826596450468e-11	4.97969081947975e-10	15.7681068819185
CDH2	0.761821967139328	10.0813842318947	7.24433003221367	1.61058470486673e-11	5.0108622412621e-10	15.7606280315746
HMGCLL1	-0.835182903399544	5.94323799590987	-7.23972099954215	1.65259463669426e-11	5.13418712524784e-10	15.7355469661981
SPSB3	0.780411772581878	9.45382177097523	7.23765301858501	1.67179380545022e-11	5.18639298899987e-10	15.7242962311848
AKIRIN2	-0.765509264519125	6.62911299783405	-7.23646001144525	1.6829697759209e-11	5.21359478223051e-10	15.7178064862936
REPIN1	0.643250134479414	8.96366028860787	7.23562680762937	1.69081889602754e-11	5.22467703375348e-10	15.7132743298912
TCF7L2	0.783338340257677	8.63820181519997	7.23543931834818	1.69259010088516e-11	5.22467703375348e-10	15.7122545311051
BRI3	0.557294021494032	7.94251421765254	7.23531288238302	1.69378557203978e-11	5.22467703375348e-10	15.7115668234181
MID1	0.68421675621442	8.39563693375973	7.2326382840169	1.71927070096431e-11	5.29574505813387e-10	15.6970206413714
RALBP1	0.599095346282676	8.92666018267644	7.22879036711738	1.75660185333748e-11	5.40304780286502e-10	15.6760980067614
AFF4	0.59441507418969	7.68863860496747	7.22633997827573	1.78079090944215e-11	5.46968033376742e-10	15.6627772387586
GABRA4	-1.15785395563737	7.64411108548572	-7.22235361377686	1.8208474399292e-11	5.58479185045706e-10	15.6411115448141
MAPK10	-0.604943205431567	9.47940010876483	-7.22196249817943	1.82482515135829e-11	5.58907550601307e-10	15.6389861795327
CMTM6	0.725364756954856	7.1375626219895	7.22148427302441	1.82970044973677e-11	5.59609230771187e-10	15.6363875311503
PRPF38B	0.743308558693088	7.68448313835205	7.22019074570483	1.84295197503054e-11	5.6286716597054e-10	15.6293590172341
PPP1R7	-0.832017287626252	8.53049732581142	-7.21983524025681	1.8466105282078e-11	5.6319020250439e-10	15.6274274543938
LOC100506282	0.807063002652965	5.49899996375898	7.21791357877845	1.86651117644523e-11	5.68458973484458e-10	15.6169873585873
DYNC1H1	-0.684246186006905	8.30118893430377	-7.21590120653523	1.88757836304945e-11	5.74067722942034e-10	15.606055966944
MARCH8	0.601085014459058	7.02823541097648	7.21402352293356	1.90744730607778e-11	5.79296829814982e-10	15.5958576214276
C1QTNF4	-2.11110256185558	5.89418657899555	-7.21317795849774	1.91646209344001e-11	5.81219470186975e-10	15.5912655132401
NAV1	0.590505338506171	8.90639967835288	7.21257455284838	1.92292088550082e-11	5.82362641323563e-10	15.5879886941149
OSMR	1.03359515724923	6.46510316717544	7.21201610270658	1.92891763796612e-11	5.83362884532378e-10	15.5849561326363
DNAH9	-0.898491075282993	5.97836730078264	-7.20962223338313	1.95483354430576e-11	5.90376088820041e-10	15.5719580236968
PRSS3	-0.679118829853516	7.88021340148062	-7.2092740067852	1.95863197656398e-11	5.90699398614436e-10	15.5700674247178
LOC728061	1.21624083618207	7.7119728750705	7.20897174387914	1.96193495102096e-11	5.9087259289858e-10	15.5684264106445
C1orf123	-0.905540724604665	8.2126355786798	-7.20343459597211	2.02342511907516e-11	6.08545104561853e-10	15.5383709419912
SYPL1	0.844900534035346	7.54507517125724	7.20231770119625	2.03605708257566e-11	6.11494869155249e-10	15.5323099052779
AP2A2	-0.672779015253257	7.94857421305019	-7.19913857933756	2.07244066734981e-11	6.21076575677666e-10	15.5150604479329
NDUFV1	-0.880197358126337	8.16121482035621	-7.19902978465946	2.07369707312715e-11	6.21076575677666e-10	15.5144702127777
KIAA1731	0.777943328312397	7.54610443000783	7.19079016263651	2.17107072038827e-11	6.4934206324983e-10	15.4697817453295
RNFT2	-0.781385581075317	7.80961112727425	-7.19044268198265	2.17527493992985e-11	6.49702117920565e-10	15.4678977244469
BCL2	0.79116847713915	7.39468391136773	7.18830739099849	2.20128727151705e-11	6.56565765529341e-10	15.4563213217943
LOC100130429	1.65353886903542	6.94796226718584	7.18623030222335	2.22688533929952e-11	6.63287140814193e-10	15.4450621558582
CCT4	-0.930790193667507	8.72601797673821	-7.18445157413498	2.24903997756224e-11	6.68965819699625e-10	15.435421627815
KSR1	0.748366554184437	7.92339349172045	7.18391156678711	2.25580892792387e-11	6.70058800072203e-10	15.4324950849634
APP	0.73826222659083	11.3015368306124	7.18254504340505	2.27302822515102e-11	6.74248673800278e-10	15.4250897852611
UNKL	0.661165801828616	8.09374678850582	7.18205538519577	2.27922985881944e-11	6.75163383897075e-10	15.4224364645835
MT1X	1.21616023830479	10.2944044200648	7.17741907260662	2.3387844121612e-11	6.91858437990965e-10	15.3973182003164
RAB31	1.12689546518244	9.91854931929809	7.17510064604555	2.36913907506428e-11	6.99881821711351e-10	15.3847607371201
RNF187	-0.6004984040588	8.06834415382189	-7.16878010813098	2.45388326991825e-11	7.23928996278063e-10	15.3505369685817
ZDHHC23	-0.91842547505784	7.50975392263028	-7.16241023728908	2.54231723148001e-11	7.48466396922612e-10	15.3160618249467
AHCYL1	0.914050905165134	10.2958652217205	7.16229328239749	2.54397002001959e-11	7.48466396922612e-10	15.315428987283
PAQR8	0.902107451441244	9.8133745525666	7.16170165352938	2.55234710572281e-11	7.49912133342222e-10	15.312227791871
U2AF2	0.659135633374811	6.89914009130081	7.16038670325876	2.57106366014077e-11	7.54387703207158e-10	15.3051133262199
ITSN1	0.532006295285394	8.03507903682078	7.15926810408349	2.58709208493467e-11	7.58063491301424e-10	15.2990617387806
CAMK1G	-1.33940648074696	6.42207237097886	-7.15881838289851	2.5935639275049e-11	7.58349740724695e-10	15.2966288986193
RP11-395B7.7	1.24040958114998	5.98483651194305	7.15871366232447	2.59507323301468e-11	7.58349740724695e-10	15.2960624069204
PIDD1	1.02109920782505	6.99715623470678	7.15533446650218	2.6442449764235e-11	7.71677637728766e-10	15.2777847617385
CDK7	-1.72320210002226	6.71063774281639	-7.15114834459725	2.70643624277903e-11	7.88764070001844e-10	15.2551487469343
TRPS1	0.752829014638456	8.54526962312448	7.14738521826894	2.7635750511022e-11	8.04334061244182e-10	15.2348058910722
CCNT1	0.911056181481783	7.96856876920354	7.14688768056039	2.77121822515792e-11	8.05475965739188e-10	15.2321166974246
NDUFA10	-0.803708832515776	6.875112213516	-7.14251236191568	2.83933723467113e-11	8.2416901447143e-10	15.2084722587769
GABRG1	1.11474296545955	7.79457774030146	7.14054832730341	2.870450423199e-11	8.32084785327326e-10	15.1978609604962
TXNDC9	-0.870891313881798	7.29003118607793	-7.13991098540961	2.88061903309793e-11	8.33916103512067e-10	15.1944178511818
NFKBIZ	0.913435336821455	7.53556648953847	7.13865073481367	2.9008308137457e-11	8.38646067301059e-10	15.1876100744209
LOC439911	1.04427842247521	7.54286150810032	7.13730520774114	2.92256485739652e-11	8.43802925627524e-10	15.1803423292364
ACKR3	1.26892849685641	7.05812254591058	7.13499905424039	2.96019036717874e-11	8.5352812531143e-10	15.1678875000874
CTBP2	0.661885622255349	9.47876528850585	7.13393975847784	2.97763301229093e-11	8.5741576127856e-10	15.1621672686214
CSRNP2	-0.642530459437794	8.14189307976348	-7.13274739889358	2.99738817297906e-11	8.619580809786e-10	15.1557290161091
BC022892	1.61944066146303	4.74120444685304	7.13233785880403	3.00420330359506e-11	8.62772126472778e-10	15.153517796693
LYRM9	-0.804709375244961	7.29712974902358	-7.1280122744678	3.07712608488089e-11	8.82544215125972e-10	15.1301668093741
SPPL2A	0.776113225688946	7.01250628407977	7.12466481354514	3.13475656175364e-11	8.97883843759435e-10	15.1121011255229
VPS35	-0.748269986914151	10.1466421452289	-7.12418796620799	3.14305231523101e-11	8.97900977492576e-10	15.1095280199721
CALD1	0.73387689049742	7.25026686792066	7.12407511972246	3.1450186853418e-11	8.97900977492576e-10	15.1089191046224
PLIN5	0.570836577989135	5.86454885599088	7.12394680159178	3.1472561278141e-11	8.97900977492576e-10	15.108226710964
KDM5A	0.584061544252656	7.09400858471981	7.1235818706204	3.15362790910351e-11	8.98534983470096e-10	15.106257610142
LOC100134445	1.10179107921224	8.53543324894355	7.12298332866832	3.16410618668864e-11	8.98971686039686e-10	15.1030281008713
MTSS1	0.58160140389192	8.13840785777941	7.12280903959249	3.16716380832143e-11	8.98971686039686e-10	15.1020877285443
MGST3	-0.694512424552724	8.10383296727796	-7.12278332338474	3.1676152048041e-11	8.98971686039686e-10	15.1019489784062
MAP4	0.745812920878562	9.91135709207683	7.1182148746261	3.24882162513827e-11	9.20811301973091e-10	15.0773043489259
CPM	0.676439055646844	5.72883897705316	7.11416728767271	3.32248493895735e-11	9.40458678015458e-10	15.055476409149
CSNK1G2	0.713683025021542	8.75269440074839	7.11123697259562	3.37684157554396e-11	9.54596964449465e-10	15.0396777655769
SLC15A2	0.710684892835655	7.42864624782525	7.10716701657581	3.45379784269119e-11	9.75078728626271e-10	15.0177404427454
DCAF6	-0.651818232300171	7.6777027235131	-7.10520641219943	3.49148523637395e-11	9.84435173286999e-10	15.0071750009277
RBL2	0.831334414598615	8.60725936541935	7.10496918070432	3.49607283094226e-11	9.84446828104339e-10	15.0058966945647
TOB2	0.915531420023574	8.0285596294529	7.10436647976339	3.50775467917289e-11	9.86453504192335e-10	15.0026491803554
LARGE	-1.05222230524422	7.26464298839974	-7.10382909081484	3.51820311800715e-11	9.87323209136391e-10	14.9997537060823
LOC646014	1.22885121503801	8.08555890883487	7.1037385579347	3.51996636858453e-11	9.87323209136391e-10	14.9992659223806
CASD1	-0.981327874996504	6.77566961545714	-7.10021662197548	3.58924231139852e-11	1.00545217349319e-09	14.9802925440527
FAM198B	1.15506114871883	8.60464646012556	7.09801004382474	3.63332953659851e-11	1.01648730989024e-09	14.9684077706329
TRIL	0.965990640800058	8.69797062751555	7.09485643540484	3.69726798442062e-11	1.03303611763323e-09	14.9514255864576
CHCHD6	-1.29514754325514	7.37635069506136	-7.09462406908609	3.70202284697234e-11	1.03303611763323e-09	14.9501744498966
REPS2	-0.97231371817255	7.73465573539904	-7.09374055423605	3.72015721156597e-11	1.03665557617076e-09	14.9454175117248
ZNF562	0.614150189970135	7.605146738235	7.09352628278402	3.72456838579872e-11	1.03665557617076e-09	14.944263898121
BCAS1	1.63184072636817	8.37737489066427	7.08669369065282	3.86797044819173e-11	1.07380810365569e-09	14.9074875587947
RIMS1	-0.791300432343857	7.73944500665279	-7.08224450852084	3.96426629266052e-11	1.09913216774995e-09	14.8835498849799
HIBCH	0.836758958038578	8.27591538100908	7.08153268159537	3.97989081487714e-11	1.10205314201214e-09	14.8797208163727
ENO2	-0.917817113411353	10.7259005801074	-7.07791879422777	4.06015802987601e-11	1.12284370343467e-09	14.8602840642315
KLF2	1.06218770089943	6.97076346801131	7.07226398241065	4.18897390772501e-11	1.1569683268151e-09	14.8298809670948
SPTBN1	0.504495079187507	8.93018573325751	7.07203659653	4.19423726124438e-11	1.1569683268151e-09	14.8286586940446
KIAA1715	-0.64528467448041	6.83883320937193	-7.06883763299042	4.26898016326375e-11	1.17555894900876e-09	14.8114654161163
DNM3	-0.781939665479229	8.70118135395907	-7.06862689953426	4.2739498010742e-11	1.17555894900876e-09	14.8103329433186
CEP97	0.813899204543546	7.25963495295583	7.06845878768677	4.27791840684818e-11	1.17555894900876e-09	14.8094295300078
FYN	0.61934830772287	9.97802852780767	7.06606459815319	4.33483432517255e-11	1.18968951175268e-09	14.7965646643831
C11orf73	-1.1761020271844	6.96262150348101	-7.06484160520126	4.36419577309314e-11	1.19623158570328e-09	14.7899939565443
CRMP1	-1.01735577073184	9.09899581867522	-7.06316092339861	4.40486589509764e-11	1.20585292152268e-09	14.7809652259654
PSMB2	-0.587648508721614	7.71354010584967	-7.05899193821589	4.50737170541173e-11	1.23087510351984e-09	14.758574056638
COX11	-0.529426056401819	8.28299249476455	-7.05898122562354	4.50763811347203e-11	1.23087510351984e-09	14.7585165294379
C5orf22	-0.803767683989208	6.96116998330582	-7.05624387431996	4.57622440777485e-11	1.24802976481054e-09	14.7438183140122
PCAT19	1.41777034125834	6.03110700938427	7.054691087053	4.61558750095714e-11	1.25718153139278e-09	14.7354819553631
NHP2L1	-0.943036001396297	8.30349083033959	-7.05332015907835	4.65061817340835e-11	1.26513173275106e-09	14.7281227388965
EGR1	-0.819677243127177	9.10358979162118	-7.04928029584838	4.75538036660104e-11	1.29026034846067e-09	14.7064409233506
C12orf10	-0.956860157450168	8.05890505549457	-7.04916970167234	4.75828082867608e-11	1.29026034846067e-09	14.7058474602414
RECQL	0.518928388059963	7.34103111806705	7.04907116888572	4.7608664377024e-11	1.29026034846067e-09	14.7053187243011
PYCR1	0.795752135661105	7.30571736781357	7.04882367302339	4.7673671210328e-11	1.29040709548555e-09	14.7039906561003
ADK	-0.711907987862405	6.44587560013187	-7.04405779383398	4.89426970748674e-11	1.3231025748554e-09	14.6784216510285
SLAIN1	1.02715871228918	9.00383643935988	7.04171784197071	4.95779116198292e-11	1.33860361373539e-09	14.6658711253955
VASN	1.05763970285312	6.66060342423622	7.03987108558463	5.00849809565238e-11	1.35061043291727e-09	14.6559674522252
ZNF652	0.524359079526115	7.50750338824529	7.03716123752283	5.08383124077553e-11	1.36921992148947e-09	14.6414377324407
PRPF40A	0.527323464440295	8.62398054349674	7.03317320395856	5.19673618785878e-11	1.39788975666949e-09	14.6200599995856
RPL22	0.557164554109608	11.2271936178819	7.03088950786534	5.26250050657073e-11	1.41382364726157e-09	14.6078212076423
CUL1	-1.01523548081386	6.88774885397067	-7.03037722454796	5.27736532378264e-11	1.41606033111759e-09	14.605076066476
SETD1B	0.701815042807542	9.06856348518603	7.02580109456329	5.41200197495931e-11	1.44949951049724e-09	14.5805589465279
CEP350	0.628675574275514	9.29284564097983	7.02568792883629	5.41537408327454e-11	1.44949951049724e-09	14.5799527560109
LLGL1	0.870122447611235	7.00759884637358	7.01914479254564	5.61391354441259e-11	1.50078622087296e-09	14.5449122048138
MPV17	-1.45722551288251	6.38329470416539	-7.01787357913782	5.65331142661641e-11	1.50786753239708e-09	14.5381064697682
KIF1C	1.08028866185704	6.59360237174695	7.01784085689715	5.65432916000013e-11	1.50786753239708e-09	14.5379312923323
GATAD2B	0.747042124450358	8.99842854304453	7.01702026292717	5.67991064391484e-11	1.51282638478883e-09	14.5335384115532
N4BP2L2	0.595327911831895	8.82413153678533	7.012294391744	5.8294753904279e-11	1.54897044203309e-09	14.5082447505969
SRRT	0.504740754839506	8.61736830388658	7.0122805175538	5.82992015450711e-11	1.54897044203309e-09	14.5081705069325
DOPEY1	-0.541450600202697	7.80654366439259	-7.01124562228521	5.86319032346589e-11	1.55590102039621e-09	14.502632788454
SYN2	-1.10614275861099	9.34295013177348	-7.01060589483343	5.88385015116092e-11	1.55947235218162e-09	14.4992098281854
RRAGB	-1.65484801997832	5.00678137946457	-7.00834407926249	5.95747262003282e-11	1.57705516032018e-09	14.4871089687575
MIR7-3HG	-1.30754382378912	6.37894411407931	-7.00698513954747	6.00214279069867e-11	1.58694017081549e-09	14.4798395533982
SGSM2	0.754586993420721	10.1390105705486	7.00656385880166	6.01605786024201e-11	1.58867947445952e-09	14.4775861366316
GKAP1	0.704212279829965	8.25203500431392	7.00250879077096	6.15163712513014e-11	1.62250365782665e-09	14.4558994038891
DPCD	-0.746700583668243	8.01276641683268	-7.00094650113803	6.20467240884394e-11	1.63450092872392e-09	14.4475459766277
SMAD4	0.533811865609585	7.2282692297109	6.99818275590049	6.29960118362443e-11	1.65749166500855e-09	14.4327709051859
MAGI3	-0.650884733301027	6.85665228220312	-6.99656031027708	6.35599495705985e-11	1.67029993689532e-09	14.424098708366
LOC285812	0.802713417220913	10.7219682731067	6.99507981151445	6.40788945565881e-11	1.68189622148892e-09	14.4161861736879
AGAP3	0.520219300215764	8.25974282233906	6.98981455239131	6.59585807988187e-11	1.72913693537242e-09	14.3880532099408
COPS5	-1.00438985114451	8.46634434973127	-6.98632649825852	6.72336660383869e-11	1.76043265344042e-09	14.3694223175408
DTD1	-0.629505346444613	8.445109462585	-6.98491033470227	6.7758271170342e-11	1.77202609169395e-09	14.3618595220346
LOC100126784	-0.916601874631436	5.10973614365669	-6.98433915830341	6.79709996972218e-11	1.77544514770041e-09	14.3588094777009
DGKG	0.920993935380396	7.49109388420023	6.97930012673958	6.98765159176021e-11	1.82301936828886e-09	14.3319071647661
DNAJC8	-0.564855585676661	8.56011694821739	-6.97826797685114	7.02732806323364e-11	1.83116440290326e-09	14.3263980197617
GABRA1	-1.4047554374977	9.28807573412254	-6.9778914891048	7.041855748483e-11	1.83274452376984e-09	14.324388608631
MRPL55	-0.82703136797002	6.60358894337855	-6.97748336263555	7.05763776846654e-11	1.83435382173985e-09	14.3222103991628
WASF2	0.822516284363033	7.67172584870897	6.97729375987526	7.06498146915596e-11	1.83435382173985e-09	14.3211984945619
BC045805	1.24376489900136	7.38074701193761	6.97611103189378	7.11096145486634e-11	1.84408095022366e-09	14.3148866411427
ID2	1.02292919682756	9.43892159015269	6.97287347936918	7.23834115227277e-11	1.87486889128367e-09	14.297611758102
PDLIM5	0.76568750199532	6.74193248268234	6.97246293981061	7.2546536159174e-11	1.87684909676315e-09	14.2954215145497
DTYMK	0.572243889721245	6.44139338287536	6.96974195588894	7.36369048748012e-11	1.90278465174098e-09	14.2809067141254
NKX2-2	1.38456307202828	6.37986492575813	6.96184255452102	7.68948542730791e-11	1.98460211493356e-09	14.2387854240162
CARTPT	-1.18025384040426	7.68233533839027	-6.96121996417867	7.71575940786998e-11	1.98901255021448e-09	14.2354667304349
UBN1	0.676177656421508	8.70863144286736	6.96092900285678	7.72806864116561e-11	1.98981686511058e-09	14.2339158271198
KIAA0930	0.80883891640193	10.3091546266915	6.95837920778009	7.8367709682543e-11	2.01540900886673e-09	14.2203262135275
SNCA	-0.87068459380585	9.58732861040082	-6.95666936242915	7.91050836483023e-11	2.02955151815206e-09	14.2112147697595
NVL	-1.83254945421066	5.2322554310761	-6.95619098520511	7.93126074492089e-11	2.03246769432564e-09	14.20866580324
CABYR	-0.734121107404162	6.60351100256112	-6.9494503606737	8.22944928007846e-11	2.10570026059407e-09	14.1727593521188
LOC100289019	1.03204371566294	7.65710828181756	6.94925019462926	8.23847119582938e-11	2.10570026059407e-09	14.1716933795449
BUD31	-0.693005350211162	6.87964263555075	-6.94907871915439	8.24620772598029e-11	2.10570026059407e-09	14.170780210074
MAML2	1.02351846623099	7.25083411269989	6.94724721461346	8.32928894906623e-11	2.12441016375831e-09	14.1610275373154
SERTM1	-1.41443791492831	7.02975837376152	-6.94457827834723	8.45183861971499e-11	2.15313074672128e-09	14.1468180614946
SLC25A18	1.37229068504586	9.97203344206441	6.94434160980478	8.46279122287148e-11	2.1533875574625e-09	14.1455581749833
CSK	0.749599866934941	7.91474066034313	6.94134693764684	8.60259493868224e-11	2.18639191082424e-09	14.1296182714914
RBMS3	0.747183861617954	6.85745955515331	6.94065694543026	8.63512823128975e-11	2.19208753482237e-09	14.1259461382261
TM7SF2	-1.25359754807689	6.170938503004	-6.93844538762853	8.74022391834968e-11	2.21616872046773e-09	14.1141775719833
KIAA0907	0.522483447657407	9.2091653260311	6.93664202136087	8.8268551221633e-11	2.23551720251841e-09	14.1045826512369
POLR3C	-0.877720786582969	5.93276390404489	-6.93499284937277	8.90682034393568e-11	2.25313420242504e-09	14.0958093094285
PPME1	-0.784766411766798	9.11916919175107	-6.93392806859441	8.95882879424904e-11	2.26100791038075e-09	14.0901454376596
CADM1	0.641278916730382	9.37324968397867	6.93163616037169	9.07179404985484e-11	2.28685248376667e-09	14.0779557201049
CENPBD1P1	0.612704542199281	8.2726859567791	6.9293141143707	9.18767771164246e-11	2.31337178102216e-09	14.0656079331261
MAPRE3	-0.718835791393151	5.15360268158361	-6.92385688002111	9.46580598804116e-11	2.37787195899122e-09	14.0365971754843
CYB5D1	-0.56031058730165	7.78883616386509	-6.91981065907604	9.67736847977566e-11	2.42820089294394e-09	14.0150953773814
CDC40	-0.802185054656839	8.14698327583081	-6.91793970563977	9.77676453451432e-11	2.44803489409317e-09	14.0051553491537
ASCL1	0.990197856092252	7.4454040006187	6.91785698063827	9.78118254567399e-11	2.44803489409317e-09	14.0047158801972
C14orf2	-0.639801693200853	11.100886864986	-6.91768580250926	9.79033073928457e-11	2.44803489409317e-09	14.0038065211839
PAIP2	-0.732007277449654	9.05118942007024	-6.91601538170351	9.88004650088977e-11	2.46761853437448e-09	13.9949332927207
DYRK4	-1.06101216947954	7.12208657909689	-6.9137165032952	1.00048431767598e-10	2.49590868835895e-09	13.9827236144381
RPL23AP32	0.881927529891783	9.03112083445091	6.90892638683055	1.02698959540653e-10	2.55908316443417e-09	13.9572896811349
ATP6	0.662608188423361	13.7569098921349	6.90611816071038	1.04284925190047e-10	2.59263578652729e-09	13.942383378231
CLTC	-0.672687747300937	10.2553422009251	-6.90541185328733	1.0468760474607e-10	2.59966214813234e-09	13.9386347562877
DTX3L	1.10497334957653	6.96781626689402	6.90144807915973	1.06976048534702e-10	2.65175105945288e-09	13.9176014770952
TNRC6C-AS1	0.738215516867518	6.82798752276154	6.90135542132975	1.07030129581685e-10	2.65175105945288e-09	13.9171098782296
SLC12A2	0.656960665828246	8.36870459220914	6.89964563160792	1.08032926496377e-10	2.67353713183148e-09	13.9080391820749
TAGLN3	-0.877979630605099	10.5139575500493	-6.89839639570231	1.08771460970439e-10	2.68874111398846e-09	13.901412566982
MAL2	-1.54847032762343	8.67013678248049	-6.89808386445395	1.08957003424585e-10	2.69025650188821e-09	13.899754836202
SURF2	-1.30752657770211	5.01085648830455	-6.89765249031115	1.09213613034317e-10	2.69352115791013e-09	13.8974668050773
LOC100289283	1.28634276218786	6.87419244210158	6.89152345275458	1.12924622532725e-10	2.78187687863893e-09	13.8649664802032
KIFAP3	-1.46745115510765	7.97359592915491	-6.8902562226783	1.13707280822173e-10	2.79797438514015e-09	13.8582487268792
EMC3	-0.658674587719497	7.48103220831544	-6.88341234587608	1.18027535333112e-10	2.90098552792647e-09	13.8219800715093
SLC2A1	0.8919869549372	7.62782905329288	6.88286207126057	1.18381850969021e-10	2.90639523909658e-09	13.8190647824488
C21orf91	1.10249117842153	8.08291738007132	6.87981417218343	1.20363439789111e-10	2.95169866952821e-09	13.8029196803926
F11R	0.720947286205731	6.70240637751003	6.87831577186191	1.21349582744948e-10	2.97251568411663e-09	13.794983897601
STX8	-0.790869848163861	7.92626453070709	-6.87775910427401	1.21717969170096e-10	2.9781705134568e-09	13.7920359318264
RUNDC1	-0.698249725391474	7.81545551300722	-6.8741260044914	1.24149485589272e-10	3.03423584757347e-09	13.7727991869079
TMX1	0.834577741755907	7.50538410003109	6.87245669323517	1.25282704123056e-10	3.05847990426229e-09	13.7639622837982
ZNF444	0.687560225328414	8.10162180164632	6.86837972494588	1.28093430686811e-10	3.12357561722096e-09	13.7423847971379
SLC25A48	0.836313093952215	6.77757825369551	6.86764970797149	1.28603239987456e-10	3.1324798185471e-09	13.7385218977762
ZBTB47	0.666787220760895	8.39440612981774	6.86718870983973	1.28926209532314e-10	3.13495318529749e-09	13.7360826326736
GLTP	0.810506986994444	8.79026946275039	6.8670916175894	1.28994333060869e-10	3.13495318529749e-09	13.7355689028829
CMTM7	0.847895578350765	6.36223545087068	6.86671133880162	1.292614927572e-10	3.1379241750722e-09	13.7335568285234
NUMA1	0.627305085150096	7.22559156918151	6.86634271035967	1.29520988498739e-10	3.14070267071858e-09	13.7316064549219
FOXC1	1.58218312264721	7.89202379017768	6.86236229835095	1.32355929768014e-10	3.20585604384405e-09	13.7105501714373
PDK3	-0.850899476535526	8.84784076516651	-6.86016753152207	1.33945176261229e-10	3.24072496844767e-09	13.6989427671823
RP11-157P1.4	1.22470421348489	6.30431262434319	6.85914207907339	1.34694149818442e-10	3.2547144440723e-09	13.6935201815082
PTAR1	0.662896282073936	8.54079219262614	6.85880560933425	1.34940800505907e-10	3.2547144440723e-09	13.691741028548
PSPH	0.655354028243238	6.59632201972019	6.85875995267924	1.34974303628749e-10	3.2547144440723e-09	13.6914996132772
SEPT2	0.657111163562359	9.45032537431669	6.85703689034411	1.36244711183827e-10	3.28169407783604e-09	13.682389349521
LOC100129447	1.11816945401447	7.85122235498734	6.85572829885696	1.37217402425234e-10	3.30145070235113e-09	13.6754713355332
APOPT1	0.822668301082368	8.80956381272613	6.85378036464177	1.38678021818231e-10	3.33288999384237e-09	13.6651747061516
FAF1	-0.646766622012896	7.01766316224477	-6.84166403943978	1.48113692339072e-10	3.55177618373229e-09	13.6011648153936
TMED9	0.548440302781513	10.5323693423307	6.84049161810006	1.49059637809955e-10	3.57050597028404e-09	13.5949742785324
VASP	1.21828681458783	6.1629460186019	6.8377919951591	1.51260486419325e-10	3.61922052256802e-09	13.5807221371451
LRP10	0.867166945124724	7.19698570522631	6.83689486246408	1.5199893693502e-10	3.63287525429462e-09	13.575986582203
MTX2	-1.23850680230947	8.07474090386079	-6.83574493646579	1.52950667799892e-10	3.65159179772753e-09	13.569917146454
SERPINB6	0.999701604712943	7.24657031641711	6.83221404397382	1.55909866875361e-10	3.71814125255404e-09	13.551284219616
AGO3	0.562589551414548	7.86774589057769	6.82759810088375	1.59863714082368e-10	3.80823857507108e-09	13.5269333520126
OLIG1	1.25401463739249	10.6345994753623	6.82607399159508	1.61190795260748e-10	3.83563239623762e-09	13.5188950833343
RP11-1114A5.4	1.14500255698715	6.29716890516648	6.82376694061255	1.632202952733e-10	3.8796622105906e-09	13.5067294027386
IFRD1	0.897040937364256	8.8894777800758	6.82265296406967	1.6420925346839e-10	3.89888944583829e-09	13.5008559262728
SSPN	0.800005638661715	7.21503632055375	6.82148929809065	1.65248633836437e-10	3.91927044588632e-09	13.4947210255808
BTF3L4	-0.504327784840939	7.5625851710419	-6.81989418365128	1.66683928592496e-10	3.94898664085549e-09	13.4863124469297
TSPYL5	-0.807354056238557	8.52824894417968	-6.8154640678766	1.70734963900928e-10	4.04054088339968e-09	13.4629649723821
UROS	-0.666491989141289	6.95299706733876	-6.81157199243334	1.74373996878899e-10	4.12215559870707e-09	13.4424599789238
MACF1	0.640466465951096	9.67330299385348	6.81109729054385	1.74823035277426e-10	4.12459501199509e-09	13.4399595044536
RARS2	-0.5614866282891	6.41811665651942	-6.811060227389	1.74858142653158e-10	4.12459501199509e-09	13.4397642797242
STMN2	-1.25133191675648	11.3368691004611	-6.8092478422231	1.76583397087706e-10	4.16075830308724e-09	13.4302185234162
HPRT1	-1.213268422099	9.13847144609677	-6.8084593972601	1.77339165726098e-10	4.17402423329666e-09	13.4260662555081
ZNF566	1.33640575046614	6.15190123151446	6.80824195752209	1.77548154301697e-10	4.17440579071546e-09	13.4249211772791
WDR70	-1.04092081475995	6.57639891416091	-6.80673831183806	1.79000018346702e-10	4.20397656971745e-09	13.4170032521969
FH	-0.73618187287201	8.32024708875903	-6.80085549561383	1.8479357831482e-10	4.33534143535116e-09	13.3860347122796
IMPDH2	-1.05608915570585	8.40024188186323	-6.7940249942988	1.91752657298756e-10	4.49373597526759e-09	13.3500959446202
IDS	0.621631782150853	10.3723227618539	6.79302723393003	1.92790592517505e-10	4.51317566526925e-09	13.344847891956
FIG4	-0.97028068461429	9.71464342761613	-6.78831624625961	1.9776656144893e-10	4.62466211837488e-09	13.3200746613272
ID3	1.9208010084403	6.19950419312253	6.78724502332897	1.98915586061824e-10	4.64651359286164e-09	13.3144428525941
ABCC10	0.812836292245196	9.07868201498889	6.78427114104196	2.0214006444288e-10	4.71674671923073e-09	13.2988106585436
ZNF793	0.647117998139471	7.51580279885222	6.78322580498773	2.03285681021908e-10	4.73837259079483e-09	13.2933167599623
ZBTB44	0.580487530664774	8.65103964794171	6.78125249886969	2.05465760443215e-10	4.77889965267172e-09	13.2829470772184
ARPC1A	-1.8650588177649	6.79384906440217	-6.77893693962223	2.08053357680247e-10	4.83389206781982e-09	13.2707810002056
GFM2	-0.58626172770898	7.28132988372337	-6.77738993825643	2.09799976667371e-10	4.86924833307102e-09	13.2626542565535
ATP6V0E1	0.698359813367077	8.88559979177002	6.77038883864138	2.17886896918985e-10	5.05152341101039e-09	13.2258888235903
SCFD2	-0.590588660473071	7.59701929116694	-6.76897277891306	2.1955954949417e-10	5.08485827245641e-09	13.2184551288721
USP47	0.532136931783546	9.08424921483947	6.76613894393989	2.22944978757498e-10	5.15774633548595e-09	13.2035813356969
RP11-389C8.2	1.87985520251143	6.12302013209668	6.76541444375008	2.23818726199445e-10	5.17243404175324e-09	13.1997792487537
SLC16A6	-0.897048194769462	7.39425002134153	-6.76506489419553	2.24241489243113e-10	5.17667932630102e-09	13.1979449373108
HINT3	0.926017544831589	7.73086120679871	6.76463768667432	2.24759244697581e-10	5.18310616047009e-09	13.1957031762996
NAV3	-0.828514204352571	7.72672302693376	-6.76416848100432	2.25329257726584e-10	5.1907231349058e-09	13.1932411219888
FIGNL1	-0.652278814443582	7.16692800138281	-6.76088579894231	2.29357264573734e-10	5.27789820093479e-09	13.1760186289849
C11orf96	1.38412208761756	10.1365671902921	6.75114607339618	2.41730687351462e-10	5.55672643727023e-09	13.1249469201768
RUSC1-AS1	0.933140974766729	6.51513007024374	6.74897370351305	2.44578959530717e-10	5.61623837717724e-09	13.1135613850097
FAM149B1	-0.669444806459041	6.18400737279022	-6.74681776174366	2.47438387230292e-10	5.67588012403044e-09	13.1022639765836
APOO	-1.23419726674735	8.19994135598191	-6.7453762758892	2.49368583841283e-10	5.71410297830597e-09	13.094711534155
FAM71E1	-1.55161252273299	4.83335449122567	-6.74477168126221	2.50182565982432e-10	5.72669480315389e-09	13.0915441228028
ARHGAP1	0.519420129111429	8.86095424773993	6.74330573782412	2.52167092930995e-10	5.76602558640737e-09	13.083864850069
ACTR1A	-0.733143326288321	8.36393426747907	-6.74154754773308	2.54567719492748e-10	5.81477784588181e-09	13.0746558900296
CLPP	-1.36664055653059	6.64245902418351	-6.74099156130994	2.55331538194793e-10	5.81744612927096e-09	13.0717440519993
PSMG2	-0.586987262350805	9.65248495389725	-6.74085876423385	2.55514309800129e-10	5.81744612927096e-09	13.0710485808546
LDHA	-1.17510404256579	10.9868816978156	-6.74057752451199	2.5590181214268e-10	5.81744612927096e-09	13.0695757265335
C4orf3	0.55727851180966	10.1750466074365	6.74048616998525	2.56027808312331e-10	5.81744612927096e-09	13.0690973096656
B2M	0.946178815868993	10.4612020730904	6.73504302965953	2.63646363686903e-10	5.98427500972348e-09	13.0405985451905
SNX14	-0.840669095465646	6.74094468515657	-6.73326779711389	2.66179072173245e-10	6.03543626056487e-09	13.0313067135609
MAFK	0.838032441958689	7.34752733704713	6.73211710984135	2.67833539306287e-10	6.06659776165099e-09	13.0252845787028
NSUN2	0.636451727757015	8.79306385826706	6.72875338000833	2.72728266577061e-10	6.17101137352108e-09	13.0076837717656
SMOX	0.678619380484058	6.91059440501839	6.72825246072683	2.7346467998838e-10	6.1812152196956e-09	13.0050631204343
RP11-357G3.2	1.8637612094193	5.52375291825547	6.72723684259404	2.74963783556733e-10	6.20861915447079e-09	12.9997500635436
FAM122A	-0.534385689067391	6.84154019453272	-6.72091158054791	2.84484144704476e-10	6.41689548899034e-09	12.9666705251394
ADARB1	-0.694404395051166	7.12184531231143	-6.72021199878485	2.8555685232363e-10	6.4343892614109e-09	12.9630129613967
LRP6	0.528204830464839	7.93359544829157	6.71223786208921	2.98069261552636e-10	6.69983121818468e-09	12.9213375943418
DYM	-0.59627038321318	6.73991063409938	-6.71201174357454	2.98431835131333e-10	6.69983121818468e-09	12.9201562332618
TRAF5	-0.68652678928584	7.03098106830009	-6.71192270398144	2.98574726403815e-10	6.69983121818468e-09	12.9196910501264
ITGA6	1.03633858185488	6.70063060362613	6.71151963842186	2.99222412193894e-10	6.70741419632152e-09	12.9175852966687
SOAT1	0.591398998040736	7.2674989995981	6.7105815683554	3.00735161455493e-10	6.7343528295318e-09	12.9126847708936
TAF4	0.635866047513116	7.31403024680955	6.70876394431178	3.03687773523566e-10	6.79344529739596e-09	12.9031905082787
CHP1	-0.888344900944151	7.68003527737173	-6.70524017284391	3.09493504966182e-10	6.91617374255697e-09	12.8847884030344
GGA1	0.609963876987475	9.39422413508589	6.70455540521395	3.10634345875441e-10	6.93451146967712e-09	12.88121299018
PPIH	-1.11568272090405	7.09927814197076	-6.70340693099142	3.12557043435074e-10	6.9702473929383e-09	12.8752168641387
KLF4	1.32212806980847	6.37897227251698	6.70236532240515	3.14310970745044e-10	6.99148427174545e-09	12.8697791790744
AMPH	-1.36339038117439	9.35918746589048	-6.70235097256522	3.14335201517684e-10	6.99148427174545e-09	12.8697042695113
ANKRD40	0.817393184900824	8.37002892129358	6.7022664526756	3.14477956990859e-10	6.99148427174545e-09	12.8692630575046
DEGS1	0.885778294067162	10.6544362519575	6.69901120921396	3.20024992145706e-10	7.10750890248525e-09	12.8522723747077
BEX4	-1.03049553349413	9.70173878083498	-6.69807217497628	3.21642973986924e-10	7.13612393310743e-09	12.8473719684988
FAM127A	-0.890535135362567	10.3185911209907	-6.69763941903473	3.22391334799166e-10	7.14540630884456e-09	12.8451137363046
NDUFA2	-0.64066774714273	7.83941543821366	-6.69539197665606	3.26305491029741e-10	7.22476390875052e-09	12.833387326591
DBI	0.662843615706047	10.1999756576373	6.69391660370531	3.28900425404204e-10	7.27478019581473e-09	12.8256905276465
SMYD3	-1.21104204209437	7.3878491842865	-6.69331806822543	3.29958936862989e-10	7.29074573350119e-09	12.8225683311744
TFAP2C	1.20346319736234	4.6449993707596	6.69238313623957	3.31619085919594e-10	7.3199589057114e-09	12.817691673804
MRPS15	-0.612991559159584	8.26715610519159	-6.6904037221366	3.35161113728115e-10	7.39060973184176e-09	12.8073682096469
PFKM	-0.842480386733234	10.2619572785965	-6.69013912260643	3.35637412122025e-10	7.39358344058019e-09	12.805988344307
DGCR2	0.739458245925981	9.97281797293918	6.68592940339593	3.4330553032285e-10	7.55481499350711e-09	12.7840391466611
KCNF1	-0.766185861187425	7.46724060538914	-6.68438380105819	3.46163988773279e-10	7.60998478466659e-09	12.7759824394113
TRA2A	0.825648390829804	8.2773012023486	6.68179448908252	3.51005330967542e-10	7.69873211143165e-09	12.762487585504
AHNAK	1.10217290013475	6.70021381792421	6.68176208556011	3.51066337800401e-10	7.69873211143165e-09	12.7623187251043
STOM	0.941500666115742	8.94729731611272	6.68165525679614	3.51267540689686e-10	7.69873211143165e-09	12.76176202509
IPO7	0.539532374627232	9.68777251513008	6.68063265830658	3.53199275372708e-10	7.73324277949507e-09	12.7564333726341
TASP1	-0.87868402462844	6.7081375597862	-6.6798279023544	3.54726851088682e-10	7.75212512801926e-09	12.7522401992769
LOC645513	-0.633772497112769	5.68505776393511	-6.67980118055246	3.54777685502313e-10	7.75212512801926e-09	12.7521009704846
SCD	0.915465952983274	9.03029064935691	6.67747258135253	3.59235184938832e-10	7.84161158736438e-09	12.739969465211
CARD6	1.41693088426299	5.26386689139949	6.67693804943105	3.60266168094922e-10	7.8561969828071e-09	12.7371850060232
HCG18	0.578447103558889	6.99033277103852	6.67505193143275	3.6392737694928e-10	7.92805173084479e-09	12.7273609357207
MARVELD2	0.880741846535763	5.89161928520395	6.67460268008869	3.64804824939556e-10	7.93917957712678e-09	12.7250211885224
RNF114	0.507896943859212	8.81368136547304	6.67436985614104	3.65260380837977e-10	7.94111273761603e-09	12.7238086525765
PLCG1	0.621115716078511	8.29805251549344	6.67388997568621	3.6620110948931e-10	7.95357956357224e-09	12.7213095338331
RNPC3	0.786526230112967	9.05759676458279	6.67297491131382	3.6800156605104e-10	7.98169064574645e-09	12.7165443490473
STAU2	-0.665040129281887	7.98277375047506	-6.6728578044916	3.68232610838676e-10	7.98169064574645e-09	12.7159345436638
PPEF1	-1.60541984631395	5.60062251894729	-6.66908045328699	3.75762228917752e-10	8.1286266783067e-09	12.6962681584669
HERPUD2	0.659776280463961	7.82703392882566	6.66885409551439	3.76218226918865e-10	8.1303687482047e-09	12.6950898509431
IQGAP1	0.633333654716585	7.48144109082018	6.66799867916748	3.77946391855401e-10	8.15957245188121e-09	12.6906371779943
TGFB2	0.70901619390241	6.26399846305485	6.6672340743065	3.79497711033468e-10	8.18490381944096e-09	12.6866574776899
PRO2852	1.19712427420307	6.57687261991995	6.66362904116168	3.86896939826763e-10	8.33618540796888e-09	12.6678970912896
ITPR2	0.796834217419954	6.45202396956126	6.66195482667153	3.90381365411696e-10	8.40290068252968e-09	12.6591865342357
AP2S1	-0.745582103107413	8.45841595253355	-6.66038066018535	3.93685755345831e-10	8.46561206182584e-09	12.6509976384373
HMGB1	0.518557304898069	11.5067228903789	6.65910456554752	3.9638465879645e-10	8.51403230505522e-09	12.6443601349597
TBX3	0.73516735287473	4.99430039423246	6.65894478746643	3.96723866066349e-10	8.51403230505522e-09	12.6435291130607
GRIK2	-0.627349161010338	7.01397248278952	-6.65581761610742	4.03420677952621e-10	8.64917956473866e-09	12.6272666619956
NCBP2-AS2	-0.886388480682242	7.57423334402928	-6.65531459569054	4.04508238295376e-10	8.66391829084873e-09	12.6246511748122
DNTTIP1	-1.24150529679727	5.46389199270099	-6.65466474505281	4.05917530720313e-10	8.68551206543246e-09	12.6212724008584
EPS8	1.10412170403989	7.75374134740011	6.65308444480533	4.09364845587737e-10	8.75062819975997e-09	12.6130567155377
NDUFA9	-0.680645146129727	8.7997122431683	-6.65118898653952	4.13537708918171e-10	8.831110008791e-09	12.6032040472311
LRRC41	-0.558705277316535	6.05461634331057	-6.65088615578536	4.14208263049199e-10	8.83671500302202e-09	12.6016300688271
ARHGEF1	1.00929292442236	7.75099052796929	6.64919299596067	4.17977184963257e-10	8.90716698376982e-09	12.5928305354051
PLCL2	-0.876678080203602	7.36751992123407	-6.64903380168336	4.18333278955108e-10	8.90716698376982e-09	12.5920032512585
MOB4	-0.697888359646504	9.07582154532192	-6.64342424911917	4.31073597927994e-10	9.16941816260587e-09	12.5628593200201
NIF3L1	-0.9891614665965	7.55403075364499	-6.63861899498215	4.42290540522076e-10	9.38956800437749e-09	12.5379052004741
SNHG19	0.879469005461274	8.48316617853584	6.63837710299823	4.42862727735919e-10	9.39250686228559e-09	12.5366493057722
PTPRO	1.11447765677067	12.1023455512121	6.63810890856812	4.43497984786341e-10	9.39677628430864e-09	12.5352568802124
HIST1H2AC	0.991084079251325	7.74619690753932	6.63746508894323	4.4502662956174e-10	9.41994783629512e-09	12.5319143955652
SLC7A5	0.755941511331926	8.89769881580761	6.63681596310401	4.46573126510174e-10	9.44345164204229e-09	12.5285445502095
METTL3	-0.651682650490394	8.02474747828958	-6.6361610861546	4.4813868837443e-10	9.46731234932675e-09	12.5251450393677
NFATC4	0.714958928284693	6.28319199255348	6.63589834900098	4.48768311311411e-10	9.47137330715136e-09	12.5237812067258
MAP4K5	0.673453299765266	7.77794154213819	6.63046428078136	4.61987607309803e-10	9.73140043646545e-09	12.4955806151476
BMP7	0.712149074543433	7.19445814487558	6.62980487227131	4.63617596099119e-10	9.75624434006833e-09	12.4921594524952
NDUFB4	-0.646728349601482	8.97498682835875	-6.62683534226286	4.71028423910943e-10	9.90257232171608e-09	12.4767552591209
BICD2	0.64357101177197	8.04609447694524	6.6218123842529	4.83830280755214e-10	1.01618437434272e-08	12.4507080597331
PAN3	0.563257935116155	9.97827438254099	6.61822418484386	4.93184620289757e-10	1.03482749687543e-08	12.4321079074921
PLP1	1.07807412703698	11.4407966201981	6.61534980212784	5.00806343659814e-10	1.04878728874368e-08	12.4172121318997
ORC3	-0.785002421905649	7.9434186672602	-6.6091001365428	5.17780498904459e-10	1.08224120881054e-08	12.3848375866703
NMRAL1	-0.665017514323317	8.44194738551504	-6.60344961764291	5.33614269685831e-10	1.11426069390328e-08	12.3555818521248
LRCH3	0.519412913232476	7.48389494563062	6.59942650546018	5.45177381795507e-10	1.13730934734103e-08	12.334760821292
REPS1	-0.668161799320632	8.1694188607076	-6.59850495325655	5.47860614074337e-10	1.14180690444328e-08	12.3299924881956
CAPNS1	-1.24587955128591	7.90686632338956	-6.59781420723999	5.49880343036481e-10	1.14491432193384e-08	12.3264186527923
KDM1A	-1.13471588454608	7.09953841685225	-6.5944877857936	5.59709867785905e-10	1.16426104486417e-08	12.3092111665408
RP11-319G9.3	0.7322881320365	5.79094188209591	6.59225987870727	5.66389831760167e-10	1.17702547187473e-08	12.2976890548702
PAK1	-0.944920143176924	9.51624277302983	-6.59117804421426	5.69661762659652e-10	1.18268991453807e-08	12.292094917535
GAREML	1.0874527340365	6.72008019087721	6.59079220206256	5.70833211239098e-10	1.18398681572523e-08	12.2900998658412
CLMN	0.747221505660825	6.95006132412347	6.59029318259475	5.72351793579216e-10	1.18600054910664e-08	12.2875197144062
CSRP1	0.932771535067561	10.6522229171313	6.58769088625696	5.80335613786349e-10	1.20139458708696e-08	12.2740665130013
NDRG4	-0.898725013363128	9.27815798048619	-6.58730292513335	5.81535229257666e-10	1.20272816182861e-08	12.2720611159584
GBP1	0.998999612863891	5.77306822209548	6.58620112541662	5.84955435483241e-10	1.20864742365974e-08	12.2663662101944
ATP6V1D	-0.605268748534121	9.73086975131487	-6.58477329933358	5.89417169465326e-10	1.21670537536722e-08	12.2589869781311
NSG1	-0.914536638145199	9.37311371472358	-6.58324476730123	5.94230730929837e-10	1.22547354738616e-08	12.2510883031128
UQCR10	-0.675045724631406	8.65279330268637	-6.5805936299332	6.02671479993734e-10	1.24169821387101e-08	12.2373910812076
LOC102724356	1.09333660528947	9.25669056887375	6.5787584413538	6.08583419919505e-10	1.25268682271264e-08	12.227911358549
DCHS1	0.979837431648257	7.05083878382148	6.57832988645305	6.09972183825236e-10	1.25435305494318e-08	12.2256978646901
ADSL	-0.664144323076167	8.41216664971991	-6.57523279134262	6.20101723976283e-10	1.2739736936416e-08	12.2097037845119
KANK2	0.977128980059748	6.75094290529919	6.57323981239093	6.26707463442814e-10	1.28513795792861e-08	12.1994139009472
BLVRB	-1.281192862062	6.8591471688044	-6.57323519103634	6.26722861167732e-10	1.28513795792861e-08	12.1993900426765
ATP8A2	-0.743503945118261	9.06730013711415	-6.57301443517378	6.27458823664884e-10	1.28538368619002e-08	12.1982503766123
ABCA1	0.901326705366682	6.9274951224891	6.57284331412454	6.28029897473465e-10	1.28538368619002e-08	12.1973669686024
TUB	-0.691613965608704	7.43314463112946	-6.57157857523985	6.32266544403172e-10	1.29283283781929e-08	12.1908381983609
NSF	0.849543250966755	6.42381407923201	6.57091065538482	6.34515295872468e-10	1.29620700158702e-08	12.1873905894069
BEX5	-1.07013102341434	11.5217286107815	-6.56865669463355	6.42162202202722e-10	1.31059192521185e-08	12.1757577901885
TSC22D1	0.589611842388274	11.7190525723752	6.5672556305543	6.46961176301112e-10	1.3191428730343e-08	12.1685279933719
WDR54	-0.673116380362663	8.76471387269185	-6.56689880018434	6.4818903457909e-10	1.32040313779639e-08	12.1666868130546
CCK	-1.45414693601781	9.58333083200172	-6.56645976832473	6.49702897413795e-10	1.32224309592089e-08	12.1644215672018
MRPL15	-0.906599003530575	7.98962034064157	-6.56519563412093	6.54081332222337e-10	1.32990395943122e-08	12.1578995800418
GSN	0.907671649119409	6.16312734123279	6.56417371156282	6.57642068396045e-10	1.33588943236848e-08	12.1526277543713
AX747507	1.36336910752114	6.56870641325437	6.56289838231174	6.62112538944748e-10	1.34370992673942e-08	12.1460493367331
MEIS3P1	0.851415388826241	7.86192460553359	6.55450121616312	6.92303613772591e-10	1.40366502365465e-08	12.1027534460657
NUDT18	-1.28242548572946	5.94430061196668	-6.55337272582897	6.9646291256083e-10	1.41077716637907e-08	12.0969373822595
WDR81	0.604383782494313	7.90650013303275	6.55264274719048	6.99166501107599e-10	1.4137714562602e-08	12.093175494758
YES1	0.84830994886641	7.03724181705698	6.55262108271511	6.99246896487797e-10	1.4137714562602e-08	12.093063852297
CAPN3	0.878111909529361	8.33785916296632	6.54887935779658	7.13269564438425e-10	1.44077790562963e-08	12.0737850163273
TMEM70	-0.939762423947262	7.53244478754507	-6.54777861180811	7.17447212069425e-10	1.44749284512006e-08	12.0681147557906
MYBPC1	1.04332742272857	8.85933836719505	6.54765160616043	7.17930782145997e-10	1.44749284512006e-08	12.0674605485712
HIC2	0.626269928189171	7.68817951577114	6.54520913688165	7.27293068440888e-10	1.465005032932e-08	12.0548807991416
CLEC2L	-1.18928054244264	6.9957596222935	-6.54205995521812	7.39541815676158e-10	1.48691165057117e-08	12.0386652006123
KDM4B	0.732388559826434	7.93471528948355	6.54103613432937	7.43567535370326e-10	1.49361886928655e-08	12.0333943721062
ZNHIT6	0.582303999282802	7.91917932508541	6.53977467589652	7.48557329488377e-10	1.5022484163801e-08	12.0269007979305
ADRB1	0.795155793295768	8.08655229343226	6.53803297663245	7.55500959632555e-10	1.51477942406327e-08	12.0179362966838
CAPN2	0.75345789982452	9.44506592193851	6.53562719319194	7.65196460422323e-10	1.53178243155444e-08	12.005556044585
TUBA4A	-1.05124859311332	10.8503236045928	-6.53557798582549	7.65396042736634e-10	1.53178243155444e-08	12.0053028492505
ZSCAN29	0.78266308367773	8.13763711589378	6.53499377897638	7.67769471618887e-10	1.53511358618979e-08	12.0022969114332
JMJD6	0.60114061880352	7.40230073637991	6.53420181826222	7.70998501783589e-10	1.54014774516807e-08	11.9982222604536
F3	1.31534525301005	8.96165321322817	6.53186697915844	7.80596242994993e-10	1.5578830456971e-08	11.9862111451649
SERINC5	0.787716707652917	8.6711105641711	6.52983102496779	7.89061278574993e-10	1.57332715711445e-08	11.9757396209256
MRVI1	1.01185740017109	8.65590863545705	6.5294159774589	7.90798006086041e-10	1.57533946860967e-08	11.9736051398212
APOLD1	1.09317143949785	9.12631919258128	6.52828372658179	7.95554957959806e-10	1.58335910474831e-08	11.9677826701372
MAD2L1BP	-0.99891470225775	6.78988304944974	-6.52468116403558	8.10878626737994e-10	1.61237518672034e-08	11.9492608162712
C3orf14	-0.67259153168059	8.49838494819142	-6.52311746020168	8.17619981690313e-10	1.62428835628643e-08	11.9412231984004
PAXIP1OS	1.04473926900626	5.31378142775053	6.52163709902189	8.24052848016352e-10	1.63556740338644e-08	11.9336150051278
SEPT7P2	0.875958458958706	7.94646182048859	6.51935342529052	8.34074298691525e-10	1.65394183735039e-08	11.9218802264781
FBXO32	0.785548143596754	7.30486486529252	6.51905987407973	8.3537115878432e-10	1.65499790231616e-08	11.9203719716871
HSP90AB1	-1.02825067306706	9.08652317973316	-6.51802163616864	8.39973861357325e-10	1.66259542905224e-08	11.9150378628975
LINC00478	0.623637763111	7.09504335275987	6.51637037617163	8.47345667797433e-10	1.67565507675668e-08	11.9065552778549
PSEN2	-0.604245873635604	6.79549067954979	-6.51590682179506	8.49426559078103e-10	1.67784204544494e-08	11.9041742067268
TNFRSF1A	1.19121315228007	7.11861690675001	6.51577899467698	8.50001257898355e-10	1.67784204544494e-08	11.9035176334676
RGS7	-1.03408341033136	9.59345257699093	-6.51188423365663	8.67696375580299e-10	1.71121104889033e-08	11.8835161219534
C19orf18	1.03687685763288	5.88911210717694	6.51143537905437	8.69758814858192e-10	1.71371768670967e-08	11.8812114813627
ZNF573	0.856747295886771	8.22693592680763	6.50840140955028	8.83826652728235e-10	1.73985293983429e-08	11.8656360190117
AHCTF1	0.521519250388902	9.02543037293574	6.50374340460798	9.05861672087098e-10	1.77999352517006e-08	11.8417315096703
ITGAV	1.02370436060222	9.92860190993157	6.50215310891233	9.13507772889276e-10	1.79339050898861e-08	11.8335725286799
LOC646214	0.772268367960397	7.27580579404396	6.49876717997121	9.29999411732769e-10	1.82246219562547e-08	11.8162049716048
RBMS1	0.66292875097308	8.04084727500357	6.49807505201777	9.33406405988034e-10	1.82510594764218e-08	11.8126554679819
LAMB2	1.11962251958723	7.17756667156646	6.49788740870976	9.34332192970687e-10	1.82510594764218e-08	11.811693197594
DHRS7	-0.736285261139845	6.5205867209008	-6.49782659036759	9.3463244989937e-10	1.82510594764218e-08	11.8113813131152
OPTN	-0.504696160619673	9.66506465697016	-6.4978088782971	9.34719911302845e-10	1.82510594764218e-08	11.811290483603
NDUFAF5	-0.621773502190758	6.59296709077442	-6.4970845423689	9.38303556941706e-10	1.83045272270412e-08	11.8075761306287
RITA1	-0.78108970967053	7.04726976812457	-6.49571358454793	9.4512340845834e-10	1.83941651555012e-08	11.800546600898
RPS6	0.861294088356367	10.7976890542329	6.49564880938579	9.45446837446793e-10	1.83941651555012e-08	11.8002144903957
PPP6R2	0.587044968523259	7.01272766674526	6.49505464702799	9.48418636511111e-10	1.84354193492025e-08	11.7971682347581
THBS2	0.850749536296286	7.63652893887757	6.49485979096514	9.49395240673487e-10	1.84378516067656e-08	11.7961692480733
WDR7	-1.02040047000386	9.25065934053113	-6.49127352799953	9.67547048684318e-10	1.87735338639877e-08	11.7777863530814
ZNF678	0.665604050903653	5.97517222188729	6.4892517931922	9.77930098778476e-10	1.89580110644128e-08	11.7674257238158
MAPRE2	-0.51643911311149	8.908293705204	-6.48636046723429	9.92969885966104e-10	1.9232352335161e-08	11.7526120528766
MAGED1	-0.853590204671393	10.8699242103299	-6.4857108389003	9.96380237424832e-10	1.92811596614811e-08	11.7492842228044
MIR302B	1.01808128970107	6.59242002841131	6.48528698313729	9.98611561554803e-10	1.93070846017033e-08	11.7471130558972
LHX2	0.824113038982185	10.4979700409954	6.48342780170803	1.00845716105295e-09	1.94800458210889e-08	11.7375905318634
SUPT3H	-0.638843696839267	6.80821347817123	-6.48205463409579	1.01579025734006e-09	1.96042087633171e-08	11.7305583453275
HOPX	-0.754075449189049	9.04730973359925	-6.4811857551426	1.02045738812522e-09	1.96767446860761e-08	11.7261091439684
STAR	-1.35052976890985	5.66746966665471	-6.47991805529028	1.02730463220333e-09	1.979115169549e-08	11.719618358837
SERGEF	-0.568166231656836	7.0760973205068	-6.47838115935885	1.0356665340392e-09	1.99345094471866e-08	11.71175025447
PSMG1	-1.02778142743076	7.32312449362162	-6.47777815119441	1.03896562515613e-09	1.99802501306669e-08	11.7086634668184
FLT1	0.859681079813834	6.78348471556462	6.47509377825856	1.05377788609904e-09	2.0247121868313e-08	11.6949242580662
CKAP5	-0.636447136521744	8.38699890653401	-6.47226213898072	1.06962794287943e-09	2.05334427970844e-08	11.6804349323114
ZNF7	-0.557945289139411	5.6721412976318	-6.46925555155006	1.08671402546039e-09	2.08429632482899e-08	11.6650544833798
HIVEP3	0.582623547281861	7.65455966799025	6.46787470448867	1.09465092729383e-09	2.09626788563646e-08	11.6579920525594
PHF2	0.837344202514362	6.96421101065949	6.46783293008089	1.09489192696723e-09	2.09626788563646e-08	11.657778408485
BGN	0.972252900333112	7.07884225369079	6.46733518792003	1.09776745811848e-09	2.09991665530897e-08	11.6552329012889
ROMO1	-1.12771201456238	7.67969637878136	-6.46571931952042	1.10715388031305e-09	2.11600265880837e-08	11.6469699697125
FERMT2	0.856108549520915	8.72740070010632	6.46533254031733	1.10941232901137e-09	2.11844925682647e-08	11.6449923092525
NDUFB5	-0.844258607761789	9.63893040725993	-6.46488564429397	1.11202745104233e-09	2.12157201981238e-08	11.642707349066
CUX1	1.06531782429914	8.69365078087568	6.46401845501954	1.11711933626292e-09	2.12941039678145e-08	11.638273712602
DDX26B	-0.714542037402283	7.34081365829969	-6.46373881928511	1.1187661622383e-09	2.13067392058998e-08	11.6368441071776
HMP19	-1.05729702626898	9.85156209857479	-6.46332996367962	1.12117828742957e-09	2.13339144428822e-08	11.6347539455686
AEBP1	1.28315840789819	6.7071446992698	6.46250049743932	1.12608761890685e-09	2.14085173835021e-08	11.6305137670176
ANO6	0.736787693761324	7.54352332446536	6.45960709452025	1.14337881977789e-09	2.16991454544e-08	11.6157253831046
ORMDL1	-0.523909315797402	7.66607318707576	-6.45920780859889	1.14578540153577e-09	2.17257767818349e-08	11.6136849110741
TJP2	0.887774936024308	7.1333406833515	6.45798861303874	1.15316463459678e-09	2.18465678018886e-08	11.6074549120131
PRMT7	-1.59222172385801	5.75871056779719	-6.45372101027151	1.17936460497723e-09	2.22573542490179e-08	11.5856532345444
TMEM184B	0.687503115872799	9.30833649546615	6.45371305031543	1.17941401629466e-09	2.22573542490179e-08	11.5856125778706
CECR6	-1.19941143526773	6.59559167169659	-6.45362073791396	1.17998719303004e-09	2.22573542490179e-08	11.5851410805445
RNF181	-1.07294264897856	6.66096418352151	-6.45090859665393	1.19694998099566e-09	2.25576630883202e-08	11.5712902485642
UBXN4	0.52479206365641	8.84243821293098	6.44672661487567	1.22357689943568e-09	2.30394210264176e-08	11.5499397100934
BNIP1	-0.557118575010279	6.00328783679406	-6.44608757720372	1.227696683777e-09	2.30969105043503e-08	11.5466779097776
PAIP2B	1.17274124833589	7.57599923334259	6.44538630828707	1.23223336787594e-09	2.31502664912378e-08	11.5430986859866
KDSR	0.502487250986013	7.91666315223938	6.44526675456042	1.23300843447591e-09	2.31502664912378e-08	11.5424885156909
CSNK2B	-0.86869443126953	8.891521871217	-6.44515396747689	1.23374007254495e-09	2.31502664912378e-08	11.5419128866585
RALGDS	0.833648263332058	8.21910280309041	6.44404846918075	1.24093396972445e-09	2.32650945284963e-08	11.5362710933493
ASMTL	-0.609151360766207	8.09717886369242	-6.4389085096145	1.27492723522533e-09	2.38817252176205e-08	11.5100473610225
EMID1	0.841228633081405	7.0943042231776	6.43809434571511	1.28039511198414e-09	2.3963418975717e-08	11.5058946850216
LEF1	0.873275295081939	5.74994681591327	6.4377478865709	1.28272890161064e-09	2.3986365833745e-08	11.504127650223
NOTCH1	0.765601933978016	6.59938474911337	6.43639340267366	1.29189308770689e-09	2.41368877663546e-08	11.4972199575133
ARRDC2	0.868023633472967	8.21920333027547	6.43505446310401	1.30101539025044e-09	2.42863683280027e-08	11.4903923833786
ZWINT	-1.09380829386077	7.25125554490682	-6.42946896185621	1.33975817151914e-09	2.49880477571709e-08	11.4619196352875
SETMAR	-0.572144669295138	6.13792994101014	-6.42664790590418	1.35975497160603e-09	2.53391860199286e-08	11.4475445329332
TM2D2	-0.92845626129524	8.32232115606454	-6.42543298075824	1.36845702717088e-09	2.54746882989799e-08	11.4413548552803
WBP1L	0.560119374654864	9.2248819936404	6.42530467859043	1.36937919922475e-09	2.54746882989799e-08	11.4407012348415
CNPPD1	0.560338607340231	7.88101039812263	6.42511318982393	1.37075666202824e-09	2.54784246863172e-08	11.4397257320185
LAMP5	-1.27404941940963	8.77554906363656	-6.42472723494103	1.37353714788545e-09	2.55082104633889e-08	11.4377596111639
ERCC5	0.764630063683782	9.62709429816094	6.42337372654753	1.38333196543443e-09	2.56680980115828e-08	11.4308651584589
MRPS23	-0.883471369776405	7.38846042280749	-6.42078617740374	1.40224864060797e-09	2.59968253970248e-08	11.4176871886743
PBXIP1	1.03216118971153	8.08328375890722	6.41863291694594	1.41818414639232e-09	2.62697686107607e-08	11.4067233802383
CAMKK1	-0.717954923435656	7.97847262231167	-6.41825366486749	1.42100924356498e-09	2.62996018462872e-08	11.4047925590703
PIEZO2	0.603143593606227	5.61959956426724	6.41709402177597	1.42968195417668e-09	2.63960130037176e-08	11.3988890864788
PREX2	0.948998830578412	6.84503264133457	6.41706822649711	1.42987546196364e-09	2.63960130037176e-08	11.3987577759214
MROH6	1.23061749806162	6.98767945938438	6.4155516507178	1.44129771084685e-09	2.65842083736607e-08	11.3910382154481
CALB1	-1.21061222741011	7.70650608792319	-6.41269174543859	1.46308208141436e-09	2.69630462901673e-08	11.3764838854752
C14orf37	1.06422460248086	7.43790740778018	6.41197229428441	1.46861303937699e-09	2.70419615260794e-08	11.3728231364365
MECR	-1.2828174693494	6.01785007046419	-6.4090697283846	1.49113681913368e-09	2.74333701627194e-08	11.3580566251506
DYNC1LI1	-0.750105247786078	7.65487898290841	-6.40784207976195	1.50076523201955e-09	2.75870715909603e-08	11.3518122814665
RREB1	0.533458367500229	5.65090459049935	6.40485847356541	1.52442116873821e-09	2.79981475723979e-08	11.3366393523707
DHFRL1	0.648760091380301	7.55360440974575	6.40466279622228	1.5259853735786e-09	2.8003124813111e-08	11.335644395109
GNG12	0.808746158383277	6.37242200898432	6.4031973530766	1.53775010880108e-09	2.81754645018653e-08	11.3281936556194
RP11-690I21.2	1.11803139016794	9.17061246178293	6.40316894115134	1.53797908198046e-09	2.81754645018653e-08	11.3280492111377
FARSB	-0.575789286881346	8.41794210802805	-6.4010579193062	1.55508604149992e-09	2.84647786497374e-08	11.3173179719155
PHF1	0.863606240089222	9.31601409551879	6.40057149185811	1.55905432262484e-09	2.85133127551674e-08	11.3148455486207
STXBP5L	-0.757831493959667	7.75779299620227	-6.39630284236751	1.59430786815075e-09	2.91334536514231e-08	11.293153565279
CRB2	1.42506991730149	5.28945878087944	6.39452937810345	1.60918383482226e-09	2.93804947379774e-08	11.284143889784
NCALD	-1.11932726561117	8.4122131470784	-6.39188716543087	1.63160043027156e-09	2.97646804693348e-08	11.270723498037
PRDM2	-0.586555985244238	8.11640549939469	-6.3914366314839	1.63545329452895e-09	2.98098532320959e-08	11.2684354645746
LPAR1	1.07822440651192	8.5548533764289	6.38745663496316	1.66988023432585e-09	3.03606940336624e-08	11.2482272546954
P2RX7	0.779781167114536	8.39941750660084	6.38580220690682	1.68439980506115e-09	3.05989877338877e-08	11.2398291964518
NAA16	0.688689753658736	7.63487729659036	6.38292549666822	1.70994250699013e-09	3.10369614806071e-08	11.225229788983
THRA	0.573658539982591	8.23169216132824	6.37937393083411	1.7420031690681e-09	3.15924092319938e-08	11.2072108793011
SEMA4F	-0.609483460426113	7.50967976373308	-6.3790425499577	1.74502458189099e-09	3.16207215868348e-08	11.2055299199545
ZBBX	-1.22725406641116	6.58011507893254	-6.37731434819481	1.76086541162549e-09	3.18810866415873e-08	11.1967643057314
IGFBP7	1.05959920456544	9.59062536290808	6.37507241223408	1.78162599887155e-09	3.22300161901124e-08	11.1853950931782
PQBP1	-0.628266794527589	6.89184082537491	-6.37437213568049	1.7881598289729e-09	3.2321212801819e-08	11.1818443692109
PPM1E	-1.32541696949731	8.98691153150947	-6.37326307649782	1.79855598008402e-09	3.24809142668334e-08	11.176221406249
WSB1	0.671088905079094	9.06536913295372	6.37311003253869	1.79999524892399e-09	3.24809142668334e-08	11.175445514739
CUL3	-0.716894377142749	8.57554064768273	-6.3721203944357	1.80932946141947e-09	3.26221649938196e-08	11.170428585814
NDUFAF3	-0.67664562166815	7.68922228019239	-6.36376707585503	1.89003727634847e-09	3.40206709742724e-08	11.1281003512011
EGFR	0.749927726478187	6.57305298311928	6.35892463517302	1.93843361421391e-09	3.48628251513189e-08	11.103577778911
ACTL6B	-1.42649392131725	7.04802047521159	-6.35851620855451	1.94257078573863e-09	3.48935953918749e-08	11.1015099795613
XPO5	-0.61061959878492	6.31857414531664	-6.35843767146706	1.94336732440201e-09	3.48935953918749e-08	11.1011123678339
EMC9	-1.38772763000191	6.38564754468751	-6.35772912285437	1.9505680958999e-09	3.49938703799639e-08	11.0975253136041
PLEKHM1	0.650604102714838	7.83132170559825	6.35462148128847	1.982461187769e-09	3.55072080727459e-08	11.0817955895977
GPATCH2	-0.597053638086396	5.93219983562282	-6.35422307510688	1.98658684487232e-09	3.55442856009677e-08	11.0797793392665
RAB3GAP1	0.605921666935712	9.94834431798963	6.35303555770143	1.99893420636321e-09	3.56841890392324e-08	11.073770011743
ARAP1	0.683025061534147	6.6405283654947	6.35192327611689	2.01056770424562e-09	3.58389257385902e-08	11.0681420193037
SLC18B1	1.04750657640447	9.32310903398717	6.3518904265527	2.01091229206554e-09	3.58389257385902e-08	11.0679758139933
USP39	-1.24550089779207	5.45661915358686	-6.35075585704821	2.02284948152768e-09	3.6022025224507e-08	11.0622356744167
SENP8	-0.956719002916194	5.11256344373354	-6.34795517083579	2.0526154741879e-09	3.65054976699745e-08	11.0480687663481
RGL1	0.513848619358434	11.190979500114	6.34788460175426	2.05337102438482e-09	3.65054976699745e-08	11.0477118502296
RNF182	0.934339904773712	8.81195325034467	6.34627173926883	2.07071391121274e-09	3.67836251299431e-08	11.0395551505495
USP12	0.724210359445358	8.57134828325207	6.34069015812234	2.13185056946709e-09	3.78076103449962e-08	11.0113371300936
FAM107A	1.17919855117091	11.3472908726424	6.33970658562979	2.14280629310968e-09	3.7970808077739e-08	11.0063661657759
ACTR10	-0.832016834829876	9.55458385933619	-6.33949993695948	2.14511511727959e-09	3.79806400241801e-08	11.0053218246297
DIAPH1	0.506323260282725	7.22332229643067	6.33899626633933	2.15075272785303e-09	3.8049346053047e-08	11.002776508263
CHD4	0.629804735899564	8.41495821906349	6.33760675550358	2.16638121318501e-09	3.8294545951272e-08	10.9957551989109
NUDT7	-0.777077060281333	5.79532882031046	-6.33643626796003	2.17963282102071e-09	3.84973646870982e-08	10.9898413498341
LGALS3	0.836378112573565	8.50601581020252	6.33312765482828	2.21752353551786e-09	3.91346818566453e-08	10.9731282458734
LRFN5	-0.755004188472661	9.81025368315948	-6.332106702592	2.22934580612574e-09	3.93057198907206e-08	10.9679720754847
PHB	-0.768360360467139	7.35685748426202	-6.33197756685475	2.23084555951305e-09	3.93057198907206e-08	10.9673199299092
SNAP23	0.609598773349044	6.62525045407313	6.33113648601342	2.24063797613745e-09	3.94461583213662e-08	10.9630726016842
ANKRD36B	1.41095571188038	11.4201477223938	6.32800779610465	2.27743653791827e-09	4.00550345999816e-08	10.9472761827198
ERO1L	-0.589452279475791	7.58896677119205	-6.32788244506369	2.27892318403885e-09	4.00550345999816e-08	10.946643396736
MKNK1	0.632374491871611	8.94970875885148	6.32507095323314	2.31251883598435e-09	4.06125570757543e-08	10.9324526571491
LRRC49	-0.840792944930516	8.98708176680576	-6.32354116607962	2.33100288553025e-09	4.09040003916306e-08	10.9247327969116
RP11-196G18.24	0.91429759292043	7.53273945481547	6.32013969634245	2.37262399122646e-09	4.16006476971804e-08	10.9075717815762
IFT22	-0.557743457677502	7.96705885685812	-6.31879627368322	2.38926285012173e-09	4.18584933305308e-08	10.9007955106112
RNMT	-0.592965459027768	8.310650709121	-6.31651039288734	2.41783842342493e-09	4.23248773006009e-08	10.8892674447162
TMCC3	0.717751561807686	6.95000781954166	6.31385561069435	2.45144735051841e-09	4.28785467917009e-08	10.8758821082376
RHOJ	0.714622252735354	6.29800400457464	6.31237651953755	2.470371027795e-09	4.31746684712453e-08	10.8684260458047
OPA1	-0.546865108442876	8.99943522680943	-6.3117502813501	2.47842639058652e-09	4.32805202110972e-08	10.8652695121638
MIB2	-0.500302729641156	6.75704803314291	-6.3106916171859	2.49210283748409e-09	4.3484282709815e-08	10.859933779198
CCNG2	0.730288278392489	8.76971928622333	6.31031108276549	2.49703690450919e-09	4.3535295596008e-08	10.8580159942035
AIF1L	1.05765015358725	7.36651678617253	6.30404694003136	2.57965215761462e-09	4.49394914086782e-08	10.8264565430291
WDTC1	0.548778168408407	7.71783429497449	6.30161355413805	2.61246446129868e-09	4.54745220618663e-08	10.8142019828326
MAPK9	-0.737015077093686	9.08811624846738	-6.29750008115301	2.66886652689174e-09	4.64189845568785e-08	10.7934929925167
EPAS1	1.203494456839	8.74567259204949	6.29659648550029	2.68141559990268e-09	4.65998181382766e-08	10.7889450000166
LOC728392	-0.589794069957506	11.726336764876	-6.29354277842212	2.72425588065361e-09	4.73063647471317e-08	10.7735779553138
SLIT3	-0.701592503680981	6.47647730326863	-6.29208192781949	2.74498720980236e-09	4.75475075705009e-08	10.7662281732585
MICALL2	0.687958012876341	7.08466447656502	6.29207162777726	2.74513392948536e-09	4.75475075705009e-08	10.7661763557042
GABRA5	-0.97427884203825	5.97406184286713	-6.29194587592152	2.74692583221098e-09	4.75475075705009e-08	10.7655437261689
ARHGEF9	-0.815610667160405	7.49045703231478	-6.29170008422252	2.75043156371588e-09	4.75701638024789e-08	10.7643072250757
MGLL	0.664084001411501	10.0376878558692	6.28145688215545	2.900505892992e-09	5.00857692239623e-08	10.7128029236955
DAGLB	-0.571087162563754	6.02015280261563	-6.27993240085346	2.92351844405393e-09	5.04027614550509e-08	10.7051419634538
C17orf80	-0.534346773287031	6.63097313687193	-6.27773930465496	2.95693894206009e-09	5.09383896987822e-08	10.6941229996967
CCNH	-0.715504952835277	8.32079094041144	-6.27721499085193	2.96498437218475e-09	5.10363844159687e-08	10.6914889904431
RP11-295G20.2	1.11507954947332	4.85613678076522	6.27560814490356	2.98977511684095e-09	5.14222322319889e-08	10.6834174677585
NOVA1	-0.581261456071501	7.38004531411451	-6.27383327776329	3.01739487614656e-09	5.1856086228633e-08	10.6745033986213
AF289551	1.43634178549296	5.26050093139039	6.27102779361739	3.06156479247462e-09	5.2573452828109e-08	10.6604162975965
CRY1	0.965254128331981	8.39800245504005	6.26914694721637	3.09153216087889e-09	5.30459884403102e-08	10.6509741996309
CTC-444N24.11	0.543748531253	9.13102558720181	6.26718906340864	3.12303308788985e-09	5.35440684759832e-08	10.6411471934221
TOP1	0.818966996443619	9.61959879887843	6.26667003632678	3.13143660051194e-09	5.36456710027576e-08	10.6385424068888
DDX27	0.721850460157926	9.53727421563339	6.2657891791541	3.14574933991695e-09	5.38482657759381e-08	10.6341220421773
KCNN3	0.827599117597009	7.01415194532937	6.26368213800756	3.18024717194708e-09	5.43957916756257e-08	10.623549909277
CCDC53	-0.98430446607365	7.01765920523679	-6.26251040017519	3.19959215530267e-09	5.46834795034917e-08	10.6176716211136
NDE1	0.608003092788493	6.20621995040716	6.25937185187547	3.25197984886688e-09	5.55349934127471e-08	10.6019296817943
HSPB3	-1.51599045369556	5.8789128150416	-6.25902472871924	3.25782542229754e-09	5.5590978482609e-08	10.6001889199007
TMX4	-0.763082949826227	9.11353025886095	-6.25815381339665	3.27253716401766e-09	5.57795963322189e-08	10.5958216908027
SLC9A6	-0.899133066099514	10.8991622269287	-6.25806559644091	3.27403098449479e-09	5.57795963322189e-08	10.595379345075
RUVBL1	-1.26288502316562	5.30356706107127	-6.25474934130639	3.33067528027411e-09	5.67000334269305e-08	10.5787534239991
COL26A1	-0.803303021721215	5.45267948302334	-6.25437183375642	3.33718413094763e-09	5.67662098755224e-08	10.5768611445346
MED1	0.543408139598323	7.60518349202977	6.25342838659184	3.35350539704453e-09	5.69990626904257e-08	10.5721323629068
TMEM59	-0.611630284237857	7.86090911373112	-6.25327140298955	3.35622875080295e-09	5.70006097018722e-08	10.5713455659518
VPS16	-0.814754649789909	8.01029117970271	-6.25252063798851	3.36928310333235e-09	5.71774736046698e-08	10.5675829215321
TBC1D19	-1.49930363946736	5.24157046676163	-6.25185470186836	3.38090418234012e-09	5.7329756589188e-08	10.5642456485745
APH1A	0.572638555124328	6.87804582433567	6.25136424584098	3.38948817393598e-09	5.74303418766898e-08	10.5617879153548
STON2	0.853980062344342	7.16430743322617	6.25109104988139	3.39427894720699e-09	5.74665491187022e-08	10.5604189490533
LDLRAD3	0.81535248202062	8.11427946006827	6.25023148055488	3.40939581453114e-09	5.76773882561385e-08	10.5561119438805
GATA2	0.674103995962713	6.21724699298576	6.24399780991204	3.52102125848994e-09	5.94728504924657e-08	10.5248879878548
CIAPIN1	-0.598007039522928	7.94485006432807	-6.24364368522889	3.527469170485e-09	5.95353214479207e-08	10.5231147766977
DND1	0.715956955209948	7.72035240135362	6.24209921886647	3.55572672906539e-09	5.99655035756868e-08	10.5153818769147
ACACA	-0.697826270789798	7.86094315581193	-6.2401082838362	3.5924811412672e-09	6.04911249090202e-08	10.5054153031098
TTC9C	-0.81749761638302	6.78847679488792	-6.2364478397338	3.66103249774118e-09	6.15975118151417e-08	10.4870962765734
MCL1	0.636577409186916	7.96163047822336	6.23467245031239	3.69474241694204e-09	6.21164225904215e-08	10.4782135449449
UQCRC1	-1.37909615951412	8.98886928107086	-6.23417427161984	3.70425615769856e-09	6.22280549564039e-08	10.4757213062252
LOC101930415	1.14747443013435	9.23720377190848	6.23357611310478	3.71571101202393e-09	6.23720978716018e-08	10.472729059344
ARHGEF26-AS1	0.919900681383794	8.55332760876837	6.23309488096333	3.72495195295134e-09	6.2478783570262e-08	10.4703218561017
LTBP1	0.792076206915771	7.32396575563625	6.23179684602122	3.74999039727439e-09	6.28500712558666e-08	10.4638294362869
GLS	-0.905195012634314	9.18521691170553	-6.23143963422979	3.75690979155951e-09	6.29173430985535e-08	10.4620429046576
SYT13	-0.882539147806986	10.3404488636748	-6.23070078399796	3.77126155691917e-09	6.31088854354928e-08	10.4583478746941
RP11-69I8.2	1.08683691875982	5.79174706114324	6.227961689489	3.82493838164157e-09	6.39576955336421e-08	10.4446518549371
TMEM35	-0.836231697628626	7.76989515092421	-6.22633050145343	3.85725980538627e-09	6.44483825816622e-08	10.4364973406167
LOC100507557	-1.04865433255643	7.27418808130209	-6.2254295706434	3.87522627742578e-09	6.46986505870299e-08	10.4319940348842
PPP2R1B	0.702975196785523	6.57218371225963	6.22524075515853	3.87900206381508e-09	6.47117956008103e-08	10.4310502906297
ATOH8	0.748933491639187	6.72312722848552	6.22437789521987	3.89630290781109e-09	6.49503796503013e-08	10.4267377366287
FKSG49	0.886969641474089	9.79457996256284	6.22191128228044	3.94617900629027e-09	6.56993614141375e-08	10.4144116823558
PDK4	1.07781545015397	7.57460833339737	6.22185611685894	3.94730161631998e-09	6.56993614141375e-08	10.4141360462634
SLC6A15	-0.69683655600098	7.27406909513441	-6.22035743944376	3.97791982617491e-09	6.61581228233422e-08	10.4066484216237
SLC4A4	0.75707144533773	8.04907414616269	6.21995955812833	3.98608770980434e-09	6.62430876961651e-08	10.4046607306541
CNTRL	0.806894290590439	7.05704722546156	6.21792805277517	4.02804878965029e-09	6.68890862661712e-08	10.3945131786518
C2orf80	-0.946153036475144	9.07583816228926	-6.21763459597912	4.03414593847936e-09	6.69390008826299e-08	10.3930475035834
AC091133.1	0.667038288263598	8.60536201304856	6.21716392117182	4.04394407682275e-09	6.70502029399081e-08	10.3906967986717
TARBP1	-1.22269883422379	8.18453312871979	-6.21590852967754	4.07019227959666e-09	6.74337747684667e-08	10.3844274941817
CACNG3	-0.981845572585981	7.41974369192254	-6.21445912702962	4.10070509323496e-09	6.7887360924243e-08	10.3771902827036
C14orf119	-1.1744244619666	6.98525142210609	-6.21290895056048	4.13358802735437e-09	6.83794615311929e-08	10.3694510298312
SLC25A16	0.803260254950226	8.5781592496087	6.21003902905478	4.19515080457491e-09	6.9344882078065e-08	10.3551260809265
RAB3B	-0.910403754885579	5.55448098892342	-6.20975247343464	4.20134693576173e-09	6.93943299366777e-08	10.3536959880807
C16orf45	-0.592324091168569	9.17028452104798	-6.20949890568169	4.20683727177381e-09	6.94320535693523e-08	10.3524305592447
GPR56	0.91777855641241	8.65578982380894	6.20695030485621	4.26241324857058e-09	7.02422347675399e-08	10.3397135399401
ZC3H12C	0.866751805540796	7.75292562288339	6.20599935389208	4.28333430590511e-09	7.05333240000526e-08	10.3349693023849
PRPF4	-0.870045117596032	6.47785468201382	-6.20529944582462	4.29879677506244e-09	7.07341530145912e-08	10.3314777882077
SERPINF1	-1.29140331282702	7.06795325440731	-6.20243840018345	4.36257542058752e-09	7.17290874391816e-08	10.3172078859062
CTDSP1	0.968537639164069	7.29141787892549	6.20208051077231	4.37061861954134e-09	7.1806810005727e-08	10.3154231424799
PRMT8	-0.754257361342774	7.80057055027341	-6.19839759359902	4.45423904854071e-09	7.31251647893105e-08	10.2970606397145
BC022047	-0.599589223231668	9.29032683514407	-6.19763426755764	4.47176586029614e-09	7.33572863173126e-08	10.2932556437932
CRLF3	0.616626659737006	8.07479598422706	6.1972498289931	4.48061862068796e-09	7.34468702591802e-08	10.291339419597
ANKRD10-IT1	0.766760738218037	8.20150807334269	6.19602410128067	4.5089594554287e-09	7.38555280240946e-08	10.2852302995857
ANKRD36BP2	-0.798105662284614	6.6104883240973	-6.19480641913305	4.53728854161049e-09	7.42633757218696e-08	10.2791620157654
COA3	-0.508177715339032	8.94438015104242	-6.1915087819234	4.61488777301504e-09	7.54764198163654e-08	10.2627320232908
IARS	-0.694692962277509	10.4850034930022	-6.18775829047222	4.70472806810031e-09	7.68876842163352e-08	10.2440523013354
CDKL1	-0.972105849491396	5.72211684943302	-6.18669854551139	4.73042317870782e-09	7.72493088323824e-08	10.2387753926695
EFEMP2	0.878090876545797	7.80828469100455	6.18575247880013	4.75347837220373e-09	7.75089011082076e-08	10.2340650057597
AGBL5	-0.635060308619323	6.08764363111944	-6.18292563567564	4.82302654119133e-09	7.85837597614424e-08	10.2199930371801
LOC102724870	1.13790698418613	10.1477870674279	6.18270674893796	4.82845324764882e-09	7.86130275372838e-08	10.2189035888536
MAPKAPK3	0.780748324196496	6.78697416547153	6.179119399271	4.91825095248166e-09	7.99946222805966e-08	10.2010519368814
LOC100133089	1.32158833691778	7.01740799916925	6.17902246677265	4.92069995740993e-09	7.99946222805966e-08	10.2005696624635
RNPS1	0.651974886793182	9.86541487169263	6.17819344896999	4.94169410630575e-09	8.02756520464702e-08	10.1964451882707
LINC00926	0.802092912483178	6.14562459550051	6.17765531181306	4.95536900380629e-09	8.03819565513219e-08	10.1937680669503
ABT1	-1.41937934304355	5.18682755849157	-6.17764378494278	4.95566232548327e-09	8.03819565513219e-08	10.1937107247238
GLRX	-1.16741306054793	8.35507828419171	-6.17678324359039	4.97760853680656e-09	8.06659992380951e-08	10.1894300131658
GLOD4	-0.82737899541538	8.19893771613302	-6.17666527824641	4.98062441033219e-09	8.06659992380951e-08	10.1888432303035
MAF	0.637662203582213	6.71781101784407	6.1744590848503	5.0373590853309e-09	8.15238965872611e-08	10.1778704646846
ZCCHC12	-0.930993325060009	7.78932871582656	-6.17408125635563	5.04713879123293e-09	8.1621167576817e-08	10.175991532482
DDR2	0.636434657857412	7.00428593549345	6.17375895655956	5.05549592455133e-09	8.1651515726318e-08	10.1743887993224
RAB20	0.94940314768157	5.55349178974706	6.17371807751609	5.05655687581936e-09	8.1651515726318e-08	10.1741855196153
VMA21	-0.812656744780798	7.4176604898151	-6.17132264538514	5.11910974557274e-09	8.25384977145436e-08	10.1622751778382
ATHL1	0.95369883913238	5.96425325826197	6.17080074528219	5.1328387902127e-09	8.26435433683622e-08	10.1596806142911
PPAP2A	0.586683549100787	9.22867334825412	6.1707848359715	5.13325786600384e-09	8.26435433683622e-08	10.1596015251977
UVSSA	0.725272234272434	7.20439339427289	6.16955775998399	5.165682358722e-09	8.30420829961145e-08	10.1535018086308
HES1	0.775108999287455	6.65473596237432	6.16899295854071	5.1806742763541e-09	8.32213062167445e-08	10.1506944686391
MRPS22	-0.528040882025278	8.67966951004512	-6.16408248598408	5.31282935383184e-09	8.52809539124348e-08	10.1262937114135
PGK1	-0.8928199536906	8.68201675202323	-6.16194708515077	5.37132654687717e-09	8.61109786050948e-08	10.1156863859005
SLC7A11	0.915553490047901	8.30322693080243	6.16188849932426	5.37294032730217e-09	8.61109786050948e-08	10.1153954004952
LINC00889	-1.46870023973956	6.2263400018129	-6.16176048432227	5.37646823100065e-09	8.61109786050948e-08	10.1147595786527
LRRC6	-0.705387330116869	7.8586019757582	-6.16102900454297	5.39667039394598e-09	8.6370658322621e-08	10.1111266392618
EBF1	0.996064042383906	5.62595538417375	6.15959763445046	5.4364180983082e-09	8.69425387745685e-08	10.104018423938
FBXW4	0.68869663928082	8.21126936099227	6.15884530110772	5.45742471800573e-09	8.71702725568509e-08	10.1002827300258
CXorf40B	-0.869855683186459	7.97395213969915	-6.15879938986638	5.45870922633647e-09	8.71702725568509e-08	10.1000547679603
ICT1	-0.825863105203295	6.95107456314327	-6.15526454878105	5.5585035446499e-09	8.86984788178696e-08	10.0825064604621
LRRC32	1.34671616820057	5.74243408751754	6.15484104819839	5.57057914046272e-09	8.88257148067598e-08	10.0804044597519
SLC27A4	-1.21160270877769	6.20100701477398	-6.15392419944847	5.59681024475386e-09	8.91783142309787e-08	10.0758540842113
DCTN3	-0.617791426055479	9.50581997965939	-6.15258513546884	5.63533895529114e-09	8.97261983366724e-08	10.069208983964
ATP11C	0.922997539626749	5.98875841099896	6.15225646413385	5.64483549723193e-09	8.98113650676416e-08	10.0675780906354
CCDC113	-0.814171972219612	8.14865655413895	-6.15101512376469	5.68084437552766e-09	9.03179178470454e-08	10.0614189481364
KIAA1551	0.524417994574931	7.73028321702955	6.15017187161487	5.70543400050577e-09	9.06423094988642e-08	10.0572354343612
EXTL2	-0.819295093343159	8.56625410331631	-6.14767913028721	5.77873604723572e-09	9.17395530548696e-08	10.0448706112309
GATA6-AS1	0.946897980104809	6.33112529073833	6.14516634449081	5.85356296882449e-09	9.28593791406048e-08	10.0324095083771
ATOX1	-1.07715361516211	7.46934275665213	-6.14422047179434	5.88197530524095e-09	9.3173586876143e-08	10.0277196701245
MRPL36	-0.52950469878218	8.79830158671801	-6.14166221498848	5.95950072818218e-09	9.43326233684627e-08	10.015037533381
RP11-506O24.2	0.931590424886234	6.66336024075874	6.1405199689132	5.99443840867673e-09	9.48163398842118e-08	10.0093760956547
RP11-589P10.5	1.18949869491314	7.20570955954784	6.13956165681758	6.02390516074713e-09	9.50740833460775e-08	10.0046268143323
RP11-2E11.9	-0.614983097530139	9.14416923232018	-6.1359110420132	6.13746452457645e-09	9.67958170540266e-08	9.9865390183467
ATP1A1	-0.971048571046188	10.6758459659343	-6.13477855543833	6.17311779743442e-09	9.72872582137153e-08	9.98092921652321
SIVA1	-0.79322543589982	5.72352307424305	-6.13461948987694	6.17814179985516e-09	9.72956236611372e-08	9.98014133266557
THYN1	-0.876379183810338	8.5333578966137	-6.13422398542524	6.19065100200546e-09	9.73741969504028e-08	9.97818237427037
UBTD2	0.627569460172509	8.22555649595929	6.13339031262907	6.21710028393819e-09	9.76960011236557e-08	9.97405339774992
KIAA0513	-0.654333169974587	9.53576714266435	-6.13024620715412	6.31785249690042e-09	9.91463622916793e-08	9.9584845560694
PRKG1	0.544586283126941	6.7204127633719	6.13022447214888	6.31855453784601e-09	9.91463622916793e-08	9.95837694691913
PRSS2	-0.6471258137528	6.63548875517478	-6.12976457957706	6.33342703631436e-09	9.93077690400806e-08	9.95610009265376
TMEM191A	-1.29932575004875	5.76789828615431	-6.12550566157097	6.47279900777861e-09	1.0141967417832e-07	9.93501992428975
ST6GALNAC5	-1.07286537931801	7.8377147415052	-6.12335298630913	6.54438555281843e-09	1.02393153728851e-07	9.92436839813334
SNX31	1.71704640820524	5.4434771083919	6.1218269581204	6.59560321845548e-09	1.03119994290567e-07	9.91681895998742
WDR11	0.644833839982107	9.13571855504733	6.12155100438518	6.60490688677113e-09	1.03190947854359e-07	9.9154539100521
TRIOBP	0.744800214007443	7.01934364220124	6.12080083653601	6.63026363792188e-09	1.03512421640635e-07	9.91174327680376
GNG3	-1.08972532077405	9.34524507940513	-6.11980334143435	6.66412843200428e-09	1.03966165033588e-07	9.90680970192218
MIR3682	0.666981808450661	9.24244580078123	6.11836655653077	6.71320557865169e-09	1.04581117697931e-07	9.89970429621016
TPRG1L	-0.607483986370704	9.62346327174655	-6.11716750385859	6.75443373673017e-09	1.0514774129055e-07	9.89377535590558
COX5B	-0.531768546993263	10.3849813989796	-6.11647017233309	6.77852491339781e-09	1.05446967295055e-07	9.89032760286437
ATP2A2	-0.67380501169796	9.79535977154447	-6.1154060308541	6.81545113397924e-09	1.05945282738827e-07	9.88506673698513
AMER3	-0.770581126291258	6.03502683929102	-6.11300380127135	6.89953699512729e-09	1.07175447699058e-07	9.87319277641122
ITGB1BP1	-0.619244236295605	7.74066243379585	-6.11220678101341	6.92765958221198e-09	1.0753515454711e-07	9.86925383458845
CIRH1A	-0.701664702358586	8.46187166696298	-6.11015598197317	7.00053945559373e-09	1.08588596970936e-07	9.85912008475523
C18orf21	-0.576015953994821	6.46517570855989	-6.10853439150757	7.05869860455687e-09	1.09334091261141e-07	9.85110871452805
CBFA2T2	0.514885137551593	8.07101262262088	6.10667558740232	7.12594893943595e-09	1.10296853705894e-07	9.84192703771023
CXXC1	0.682779604920595	8.64398220093674	6.10478383253364	7.19503688613947e-09	1.11286663380331e-07	9.83258439039767
PADI2	0.621989176001958	7.46164504125175	6.10380920980891	7.23088677155806e-09	1.11761329158685e-07	9.82777181060229
CUEDC1	0.622666608121357	6.72109492467604	6.10346606893321	7.24355031440589e-09	1.11877202930203e-07	9.8260775329687
MAP2K1	-0.97721154014036	9.43703908829809	-6.10009382326967	7.36916592992004e-09	1.13655212996074e-07	9.80943004489032
NPL	0.733003357509136	7.42113612197921	6.09989827029043	7.37651545745827e-09	1.13687591256798e-07	9.8084648509788
RASGRF1	-0.671056257827904	5.2137231897044	-6.09887666176763	7.41502797759062e-09	1.14199869009066e-07	9.80342279626336
SNX10	-1.10055102599951	9.75550408706393	-6.09790369803406	7.45189009121962e-09	1.14686018504101e-07	9.79862131436436
ZNF791	0.597268797246796	9.04972788961538	6.09754983229219	7.46534134010408e-09	1.14782955402586e-07	9.79687513996091
CLDN11	0.985386994791523	8.19553275832665	6.0973199875095	7.47409102787688e-09	1.14782955402586e-07	9.79574098930706
ARMCX4	-0.633191415029401	5.76678475577761	-6.09641732465525	7.50855089088673e-09	1.15178565741352e-07	9.79128713053446
NEMF	0.572669043739248	9.45498546021554	6.09636667018177	7.51048927804511e-09	1.15178565741352e-07	9.79103720683656
CSF1	0.605602672203438	5.59637329304633	6.09436170807642	7.58760846847445e-09	1.16278891561462e-07	9.78114598385509
PSMD14	-0.755836577001782	10.2222043716346	-6.0937775702978	7.6102226368772e-09	1.16542970989349e-07	9.77826459811241
RPL37A	0.706403488847259	12.5800307045054	6.09171724035774	7.69051499440459e-09	1.1768933688257e-07	9.76810295580206
PPAP2B	0.84311309636591	9.30759491462364	6.0894486132509	7.77988645936543e-09	1.18972924711228e-07	9.7569164707051
TPI1	-0.639228074274719	10.005153245342	-6.08830311548023	7.82539916856079e-09	1.19584469721959e-07	9.75126907070992
IL13RA1	0.817552623630221	6.49181730930766	6.08785907669501	7.84311180872636e-09	1.19770622782906e-07	9.7490801012582
MECOM	0.919346649159424	5.55969983875338	6.0877044992651	7.84928710482344e-09	1.19780453113352e-07	9.74831810734323
PDLIM2	0.739232919290866	6.41823533935299	6.08315097074174	8.03335397631431e-09	1.22502990847261e-07	9.72587679541639
SMA4	0.705304490966266	7.07495194247896	6.08095244160184	8.12373438478276e-09	1.23794049520117e-07	9.71504547615206
IFITM1	1.00489326315082	8.86711493943969	6.07990589645643	8.16710706337261e-09	1.24367465787813e-07	9.70989040762699
GNA13	0.634770503590271	8.53854393981908	6.07901525115137	8.20419756212467e-09	1.24805209788621e-07	9.70550370831942
NEK8	0.847001196356571	6.81489635165094	6.0776985662888	8.25933320537912e-09	1.25507088581951e-07	9.69901937298963
TRIM37	-0.68833697998485	10.182610853953	-6.07697802637238	8.28965925255612e-09	1.25879580262868e-07	9.69547127173921
FAM167A	0.767205888821176	7.36089712884561	6.07508688407204	8.36977413458073e-09	1.27007070154318e-07	9.68616011569237
SLC16A14	-0.801942344399546	9.35810857179363	-6.07492480605482	8.37667551594889e-09	1.27022781248149e-07	9.68536219917447
PAPSS2	0.930872335185897	7.18620482403938	6.06967697114499	8.60317344935404e-09	1.30183869931735e-07	9.65953412253328
ZWILCH	-0.76206448685639	7.43641861159037	-6.06890883427468	8.63682657446988e-09	1.30601845421488e-07	9.6557547877055
ZHX2	0.707987318401525	7.75513554711004	6.06747805891087	8.69985544664364e-09	1.31425968387731e-07	9.64871598524583
CRYBG3	0.541924564387998	8.39741508380006	6.06739642116221	8.70346534903511e-09	1.31425968387731e-07	9.64831439391127
LSM7	-1.06000254610876	7.12628162922199	-6.06446140553963	8.8342280622067e-09	1.33307578020226e-07	9.63387875984724
C21orf59	-0.602389680778089	7.11839949061927	-6.06404948928169	8.85273356535106e-09	1.33493797092e-07	9.63185313482863
MRTO4	-0.926503868847526	6.3433411465244	-6.06145645774285	8.97010277322177e-09	1.35169523626544e-07	9.61910372017818
HACL1	-1.03689346970468	6.73080621135709	-6.06085089772026	8.99773152566948e-09	1.35491570554136e-07	9.61612679732735
REV3L	0.664847256691491	8.8204185653945	6.06049887117347	9.01383113252698e-09	1.35639679877512e-07	9.61439632676228
GPR4	0.939572983038614	5.61053605354801	6.05913487765666	9.07647940871298e-09	1.36487559108521e-07	9.60769188809847
ZMIZ2	0.712614156789835	9.16826419001615	6.05887461159797	9.08848187121199e-09	1.36573203635825e-07	9.60641270996682
PLEKHB2	-0.640535600399822	9.3227847278449	-6.05852540172172	9.1046105402931e-09	1.36720691150837e-07	9.60469643739135
AASDH	0.537807277292198	8.16581904026535	6.05744767837697	9.15456369859773e-09	1.37375552549851e-07	9.59940010970126
MMADHC	-0.924772727111302	9.05788139088762	-6.05641157278825	9.20284127705435e-09	1.38004380203141e-07	9.59430886608892
FABP3	-0.828559784005416	7.12584804455988	-6.05625341597985	9.21023256677696e-09	1.38019637370926e-07	9.59353175912516
PLEKHG3	0.691240335967574	6.27286465924951	6.05529484422482	9.25515515576196e-09	1.38596908535871e-07	9.58882206906843
LATS1	0.564320575919162	7.29115475473341	6.05277884617453	9.37409000584349e-09	1.40280957143424e-07	9.57646260800206
LOC283484	-1.00449433973005	5.37422530628303	-6.04522385221771	9.74030736855378e-09	1.45560121296524e-07	9.53936929205846
TNPO2	0.881118784342675	9.58489504695308	6.04486521320286	9.75803642423518e-09	1.4572449705544e-07	9.53760918157698
RPA3	-1.59028792306827	5.4484343687784	-6.04450269282264	9.77598951854476e-09	1.45766526485461e-07	9.53583008925821
PIGC	-0.629183112081607	6.91470603153195	-6.04445287764422	9.77845904569939e-09	1.45766526485461e-07	9.53558562329269
STXBP3	0.763197387592135	8.37752980022981	6.04427721212526	9.78717233526228e-09	1.45766526485461e-07	9.5347235620324
SEPSECS-AS1	1.06975751022339	5.98347017321911	6.04381562129411	9.81010428768132e-09	1.45909845486103e-07	9.53245842573826
SPCS1	-0.740680557972428	10.163368196921	-6.04380008187264	9.81087720641758e-09	1.45909845486103e-07	9.53238217198969
CISD1	-0.619355239726525	9.52093099642847	-6.04221305810986	9.8901298829402e-09	1.46987558328886e-07	9.52459511315261
ATF7IP2	-0.575254563598223	6.95700220961727	-6.03798176181768	1.01045136810286e-08	1.50070740225647e-07	9.50383969454876
TRIM38	0.773233542735775	6.83909871298803	6.03517349098764	1.02493075779966e-08	1.52012675543793e-07	9.4900695903352
YBX3	1.00207307527693	6.91422234057338	6.03466357794515	1.02758160121313e-08	1.52301519457009e-07	9.48756971148165
MPPE1	-0.667279025487884	7.57880734267175	-6.03430431177493	1.02945332553501e-08	1.52474571211594e-07	9.48580846795502
GHITM	-0.650829844355357	10.124253176751	-6.03363405554862	1.03295420485222e-08	1.52888519151538e-07	9.48252282371849
POP4	-0.563405299225785	7.53542755466785	-6.03277768345494	1.03744419753015e-08	1.53448201183865e-07	9.47832516165164
SMC5	0.598533928495208	6.72747247493735	6.0323359486744	1.03976770783594e-08	1.53686893825798e-07	9.47616006625115
RASSF8	0.715003140579009	6.58115812255664	6.03161284313702	1.04358223870981e-08	1.54145496569046e-07	9.47261609140535
RNF175	-0.883532635682858	8.88433909648033	-6.03016285791881	1.05127260832093e-08	1.55175576418415e-07	9.46551045355121
OXLD1	-0.56258288394952	8.03200394164953	-6.02870925771438	1.05903793049336e-08	1.5621530890261e-07	9.45838818455283
MIF	-1.06472499181343	9.45655562298116	-6.02762201640871	1.06488286123768e-08	1.56841905466856e-07	9.45306169014738
ERICH3	-1.24290130811904	8.32493763750749	-6.02751520524351	1.06545877409137e-08	1.56841905466856e-07	9.45253844527242
KLHDC9	-0.618371723689842	8.5888480263696	-6.02519930195597	1.07802122392074e-08	1.58583366730841e-07	9.44119477643988
EFR3B	-0.51049344891348	7.69961488058336	-6.02448649181799	1.08191696315267e-08	1.59048404074052e-07	9.43770387215143
COMMD4	-0.636601688499655	6.16408624624026	-6.02378347895594	1.08577267886809e-08	1.59506930720553e-07	9.43426120484414
PRELP	0.876770863732997	6.95503997745895	6.02075839519399	1.10251824619454e-08	1.61747493923418e-07	9.4194502135465
ZMAT2	-0.577714774107569	8.95081027648308	-6.01911511207411	1.11172064394172e-08	1.62987128123995e-07	9.41140657521095
EIF3D	-0.913275832433389	8.3529463929779	-6.01894705027933	1.11266602600889e-08	1.63015359453292e-07	9.41058401487717
SMYD5	-1.24092577587105	6.03104078635235	-6.0182719316464	1.11647165750321e-08	1.63462320970754e-07	9.40727986609517
ATP6V1C1	-0.600296538506331	8.27989518302889	-6.01580682514127	1.1304761178455e-08	1.65400877404233e-07	9.39521719698828
MRPL37	-1.3454394802612	6.05065261046372	-6.01530200648482	1.13336520902287e-08	1.65618496464126e-07	9.39274732062628
PRO1804	1.42216602241837	6.85734339576493	6.01527967612644	1.13349317336213e-08	1.65618496464126e-07	9.39263807012138
IGFBPL1	-1.18649819609606	5.9728285164155	-6.0093989002504	1.16769088868765e-08	1.70500192202579e-07	9.36387552717074
ZNF57	-1.16786119545081	6.39778659745303	-6.00795449690297	1.1762438977634e-08	1.71633324542915e-07	9.35681376097663
MOCS2	-0.687476753559245	6.81786735380424	-6.00742721392059	1.17938147544222e-08	1.71975262419029e-07	9.35423611422885
BC041025	1.42887196068165	6.01142869959528	6.00553836024073	1.19068852691007e-08	1.73507196243006e-07	9.34500354558435
ANKRD20A11P	0.718001000088108	8.8153394776981	6.00182424144477	1.21323282788023e-08	1.765547288637e-07	9.32685459881245
ADAM10	0.657077954443606	8.89296338158754	5.99998378560238	1.2245587490737e-08	1.78083244811565e-07	9.31786389997903
RHBDD2	-0.584105033984434	8.66116099314047	-5.9990075644124	1.23060829550195e-08	1.78842899535566e-07	9.3130957321373
BAZ2B	0.645118100237109	9.02113378032641	5.99766346816885	1.23898549723637e-08	1.79939583884349e-07	9.30653155468031
CCT2	-0.760637299530472	9.41202843345251	-5.9936449349045	1.26436624677204e-08	1.83374415048047e-07	9.28691177562083
EFNA1	0.917862156478943	7.65730491282311	5.99351791312535	1.26517676217688e-08	1.83374415048047e-07	9.28629175050892
CSPG4	1.03328734651855	5.88837094184604	5.99082107186016	1.28250580070407e-08	1.85761743200307e-07	9.27312976509213
PRR3	-1.32530545002983	4.96517935435503	-5.99057063369484	1.28412679465335e-08	1.85872203284918e-07	9.27190768801735
CCDC25	-0.535340496263113	7.9785075369063	-5.98826657031198	1.29913470776121e-08	1.8791892426093e-07	9.26066594659826
B3GNTL1	-0.742620963823092	6.00975021580601	-5.98721399172064	1.30604795375389e-08	1.88792806345706e-07	9.25553123263185
HAUS3	0.798970478319082	7.49756912695616	5.98691604569052	1.30801137853711e-08	1.88950489598683e-07	9.25407788952764
TAP1	0.927374156697849	7.30974398891928	5.98651165438161	1.31068089341396e-08	1.89209893773239e-07	9.25210539344018
MRPS17	-0.56749966130383	7.9850664130088	-5.98303634364124	1.33384379629787e-08	1.92425406829008e-07	9.23515739653945
FGR	1.26975243875957	6.1366324233952	5.98135970168779	1.34516163125728e-08	1.93928961140114e-07	9.22698318262623
ALMS1P	0.876464874614191	6.92467583490019	5.98034869684398	1.35203165985369e-08	1.9478971099449e-07	9.22205488698426
OSBPL11	0.720964729221757	7.89906558417723	5.97933193808351	1.35897547506369e-08	1.95659939740886e-07	9.21709907835315
FAM84B	0.790663417707333	6.647586903972	5.97868848005285	1.36338793435884e-08	1.96034544027931e-07	9.213963061338
NMNAT2	-0.742476927976227	8.51974474916618	-5.97814123544086	1.36715166746588e-08	1.96445270121474e-07	9.21129612825866
CBFB	0.67373094394063	7.96005207844681	5.97764454434182	1.3705765297261e-08	1.96806791609343e-07	9.20887569655466
LOC100134822	1.14234557441288	5.76323214612944	5.97660202507051	1.37779244781373e-08	1.97711846686272e-07	9.20379579957163
HRASLS	-0.647174767219923	7.13135190873586	-5.9754393159044	1.38588420824474e-08	1.98741302286964e-07	9.19813091806888
HLA-E	0.898342296055585	8.30575286855466	5.97368565354404	1.39817684244704e-08	2.00371418572788e-07	9.18958815948312
UBE2T	-1.33785176003291	5.4741732168845	-5.97326874507835	1.40111493144658e-08	2.00659674110743e-07	9.1875574745355
SSSCA1	-1.52009639879719	4.3989697643461	-5.97307105843861	1.40251020766959e-08	2.00726741816771e-07	9.18659461063556
CAT	0.725583754736166	8.09913895597082	5.97049358904224	1.42082716234272e-08	2.03079811045342e-07	9.1740425007299
PODNL1	0.919061943774788	7.46063033976043	5.96946265262941	1.42821905341067e-08	2.04001684581496e-07	9.16902287471135
CCDC132	-0.827665353766214	7.00428412802699	-5.96893921462637	1.43198655841359e-08	2.04404989689439e-07	9.16647446854207
ZCCHC8	0.668724406671116	8.60183478240371	5.96788205937336	1.43962528414724e-08	2.05359986185272e-07	9.161328045704
SLC1A1	-0.725932903263717	8.22436199937284	-5.96102308082152	1.49016575248162e-08	2.12429553681614e-07	9.12795144106456
EIF4E3	-0.615143682306294	6.95012410965607	-5.96081112560793	1.49175493347282e-08	2.12516192956714e-07	9.12692043241094
ATOH7	-1.07953360946307	5.75953143937303	-5.96019126881776	1.49641198517143e-08	2.12937319972584e-07	9.12390541237041
LOH12CR1	0.710400624544233	6.81295328936361	5.96015595176831	1.49667775467938e-08	2.12937319972584e-07	9.12373363419004
ADAM22	-0.692026001218646	7.39837214311969	-5.95935505585622	1.50271713002367e-08	2.13656183411245e-07	9.11983834067769
PTH1R	0.902926386394072	7.32207247705754	5.95640917625495	1.52513755102896e-08	2.16701630774154e-07	9.1055134336057
ASNS	-0.966435883322326	9.06650692179298	-5.95535970421076	1.53320378590955e-08	2.17704883803838e-07	9.10041126787702
TOR1A	-0.56906883370415	7.13835447619162	-5.9544066161117	1.54056543427608e-08	2.18606840850684e-07	9.09577818542726
TMEM126A	-0.778873952418959	8.74372227277138	-5.95156594190145	1.56271289972709e-08	2.21459326771535e-07	9.08197212130766
SALL1	0.801369227766314	6.87638176521411	5.95123225015694	1.56533493821034e-08	2.21540933019651e-07	9.08035061063096
NDRG1	0.846162034387175	10.2464606424151	5.95026820337335	1.57293434318372e-08	2.22433788334535e-07	9.075666338136
DDIT4L	1.17233395615902	7.45060234957831	5.95006077797012	1.57457416055881e-08	2.22433788334535e-07	9.07465852823854
PSMC2	-0.622762665772102	9.21818810807045	-5.95004168160777	1.57472521250966e-08	2.22433788334535e-07	9.07456574660153
GPSM1	0.790833694429226	8.89375769084061	5.94880183406515	1.58456284266552e-08	2.23677469329069e-07	9.06854222803285
ALAS1	-0.984913926452136	7.94248820233043	-5.94816149083662	1.58966723869041e-08	2.24251820108158e-07	9.06543158018895
MIR1244-3	0.801730954265086	8.52835246594931	5.9478369122199	1.59226071737242e-08	2.24471442538948e-07	9.06385492989985
XBP1	0.51974091275386	7.49151080340736	5.94731374877214	1.59644967837259e-08	2.24866921274255e-07	9.06131376386064
CLCN4	-0.859754261165198	7.93500029494238	-5.94435358568853	1.62035589071363e-08	2.2798691655304e-07	9.04693803690428
PSMD10	-0.656152062389667	8.06536627153974	-5.94202782257288	1.63938448961675e-08	2.30514491806241e-07	9.03564642503817
KCNJ16	1.07533661488232	7.03373928985131	5.94109369931433	1.64708865726765e-08	2.31447487245124e-07	9.03111204099249
SPATA7	-0.743373136691187	7.24564873508691	-5.94082184461528	1.64933743270153e-08	2.3159644553134e-07	9.02979250055415
RP11-271C24.3	1.03135969399413	7.85329006052571	5.94070706644408	1.65028777803111e-08	2.3159644553134e-07	9.02923539677984
MID1IP1	0.868287692269045	7.34745695548826	5.94032084684027	1.65348955865196e-08	2.31895485123377e-07	9.0273608366595
PSENEN	-0.951722286330377	6.66978024096594	-5.93933915750306	1.6616552414379e-08	2.3288985500386e-07	9.02259644920483
KMT2D	0.717792242074966	8.73075044165582	5.93879963443594	1.66615980349473e-08	2.33370144792204e-07	9.01997822186025
FKBP1B	-0.797945274725466	10.6340701697571	-5.93867044816684	1.66724017427187e-08	2.33370515408424e-07	9.01935132223035
ENTPD6	-0.581715737854532	8.9078904067321	-5.93749241876836	1.6771236324466e-08	2.34602294166658e-07	9.01363512599086
CDC123	-0.733612693596069	8.6849441139149	-5.93701422503104	1.68115195677545e-08	2.35013973350649e-07	9.01131497613594
EIF2S2	-0.66679138936272	7.87462548403578	-5.93611228423902	1.68877576884124e-08	2.35927422570892e-07	9.00693917275326
COMMD9	-0.952274903166384	7.84157057567667	-5.93398083793042	1.70692708145739e-08	2.38309471449892e-07	8.99660006718215
RANBP1	-0.765166349261151	6.13500857687949	-5.93351368541168	1.7109308028775e-08	2.38714533540653e-07	8.99433434712065
KLHL5	0.628419448348986	7.72771130965121	5.92999384508231	1.74139485653657e-08	2.42808526873425e-07	8.9772665747407
SOX2-OT	1.16214308723487	9.3985806244537	5.92939674319407	1.74661521228841e-08	2.4337970274706e-07	8.97437186153966
SGIP1	-1.19845164191741	8.26979514996107	-5.92824138808989	1.75675985673304e-08	2.44635870981976e-07	8.96877130269066
MRPS28	-1.04472691457999	6.90318253255941	-5.9243018348179	1.79178725456909e-08	2.4935322114678e-07	8.94967967541716
SNRPB2	-0.530774393497553	7.33753721163816	-5.92411601199202	1.7934562370647e-08	2.49425185339749e-07	8.94877935338447
RHOB	0.590962441244741	6.35570244028391	5.92267797386878	1.80642370130279e-08	2.51067386572597e-07	8.9418125916952
TSC22D1-AS1	-0.89775343507389	6.22166954976137	-5.91676573908887	1.86070921705244e-08	2.58280752474701e-07	8.91318143469567
HEPH	1.02398367324767	7.880316855326	5.91653116573403	1.86289569304453e-08	2.58418599213237e-07	8.91204584661882
COX7B	-0.715006586796314	9.47850365270076	-5.91484695485852	1.87866844387773e-08	2.60439734210808e-07	8.90389330004916
SMIM19	-0.588024400254529	8.28080325533556	-5.91392493404611	1.88735857820088e-08	2.61477048319654e-07	8.89943082333621
OGFRL1	0.729300131485628	10.0362848616328	5.91373228351804	1.8891792959515e-08	2.61561946768118e-07	8.89849847307706
PITHD1	-0.782391535753811	8.3376299242747	-5.91334538067399	1.89284106985242e-08	2.61901473013318e-07	8.89662607962473
LAMP2	0.636807683786012	9.17178746470347	5.91315430674182	1.89465201972834e-08	2.61984641348643e-07	8.89570141771359
ZNF584	-0.927495906503613	6.59222282227564	-5.91206785513663	1.90498144387769e-08	2.63244851217151e-07	8.8904441304843
FAM43A	0.791666901281988	6.67815368950422	5.91078164831282	1.91728137782366e-08	2.64775580072662e-07	8.88422104152277
LEAP2	1.17705582140516	6.33602005162466	5.91034437175677	1.9214807294068e-08	2.65186384414116e-07	8.88210555327666
HNRNPU-AS1	0.708590173097209	9.47310945226107	5.90845774956699	1.93970230769337e-08	2.6753066096046e-07	8.8729794714673
CXCL1	1.23454474069345	5.66000910832229	5.90739429450723	1.95004798188125e-08	2.6878637173556e-07	8.86783609029989
NDUFA1	-0.817445218745947	9.94707653623817	-5.90617492169109	1.96197702139622e-08	2.70258590466372e-07	8.86193934999804
LMBR1	-0.511682512373781	6.18192459327632	-5.90210075503099	2.00235512025968e-08	2.75470872396189e-07	8.84224286153608
SNX18	0.750659604933174	7.86346836549319	5.90210021275854	2.00236054840492e-08	2.75470872396189e-07	8.84224024051263
DDX25	-0.853984864092662	8.17001385300452	-5.89881814400734	2.03547952139261e-08	2.79671786524337e-07	8.82637951220072
DRAM2	-0.653583633197065	6.56944211021163	-5.89682321798407	2.0558716841601e-08	2.82239309236987e-07	8.81674173426502
TMEM126B	-0.726718001232927	7.33601679590683	-5.8967354899038	2.05677302103983e-08	2.82239309236987e-07	8.81631795543994
ADCY2	0.75616572941961	10.0115343958549	5.89462161614479	2.07860883144569e-08	2.8505507052644e-07	8.80610791805077
NACAP1	0.655467342444252	10.5975853352367	5.89407022339512	2.08434182982093e-08	2.85660366980649e-07	8.80344507266753
RPH3A	-1.05545321967151	8.81575552239127	-5.89224762448394	2.10340238474497e-08	2.88090292468485e-07	8.79464432598425
ITPK1-AS1	0.866528230994496	6.3857000682904	5.89088731034165	2.11773958596893e-08	2.89870625755824e-07	8.78807695024832
VPS39	-0.922031363294771	7.26838991397179	-5.89024235334652	2.12457060201703e-08	2.90438458434828e-07	8.78496354497391
EIF2AK1	-0.556404468722196	8.47103494853722	-5.88994239395096	2.12775494972306e-08	2.90690256664372e-07	8.78351562398923
LRRC8A	0.652383541383506	9.97231845460067	5.88980988523687	2.12916314126865e-08	2.90699234937147e-07	8.78287601209697
NUP50	-0.579842243465719	7.25788471068763	-5.88898988948668	2.13789769573075e-08	2.91707855723716e-07	8.77891814689298
ORAI3	0.83394199460307	7.2657282800119	5.88852546268392	2.14286030685709e-08	2.92200863253673e-07	8.77667666070441
SIPA1L1	-0.583599452852276	8.52012714360954	-5.88744682271483	2.15442964270258e-08	2.93593577615366e-07	8.7714712077867
NDUFA4	-0.706724290510685	11.375637314401	-5.87652418227766	2.27508554601147e-08	3.0964614967525e-07	8.71879393923741
SPINT2	-0.701220150033859	8.20634132012638	-5.87563642627701	2.28517790635137e-08	3.10824386835003e-07	8.71451528753177
KBTBD11	-0.742823561012354	9.13509241630666	-5.87363737747491	2.3080646971919e-08	3.13740319855577e-07	8.70488215314308
ANO4	-0.707882372520213	6.28343208823165	-5.87260585025828	2.31996214748121e-08	3.14962133802872e-07	8.69991219942571
EXOSC4	-0.687206392189754	6.33884926223474	-5.87112876444359	2.33710324259332e-08	3.17090436184936e-07	8.69279650513174
VDAC1	-0.814774233638709	7.28150096462996	-5.86963712779059	2.35453905963004e-08	3.19230751702058e-07	8.68561189100663
TES	0.743790108417198	5.55672161064367	5.86946539127563	2.35655465650845e-08	3.19230751702058e-07	8.68478478120779
CPE	0.580276912028559	10.9588488386366	5.86940183118794	2.35730106202822e-08	3.19230751702058e-07	8.68447866990499
CMTM4	0.535009295301094	9.56054258506497	5.86897578273575	2.36231026037391e-08	3.19709164863354e-07	8.68242683634808
TMEM106C	0.587583384471217	7.88288820534739	5.86784260869262	2.37568417152629e-08	3.2131833260606e-07	8.67696998208761
LSM4	-0.544248800375978	7.92923925396338	-5.86591162529435	2.39864500639844e-08	3.24221341876104e-07	8.66767281249708
DLGAP1-AS1	0.788939285233034	5.99294916594478	5.86324283190054	2.43073707147324e-08	3.28354214258774e-07	8.65482655190118
CYFIP1	0.76677143958236	10.5129605677831	5.86015695621018	2.46836894265764e-08	3.33022187441175e-07	8.63997739083068
GABRD	-1.50333627936957	6.72660079394861	-5.85818246101241	2.4927463749562e-08	3.36101681216074e-07	8.63047882864273
ZC4H2	-0.651609330132628	5.69509011686637	-5.85666590504839	2.51162995595713e-08	3.38251134369809e-07	8.62318465310137
PSMA1	-0.855648398048769	9.37642680708363	-5.85665131955051	2.51181224746769e-08	3.38251134369809e-07	8.62311450722206
HMGCS1	-0.728582258889666	8.38642420323134	-5.85648463633616	2.51389639697994e-08	3.38321395775038e-07	8.62231288747485
ATP6V0B	-0.830924163504955	8.81631858308931	-5.85197768373945	2.5708961781446e-08	3.45777551810827e-07	8.60064348504607
AAGAB	-0.790207477542295	6.23243214392378	-5.85119680151325	2.58089987247975e-08	3.46907547105378e-07	8.59689010962483
MGAT4B	0.581820687825054	8.65761750207771	5.85016549658646	2.59417010488108e-08	3.48474934560142e-07	8.59193355559475
TAF15	0.509447498698602	7.47280773323327	5.84918579423685	2.60683821809145e-08	3.49959546029462e-07	8.58722553476915
SLCO4A1	1.02270779809992	6.90266561287258	5.84824741606015	2.6190287755005e-08	3.5137824724094e-07	8.58271658054983
MAEL	-1.23558644396416	5.30609701568174	-5.84651954999526	2.64162184179494e-08	3.54189965091193e-07	8.57441532814759
IRS2	0.533062106103596	10.8258876653479	5.84327893921048	2.68451087942705e-08	3.59717813014315e-07	8.55885064210199
DHPS	-0.889207303837948	6.93382610527708	-5.84232523268163	2.69726240076201e-08	3.61202968621525e-07	8.55427104962353
POLB	-0.69854558134741	7.82073790087967	-5.84199050253146	2.70175195201684e-08	3.61523421032502e-07	8.55266382809079
SCAMP2	0.614486300373336	7.31619210853685	5.83857231669766	2.74801911585331e-08	3.67318555152393e-07	8.53625469066229
NR3C1	0.742312433868438	9.97136437966002	5.83610056135305	2.78195821534379e-08	3.71625682881273e-07	8.52439282733948
BRD9	-0.830269133177656	7.70533747939686	-5.83525618456472	2.79364593794033e-08	3.72956899754377e-07	8.5203414439091
MRPS9	-0.863365195834579	8.02644853248324	-5.83448850021194	2.80431381387269e-08	3.73705296215359e-07	8.51665836806386
TOLLIP	-0.613501440749724	7.44230048689617	-5.83441960909287	2.80527308484004e-08	3.73705296215359e-07	8.51632786847406
ATP6AP1	-1.12189790877563	8.80240019757446	-5.83435629108102	2.8061550366961e-08	3.73705296215359e-07	8.51602410765971
FAHD1	-0.704636188265596	7.69550363003098	-5.8323586176225	2.83412030792908e-08	3.77197548542694e-07	8.50644160428888
NUDT16L1	0.551063840227272	8.05994821895535	5.83002160852375	2.86718235562987e-08	3.81363431995143e-07	8.49523408027554
VAMP7	-0.795896568387924	8.86775638690602	-5.82823914563095	2.89265270767008e-08	3.84279151729373e-07	8.48668794579563
SLC25A11	-0.563185343831837	7.86114675470666	-5.82711797239922	2.90878696989567e-08	3.86185610337957e-07	8.48131328098703
ELF1	0.949628236963774	5.64702133234844	5.82545196776806	2.93292449057125e-08	3.89151635532045e-07	8.4733280569514
RPS6KA2	0.574202342939	8.34691387678937	5.82095256845175	2.99909718582146e-08	3.9752121994411e-07	8.45176971144341
CCNA1	-1.17180892327081	6.89768086438393	-5.8209136945196	2.99967522577203e-08	3.9752121994411e-07	8.45158349893102
CYP2C8	-0.759704302662831	5.94538993630711	-5.81911351729314	3.02656295227925e-08	4.00839108065167e-07	8.44296124431561
C11orf97	-1.13442263674624	3.50165098344787	-5.81808073146109	3.04209516446496e-08	4.02649930876065e-07	8.43801532752433
LATS2	1.11379133074306	7.09790407368488	5.81788342106987	3.04507140887487e-08	4.02797656003521e-07	8.43707049137375
MTHFD1	-0.566682684688507	8.65575731321899	-5.81646706841752	3.06651960928881e-08	4.0489783527029e-07	8.43028879109675
EMP1	0.777482353835057	5.68125668479052	5.81646454787417	3.06655791005484e-08	4.0489783527029e-07	8.43027672333427
SYNJ1	-0.848577279041159	9.17746661364341	-5.81568104521394	3.07848630413647e-08	4.0622512144894e-07	8.42652566445092
SLC35G2	-0.831402277343554	6.96341362724442	-5.8149299328513	3.08996421308201e-08	4.07491382887198e-07	8.42292998581298
PHYHD1	1.1017265746058	6.39345107653477	5.81234195797112	3.12983336398477e-08	4.12497940740878e-07	8.41054331763145
FIGN	0.629017662337091	7.85444653006304	5.81221610498344	3.13178498382899e-08	4.12504087833533e-07	8.40994104698006
PTCHD1	0.858756744758206	8.1611600199223	5.80511358679197	3.24387682485039e-08	4.2649003500492e-07	8.37596570596918
PSMC4	-1.0712532621214	6.85583493933942	-5.80473077251864	3.25002866601004e-08	4.27039567559353e-07	8.37413526201601
SC5D	-0.561342181690851	8.00330924616725	-5.80445764367235	3.2544248369327e-08	4.27357886106371e-07	8.37282933224898
TTC19	-0.683734892013472	9.55493421446318	-5.80201821297501	3.29394795503443e-08	4.32285751626155e-07	8.36116729858843
COA1	-0.577418029664837	6.04752763209054	-5.80181804647284	3.29721178688166e-08	4.32451992932377e-07	8.3602105176258
ENC1	-1.23144401766654	11.0003182418915	-5.80126888318794	3.30618247970331e-08	4.33366073943678e-07	8.35758566906532
PPIG	0.578914278991464	9.1180977208574	5.79768203274454	3.36536478256893e-08	4.40856678776452e-07	8.3404455197648
MPND	-0.981321104331679	6.07951472341139	-5.79386098666091	3.4295519494514e-08	4.48993457759496e-07	8.32219388434264
CHST11	0.646959955867617	7.62468860920101	5.79298982822174	3.44435283660193e-08	4.50658708905004e-07	8.31803380719859
RWDD2A	-0.640144484403761	7.40687003304301	-5.790605939878	3.48517519155492e-08	4.55473844625963e-07	8.3066520289043
RBPMS	0.735333406158226	5.4979873382251	5.79059512786684	3.48536141380447e-08	4.55473844625963e-07	8.30660041439524
COLCA1	0.770180159435894	9.78877899941829	5.78735201199783	3.54166150881203e-08	4.62552100795028e-07	8.2911212430226
FAM19A1	-0.917507409201907	9.86424659293093	-5.78523386428603	3.57891177311007e-08	4.67135355846446e-07	8.2810145406987
CHST6	1.56489598778256	4.41574754853299	5.78356349725186	3.60855742178851e-08	4.70721098863905e-07	8.27304612859892
IRAK1	0.726745664595491	8.48654797197531	5.78271236206173	3.6237556503442e-08	4.72419053898575e-07	8.26898640695359
SLC43A3	0.658547547051056	5.8981295209693	5.78238429806014	3.62963041057272e-08	4.72900222085089e-07	8.26742172091526
RP11-38P22.2	1.0861953237688	8.22840085679514	5.78154379646328	3.64472413843479e-08	4.74394478674477e-07	8.26341325359242
LMBRD2	-0.849028540117599	8.8867543111015	-5.78080050549542	3.65812332648504e-08	4.75753768839082e-07	8.25986871601568
LOC100506563	-1.08801711846832	6.04693003255866	-5.77895239853451	3.69164814875838e-08	4.79537786521979e-07	8.25105693138115
MYO1C	0.695199250818632	7.48241457165485	5.77861189837745	3.69785756880721e-08	4.8005640164839e-07	8.24943362665596
C10orf85	0.887989830665531	7.0892074444944	5.7770995341228	3.72556104884971e-08	4.83073646417913e-07	8.24222432202151
COL1A2	1.00581140615609	6.00666517001316	5.77631688772399	3.73997720814044e-08	4.84652701765848e-07	8.2384940039512
C15orf52	1.15549336840563	6.38888795127699	5.77596621681392	3.74645417833216e-08	4.84956493835695e-07	8.23682271321618
S100PBP	0.702123301398488	8.01934628374899	5.77325156052487	3.79696725930371e-08	4.91156087413157e-07	8.2238869715901
EPHA5	-0.778289731638429	6.96515689092869	-5.7729718035037	3.80221057458222e-08	4.9154070317614e-07	8.2225541150176
KCNV1	-0.931935684947596	6.62272398462019	-5.77276939762221	3.80600856163166e-08	4.91738122873341e-07	8.22158981178653
PDZD11	-0.646484431257177	8.65252143932717	-5.77259509298552	3.80928222587297e-08	4.91867604764778e-07	8.22075940648495
LRMP	-1.04955271370115	5.94377293544904	-5.77224407682312	3.8158831227057e-08	4.92426299994454e-07	8.21908717926508
PPP1R14C	-1.11966038579657	6.87836307934741	-5.77094650640432	3.840381381374e-08	4.95292545755049e-07	8.21290618543423
EXOC8	-0.781311043204255	8.41422465203173	-5.77080157725476	3.84312719478259e-08	4.95351644498941e-07	8.21221587027611
LOC80154	0.651831740706312	7.1562498461601	5.76885212810785	3.88024850916723e-08	4.998387936794e-07	8.20293151577276
CYP2R1	-0.597577931058551	6.02771612170689	-5.76741181931267	3.90789994891021e-08	5.03101459534493e-07	8.19607329527539
SEPT6	-0.578526615540587	7.22789606971183	-5.76413453230694	3.97153869219292e-08	5.10990486278939e-07	8.18047226214163
FOXD1	1.50299764551447	5.04426347987996	5.76348410484367	3.98428882746524e-08	5.12326545545916e-07	8.17737669430252
ZBTB41	0.85932783069074	9.69074602109745	5.76113895282462	4.03059355223402e-08	5.17888173810314e-07	8.1662173647627
VPS36	-0.509842534811201	8.70826266147504	-5.7610518191781	4.03232410198665e-08	5.17888173810314e-07	8.16580279979652
DPY30	-0.834083814434154	7.91905617830685	-5.75946597453161	4.06394767646757e-08	5.21022634613551e-07	8.15825838093119
KLF9	0.59630437905567	7.59665317889647	5.75910347701372	4.07121029899259e-08	5.21644898309973e-07	8.15653404538707
MANEAL	-0.90527083941322	7.07954059268759	-5.75773110685223	4.09882090290781e-08	5.24872074698792e-07	8.15000657528825
PPARA	0.537614464042131	5.79412987896719	5.75609425974749	4.13199214254922e-08	5.28807079519863e-07	8.14222250195748
PSMD6	-0.78319461734858	7.95252088589661	-5.75539819628571	4.14617756041746e-08	5.30309089741759e-07	8.13891279446864
PET112	-1.301466743003	7.21930216457005	-5.75514686352428	4.15131129327506e-08	5.30652108866813e-07	8.13771779886753
SOSTDC1	-1.61171749561325	6.22881875030961	-5.75502705871393	4.15376061942019e-08	5.30652108866813e-07	8.13714818280886
RHBDD3	0.629192097213959	7.6196910725553	5.75299482390328	4.19552430917818e-08	5.35671482257926e-07	8.12748704467407
MSH2	-1.42596607228606	5.55566167135387	-5.75260514887082	4.20357918385125e-08	5.36099262635141e-07	8.12563480711173
SLC25A15	-0.889261732151232	4.91981219518245	-5.75198896409042	4.21634707301748e-08	5.37265601628893e-07	8.1227060724755
ASAP1-IT2	1.1685462862767	5.48887581301978	5.75122152676132	4.23230211342309e-08	5.38778776978621e-07	8.11905872188342
ARMCX5	-0.636122849789485	7.23909313485636	-5.75087537529837	4.23951792680579e-08	5.39380265493846e-07	8.11741369493131
PCSK1	-1.55950012366716	7.40920535819455	-5.75038217959847	4.24981979508423e-08	5.40373445935138e-07	8.11506997770296
FHOD3	-1.08337983030085	7.50900073856142	-5.74660048833158	4.32962978897034e-08	5.50198377056126e-07	8.09710339719235
DDX17	0.50829124767283	11.0759217065892	5.74377489019075	4.39021739022434e-08	5.57570483096293e-07	8.08368425053131
RAB9B	-0.562014414609431	9.07580931478963	-5.74224715812767	4.42332029584737e-08	5.61116448074276e-07	8.07643066086363
CYYR1	0.994831061367592	5.85933271388334	5.74159141458169	4.43760373495747e-08	5.62464792939961e-07	8.07331761685776
UBL7	-1.31702009930389	6.40677092538162	-5.74140807480413	4.44160531619935e-08	5.62464792939961e-07	8.07244728082353
CASP7	1.04247509117525	6.86683807914804	5.74140181878271	4.44174192263477e-08	5.62464792939961e-07	8.0724175830595
PRDX3	-0.68696648050774	7.88316748872971	-5.73759459796215	4.52564330705397e-08	5.72754413623301e-07	8.05434841152787
LIN7A	-0.688761888190845	7.42411009491136	-5.73690643244296	4.54097328055925e-08	5.74358851736156e-07	8.05108320528901
SNX21	0.523621682485683	7.47097225080759	5.7347583511389	4.58915267067041e-08	5.79775671890818e-07	8.04089266007488
MEX3C	0.585389835277626	6.77127967120835	5.73475827282635	4.58915443622823e-08	5.79775671890818e-07	8.04089228860442
ELMO1	-1.06432869911577	6.81321299147643	-5.73427377264957	4.60009022922965e-08	5.80818389642792e-07	8.03859415798185
RGCC	0.851774907017187	8.66835970338996	5.73330185725582	4.62210452702707e-08	5.83257875455969e-07	8.03398445713285
GUCY1B3	-0.709589906763805	9.29994863758358	-5.73006939648286	4.69606505259346e-08	5.9224573470506e-07	8.01865692769401
AP1M1	-0.60516207725006	7.9771986268518	-5.72677797270069	4.77256392026934e-08	6.01543068274228e-07	8.00305569060982
CCNG1	0.680547226728574	8.82976639421217	5.72564322259089	4.7992191556024e-08	6.04550852794731e-07	7.99767838975211
MLEC	0.52751609695992	8.83346265667128	5.72447292854675	4.82686183966445e-08	6.0767945509357e-07	7.99213339436981
TOMM20	-0.817801866219048	10.0591471423249	-5.72401772124714	4.83765598523567e-08	6.08331026157336e-07	7.98997676973045
SUPT4H1	-0.670957622533789	6.95461410148758	-5.72351061317913	4.84970863590251e-08	6.0945337945328e-07	7.98757438987961
AY940074	1.01415795750392	6.3834731514506	5.72340551014264	4.85221033609243e-08	6.0945337945328e-07	7.98707649113689
BAZ1A	0.824635177270018	5.84279070733854	5.72218426359343	4.88137159036077e-08	6.12760698073462e-07	7.98129159231996
SPG21	0.516807607501132	8.99691048021357	5.72112974795171	4.90668945940585e-08	6.1488354858232e-07	7.97629713612844
HLA-C	0.812464031668206	8.655427735452	5.72112509795212	4.90680138519557e-08	6.1488354858232e-07	7.97627511389046
SH3GL3	-0.724486642075321	8.09986011277297	-5.71798960996886	4.98284413417528e-08	6.23786720777058e-07	7.96142825261483
ZNF26	-0.547889932056684	7.2400514819724	-5.71779208354755	4.98767300501202e-08	6.23934553729233e-07	7.96049312520059
GUF1	-0.639771355769486	6.287659452234	-5.717670525556	4.99064697256494e-08	6.23946129006473e-07	7.95991765734105
TULP3	0.685076566380047	7.48614530048346	5.71702531224423	5.00646144684213e-08	6.25562124465779e-07	7.95686328792621
LAMA5	0.905541981934276	7.80222861245261	5.71668296404379	5.01487245062176e-08	6.262517188337e-07	7.95524274173589
MAP3K1	0.509172967592447	7.01695796794407	5.71573753638314	5.0381721016749e-08	6.28798724436129e-07	7.95076778107749
TRO	-0.708713136923775	7.69902651673554	-5.71343538504629	5.09535131428862e-08	6.35568763592199e-07	7.93987313999642
PAQR6	1.17976761249152	9.02433712569809	5.71289275490851	5.10892093343823e-08	6.36894495640019e-07	7.93730563539452
BRD1	0.564991560088657	8.66702915486983	5.71208009553505	5.12930933399866e-08	6.39068264202572e-07	7.9334607652278
ZBTB34	0.848468273623966	8.14923311767714	5.71089596956071	5.15915979578249e-08	6.42417747083807e-07	7.92785905484254
DGKI	-0.793660502087477	6.45143742866068	-5.70807975443008	5.23083755347463e-08	6.50594809781388e-07	7.91453956543377
DOCK4	0.701006362933516	9.83092986389177	5.70775570877951	5.2391473178352e-08	6.5125428255111e-07	7.91300724841434
PSMD8	-1.51235048249846	7.23306116617868	-5.70695339508194	5.25977729016816e-08	6.53443588303507e-07	7.90921359044277
CDK5	-1.21483293812214	7.81692295754608	-5.70578325479224	5.29000772176295e-08	6.56822403710178e-07	7.90368133729489
PHLPP2	-0.609574411852417	7.80542170565308	-5.70369391882398	5.34440858471984e-08	6.63196696237957e-07	7.8938051351226
CXCL16	0.933353692322934	6.55400851921934	5.70180234586385	5.39413184351029e-08	6.68983567808544e-07	7.8848658236874
EMC7	-0.648440315415819	8.69712754761702	-5.70124963957292	5.40874589461224e-08	6.70412041224576e-07	7.88225418252299
ZNF510	-0.865482053454986	6.05793965417547	-5.69721148436583	5.51669954310929e-08	6.83010931426465e-07	7.86317824820964
GPR22	-0.982264734790845	6.79307911951446	-5.69339603515563	5.62063390471947e-08	6.95083989564794e-07	7.84516262173022
TIPARP	0.827930481815236	8.43538214560729	5.68974363482208	5.72191932452585e-08	7.07205713774445e-07	7.827924398814
GBP2	0.93486210081529	6.44797265048605	5.68905702408562	5.74115815110783e-08	7.08745424049432e-07	7.82468462670716
GTF2B	-0.877385484835248	8.15552721157133	-5.68894880975157	5.74419608020113e-08	7.08745424049432e-07	7.82417404122906
USP4	0.646176510756989	10.2736925665123	5.68821857153584	5.76473737857101e-08	7.1087484735522e-07	7.82072874230846
ITGA10	0.880212788809781	6.84784134085499	5.68651940544008	5.81281262308303e-08	7.16395244964371e-07	7.81271313553979
PDGFRB	0.827857221641884	6.76992575131533	5.68553192518355	5.84093171328396e-08	7.19436305183234e-07	7.80805555212851
ARHGEF10	0.590152786059652	7.22715719892224	5.68541981394186	5.84413254279722e-08	7.19436305183234e-07	7.80752679845192
DOCK6	0.620634905424742	5.27320842921552	5.68488605187783	5.8593952407844e-08	7.20905366726962e-07	7.80500949539852
PARP11	0.540998419429648	7.09175643310966	5.68414457544068	5.88066213635485e-08	7.23111061332356e-07	7.80151284115615
ATG5	-0.555657471948326	7.73452562584334	-5.68204840867575	5.94119312337138e-08	7.30139590768921e-07	7.79162938350261
EML3	0.69551540348102	6.06412446112975	5.68180228063896	5.94834040143031e-08	7.30603307161496e-07	7.79046904555921
AQP11	-1.24720201675915	6.02405349390951	-5.67791495187354	6.06234524163685e-08	7.44183808743788e-07	7.77214719586308
SEC14L1	0.532648715920752	9.02101442977075	5.67729827490595	6.08062595991843e-08	7.45582528516838e-07	7.76924142812294
GLTSCR1L	0.510631100199687	8.4865730348678	5.67705120405362	6.08796521942179e-08	7.46059982237462e-07	7.76807729500973
PEX11B	-0.69729560479294	8.74386479154058	-5.67580985267465	6.12497093410027e-08	7.5017036542425e-07	7.76222888419226
TFRC	0.658687915788061	9.35028562099038	5.67470462856279	6.1581035877975e-08	7.538020072932e-07	7.75702253151985
ERC2-IT1	1.12919994216495	7.93523541660681	5.67197071396924	6.24081613339324e-08	7.63495099166651e-07	7.74414685343752
RPGRIP1L	-0.856015856620221	5.97664529043657	-5.67028582735568	6.29233103109604e-08	7.69109129580403e-07	7.73621375389175
INPPL1	0.876796403715279	6.62852389944117	5.67023769049515	6.29380889265943e-08	7.69109129580403e-07	7.73598713001242
COPS7A	-0.584518061282423	8.05590155739691	-5.66988970536669	6.30450256760495e-08	7.69981379576523e-07	7.7343488864888
RP11-488L18.10	0.891815484207368	7.15040758286425	5.66964469727409	6.31204238506583e-08	7.70467676472466e-07	7.73319547828373
ARHGEF18	0.649328709182676	10.2355461755823	5.6672097832495	6.38745457902043e-08	7.79233472980893e-07	7.72173460614421
RHOT1	0.540421081441448	10.0483448923154	5.66685883313734	6.39839629478703e-08	7.80128791482648e-07	7.72008299382361
HENMT1	-0.655011031886057	7.37778419423564	-5.66422681545543	6.48104185937636e-08	7.88872852293062e-07	7.70769858909411
AK025288	0.754288195560305	8.45184241250555	5.66374381179003	6.4963211287048e-08	7.90288414162774e-07	7.70542633470517
FBXL2	-0.687584373862268	8.49927873657627	-5.66361816044309	6.50030173402221e-08	7.90328656645239e-07	7.70483523863305
CASKIN1	0.692032216971215	9.01897770354382	5.66338981654319	6.50754172022659e-08	7.90764918124504e-07	7.70376107296969
IFI16	0.878231990996669	7.09220775248173	5.66205496596588	6.55002316559788e-08	7.95480659718769e-07	7.69748230504279
EIF3C	1.11514236819704	5.23771711063956	5.6601515279979	6.61106908513853e-08	8.02444450502184e-07	7.6885307712137
XRN2	-0.830519702833208	5.3974458438457	-5.65997413981512	6.61678642192982e-08	8.02688477201503e-07	7.68769664834365
HEY2	0.902835848042838	6.35939763360698	5.65875976760927	6.65605644146274e-08	8.07000258585857e-07	7.68198684113539
TNFRSF10D	0.746650294843362	5.54883909355301	5.65846690261147	6.66556107016363e-08	8.07700388434937e-07	7.68060995379922
ECHDC1	-0.553441243101123	7.76689247012506	-5.65558218961319	6.75989321766913e-08	8.18215359057615e-07	7.66705019558731
USP54	0.724467293646423	9.11869114789908	5.65319381331733	6.83898123125063e-08	8.2732569598604e-07	7.655826998615
PLCB2	0.755376067742975	5.25369944547105	5.65087324429977	6.91668989012506e-08	8.3579242679e-07	7.64492547451632
STK17B	0.629164929178491	6.34999182378413	5.6505349795375	6.92808916243011e-08	8.36702971128063e-07	7.6433366312022
RAB11A	-0.653391720908363	8.90874466952724	-5.6493731959703	6.9673804264429e-08	8.40510617015012e-07	7.637880171816
IER2	0.691425947583991	8.53765968085582	5.64375748514897	7.16039433018756e-08	8.63313913284417e-07	7.61151589643869
NARS	-0.502135947098221	12.1632122653317	-5.64252310527886	7.20351583088576e-08	8.68029670573179e-07	7.60572316623431
GLIS1	0.904568026173184	7.48934215928022	5.64196522391051	7.22308789165955e-08	8.69904033403759e-07	7.60310540471685
NR2F2	0.696233370731001	7.06543579734637	5.64127723119159	7.24729620879274e-08	8.72334364120056e-07	7.59987735729974
ERCC3	-0.851694584629702	7.69995172631481	-5.64006521767512	7.29013622493042e-08	8.77003387859129e-07	7.59419125758768
CEBPZOS	-0.51293557941738	5.85581070345327	-5.6396670891102	7.30426246692474e-08	8.78214877616815e-07	7.59232363652028
PECR	0.781780672140078	7.19932171731965	5.63786171270148	7.36865656341974e-08	8.84974427200727e-07	7.58385572594106
SEZ6L2	-0.639525427863774	7.89018160676434	-5.63752800888587	7.38061970373692e-08	8.85919839604874e-07	7.58229072575146
LINC01105	0.858609727536382	7.94251714162665	5.63488434836094	7.476067050497e-08	8.96501518625509e-07	7.56989471539238
MBD6	0.564334578094677	6.39335454833473	5.63485712525032	7.47705616808751e-08	8.96501518625509e-07	7.56976708770126
ITGA7	0.75279548371203	7.16809299555382	5.63467362950397	7.48372659317643e-08	8.96804735188945e-07	7.5689068316934
POLE4	-0.689615998129723	6.37943250068907	-5.63298270862387	7.54546919566239e-08	9.03703484307928e-07	7.56098042234081
GJC1	0.811745487718817	6.0063591276087	5.63253401306685	7.56193635132578e-08	9.05175067725862e-07	7.55887737233647
TRIM14	0.579268791547906	6.62110616661417	5.6321310857401	7.57675373712057e-08	9.06447654274081e-07	7.55698893532443
ZEB2	0.582900793288417	7.60855854928912	5.63146310119141	7.60138096270007e-08	9.08870986049346e-07	7.55385842985038
LAMTOR2	-1.04382490997292	5.95995084997776	-5.63130727134307	7.60713733457689e-08	9.08870986049346e-07	7.55312817010128
EFNB3	-0.862431685012755	7.80480782414946	-5.63124060091219	7.60960144872756e-08	9.08870986049346e-07	7.55281573903231
CEP41	-0.510339317375215	7.14334379791019	-5.63000836647369	7.65528506503151e-08	9.138232789316e-07	7.547041687598
TRAPPC12	-0.923394942909482	8.24530273447628	-5.62452570801417	7.86181833079592e-08	9.36831540723031e-07	7.5213611309281
WWC3	0.691778216695213	8.22603903052066	5.62443356583459	7.86533546242944e-08	9.36831540723031e-07	7.52092968428815
FOXP1-IT1	0.844692860698943	7.76808882575028	5.62406825149869	7.87929490578398e-08	9.37807696963688e-07	7.51921918282361
ATP5G3	-0.835367021422897	9.3486417078715	-5.62399249624703	7.88219270561519e-08	9.37807696963688e-07	7.51886448540329
TRIM32	-0.674838169603092	6.78292650509129	-5.62379594264583	7.8897161571665e-08	9.38187334801117e-07	7.51794420702166
ASPRV1	0.676534558263974	7.19031190678785	5.62312424213306	7.91547973778098e-08	9.40734348199283e-07	7.51479941918772
VAC14-AS1	1.23858565239548	6.00054117563829	5.6213889927516	7.98241766143919e-08	9.48169347453671e-07	7.50667644531932
RGL3	0.728512945978526	5.59705626000817	5.62067728903004	8.01003158975954e-08	9.50927763402703e-07	7.50334533650225
AP000347.2	1.07704416068819	5.68676263399874	5.61693614408147	8.15672917092363e-08	9.67812676532495e-07	7.48583968188969
DHX16	-0.537910164568244	7.7049291805633	-5.61646101556644	8.17554673874336e-08	9.69514178974527e-07	7.4836170106055
CUL2	-0.664036540182587	7.03613406821776	-5.61559764097035	8.20984951234197e-08	9.73036680743232e-07	7.47957843169723
RCOR3	-0.666831127536647	7.65125607780563	-5.61548744562127	8.21423779624378e-08	9.73036680743232e-07	7.47906300462049
ARV1	-0.650602042254952	7.4298159733652	-5.61533336272651	8.2203776469127e-08	9.73045660069316e-07	7.47834230961346
WDHD1	-0.623935967477265	4.95673972029863	-5.61526004380633	8.22330081244504e-08	9.73045660069316e-07	7.47799937823573
CDKN2C	0.639079356626944	6.76473601310062	5.61512303307001	8.22876604142534e-08	9.73160567236616e-07	7.47735855199314
DMAP1	-1.4328023143776	6.26568035940705	-5.61420470723993	8.26548891710239e-08	9.76969961850083e-07	7.47306363268597
DOT1L	0.520997181476983	5.95604469207748	5.61267015980934	8.32721151440248e-08	9.83728522274256e-07	7.46588776143368
CDKN3	-0.902900189681355	5.16542785591813	-5.61131183203659	8.38222179038026e-08	9.8968719001578e-07	7.45953703327148
C14orf79	-1.12039424102128	6.16115049935558	-5.61002549892535	8.4346436497367e-08	9.9533391602942e-07	7.45352386371782
MEIS2	0.885091725413892	10.2997388666222	5.60963809754009	8.4504940638284e-08	9.96661211645643e-07	7.45171307606671
LOC285696	1.21209028952954	5.21295286872098	5.60910493402261	8.47235589038024e-08	9.98695669299367e-07	7.44922110630511
A2M	0.781762368952834	8.27087590016864	5.60768326645268	8.53092040428042e-08	1.00505196101354e-06	7.44257710973038
TMEM138	-0.875365460098401	6.27429264259008	-5.60727494912967	8.54781371490766e-08	1.00649460675699e-06	7.4406690964544
ACTRT3	-1.10004820016234	4.80411720210847	-5.60674076488536	8.5699638758495e-08	1.00855433569372e-06	7.43817306497006
KIAA0754	0.765402288833837	6.00534787954847	5.60610582993651	8.59636465585337e-08	1.01111178847283e-06	7.43520647383404
ORAI2	0.564318982409229	8.03366759874444	5.60513949391201	8.63669775716985e-08	1.01530430637218e-06	7.43069192019266
ARHGAP35	0.5119704163839	9.81214835258597	5.60347405901631	8.70664430734552e-08	1.0226792368246e-06	7.42291252992277
EXOSC5	-1.17650015633394	5.88844431950532	-5.60342108247536	8.70887832596547e-08	1.0226792368246e-06	7.42266509750768
CCT7	-1.06354357539854	8.81411496634953	-5.60253149376882	8.74647601554941e-08	1.02653762406887e-06	7.41851041711164
TRIM36	-0.89310141941082	6.92690931576622	-5.60080112225675	8.82006343779885e-08	1.0346135085704e-06	7.41043027092879
HDAC1	0.979359504992395	8.21004841507062	5.59418767185346	9.10692812913728e-08	1.06653013363082e-06	7.37956361321751
RIIAD1	-0.986418761675536	6.7293596320598	-5.59206155894181	9.20107162563101e-08	1.0765454595263e-06	7.36964573349599
KLHL7	-0.550175356578947	7.97475665340725	-5.59203192431608	9.20239053100206e-08	1.0765454595263e-06	7.36950751205311
ZNF488	-1.29469268897002	5.23966200889819	-5.5873169938139	9.41460036963978e-08	1.10018217163616e-06	7.34752249754968
SLC4A11	0.84923720589091	6.89688548181576	5.58593379781607	9.47775711550172e-08	1.10696522426685e-06	7.34107523986235
MAPKAPK5-AS1	-0.51357306037104	5.95164499595129	-5.58508900695311	9.5165336541819e-08	1.1102964426059e-06	7.33713808990033
TNK2	0.532083422454057	7.26568830662385	5.58367243159971	9.5819036126758e-08	1.11732116762995e-06	7.33053704063098
CNTNAP5	-0.833541884532012	6.05151135730165	-5.58208437038757	9.65570858283363e-08	1.12471604977235e-06	7.32313823701667
NFASC	0.554623065715406	9.02317145234376	5.58021924539341	9.74309931514217e-08	1.13367583326216e-06	7.31445040676986
RPP40	-0.99791576646579	7.36818388328612	-5.57624052443841	9.93211272185266e-08	1.15504816798602e-06	7.29592392499552
MAFG	0.518732321407593	8.27088217932357	5.57606290465597	9.94063373068773e-08	1.15541858724805e-06	7.2950970663707
PDCD2L	-0.83507215269589	6.58337680686744	-5.5749536972851	9.99400783424159e-08	1.16099917190272e-06	7.28993386883928
EML6	-0.705521088117119	7.93893237519549	-5.57481785315364	1.00005637455922e-07	1.16113784100297e-06	7.28930158215271
NDUFB7	-0.652752428664201	6.89248440298278	-5.57382087172836	1.00488073187036e-07	1.16548941445745e-06	7.28466145011566
DTNB	-0.894641062355311	6.06054387244671	-5.57318193704314	1.00798445804972e-07	1.16846335410111e-06	7.28168802796892
TLN2	-0.685069038107956	8.6499435101268	-5.57221946610286	1.0126774956766e-07	1.17327546770364e-06	7.27720939505965
LOC729658	0.976887403134003	6.35732791971853	5.57187002274949	1.01438666738898e-07	1.17462721367064e-06	7.27558347199172
GRPEL1	-0.605713427573996	7.96457505117807	-5.56726866217951	1.03715702581782e-07	1.20035265831422e-06	7.25418027231047
POLR3A	-0.672909914977086	7.54382709347228	-5.56677270889412	1.03964090782278e-07	1.20258462702961e-06	7.25187406430154
TDRKH	-0.575774811427909	5.92573290828251	-5.56192502678739	1.06422750573779e-07	1.22971090764387e-06	7.22933943310583
ST6GAL2	-0.635788275008653	6.66795348600812	-5.56123516938764	1.06777217797701e-07	1.23314873290209e-06	7.2261336877004
ZNF622	-0.752829783282809	7.92909941762035	-5.55851472157742	1.08186329809206e-07	1.24875628234997e-06	7.21349448355104
ETS1	0.796782257552655	7.34292793344686	5.55789369788242	1.08510538868601e-07	1.25183122464607e-06	7.21060979513041
UBASH3B	-0.629051485769543	5.38367396957237	-5.557691539139	1.08616281584204e-07	1.25238389852202e-06	7.20967080411351
RP11-182L21.5	0.722286914820125	7.11273634345184	5.54958231204235	1.12941945828592e-07	1.29949250529879e-06	7.17202403209319
MBTPS2	-0.561596253382305	7.64959008976893	-5.54927278134103	1.13110347554162e-07	1.3007389622612e-06	7.1705877878792
NAT6	-1.17458271883125	4.96672412591863	-5.54844203907863	1.13563530074538e-07	1.30525726127073e-06	7.16673335456838
PARP10	0.550500035183819	5.77472128684304	5.54787763810061	1.13872430343707e-07	1.30811331918442e-06	7.16411490102502
TIMM50	-0.76399538621705	6.17276235293616	-5.54636579977151	1.14703917121507e-07	1.31696639520101e-06	7.15710184650254
THEM6	-1.24531535445464	5.09970034449817	-5.54273155298603	1.16727023959318e-07	1.339484354433e-06	7.14024876771644
GATM	0.611137897468633	7.17058813525651	5.54190777374749	1.17190425221662e-07	1.34408976046073e-06	7.13642970412601
SHROOM1	0.549654473704821	6.69715733051225	5.54158242181838	1.17373940131665e-07	1.34548189497675e-06	7.13492146987641
HSPA12A	-0.747074031831051	8.882419022199	-5.53704160070374	1.19964667206491e-07	1.37299942055463e-06	7.11387787150697
KLC2	0.625947023355547	8.53338780386159	5.53666062660302	1.2018455002837e-07	1.37478935357334e-06	7.11211285125402
SSH3	0.572712033503519	6.81671299450081	5.53612325360572	1.20495369056966e-07	1.37761706523735e-06	7.10962338894924
ESAM	1.27949537962203	4.77503494531996	5.53479574019448	1.21266577050774e-07	1.38497176131723e-06	7.10347418614451
SRGAP2C	0.673540616330566	9.20738837558506	5.53328307122526	1.22151224772096e-07	1.39433981086714e-06	7.0964685447809
RAI2	0.662960835982607	7.98197500845173	5.53076028490097	1.23640651253553e-07	1.4098550090808e-06	7.08478763760406
TMEM163	-0.685627797976732	8.11146555946117	-5.53034932625171	1.23884950443296e-07	1.41175006349406e-06	7.08288517666531
TOMM70A	-0.666485724041401	9.88877033458343	-5.53026147751279	1.2393723426167e-07	1.41175006349406e-06	7.08247850884586
EIF2B1	-0.689241767502434	8.03287782070337	-5.52971419658892	1.24263437980742e-07	1.41472160149053e-06	7.07994514488226
LINC00463	0.95136816447579	5.68647980399665	5.52787020686612	1.25368719656582e-07	1.42580580643048e-06	7.07141057258334
LOC729870	-1.14449800690003	4.65097348654965	-5.52735161082444	1.25681289859092e-07	1.4286103152802e-06	7.06901069440393
CMTM1	-0.872342052057759	5.20399202046537	-5.52628377554825	1.26327297669671e-07	1.43520005442762e-06	7.06406961576056
CCDC34	-0.692113440516943	6.65137030083306	-5.52558269905546	1.26753189202404e-07	1.43928346040317e-06	7.06082595437612
ARNTL2	-0.631823423672436	5.81732804895747	-5.52406708558721	1.27678693751375e-07	1.44827366919448e-06	7.05381464476482
SLC44A1	0.508865123861566	8.50260605148532	5.52345111193669	1.28056718645429e-07	1.45180114426603e-06	7.05096549242256
EPDR1	-1.07020120644977	9.48464790511443	-5.52250634487853	1.28638649104166e-07	1.45720301289357e-06	7.04659594539386
SMIM10	1.04324182815	5.13982132642771	5.52245915651925	1.28667782425995e-07	1.45720301289357e-06	7.04637771263493
SLC6A17	-0.64833302715824	7.28360078351608	-5.52208573797417	1.28898552204631e-07	1.45905344978519e-06	7.04465080279737
SCO1	-1.21377325036995	4.80325653048008	-5.52133299807863	1.29364968481045e-07	1.463567934947e-06	7.04116992724065
SLTM	0.662145675539048	9.73798294071497	5.52119402780192	1.29451257887003e-07	1.4637793933604e-06	7.04052732600792
AK3	0.584161789710025	8.7353012099405	5.52065672697637	1.29785407533771e-07	1.46679186572875e-06	7.03804294049379
LOC339988	0.965889270090721	6.67870176788082	5.51634266486905	1.32499036437306e-07	1.49589892336466e-06	7.01810145101595
CHORDC1	0.748010142754675	8.81304313144288	5.5142462937345	1.33837613597421e-07	1.51022391080696e-06	7.00841494651961
MMD2	0.666760872720609	6.89289070472643	5.51402358395912	1.3398059176106e-07	1.51104986145521e-06	7.0073860402326
DUS4L	-0.950216499454505	5.11267240294978	-5.51333893143078	1.34421068388459e-07	1.5152284304444e-06	7.00422316291814
DCLK1	-0.693965961119998	10.3327089286308	-5.51243239649287	1.35006470337405e-07	1.52103543636117e-06	7.00003567217659
HUNK	-0.693570668999303	6.30612951238046	-5.5103671997915	1.36349394716567e-07	1.53536650712041e-06	6.99049781664252
ZNF512	-0.55578206480352	7.66791116075517	-5.50696284450414	1.38591640791391e-07	1.55883683515999e-06	6.97478055584609
DNPH1	-0.541359913277481	6.68579471512072	-5.50687547000941	1.38649660317638e-07	1.55883683515999e-06	6.97437725183651
CADPS	-0.687325325378776	8.20260605447099	-5.50567100930672	1.39451881729352e-07	1.56704257756481e-06	6.96881813681297
CUEDC2	-0.54424926688325	9.35193256128537	-5.50470094372494	1.40101278313572e-07	1.57270766231317e-06	6.96434146286095
HEATR5B	-0.513102695700782	8.70742728749946	-5.50421188173533	1.40429792115126e-07	1.57557861060153e-06	6.96208473646458
GPRC5C	0.610507343628603	6.35367365980737	5.50219374533538	1.41793389927964e-07	1.58840872503887e-06	6.95277370400671
PITPNC1	0.582435345513145	8.44074734113538	5.50178094316054	1.42073896521346e-07	1.59072810510508e-06	6.95086945532409
MIR34A	1.121830007239	7.08494651709772	5.49978174405373	1.43440069992291e-07	1.60519445768117e-06	6.94164857085473
BFAR	0.772178291424013	7.21672820951268	5.49924468086937	1.43809257216434e-07	1.60849465690324e-06	6.93917187100401
EHD3	-0.574336263863968	8.69804038258448	-5.49603590792859	1.46034427868341e-07	1.6325397527419e-06	6.92437786802665
SPHKAP	-1.5864376510384	8.66691332217992	-5.49515008589837	1.46654609758731e-07	1.63778180490746e-06	6.92029483943703
YJEFN3	-1.10634707399411	7.2024719997144	-5.49432387756885	1.47235371256758e-07	1.64341996350198e-06	6.9164869952084
ZNF780A	-0.98236490245176	4.33667578328278	-5.49354828374064	1.47782596754232e-07	1.64867818140965e-06	6.91291278095641
ANKRD34C	-1.0912585031402	7.20694615388371	-5.48888422323813	1.51115458382588e-07	1.68412461956591e-06	6.89142641114193
PNMAL2	-1.28997117919288	7.88738983043068	-5.48788837775546	1.51836518285042e-07	1.69129010645283e-06	6.88684037602161
PRRT3-AS1	0.844687843183865	6.13597776770891	5.4860112505411	1.53204826672087e-07	1.70564840109263e-06	6.87819744250088
IL17D	0.690901169544485	9.62047488382796	5.48579688788845	1.5336184709187e-07	1.70564840109263e-06	6.87721057278853
LENG8	1.00051785071108	7.09345201271706	5.48536102259399	1.53681602418849e-07	1.7083272170317e-06	6.87520404428096
RP11-846E15.4	0.631461879034441	7.84422018689041	5.4835593949218	1.55010211539439e-07	1.72221196545665e-06	6.8669113180942
NETO1	-0.841848401107204	7.08387516259825	-5.48214754272713	1.56059208210692e-07	1.73297748440735e-06	6.86041399875227
LSM11	-0.57891905927614	7.97394354226746	-5.48071546565816	1.57130307660728e-07	1.74397728451328e-06	6.85382477782559
CCSER2	-0.593747624244569	7.94387000043171	-5.47848651147273	1.58811705354864e-07	1.76173599782491e-06	6.84357134582208
HAX1	-0.57470357538395	8.14624062604705	-5.47441231233241	1.61930540941478e-07	1.79449536005464e-06	6.82483698820605
TRUB1	-0.584184282327493	6.43405323006476	-5.47384526504167	1.62369331133513e-07	1.79843759404864e-06	6.82223029808505
PACRG	-0.590203206975716	6.26002069361671	-5.47199155116921	1.63811875082412e-07	1.81256123813723e-06	6.81371015590632
C1orf115	-0.697034210565052	8.23682777435707	-5.46970603778121	1.65607662570747e-07	1.8314955696154e-06	6.80320808302601
MUC1	0.661745362130383	5.61875392797481	5.46870886028743	1.6639717606358e-07	1.83928762148074e-06	6.79862693684266
TCIRG1	1.40404039279422	5.1652344734082	5.46739487296013	1.674431330484e-07	1.84990489950513e-06	6.79259120740888
C10orf88	-0.62735895578297	7.0735555634725	-5.46653681272495	1.68129623414071e-07	1.85654200173803e-06	6.78865029262495
B9D1	-0.569700032540959	5.82989060897667	-5.46481928417367	1.69511989856605e-07	1.87085251190363e-06	6.78076327401792
UNC13A	-0.558650902234466	7.85477288635804	-5.46266476336953	1.71261760253003e-07	1.88727845115446e-06	6.77087196547531
ITIH5	0.866040532692987	6.65035443869241	5.46228077446331	1.71575457382293e-07	1.88971388728647e-06	6.76910937138142
RBP4	-1.22632441717173	6.58524387323458	-5.46218070322143	1.71657301943866e-07	1.88971388728647e-06	6.76865003623112
ACTR5	-0.615594170641682	6.66401295667693	-5.46148570311885	1.72226768577171e-07	1.8950195359604e-06	6.76546008893508
LETMD1	-0.880732061120931	8.55492334160763	-5.4599697111244	1.73475338868325e-07	1.90597993795399e-06	6.75850288007012
PCCB	-0.722875092892569	6.57606293041505	-5.45700851479661	1.759397007935e-07	1.93096719765962e-06	6.74491715733597
DUSP1	0.765684210481884	8.19467923290671	5.45646416712801	1.76396418255905e-07	1.9349990075549e-06	6.74242028767929
FAM69A	-0.67646709636483	9.30665048421688	-5.45575078317685	1.76996711639502e-07	1.94060090827431e-06	6.73914832480851
C10orf54	0.811444832616997	7.16925260312894	5.45414960428599	1.78351326054185e-07	1.95446336759986e-06	6.73180552935855
TCAP	1.05147140371869	4.8865014974596	5.45346308239511	1.78935223845096e-07	1.95987017559014e-06	6.7286576852148
ACSS1	0.6401022186455	6.28615406077972	5.45243224275462	1.7981547318246e-07	1.96752109969327e-06	6.72393158609909
DIRAS1	-0.743143878170585	6.56691947792737	-5.44698193514094	1.84540245611297e-07	2.01718045354216e-06	6.69895375152599
SUN2	0.784290002880836	9.10874496225924	5.44545203916034	1.85888109301216e-07	2.0298644068626e-06	6.69194559415419
RINT1	-0.786990237892221	7.08921477058121	-5.44458463905079	1.86656563853061e-07	2.03722844439223e-06	6.6879728053437
IFT43	-0.591152676143191	6.69724758226944	-5.44232552880772	1.88672548188623e-07	2.05819413525262e-06	6.67762787912241
E2F3	0.541104887022977	8.99217130485845	5.44106128477893	1.89809986027194e-07	2.0693653654179e-06	6.67183994096518
AP3B2	-0.570013505383514	7.33061038833118	-5.44097513972856	1.89887733494291e-07	2.0693653654179e-06	6.67144558709433
LAMB1	-0.878350016667048	6.9028270843415	-5.44067876860869	1.90155451130189e-07	2.07117573307659e-06	6.67008889553512
NPTX2	-1.00082979472907	8.22345719809929	-5.43927773549958	1.91426022851678e-07	2.08298447177399e-06	6.66367610765794
RPS6KA5	0.605127949500149	8.12651545346188	5.43793427388126	1.92652159307989e-07	2.09422181609196e-06	6.65752790606887
TM9SF2	-0.916205592595447	8.42100170307959	-5.43624676605277	1.94203154215718e-07	2.11002262989822e-06	6.64980670155411
SLC40A1	0.659151501971916	7.12367323657651	5.43572856274472	1.94681876271155e-07	2.11416316387943e-06	6.64743599065441
NDUFAF1	-0.881037571315681	8.22539769186121	-5.43521755087511	1.95155081848763e-07	2.11823967035244e-06	6.64509833249073
LINC00969	0.797366939421071	5.63587810639572	5.4262844602713	2.03610795341229e-07	2.20449408115948e-06	6.60425784566029
CHMP1B	-0.58441124127441	6.23993879793407	-5.42053093078386	2.09244924560203e-07	2.26436261690487e-06	6.57797834216499
SESN2	0.558457445013897	7.04312613249515	5.41978902945213	2.0998240499787e-07	2.27120829062131e-06	6.57459107899363
IMP3	-0.724703480785489	6.94939074998573	-5.41934612422345	2.10423878641037e-07	2.27484706345133e-06	6.57256908092402
KLHL2	0.779596162143079	11.4825617314364	5.41851090813077	2.11258859212653e-07	2.2827342002948e-06	6.56875637484297
C7orf63	-0.847374358716279	5.75114450861026	-5.41732013611255	2.12454884816151e-07	2.29451275601443e-06	6.56332128312638
NME7	-1.00978129460116	10.809390532956	-5.41637584763489	2.13408031272991e-07	2.30365778124893e-06	6.5590118148909
AGAP2	-0.538182510062073	6.19419064935428	-5.41566157635357	2.14131771549214e-07	2.31031857554892e-06	6.55575242637153
CCNDBP1	-0.837275268363768	7.76319449396366	-5.41498091149321	2.14823686747386e-07	2.3166295382609e-06	6.55264666894559
IARS2	-0.739285282616627	8.0178838905473	-5.41376574730031	2.16064359943375e-07	2.32884900458629e-06	6.5471027547622
SHANK3	0.813230394397905	9.35657162094837	5.41322980654439	2.16613769043451e-07	2.33360923127706e-06	6.54465791916508
MAT2B	-0.553955809160779	8.67528255934176	-5.41241636736454	2.17450254003224e-07	2.34029214720965e-06	6.54094752151571
TIMP3	0.743615288900561	6.70903572165427	5.41200943378367	2.17869897699522e-07	2.34364369835343e-06	6.53909149159848
PDLIM1	0.982367619272215	6.9548263355713	5.41189568920003	2.17987336111593e-07	2.34374268925543e-06	6.53857271820971
SYDE1	0.552071210605493	6.28246708105411	5.41072036736834	2.19204446136135e-07	2.35332329034797e-06	6.53321267957507
EXO5	-0.705095082682811	5.65228237390402	-5.4088459336341	2.21159248003956e-07	2.3719575811182e-06	6.52466602075744
TSPAN7	-0.703066587145306	11.0263924050199	-5.40849845399709	2.21523489043755e-07	2.37468793651161e-06	6.52308187988556
CHAF1B	-1.08047357655449	5.05847255471707	-5.4075465433028	2.22524315784632e-07	2.38423628599724e-06	6.51874253196375
MRGPRF	1.1515982445376	5.72959592664723	5.40738067952036	2.22699153298057e-07	2.38492950816821e-06	6.51798648511295
PRDM16	0.984982987613915	7.11770273071431	5.40350935479052	2.2681818670388e-07	2.42664081763134e-06	6.5003446288034
GABARAPL2	-0.596113414468562	10.1756978510918	-5.40113038251006	2.29386127941462e-07	2.45169161621146e-06	6.48950785985665
PPP2R1A	-0.79090039298344	7.72794461123415	-5.40096967877959	2.29560615256989e-07	2.45234610891704e-06	6.48877593661279
LINC00460	-0.856069657695966	4.95612035843852	-5.39786066393862	2.32961871703635e-07	2.4862278806656e-06	6.47461894065368
PLXNB2	0.723185466822684	7.03694038097647	5.3976638394542	2.3317884318424e-07	2.48731757158204e-06	6.47372288472279
GJA4	1.06642951963491	5.77320301877691	5.39748259482793	2.33378814281492e-07	2.48802860147807e-06	6.47289777714843
MOB3C	0.675793738858745	6.17275856724188	5.39739519991582	2.33475298707095e-07	2.48802860147807e-06	6.47249992282671
AK021933	-0.60839320324805	6.70205477183756	-5.39687787962304	2.34047219850832e-07	2.49289645777172e-06	6.47014497901305
NDUFV2	-0.880628115514932	7.89624350282991	-5.39288966922106	2.3850245866643e-07	2.53785368057143e-06	6.45199512399486
SEC61G	-0.722046402907908	7.62087306715652	-5.39213661628639	2.39352926151649e-07	2.54440268183004e-06	6.44856911899095
C16orf58	-0.576377537863213	6.06759904827277	-5.38956460305641	2.42280005478491e-07	2.57425477852367e-06	6.4368702839578
LOC100505715	0.700831273560665	8.61540929030295	5.38939605583065	2.42473034192452e-07	2.5743204340175e-06	6.43610378020344
KIAA1211L	-0.684668196541757	9.26197625901251	-5.38918087509249	2.42719687830335e-07	2.57513577671635e-06	6.43512522501816
PODXL2	-1.11877232062737	5.97241769838484	-5.38806150438957	2.44006731564859e-07	2.58752290171668e-06	6.43003521685391
PNRC2	0.53435331629551	9.35128490720827	5.38754797867201	2.44599403311483e-07	2.59132270807355e-06	6.42770035609328
ANKRD16	-0.873187227508549	4.68263291212509	-5.38754365689485	2.44604397123041e-07	2.59132270807355e-06	6.42768070681312
PCLO	-0.858347850694756	9.18882875123614	-5.38737515881552	2.44799174074269e-07	2.59211800264265e-06	6.42691462635041
NKTR	0.539307422573966	8.40048770385857	5.38563423736796	2.46820480565729e-07	2.60969271785659e-06	6.41900046169624
FBXO4	-0.580907114059953	5.37595826560511	-5.38532700188548	2.47178883041485e-07	2.61220670247941e-06	6.41760396521503
GABRB3	-0.655198538683306	9.43024896580588	-5.3844272884727	2.48231355310078e-07	2.62204964287045e-06	6.41351476084029
ZPR1	-0.572564971951712	6.83989911532166	-5.38408458224487	2.4863339611707e-07	2.62501587494833e-06	6.41195728340186
BTN3A3	-0.900841358221475	5.47537323016491	-5.38394910300244	2.48792506614121e-07	2.62541566190165e-06	6.41134159764025
ST8SIA3	-0.669639962593152	8.76298928562806	-5.3835754951064	2.4923179629987e-07	2.62877024699337e-06	6.409643791453
COPG1	-0.90949898655626	6.47755746789947	-5.38341834588453	2.49416798816353e-07	2.62944077973189e-06	6.40892967439631
PHF19	0.590069630416856	6.43457787243356	5.3829588776399	2.49958471891126e-07	2.63386897826299e-06	6.40684184327375
COMMD1	-0.805990091188676	7.70506205539621	-5.3824309279188	2.5058229456825e-07	2.63915807713079e-06	6.40444298431001
PKD1P1	1.16207501384748	5.61512971477574	5.38213565927632	2.5093184393652e-07	2.64155476353981e-06	6.40310143584142
PTPRR	-0.724801936104027	7.40290745621409	-5.38116108619653	2.52088954449195e-07	2.65244617086632e-06	6.39867384177269
LOC647070	0.80069904607092	8.20300758337106	5.38049049263757	2.52888169083354e-07	2.65878642094335e-06	6.39562758462692
MSN	0.784724867285723	6.38630653645208	5.38044950105812	2.5293710294372e-07	2.65878642094335e-06	6.39544138369604
SCN2A	-0.766266000704713	10.3521278304961	-5.37881420048797	2.54896796017279e-07	2.67808598784966e-06	6.38801396875526
HMBOX1	0.585728904316085	8.54634228218737	5.37629518695684	2.57944493031785e-07	2.7087924598013e-06	6.37657587039079
RHBDF2	0.94335031923407	6.58454686427366	5.37128150380768	2.64116496719645e-07	2.77226302470538e-06	6.35382131935432
FAM185A	0.815257818675197	6.25243529623357	5.36971201840523	2.66077995726775e-07	2.78951033311177e-06	6.34670126598041
SFXN5	0.601483400759437	7.48086263912387	5.36965770211477	2.66146132271586e-07	2.78951033311177e-06	6.34645488322742
TDP1	-0.514971138430072	5.85289454256117	-5.36670995547302	2.69869519106127e-07	2.82716718274024e-06	6.33308629017059
SLCO2B1	0.647754906255839	6.2507924619408	5.36457751677495	2.7259466366032e-07	2.85433503235037e-06	6.32341846539098
PSMB6	-0.638611198238053	8.79770911496191	-5.36362562315596	2.7381977418421e-07	2.8657773756331e-06	6.31910373611937
RP4-758J24.5	-1.10173385262512	7.39332173149119	-5.36317168724672	2.74405888870691e-07	2.87052421140384e-06	6.31704633027388
CNRIP1	-0.571455000503551	10.7187293552167	-5.36235096237454	2.75468700817963e-07	2.8788606406912e-06	6.31332680926981
STMN1	-0.725581659394098	8.34241812793989	-5.36155828519966	2.76498999805931e-07	2.88684153413579e-06	6.30973477737514
MTUS1	0.598391667789033	8.06460244401031	5.35989029188597	2.78679289927098e-07	2.90820305738862e-06	6.30217744396261
HDGF	0.708593487032797	9.30763788017603	5.35917663447799	2.79617245042762e-07	2.91658565710788e-06	6.29894451091465
NLRC5	1.15997198058539	6.77800233174206	5.35901248560131	2.79833419605967e-07	2.91743517965701e-06	6.29820094406492
SPRYD7	-0.645036080684128	7.08526354467402	-5.3588291747962	2.80075021819738e-07	2.91824742650256e-06	6.2973705956889
SLC17A7	-0.863702335509888	10.2358228304338	-5.35874891874287	2.80180862644261e-07	2.91824742650256e-06	6.29700706371145
AK021977	1.17479296433327	7.96365954143691	5.35854738029237	2.804468212691e-07	2.91961320565437e-06	6.29609418146086
FAM65C	1.10243900387584	4.79117346167947	5.35770389470534	2.81562592422082e-07	2.92982045954241e-06	6.29227381567725
KHK	-0.666396718986535	5.99085277070144	-5.35691848236173	2.82605432500922e-07	2.93925938298509e-06	6.2887168562876
ERBB4	0.567571217533446	8.73476153682975	5.35493728071864	2.85252745866343e-07	2.96536867930379e-06	6.27974604869784
PHYHIPL	-0.637696739938441	9.03179783387739	-5.35315149044736	2.87659644784618e-07	2.98895486956148e-06	6.27166204286157
RBFOX1	-0.623966018589998	10.9036639957873	-5.35280131466422	2.88133929206862e-07	2.99244705182033e-06	6.27007707030369
SLC6A13	0.777984294171054	7.98719089945075	5.35190630939572	2.89349605958799e-07	3.00011709897053e-06	6.26602640896476
SERPINB1	0.585633883791161	6.23340199314409	5.35185836590015	2.89414867978829e-07	3.00011709897053e-06	6.26580943715786
LRRC4	-1.21965522610994	6.69654071458192	-5.35176519905679	2.89541730300135e-07	3.00011709897053e-06	6.26538780765669
SLC1A2	0.693910967798658	11.9417707914232	5.34849428426366	2.94030139919176e-07	3.04346493776761e-06	6.25058843089599
TBC1D23	-0.559059300999564	7.65415313472702	-5.34697922825673	2.9613203341e-07	3.06375683299577e-06	6.2437356465961
BFSP1	-0.948586938865405	5.72683493662194	-5.34681876912089	2.96355499871409e-07	3.0646045817648e-06	6.24300994972821
PMEPA1	0.572397097944465	8.57081174406994	5.34662569443442	2.96624606813123e-07	3.0659232629744e-06	6.2421367650675
NECAP2	0.58372249072429	6.98237123236371	5.34637326741773	2.96976798036788e-07	3.06777444937173e-06	6.24099519140275
TRUB2	-0.863434990254131	7.73569940486553	-5.34621417574521	2.97198975210508e-07	3.06777444937173e-06	6.24027573602049
SMYD2	-0.637519783565406	7.71804374286759	-5.34602383806662	2.97465001347143e-07	3.06838638992202e-06	6.23941499745692
JAK1	-0.50928797141307	7.77366485145379	-5.3454266915824	2.98301111977279e-07	3.07444658674726e-06	6.23671474107082
SYAP1	-1.19593192883172	6.20879059835564	-5.34491013814237	2.99026224947356e-07	3.07825719999619e-06	6.23437909120957
BCL10	0.520788522056428	8.07662657040671	5.34485956459225	2.99097309910039e-07	3.07825719999619e-06	6.23415042615165
GAD2	-0.775256654560039	7.12024720583232	-5.34331672477274	3.01273818952552e-07	3.09771285640957e-06	6.22717530240962
GPR158	-0.971265201268089	10.482766619406	-5.34211340368181	3.02982067911541e-07	3.11379862295041e-06	6.22173610863434
ZNF217	1.00178833951107	5.60921574797954	5.34062033381567	3.05114771174912e-07	3.13125841470216e-06	6.21498839818858
AHNAK2	-0.873805116609459	7.33846631813863	-5.3358954179866	3.11960678578671e-07	3.19848320735916e-06	6.19364353445325
ABL1	0.62999445558104	8.14504698121853	5.33446178374595	3.14067295352514e-07	3.21855807551507e-06	6.1871696907166
TRIP10	0.841394287062156	5.78224841657588	5.3305515006758	3.1988386157093e-07	3.27661548649807e-06	6.16951827126118
NEUROD6	-1.18999983899941	7.64944491192263	-5.32841688830449	3.23103253176951e-07	3.30802734954784e-06	6.15988623939709
CREG1	-0.541335211495378	9.25306071158683	-5.32760606917321	3.24334372508058e-07	3.31906261922944e-06	6.15622828120277
NFE2L2	0.639840391133005	7.47272187427593	5.32266728996962	3.31932529675713e-07	3.39521350854883e-06	6.13395572877026
NIFK-AS1	0.703627016241572	7.42915058445748	5.32223333823198	3.32608377923232e-07	3.40052021508483e-06	6.13199941687115
NUDT19	0.642320551946875	8.19300887876444	5.32100599586434	3.34527139615813e-07	3.41852320964645e-06	6.12646700085354
GABRB1	0.565262279059519	11.3695868952187	5.32090413459903	3.34686867788861e-07	3.41854218636793e-06	6.12600788730532
ACO2	-0.82547343995068	7.88729167282622	-5.31980056269369	3.36422143263757e-07	3.4346464357536e-06	6.12103421518299
PAX6	0.728390945145323	7.93389304292458	5.31905104452612	3.37605692742053e-07	3.44510540557795e-06	6.1176566355851
ACSF2	1.14701677302107	5.61461086608028	5.3180457527325	3.39199499404549e-07	3.45973902972497e-06	6.11312697898992
RP3-327A19.5	1.0522438654945	5.26212032226262	5.31774625236	3.39675747768832e-07	3.46296546242292e-06	6.11177760259781
HINT1	-0.578436154876174	10.8701270820137	-5.31757874367843	3.39942394446753e-07	3.46405299263529e-06	6.11102292810244
HYLS1	-0.848983287526265	7.29951538601896	-5.31690078200254	3.41023683686722e-07	3.47343689866052e-06	6.10796868742857
PKIB	-0.91767715188749	5.50636564483061	-5.314839954524	3.4433113244462e-07	3.50547547811744e-06	6.09868626775725
NES	0.778478480925625	6.3466750670045	5.31464716771748	3.4464213186754e-07	3.50699282117467e-06	6.09781804289946
HCCS	-0.619732916981957	7.40270105499701	-5.31334188404387	3.46754995766093e-07	3.52517966118262e-06	6.09194021565943
ZC3HAV1	0.585018693834295	7.24134816592225	5.31289734619986	3.47477445596924e-07	3.5308665447939e-06	6.08993864734173
DOCK9-AS2	-0.560138602893483	6.03629267247929	-5.31171504057153	3.49406036305548e-07	3.54879845692323e-06	6.0846157913027
SLC39A10	-1.20479834100491	9.64650558321899	-5.31091534886911	3.50716409462197e-07	3.55876903959438e-06	6.08101597264622
C1orf216	-0.721583067186748	9.78701760150169	-5.30724011312986	3.56800447757083e-07	3.61204155948194e-06	6.06447676783834
OCLN	0.58645175596364	6.10071299103833	5.30621157583588	3.58521432378883e-07	3.62776780221137e-06	6.05984961129786
PSD3	0.655421462268597	11.7356996222477	5.30232403282486	3.65099533778697e-07	3.69088016080481e-06	6.04236613247144
FGFR1	0.509661157685344	7.28548634110805	5.29961846189738	3.69746839565469e-07	3.73367098694283e-06	6.03020366678389
LGALSL	-0.63239648927027	8.01301728141545	-5.29955898428528	3.69849647501264e-07	3.73367098694283e-06	6.02993634366959
TTLL1	-1.00924273357613	6.57430935585171	-5.29872196270913	3.71299407687486e-07	3.74655982016069e-06	6.02617456027036
MCC	0.85903584470635	7.4399774609448	5.29822955307527	3.72154868012325e-07	3.75169530350972e-06	6.02396174415152
SMIM3	0.708686549648494	7.2736874625706	5.29794922168921	3.72642743168533e-07	3.75486550049856e-06	6.02270204099986
KIAA1324	-0.576469412480514	6.5489686464725	-5.29579173166313	3.76418434688201e-07	3.78762304123527e-06	6.01300866773378
WWOX	0.572090864755131	7.82186717681916	5.29484165872434	3.7809289025624e-07	3.80270480520605e-06	6.00874097274697
CSTF1	-0.627331611026982	6.11483777718079	-5.29357332481025	3.80339574210219e-07	3.82175087700607e-06	6.00304450090175
MKRN1	-0.574857951292035	9.53977285566113	-5.29208932333205	3.82984791520341e-07	3.84654576789492e-06	5.99638062109357
IPO8	0.526386898033854	8.54615615897462	5.29135957379371	3.84292124932945e-07	3.85609901450324e-06	5.99310417776798
IKZF5	0.716578376809553	7.37597821520725	5.28884424589986	3.88831679337542e-07	3.89803758535886e-06	5.9818132509982
RABGGTB	-0.936916846746148	6.95440727537866	-5.28773479505161	3.90850523924183e-07	3.91646332487471e-06	5.9768342963701
ACTN2	-0.713285159398454	7.2504105652305	-5.28656637426753	3.92987709366114e-07	3.93605728890556e-06	5.97159149464867
SLC14A1	1.11179971925978	7.58620282591805	5.28350222735293	3.98646605149581e-07	3.99088931479844e-06	5.95784629202489
TMEM135	-0.759221686556215	6.69151816894974	-5.28336447720604	3.98902858354925e-07	3.99160928596005e-06	5.95722850207367
AMMECR1L	0.610298029746223	9.23599248461707	5.28230249737961	4.00883825199621e-07	4.0095789149527e-06	5.95246605400787
CITED1	-0.950012104655104	6.6424824669543	-5.27943467336446	4.06281308824072e-07	4.06042126970133e-06	5.93960867345293
SRPR	-0.621493672988152	7.76133001527563	-5.27940255935504	4.06342148861309e-07	4.06042126970133e-06	5.93946472388093
RAD51D	-0.627421261682684	5.85997965666526	-5.27897598185677	4.07151142538602e-07	4.06662861648104e-06	5.93755266846353
EIF3G	-1.01138328623468	8.45381166013793	-5.27834479735689	4.08351045919185e-07	4.0767328484712e-06	5.93472369972226
WDYHV1	-0.829276656780377	6.9872503063819	-5.27802335358136	4.08963444048223e-07	4.08096516931808e-06	5.93328308057416
BANP	0.583605390476256	9.13006389377649	5.27754389635769	4.09878543162592e-07	4.08821279301832e-06	5.931134405381
POP7	-0.604542358218639	8.85285468525425	-5.27734456986062	4.10259567071188e-07	4.09012057658641e-06	5.93024116936979
PARP4	0.749890210956309	6.75413129162504	5.27724627754927	4.1044758533861e-07	4.09012057658641e-06	5.92980070367266
ZNHIT3	-0.835002307229597	7.54524928319968	-5.27705683797382	4.10810191172224e-07	4.09185091059951e-06	5.92895180687002
APCDD1	0.763293341578031	7.26282412791574	5.27592284192499	4.12987300688157e-07	4.11005581931784e-06	5.923870712293
TRMT10C	-0.930280919244353	7.74537548088836	-5.27590714047905	4.13017523914086e-07	4.11005581931784e-06	5.92380036425673
THOC5	-0.64061335634768	6.49082690965629	-5.2750605548831	4.14650282342052e-07	4.12440845835314e-06	5.92000757995207
PABPC3	0.786975963750526	10.8709724080431	5.27424347753661	4.1623208869905e-07	4.13824134466906e-06	5.91634740301551
PSMD13	-0.573814819088689	7.80060510853707	-5.27245061424979	4.19723566507268e-07	4.17103905881064e-06	5.90831750202637
LRRC37A2	0.579831376248206	8.54809185724162	5.27094322710135	4.22681149908213e-07	4.19850349546443e-06	5.9015676879096
DDX41	-0.814438885429389	8.32258596418011	-5.27049110849286	4.23572182121429e-07	4.20542504890299e-06	5.89954344625742
POU5F1B	0.846223723565198	5.71741948645124	5.27006840755358	4.24406892094658e-07	4.2116690955188e-06	5.89765102542496
[truncated: 2,597 more rows]
