# Supplementary material for: Identification and Exploration of Immunity‐Related Genes and Natural Products for Alzheimer's Disease Based on Bioinformatics, Molecular Docking, and Molecular Dynamics
Source: Immun Inflamm Dis. 2025 Apr 7;13(4):e70166. doi: 10.1002/iid3.70166 (PMC11973734; doi:10.1002/iid3.70166)
Supplement: Supplementary file 1 — Supporting information. [file IID3-13-e70166-s001.zip › Supplementary materials/S1-DEGS/1.GSE5281/diffGeneExp.txt]

id	GSM119615_con	GSM119616_con	GSM119617_con	GSM119618_con	GSM119619_con	GSM119620_con	GSM119621_con	GSM119622_con	GSM119623_con	GSM119624_con	GSM119625_con	GSM119626_con	GSM119627_con	GSM119628_con	GSM119629_con	GSM119630_con	GSM119631_con	GSM119632_con	GSM119633_con	GSM119634_con	GSM119635_con	GSM119636_con	GSM119637_con	GSM119638_con	GSM119639_con	GSM119640_con	GSM119641_con	GSM119642_con	GSM119643_con	GSM119644_con	GSM119645_con	GSM119646_con	GSM119647_con	GSM119648_con	GSM119649_con	GSM119650_con	GSM119651_con	GSM119652_con	GSM119653_con	GSM119654_con	GSM119655_con	GSM119656_con	GSM119657_con	GSM119658_con	GSM119659_con	GSM119660_con	GSM119661_con	GSM119662_con	GSM119663_con
GAS2L1	8.27822423162784	9.3387166559305	9.95688478561827	9.97792543022762	8.15696507580174	9.63233910697935	9.84129093547245	9.30120586942157	9.42523882176031	9.17210945421246	8.98818149748949	9.2748323360331	9.04014394419944	8.60921098056753	9.689456148449	9.192268532632	8.86129401390771	7.97306921029985	8.86977660411611	8.85080331811878	8.35205397878826	8.41054577009563	8.41097620124625	8.77883736589833	8.11584982538028	8.54718987994036	8.23112203583343	8.39019972823116	8.39757534181997	8.37980463373731	8.89113725801218	8.6575228839395	8.21304597033252	8.18337814661636	8.17713454252996	8.19289228119425	8.99961053106223	8.12159969327812	9.47678373314515	8.48005530579373	8.83133760031982	8.87576026526739	9.02155904519343	8.94569602382756	8.75322125544501	8.68499961016323	8.8104205991047	8.64172044860411	8.39356005402862
DTNA	9.25634359705834	8.84555924207662	9.08625866557279	9.1980329050899	8.47016503696412	8.07036434114521	9.28958119317591	7.66221935043769	8.31504064548936	7.87031261297427	8.7858075255753	7.51147544455649	8.36375812171499	8.39356005402862	9.52993761042038	9.90896732177076	9.01074177881035	8.66681211299747	8.98296040102104	9.1252721446497	8.65651396959158	8.87626243321119	8.64123651971705	8.33517130692911	7.77161101870057	8.99451267761055	8.85917288959588	8.92873105123095	9.00239712043497	8.29347981673413	9.16730513263401	8.26671418524354	8.31892826224969	8.58368297285647	8.84195456845041	8.51423170107712	8.06323838481492	8.55361119769197	8.73134225179744	8.85128250336115	9.13368886016828	8.48967337949948	10.2311311450797	10.3205672002713	8.62278223245616	9.15784559627292	8.15548708172858	8.7710390444563	8.46365138456117
MALAT1	12.5325592798863	11.4159794836811	12.5929138838321	12.5802422732702	12.3983752642361	11.6490763725418	12.8331589081597	11.042014818443	11.1222598215895	10.159352291864	11.2435102846368	11.0745481110495	11.0170081981957	11.7092450521575	12.9196989698293	13.1213769559368	11.4530888461781	10.884480025047	12.1869664047849	13.4137193711652	10.7335255468402	11.5776080409902	10.0409382990579	10.7523188860885	12.477410830507	10.3564306012913	12.2062296521854	11.8666926217803	11.6850365289827	11.2357563743437	12.5325592798863	10.3598504584625	10.6274104922244	10.3747102662939	12.5325592798863	10.2324962704144	12.6096092045182	10.5521506445347	13.1533838678091	12.1400918951559	11.8384617522319	12.011586417439	13.3301500762813	12.5633160725895	11.1883850048653	11.7214345028837	8.75954548953776	12.0713554340648	11.206589707278
PXDC1	6.98379992627688	6.17906187922683	6.40518404584617	7.08834118873881	6.1000374211337	6.89775716614278	6.92225098934915	6.70252086060806	6.36197041334074	7.21233439212131	6.12241783399544	5.73813660305356	6.28964683842648	7.20828918795176	7.08806905606973	8.28611124056917	6.37528160743656	7.19136079103369	7.23346473166136	5.98116989319002	6.6705131478982	6.64935450752754	7.0995701944188	7.03555201092222	6.17776359770875	7.26369267400924	7.72524553650363	4.17321729418485	6.79192708729522	6.62317306816769	6.42219756318568	5.77905670693198	6.41622875746265	8.25216766889659	6.76163380468116	7.58552660758346	4.88963981674915	7.41365334335156	6.25467055619305	5.80949243111945	6.16017176386611	6.41933840214376	7.24450470766672	8.24370529718975	6.27369939703134	6.49127517003709	6.97320402789739	6.2389535039794	6.86114714329101
HSD17B7	8.91624905602771	8.55705775846761	7.83431438916028	8.37864652182181	8.47417520641927	7.57895301238789	6.30990395804687	7.6013387749834	7.83132699432758	7.70983508833675	8.56662894061791	8.45598759812208	7.97830049609554	8.30045878237229	9.12648094410421	9.27697138211873	8.43965841689226	7.86175850738746	8.64268798823984	8.22438332584311	7.82141206995886	8.02373409522864	7.94326488899305	8.24670159350694	8.60614371508344	7.80621771498244	8.16314929714309	8.52017202888199	7.86767984017119	8.57474585003211	9.45610105976837	7.29840550544407	8.57075134800758	8.18370547434055	8.15398672163999	7.41776753075179	8.70530498206615	7.64896351274222	8.85023873956194	7.97269577364093	8.22630928034495	8.852391657925	8.85503260303645	8.64975974872085	8.27586106204967	7.9872684137346	7.07873870966519	8.00161712216865	8.19633488993848
NSUN6	8.95104280146991	8.54625607548509	9.05681272489336	8.82685296915256	8.06291303969553	8.26883461281848	8.44095187590182	7.16421173911572	8.12584177987501	6.00738521283018	8.11013546938225	6.85795497368489	6.78121673112148	7.14842513294615	8.00125233765591	8.21191903932289	7.27113504705194	7.14095797749766	8.12649227321828	6.8464101595726	6.43057242628905	7.26790687385925	5.89018757323327	6.97256645500409	7.95389960778868	5.93813500998149	6.13964197281714	6.37991967159113	6.89228069825632	6.63876850088289	8.67633280903003	6.66831776709697	7.17335337756712	5.16628673476809	8.1063192634148	7.17056380314328	7.85576092909621	7.60842638847312	8.72736401266142	7.88386733071965	6.47609910905425	7.94128085269458	9.75077554060546	9.36212790792104	7.35823034386615	7.49993816769701	6.48665717256678	8.02657303723642	7.60003618051282
NADK2	8.82927634169321	8.04529425569132	7.4157192521595	8.24154343636624	8.4147206120498	7.58710469236139	7.80268434546201	7.58111517760642	7.85261675975017	7.61212915052688	7.72965348863231	7.04575254760369	7.7697466746503	8.17321901686363	7.67331702798681	8.54995581950715	8.12195155449414	8.13624840889578	7.78810040504755	7.83132699432758	7.87297390085386	7.90442187264051	7.92613247879533	7.8352985634275	7.94326488899305	8.04296020886425	7.91019895777577	8.07976158475847	8.08874697156581	7.8789567417604	7.8932290560497	6.99673744367993	7.76294862483241	8.33405281258375	8.46201334868316	6.98806689525416	8.1547348041284	7.65716677681503	8.3766808625636	8.65607915780666	7.9589931798113	8.32553625502684	8.80829980837272	8.8242725329768	8.3208173686743	8.42467324216047	8.23809932589714	7.90145691026796	7.70268556961806
AMER2	10.9151988796587	10.5598417356404	11.3208523797286	11.4204819945466	10.7381902136404	10.4591651990201	10.3138181209374	9.95583016841202	9.98028148616185	10.0904293502387	10.4770167126187	10.0211957123938	10.0057095118336	9.91109748721253	10.6028096264822	11.4962161192583	10.1454400353479	10.1073457911415	11.3761876820991	11.164054891469	9.76190143830533	10.7335255468402	9.60327096841116	9.92312001391538	10.9124696221199	10.2562878322587	10.131900807526	9.80219730676542	10.167270410935	9.30052823320129	10.8424006435064	8.95104280146991	9.07895646170423	9.57659651883927	10.9461414923851	9.15362338587377	10.2608361506829	9.97074365905143	10.5942793828621	10.7406255602817	11.1994467630981	10.3384633611092	11.8666926217803	11.3002204276589	10.1165993299524	10.9461414923851	9.81011533765197	10.5206733168872	9.97551197037447
SEMA4C	8.77826830935421	8.9253284322987	8.97408700405847	9.07591472171422	8.94303043074139	9.56799618817569	8.95616526465083	8.77935866976685	8.48118163220154	9.00239712043497	9.20827078195212	7.67870231864765	8.39724989061544	7.80588489237377	9.29915801122307	7.829725954706	7.78014847522845	8.08804766685757	9.29915801122307	8.9211030031823	8.10455980793008	8.26520052863121	7.69251438846571	7.79271119058946	7.78525833131248	8.18587121940509	8.39757534181997	8.9950694936579	8.83478374420903	8.38148865179761	9.25691859225051	8.56708720353587	8.34064065191169	7.89839670812637	8.944723312995	8.11517982817801	9.03168323687642	8.43515204018118	9.3813252938671	8.50092326886864	8.77345567375637	8.92823749950331	8.65988950511254	9.49961624328806	8.58699294851033	8.55041204492095	8.07256731063376	8.7858075255753	8.46900573888601
COL27A1	6.77263660235748	6.11779331769692	7.95497232543611	6.53186393873593	5.39348169968839	5.53192412876924	7.84632626337523	7.01487422058872	6.143976278541	6.01349571646623	6.13197796652119	6.21164494234907	5.98835873782025	5.63048908862108	4.74813935859755	7.30705701917412	5.60501699388789	5.7946236777909	6.143976278541	6.06260714990891	4.83279602853928	5.87775291748072	5.45507479799757	5.55615661817205	5.55399808099792	5.46257755013602	6.6566454897852	5.8074170563402	7.11419103826494	5.73051893185286	6.38801268913794	6.41008809669096	5.87307722714009	6.00685035792165	7.18249362162718	5.66327057006007	6.79003703069752	4.88666415431571	6.2891368282773	5.54442811005403	5.8549760326638	5.49068076288294	5.96743024436451	6.83467822519077	5.54974352890942	5.83059212957348	5.76613591945268	5.95475630970113	5.79214722172137
EPC1	8.71391622644293	8.16449908911446	7.79075897689274	8.16380920903404	8.28343303343244	7.74099582156524	8.2411819010969	7.34198905212903	7.8244138577128	6.98782197195585	7.74884570909613	7.91087907142108	7.44528164343179	8.09423403384437	8.36935505269721	8.61457392903835	8.05198328014706	8.10015842292341	8.11905917933139	8.39437904712038	7.87263584291013	8.09913305672303	7.59519275760337	7.91529407884626	8.13769650996033	7.70017398491111	7.96307324163608	7.8818967020014	8.30777596531206	7.97509622678996	8.40123814336305	7.80207600719176	7.99847804495469	7.7988347321883	8.38984101161667	7.63023692095848	8.51889035151951	7.93502160045822	8.569785667859	8.57025186397412	8.21004816391773	8.22287909634699	8.41884030922418	9.19099237763142	8.18303374963476	8.46153591214543	8.29031246434293	8.39270006090092	8.34882174742592
SAFB2	9.29646015284212	9.03775299305371	9.95226479776327	9.61783136248324	8.2957618101664	9.5005282162295	9.46003917800188	8.33207326949401	8.78389661207288	8.5090028321158	8.5090028321158	9.35919995695712	8.80579448879036	8.56147555176837	8.79525257161829	9.54323895699798	8.75562760654987	7.94703120221756	8.54455098681546	9.05569808527571	8.11370734893685	8.19975171226907	7.90715504143663	8.07622967251507	8.4993365285664	8.04054217116423	8.48205518220725	8.94626294248892	9.42882534691715	8.06115707023787	9.59067743996162	8.40123814336305	8.45641541459084	8.24005792226335	8.8332559527891	8.15157727602758	9.42728895627835	8.65702515468184	8.77990640435779	8.43729012575097	8.41225503200249	8.52238215075571	8.84349399817533	8.57379808848628	7.93661658261593	8.11551195914953	8.68644692777021	8.05013950954251	8.37944928446258
ITPKB	6.50337412035545	6.28285782683565	5.750903225126	6.21214683981151	5.99815547634631	5.6968682945103	6.30966060919636	4.9724349015272	5.84470297830363	5.69272303650015	5.81742642991555	3.09198880942975	5.58662189764285	6.29467430159642	6.42875738126858	6.62259837261741	6.66276505816431	6.06936935958468	6.74993764720805	5.70022664957433	5.62143857297577	5.81870595415467	6.22338850051813	5.47734955666587	5.45657373704108	6.67158140956198	6.12522992860941	5.60684490239102	5.28091313128403	5.27308268793034	7.11388799328938	6.34275407241319	5.62274636322772	5.55252411328195	6.29305439303196	6.50182862712148	5.88892915528256	6.46416320914875	5.38223401177783	5.90007708167586	6.05094362230654	5.71876145169756	7.08213196752327	6.61486090287123	5.89932130681359	6.2389535039794	6.01446822888769	6.194033682497	6.26192320464906
NUCKS1	10.8818869404615	11.4109818221512	12.0795978893439	12.2160414640021	11.3168899365504	11.7910315882778	12.6433347790123	11.4619769414	11.4109818221512	11.1255621161534	11.1323751011214	11.56273919208	11.3761876820991	10.5920432276381	11.0576560296339	11.2715200654861	10.4946222675085	10.6006592735177	11.0170081981957	11.206589707278	10.5477644119461	11.0170081981957	10.6128345345318	10.5379769035515	10.6766034368618	10.5920432276381	11.3633315214184	10.6942281692501	10.9553076579874	10.8584877512555	10.784760684275	10.5721205270087	10.439769286074	10.4009427556685	11.1149497432136	10.3582396307545	10.8791084680574	10.5344762794526	11.900019452916	11.4764186529505	11.0545231996038	11.3002204276589	11.6376807150334	12.1976017344018	11.1112364970068	11.3716651990769	8.99850597600112	11.4662574770853	10.6109485840553
ERBB2IP	8.70821781440699	7.62836666339649	7.65933729811741	7.87063855988429	8.09703000128296	6.81365323624057	7.6409032389589	6.73638313410608	7.10670198902266	6.5631127948281	7.15857497330569	6.08066046569991	6.65688395982946	8.02132915027633	8.2549491487218	8.93102119749243	7.88816889524181	8.30621329129139	8.98995996668483	8.45480386304656	7.29097229868133	8.40166445331789	8.10228997518421	7.6944056827933	8.04774608784185	8.33593280555835	7.84240691725199	7.45736680438174	7.29897528244985	7.19864329159925	8.69319292147162	7.00491062324153	6.6566454897852	7.40234471552474	8.62138206345241	7.22573713332382	7.41952192806738	7.97210338680522	8.12514305201324	7.59181155837407	8.21119292885225	8.09598948313339	9.21157613170982	8.08905702713418	7.2537976965356	8.06459313075063	8.15696507580174	8.75180665363076	8.09185255275391
SRRM2	9.51810144393136	9.41088567645697	11.1745457411888	11.2318096401712	9.07591472171422	10.229798570598	11.3933867588832	9.98357969201772	9.60864023988197	9.38676874020722	9.35706378632814	9.05569808527571	9.94209141319094	8.00854288113299	8.56147555176837	9.23172274632723	7.83884086252384	7.27362620639098	8.86649204478655	9.76082917970776	7.40003216206372	7.71366346920937	7.35676614695669	7.31047862457488	8.11551195914953	7.3684749212339	8.27037462710365	8.36978733641337	8.16017491018687	7.83755663608401	9.60248465260186	9.18225016294428	8.24631507837184	8.05462577064586	8.63251849871094	8.72398962133211	8.96442442076762	7.6242656825562	9.80815423722874	8.8155712318157	8.51725104722787	9.03168323687642	10.0993810024009	10.1894794093363	8.44095187590182	8.72259642321924	6.46581156965176	8.49892774172735	8.48205518220725
MAFF	7.11181881700351	7.0914468333796	6.90882485438515	7.8620807087061	7.29594042693434	7.91189666748395	7.60842638847312	7.04629716853744	7.87357206359207	7.90177687429232	7.26456090862642	6.24884916101463	5.9043242778358	6.8171597250055	7.49837366261417	8.46365138456117	7.27883535189622	6.94920960331777	7.75494567548046	5.77931339983492	6.56063927001263	7.5984496117726	7.94095716255453	6.76974014656406	5.67013920733154	7.21575509667045	6.56364936727116	7.36612599998881	4.32254230230887	5.25952219499178	6.52351418158336	6.35100880011468	4.13893610271942	7.37354714698743	7.49254847994405	6.32374509025219	5.93590797907822	6.83714014776646	5.35196731469848	7.81528967991006	7.91707993104353	7.99150000397577	8.04156955507204	8.69082595595236	7.89805032190425	7.25615967665682	7.803027127928	7.56587492140618	7.60809762338431
KLF15	6.82240422787024	6.91017789424863	8.94790477912827	8.49179713397693	6.76768896013855	7.4485883761573	7.60169657800003	6.96009625290544	7.30789883487778	5.89090050120287	7.5357373020274	8.03767135608979	6.4334265969902	6.07754040868876	6.73561016109238	7.67034644800534	5.91445318061998	5.80536698581337	7.27140920335389	8.40247793223647	5.78957302543835	6.6282683070515	6.12575851002268	7.25879509123947	7.03360959307214	7.10076172155397	7.38588186579917	7.14393119395327	5.97229037263246	6.1874693234701	8.25216766889659	5.95874071100898	6.44431638697008	5.37180665116991	8.23551929134015	7.21515389331258	7.12316150768266	6.02097203281822	7.56616997706841	7.18085663559992	8.56844883967642	7.36672552047821	8.25568720328467	8.24444227080992	6.74668373882049	7.07009095693751	7.75213838641383	7.61801696477643	7.04106038553141
ARHGEF40	6.5779910723669	6.93121090735248	7.85981050485477	7.95290293962327	6.39164726713974	7.34638650120908	7.54812198762745	6.50417155435943	7.01397061992023	6.62101059029755	6.51547304951646	5.90056269302413	6.54290427546354	6.59657355551275	6.67261593988948	7.4593707000869	6.87151017482383	6.42040800713642	6.86820612503566	6.9958858214087	6.38641585366586	6.19471860328873	6.58060154515256	6.42875738126858	6.45171277678929	6.64412113838338	5.8077066958701	5.69835174206516	4.00918418477467	5.74530284990352	7.24422441355816	5.83345109544665	5.23759679173407	6.57750212769413	6.30480580222602	6.06986291026279	5.5109042590524	5.59643195809412	6.2679209211394	6.1746915157047	5.33463404585018	6.37297239909596	6.42951599767883	7.08778111450294	5.79488291923849	6.18851787829542	6.87659925780386	6.12706691603679	6.17521194725219
BCL6	9.92878191991802	8.51929002971448	9.4751270570271	9.06216773351788	9.15043270644276	8.72784300795616	8.94514630401285	8.44003687372838	8.02588590903666	9.06636540532512	8.40046367401336	8.33629840438531	8.69367057293502	7.98762188116054	7.78880727177676	9.80719979259026	7.81624059990351	7.95497232543611	9.21157613170982	8.99340361898199	7.31282576978689	8.08330889039596	8.13344846993364	8.31271189689882	7.72127472453949	8.0094932791098	9.12952994010656	8.38403468676522	8.32828075650561	8.45769542853165	9.48299970769886	7.89044951176383	8.52370155886757	9.13556318796834	8.91940332242575	9.15911900493077	8.85816088803549	8.84555924207662	8.60739932824709	8.30777596531206	8.6739615508968	8.8707766348804	9.50851670344486	9.12952994010656	7.99984894455312	8.53107234502872	8.56147555176837	8.36414180499067	8.98759580437085
MED13L	7.75902094434551	7.5276890069979	8.31233115798844	7.50434684705076	7.74066457270694	7.1273251001906	7.96620762717306	6.76458798815988	7.51925725602415	6.72724694809083	7.08976305000595	6.9872718501739	7.20524301891017	7.45186697096629	8.21460540568586	8.74723088427902	7.22075342350363	7.0011820132914	7.59367141343053	7.75998302277653	6.97482752154699	7.22639667208068	6.80861549564987	6.96203001370013	7.46550187400049	7.1540566590307	7.22981917591552	7.17569078029831	6.62982062278033	6.82903708265422	8.05984213090749	7.18677858993735	7.02122477703533	6.20639840364856	7.81403277853184	6.56388919462265	7.70860454702394	7.24848526677924	7.74099582156524	7.67932267838167	7.50205741546134	7.17704407585309	8.29308455365136	8.13202562201973	7.14178958244359	7.41453405575754	7.08157331524591	7.67685164940174	6.86305121554769
LINC00674	8.24409520030101	7.21096089393365	7.67393141811598	7.68547915149512	7.96033130343521	6.79324946258656	8.29379561468771	6.90857702401743	6.95923271361041	7.12988797092066	7.59490232321463	7.7463176097947	7.08304111858459	7.2705511464991	7.4544043436064	8.04877566001695	7.34698158844177	7.5305494137275	7.52072136870626	7.87516832653907	7.20774308759378	7.31047862457488	7.03964252759402	7.17910882630338	7.68969968904813	7.1571644652978	7.8244138577128	7.06634974923793	7.64514958885727	6.8088557537208	8.04605118520515	7.11805437689415	6.86721996280541	6.97199360023197	8.24670159350694	7.22048463412508	6.72128338358557	7.44169355547693	8.05666597284039	7.35167087198901	7.43964128562774	7.92821262868171	8.32122423388932	8.14940742306058	7.33537317884253	7.74959778302104	7.48460766883504	7.85073334148241	7.46900197217107
IFNAR2	6.94805509688681	6.29596735466649	7.60064349295949	7.50850160847427	7.22162869572067	7.68337607229439	8.13274082849922	7.41453405575754	7.48246065099756	7.29707916449015	7.26571909944765	6.79027619652465	6.82739898899577	7.23288309738336	7.54449963530713	7.84864981052129	6.83092452260953	7.09987610590412	7.469641400794	6.96700824803043	6.48974647607953	6.87151017482383	7.34818640765183	7.08126777777202	7.38311482350318	7.10720939532548	6.72965873471531	7.25109512510008	5.90991992529649	7.0178532881487	7.99225732038569	7.55914885710584	7.33632313896262	6.5434732612901	7.00064107283239	6.81024773522294	7.1498617378846	7.15747623230871	7.55975038933997	7.00267616803239	7.1024587519303	7.33937961979352	7.79143401889603	7.39623588074754	7.03247736913253	6.89502307602951	6.95416102901116	7.12084154560098	7.08414339084217
SASH1	9.77177057559527	9.31722051338798	10.3335363689706	10.3109524728602	9.32897603594267	9.42445498815632	10.3630703422578	9.052780486364	9.39034890750911	9.0298817097023	8.93272586743285	9.13487320632519	9.28447449446495	9.58321805373756	9.37761364638558	10.3188226876895	9.79721802567544	8.94142521424497	9.51236587200272	9.57979169037407	9.16606075185203	9.51893782687538	9.65795705849674	9.62122700834313	9.59586715324226	9.70035110018169	8.7476522835912	8.70864093043864	8.9135608395791	8.25055540141739	9.59826486917269	8.72979515821142	8.42636150538909	8.42549210782338	9.78414043906466	8.60739932824709	8.46448564004506	9.05101536119104	8.65113114517975	8.98132548495124	9.45761475716664	9.39896150609927	9.9938998434156	9.68025714746675	8.86129401390771	9.23104428138341	8.78693969256372	9.24485412974567	8.98639351306267
TNPO1	9.83574789657785	10.1189126812773	11.1994467630981	11.091528142689	9.45920084839985	10.9178561200851	10.8209696213999	9.84765118271911	10.2953260005161	9.79519368020666	9.62686680440265	10.0044713580011	9.99989365097824	9.12325674572573	9.86352125079442	10.2268412177451	9.4258571896374	8.37357668294623	9.62772540506934	9.59504273151003	8.8995978917543	9.29091638773249	8.94416664337922	9.09153670641875	9.46071398891188	8.89113725801218	9.2748323360331	9.21753667828368	8.96336723045049	8.75141233575823	9.81513809422599	8.98759580437085	9.11252710032647	8.85291558627307	9.42445498815632	8.53068143695343	9.05391323262835	8.70336299134118	9.71687767281204	9.17210945421246	9.25157014834124	9.04235221554489	9.95485415100481	9.79818870369311	8.74351308182172	8.94416664337922	8.0935449251154	8.98184800258468	9.27825863054992
MAP4K4	8.65988950511254	8.88386893844508	9.94433435879084	9.73803139559393	8.48039690212326	8.67489504019885	8.94569602382756	8.01226848203706	8.58103501890398	7.67067835239513	8.03595174633023	7.9375910233398	7.8450167632126	8.13202562201973	8.67724759865041	9.04764713124893	8.04260671138637	7.91330577197859	9.49487776200907	8.56662894061791	7.96407253292576	8.35760709872867	7.8115040834643	7.34455214545681	8.23965505882476	7.9501727363758	7.70950911635054	7.8112094113728	7.92545995905732	7.80367554647029	9.29437088581057	7.35226779043927	7.65497952695703	6.99121248096624	8.54955148618307	7.44703536573843	7.96657314347145	7.91707993104353	8.53991321463025	8.41557339694435	8.33750749603205	8.52148310474126	9.67204206229991	9.03168323687642	8.23883418358853	8.54409974069755	8.21957453056475	8.55529460505915	8.08190441308212
SORBS1	8.96223218122152	7.91770040995795	7.6245803061498	8.58288143871491	8.35760709872867	8.0683005656869	8.55574028002732	7.57802700259269	8.1840829292306	7.87164798380175	7.96307324163608	7.25849365266448	7.72490018814641	8.50341570992615	8.58789085646745	9.99055657466928	8.64410884719832	9.33433612939871	9.26916766447306	8.44054887363272	8.55922152551211	8.71769243568339	8.78693969256372	8.84507239244553	8.61140042349121	8.71521639983686	8.42004702826966	8.35443281524626	8.62653559394905	8.24670159350694	8.69272181607386	7.96796025626047	7.83626070024178	8.61961496795037	8.96842584708714	7.94165566129655	7.94033552620784	8.21991943253168	8.72398962133211	8.32469205655611	8.34026929665226	8.59190036885881	9.57892511599114	8.73083710692882	8.42596427499065	8.59366179068367	9.00793581675674	8.80430568443983	8.41557339694435
CREBBP	8.26520052863121	7.62680297589005	7.05464595786663	7.31047862457488	8.00513881461796	7.59757976057049	7.41952192806738	7.16865186789211	7.5830032469694	7.36612599998881	7.79761754856601	6.13325630637477	7.60298143843836	7.85348251083542	8.43767776407265	8.73273961880821	8.1063192634148	7.51536850940458	7.73840847120938	7.37628897353333	7.3846305318891	7.60169657800003	7.43797502634953	6.79876516707782	7.40630971410179	7.65084955896506	7.10749902935883	7.22614533961056	7.93538455456613	7.0020791440687	7.85132656972733	7.21867752695483	7.10554665140249	7.15260134537809	8.27117062128444	7.10304570022216	7.60872917235677	8.08516116873164	8.33135381903157	7.9755071226324	7.62809724592123	8.0938946031707	7.92310982006165	8.29074718011222	7.90680963069096	8.16239273812116	8.35721667342475	8.30700209190876	7.84207985687147
SLC35E1	8.65844774422129	8.88884830141883	10.7121404351969	10.4556106933595	8.59099865703194	9.83769020021193	10.2448218100987	8.89331604994288	9.01131299209288	8.42421696141489	8.70864093043864	9.48695463991676	8.91464350499107	8.10086474752523	9.44481998652451	10.0613823318054	8.07331259319895	7.76361467547249	8.7072339008952	9.37410083399196	7.77623762671358	8.10266718226015	7.94740797434581	7.80656607805816	8.58103501890398	7.71964200571617	8.16351906038787	8.65025623317929	8.52148310474126	8.39646285896713	8.87526362377733	8.19824819734901	8.30509394551584	7.72127472453949	8.53411242449188	7.85320218254797	8.84965447227773	8.02620970091625	8.96549483678376	8.17822529915823	8.30348517636488	8.44542518216391	8.94031975457841	9.19473829981847	8.10338124525534	8.14614613191078	7.63897670797552	8.23924756722493	7.9872684137346
JUND	9.0688006031634	9.70853982267671	10.4829009308507	10.6875031638711	8.80525092611972	10.3663722481174	11.2715200654861	9.29585572518974	9.88622378313234	9.09217714766256	9.01074177881035	10.545909202379	9.46740699673142	7.80959579769664	9.05740964821364	9.61783136248324	8.43425463592722	8.78047283938802	9.72308680532297	8.73474569654979	8.06363393462034	8.75910448996606	7.41749365109335	8.00125233765591	8.46489912083801	7.94095716255453	8.28911824203073	8.70059386858876	8.70105007760821	8.14248220772666	9.24826098664437	8.7710390444563	8.74947711125341	8.26245191064923	8.89227447017868	8.81448993126424	9.15911900493077	8.23374917162744	9.12833001014741	8.9672598135249	8.77449295138855	9.07240218789797	9.59327060410889	9.94651326540475	8.93757950595048	9.04073958436304	9.417097718579	8.81297429417221	8.48895054737572
IDH3G	7.43648018226361	8.64454886604284	8.61140042349121	9.3262060528378	8.05528913552589	9.22839061930661	9.84553388164051	10.2732826183703	9.33301983576964	10.4965342811976	9.42728895627835	10.2429895492653	9.81214267836081	8.33593280555835	7.42090572300517	6.16228146179636	8.00161712216865	7.82643683743355	7.45158581125781	7.34397731976054	8.29347981673413	7.96897979598231	8.85816088803549	8.56536525400129	8.08804766685757	8.43851122172311	8.06661300254699	8.51338679334472	8.9226919235868	8.67986922737874	8.68304941530367	9.689456148449	9.13931699441994	9.00445185003205	7.88386733071965	9.51383039304772	7.75583233064193	8.20602479248079	7.83496048536827	7.90442187264051	7.41836578866025	8.15587002299152	7.48668428889204	7.17704407585309	8.0967133918098	7.96103081504638	7.21396084604149	7.53211580960187	8.90169853603613
NFIA	8.32042118170232	9.10192462135922	9.8434322798633	9.94556157559169	7.64863305839475	8.40646359348525	10.4255844871668	8.14761098365275	8.67438786668627	8.04567050926586	8.44956709540184	8.07367561898922	8.25977354572299	8.01226848203706	8.83181255790116	9.27063451070544	8.21957453056475	8.13591993049633	8.28688852918228	8.4972156237626	8.3960320354751	8.4037059793034	8.45124796054104	8.00090524256422	7.57361215081091	8.59366179068367	7.9511552049494	7.3684749212339	7.09904159988126	5.64475843243493	8.11481259887456	6.82496953921079	6.99091457792348	7.49993816769701	8.01469478074378	7.45186697096629	6.77054824942523	7.5150878658882	7.51657830042226	8.09634658548649	7.83694731299884	8.21727734909737	9.10362484524926	9.20436748997297	7.70758052292162	7.98762188116054	7.91596906981805	8.53181017144608	8.28688852918228
HP1BP3	10.4906523289928	10.0282584858644	10.6404784314653	10.3317426241217	10.0044713580011	9.99866145247319	9.49634615255096	9.14586557744545	9.70853982267671	8.88128359641956	9.52051908667561	9.58400506969492	9.28181594447052	9.51810144393136	10.0475746838156	10.3501794749128	9.65160347764893	9.47441829984242	10.2593640986677	9.99631852776296	9.24618422968808	9.64105744120936	9.15043270644276	9.35344857466607	10.1230063551386	9.3479054652969	9.2830737499603	9.6693487263038	10.0879702396292	9.46003917800188	10.1789782380628	8.89384491501802	9.08307077388782	9.64627216224959	10.3598504584625	8.75512504621648	10.1538802018143	9.81307541175643	9.56708982618239	9.75687179622031	9.61953018989879	9.72489779632567	10.404410235662	10.0089103044965	9.4751270570271	9.68321028109684	9.82591129193556	9.72228412458125	9.51095686786902
ANP32B	8.93757950595048	9.71961350049699	10.4556106933595	10.1305008901746	9.33501680100471	9.74990606194158	9.504641527265	9.05569808527571	9.16976017763748	9.35212516959935	9.47131846577997	9.4931783726235	8.79795752217901	8.95050501161887	10.0307669396462	10.7599644599874	9.12581906600563	9.12833001014741	10.2324962704144	9.96852898587515	9.11129210172158	9.38962096269107	9.23104428138341	9.2070573834897	9.40639964135051	9.34645909279815	9.31857540224863	9.29437088581057	9.16289461912457	9.0819294503673	10.2984813367778	8.85451088371288	9.13435099738039	8.92873105123095	9.05797471166622	9.35284092851943	9.74111036786826	9.28116437161773	9.01074177881035	9.95804333933835	9.55783521720865	9.47441829984242	10.5206733168872	10.7627081166417	9.44328480516537	9.67379111592841	9.41249658111715	9.30306458809166	9.37620488756378
ATP5C1	10.2324962704144	10.4680176873416	9.35149491690018	9.57979169037407	10.7448258416157	9.47837041603024	9.58823473607419	11.3546434014518	10.7381902136404	11.3425057980746	11.0977176842723	11.0133587502117	10.9614643125858	10.9092050573199	9.26916766447306	9.21952481846424	10.6312828684812	10.8291768810873	9.6913810052618	9.75380744446787	11.1044304291203	10.9494760663158	11.2715200654861	11.0880570744229	10.3598504584625	10.9614643125858	11.6320809726446	11.2172756322884	11.4816271794523	11.4441713588025	10.4790654264886	11.7214345028837	12.3300040099946	12.1775049576084	10.662821798664	11.8731923588871	10.6557622010935	11.8450207145615	9.94087685518041	10.8370605155358	10.8636704631735	10.7523188860885	9.78299781295392	10.0008833879298	11.0545231996038	10.7773354300323	11.7214345028837	10.7675202729958	10.8961653361441
FAM63A	7.75246596776952	8.30312247069904	10.2861857186163	10.2968758790756	7.07212336254637	9.37911673894868	9.43264538803123	7.93930168040516	8.23924756722493	8.35082230446096	8.2620990326831	8.4585249295278	8.30540979508219	7.46428143895303	8.23624797784257	9.61616876797715	7.42866963517766	7.00690560442178	8.37980463373731	8.40006273031119	6.52584821487686	7.26849121121537	6.8260238706576	6.68320757150815	7.28049129490443	6.99152014837764	7.80992891247298	8.07000285361372	7.22721636187274	7.18618200979064	9.37842356095217	6.86614082931458	5.29396214709408	4.9109389021372	7.5177652822858	5.57590444260551	8.06599057441854	6.62290218878768	8.13769650996033	7.38616146007663	7.4150782599131	7.93661658261593	8.77398142767379	8.63836045382404	7.3431435476034	7.48307544225505	6.87906989723208	7.59038229284817	7.33276201282705
NAV2	7.78427365819211	7.40555950224906	7.24618853197694	7.55888745794381	7.56105633012668	7.01430242839159	7.10720939532548	6.70220817460592	7.36313408761449	6.6737675448985	6.77079958892	6.35807133301497	6.7881063072611	6.62206757909572	7.11024983100705	6.7013584157652	6.79587448855378	6.61431124301206	6.9348792686027	7.32492202388214	6.58957835550008	6.78426983712289	6.88814851128438	6.6643097008783	7.08016680157311	6.35543425732581	6.54906196644831	7.01567503563127	4.78918069772826	6.0099475003812	7.47205795629421	6.1273347660052	6.66831776709697	5.99046600325364	7.48032291341041	6.72154244232019	6.92341003521246	6.88900508367432	7.48759095808204	7.65716677681503	6.95614085103408	7.18592423425878	7.52109541136248	7.44111658516612	7.14928540040887	7.40378220157656	7.70458285219475	7.14787434753773	7.05083082794867
TUBB	8.91044185109783	10.2324962704144	9.50539322311	9.34362381292875	9.97198185018887	10.2832227066727	9.86251747851756	10.9013304839491	10.7599644599874	10.6357448238906	10.2593640986677	11.1994467630981	10.6580497952426	10.2268412177451	9.67112265858255	9.23789694369413	10.5206733168872	10.9291470525492	10.0904293502387	9.04654706856613	10.6605834745308	10.2268412177451	10.7675202729958	10.7335255468402	9.81011533765197	10.5880735049229	10.3384633611092	10.1579212015986	9.71412448049368	10.4237733935635	9.40572725512427	11.4906524638545	10.5598417356404	10.4770167126187	9.03418636948487	11.1500291071909	9.96506364423796	9.84658545014182	9.92647588304527	10.2175710950071	9.64364922764577	10.3138181209374	8.85291558627307	8.78951180585065	10.353383912517	9.96953625354952	8.00273086294876	9.58490053670269	10.3047719767673
ACACB	7.83562249115283	7.10612330776309	8.70149571193705	8.1512477896759	6.68399312648605	7.42561247304674	8.08905702713418	6.88532131424119	7.01222685056246	6.75400522195144	7.05856068745617	6.49572496807669	7.24003435640129	6.43182754522688	7.16969934685553	8.77056496413195	7.61123672813151	6.9945078069031	7.39268380644785	8.4176311472628	6.93743056524129	7.15260134537809	7.01757616310617	7.0057437160312	7.39491690027117	7.79761754856601	6.52327209246884	7.09291248932436	7.8352985634275	5.98380748439548	8.24409520030101	6.31666728809638	7.4300910462014	4.33311752843614	7.28708532507599	6.99365608855255	8.32004563195192	7.23346473166136	6.94694817592961	7.74226137646892	8.15979562921699	6.52696567319706	7.53789392706967	9.30772208600681	7.11781264260174	7.26820065537641	6.98266081535638	6.95640544399995	7.08242106322233
MKNK2	9.21753667828368	9.23172274632723	10.5521506445347	10.1414534383637	8.80579448879036	10.0449677627781	10.2652140514783	8.69460081606766	9.33735487455761	8.40006273031119	8.89331604994288	9.1516962341232	9.00568254982202	8.97184303223152	10.5477644119461	10.7648900319182	9.50214579761849	8.54035993567301	10.1538802018143	10.8318376349067	8.63251849871094	8.72398962133211	8.85548957340769	9.42375497576854	8.82927634169321	9.25885790375971	8.00273086294876	8.43142576231613	9.28882629730123	8.28233375619206	10.0981181084295	8.80994537793667	8.5241089191773	8.61365634794337	8.97002571495207	8.74678623934733	9.2902714402074	8.83897761313393	9.21886252040698	8.4796438162817	8.62050969030162	8.68824999024825	10.2209399370464	9.96852898587515	8.29611972356493	9.12392046781056	8.3774234129164	9.16730513263401	9.02267817166146
BBX	8.02588590903666	8.37279109339609	8.95384672769027	8.95159198313306	8.22481592256836	8.20889581678961	9.12089970668067	8.17603823221663	8.1512477896759	8.36935505269721	8.33320522372776	8.70771086417098	8.49767339068727	7.59637141569339	7.22721636187274	7.87995387959509	7.15884271295283	7.9122913895265	7.87263584291013	6.65381257339558	7.35594220273832	7.3810813155775	7.33338564001682	7.13079472912146	7.46337986995886	7.53666510974239	8.16134464681349	7.64703066171431	7.11210161418099	6.92369124709112	6.72669829239366	7.36373754887995	7.19664238362527	6.85518076414452	8.37395081519207	8.0669917097321	6.75016670563571	7.53666510974239	7.8771628004784	8.05227548225556	8.25689092565237	7.68309393193911	8.69319292147162	8.62974980208208	7.69251438846571	8.15092168141948	6.76029062231255	8.14207347800395	8.14940742306058
NFKBIA	7.40754099728399	7.3260733079626	8.09634658548649	7.89044951176383	7.83884086252384	7.87297390085386	8.64975974872085	7.66341354435591	7.55324993335407	6.87065100423744	7.79209994814722	6.38533985529222	7.57094065867353	6.94509438730436	7.22749001879598	7.41307144827892	7.44916329306891	7.57837027610279	7.20385359510642	8.00822684280902	6.839807602676	6.98782197195585	7.217504582773	7.29594042693434	7.13613617861032	7.37538312234448	7.35340318762529	8.33057470070987	7.99644986259621	7.0957405766385	8.34026929665226	8.25568720328467	8.40482290270173	8.27233345109003	7.99984894455312	8.44176025806667	8.26777114641585	7.76067663122915	7.92888184407963	7.95216329811671	8.13484245075148	8.12369071836452	8.41054577009563	8.69227250673302	7.58078855531181	7.65054704349984	7.15686437120608	8.32712347598035	8.54455098681546
TOB1	9.7648167190001	8.00583510672307	8.72259642321924	8.4934516507741	8.93378727649482	8.24976315626435	7.45793553740604	7.6555590781919	8.24299286330286	7.22843792202005	8.35324914584059	6.69332618549935	7.98864961892925	8.73816350663597	8.51162308687325	10.5541958736191	9.0729540635287	9.3997299332589	9.77456588961903	9.23928787486421	8.61238099072361	9.05157181247713	8.66089698330624	8.8768227990332	9.49878210108339	8.82369132838536	8.58368297285647	7.43256875376863	8.51889035151951	8.06431801912374	8.90485912506472	6.22281816509375	7.48911397421301	7.06059017386249	10.5115867082916	8.01578606164085	8.91779892922685	8.3239414744625	9.61204258461037	8.92160665232231	9.4018835166125	9.24753871055895	10.7314033880498	9.89587251667241	8.94198384375106	9.18305513744243	9.08433039642063	10.2846253255402	8.7710390444563
PFKFB3	11.8310193414574	10.8762811080772	11.091528142689	10.6489332936358	11.094565181626	10.4573982083488	9.55401443306868	9.62370890986017	9.91109748721253	8.88827881984965	10.9063936906432	9.34576134272667	9.43193265704864	10.4414121307773	11.3079461039708	12.3510168926789	10.6832274147996	10.9974813031895	11.3802680197626	10.6983018423857	10.2953260005161	10.5267173340432	10.8556833828524	10.4361599002931	10.4770167126187	10.503887661349	10.5620387245564	10.5095965075394	9.68125179974693	9.98938096504232	10.4946222675085	9.0795566759796	9.66397712823115	9.95108514561153	10.6696663598206	9.34225083106752	11.0133587502117	9.91757504330165	11.5935305289264	11.3462647458566	11.1291254997315	11.3501764836084	11.9807904478956	11.9309985115985	10.8157176386036	11.1359017157254	11.2172756322884	10.7428678568769	10.9291470525492
SNRNP48	6.62692429393262	7.06466110326495	7.48850907735916	7.60531690268199	6.90638068414735	8.39520006653642	7.41659269898806	6.58136781333861	6.35695230459817	6.80861549564987	7.27909964941054	7.22500789703078	6.95261402946825	6.78641849803794	6.40779367714625	7.05719051307122	7.12108970368256	6.69489674098928	7.90371915627021	5.53501873317096	6.54906196644831	6.44541801872044	6.92086775647929	7.33602327205833	7.29955079468609	6.68531235237807	7.08414339084217	7.2365378474726	5.38355716978393	6.08043544894889	7.02452964541371	7.0322115625763	6.39055039846082	5.23198677229347	6.93797640307584	6.26665727674427	7.47506108647329	6.12136250086615	5.9427349788345	7.13138721401674	6.75263238429123	6.79906605359796	8.19548431694244	7.35852744084151	6.69912811201307	7.03445281909266	7.12513610879858	7.21007196882002	7.67512534171573
CTD-3092A11.2	9.35149491690018	8.05844220536765	7.96620762717306	8.46201334868316	7.58823347475845	7.37206025390991	5.62014439250639	7.75178437819172	6.41359674456077	7.19428166188714	8.36729878294466	7.14211029964563	7.43492403192806	7.76490259732778	7.31426988173112	7.81564226902695	8.45357288403715	7.24314720789638	7.52421123919303	7.58111517760642	7.59004422158873	7.92918460885924	7.2929755820312	7.53753064128844	8.33478037958047	7.4593707000869	7.76518431132494	6.27301901613088	8.3208173686743	6.57535747886379	7.44139251659999	6.31616678588406	3.56769263229459	7.36139760891296	9.69840529023891	5.8013100121531	7.82677807929634	7.1980430139101	8.72685496693926	8.4068904411848	7.80787522989672	7.2546523337681	7.60358370741335	7.40528352510273	7.4171840335065	7.21340438568795	8.18960261896421	8.38148865179761	7.56039224966478
CTDSP2	8.61238099072361	8.75141233575823	8.76061725962018	8.74016881976601	7.84275209091078	8.90932535185789	8.71096623996716	7.76645014713493	8.09219347206391	8.10699220823442	8.05126195575608	7.91019895777577	8.24898522043494	8.38874346877841	8.91044185109783	9.61293608115714	8.1979070183539	7.90208768601474	8.84965447227773	8.80631834301947	8.13377640827236	8.39019972823116	7.85542942308651	8.29153357790839	8.6579913536048	8.54409974069755	8.21043635718677	8.3661465590194	8.48930475524955	7.849734012408	9.0783171288146	7.88686526405681	8.29420228135105	8.25813212814932	8.66614198204917	8.52323468281861	8.9135608395791	7.8789567417604	8.14462829051682	8.39917331418502	8.92052408836192	8.03732118884622	8.69127025519025	8.96790523264163	8.23965505882476	8.35519142286155	7.73652618686034	8.01090416182453	7.93334272761881
KLHL21	8.52017202888199	8.50426182578082	9.35284092851943	8.85917288959588	8.7129613370097	8.67814098433209	8.24482019434784	8.61283097601436	8.2853522705351	8.97635665505103	8.95557258434226	9.36052920907338	8.48543219811416	8.40046367401336	9.05514560032626	9.41562666026567	8.569785667859	7.81403277853184	8.8995978917543	5.75215051751554	7.84804253553793	8.51760874802647	7.92957470184626	8.86825291766103	8.30583502797509	8.4347132212099	8.81698783967282	9.30564949972765	8.78437305008384	7.75967390714361	8.67217731595125	8.74351308182172	8.90333851761712	8.60474940734744	9.28882629730123	9.25431646034603	9.22293410995397	8.89113725801218	8.30162650916557	8.24191321119278	8.69082595595236	8.98465970301323	9.02407313831233	9.06514047030967	8.62517913115186	8.77345567375637	8.86929944506726	8.90333851761712	9.55783521720865
KIAA0485	8.43644643007744	6.75152097561795	7.09744041873987	7.73937358577204	7.67095506136604	6.77210531970588	7.48460766883504	6.5877446545051	5.81304295157092	4.04324939751841	6.85518076414452	5.91980720597243	5.49121949380795	6.33127793911749	8.05492872213615	9.46071398891188	7.4738499662547	6.57825973589876	7.57895301238789	7.33632313896262	7.52551908461555	7.30100843946186	6.61031383539704	6.1073473182284	7.54544430115214	7.12936381096295	5.98304290564507	6.40983269958067	6.48974647607953	4.79731457474143	7.16504198368793	3.47664376597645	4.31077565973836	3.42604887533831	6.7194079947478	6.00839947413589	6.88871096262578	6.28258661131206	4.90619967649044	6.96146554210158	6.63957329475424	6.3678071977335	8.52978239848765	8.64268798823984	6.42925452059468	5.55030796254877	3.85515607972477	7.22812148182757	7.16109242396832
TRIM8	8.09051872076288	9.1168239666757	9.66397712823115	9.75793931532619	8.3046553367058	9.17696339222238	9.35149491690018	8.80338068590041	9.00020609008371	9.08860155023716	8.62004314709242	8.67267592680065	9.16916131737947	8.16285069829463	8.35561058066318	8.61585368303904	8.16351906038787	8.63390792973992	8.15910615692201	8.11163975058397	7.96550128438056	8.15838081573187	7.80787522989672	8.0967133918098	7.73258795430634	8.38234719278105	8.2411819010969	8.25977354572299	8.24154343636624	8.16017491018687	8.40326900825498	6.86006162463188	7.54393747274866	8.04529425569132	8.15587002299152	7.47083330857202	8.12195155449414	8.09879227212504	8.42679545665903	7.80014422426294	8.02557337535107	8.12984153665422	8.51846761882996	8.2549491487218	8.14322747825324	8.32712347598035	7.86502378885241	8.08944208679777	7.42176268317927
LUC7L3	11.7152492441358	11.1574550936381	10.9267654578403	11.1539412586291	11.3462647458566	10.2799174028414	11.4305919670775	10.5620387245564	10.5699949094988	10.0111640317302	10.705317263037	10.136105930401	10.0357365723152	10.3047719767673	11.091528142689	11.4253814263789	9.91757504330165	10.2355537094809	10.5267173340432	11.1539412586291	9.77813924737134	10.4625086599399	9.45170842796199	9.58667504381987	10.8556833828524	9.53643402362878	10.5095965075394	10.2091455033139	10.4906523289928	10.1176382552892	10.4924186073046	9.51095686786902	9.7177408867735	10.0691249017493	11.7715849637185	9.47210539790012	10.8739328475984	9.98707655943091	11.6850365289827	10.9178561200851	10.754784246097	10.8636704631735	11.7656618222449	11.6320809726446	10.1523209769019	10.5379769035515	10.2548478712607	10.9038239562905	10.4430756102109
RSF1	9.49878210108339	8.93918391740597	9.0975702101068	9.28804374664885	9.46071398891188	8.85702479732327	9.84235529387469	9.00568254982202	8.59642964732011	8.63436808269128	9.03712268790695	8.4164190714674	8.75606724935716	8.81350027879939	8.89168492302602	9.01350033625304	8.95948444364801	9.08979328494106	8.93757950595048	8.91250832864263	8.68776949623861	8.96894183268559	8.56147555176837	8.52370155886757	8.95839907863645	8.72449667338098	9.18033684760248	8.99279485258599	8.91044185109783	8.87985089773592	8.83685073418677	8.42679545665903	8.90870263243971	8.72931567569261	9.51630004178368	8.68304941530367	8.69790805454647	9.04014394419944	9.39320052829573	9.32473668871821	9.42728895627835	9.21952481846424	9.70761896555655	9.83292719985131	9.35706378632814	9.57052953722074	7.74479010154723	9.45105941800045	8.79949214146528
QKI	9.96140070336349	9.75976093640222	10.0573855530983	9.85936223342005	9.42882534691715	9.07653406909842	9.37911673894868	8.0573472239814	8.57566924845676	8.04529425569132	8.7072339008952	7.95216329811671	8.36816046000193	8.48283005221382	9.58153418720878	10.8397796976831	8.99222372639888	8.93808264528905	10.3055000670169	10.0904293502387	8.58607938972864	9.3549312988993	8.74591555437567	8.83033054327862	8.97912546368947	9.33654225068388	9.09515865009532	8.84246421477828	9.01579524598468	7.86336097525724	10.4591651990201	7.67569103350187	7.9991916224889	8.53541947712406	9.62846535144705	8.12688569612154	9.31518058621182	8.96162025750395	8.58103501890398	9.48459575720102	9.33244219862652	9.17629528296129	10.5438647683209	10.3171913580733	8.66276919141474	9.16479645846115	8.8707766348804	9.0987893656939	8.89910623537563
ICA1	6.33753913094976	6.8436027980672	5.43512777837781	5.72885694627395	6.33881860941921	6.96420990081175	6.35913519024688	6.43635328444949	6.98098229750916	6.68265340037891	6.05876766783243	6.11702064916165	6.19378500001525	6.53785777666249	5.78183330790758	5.92581006291648	6.54372689391864	6.94976018257894	6.60822171821205	5.4396627270901	6.52878027175778	6.6122031032756	6.89123278219415	6.82160290115281	6.43391859243029	6.05218870381552	6.72474695448496	7.32049512235682	6.29777322992694	7.26653848563719	6.16912372961669	6.86277915523	7.28021140769164	7.49626743210668	6.35100880011468	7.24003435640129	7.1243171670669	6.80972808061391	6.55743498543387	6.66911950958219	6.22205622582712	6.79192708729522	5.94097777426438	6.24257972983322	6.76383222875466	6.56446949892991	6.13176852681206	6.70354385140762	6.6737675448985
ADAM33	7.82707685313608	7.59786348996782	9.76871694885961	9.40045695680602	7.21203863828603	8.09458739105099	8.75760590073512	8.11448263984824	7.61865130455215	7.04132531849863	7.55715994317879	7.40437236597045	7.48612131687345	6.97226703613024	7.29563264770508	8.40326900825498	6.38827953996734	6.66581839627464	7.23836195032126	7.04214345448966	5.43512777837781	6.4719612557739	4.22754049232127	6.32526681547319	7.08446172952755	5.78378609812008	6.93286842359203	7.13286391448042	7.17849779990172	6.0179762929774	8.25938133765748	3.62784665683743	5.23978006383094	6.68931260588286	7.63204832540562	5.61493948685103	5.82169728775119	4.95846077977418	7.35940066970137	6.11348057523206	7.31486241872916	5.77353293259945	7.53908180513688	7.53456077314513	5.94016767613707	6.08666105346893	5.59203234108957	5.96921930438379	6.15446164074581
RFX4	7.27634438649901	5.57070635404813	6.50078579180996	5.98304290564507	6.85075330891224	5.23000336397397	5.40371221136549	5.44149552119135	5.22882870049724	5.78008215597891	5.78108011956335	5.05459354016865	5.7766049226067	6.74080207935257	6.46865537873566	7.85542942308651	7.17458185221133	6.85545994442499	6.53488684384277	5.68502786132716	6.59813768830308	6.52527321830451	7.13109229529583	7.2085900963097	6.14833098389609	6.99841564504779	6.58013479707145	4.03072940694808	5.97884370349309	5.04899035738104	6.99121248096624	5.74228852262888	6.7130758778724	6.49653579556022	6.92399626249868	5.65072791102124	6.69358917790228	6.73021128764541	6.1089079119651	5.78830684966172	6.0892303169431	6.74029338819468	7.43553400671626	7.12936381096295	6.39297126890182	6.76490810580329	8.01542974509966	7.14959173484075	6.47870145522634
EZR	6.05623431887903	4.95050883817853	6.51734440920835	6.28859413905615	6.03297869422883	5.27790101116828	5.4893103037282	5.24368246662141	5.22550605861657	4.93220572613946	5.89346741236036	3.69741330249674	4.69994238494104	5.11100575793577	6.32638779571421	6.74832025319893	5.72158539540841	6.78093421621575	5.72742917598101	5.74335531473808	6.48163261135338	6.6501524313213	6.40854598950302	5.83931402243632	4.7842522151281	6.63524269540163	5.99946483389298	6.00202546514828	4.96060125427323	4.39761061869201	5.44067324687724	5.70415150619126	5.17590867421893	6.22653036356386	6.77235453825396	6.0370176636199	5.00488445951427	5.69662007659005	6.24183635159827	5.960741576261	5.0474720331321	6.31334255708204	7.16726636537896	6.77834751308215	6.10188588981667	6.66109546072292	5.34258184226008	6.35644110235021	6.03402049979232
TAF3	7.3649302287229	7.60267475871573	7.03134768893451	7.26062462621309	7.30871819088788	8.04260671138637	8.30272761636311	7.57361215081091	7.57958696810367	7.20579315271927	7.64122332836499	7.51865778397031	7.2878921824106	7.21371714628797	7.08242106322233	7.4150782599131	6.39613365470088	6.43528066478137	6.96089902547464	7.16391556438467	6.37372752685976	7.24590818719281	6.31795231316806	7.05107927291983	6.60472462034202	6.65138899080581	7.81564226902695	7.01647241980152	7.6848815531075	6.19984478030208	7.00491062324153	4.44340084312369	5.13636788872902	5.61312979759973	7.55354198197802	4.68871526555188	7.13020578480525	7.06634974923793	7.62049366159413	7.75556951492556	7.01622316854147	7.45968223904048	7.88520552187982	8.1669806741559	7.67452764193588	7.95999419775211	6.73611378680739	7.72033693359867	7.34026439018302
DNAJC1	8.53849345060928	8.64558669054734	9.43116699058725	9.43036128145594	8.2816328451045	8.96494773089865	9.12648094410421	8.54324635768169	8.3089254559223	7.7268203070527	8.51118027702805	8.28122622793646	7.85608667562467	7.6151939267745	8.9950694936579	8.61413780439369	7.95628610045985	7.1540566590307	8.70530498206615	8.18587121940509	7.49711277217475	7.64612638262524	7.14243290220609	7.50937352108934	7.9209966413806	7.75042033712994	8.05393431933321	8.50262444671559	8.53583198023594	8.07691570276963	8.90067035122505	8.04707947090835	7.31282576978689	6.9376929781127	8.42257562074458	7.82940330134769	8.77242436428058	7.97476928585279	8.83228321051391	9.24272307308663	8.74947711125341	8.97582247936625	10.033124611646	9.86458610615299	8.70015569284988	8.57379808848628	7.64863305839475	8.76271145639971	8.54240011894345
KDM2A	8.72064084956068	8.77735064779604	9.06453455813344	8.62097385466921	8.89227447017868	9.00340733143835	7.7973308605982	8.15157727602758	8.34446098534019	7.91155106905454	8.24976315626435	7.70049876279759	8.22481592256836	9.1168239666757	9.97792543022762	9.7277751521803	9.15784559627292	9.25497236642257	9.34081639310892	9.56708982618239	8.76160214176537	9.0028694287073	8.58789085646745	8.93162751614286	9.36946319505375	8.90333851761712	8.69272181607386	8.37168641621137	8.372001909211	7.93263824910725	8.34485611197878	7.99400265905997	7.68743766198145	8.3766808625636	8.71391622644293	7.78680451125596	8.65328080814872	8.27548479931806	9.05447893898413	8.99850597600112	8.92823749950331	8.79138851152632	9.3599141269402	9.60414656667401	8.52323468281861	9.02098597429702	8.49179713397693	9.04764713124893	8.20672678673517
CEP104	6.7418671071385	6.17495117898885	5.53548684460253	6.76272616244297	6.58214682563323	5.86048573055983	7.0077050673908	5.71675024049606	5.95523965478316	6.1965247548382	6.6529887191508	5.03280635647751	6.36834617211246	6.74362884691345	6.83957519169584	5.74965227835311	6.01073441302802	5.37526836091192	6.24307253268847	5.50784050050678	6.30990395804687	6.40340533235833	5.62351664307528	5.7977619423813	6.30349095789681	5.85753964027594	5.89699960207629	5.83182118963588	6.23564752397507	6.05269220622901	6.64707147033577	6.48615385665708	4.93564878709732	6.02683291230013	6.72942686593469	6.85134717660549	6.05369460101502	6.50853615191298	7.44793875356203	6.86584580818159	5.84313960407966	6.74887550585143	7.02396725149768	6.49262209508345	6.32498936700801	6.32998944345314	6.43717907700368	7.09410153177512	6.95754869532698
CDK13	8.53715300626585	8.70477830907909	9.94776586737559	10.0211957123938	8.39520006653642	9.3145214496561	9.90679373003661	8.45480386304656	8.69127025519025	8.15266680144392	8.55484643756716	8.94626294248892	8.26445333467774	8.20200765828402	8.98995996668483	9.99631852776296	8.38359046883871	7.78846410668728	8.62004314709242	9.47837041603024	7.73461509658431	7.96796025626047	7.36942883629818	7.23598632152228	8.80338068590041	7.40466830917976	7.91398019441831	8.01396560676393	7.46239615975027	7.79534583676061	8.48967337949948	7.13506185274883	7.43677485388505	6.91204130673605	8.27389846414288	6.64707147033577	8.07367561898922	7.42481444045113	8.63579940165716	8.09841646080212	7.66839227329797	8.18733894579754	8.53991321463025	8.83133760031982	7.38192987109926	7.85643918595583	7.17510960418884	8.0573472239814	7.78880727177676
LOC101929787	8.28271206936098	7.83851827915828	7.50937352108934	8.5065095218731	6.94671439787117	7.57925700411637	8.26402160487073	7.32282334500116	7.29840550544407	7.13397783228109	7.54544430115214	7.93726100919076	7.68908933765107	6.33075272134444	8.63436808269128	6.57852733347888	6.69621911412262	6.93204224557975	8.05227548225556	7.41630659293191	6.75675242170598	7.07267192991052	7.17792023985939	7.34698158844177	6.47330372704162	7.12000987982647	7.5150878658882	6.87285922730018	2.34117309416206	6.72827908838671	6.81391678102604	4.94215055898327	7.36165966117752	6.55530019427363	7.73937358577204	6.85106571620302	6.53031659818573	6.99476747345104	8.16733792720618	7.70918498160953	7.37692242531727	7.30077673530423	8.26631460135613	8.47800043810954	7.17196768748735	7.73429660629489	8.14977632248042	7.71776459830053	7.53934550393858
IGF1R	7.90442187264051	7.99150000397577	8.59594789530341	8.29684159321647	8.05462577064586	7.69606700479505	8.20710790710301	7.24848526677924	7.91670117269958	7.75967390714361	7.59367141343053	7.35564232509486	7.84438364929305	7.54449963530713	8.08516116873164	8.15871200775412	7.50794601426777	7.84045785069326	8.33712277720127	7.42264543177155	7.16614552380408	7.83038330626958	7.54544430115214	7.54230555611933	7.91529407884626	7.57612905041129	6.90359638043957	8.02267276478629	7.79856379365915	7.41307144827892	8.50140068533094	7.26820065537641	7.43884460187727	8.13202562201973	8.11693068898691	6.97673924135229	7.05437343438467	7.57984374079848	8.30660844677015	7.86438103791316	8.26245191064923	7.69857692088056	8.92984062233296	8.41097620124625	7.609052595136	7.92161004939417	7.75556951492556	8.24044841815825	7.80463671218436
STAG2	9.13190628221788	8.11196714397927	7.97931477276369	8.00713392120928	8.56929625308746	7.9400078402719	7.48405478805039	7.69638123698893	7.68937325667043	7.76874471410883	8.59687013904699	6.97673924135229	7.77657535484049	8.00822684280902	7.803027127928	8.92315875700603	8.02978702729795	8.33021103958821	8.74899322357394	7.83626070024178	8.02865268502515	8.38310827922519	7.99003748330877	7.65468835730769	8.06363393462034	8.06599057441854	8.74635333772331	7.96167385754036	8.25977354572299	7.9950345529066	8.65328080814872	7.75771794122929	8.24860177349031	7.26205118718646	9.40942566037501	7.93464838047415	7.49254847994405	8.4972156237626	7.69824158248401	8.76218582090113	8.58200454148849	8.35519142286155	9.24686221616052	9.31857540224863	8.35443281524626	8.46865278655327	8.52895481702936	9.02762172135575	8.39757534181997
SOX2	8.88715096362854	7.81877446706428	9.17104091012161	9.08741966574443	8.19751261085024	7.80896690371257	8.92704707062742	7.64833705448832	7.71493737894151	6.99152014837764	7.65840801369496	8.58655703216045	7.63023692095848	6.52351418158336	7.04714767042509	8.96055724744062	7.0319253549698	7.89564847328163	7.79111306843472	8.1979070183539	7.16643870338829	7.60687400537152	7.19136079103369	7.62289986278245	6.98009507571002	8.00713392120928	7.77261270508243	7.12541635358773	6.90578621456555	7.28049129490443	7.74226137646892	7.21265310636772	7.00547392972098	6.45142419654909	8.59782744381306	5.94711435264403	6.56712669595549	7.45765227367031	7.72490018814641	8.18659461900817	7.9386569253418	8.32004563195192	9.38817240713733	9.17104091012161	7.67870231864765	8.2957618101664	7.80525529068757	8.07976158475847	7.85891294615581
ATP8B1	8.10191615791184	8.01123395344672	10.0449677627781	9.97316859993419	8.1979070183539	8.83276919652856	9.07417798810274	7.7894552280158	7.75583233064193	7.61959557473154	8.29420228135105	8.84195456845041	8.15050342301813	7.0934906118427	9.15475071298914	9.74786321803081	7.64863305839475	7.01487422058872	7.90239298790131	8.66614198204917	5.90535725362154	7.81024145127478	6.78641849803794	6.88981922387368	8.0573472239814	7.04380686125129	7.04214345448966	8.10699220823442	8.02166320115958	7.922342330523	8.62469307151846	7.33306215986647	7.71999336120747	7.94531092776173	7.4006488602232	6.9168753296969	8.44341855249523	7.21174735444982	9.03899655753544	8.32981319585607	7.53149713047084	8.07622967251507	8.33987644670808	9.24206318231856	7.71048797737113	7.42775611348425	7.45186697096629	8.09703000128296	7.64222061882993
NOTCH2	7.80959579769664	6.61168637973696	7.94430408367179	7.21425757619159	7.22721636187274	6.16836084922847	7.33417369910525	6.02244701591365	6.78200009030236	6.0372937089726	6.96639330714938	5.84621093636743	6.66405994157544	6.93342919893778	7.99612929110002	9.3813252938671	7.32250122349649	7.60716095459275	7.68845902507409	7.55715994317879	7.22843792202005	7.6587337630051	7.65054704349984	7.4003436981063	6.96700824803043	8.07835988976629	7.84767666352075	7.34935424668496	7.5120756755246	5.81402107204362	7.84372496977014	7.0549481685799	6.60363698740951	7.76679580323029	8.02303151711909	7.25645167888278	6.75592329073712	7.81564226902695	6.82321420966321	7.45355084931116	8.03767135608979	7.4714238251053	8.65702515468184	8.30123766685594	7.25525877579786	7.62049366159413	8.38796002715311	7.78558154106507	7.27718518377836
LPP	7.6700385262295	7.94261509053519	9.00071364618846	8.85342874036017	7.09880912058464	8.37241544202537	8.87782668076433	7.21841430105396	7.68122404247356	7.610592848215	7.35537061279605	7.8620807087061	7.66249753707122	6.99121248096624	7.41867209808544	7.92853414526092	6.74939142240345	6.55476214850219	7.16363744519059	8.05844220536765	6.43260841669793	6.58238401735419	6.77024120624986	6.76083716566491	7.51716570664059	6.96420990081175	7.14211029964563	6.54076100204575	7.04297685658493	7.13257642235718	8.31853588830267	6.55857577893699	6.61838640489159	6.24566970858592	7.30335208921118	7.21148021553881	6.85075330891224	7.28925628966217	7.89254676583125	7.39505843328835	7.48722718871054	7.2255923478553	7.80173272006394	8.50426182578082	6.99277840124495	7.3122083778496	7.2269311650164	7.14617081471453	6.86170679091298
DIP2A	7.22981917591552	6.59463340250321	6.47895089209019	6.92565411150546	7.31310918130208	6.25062461979407	6.71277000782209	5.81129261192062	5.95297114723171	6.18982060660072	6.49712973616987	6.48948284497746	6.53836507540875	6.9786614910198	7.23625012166524	7.33158326070922	6.36092794824157	6.73248408299677	7.64961250810702	6.68825199916518	6.3119236975127	7.19005663022461	6.54690554500378	5.82756861593462	6.62640411291109	6.39245543924873	6.70927719570134	6.76458798815988	6.19548409679469	6.66059918663548	7.47262469296355	6.69676966787521	6.39164726713974	5.97476762388926	6.96448624157963	5.87652730503489	7.03164474133172	6.54609992721782	6.76083716566491	7.32729498880358	6.49924130211405	6.73260796219513	7.6289610619132	6.95977732901834	6.87987919886133	6.77054824942523	6.49822976158611	7.14671155407679	6.94183424687151
CPEB4	10.1176382552892	9.44481998652451	9.56708982618239	9.56186932216215	9.50620373773635	9.47441829984242	9.53227171732287	9.14395060360892	9.54985151965015	8.65844774422129	9.06636540532512	9.04534666679623	9.34151813128416	8.76905528069064	9.25089593313491	10.149580629283	8.85342874036017	8.94626294248892	9.1572821324166	8.31504064548936	8.71341789550524	8.79396711749245	8.70679190611153	8.83133760031982	8.91571693145895	8.55401978151645	8.46527917923559	8.52849400515971	8.24561412351958	8.26997547369283	9.26514119560433	7.98662457588129	7.42008541359127	8.33864210193372	10.3000800500238	8.04737724774265	8.70105007760821	8.52589342083369	9.57812600370818	8.97804195272821	9.17039091155442	9.0688006031634	10.2953260005161	9.4614335922662	8.91201159461847	9.16665946485024	8.41723188399078	9.58823473607419	8.77449295138855
NOTCH2NL	11.0545231996038	8.14322747825324	9.15475071298914	9.34576134272667	9.67475165895034	8.35794882063231	8.75813122128057	7.37178452111627	7.48819595711043	6.59963833306102	8.40409256163119	6.53758326980514	7.92032035125364	9.7890039768731	10.6424324302761	12.1775049576084	9.51630004178368	9.06097249705525	9.49878210108339	10.7599644599874	8.45480386304656	9.88046842502063	9.00340733143835	9.15911900493077	9.78503638524366	9.94997834546789	10.5560698970493	10.784760684275	9.5340055737058	10.1140073667432	11.7398270918098	9.24334918368477	10.719445963588	8.98875803031472	9.75687179622031	9.69742263908255	11.0384825506489	10.7901109406673	10.4521297732689	9.65345336022766	9.25823748027722	9.10428482990239	11.1994467630981	11.2793467181711	9.16786805467215	10.2091455033139	9.41938935608356	10.0547905314432	9.93416333859138
HIPK2	8.83425468502163	8.40646359348525	9.49487776200907	9.53820062569997	8.51118027702805	8.33283802521691	9.31784576114457	7.93334272761881	8.26363012985358	7.53601980517217	8.18733894579754	7.89904568465171	8.01645454433646	7.92888184407963	8.10015842292341	9.64884730662481	8.29842011405461	8.49518085532015	9.70392449999097	8.26851032302671	7.65779320754314	8.40895130863688	7.98662457588129	8.26883461281848	7.45793553740604	8.69790805454647	8.03732118884622	8.39962878071427	8.05227548225556	7.01280005449166	9.58490053670269	7.5147882634738	7.43431733843193	8.07000285361372	8.65463218974412	7.77191976667317	8.59642964732011	8.35365923031927	7.58914441481072	8.75954548953776	8.87985089773592	8.33283802521691	9.80625579881438	9.32695388700126	8.43887276108181	8.77883736589833	7.56406490310783	8.73917248146226	8.04192202330685
MSI2	7.45610736260192	6.40210795099399	7.614904320321	7.02766231297055	6.95640544399995	6.43892893722521	7.10882710250026	5.91700441929066	6.32823792687894	5.9757338500374	6.59282034601254	5.38171276092849	6.08366532586018	6.63474010021508	7.23806074279398	8.05492872213615	7.09744041873987	6.68265340037891	7.34577700132471	6.70648921607389	6.58690206429937	6.98408350683101	6.90781094586715	7.22588191879234	6.32317865832569	7.07705283125845	7.0057437160312	6.42977521294569	5.92276974493247	6.02607905261714	6.68955253557464	6.34060752805649	6.52056806060576	6.52304375935121	7.37900724282831	6.07700424246361	6.57187652002716	6.5834342698377	6.76458798815988	6.74776515468356	7.09658758607141	6.84413547428469	7.96796025626047	7.85891294615581	6.86170679091298	7.35286198216438	6.50053225705935	7.12108970368256	6.88841665788058
VCAN	8.23513788341881	7.34231785634104	8.55041204492095	8.06965852003636	7.70268556961806	6.8613992733598	6.92813872656959	6.94014835257423	7.0079589257296	6.06138670349731	7.56069686968201	6.24762321777769	6.77344591109658	7.62169713640521	8.65246718763029	9.24206318231856	8.17494452449131	7.5286526702448	6.8393115531601	8.91412530159521	7.58552660758346	7.47974475229745	7.8112094113728	7.79856379365915	7.88287956084201	8.49892774172735	7.07705283125845	7.08126777777202	7.2269311650164	6.1965247548382	7.73291770585823	6.9778781252544	6.46707845147482	7.27828115745828	7.86145358796664	7.4006488602232	7.40411421106828	6.68556656139675	7.06108293772628	7.44469486206404	7.38252274814666	7.29760967452768	8.63022391062091	8.55705775846761	7.27773061373628	6.92513168954508	6.08043544894889	7.469641400794	7.57837027610279
PRR34-AS1	8.3708752009493	8.05126195575608	9.27201661525765	9.74589787244418	8.24370529718975	9.04928356801465	7.9693357625061	8.6987795694109	8.21578232650369	7.78210379542366	7.90239298790131	4.78815120775714	7.54602981951261	7.47355421063602	8.40934909768336	8.69644017755308	7.30307617885732	7.3405506139565	8.89589931283817	7.78774482165444	7.33481191810899	7.17196768748735	7.29707916449015	5.66115851291587	7.12055940185283	7.33244684927664	7.60358370741335	7.58395564449717	7.2662891780991	7.62929002370514	8.30162650916557	7.90038152289521	7.24314720789638	7.74884570909613	8.28306924951692	6.89097261361505	7.82007664509154	7.74818911185862	7.47712096396551	8.57837315435476	8.73917248146226	7.52705110682	10.1909691327556	9.55783521720865	8.48039690212326	8.59412705807615	7.78909698771537	8.34026929665226	7.95497232543611
MDM4	7.61927010527884	7.13809650722017	7.65961380910448	7.35258974739553	7.18170586901185	7.25645167888278	6.25212796927544	6.94425696301563	6.74264626544125	6.38698347140578	7.15098020333	6.73045615139483	6.50623779942903	7.60716095459275	8.60432200481369	8.75180665363076	7.69313107967825	7.85132656972733	8.34296230807913	7.31875048730552	7.44793875356203	7.3064954623862	6.91813755229692	7.44469486206404	7.97104295207766	7.32959355679263	7.52421123919303	8.15157727602758	7.69160452519067	7.37354714698743	8.29459875092737	7.26340072547948	6.40854598950302	5.42781770542929	7.2522667680816	6.65957355227211	7.90177687429232	7.00319839894727	7.98832463733781	7.5814243853896	7.13478897589469	7.47233746782991	8.14322747825324	7.9926412600131	7.12677037043079	7.30100843946186	7.44382137083634	7.57895301238789	7.37060395620323
PSMD1	9.01987803066608	9.79427874051531	9.2698656073674	8.8768227990332	9.91435539452837	9.6393933418995	9.25431646034603	10.6741555915757	10.0475746838156	10.6899375109773	10.294032533108	10.528499362796	10.5826020272136	10.2815798285614	10.0211957123938	9.2902714402074	9.98028148616185	10.3939696429884	9.41938935608356	10.3154310164034	10.5438647683209	10.1735628650162	10.6028096264822	10.5598417356404	10.2579450988478	10.1566534963003	10.3887493909009	10.6357448238906	10.7901109406673	10.5477644119461	10.0613823318054	11.2754007367519	10.5560698970493	10.6766034368618	9.38817240713733	11.3761876820991	10.2924967333386	10.2716080771635	9.54584209523381	10.3047719767673	9.6393933418995	10.0409382990579	8.69925676610987	8.69925676610987	9.99989365097824	9.88845774998869	10.1909691327556	9.73529867605722	10.4063815983779
GLUL	11.5316879872372	10.19522429044	11.642941202068	11.3974684864921	10.5399330793243	10.17620159324	10.8157176386036	10.427429845776	9.62370890986017	9.6375396918368	10.7627081166417	9.37245978826535	9.47210539790012	9.89036030557157	10.616694762082	12.423614853695	10.4414121307773	10.799927522505	12.0547137586871	11.5935305289264	9.97074365905143	10.8610402236663	10.8291768810873	10.7773354300323	10.545909202379	10.8074833827375	11.1392474118407	10.9858313684486	11.0745481110495	10.1523209769019	12.1055825060939	10.2311311450797	10.5187991126669	10.9824894229976	11.7334161623528	10.4829009308507	10.7523188860885	10.8661764271235	10.7700998304569	11.3933867588832	11.5156960532026	11.1392474118407	12.6818511726442	12.0371779191334	10.6465237008507	11.3462647458566	10.8818869404615	11.164054891469	10.6605834745308
PGF	9.5153936311557	9.72308680532297	11.5156960532026	11.6376807150334	9.39827438566275	10.6147562990528	11.0384825506489	9.18094683481101	9.59986880905785	9.03712268790695	9.2776278810385	10.5303793438205	9.44795418959099	8.5802345420297	10.3222302137636	10.9063936906432	8.69227250673302	8.07256731063376	9.58153418720878	10.5880735049229	7.71239183866306	8.82578965167096	7.90544762874103	8.1580164964207	9.78114933383519	8.44956709540184	8.11980686059846	8.79500731171756	8.77687491362268	8.46065236240977	10.1007403220379	7.20888417191483	7.77519401833084	7.1993035698369	9.17504663260379	7.59724891156674	9.25691859225051	8.00371838052883	9.60327096841116	8.74351308182172	8.27389846414288	8.89741997783245	9.91435539452837	9.79427874051531	7.81755500568897	8.18659461900817	7.469641400794	8.78795712895412	7.84404924874453
RP11-403P17.4	10.2815798285614	10.4486320059527	12.3300040099946	11.8935678206026	9.78201035466913	11.3079461039708	11.7271994012398	9.71225498651028	10.0956016604578	9.73038463411994	9.99512884415755	10.8236099015968	9.89373289835977	9.501284237731	11.1883850048653	12.1400918951559	9.35706378632814	8.80139105518575	10.1280227404773	11.6203349529354	8.47761574281501	9.48299970769886	8.63623033585086	8.82009580604014	10.6489332936358	8.48719690580466	9.448754681078	10.0134842931364	8.97463371882143	9.4018835166125	11.2557433647781	8.19865006655684	9.25691859225051	8.69367057293502	9.50214579761849	7.55770643089286	10.7648900319182	8.72979515821142	10.503887661349	9.3997299332589	8.93325902626925	9.38895072419027	10.8687480132142	10.7009144431439	8.92823749950331	8.57707050953119	7.94531092776173	9.15602673404136	8.66237176087244
PRR11	10.2252606109631	10.3416366362508	12.0030831963005	11.8533593434017	9.3508100900662	11.0681687160597	11.7656618222449	10.1216220769243	10.0449677627781	9.63233910697935	9.94087685518041	11.1953489158939	10.0943628846678	9.40045695680602	10.6465237008507	11.6261433532736	9.51162970027058	8.84404518304091	10.0134842931364	11.3002204276589	8.58826018402923	9.17104091012161	8.63751642982316	8.93102119749243	10.2815798285614	8.56617486605128	9.67649239350479	10.4291493625335	9.79326847005464	9.417097718579	11.0100517858514	8.68030606259602	9.17104091012161	8.96494773089865	9.35007679423308	8.59687013904699	10.6109485840553	9.192268532632	10.5344762794526	9.54584209523381	9.2323857913759	9.52919677809044	10.7448258416157	10.8610402236663	8.88081640972964	9.10007551556321	8.06431801912374	9.13812686305562	8.91143499623061
KIF5B	9.90562218109676	8.78389661207288	9.32054337571089	9.3549312988993	9.4265897932048	8.19586870300943	9.34151813128416	8.4097305801426	8.60921098056753	7.92161004939417	8.74947711125341	8.55361119769197	8.72637046699515	9.09635266560181	8.77935866976685	9.91888640017677	9.13368886016828	9.45676701298952	9.90794240982183	9.73700582728449	8.95948444364801	9.37842356095217	9.04877994930816	9.03775299305371	8.95050501161887	9.39243213496154	9.38746620265701	9.5449169944466	9.50779874640028	8.69082595595236	9.54412811060477	8.61536718652728	9.05514560032626	9.24485412974567	9.92312001391538	8.88555542037919	9.44713768444275	9.53472553061955	9.28882629730123	9.61024479377923	9.70577023674713	9.5153936311557	10.6580497952426	10.2877280101662	9.3549312988993	9.55240737433169	8.51209760225187	9.92647588304527	9.70035110018169
PLSCR4	9.47210539790012	7.13920927716432	8.41677667224357	7.67840163683258	8.33987644670808	7.510572367153	6.31165464968651	7.34116162071081	7.48521339341573	6.78948193236897	7.68908933765107	6.63368074625575	6.50653110854724	7.66901517653774	7.60267475871573	9.17966552766933	7.62929002370514	8.17459912197444	7.60687400537152	8.51805120785017	8.1669806741559	7.80430937780223	8.98759580437085	8.46865278655327	6.87205038734857	8.89690627309212	7.96479946855041	8.09051872076288	7.98148789585326	7.17225363020352	8.33832830690153	7.04629716853744	6.71248197816973	8.36375812171499	9.41484035171105	7.58677354960499	8.24299286330286	8.11300214173244	8.28953117989124	8.77883736589833	8.2949967656523	8.71002912134735	9.68596105817831	9.34500607437598	8.21991943253168	8.77735064779604	9.48299970769886	8.9397548405213	8.16094751798966
ZFP36L1	6.99396915143336	7.64863305839475	8.09496203487084	9.12024520581851	7.05633093147077	7.53211580960187	8.23883418358853	7.2450377410591	7.19005663022461	6.58957835550008	7.18764586878308	4.9052769974546	6.80751447127102	5.74306463095423	5.81026637128727	7.12988797092066	6.36701260452697	6.77054824942523	5.57070635404813	6.1273347660052	5.42496037962909	5.77301282445559	6.52722774019903	6.35465625679219	5.79189274589573	6.51051152901799	5.86657432928538	5.67562660045695	5.36695929640687	5.7010196951196	5.62196502221523	5.23168708165748	5.22293699007327	5.89018757323327	6.71758903646135	6.09706765124249	5.7056905088009	5.58150299855027	5.7228617540188	5.51036168598643	6.19933733341889	6.7881063072611	7.50937352108934	7.2796598935856	5.9687211483216	6.66086007517281	6.50256900962394	6.30403386420333	6.02146924432801
HIP1R	7.87297390085386	8.2426287786025	8.39313109326856	8.44542518216391	7.87164798380175	8.33905286834824	7.65169551605011	7.81403277853184	7.82707685313608	7.38080317362455	8.3436775556683	7.13315976307267	7.41307144827892	7.90107635033822	8.44341855249523	8.38984101161667	7.93025999635913	6.81468337927431	8.6493393749662	8.32902778360544	7.39156466164944	7.83594766358208	7.48339109500217	7.87516832653907	7.96341173990795	7.64514958885727	7.8855153224659	7.17647642123993	7.38588186579917	7.03656510646362	8.76849830938715	7.98564500443617	7.27828115745828	7.28563701746973	7.80207600719176	7.32461384677439	7.98214981118795	7.77657535484049	6.94014835257423	7.74033254900741	7.51418806873267	7.33417369910525	7.89289481183853	7.89530727104608	7.54497782598231	7.30732914723409	6.39852778673591	7.70208486095988	8.01645454433646
ERLEC1	9.75275981184599	9.8268221121864	9.00676461199801	9.26651095649064	9.75175737546318	9.84014191445024	8.31005128582566	9.98938096504232	9.85736162587712	10.3031344459021	10.2462885968706	9.51307312045286	9.89587251667241	9.59986880905785	9.47678373314515	9.05569808527571	9.66323987268738	9.73248304554735	9.87732645841555	8.94945049966364	9.69530719508771	9.71501903602383	9.78600527269109	9.77177057559527	9.43036128145594	9.62846535144705	10.2175710950071	9.80913743389436	9.87213066713183	10.160697356307	9.06453455813344	10.0449677627781	10.6070330724476	10.2832227066727	9.88622378313234	10.294032533108	9.38597853464056	10.3047719767673	9.3549312988993	9.65532506426272	9.88733161485088	9.72863351130186	9.34500607437598	9.48375268852164	9.57234237063086	9.61701966353903	10.453906952156	9.61204258461037	9.83292719985131
SMAD5	7.610592848215	7.49376440123746	6.9396177161044	7.43521587501017	7.65169551605011	6.96009625290544	5.95146485794553	6.63120148397918	7.10466716072317	7.10749902935883	7.29760967452768	7.33632313896262	7.08016680157311	6.32240912042523	6.9531213480041	6.6167857586145	6.58214682563323	7.52956438435123	7.57208153400902	6.15016823072811	6.99152014837764	7.2950119212774	6.87312451311493	6.70053191983005	7.06783675615914	6.76300708568103	7.1284645936196	6.78044484607138	6.0982761140539	4.71114577545663	6.69119350388934	5.86456600711412	6.29305439303196	5.72257543804607	7.9926412600131	6.88345283732602	6.33488304635636	6.27203570161501	7.33099052783656	7.36576677853479	7.50325835671255	7.34198905212903	7.93400548711938	8.07871435301514	7.12788000952854	7.59724891156674	7.57266950786035	7.81784662029329	7.18796046977414
ZC3H7B	7.33220329406124	6.792196038134	8.45932347114665	7.28954231745797	6.94014835257423	7.1243171670669	6.90755042145715	6.5450576365232	6.65428677386394	6.46184830777757	7.05769658150899	7.83626070024178	6.3875205606535	6.68662966290783	7.16534562967018	7.922342330523	6.67184448010936	6.51678442027203	6.73749822267101	7.34760024847195	6.46156399678962	6.85376567844639	6.02933098164948	6.21946715710882	6.66109546072292	6.27496090352453	6.3614265197959	7.04714767042509	6.111169182481	6.3027464857956	7.83038330626958	5.47164383775015	6.42014711898279	5.57776835585098	6.97839778716875	6.01668004982406	8.05773610447689	6.56364936727116	8.1547348041284	6.96065151532226	6.57057157285646	7.06301718713435	7.65684214453603	7.7684072205534	6.68556656139675	6.72259081555711	6.10336612088005	6.65138899080581	6.66030971956341
ANKRD36	8.34147491571671	8.14462829051682	9.05329469412049	9.49634615255096	8.63623033585086	7.78880727177676	9.2323857913759	7.64801718914872	7.65684214453603	5.44945395608567	8.05528913552589	3.61436663460541	7.62321435840963	7.83822385565725	9.45105941800045	9.78503638524366	7.11638936887047	7.36520704323936	8.21304597033252	9.82790083035996	6.90781094586715	8.17136465981475	6.63257194967159	5.31477554996034	7.78370787125141	6.61593747596086	8.53181017144608	7.24285835942637	6.66998811937596	6.90882485438515	7.90783234447186	4.90968232538006	7.40350130779069	6.78044484607138	8.71002912134735	7.1691738963506	8.98357217969658	6.8393115531601	9.73529867605722	7.81310323619362	8.50694737198181	8.00409901666181	10.2355537094809	9.65254574925142	7.62140106772261	8.07905551505161	5.854127874099	9.0975702101068	7.75702839823881
RP11-194N12.2	6.62720677974991	5.24753332784305	7.31598212304428	6.96318698886765	5.94994153643835	5.26347907369933	6.16805986376592	3.61705696266561	3.68173379886331	4.13262708561395	5.6180448329253	6.92194091983925	4.51781545121158	5.91170151059326	5.16535376618738	6.53210176483	5.39185374886148	2.94966073101661	6.27251816608422	6.38533985529222	3.30706110979753	4.70891367941624	3.76185167478581	2.62397843640881	4.24421649364923	5.89699960207629	2.73660202949753	5.7898407102294	5.26292320813498	4.85160177489266	5.78884189444412	6.04406790481354	4.54089733737423	2.60709255360264	4.96473429463283	4.88197644198171	4.58464182012571	5.65544715301429	6.43472820184389	5.55201488034178	4.52674441640919	4.78318271042418	6.16254148892211	7.38843321275174	3.86778988263796	6.261398199111	3.97733522717678	3.29514966576455	2.7961938589245
PPFIA1	8.52936654357479	7.74129880263998	7.32757739997461	7.54393747274866	7.89936646067287	7.37001442846356	7.3507968539334	7.10775036719166	6.86746654824522	6.90638068414735	7.45552416321932	5.92183835490513	6.65533178236923	7.7425889919869	8.33987644670808	8.14285617956536	7.90038152289521	7.80430937780223	8.26814066213794	5.88918933430834	7.4714238251053	7.70208486095988	7.7475649937776	7.34787694280216	7.48850907735916	7.76199086864105	7.96167385754036	6.97977626394495	7.35196514515484	7.28388446332564	8.10266718226015	7.51268270574648	7.8244138577128	7.4060720061696	8.31964333235901	7.53789392706967	7.96693147671284	7.80493063694971	7.81657034571373	7.85672805986155	7.44081975710479	8.05876074920481	8.28085739404302	8.30312247069904	7.61123672813151	7.98630159537174	8.02234718931348	8.21768708184806	7.80207600719176
KMT2E	9.33654225068388	9.12952994010656	9.52051908667561	9.56535498604028	9.08979328494106	9.23506800098671	9.23506800098671	9.09453027095236	8.63836045382404	8.79047876440033	9.29915801122307	7.80207600719176	8.69925676610987	8.30387947800863	8.74809911951525	8.86765624524327	8.00583510672307	8.76749586397038	8.7989101133423	9.06696441229404	8.08009716920179	8.48076674216637	7.77132322999135	7.58765040726054	8.07000285361372	7.67963778598958	8.74546075548099	8.34800072270649	9.24618422968808	8.83530259757869	9.10362484524926	7.7510652375102	8.09703000128296	8.18228072007719	9.81852689843189	8.27037462710365	8.75760590073512	8.65246718763029	9.63848502236423	9.06036164074649	8.99850597600112	9.31585928153518	9.84553388164051	10.0159238260116	9.03294845734317	9.40942566037501	8.00409901666181	9.62686680440265	9.32267909321858
ATP5B	10.4770167126187	11.2172756322884	10.9494760663158	11.0100517858514	11.56273919208	10.9347306108419	10.6942281692501	12.2867553807941	11.8450207145615	12.2371436373945	11.8109005813106	11.7656618222449	11.7975637732874	11.3844805678537	9.77074446816136	9.8699503197942	11.1359017157254	11.4109818221512	10.9013304839491	11.0647999967408	11.6972191236986	11.4109818221512	11.9740854975504	11.4906524638545	11.2754007367519	11.5316879872372	11.2172756322884	11.3336277925772	11.3802680197626	12.0961309266549	10.5477644119461	12.5476005658725	11.8666926217803	11.9452661694887	11.2240390113229	12.1316840072793	10.8961653361441	11.5935305289264	11.1044304291203	10.6766034368618	11.2599290147554	11.2557433647781	10.3782983128971	10.6444176868104	11.9807904478956	11.4354116550844	11.4024630403458	11.2029727779989	12.2777958590703
SEC62	10.3092031756429	10.685422591265	10.192312939122	10.2282650540895	10.6961734465752	10.3092031756429	10.3205672002713	10.466278018804	10.5620387245564	10.4697769428433	10.5187991126669	9.78114933383519	10.1844844771757	10.2311311450797	9.90348917844906	9.45460361494146	10.0236414231153	10.1735628650162	10.192312939122	9.58239997930369	10.1789782380628	10.3317426241217	10.3564306012913	10.0729397763094	9.83769020021193	10.188286978153	10.4308181099514	9.97792543022762	10.3000800500238	10.1189126812773	9.47210539790012	9.06156619054702	9.90679373003661	10.0664651965468	10.6580497952426	9.42809793412377	9.84553388164051	10.0804862181257	10.6696663598206	10.404410235662	10.5095965075394	10.884480025047	10.7243343944052	11.091528142689	10.7599644599874	10.8661764271235	10.5344762794526	11.042014818443	10.6832274147996
LIFR	8.23924756722493	6.86389541268871	7.04742616653163	7.0322115625763	7.74479010154723	6.12906384748862	5.99245309237768	5.57776835585098	6.5536652801938	6.2944105684216	6.92168789986635	5.15362550592503	6.66611139088991	7.4485883761573	6.88841665788058	8.56885442856114	8.1910712989824	7.2024529801569	8.42890394080688	7.37123679565735	7.39970741069432	7.87962992291956	7.45499513106557	7.17569078029831	7.15599405283764	8.07522150412498	6.48189519218671	6.31953006303588	7.11356661050723	5.54442811005403	7.51657830042226	6.13662724514195	6.29175815529114	5.46502293670906	8.58912784950885	5.96002289587718	7.64896351274222	7.28416095024304	7.86531927992418	7.85348251083542	8.57333584371033	7.55539806100608	9.00849884060938	8.75512504621648	7.5622850724874	8.16877066799032	8.26445333467774	8.87245977089131	7.76909647994498
ACBD5	9.23789694369413	8.944723312995	8.96004427349341	9.27697138211873	8.9869726359759	9.29437088581057	9.17157934453354	7.8855153224659	8.61140042349121	8.64745682919713	8.4824073171858	7.90952300144105	8.96949123733294	8.49262969934822	8.20383317847702	8.07522150412498	8.18698843518321	8.80385513769172	9.52993761042038	8.99168521535559	8.42215797132421	8.52370155886757	8.19368236871497	8.03451571923139	8.05666597284039	8.20342424927749	8.6315746065241	8.26483227929358	8.84805436981291	8.38715880516872	8.50262444671559	6.24538670988573	7.80753380446664	8.46239788216032	9.18225016294428	7.30395555442356	8.55041204492095	8.84781889412982	9.45384991318533	8.96949123733294	9.14586557744545	9.03712268790695	9.60154958798617	9.20064672130038	9.17210945421246	9.17836255201819	9.78201035466913	9.61701966353903	9.04654706856613
PSMB3	8.54157117148669	9.79326847005464	9.18968906317297	9.56447261577572	8.75858921042071	9.72692146567474	9.72053130120486	10.3335363689706	10.3853959164169	10.5920432276381	9.87113017914143	10.2716080771635	10.404410235662	9.9132826637108	9.23506800098671	8.94142521424497	9.83894784038641	10.018689134741	8.46021629311621	9.30844038456239	10.1909691327556	9.66150553296324	10.3711936594794	10.1703769279038	9.6963697910546	10.0816587519087	9.62605839359479	10.0879702396292	9.74990606194158	9.58579545499009	7.94095716255453	10.6424324302761	10.120241367522	9.91546864742813	8.84555924207662	10.3872379600113	9.29585572518974	9.49713446368341	9.08566151133819	9.10897686525433	9.07114035629682	9.36294071570192	8.62231765928601	8.34064065191169	9.61863670504196	9.29585572518974	7.81624059990351	8.91729316120379	9.57577391365833
RAB11FIP3	9.44028409785902	9.24618422968808	10.3433887932891	9.95485415100481	8.40566786244838	9.52919677809044	9.66748053599995	7.80207600719176	9.17324616673353	7.30757632647781	8.57886265151548	8.35162411169591	8.23845082089993	8.18228072007719	9.21087343773423	8.73963200256546	8.21376525963141	7.26706368091566	8.53314650541602	9.87213066713183	7.89349601019233	7.39813729298227	7.62650545121881	7.95325156293895	9.00971347151174	7.96657314347145	7.2546523337681	7.56406490310783	6.8373991001113	7.75401537752483	8.5802345420297	6.93632674551788	7.44793875356203	6.71417921416629	8.05126195575608	6.71783792352619	8.18923292149219	7.28475882404337	9.29437088581057	8.13700598940023	7.47622417933583	8.50426182578082	9.18094683481101	9.71687767281204	7.80173272006394	8.07447170783734	6.2679209211394	7.9511552049494	7.07434220547181
PCYOX1L	8.2150138871397	9.49239770529883	8.88128359641956	8.61365634794337	8.66276919141474	9.17448527337446	9.55704321008294	9.48066098792072	9.00793581675674	9.67112265858255	8.76368562443543	8.9168119466517	9.45610105976837	8.36414180499067	8.59190036885881	8.09948188791354	7.91529407884626	8.55093374229904	8.14285617956536	9.19343393957868	8.5436932153477	8.00199969073131	8.46325072088561	8.87626243321119	7.76944397220132	8.08222152542978	9.03645800737463	9.57892511599114	9.03168323687642	9.20129191557019	8.94626294248892	9.75577226420456	9.41938935608356	9.06571363611106	8.44542518216391	9.94776586737559	8.8179850253281	8.61630450718727	8.05528913552589	8.04054217116423	7.97830049609554	8.46284163335823	8.00648545203905	8.08944208679777	8.25651383319409	8.23513788341881	9.61953018989879	7.96864176276508	8.82782510903019
KMT2C	8.67633280903003	7.57327270112903	7.93633627464936	7.91670117269958	8.05666597284039	7.42979642277829	7.03247736913253	7.31104685528401	7.35167087198901	6.97814346646592	7.66741470311178	7.24003435640129	7.42775611348425	8.21043635718677	8.60347248873923	9.0682299678176	8.1921556601655	8.04192202330685	8.67814098433209	8.48453228986937	7.98115951432867	8.01226848203706	7.66683856761267	7.79041655182398	7.9755071226324	7.77071117602118	7.76711563972384	8.21649839627279	7.99745397555498	7.56376144630201	8.44871648891785	7.42454224377233	7.49772207383621	7.42837061217958	8.31386673807122	7.39243065824215	7.6146031323622	8.00822684280902	8.23551929134015	8.16416338344485	8.14322747825324	8.06760949637794	9.12581906600563	8.39270006090092	7.83166563840324	8.26051394192665	8.07691570276963	8.33442069960143	8.11551195914953
KAT6A	8.33672674953688	8.07215514001557	8.04529425569132	8.04671553951929	7.88452894794324	8.43142576231613	8.04980733518604	7.4482563123001	8.00747185305825	7.55715994317879	7.58363129979461	8.02234718931348	7.82141206995886	7.90680963069096	8.25055540141739	8.58152367564661	7.91805314051397	7.8670068480725	8.27313161644535	7.79461088791182	7.64060185645271	7.74354685783486	7.62587899132034	7.51742529435786	7.63513850918329	8.03662122435049	7.96514614099826	7.82570705822463	8.32279701872896	7.92379016453291	8.07871435301514	8.01090416182453	7.94703120221756	8.23147888010364	7.85981050485477	8.2620990326831	7.69952663415906	8.22398871563136	8.08155523768117	7.64029211799001	7.86438103791316	7.66434984269599	8.04420471295958	7.78774482165444	7.71174177185544	7.87962992291956	8.15050342301813	7.91529407884626	7.93025999635913
ME3	7.56039224966478	8.11980686059846	8.07729333415266	7.46145061441963	7.99297471369433	8.31271189689882	8.20633690586357	8.49135290141089	8.09566547239164	8.51682492793413	8.22918816038667	8.65162024100933	8.02588590903666	8.07072838400151	8.71391622644293	8.31504064548936	8.02620970091625	8.03351872258913	8.05666597284039	8.31082198229453	8.34147491571671	8.14724778576922	8.84459886846867	8.49850270041706	8.23883418358853	8.05393431933321	8.30312247069904	7.89081703467817	7.56470684347789	8.25174601588567	8.36194024235169	8.08296292910319	8.33793523284972	8.33629840438531	7.27164901893589	8.71956189721579	8.08516116873164	7.8510167098122	8.13090841233338	7.78370787125141	7.71872008578745	8.38359046883871	7.67034644800534	6.93632674551788	7.69475174296947	7.5276890069979	7.505232570918	7.47744838465142	8.24595920149327
RPS16P5	7.44169355547693	7.43100115775059	6.36859309384797	7.05303799269996	7.47712096396551	6.88262306533181	7.23320570424648	6.69701038760473	7.61613404077327	4.90125080921382	6.5373049038563	7.69543707853326	6.41008809669096	3.22912177776118	7.06667610732767	7.56197305975168	7.01986203677399	6.41883393257948	7.16865186789211	5.99095959650391	6.4427117498945	6.3964155950639	3.97020223011897	4.45483862972264	6.74939142240345	5.93662521090641	6.14449945153375	5.74155213178075	5.18246074653301	6.83467822519077	2.26003207640697	2.37753418880808	5.57147367367341	2.10030649474024	6.47895089209019	6.31521372865596	3.74452434266843	3.26711632530098	6.57057157285646	6.73045615139483	6.94068474565679	6.31642212837899	7.87482453023079	6.9354857496859	6.69808649059045	6.26165922906061	3.32054619967411	6.10082114472655	5.89727322708303
LOC202181	7.3219146582237	7.52518262922526	9.41782848125279	10.0224713401451	7.73055370951767	8.68644692777021	10.3973148866893	7.5909827092854	7.04159424598923	7.3095917507894	7.69857692088056	8.24191321119278	7.04325327775233	5.83368767327182	7.98596898061225	7.94033552620784	5.54947270642667	6.21652296685124	6.42900522480093	7.84731699920794	3.48929160211263	6.08691005174345	5.5309388637329	2.85777093921201	7.1284645936196	5.16160181800109	6.4435046678553	4.18953540415743	6.09850087274041	6.20136263882448	6.32876965075378	3.512106703239	5.94149802623091	4.87430193536675	6.51051152901799	4.74848948843191	6.45245695989891	5.20100423943437	8.39356005402862	6.81074723069464	6.98325029620669	8.14505952925197	9.8268221121864	9.27130447414841	5.91980720597243	6.80283934748772	5.02844864947873	6.96009625290544	5.34738156441277
PTMA	9.37989011177028	10.6381239246828	11.2478166827216	10.7751622622824	9.64884730662481	10.4906523289928	10.802251746156	10.3729350391201	10.2429895492653	10.2924967333386	9.81513809422599	10.7972330430393	10.1007403220379	9.79326847005464	10.3014183007019	10.6381239246828	9.94776586737559	9.83191537164696	10.7573772006056	10.1073457911415	9.75793931532619	10.1099685020082	9.68689916320602	9.90445022507361	9.93192204851377	9.98476564368686	9.81214267836081	9.46003917800188	9.46003917800188	9.24895014052893	10.4063815983779	9.25691859225051	8.79691603374044	9.39170374485928	9.75577226420456	9.35149491690018	10.3939696429884	9.09217714766256	10.1735628650162	10.1216220769243	9.85637239447326	9.66229694992382	10.4847631391395	10.368022849477	9.56799618817569	9.96506364423796	8.88827881984965	9.55633437729204	10.1176382552892
KLHL24	7.81590156127757	7.95497232543611	8.4849349665146	8.53761619160639	7.93434203880493	8.21839043333781	8.83530259757869	7.2878921824106	7.84337698873161	7.11104185514209	7.74973902222527	7.19896736899591	7.46368933524291	7.34198905212903	7.92379016453291	7.85608667562467	7.52832933043293	7.17647642123993	7.61123672813151	8.67267592680065	7.26230855935385	7.62587899132034	6.86820612503566	6.55880774671217	7.85168381477062	7.00344270837434	7.94463707525503	7.65468835730769	7.74818911185862	7.01958531877102	8.17747968807331	6.16935788289199	6.89145206233489	7.02012572898911	7.76518431132494	6.30042729914085	7.23916228200744	7.1191904805803	8.42718649698218	7.41156254756036	7.71716466126809	7.99077783781316	8.76368562443543	8.59967898465927	7.51361879281862	7.52518262922526	7.24285835942637	8.13591993049633	7.47233746782991
NIPBL	7.90749886187031	8.00782484746668	8.42257562074458	8.83181255790116	7.53726560918989	8.18228072007719	9.60672576554276	7.93231573879248	8.0094932791098	7.81973989282597	8.18812231105305	7.66281763056908	8.32352340850199	7.76231445510942	7.80896690371257	8.14067734482498	7.9098566486112	7.71716466126809	8.40566786244838	7.8352985634275	7.48184576768368	7.52451524551379	7.26230855935385	7.08921330484968	7.44643890671385	7.40687571882747	7.48307544225505	6.48948284497746	6.6366711117743	7.23429922255134	7.23893594875426	7.55294692266952	6.79666664235946	6.5663143651016	7.8771628004784	7.17363760016407	7.48005285315645	7.29039357866058	8.18518304790862	7.9696841871814	7.78370787125141	7.69543707853326	8.61365634794337	8.20564388594183	7.54325760733982	7.77226665943629	7.40321529163085	8.02620970091625	7.46458394787315
RHOQ	8.13848835126622	8.2411819010969	8.69177632929046	8.54813269224405	7.7700547958874	8.11481259887456	8.53026014450495	7.82570705822463	8.28271206936098	8.0938946031707	7.88356180442162	7.31486241872916	8.07905551505161	7.56136027168756	6.81024773522294	8.21802792915773	7.70299778878062	8.0380338417378	8.4334584871568	6.35913519024688	7.56530176749726	8.04016012640926	7.91297776383143	7.31567050486804	7.36548899503097	8.06459313075063	8.0508837885777	7.40754099728399	7.49654049198475	7.53183964426215	7.76518431132494	7.64060185645271	7.13079472912146	7.70669940157675	8.47466873476324	7.55383937227877	7.13427617752052	7.68712635122621	8.02166320115958	8.00371838052883	8.22287909634699	8.07905551505161	8.9135608395791	8.58739774101119	8.14285617956536	8.35289011759502	8.58699294851033	8.03837096819668	7.76490259732778
FGD4	7.78370787125141	7.93434203880493	7.610592848215	7.53240609455503	7.7697466746503	7.77657535484049	7.47944220337361	6.75542351930942	7.80556246864483	7.30473730106019	7.42561247304674	7.60388525267499	7.87263584291013	8.07404701412301	7.94562207749256	7.76809537147438	8.20490572834338	8.11584982538028	8.14357223227587	8.02940504488107	7.52013530198586	8.08766875793723	7.90305361908718	7.89936646067287	8.17355349964365	7.94063681689056	6.52280835528746	6.98553315864555	6.91464679131106	6.49924130211405	7.0322115625763	6.24055452863965	5.97805377356882	6.80365498212881	7.55888745794381	7.10217203734295	6.21214683981151	6.82270250596326	7.58175866918155	7.61158763430975	7.5616917610866	7.57925700411637	8.5562215072738	8.03560300244437	7.50299000567509	7.73680827908529	5.96435207639037	7.82643683743355	7.67095506136604
LRP4	9.15784559627292	7.96479946855041	9.27825863054992	8.92765982133471	8.51209760225187	7.93898520306836	8.19514400258148	7.38704335324654	6.41856714351356	5.00094594692414	8.12942460567019	5.86556847371226	7.36548899503097	8.35984481685422	9.66748053599995	9.86251747851756	8.6987795694109	8.71247670321096	9.47366855334969	9.08495328556296	8.21617418865747	8.24482019434784	8.3456605227696	8.75464847392692	8.11414512624917	9.21021147333739	8.62847366591982	8.71521639983686	9.01460413511163	8.07256731063376	9.9938998434156	8.65328080814872	8.23186716373603	8.72012005379884	9.71042618386309	7.95357189590439	8.89384491501802	8.32431284653779	8.67814098433209	8.89113725801218	9.40045695680602	8.19938255574988	9.92196402143879	9.50620373773635	7.89388037841714	8.8788289118332	8.84246421477828	9.12024520581851	8.51555203027289
RAD51C	6.83039411356262	6.76516013204197	6.65273890092842	5.89526601716539	7.42719293552553	6.36512782367834	6.74587131201616	8.21152541528513	7.77847270972815	7.88026149807994	7.98077323466411	6.94068474565679	7.47913393800094	7.69543707853326	6.2413489169865	6.56261815572148	7.53934550393858	7.5616917610866	6.88728698826051	5.99611016848589	7.96067015454497	7.48850907735916	7.65114230106645	7.98214981118795	7.63359176496942	7.98396147096766	8.13951034220951	8.362859389335	7.28359202978659	8.2957618101664	6.07647989846482	8.33750749603205	7.72839614240634	9.08247364693993	7.67359081173295	7.93965273586018	7.30222638557195	8.52105267550911	6.43635328444949	7.69313107967825	6.93434746764381	7.74973902222527	6.82903708265422	6.87961402400861	8.09767567019879	7.78271046524416	8.82927634169321	7.65291664369163	7.94198855118262
PALLD	7.96167385754036	6.72885800699053	7.41156254756036	6.90696640444602	7.50701751266887	6.84198908725671	8.38752736369763	6.31215229709799	6.79453003267819	6.5097847421164	6.70759453541578	5.92083513651111	6.72778456194481	7.90952300144105	7.26230855935385	9.09635266560181	8.04737724774265	7.3168473347544	7.13020578480525	8.04980733518604	7.18279165803783	7.48993528644906	7.73556830476954	7.73937358577204	7.69921205242005	8.15871200775412	7.41156254756036	7.7874430531464	7.05331854648175	7.52265128020152	7.13809650722017	6.54397476465891	6.50028003662987	7.71716466126809	7.88122149778907	7.28162006770638	7.7546396405036	7.51925725602415	7.70699323919402	7.51361879281862	7.53543568372402	7.04297685658493	8.32981319585607	8.60062357675932	7.04079096588483	7.55715994317879	7.67229900636898	7.66623164552522	7.29181510719723
CWC27	8.27273699222778	8.20967766241559	8.03124200528373	8.83897761313393	8.65607915780666	8.18159799728685	8.34332747794236	8.59053022306506	8.01365456037542	8.21376525963141	8.48411227578553	8.18192933995411	8.50048362376331	8.47547847359583	7.37296112336837	9.72692146567474	8.13344846993364	8.09767567019879	8.48543219811416	8.78389661207288	8.46527917923559	8.36112316369079	7.97439097687597	8.15194409341461	7.86969548601967	8.26051394192665	9.21087343773423	8.52495875094908	8.68030606259602	8.29611972356493	8.32748983365791	8.74999639266709	8.05393431933321	8.2549491487218	8.60016189894607	8.95159198313306	8.20342424927749	8.17822529915823	9.53068993247218	9.14102838378182	8.76061725962018	9.05514560032626	9.42809793412377	9.66663782010114	9.0729540635287	9.06394850804958	8.35643557794753	9.1324765980856	9.17448527337446
MT1M	7.28103279214933	6.3988319441403	8.9168119466517	7.77550532798604	7.2128885855237	6.6545640822643	7.40630971410179	6.74832025319893	6.90607319933276	8.06631897454732	7.58175866918155	7.31162218186779	7.14842513294615	6.43995944167497	7.07625446185748	8.69127025519025	6.64009044411755	7.08213196752327	7.23570541223657	6.59707184283014	6.57107096278311	7.27718518377836	7.59399512237641	5.79564431163394	5.64505157090561	8.26814066213794	8.36375812171499	5.88918933430834	5.15332877265682	4.45364617148277	4.82564764320123	6.71678646682662	6.73665488684141	8.27662415811617	7.76163991956269	6.75542351930942	7.57266950786035	7.21665818683866	7.39411465878918	6.81855405836036	8.4068904411848	7.38311482350318	8.69644017755308	8.4500244414528	6.85618234360154	7.69284897787905	8.90118220907705	7.85006937993234	7.27482915891412
MNT	9.21482964184434	10.9092050573199	10.9038239562905	10.7266558522634	8.73570469774814	10.8739328475984	10.8046639546404	9.50383433465152	11.0066248441596	10.0134842931364	9.72692146567474	9.79818870369311	9.78114933383519	9.29091638773249	9.52604893214208	9.82282717431094	8.36194024235169	8.55041204492095	9.40420435480385	9.65717726705052	8.52544876321541	8.93430073742783	8.45977724436993	9.47601410457051	8.71096623996716	8.69925676610987	8.93483952222032	9.19282676872886	9.03712268790695	8.6479420204907	9.62036225396483	7.75869875040709	8.18370547434055	8.92424791631786	9.24410750473082	8.02761509086531	9.90445022507361	8.39104006128088	9.93745593356254	8.73134225179744	9.05624149589981	9.34645909279815	9.43341024579531	9.68521193534654	8.66748070094133	8.66237176087244	9.14906604740406	9.40639964135051	8.13848835126622
DAZAP1	10.0586895539175	8.94031975457841	9.68422711501686	9.47050516036524	9.93416333859138	9.46896523392594	9.69840529023891	8.59687013904699	8.77541418647484	8.26051394192665	8.83033054327862	8.48205518220725	8.34720015298663	8.92651809344797	9.77548947045896	10.0449677627781	8.56370534194334	8.4876285216202	9.65884580541917	10.0931050481376	8.41809675894452	8.7439815061332	8.39757534181997	8.48283005221382	9.3443702229808	8.40852402987147	8.66659559132939	9.22235149330999	8.35865394290155	8.83033054327862	9.99631852776296	8.6997023593014	8.71341789550524	8.40646359348525	9.44094667815917	8.26520052863121	9.78697279625156	8.57025186397412	9.55783521720865	9.51810144393136	8.86929944506726	9.37245978826535	9.56186932216215	9.93527259821075	9.04178832683811	9.2323857913759	7.97210338680522	8.80579448879036	9.15852043547462
SOCS7	9.99055657466928	9.80719979259026	8.57935941703909	8.79347135819295	9.83769020021193	9.02098597429702	8.73570469774814	8.60432200481369	9.40045695680602	8.7989101133423	9.44481998652451	8.24783711685708	8.55041204492095	10.2953260005161	11.5830433726251	10.4361599002931	10.4753030626936	9.24272307308663	9.82076771745726	10.9461414923851	9.94433435879084	10.033124611646	9.99866145247319	10.0790691726943	10.6741555915757	10.2106498051454	8.79549783151902	9.504641527265	9.17274162982825	8.76703100979366	9.35212516959935	8.13920596093971	8.08261255382785	8.61585368303904	9.63233910697935	8.00090524256422	8.77151376181347	8.66041240344139	10.163310643227	9.960333232535	9.52604893214208	9.80432134660466	10.5344762794526	10.0409382990579	9.62036225396483	9.7277751521803	8.65067402177185	9.56272483968693	9.01241079263564
ZBED6	5.84054854866747	5.59694431248316	5.03401323694961	5.35196731469848	6.08869739052082	4.80745661157626	6.22155278231631	5.38096465824317	4.61322939799916	4.99192363570055	5.64037257052092	5.36472288319496	4.8768062382007	5.97501864096713	4.56027913990503	6.81074723069464	4.86110980202714	5.26811297571526	6.08119039130792	6.50497342144354	4.25303654039987	4.99033619214465	4.75247662059738	4.51411068775338	5.4332462108621	5.5309388637329	5.23108083380213	3.12615985696988	5.49348984308404	5.82023665635354	4.96445987511693	4.88466113594427	4.44600331405121	3.16870559912881	6.26510562051167	4.47485094171291	5.48561443317739	2.51053070406838	6.83331005077953	5.9658614316618	5.22309154763065	6.50000401344416	6.65714628776326	6.18413567877465	5.75685640519217	6.43109501138551	4.05234461311649	6.98351522256787	6.91413716600941
AFF1	8.08804766685757	6.48772961157862	6.9770378023468	6.93374403085982	7.20888417191483	6.55929477055929	7.03681462159515	5.95597322911831	6.16198923522666	6.79163851052964	7.01811952855353	5.55229020501053	6.34060752805649	8.20450250879393	8.2785995235518	9.51720388065175	8.35404582527927	7.85511050832309	8.00885927904092	6.81337896543911	8.18159799728685	7.96103081504638	7.91155106905454	8.28199449128161	8.01429552269715	7.8459478323869	8.65513811841891	6.6582635693603	7.73619602554229	6.84198908725671	7.80401543670407	6.42244826754393	6.89833790058046	7.16051186197257	8.10971216098713	7.68547915149512	8.02728219142732	7.93197333826563	8.29231125276129	7.1811475084647	7.82405443928435	8.20785494739655	8.80287715924078	8.11013546938225	8.14104880150491	8.05326018169772	9.01074177881035	8.69790805454647	7.9514944639873
RAP1GDS1	8.80477392264096	9.53472553061955	7.96202123968632	8.4922002746492	10.0547905314432	9.28181594447052	7.75138942550771	9.40719064581949	9.80913743389436	10.2623555973458	9.32125911700765	9.79427874051531	10.0463481523233	10.1688118372781	8.05773610447689	7.9511552049494	9.11433446564363	9.43341024579531	8.94085418043591	8.78902238401811	9.94209141319094	9.45841858561859	10.2519595405916	9.49563770605678	9.66065925023766	9.61111185010398	9.69330098262991	9.51810144393136	9.56708982618239	10.3000800500238	8.93430073742783	10.5477644119461	9.84658545014182	10.1832341981258	8.65890347997455	10.368022849477	8.95159198313306	10.17620159324	9.37761364638558	9.22718687204158	9.61204258461037	9.47920652398494	8.21082679370764	9.55077153458999	9.65974835204955	9.38962096269107	9.62937926110306	9.51095686786902	9.98243987682208
IQCA1	7.84012132457304	6.87745523853742	8.79595539415122	8.4972156237626	7.21812831219377	7.56255345844699	8.617284767706	7.27218512834982	6.80226028370098	6.92003660325724	7.50995192393885	7.26205118718646	6.77317580436695	6.16438437659766	7.04797063666697	8.65942479993415	5.87406192210111	6.59391171502711	6.5750629278507	6.87125093924031	6.23434138208628	6.26665727674427	5.40072094134093	5.83858616119384	7.40093081047182	5.72814420649338	5.83468463271617	5.93287661306673	6.25986247250174	5.82961196899057	7.16477878055812	6.66667841651191	5.79337382116603	4.83651258929317	7.09495547658247	5.66169010491093	5.92808023204254	6.50623779942903	8.66702863466555	6.41651105113331	6.12370605128247	7.43964128562774	8.24783711685708	7.87550305873732	6.79560149441141	7.08921330484968	5.32501157747681	7.40578788716336	6.64571038187737
NME1	8.66041240344139	8.93861034772891	8.15979562921699	8.14724778576922	9.960333232535	8.29074718011222	7.97652678144777	9.62036225396483	9.2902714402074	9.57659651883927	9.93527259821075	9.71127091059654	9.74111036786826	10.4185822044772	8.45769542853165	7.31252152485464	10.5438647683209	10.0993810024009	9.38895072419027	9.65065375691929	10.7751622622824	10.4201258942878	10.8986323553984	10.6381239246828	9.98831425000465	10.5742616455689	10.2652140514783	11.094565181626	10.9858313684486	10.5560698970493	8.71472934869034	11.4397274261058	10.7266558522634	10.6225667707602	9.27340964656457	11.1781248005475	9.71592798031098	10.5115867082916	9.82282717431094	10.2781798422595	10.8157176386036	9.94997834546789	8.96391555378024	8.35939324653759	10.7009144431439	10.1566534963003	7.86238864149851	10.010020830003	10.6028096264822
EPT1	7.922342330523	6.67962153868283	6.2259979145765	6.13784184973256	8.01058499866869	5.74655202867143	6.07838255346244	7.15492797304376	6.72857136042641	6.79666664235946	7.48062002516392	7.1543515626003	7.4300910462014	8.00273086294876	6.91789164716905	7.16504198368793	7.70017398491111	7.89805032190425	6.56337722434737	7.53666510974239	8.07976158475847	7.58823347475845	8.41307875794672	8.3774234129164	7.58078855531181	8.30232880167571	7.50671601180449	8.01298746266657	7.74945654381682	8.21460540568586	7.2662891780991	8.4711122382865	8.66748070094133	7.63178422129506	7.80493063694971	8.44871648891785	7.08414339084217	8.36153076904627	7.53424970667814	7.70983508833675	7.63453281404092	7.35508298840463	7.11181881700351	6.8171597250055	8.08084729790092	7.76067663122915	6.98916774252637	7.66741470311178	8.04980733518604
CCDC85C	7.40831597083065	7.10188855764086	6.64489533131827	7.30871819088788	7.22666390434285	7.40411421106828	7.31875048730552	6.66109546072292	6.72643048085781	6.56180629135511	6.91390060521199	6.68570425869779	5.69272303650015	6.47662841693686	7.34170770942906	7.30757632647781	6.87205038734857	6.61566767628706	6.86114714329101	5.8039227951291	6.16781058740994	6.50229827383346	5.63451599150631	5.30263921734852	5.03401323694961	6.81773778142243	6.64910033657895	6.81260969867146	6.51791076255507	6.80122634040152	6.34085905076483	6.71445358412692	5.02596583553662	5.93436968548163	6.81468337927431	6.39422539651703	5.41475572605422	6.19428151496237	5.49222027160014	5.67116586410169	6.66611139088991	6.72474695448496	7.26172988737163	7.24339564186089	6.49393513678659	6.73288671035663	7.08016680157311	6.4427117498945	6.25062461979407
CASP6	5.87902124269324	5.74506399011992	5.05341250869543	6.03195025837097	6.10593603711908	5.55252411328195	5.31186852661227	4.51984977165435	5.40702537363399	4.35816539410569	5.69813165215881	3.27259576290426	5.25335886584755	5.28011839289677	5.63023948371121	6.46556600451185	5.8028839686561	5.45405967127884	5.51116033731238	7.34424968019502	4.37646404040092	5.53828512394296	5.55645743017186	4.98527572493471	5.30802370901514	5.80949243111945	6.81745107196168	4.05695817487472	6.07594060888337	6.25035817570844	5.26576857714687	6.0644237795143	5.45708172179192	4.23966044240126	6.12295736477426	3.35440212037819	5.89018757323327	3.58397871423757	7.09825448272141	4.90804407558274	5.35658585886755	4.59290122876703	5.39586634742344	6.74339109030937	4.48110260312761	5.75240004511416	5.85677701263156	6.12420657533859	5.3470919063186
CEP85L	8.57474585003211	8.09913305672303	8.37012342393728	8.16593229418288	8.29231125276129	8.02303151711909	5.71453822206799	7.90239298790131	7.63359176496942	7.36942883629818	8.23924756722493	5.80437458218098	7.36193614962482	7.94632224782567	8.03941006845523	8.89488463283415	8.24482019434784	7.81250236492293	8.73179375253168	7.07546628445095	7.82075543655198	8.26286591618298	7.89185906133963	8.18159799728685	7.67229900636898	7.98293839420739	8.50563548107825	7.45158581125781	8.53411242449188	7.79394724510674	8.38403468676522	6.88674284711523	7.94063681689056	7.77100376306063	8.37241544202537	7.15599405283764	8.21882266169879	8.13848835126622	8.65162024100933	9.08136220050402	8.97859229755007	8.31535925707644	9.6393933418995	8.95671927371971	8.39962878071427	8.2949967656523	7.41630659293191	8.71391622644293	8.09703000128296
CCDC152	10.0021945205189	9.92004504722208	12.1400918951559	11.4354116550844	9.01987803066608	10.6357448238906	11.2557433647781	9.39387301544467	9.62201856096538	8.88386893844508	9.73803139559393	9.95583016841202	9.49563770605678	8.63343978995672	10.2667550369087	10.5920432276381	8.64745682919713	8.63343978995672	9.24334918368477	10.439769286074	8.2620990326831	8.51338679334472	7.80047181079087	7.90239298790131	9.64716187212621	8.33478037958047	8.65377175744006	9.11887966904437	8.09767567019879	8.34962734030675	10.1230063551386	8.03491729026475	8.38752736369763	7.7222023637537	8.64558669054734	7.49082567454049	8.86342943765426	8.20525511225186	9.70111267746186	8.9573162812392	8.1840829292306	8.8247662294992	10.2120092778319	9.80913743389436	7.73291770585823	8.24703585283617	7.51627793061837	8.38234719278105	8.03874745504283
ID4	8.34064065191169	8.03699606158816	9.01405081282261	8.99168521535559	7.63148565314789	6.85545994442499	8.6289165988045	7.07764810501711	7.17027981416879	6.34459974896969	8.10664978520917	7.36139760891296	7.40378220157656	7.63738238974339	8.6656360553104	9.60944386352785	8.49007487023608	8.37437535455473	7.71426887375871	8.33552499492862	7.59816735681576	8.02978702729795	7.6587337630051	7.46786474398491	6.94099582209445	8.61867717078291	7.88976908199364	7.80014422426294	7.68908933765107	6.42739978764159	7.50299000567509	6.10336612088005	6.15314602767092	6.32715300889314	8.02978702729795	6.39193461944325	7.26820065537641	7.61801696477643	7.55142617383574	7.97368883648294	8.21768708184806	7.85073334148241	9.22167250438306	8.72832768153643	7.65933729811741	7.83070328352231	7.87995387959509	7.98148789585326	7.04243118869526
SEPT7	10.6357448238906	10.2765075902159	10.1688118372781	10.2593640986677	10.4946222675085	10.09687808062	9.83894784038641	9.94556157559169	10.2652140514783	9.78201035466913	9.83292719985131	9.44481998652451	9.91109748721253	9.95226479776327	9.6252040763941	10.3286844533587	9.65345336022766	10.2175710950071	10.5641819385071	10.2765075902159	9.8434322798633	10.0282584858644	9.91888640017677	10.0943628846678	9.55482396912426	10.0510398064752	10.6788316566067	10.6961734465752	10.5880735049229	10.6335682766418	10.9858313684486	10.1538802018143	10.3123987387757	10.9917171904564	10.5826020272136	10.1293531672178	10.5002179077237	10.8157176386036	10.5862328488718	10.884480025047	10.6147562990528	10.6983018423857	10.9178561200851	10.9889094245958	10.6605834745308	10.5399330793243	10.5920432276381	10.719445963588	10.2968758790756
ANAPC16	9.02762172135575	9.38597853464056	10.3349622116711	10.3615838866988	8.27073198621629	9.75175737546318	9.9625013440941	9.01131299209288	8.90597398388943	8.62748162573014	9.15107864427864	9.16847241288467	9.04124604372388	8.48895054737572	9.45841858561859	10.6719683890242	8.8518284907949	8.59916539887254	9.44713768444275	9.41170809860054	8.5090028321158	8.67855639290179	8.37048581800927	8.73917248146226	9.2678206855574	8.55230353195103	8.84149255238248	8.61536718652728	8.55401978151645	8.31964333235901	9.46379241708377	8.22630928034495	8.52676728160019	8.00648545203905	8.94790477912827	8.4876285216202	9.23172274632723	8.55922152551211	8.95616526465083	8.79595539415122	8.31233115798844	8.46109765349436	9.50539322311	9.34576134272667	8.61365634794337	8.58444033124344	8.88176787192973	8.65113114517975	8.67986922737874
UBXN2A	9.53820062569997	9.26167960728207	10.9432860126082	10.6357448238906	8.85702479732327	9.67475165895034	10.4591651990201	9.00445185003205	9.33031901211329	8.67024755333343	9.23506800098671	9.89587251667241	9.1030332912177	8.43928464113091	9.76772602298324	10.439769286074	8.5419871565084	8.14724778576922	9.27130447414841	9.94556157559169	8.00713392120928	8.45683780560752	8.344050926869	8.6118989411102	9.72138751619471	8.2482253002188	8.78047283938802	8.74678623934733	7.85073334148241	8.45480386304656	9.36514635091811	7.97795100442665	7.88058224666829	7.65169551605011	8.87576026526739	8.40729093421639	9.22167250438306	8.56147555176837	9.48375268852164	8.76905528069064	8.75813122128057	8.68730107339233	9.83191537164696	9.37556566730705	8.68211143224183	8.75049422625403	7.92442314954221	8.65988950511254	8.2549491487218
SCAF11	8.27469790148729	7.61736396840551	7.64612638262524	7.70208486095988	7.96620762717306	7.71366346920937	8.14859863239281	7.30307617885732	7.4006488602232	6.69835543203774	7.55324993335407	6.11270926269036	6.89308213787525	7.86767984017119	8.06323838481492	8.28872167289194	7.38843321275174	7.60931331566534	8.25775383014106	8.33244010199943	7.28954231745797	7.96620762717306	7.31875048730552	7.76394975592904	7.43615349453359	7.55294692266952	7.94667634215848	7.79394724510674	7.52923600181389	7.82212915885989	8.53625685198742	7.28925628966217	7.69792858456634	6.94043967648791	8.04086994722213	7.65322936357018	8.362859389335	7.37662322371905	8.4504114246205	8.07072838400151	7.97104295207766	8.16733792720618	8.84555924207662	8.81652527622249	7.87230377621335	8.24937371107263	7.78846410668728	8.07367561898922	8.00161712216865
ITGB5	7.30190946039675	6.63094689132168	7.49993816769701	7.69921205242005	7.27333478842593	6.34005958719692	6.9348792686027	6.17547213000579	6.00685035792165	5.92855769967078	7.07597291611417	5.53218513528231	5.96150611948717	7.27333478842593	7.13867341547811	8.74106254868103	7.55770643089286	6.72209792927436	7.38961636519614	6.58719817742896	7.52109541136248	7.33244684927664	7.4780599317894	7.39623588074754	7.0932179601364	7.81784662029329	6.06388889818245	6.77580352864526	7.60471295792184	6.36306683534912	5.99918201593863	6.6574342383503	5.40428317156785	6.76741287887458	7.52645237249568	6.33985122711983	6.2768907078988	6.27664412740868	6.72965873471531	7.22329247607859	7.42866963517766	6.61168637973696	7.71964200571617	8.32352340850199	6.58060154515256	7.3219146582237	7.04488064944937	6.65562085657555	6.80339537400412
COPG2IT1	11.4906524638545	11.8533593434017	9.88946870866477	9.74207813230579	12.0195357362976	11.1392474118407	10.5843746053048	11.0170081981957	11.2357563743437	11.1781248005475	11.5879677556296	11.1112364970068	11.448662486281	11.8935678206026	12.2777958590703	11.2357563743437	12.1231009850353	12.4646675675312	12.0030831963005	11.2206857942199	12.5802422732702	11.9231911890043	12.6096092045182	12.8752205808255	11.6605930971731	12.8331589081597	12.4893651722498	12.6279959311817	12.8548184538903	12.450443893648	12.339531161111	12.7360614608827	13.0674571629134	12.9692089993255	11.6552066963305	12.6982404209553	12.3983752642361	12.6433347790123	11.7152492441358	11.9875225015426	12.0882384057272	11.7656618222449	10.9208127627053	11.1574550936381	11.8533593434017	11.9153950111846	12.4106953607287	12.0030831963005	11.6490763725418
NLN	8.42296753993572	8.81606675378096	10.3222302137636	9.99989365097824	8.15398672163999	9.501284237731	9.90012470583173	8.53411242449188	8.66089698330624	8.45124796054104	8.63482583385143	9.67563475516453	8.6315746065241	7.92126751850665	9.11620513048263	9.63328485398303	7.99810512985219	7.72808196966333	8.35044519632401	9.67924177330598	7.47779315391709	7.88452894794324	7.43159299782251	7.58710469236139	8.57333584371033	7.45876086880898	8.40203891005807	8.55660862728585	8.12122144574253	7.8627011177798	9.13070987582711	7.76429082716903	8.37241544202537	7.89081703467817	8.08766875793723	7.24197675981377	8.94739684445787	8.07404701412301	9.17448527337446	8.27939497407457	7.96479946855041	8.37241544202537	9.00239712043497	9.22653157386431	7.96582252032968	7.93930168040516	7.89116988956929	8.12649227321828	7.73909271903411
SMC3	6.9376929781127	6.85873993330734	6.90669929922962	6.50417155435943	7.7444917788733	5.95874071100898	7.2368278429656	6.93260032014166	6.53701844762598	6.42629554298963	6.74939142240345	5.92784720485142	6.78893362475657	6.81583827609693	7.07009095693751	7.27936245699316	7.13109229529583	7.36025017926392	7.03025494564365	6.99535044798734	6.86196533738806	7.20131771193657	6.74212734992166	6.85748526885419	6.78044484607138	6.83795626437378	6.82687375633176	6.77288831887836	7.29411748523236	5.98704548540836	6.64785205205949	7.12817488010867	6.23641932052621	6.17829728234765	7.52991501303774	6.16836084922847	6.58136781333861	5.93238212871081	7.80111618001449	7.14008808168431	7.56883004408178	7.69888314854156	8.10664978520917	7.82677807929634	7.59666992218286	7.75042033712994	7.22105001367381	8.03662122435049	7.3972101822906
TP53INP1	6.07035741257911	5.40020223379343	5.23841767472372	5.01468470668513	5.82373287956588	4.55186927903218	4.51119672338832	4.13305594646409	4.53406106729763	3.89247258022244	4.75037059612104	4.09551255068636	4.66181603407297	5.64532296785224	6.35306419566408	6.37962980131269	5.84701168729202	6.18101926766542	6.6328646560856	5.39451550826974	5.14736642480814	6.20058092373336	5.51348347569014	5.1579286838621	6.28775632347729	5.94942911734261	5.17562917331388	4.7422119471328	6.21515065318782	5.06638759373537	6.0392607433069	5.8125524441378	6.73561016109238	4.41939067244362	5.9757338500374	5.42628742417747	6.08214512339656	5.04899035738104	4.18569042075731	5.7625358495625	5.85387055935685	5.29740406100483	6.54582671761519	6.87500301332905	5.14037333183884	5.71555946065117	6.89557870204563	5.07684163382968	5.44602115053731
SEPT9	9.16916131737947	9.09515865009532	8.39879841324598	9.32054337571089	8.73429624781577	9.30244036901513	8.30387947800863	9.21221038222113	8.53107234502872	8.99340361898199	9.26581846252969	7.96307324163608	8.93041029326458	8.2288317472608	8.63300507630885	8.12442291857574	8.64073414889319	8.07622967251507	9.75479361289163	8.53181017144608	8.19071112793906	8.76749586397038	8.7476522835912	9.1174947111442	8.16987875875931	8.83993347071208	9.192268532632	9.45525901430675	9.23104428138341	9.15235207833954	10.4255844871668	9.95914172453887	9.83894784038641	9.504641527265	9.27974308228328	10.2162064064464	9.79818870369311	9.5221107928511	9.09029866915447	10.0879702396292	9.88622378313234	9.41398864963691	9.44558353259388	9.65065375691929	9.73529867605722	9.52841663762447	8.4711122382865	8.75562760654987	9.22782375386672
ZBTB4	10.1993826159822	9.98938096504232	10.4885237229684	10.4063815983779	10.2877280101662	10.3853959164169	10.528499362796	9.90679373003661	9.8290046416997	10.0124076580616	10.1735628650162	10.2324962704144	9.86251747851756	10.0679684222378	11.1255621161534	11.4109818221512	10.4185822044772	10.5942793828621	11.2675272861331	11.0776730618116	9.84235529387469	10.3695289700887	9.98590307725653	9.97551197037447	10.2765075902159	10.0067046319737	10.5245326688124	10.2732826183703	10.2022253121973	10.1735628650162	10.3853959164169	9.71412448049368	10.0089103044965	9.73038463411994	10.3465666480734	9.47291398149754	11.1149497432136	10.1007403220379	10.7627081166417	10.6128345345318	10.7948236158151	10.6832274147996	11.2793467181711	11.2958048064839	10.4591651990201	10.6381239246828	10.9432860126082	10.5322278090249	10.1871322588384
CHERP	9.19404997029605	9.2070573834897	9.06216773351788	8.94739684445787	8.74152915742787	8.91201159461847	9.07895646170423	8.16877066799032	8.79294530102697	8.30162650916557	8.52238215075571	7.70829543111846	8.36194024235169	8.71002912134735	9.17388073805125	9.33572929338631	8.53026014450495	8.09530536451731	8.65463218974412	8.1809116810728	8.44700245905117	8.29762836996207	8.19586870300943	8.20743384399398	8.70911776110198	8.28836507102338	7.76777424069985	7.18764586878308	7.62615700396117	7.54481550745608	7.67899940604621	6.43635328444949	6.96089902547464	7.39411465878918	8.65844774422129	6.82054169054395	8.3708752009493	7.66683856761267	8.82319847960074	8.42257562074458	8.47840426441487	8.62517913115186	8.89690627309212	8.97239093642153	8.26286591618298	8.54909319120738	8.1547348041284	8.67315857296907	8.18370547434055
ATF7IP	9.03294845734317	8.6479420204907	9.78697279625156	9.59067743996162	8.4922002746492	9.18165073561827	9.80625579881438	8.4669846444447	8.74016881976601	8.39646285896713	8.35865394290155	9.4822127853849	8.68353189688476	8.55705775846761	9.12833001014741	9.48136827334769	8.50182548073073	8.25413942590746	9.02333718791131	9.5340055737058	8.21578232650369	8.77398142767379	8.31044785346295	8.50563548107825	8.944723312995	8.34923966157175	8.18518304790862	8.7641901873306	8.29347981673413	8.24631507837184	9.57812600370818	8.3267130501723	8.27974359858942	8.20165568395467	8.6892830429409	7.95216329811671	9.24131676920457	8.22848364066897	8.67217731595125	8.59236640230508	8.50472128056727	8.35760709872867	9.00071364618846	9.31518058621182	8.17285222610859	8.53026014450495	7.9936422625719	8.42596427499065	7.9589931798113
MEGF10	8.66471240172719	9.18094683481101	8.8618628811442	9.04124604372388	8.11481259887456	7.81943523907689	8.51254978790864	7.38616146007663	8.55272148611857	7.45909248289491	8.12330321027221	6.98755457277917	7.4482563123001	8.43600644815875	7.8997058034383	9.32125911700765	7.78149313196874	8.33094802987029	9.33654225068388	7.33767436449941	7.66281763056908	8.8253181035232	7.80856350339359	7.56616997706841	7.82503597452887	8.23624797784257	8.45518664732714	8.16380920903404	8.15050342301813	7.22956935040691	8.44542518216391	6.56922253366704	7.3177934324517	7.15292038065911	8.45807779943398	7.53331119137716	7.20922528284717	7.80721618503191	8.33283802521691	8.65113114517975	8.95671927371971	8.40006273031119	9.73902843608643	9.47210539790012	8.29190526693206	8.85548957340769	8.80385513769172	8.3142323200077	8.34446098534019
ADD3	11.164054891469	10.2091455033139	10.9701573602802	11.0776730618116	10.0956016604578	9.62036225396483	10.9401971135782	9.89258018486969	10.0741523366696	9.05797471166622	10.2120092778319	9.42225784411734	9.50383433465152	10.2562878322587	10.541913689325	12.1231009850353	10.503887661349	10.4414121307773	10.5721205270087	11.0977176842723	10.3416366362508	10.705317263037	10.159352291864	10.4414121307773	10.5303793438205	10.7448258416157	10.5699949094988	10.033124611646	10.4308181099514	9.58667504381987	10.8447964993273	9.56030322090824	10.192312939122	9.87621771515363	11.1815004192208	9.9927345537946	10.4680176873416	10.1688118372781	10.3286844533587	9.94556157559169	10.7243343944052	9.98476564368686	11.6261433532736	10.884480025047	9.97444437381527	10.5598417356404	9.36514635091811	10.7171238598903	10.4885237229684
GFAP	10.9674829196662	11.4530888461781	11.8935678206026	12.3510168926789	9.82076771745726	10.7009144431439	11.4530888461781	10.2637409772326	9.81968781882558	9.8308502288711	10.799927522505	9.05157181247713	9.95804333933835	10.5267173340432	13.1801077246419	13.8029344771372	12.4106953607287	10.6766034368618	11.0576560296339	11.7464235773921	11.1745457411888	10.6580497952426	11.5577664457768	11.4662574770853	9.31857540224863	11.4354116550844	10.9858313684486	10.2984813367778	10.6293542046012	8.05198328014706	11.8246568718682	9.36369212305998	9.5221107928511	9.53902051601405	10.1818838244941	10.3817766498382	10.229798570598	8.69506824935375	10.1400996936112	9.53554983738946	10.7972330430393	10.2749928859274	12.1869664047849	11.1781248005475	9.80219730676542	9.70306039322823	6.15811436419784	9.88733161485088	10.1936885830468
RBM25	9.71501903602383	9.30244036901513	10.229798570598	10.2637409772326	9.91757504330165	9.56107960803626	10.4451930399262	9.57315236772416	8.82731100245243	9.16786805467215	9.30424024915351	9.35344857466607	9.11887966904437	9.41639945978696	10.1579212015986	10.192312939122	8.98584004244954	9.00568254982202	9.53729757072401	10.1020498919916	8.80780195606013	9.24686221616052	8.35865394290155	8.50262444671559	9.10007551556321	8.30969164797974	9.52133867768082	9.09088932883248	8.94893102491651	8.56015657231212	9.57979169037407	8.23374917162744	8.04605118520515	9.08683517917309	9.39674967723351	8.08629935509202	9.84880662732084	8.65113114517975	10.719445963588	9.9625013440941	9.06453455813344	9.67649239350479	10.4219407341466	10.7406255602817	9.12210591085121	9.47131846577997	8.03595174633023	9.63233910697935	9.25221407580649
EMC4	8.45518664732714	8.97184303223152	8.88715096362854	8.84195456845041	9.31981770992559	9.00910757739953	8.98995996668483	10.2815798285614	9.43642012720553	10.2192766417831	10.0891335627354	9.50304479887644	9.9927345537946	9.11007040724393	7.29734027339445	8.39691534517967	8.79500731171756	9.6963697910546	8.26960503471287	8.22630928034495	9.6366827950664	9.49239770529883	9.66065925023766	9.28518925942162	8.30855706343471	9.5407625782949	9.80913743389436	9.36804659601789	9.77813924737134	9.93865281801171	8.54769567420269	9.69530719508771	9.68321028109684	9.69933531533036	9.05391323262835	9.67204206229991	8.65463218974412	9.98243987682208	10.2049160513993	9.03712268790695	9.35780668326017	9.60154958798617	8.58739774101119	8.17172576919151	10.2698480899898	9.73439277998927	9.67924177330598	9.66663782010114	9.64794697825095
CMBL	9.75577226420456	9.71862745112689	11.6666199070716	11.164054891469	8.9211030031823	10.4098238843825	11.0880570744229	9.74490201603382	9.75275981184599	9.4265897932048	9.87621771515363	10.7751622622824	9.96140070336349	8.97912546368947	10.1034670571574	10.9401971135782	9.04124604372388	8.89113725801218	9.4614335922662	11.0384825506489	8.53991321463025	8.98532705225726	8.71472934869034	9.2323857913759	9.70952431989869	8.77056496413195	9.32194302458309	9.4265897932048	9.035918891362	9.09387410011675	10.3014183007019	8.67633280903003	9.02939689011558	9.24410750473082	9.32267909321858	8.39144486817351	10.0879702396292	8.94945049966364	10.0224713401451	9.38518032973119	8.9226919235868	9.35424973622524	10.0409382990579	9.93636912106474	8.81297429417221	8.75277843828261	8.65418173151353	9.1276096135597	8.59782744381306
BRAF	7.94983640369687	7.52169146102463	7.447600278773	7.80335300806447	7.8450167632126	7.63260937056117	7.32959355679263	7.29734027339445	7.60298143843836	7.77783565664953	7.63640470722061	8.18698843518321	7.88356180442162	8.46284163335823	7.52832933043293	6.79349368572633	8.29541784985024	8.58288143871491	7.83921168331376	7.54074734686788	8.42970685142473	8.18881592633367	8.46109765349436	8.51929002971448	7.80753380446664	8.27073198621629	7.57392680875181	8.42467324216047	7.81943523907689	8.19824819734901	8.01298746266657	8.53493647551454	8.26997547369283	8.20967766241559	8.25568720328467	8.41182899301533	7.46786474398491	8.35249908063918	7.75741335329363	8.00513881461796	7.95999419775211	8.03837096819668	7.02564339891993	7.83009869991757	8.4334584871568	8.21727734909737	8.28122622793646	8.0091861509031	8.01193369941729
NDUFA7	6.15470549184519	7.60564612177893	3.85771282836278	7.98148789585326	7.5305494137275	7.84469541900552	6.02709002189716	8.60875832080318	8.9869726359759	9.2169169709592	7.88122149778907	8.68258391026601	8.55139262576168	7.34491921109997	6.72857136042641	6.76272616244297	6.67406040882249	7.55914885710584	6.69966871638455	3.48714161569544	7.82248312757222	7.83070328352231	7.7584099340745	7.33129598732901	6.87255943325352	7.47476267889258	8.85023873956194	7.24590818719281	7.33448704998949	7.87858116253757	4.69387106025534	8.50048362376331	7.95357189590439	8.52450159331707	6.63548242696164	8.36729878294466	6.65350220676741	7.36788493375731	7.59724891156674	7.13478897589469	7.28954231745797	7.83851827915828	6.28497604982524	6.75808164250832	8.12942460567019	7.41893492866565	6.66881630956328	7.46813377923568	8.00480706166171
ANKDD1A	9.03352659880575	7.3972101822906	7.38404022974491	6.5536652801938	8.48327461594181	7.1977924856072	7.72524553650363	7.45499513106557	6.58396000210298	7.05945924958933	7.44943061074609	6.91376375230539	6.87151017482383	7.46786474398491	8.95104280146991	9.28729519788507	7.91739750002558	8.38061926705292	8.43729012575097	8.2452242665552	7.59303337791887	8.3456605227696	7.70145221074871	7.4497360502205	8.57610495085789	7.25971619703401	7.38961636519614	7.93126375652467	7.62713507494801	8.04877566001695	8.78289293958876	7.2522667680816	7.60931331566534	7.77071117602118	7.7475649937776	5.42755401548228	8.3089254559223	7.68547915149512	8.79094420780842	8.03386562020681	7.61158763430975	8.18623577370866	9.49634615255096	8.38440731337454	7.56105633012668	7.76033368025697	8.69030950860718	7.62021434659814	7.47323876462926
DDIT4	7.89349601019233	6.78674156250555	8.20419374709996	7.95052707140409	8.40409256163119	7.38192987109926	7.55324993335407	5.68426398701989	7.28866889814753	6.45784078693718	8.75707838957823	7.5814243853896	6.87635811019417	8.40566786244838	9.7277751521803	11.3933867588832	9.07417798810274	8.96790523264163	9.31518058621182	8.65246718763029	8.40522601207524	8.31311371842369	8.75225672986804	8.76007883602943	8.31535925707644	8.51929002971448	7.67264741537028	7.1727893727994	7.90305361908718	8.11864473210904	8.85128250336115	8.32981319585607	7.20016450284361	6.47895089209019	9.26167960728207	9.22839061930661	8.32632431259691	7.73878616747289	7.36084793715083	7.08976305000595	8.94031975457841	8.22026096435494	9.35919995695712	9.27063451070544	7.45269609745846	8.11264935738363	6.32451999930466	8.32981319585607	9.13993196868052
NACC2	8.81501803603564	8.83033054327862	9.91435539452837	10.3077213866373	7.71207232991639	8.95214723419164	9.56186932216215	8.53181017144608	8.32279701872896	8.6352886242636	8.68499961016323	8.41920727247342	8.49892774172735	8.05876074920481	8.60474940734744	10.3817766498382	8.86649204478655	8.96894183268559	10.0729397763094	9.12089970668067	8.1522827539795	8.80092243383688	8.26671418524354	8.04118521101524	7.64222061882993	9.16479645846115	8.52323468281861	7.84898484209663	8.65702515468184	7.91121070887161	7.51448086173194	8.44295325312475	7.04459031990302	8.18192933995411	8.46284163335823	7.88942679941052	8.68030606259602	7.68337607229439	8.73273961880821	7.81973989282597	8.06794873455604	8.23551929134015	8.98818149748949	9.36436217814277	7.92476637033357	8.50821816761105	8.19175378218582	8.08369318273437	8.97300033358945
BLVRA	7.61158763430975	8.17355349964365	7.71747393161783	7.29786094699048	8.04529425569132	7.76231445510942	7.59579185312792	8.71391622644293	8.14392685127845	8.76849830938715	8.26328735064826	7.73840847120938	8.19440471483683	7.85891294615581	6.4462427871478	7.02879688560085	7.53877567927883	8.04810964197186	7.87031261297427	7.51657830042226	7.85672805986155	8.07729333415266	8.23034436821829	8.29925412824699	7.25764838104938	8.12764906531936	9.01872388423091	8.61004996742975	8.14462829051682	8.68686767143202	8.14540942689901	8.77002872394007	8.72931567569261	9.27130447414841	7.77450305540092	8.5628559784143	8.3468225506701	8.68686767143202	8.31386673807122	8.78336539184351	8.3436775556683	8.19175378218582	8.08703207090602	8.07622967251507	8.7848544732842	8.58386584441478	8.70911776110198	8.27428571571569	8.60432200481369
PMP2	10.3973148866893	9.88845774998869	10.3817766498382	10.3123987387757	9.37989011177028	8.61140042349121	10.5699949094988	9.79818870369311	8.94303043074139	8.72883510936725	9.18968906317297	6.28939725493903	8.72259642321924	8.80727654699189	9.67649239350479	10.5942793828621	8.97002571495207	9.53820062569997	10.6832274147996	8.92984062233296	9.41639945978696	9.61111185010398	9.61024479377923	8.88386893844508	7.65933729811741	9.69530719508771	10.1176382552892	9.50698973198562	8.96391555378024	8.06631897454732	9.78503638524366	7.46085587113125	8.25134617530109	9.08307077388782	9.91546864742813	7.34288110568717	8.68353189688476	8.31082198229453	9.61111185010398	10.0172488582457	9.99055657466928	9.70952431989869	11.4619769414	10.4680176873416	10.4625086599399	10.3349622116711	9.80319345813651	9.83480775480932	10.0499968698426
AP3M2	9.25885790375971	9.5221107928511	8.64695950984912	8.9226919235868	10.0248160646991	9.21285745563993	8.58368297285647	10.0124076580616	9.465935250479	10.0918267408485	10.2861857186163	9.63032685245875	9.81011533765197	9.99055657466928	9.10713878406189	8.46614815476663	10.3630703422578	10.0211957123938	8.98465970301323	8.83802708078017	10.2148439893872	9.67829052831202	10.5942793828621	10.5206733168872	9.92196402143879	10.2799174028414	10.2968758790756	9.56967160718543	9.56890768326226	10.4625086599399	9.60864023988197	10.6741555915757	10.7009144431439	10.5965480184729	9.39320052829573	10.6921892816162	9.69933531533036	10.4430756102109	9.39529767946593	9.65884580541917	9.37911673894868	9.74018927944081	8.56576477205973	9.76670299553858	10.0499968698426	9.59421809221258	10.1844844771757	9.48846751025179	9.98938096504232
SMAD1	9.02040671391749	7.99745397555498	6.47557315815903	7.62111348226491	8.31461542449213	7.56376144630201	8.1921556601655	7.92379016453291	7.37662322371905	7.4106650158917	8.29541784985024	5.5704411934532	7.10856862526856	7.75073820308602	8.28911824203073	8.24191321119278	7.73909271903411	8.60614371508344	8.78182546353984	7.91121070887161	7.81657034571373	8.16314929714309	7.98596898061225	7.77689636213609	8.27155669113033	7.77293824951984	8.22555329873534	5.95774232486155	6.87255943325352	7.57392680875181	7.65351743197164	7.55450472831288	6.60037795379622	6.44569220641133	8.93808264528905	7.4253371306322	6.47382632530276	7.94063681689056	8.73816350663597	7.93598574661999	8.20419374709996	8.43013814643244	8.72012005379884	8.94739684445787	8.21152541528513	8.04840478641189	7.91968083217753	8.52238215075571	8.45357288403715
PNISR	10.9347306108419	10.1789782380628	10.7726916437531	10.6312828684812	9.88845774998869	9.89474504301933	10.6696663598206	10.0307669396462	9.86571994285432	9.44328480516537	10.1775369159398	9.49144911340405	9.29168627212016	9.960333232535	10.4414121307773	11.2137627393853	10.0381948227171	9.89912046321368	10.1414534383637	10.516931833631	9.448754681078	9.92312001391538	9.01181699147442	9.46740699673142	10.5095965075394	9.36874688548157	10.2282650540895	9.98357969201772	9.78008623948569	10.1280227404773	10.6899375109773	9.2902714402074	10.0499968698426	10.1467847525894	10.9291470525492	9.70306039322823	10.3853959164169	9.91109748721253	10.7266558522634	10.2448218100987	10.2579450988478	9.79818870369311	10.9586648679509	10.4770167126187	9.47441829984242	9.72863351130186	9.48136827334769	10.1454400353479	9.51720388065175
KNOP1	7.09005999327288	7.23288309738336	8.17022438582226	7.91364659873136	7.12936381096295	7.14095797749766	8.35721667342475	7.58332008561781	7.5616917610866	7.17196768748735	6.97564789040821	7.2912637535346	7.26965547049871	6.94751796959285	7.05303799269996	7.15232613614181	6.83145296337335	6.66911950958219	7.33506932628484	8.00371838052883	6.57323573960299	6.99121248096624	6.24911129951836	6.29721309381033	6.67106134553356	6.98098229750916	7.59610081726326	7.56911513862403	7.10720939532548	6.76874788634104	7.362815934437	6.51978038729187	7.4980411139692	5.58150299855027	6.6366711117743	6.71835962066034	5.60318435347164	7.04936374286812	7.1498617378846	7.20524301891017	7.25733701424498	7.1596895759219	7.65199732580896	7.49741269687032	6.94014835257423	7.0914468333796	6.4962692323517	6.76951348552743	6.62692429393262
BRE	8.29113449007635	8.94687343949087	8.86292688271273	8.82009580604014	8.58789085646745	8.7129613370097	8.91571693145895	9.33572929338631	9.016885690169	9.21557241519573	9.24618422968808	9.03051452809272	9.1324765980856	8.4719813368287	8.46021629311621	7.2368278429656	8.35760709872867	8.41557339694435	8.11049935416363	7.57361215081091	8.51032894961413	8.26595987948811	8.71865609382055	8.82980651464249	8.20927615813411	8.59279613135136	7.91087907142108	8.47505291891322	8.38440731337454	8.58103501890398	8.50341570992615	8.87134068160026	8.62932757117605	8.7072339008952	8.4719813368287	8.99168521535559	7.87995387959509	8.23298264325889	7.72127472453949	8.46109765349436	8.74635333772331	8.39270006090092	7.71398806544268	8.11864473210904	8.27073198621629	8.01645454433646	7.60531690268199	8.01716667563805	8.37012342393728
MXI1	10.2765075902159	9.64364922764577	10.2252606109631	9.70306039322823	9.465935250479	9.19343393957868	9.95226479776327	9.14650464330982	9.41639945978696	8.90169853603613	9.5586115119507	9.03899655753544	8.86880277325442	8.71433330776112	8.71521639983686	10.5322278090249	9.50779874640028	9.16422617089357	10.705317263037	9.80625579881438	8.61497731236292	9.32822290221265	8.70292455775808	9.21557241519573	9.21021147333739	9.46304635011834	10.0639216240457	9.4822127853849	9.77074446816136	9.59908964822186	10.6049802894598	9.56967160718543	9.80719979259026	9.93636912106474	10.545909202379	9.58667504381987	9.61783136248324	9.74207813230579	10.0613823318054	10.2667550369087	10.7335255468402	9.43806464694973	11.0170081981957	11.1953489158939	10.516931833631	10.4451930399262	9.21753667828368	10.1305008901746	10.528499362796
SYMPK	6.9786614910198	7.08697927607616	8.42759503299722	8.95784334910669	6.45118058635184	8.17136465981475	8.25528183243646	6.9376929781127	7.34026439018302	6.94238299956275	6.75235715177273	5.94415913292814	7.37784540184937	6.0902621557781	7.20552658456592	7.08555927391338	6.38017727087278	5.68604101396576	7.02425559322662	8.38015763872119	6.02072684741382	6.6366711117743	6.41488941452785	6.29622304905318	6.04434292535537	6.13079762093301	6.0035738629509	6.48922801029718	4.59055680333844	6.6529887191508	7.23373722328891	6.01722327177581	5.63353996941188	5.70441692931297	6.45784078693718	5.93739614550892	6.25186678440889	6.03119066516628	6.96346707892942	6.29490587662972	5.62042422647187	6.61142769797034	6.99841564504779	7.40496365327307	6.18007490912995	6.24257972983322	5.3443909082953	5.94415913292814	6.12395658917548
N4BP1	8.4876285216202	8.60474940734744	9.00445185003205	8.77735064779604	8.57886265151548	8.2853522705351	8.59782744381306	8.26595987948811	8.42718649698218	8.33832830690153	8.43644643007744	8.28343303343244	8.12649227321828	8.00022406202556	8.6479420204907	8.18659461900817	8.43264450199146	7.85643918595583	8.59190036885881	8.41182899301533	7.87583471631575	8.14505952925197	7.8620807087061	8.12330321027221	8.26483227929358	7.96827283448036	8.19938255574988	8.03251898117396	7.5305494137275	8.12942460567019	8.54281087603344	7.6587337630051	7.72350700440388	8.00234717599195	8.72012005379884	7.3260733079626	8.48076674216637	7.78370787125141	8.97123924415248	8.67217731595125	8.99222372639888	8.31615305166682	8.40046367401336	8.89850704283284	8.48368947879988	8.58739774101119	7.90952300144105	8.49640986200616	7.85542942308651
LOC100272216	8.31196445697329	8.10228997518421	8.96283104757392	9.06453455813344	8.77497929183924	8.50389142953188	8.23444078633781	7.41009893646857	8.24937371107263	7.27275252926062	7.75902094434551	7.614904320321	7.22778832178586	7.57176755130596	9.28447449446495	9.85637239447326	7.74129880263998	7.39905048975274	8.76657637409751	10.2007345521148	7.22214918883595	7.9755071226324	6.65066084393891	7.20606901087886	9.28447449446495	7.0020791440687	7.85006937993234	8.43303027779613	7.70829543111846	7.7894552280158	9.68853930062843	8.2411819010969	8.1573066521997	7.57769371487915	7.16811279601162	7.07733381796868	9.21482964184434	6.11731191615442	8.28911824203073	6.87312451311493	6.98436967320814	7.42719293552553	9.25089593313491	8.98532705225726	7.0178532881487	7.13049620643658	5.35982749873759	7.31019065546346	7.63148565314789
HIF3A	5.65177300976907	5.32214852423642	6.96781391971823	6.81690755643153	4.55302807041655	5.77632479962182	7.20414092823594	5.04043224890721	5.44552084926831	4.95372805818514	5.8509007019427	6.13007957613836	5.9255142607967	4.6946898084226	4.65601101455741	4.57390342449775	5.02968964265454	4.43076309947768	4.84224765378234	5.45888155498648	4.64011260376268	3.78141531550713	4.88358157557938	4.62150644902511	4.82798488824477	4.5534513594073	4.73863054349828	4.32807628177835	4.92955605757512	4.88933092399507	4.91425330509499	3.92357909025635	4.39722889152325	5.54334377645497	5.62381387931462	5.05073626101489	5.6690917814269	4.76700681387996	5.11043093741054	4.55699929249179	5.18052645045431	5.14415526465492	4.38391685507588	5.95070329010044	4.03185457633821	4.7239708842321	5.16661691342692	4.96095029641088	4.72284985768953
CALM1	7.46054880721616	7.4003436981063	8.14688148867478	6.22808235514322	8.2529634128533	7.46085587113125	6.81391678102604	9.41938935608356	8.93221354669338	9.39459912189766	8.16877066799032	9.2323857913759	9.90012470583173	8.35760709872867	6.72071294326927	4.37248917087479	7.92821262868171	9.2902714402074	6.26483828376359	8.3468225506701	9.37490925690527	8.67814098433209	9.54323895699798	8.87134068160026	8.09767567019879	9.02468772031204	9.38518032973119	9.74897646344722	8.91464350499107	9.86038498709727	7.62991741316392	12.3179989435912	10.1332736289367	10.6942281692501	7.72382248188555	11.5258656375358	8.10120891160007	10.1966388943951	8.3606828451735	7.98630159537174	8.192540592516	8.5562215072738	7.14120860349129	7.49021576519117	8.20269937921416	7.57062663015509	6.96289000784413	7.94774669262613	9.54666299760115
ESF1	8.4504114246205	8.58699294851033	7.66839227329797	8.22736398671336	8.80939976021076	7.66651816255777	8.97804195272821	8.44211311950354	8.33672674953688	8.02940504488107	8.364940464216	7.05945924958933	8.16987875875931	7.48962576787471	7.23261014893056	6.69621911412262	7.39215368664186	7.56197305975168	7.90608441811958	8.21991943253168	7.7861980703852	7.88816889524181	6.80642057805637	5.83264316620869	7.07625446185748	7.52234356835653	8.48039690212326	7.63260937056117	7.67424569354656	7.54933566798535	7.62836666339649	6.63577724716369	7.217504582773	7.55416671981918	8.40522601207524	7.45001128584145	7.84305341889143	8.17640864859522	9.33735487455761	8.78951180585065	8.40807004819583	9.02939689011558	9.38352729991203	9.61204258461037	8.89168492302602	8.80829980837272	7.08529148054431	8.84195456845041	8.91250832864263
PSMB7	8.52632116488256	9.36579198213197	7.95595060619339	8.44956709540184	9.06097249705525	8.64020398588472	8.77345567375637	9.84973021671205	9.58978692493027	9.73621306811708	9.6963697910546	8.86977660411611	9.57659651883927	9.48136827334769	8.41348501795513	7.71207232991639	9.19099237763142	9.46003917800188	8.48005530579373	8.71723788479071	9.70952431989869	9.192268532632	9.77074446816136	9.52051908667561	8.88032560687145	9.72138751619471	9.48846751025179	9.64716187212621	9.02706699061683	9.5197403233323	8.72449667338098	10.3138181209374	9.98028148616185	9.45036524400611	8.39797385988838	9.98707655943091	9.10659686432434	9.67736603244313	9.64627216224959	9.0050749712182	8.9735703717612	9.48695463991676	8.41848753127036	7.9495119445539	9.39243213496154	9.23041761482538	9.5715153290892	9.18968906317297	9.46003917800188
TGFBR3	8.84965447227773	6.79271524349447	7.44528164343179	7.58852081342724	7.9146510137088	6.23016985263043	6.58288970552313	6.35749678007092	6.4130661398436	5.70291136381461	7.27333478842593	6.73531298369615	6.34649505048018	7.59319401140819	7.42866963517766	8.22398871563136	7.48276060618433	8.71472934869034	7.53934550393858	6.57159153813698	7.37875923656558	7.74599979517566	7.80525529068757	7.86238864149851	7.1540566590307	7.91631573078493	8.16554311847403	8.35519142286155	7.43256875376863	8.05013950954251	8.67315857296907	7.15070583897379	7.76033368025697	7.78880727177676	8.88884830141883	9.07774763875709	7.99188441539211	7.69284897787905	8.28085739404302	8.02444700248127	8.07522150412498	7.95829862268212	9.59908964822186	8.80139105518575	7.56709887226785	8.38148865179761	8.32748983365791	8.23624797784257	7.95733469424142
SAMHD1	6.99811841070639	7.55539806100608	8.50563548107825	8.56193394620102	8.38440731337454	7.99709531502965	8.44295325312475	7.12708339242944	7.68060981434009	7.68245515486171	7.84305341889143	7.5842965094974	7.68547915149512	7.69792858456634	7.91435707436498	8.38874346877841	8.14030843181072	7.70918498160953	7.63326933237525	8.48411227578553	7.66683856761267	7.90881815525881	7.6013387749834	7.87482453023079	8.1261607062802	8.07331259319895	7.4599834781569	7.61187141966553	8.08120160383786	7.33741802708683	7.33767436449941	7.11891376575718	6.95416102901116	7.53908180513688	7.72555635342385	7.42924606716743	7.68969968904813	7.7500615919091	6.99953932985179	8.1175915548516	8.28688852918228	7.90573758229223	7.66022712075311	8.79003679911444	7.91805314051397	7.85230061107806	7.97931477276369	7.93400548711938	8.09016790709016
ZNF423	9.052780486364	7.45269609745846	6.09341581008509	7.46428143895303	7.45765227367031	5.28260017557982	6.26083710931913	5.05790728271765	5.66244244524258	6.06187327014583	6.99365608855255	5.74126532002758	6.5861170560002	7.04992517582405	6.93797640307584	8.07447170783734	7.42035575981577	7.32522611281316	7.01014130102433	7.50794601426777	7.1802264249004	6.81468337927431	7.71964200571617	6.42090305902083	6.60663676792312	7.39022234884672	6.64091452520938	7.74354685783486	5.32501157747681	6.60663676792312	6.9354857496859	6.16362740973347	4.98318341044848	2.7163928613322	8.08047336324479	7.09032814307686	7.01308056290244	6.48639378652674	7.4497360502205	6.96203001370013	7.21959776466435	7.24339564186089	8.30969164797974	7.78427365819211	7.77719975165573	7.59490232321463	9.06514047030967	7.21233439212131	7.44081975710479
STK35	9.65532506426272	8.6997023593014	7.75073820308602	8.09121056047775	8.86708701654465	8.21991943253168	8.22026096435494	7.7219093101475	8.13808946417264	7.72127472453949	8.36574139337585	7.46869502087336	8.4334584871568	8.96223218122152	8.96949123733294	10.3872379600113	8.95505312768885	9.12260907684449	9.43341024579531	9.8248818626243	8.78389661207288	8.89741997783245	8.0683005656869	8.52632116488256	8.7439815061332	8.50945362183493	8.639214921585	8.79949214146528	9.41325247235679	8.20306168182979	9.18165073561827	8.07729333415266	8.2299717542066	8.44379841233269	9.05157181247713	8.19034622016372	10.1388812538002	9.1617013983758	9.61452620945646	9.51015527279307	9.4265897932048	9.36514635091811	9.39034890750911	10.0816587519087	9.24959860929735	9.48773390226054	9.8248818626243	9.6393933418995	9.35706378632814
TUBB4B	10.3154310164034	12.2262510292673	10.6580497952426	10.9124696221199	11.5935305289264	12.2262510292673	11.1044304291203	12.8331589081597	12.1144357623187	13.1213769559368	12.5633160725895	12.994973361666	12.4646675675312	11.7214345028837	11.3974684864921	10.3433887932891	11.5369881829235	11.7656618222449	11.2958048064839	10.754784246097	11.8802325785162	11.4906524638545	11.8450207145615	11.8246568718682	11.3002204276589	11.5879677556296	11.8036942772216	11.6605930971731	11.2557433647781	11.614604899501	11.6044076419248	12.5041960298194	11.8246568718682	11.4067555766182	10.4291493625335	12.3628224352543	11.5879677556296	11.042014818443	11.6727856497571	11.3802680197626	10.7820755495295	12.1231009850353	10.8157176386036	10.6070330724476	11.7910315882778	11.3120444377828	9.92104835454284	11.1994467630981	12.2371436373945
ANXA6	6.68556656139675	8.11619591283616	7.19462914434784	6.91390060521199	7.36879408610774	8.25610819074085	6.60577194786868	8.62231765928601	7.73937358577204	9.01640126620797	8.69644017755308	7.47890069407648	8.47924420399673	7.63963408109379	7.22018808810426	7.00630781258778	8.07622967251507	7.68309393193911	8.00409901666181	7.16309211427694	8.18768171882183	7.65468835730769	8.34606354637361	8.08703207090602	7.53543568372402	8.19514400258148	7.88418689968929	7.96271799845713	8.25733781199069	8.46201334868316	7.49221884326055	9.13130608462943	8.32712347598035	8.14898672432678	7.24476614152378	8.72883510936725	6.94014835257423	7.53753064128844	7.93400548711938	8.65463218974412	8.26286591618298	8.55315788190399	7.36403156842389	7.46550187400049	8.94254830098228	8.26777114641585	4.84891623960729	8.06220021695073	8.77242436428058
ATP6V1G2	9.95804333933835	10.6899375109773	9.02706699061683	9.17039091155442	10.1061274342238	10.411352715499	9.20570969603929	11.0100517858514	10.7121404351969	11.0326378719388	11.0545231996038	10.722053230725	11.1574550936381	10.5804973714244	9.79118031435546	8.54240011894345	10.6532074842122	10.5226983413045	10.2448218100987	9.70761896555655	11.1674826298867	10.528499362796	11.042014818443	11.1953489158939	10.4081428939563	11.1994467630981	10.1073457911415	10.6128345345318	10.7448258416157	10.7648900319182	9.00971347151174	11.0681687160597	11.048706236816	10.8610402236663	10.6404784314653	10.9494760663158	10.1293531672178	10.8636704631735	9.52841663762447	10.3800655102298	10.4697769428433	10.2716080771635	8.66188841834082	8.60960905368721	10.5521506445347	10.6444176868104	8.95616526465083	10.7599644599874	10.6580497952426
PTPN3	7.45095843116309	6.80805845480156	5.15675095753277	3.88452097254261	7.04797063666697	6.84117229900401	5.46549796318969	6.49289957777468	7.43884460187727	7.10802900181222	7.41124689092447	6.05822852327776	7.33362261773674	7.66249753707122	7.21723673886612	5.6551429257914	6.92813872656959	7.1727893727994	6.76328871303288	6.85163663894216	7.4485883761573	6.66375087703135	7.43492403192806	7.17678941792309	7.27140920335389	7.19282122237621	7.81784662029329	7.52675347480923	7.30789883487778	8.08222152542978	7.0319253549698	8.21768708184806	7.61187141966553	8.06220021695073	6.85134717660549	8.0973547121008	7.77360393017215	7.64930389727264	6.54045518986577	6.7162485130167	6.0791414346045	7.01308056290244	5.34034856100109	7.00267616803239	7.3968621452536	7.31625829108033	7.98214981118795	7.00090472835337	6.81745107196168
MED13	9.78299781295392	9.53227171732287	9.01131299209288	9.17629528296129	8.99792245289377	8.8024112543384	8.68030606259602	8.50520126107529	9.24485412974567	8.48930475524955	9.09453027095236	8.88081640972964	8.82731100245243	9.16106074181861	9.54905270360078	10.0134842931364	9.62122700834313	8.95384672769027	9.49404084788396	9.64884730662481	9.13812686305562	9.40420435480385	9.04178832683811	9.47678373314515	9.46449704106632	9.27130447414841	8.92160665232231	8.83276919652856	9.13623615601029	8.94790477912827	9.16606075185203	8.41514795607557	8.74809911951525	9.01074177881035	9.62201856096538	8.67217731595125	8.92823749950331	8.90932535185789	8.81350027879939	8.91624905602771	8.84246421477828	8.56617486605128	9.32695388700126	9.24410750473082	8.68644692777021	8.69790805454647	8.61497731236292	8.98818149748949	8.36153076904627
HNRNPUL1	7.35313367479348	7.95595060619339	8.33207326949401	8.3456605227696	7.07705283125845	8.06459313075063	7.80493063694971	7.9051325428584	7.7219093101475	7.73461509658431	7.61427561186477	7.56800499423025	7.62392273685668	7.25879509123947	7.31875048730552	8.17136465981475	7.35137476724513	6.93824122783104	7.9991916224889	6.68265340037891	7.02175421738005	7.11156285208938	7.19166137854838	7.40093081047182	7.32757739997461	7.21695915271629	7.0995701944188	6.75320254682521	7.32634323119283	7.39047185050104	7.16051186197257	6.94342556020306	6.72021635973649	7.06549839990126	7.40466830917976	6.63721203623895	8.0908616878056	6.68718732393485	7.0333322582491	7.45095843116309	7.28416095024304	7.27511360933318	7.81279966520296	8.42175794664781	7.19896736899591	7.52923600181389	7.22133065505665	7.17758607436279	7.00491062324153
C9orf64	9.35855588487743	10.2237776961502	10.6961734465752	11.1883850048653	8.92315875700603	9.92772892405081	10.5399330793243	9.31240106537027	9.28116437161773	9.25823748027722	9.24555141247276	10.2091455033139	9.33031901211329	9.14212210843043	9.81011533765197	10.8739328475984	8.85023873956194	8.11163975058397	8.92823749950331	10.1165993299524	8.42130835544547	8.37357668294623	8.17207877201532	8.39144486817351	9.73621306811708	7.1933710030495	7.87450080892027	8.7249536878425	7.83132699432758	8.52370155886757	9.59986880905785	8.41723188399078	8.66237176087244	8.08597192902389	8.59412705807615	8.30348517636488	9.57812600370818	8.0908616878056	9.58400506969492	8.60062357675932	8.33905286834824	9.00849884060938	9.52365974456596	9.56708982618239	8.24670159350694	8.43644643007744	7.65497952695703	8.51846761882996	8.34606354637361
PCDHGA4	7.25615967665682	6.6328646560856	7.44469486206404	6.71652410469694	6.69119350388934	6.33255589931547	6.29490587662972	4.90556125933217	7.11072968866712	6.43583970417791	5.31384950124626	6.44140218439623	4.57906153673011	6.37398430241134	7.17510960418884	7.78427365819211	7.37756435475284	6.7998559556366	7.27482915891412	8.97463371882143	7.25077983340404	7.24814122607164	5.94539167550547	7.37842969811968	7.69284897787905	6.55905117923813	6.83358844945449	6.50653110854724	7.08640840600523	7.22162869572067	8.23965505882476	6.66276505816431	7.11805437689415	6.81915274004514	7.15747623230871	5.95823257826514	7.30817754830978	7.31844369586539	7.10495429645547	6.98610754119024	4.4495411339918	7.5742250517503	8.21191903932289	7.54994919497354	5.67376426238547	6.76272616244297	6.101620426068	7.34142961967861	7.01928894700905
PALD1	6.64542760175883	6.36169626145734	6.1820335532789	3.84715268441472	7.10438477978628	6.55394793488512	7.96202123968632	6.13252006206007	6.1221750823472	4.88635058403162	6.73205970915171	5.49765931916518	3.66537811410171	7.18302968437949	6.29907296184303	7.73397770637619	6.8390343550596	6.9711364197511	6.88506415201604	5.53928928990887	6.40804999973753	5.85774247020869	6.51978038729187	6.01925570319629	6.37715136735481	7.0603235053924	4.35682893133336	3.73889092369369	3.3632143338417	6.3622323714532	5.4283497041889	5.92855769967078	6.64145582348552	4.93564878709732	6.7299217083486	6.62151366938101	8.26363012985358	5.70393368859082	2.58660947767468	6.51051152901799	5.99483521696606	6.46581156965176	6.80556883486727	8.07729333415266	6.91762162603462	7.09233291209476	2.62644292050075	6.59963833306102	5.38223401177783
FAM161B	9.09267987777901	9.20640832471249	11.0384825506489	10.6109485840553	8.69272181607386	9.96736555782496	10.4201258942878	9.24334918368477	9.49487776200907	9.11188844959607	9.18556315720906	10.0077666145351	9.102481971503	8.61497731236292	9.1168239666757	9.68422711501686	8.76271145639971	8.05013950954251	8.79003679911444	9.50620373773635	7.94703120221756	8.27428571571569	8.05876074920481	8.54584279184508	8.90384088601191	8.29684159321647	8.44095187590182	8.6256502322216	8.53144902445733	8.64365000387564	9.5268106211237	7.49896000470454	8.24005792226335	8.26631460135613	8.7919596948584	8.08477874600694	8.79644377748797	8.41225503200249	9.43193265704864	8.41920727247342	8.59190036885881	8.83530259757869	9.55549617235069	9.48136827334769	8.1921556601655	8.27313161644535	8.4719813368287	8.67899861078376	7.73126509539855
DAAM1	9.01131299209288	9.03107106458257	9.89143293086889	10.0008833879298	9.30844038456239	8.43557242515159	9.85184509563411	8.66659559132939	9.1980329050899	9.27558122310814	8.36855558369902	9.50214579761849	9.37410083399196	8.01954171395391	8.11264935738363	8.73917248146226	8.51380361071361	8.71341789550524	8.17459912197444	9.15852043547462	7.92032035125364	8.12016319427693	8.2433404824385	8.40409256163119	9.41008670873786	8.25452232148146	8.21191903932289	9.02523162480708	9.02523162480708	9.19343393957868	8.74351308182172	9.28447449446495	9.07178277582672	8.80885249965041	8.77775783199599	8.56617486605128	9.0819294503673	9.29915801122307	8.90279610824396	8.69410809665307	8.59053022306506	8.7058050864291	9.0729540635287	9.26442351411883	8.56662894061791	8.85968386147431	8.23374917162744	9.08915114353437	8.35865394290155
NSL1	8.02373409522864	7.98533484204621	8.20383317847702	8.74899322357394	7.59875772155656	8.0908616878056	8.07483586129008	7.54193743485655	8.55315788190399	7.48123840405601	7.98214981118795	7.95389960778868	8.3142323200077	7.40234471552474	7.74322437658089	8.28953117989124	7.51268270574648	7.8771628004784	7.64483560898447	8.09317717543395	7.37756435475284	7.33850289456644	7.12000987982647	7.54044431618091	7.30563664248794	7.46786474398491	7.28302386218806	6.19008973793373	7.73126509539855	6.99953932985179	7.87263584291013	6.73502667186581	7.25849365266448	7.76909647994498	8.00822684280902	7.71620337908869	7.13138721401674	7.66157258465789	7.6455234232845	8.05666597284039	8.16017491018687	7.80787522989672	8.67169150001543	8.66879339570121	7.7444917788733	7.70829543111846	7.16969934685553	8.10015842292341	7.12283959896377
MYO10	7.59004422158873	7.24677383148598	8.17603823221663	8.10590440403927	7.13257642235718	6.34539695645877	7.66341354435591	7.13784094992581	6.52722774019903	5.08568765479154	7.18708292429486	5.62435025019965	6.51928587387455	6.34971598174419	6.90638068414735	9.02880218671817	7.18888629519097	7.52991501303774	8.06459313075063	8.11414512624917	6.99476747345104	7.41273522557396	6.5499122714472	6.79693228931624	6.75913950500814	7.50701751266887	7.91529407884626	7.24756843764071	7.72934199326317	6.93578487216158	8.33750749603205	7.17539005578703	6.58480048739517	6.82659559952679	7.62357414893199	6.76974014656406	6.45171277678929	7.57583073804913	6.66940526355943	7.56281536994316	7.59786348996782	7.41337768363091	8.77192928488197	8.42507652998762	7.25254379506976	7.84667973685858	7.87583471631575	7.47890069407648	7.15884271295283
MLLT11	13.2858005775488	13.8029344771372	12.7360614608827	12.5633160725895	13.3688395176562	13.6097419300831	12.2777958590703	13.9384328953323	14.083855522517	14.0061124155964	13.7312419380677	13.0404819197352	13.9384328953323	13.2858005775488	12.5476005658725	11.2832312141487	13.0404819197352	12.6982404209553	13.094205929854	11.9374550566439	13.4137193711652	13.4137193711652	13.4137193711652	13.2858005775488	12.8548184538903	13.2502884300222	13.3301500762813	12.7521350922336	12.8109753539306	12.9692089993255	12.5185558801993	13.0176713729819	13.4137193711652	13.5575564430274	13.5575564430274	13.0176713729819	12.8752205808255	13.1533838678091	12.8109753539306	13.1801077246419	13.1533838678091	13.3301500762813	12.4893651722498	12.6982404209553	13.506487778179	13.506487778179	14.1785265509308	13.2127099171292	13.1533838678091
IRF2BP2	8.8995978917543	8.4669846444447	7.86238864149851	8.42296753993572	8.91201159461847	8.20450250879393	7.44793875356203	7.96407253292576	8.30045878237229	7.63865989913179	8.36414180499067	7.78240196266445	8.37357668294623	8.40247793223647	8.21991943253168	8.44341855249523	8.3708752009493	8.25689092565237	9.22014848688542	8.2804697417265	8.00547503673413	8.39104006128088	8.25889799610981	8.19938255574988	8.364940464216	8.44419079701284	7.84045785069326	7.7060638081574	8.14761098365275	7.98899715503091	8.32902778360544	7.42176268317927	8.06291303969553	7.79761754856601	8.65563497201951	7.75771794122929	7.64767365119923	8.12330321027221	8.37126033941595	9.16106074181861	8.98132548495124	8.37592961560186	10.0499968698426	9.31981770992559	8.50048362376331	8.7072339008952	7.85380382855996	9.07653406909842	7.91259026892751
ORC5	7.53268005187781	8.48677587798786	7.23090131451491	8.23809932589714	7.8583297266728	8.71433330776112	7.55294692266952	8.94198384375106	8.9672598135249	9.05157181247713	8.32469205655611	8.09496203487084	8.64123651971705	8.80139105518575	8.7873964813004	8.52238215075571	8.63343978995672	8.03629432846287	8.02201720985721	7.06947739107229	8.38195751582108	7.92888184407963	8.17903339970985	8.77497929183924	8.23221045493864	8.42130835544547	8.4504114246205	7.48432932725828	7.85672805986155	8.16202713309449	7.04964548144899	7.72587969787878	7.91087907142108	7.82677807929634	7.77657535484049	7.90338403384102	6.70900788727251	7.80173272006394	7.39215368664186	7.96796025626047	7.865656650411	7.62713507494801	7.79041655182398	8.40729093421639	8.15764377113267	8.01716667563805	8.44909817052802	7.9950345529066	7.91364659873136
ZNF721	10.6921892816162	10.6605834745308	12.307758585305	12.4646675675312	10.1993826159822	11.9452661694887	11.8533593434017	10.7627081166417	10.8687480132142	10.0522897740098	10.6532074842122	11.1430289403331	10.2846253255402	9.73621306811708	11.2276229858291	11.7152492441358	9.80125445552664	9.16227102538368	10.3376476939652	11.1608195691609	8.98413914783552	9.70952431989869	9.08307077388782	9.10192462135922	10.3973148866893	8.7989101133423	9.10534157277984	9.77641095851682	8.96283104757392	9.08683517917309	10.3077213866373	8.59687013904699	8.860724531256	8.74016881976601	10.2268412177451	8.73866806493449	10.3990079540851	8.78182546353984	10.8183695366059	9.8699503197942	9.56615865122093	10.09687808062	10.4556106933595	10.8687480132142	9.30180399187903	9.60072785781649	9.22526666522896	10.02728522732	9.37410083399196
TJAP1	8.08944208679777	7.69037332622604	8.44251103976537	8.23965505882476	7.61988495169789	8.31892826224969	7.48276060618433	7.41337768363091	7.61552129035335	7.4506544850365	7.16840191583111	6.43995944167497	6.89366918158524	7.43706173657538	8.16416338344485	8.90985233868307	6.84143426744827	7.03057938500835	9.10897686525433	7.35564232509486	6.89833790058046	7.7537537681486	6.79535374581182	7.13640500559364	7.87929571698767	7.37060395620323	7.30757632647781	7.59549164038082	7.61768330258723	4.53247702087484	8.30045878237229	7.12283959896377	5.99217878922519	6.06164086668559	7.55173321992106	7.04854084148481	7.33632313896262	5.77834824601823	6.81773778142243	7.56313356295314	8.02620970091625	6.87337784254497	8.15437019521097	7.6124599735875	7.02766231297055	7.26172988737163	5.08131183463605	7.73909271903411	7.44943061074609
ZNF160	8.54240011894345	8.84095000592744	10.6312828684812	10.3465666480734	8.0091861509031	9.68596105817831	10.2135243772464	8.25333189242408	8.60107271218684	8.22664363372569	8.60432200481369	9.77363852467775	8.50776969903772	7.88322494207568	9.18370770099053	10.2924967333386	8.30509394551584	7.48962576787471	8.54858156793892	9.81968781882558	7.32959355679263	7.87995387959509	7.25022478533027	7.24731378539283	8.66041240344139	7.19394275399894	8.19824819734901	8.43425463592722	7.3095917507894	8.07905551505161	9.45676701298952	7.18708292429486	8.2816328451045	7.35508298840463	8.16841878521638	7.33741802708683	8.96842584708714	7.87263584291013	8.94514630401285	7.66249753707122	7.47913393800094	8.09121056047775	8.74447305573301	9.12833001014741	7.64585413473825	7.7510652375102	6.92706523695939	8.03124200528373	7.54514014450853
ZNRF3	9.38203273790409	8.20820921090562	7.83038330626958	8.62050969030162	8.07404701412301	7.74322437658089	8.26595987948811	7.78647809745563	7.7315502565544	7.04159424598923	8.65702515468184	8.03318334032409	7.52234356835653	8.65025623317929	9.1276096135597	10.3598504584625	8.74065666120921	8.45441232906797	8.27974359858942	9.82282717431094	8.11551195914953	8.54858156793892	7.81058567335437	8.21191903932289	8.68644692777021	8.2816328451045	8.31118560155475	7.94918305942377	8.45317188530033	8.29842011405461	8.28306924951692	6.8818140544023	7.14760752872467	7.83038330626958	9.65617261692656	7.55505513411594	7.40789880565601	8.30583502797509	9.18033684760248	8.18623577370866	8.57162298480302	8.15301368335244	9.67112265858255	9.39243213496154	8.26363012985358	8.78132155606854	8.2509852293034	8.86596113272199	7.7268203070527
DDX59	7.88520552187982	8.36538116373922	10.1936885830468	10.033124611646	7.75998302277653	9.37556566730705	10.0510398064752	8.31615305166682	8.48076674216637	8.19330845318165	8.07215514001557	9.0682299678176	8.22736398671336	7.64122332836499	8.27117062128444	8.83033054327862	7.52421123919303	7.21066423195443	8.09913305672303	9.51893782687538	7.32222055902158	7.54874762484731	7.24450470766672	7.19570958265786	8.11654769905586	7.2590875714694	7.82774120327526	7.1543515626003	8.37279109339609	7.33632313896262	8.62278223245616	7.14592968851665	6.49897898692146	7.62615700396117	7.81784662029329	6.59684064828151	7.99810512985219	7.20694479987339	8.3115911971165	7.82106830805932	7.29411748523236	7.7231851306359	8.43887276108181	8.28418271153559	7.22926571042433	7.23598632152228	7.25407784001224	7.40437236597045	7.12254828562902
CEBPB	8.73616116239192	8.55041204492095	8.41307875794672	8.22596382405577	7.85981050485477	8.372001909211	7.93661658261593	7.29563264770508	8.37551920765901	7.04797063666697	8.27785808187917	8.04671553951929	8.96004427349341	9.45761475716664	9.78799997566717	10.8961653361441	9.20372432058863	8.90932535185789	9.36052920907338	9.99512884415755	9.0975702101068	9.42156832645702	9.21221038222113	9.00628723224867	9.87732645841555	9.23104428138341	8.18881592633367	8.67489504019885	9.35780668326017	7.59579185312792	9.59421809221258	8.50737635830104	8.30855706343471	8.79549783151902	8.60250535353501	9.12089970668067	9.26442351411883	8.52676728160019	8.35126184123839	8.06184218960445	8.40006273031119	7.67746278066992	8.5628559784143	7.9696841871814	7.70918498160953	7.93231573879248	8.53181017144608	7.45095843116309	8.73179375253168
SUZ12	8.19751261085024	6.92654000831379	6.32610403265171	6.49103320299051	8.15910615692201	6.72339237485261	5.99167104752196	6.67768071223779	6.79797901455377	6.4122244501251	7.02012572898911	6.53031659818573	6.28939725493903	7.5305494137275	7.39022234884672	8.1175915548516	7.42293665488076	7.49993816769701	7.51090543446137	7.65933729811741	7.51716570664059	7.82741579885768	7.510572367153	7.70179697296035	7.61736396840551	7.85261675975017	8.02337634745794	7.08778111450294	7.77100376306063	7.06249602040606	7.4280482480848	6.74887550585143	7.24937461725147	7.43373480619222	7.96307324163608	7.33506932628484	7.09928815927397	7.79571552084487	7.89289481183853	7.90208768601474	7.48962576787471	7.70792186703143	7.72101429498212	8.47547847359583	8.04605118520515	8.06259381278697	7.71459319308776	7.78647809745563	8.10870138788372
ITPRIPL2	7.11446566868501	5.76149339897986	5.91929694942486	6.59627473558596	6.48537635952537	5.38976028455132	6.00921175378995	5.75761254665226	5.62042422647187	5.41251023611181	6.68770622440463	5.24368246662141	5.55775582686703	6.13964197281714	5.87295361247756	6.5884889827391	6.7937688610149	6.78641849803794	6.45320587303342	5.80059089508541	6.34731064230168	6.52157415554233	6.77263660235748	6.49183063406003	6.15289211579517	6.4435046678553	6.66217577888732	6.97455968947146	6.01324219520491	5.49399361524543	7.42594121635077	6.40366458652582	6.26301497432208	6.12882106273494	6.49477083833799	6.3119236975127	7.07791491447028	5.97756980696328	6.45345806901525	5.90358984695189	6.25960764828533	6.72885800699053	6.76029062231255	7.24562073207054	6.33408552730655	6.60251359628002	6.722338983	6.15735220828935	6.18620461666942
FBXW12	9.34004529003595	9.04986984639003	11.1539412586291	10.9267654578403	8.47547847359583	10.0904293502387	10.9151988796587	8.93162751614286	9.34576134272667	8.63836045382404	9.19163438985839	10.2832227066727	9.31784576114457	8.32748983365791	9.51236587200272	10.3956834546945	8.54281087603344	7.9511552049494	8.8707766348804	10.6274104922244	7.73291770585823	8.4673901885734	7.74973902222527	7.68518342177863	9.31107561393446	7.70268556961806	9.26714582651585	9.38746620265701	8.98083361982805	8.25216766889659	10.427429845776	8.21264751453924	7.80111618001449	8.6493393749662	8.42130835544547	7.53850877465815	9.84765118271911	8.30540979508219	9.81852689843189	8.85291558627307	8.15587002299152	8.77775783199599	9.95914172453887	10.0573855530983	8.2620990326831	8.38015763872119	7.26400783722362	8.61867717078291	8.21540986783156
FAM162A	8.89539880847894	8.66137241836417	7.91631573078493	7.93299925574302	9.14457648261161	8.1351836437897	8.7710390444563	8.40046367401336	8.43384584133098	8.43515204018118	9.13070987582711	7.9386569253418	8.60347248873923	9.98243987682208	9.57577391365833	8.91996148547284	9.93090743862521	10.2877280101662	9.46071398891188	9.20194068170324	10.0248160646991	9.68521193534654	10.2579450988478	10.1646544218967	9.16606075185203	10.0855324883369	10.0034938393536	10.2891920358435	9.71225498651028	9.89693251303457	9.91888640017677	9.96372454057693	10.3238481952021	10.159352291864	8.95616526465083	10.3000800500238	9.5221107928511	10.0475746838156	8.5436932153477	9.22235149330999	9.31722051338798	9.35284092851943	8.7095415059018	8.99110159669893	9.58749768652895	9.45170842796199	10.5862328488718	9.25691859225051	9.7901976154729
TUBB3	9.75793931532619	11.7975637732874	10.1073457911415	10.4625086599399	11.7152492441358	11.7214345028837	10.4607526778737	12.3746327280124	11.7594821439725	12.6982404209553	12.1316840072793	12.4893651722498	12.1869664047849	11.5369881829235	10.6875031638711	9.71862745112689	11.1815004192208	11.5993561018022	10.8762811080772	10.2036179947708	11.7910315882778	11.1608195691609	11.7526787947592	11.4816271794523	10.9013304839491	11.2357563743437	11.4619769414	11.3585496252207	10.6312828684812	11.4906524638545	10.8472467856067	12.2371436373945	11.3501764836084	11.1184831670222	10.2462885968706	12.1592887245143	11.0847992039322	10.7599644599874	10.9917171904564	11.2029727779989	10.4715347813164	11.9452661694887	10.3647026002708	10.0248160646991	11.5470586060954	11.0133587502117	8.83530259757869	10.8341379488624	12.0961309266549
KDELR1	8.25775383014106	7.73291770585823	8.56798681688477	8.24482019434784	8.24226682650493	8.6997023593014	8.60432200481369	8.17136465981475	8.15092168141948	7.86111919178231	8.13274082849922	8.73963200256546	7.86836221915418	8.01158966090574	8.58607938972864	8.25568720328467	8.09598948313339	8.12514305201324	8.63579940165716	8.48205518220725	8.07109323452276	7.90573758229223	7.73055370951767	7.62809724592123	7.6944056827933	8.13377640827236	8.33793523284972	7.73808101591937	7.52737391044541	8.19289228119425	7.82842661681942	7.71716466126809	7.3431435476034	7.72781502713294	8.27548479931806	7.13286391448042	8.86929944506726	7.86079542615868	8.32279701872896	8.14977632248042	8.23074264648924	8.49680860908265	7.8620807087061	8.05013950954251	7.99535294768726	8.20820921090562	7.24962613372036	8.43142576231613	8.07178599948607
SLC35B1	7.65084955896506	7.87031261297427	7.8112094113728	6.92730520758093	8.30045878237229	7.83100761980793	7.78427365819211	8.70149571193705	8.20490572834338	8.48967337949948	8.50472128056727	8.98875803031472	8.31461542449213	8.54035993567301	7.38252274814666	7.69192171138629	7.99400265905997	8.64602429900769	7.62321435840963	8.34882174742592	8.40646359348525	8.1247281080788	8.57837315435476	8.31925197483241	8.52148310474126	8.03767135608979	8.25021407614134	8.22026096435494	9.04124604372388	9.1276096135597	6.95416102901116	8.78638541148882	8.56708720353587	8.23256963562899	7.65840801369496	8.65162024100933	8.15871200775412	8.51929002971448	8.46865278655327	8.03560300244437	7.76777424069985	8.17060363175568	7.69857692088056	7.02624376926618	8.47800043810954	8.1669806741559	8.0542833655481	7.80173272006394	8.43767776407265
KANSL1	9.49634615255096	9.38895072419027	10.1305008901746	10.2682487914617	8.89331604994288	9.90012470583173	9.85509762882128	8.82980651464249	9.86886074459762	8.54813269224405	8.64695950984912	9.11433446564363	8.91044185109783	8.48636767663352	9.58579545499009	9.60327096841116	8.52767480038215	8.10560427062977	9.11065310880022	9.29585572518974	8.04980733518604	8.41385981511034	7.54135464609072	8.1921556601655	8.39797385988838	7.76944397220132	7.79534583676061	7.83009869991757	8.21341816095218	7.73909271903411	9.05391323262835	7.79178920638002	7.85863037612773	7.96758947189931	8.76007883602943	7.15515577180999	9.09330247416976	7.98077323466411	9.18737423006345	8.51805120785017	8.69460081606766	8.62278223245616	9.94651326540475	9.50304479887644	8.18698843518321	8.57425087668185	8.1076682488534	8.73474569654979	8.17060363175568
EIF3H	8.6575228839395	9.36804659601789	8.8332559527891	8.57837315435476	9.18737423006345	9.33364365004641	8.76749586397038	9.69039987996026	9.25823748027722	9.93090743862521	9.41088567645697	9.74490201603382	9.67924177330598	9.04928356801465	8.97408700405847	9.06216773351788	8.53314650541602	9.80815423722874	8.71904060195335	9.1168239666757	9.30844038456239	8.9499960896767	9.40864453488327	9.44481998652451	8.92704707062742	9.34292271533678	10.1552138237417	9.82790083035996	10.1844844771757	9.99989365097824	8.84714381291899	9.72951594819361	10.7726916437531	10.5742616455689	8.91464350499107	10.2175710950071	9.26651095649064	10.5187991126669	8.99110159669893	8.6352886242636	9.02939689011558	9.23645705551515	8.59458653401669	8.65607915780666	9.15043270644276	9.13487320632519	10.368022849477	9.11433446564363	9.08915114353437
EIF5B	8.11448263984824	9.19876539675956	10.0463481523233	10.0463481523233	8.91044185109783	9.51462641855339	10.1936885830468	9.28243584778204	9.23859638540239	9.35007679423308	9.01302404105022	9.70577023674713	9.32336525422019	8.90985233868307	8.90169853603613	9.40420435480385	8.34184598815729	8.34064065191169	8.50389142953188	9.8268221121864	8.4101657675013	8.78182546353984	8.27389846414288	8.60474940734744	8.88281630224476	8.61961496795037	9.11129210172158	8.06794873455604	8.68875357113459	8.43557242515159	8.72353081896516	8.16488852321105	8.41348501795513	8.30583502797509	8.33057470070987	7.93661658261593	8.90067035122505	8.34485611197878	9.11887966904437	9.01022285388913	8.8644279245664	9.17766323643077	9.58579545499009	9.86668325631914	9.03418636948487	9.16847241288467	7.92888184407963	9.17104091012161	8.37705161470243
PKN2	8.67024755333343	7.81310323619362	7.75583233064193	7.82472416663101	8.17172576919151	7.7830327856843	7.19958568518208	7.54163882014489	7.49082567454049	6.82576908222309	7.95628610045985	7.54481550745608	6.99615637197324	7.54230555611933	7.14393119395327	9.18305513744243	7.60169657800003	7.71809087927474	8.31271189689882	8.36153076904627	7.21066423195443	7.72490018814641	7.10526012271185	7.07070936803636	8.28418271153559	7.21665818683866	7.33741802708683	7.39594508570618	6.91331134170126	7.46786474398491	8.93272586743285	6.38045110787087	7.81784662029329	7.79240687758722	8.47016503696412	7.39970741069432	8.12731133255126	7.92684276847038	8.14792797751109	8.2426287786025	8.20011750291463	7.89116988956929	9.19029939134317	8.57935941703909	7.76133251416014	7.87516832653907	6.82054169054395	8.24191321119278	7.1337020447861
HDAC7	4.80977270430243	4.5152858705211	5.25578114072906	5.18302091167138	5.58563742468768	3.2443986837454	5.01067828009688	3.14640915482416	4.75610458057654	3.05087751420011	5.68217315191092	4.24942758628655	3.56658953166507	5.8089992172643	5.97653156321946	4.44773691863767	3.82420154426822	2.60469806721076	5.08098737821814	4.6946898084226	5.03924729229341	5.17326524222274	4.01126857368751	4.76733845540519	4.51411068775338	5.9504557568061	5.18788535413004	5.13098099813923	2.58543374915886	5.93079345812727	6.00381674770467	2.93571144406651	6.7081603989171	4.43462330320237	5.7157908337625	5.30639375782012	7.38588186579917	4.35731365872051	6.30803034090255	4.80913506101159	4.92434624963301	5.41099140520939	5.68348326974226	4.22009532199417	3.43746203994444	4.59137749315903	3.81890040906992	4.73265859412382	3.74599190611807
MAML1	8.84095000592744	8.56757661488174	9.40639964135051	8.87576026526739	8.63207497610759	8.32748983365791	8.97859229755007	8.362859389335	8.1254921770029	7.72934199326317	8.55272148611857	9.20436748997297	8.38015763872119	8.97524339566704	9.16422617089357	10.1189126812773	8.88081640972964	8.69367057293502	9.16479645846115	9.36579198213197	8.09634658548649	8.45518664732714	8.04529425569132	8.53898600318944	8.97804195272821	8.29113449007635	7.77623762671358	8.70105007760821	8.19975171226907	8.69127025519025	8.74546075548099	8.21043635718677	7.88418689968929	8.52193374038126	8.75464847392692	7.89667845868515	7.82173632646574	7.72748971810345	8.94142521424497	7.83851827915828	8.27662415811617	8.4101657675013	9.61293608115714	8.87985089773592	8.00822684280902	8.15587002299152	8.77775783199599	8.44095187590182	8.33517130692911
FAT1	9.85069960946116	8.34882174742592	9.10659686432434	9.23314112438985	8.01266412980483	8.51254978790864	9.03899655753544	7.7988347321883	7.86469174438094	7.37354714698743	8.27349967649252	7.46239615975027	7.0938195227597	8.49518085532015	9.21021147333739	10.111514285089	8.35939324653759	8.72449667338098	9.88622378313234	8.71195104521723	8.23570443683275	8.8644279245664	8.6997023593014	8.22327371689286	8.18623577370866	8.62847366591982	9.22014848688542	8.80994537793667	8.25333189242408	7.64801718914872	8.97969698048141	7.71017432184418	8.18303374963476	8.45558159954395	8.9869726359759	7.9699957948083	8.99850597600112	8.4824073171858	8.48161288174024	8.82685296915256	8.94303043074139	7.42561247304674	10.5541958736191	9.52283246795161	8.80046804916235	8.57886265151548	8.7072339008952	8.34259180050341	7.18170586901185
PACS2	8.5436932153477	8.46109765349436	9.61616876797715	9.49144911340405	8.00547503673413	9.10007551556321	8.7062953894849	8.39185696858386	8.32553625502684	8.46239788216032	8.2949967656523	8.41809675894452	8.32318182323473	7.54163882014489	8.71002912134735	8.92704707062742	7.82643683743355	7.6636997266382	9.00628723224867	8.81906037822465	7.64863305839475	7.46637124941926	7.78427365819211	7.15630328802823	8.09804005194577	7.60962637476807	7.20385359510642	7.362815934437	7.05021302191624	7.77450305540092	8.12514305201324	7.22048463412508	6.58507147148427	6.21627905392897	8.06631897454732	7.43677485388505	7.99042891841646	7.10411054847032	8.00513881461796	8.034200712151	8.50821816761105	8.22736398671336	8.61536718652728	8.4097305801426	7.76490259732778	7.88651928650005	7.04106038553141	7.66188118412794	7.63963408109379
KANK1	7.68091354043013	7.37477135845503	8.3089254559223	8.21082679370764	7.47415012052477	6.8390343550596	8.58483285799062	6.49317093988332	7.06493758120132	6.62231816166425	7.31310918130208	5.95752493455097	7.30871819088788	7.09987610590412	7.28103279214933	8.71673242792546	7.5130059731051	7.48276060618433	7.20069058806419	8.12442291857574	6.5861170560002	7.58332008561781	6.75016670563571	6.752878816557	6.8944571646626	7.46550187400049	6.89502307602951	6.38229429651042	7.71239183866306	5.9519400804565	7.09032814307686	5.24423706534882	6.21461314971397	6.04355582413345	7.70545340097902	6.56090863063175	7.42120462224943	7.10882710250026	6.8488013421255	7.46934375821371	7.28475882404337	7.04714767042509	7.86767984017119	8.19586870300943	7.02879688560085	7.37784540184937	7.30563664248794	7.50379627747506	6.85901108141265
NDUFAB1	10.7266558522634	9.60944386352785	8.16769393727529	9.3240569744317	11.0229473883851	8.52238215075571	9.10596352647088	9.93527259821075	9.47210539790012	9.82076771745726	10.6028096264822	10.1305008901746	9.97551197037447	10.8341379488624	9.43341024579531	9.7992034129108	10.5986402366159	10.8961653361441	10.4081428939563	10.2135243772464	11.0811110080465	10.7627081166417	11.091528142689	11.3425057980746	10.3800655102298	10.9586648679509	10.931708620485	10.8739328475984	10.4501890865203	11.1953489158939	9.89912046321368	11.9875225015426	11.4662574770853	11.2793467181711	10.6128345345318	11.8310193414574	9.64019323307236	10.9947076615862	10.4237733935635	10.6357448238906	10.8209696213999	11.0681687160597	9.51236587200272	10.1400996936112	11.3802680197626	11.0453263514293	11.614604899501	10.6312828684812	12.0371779191334
RAI1	9.2698656073674	8.71433330776112	8.94303043074139	8.95505312768885	8.8247662294992	8.86977660411611	8.25977354572299	8.68824999024825	8.8783288515932	8.06899193790693	8.57116889270572	8.5394764687642	8.46153591214543	8.26960503471287	8.26851032302671	8.60783312118828	8.07483586129008	8.17903339970985	8.48930475524955	9.03418636948487	7.61927010527884	8.31504064548936	8.01469478074378	8.10266718226015	8.66089698330624	7.83822385565725	7.67899940604621	7.36193614962482	7.58332008561781	7.84240691725199	8.46776057884527	7.77420852492498	7.74129880263998	7.99188441539211	9.22014848688542	7.27661404390365	7.24285835942637	7.65901852750805	8.7710390444563	8.58368297285647	8.09219347206391	8.83802708078017	8.55795303875711	8.80385513769172	8.44956709540184	8.44588685810156	7.62836666339649	8.69319292147162	8.67024755333343
TJP1	9.9132826637108	9.47441829984242	10.3872379600113	10.2877280101662	9.43193265704864	9.25431646034603	9.16730513263401	9.01074177881035	9.04928356801465	8.3960320354751	9.30564949972765	8.80679215654591	8.85917288959588	9.35855588487743	10.5322278090249	11.2793467181711	10.2846253255402	9.87621771515363	10.9494760663158	10.4255844871668	9.23711850390738	9.93974048521983	9.1215154209081	9.72692146567474	9.89143293086889	9.74589787244418	9.5594095260883	9.64019323307236	9.74207813230579	9.17696339222238	10.5226983413045	8.49135290141089	9.45036524400611	9.65717726705052	10.0691249017493	9.16422617089357	9.94889649442669	9.30244036901513	9.91757504330165	9.53150297543976	9.91109748721253	9.20763830691613	11.1745457411888	10.4291493625335	9.00239712043497	9.67295490683084	9.689456148449	10.1020498919916	8.99738480000729
SLC25A4	8.4640500445377	8.47924420399673	7.28563701746973	7.95357189590439	9.30306458809166	7.0838698380428	7.16811279601162	8.75512504621648	8.66831629959244	8.78182546353984	8.63109053561949	8.59099865703194	9.035918891362	8.80885249965041	6.90910630466608	7.55324993335407	8.91729316120379	9.13130608462943	8.35082230446096	7.505232570918	9.43116699058725	9.13623615601029	9.32267909321858	9.0975702101068	8.64365000387564	9.37180146074295	9.16665946485024	9.31518058621182	9.13309178915857	9.75687179622031	8.70530498206615	10.1268042382505	9.49563770605678	9.51630004178368	8.82877494613226	9.92312001391538	9.20315200431321	9.3145214496561	8.82877494613226	8.6642427168593	8.95505312768885	8.87526362377733	7.64287505908404	8.4322195721799	9.44094667815917	9.00071364618846	8.52849400515971	8.85503260303645	9.74207813230579
NDUFS7	6.72965873471531	8.51465374614314	8.08804766685757	8.94031975457841	7.91839331564486	8.98639351306267	8.72305818323471	9.67295490683084	8.95104280146991	10.0943628846678	9.1553809185449	9.31518058621182	8.88128359641956	7.91935912795561	7.94430408367179	6.82524977653262	7.87550305873732	7.96693147671284	7.91259026892751	7.6124599735875	8.34184598815729	7.74322437658089	8.65113114517975	8.36375812171499	7.37264263858528	8.34259180050341	8.47060484666825	8.4796438162817	7.68245515486171	8.7072339008952	7.80078748471676	8.59828206356338	8.46153591214543	8.42507652998762	7.72350700440388	8.18482991605718	7.86404187583874	7.54074734686788	7.89530727104608	7.78459114878107	7.93633627464936	7.49110820308827	6.77920066109262	6.67075164996542	8.0423073777103	8.06559256193912	6.76328871303288	7.70396912677579	8.16522389505142
RBM17	8.8024112543384	8.67267592680065	9.06036164074649	8.77883736589833	8.91890413968933	8.7058050864291	8.71433330776112	8.36574139337585	8.64558669054734	8.23444078633781	8.16173003597578	8.59916539887254	8.39879841324598	8.57252030156302	8.71472934869034	9.15980998532536	8.80002175476025	7.97403921373988	8.37551920765901	9.5923854343513	8.21957453056475	8.48543219811416	8.41142753181299	8.47060484666825	9.05740964821364	8.67358464656978	8.56015657231212	9.102481971503	9.11563882079059	8.35003887222447	9.55077153458999	8.46448564004506	8.57657986687655	8.8927690239979	8.75954548953776	8.58739774101119	8.41557339694435	8.52370155886757	8.59871464369666	8.81297429417221	8.87526362377733	8.49971234561258	9.07240218789797	9.05740964821364	8.51032894961413	8.54769567420269	8.60614371508344	8.41348501795513	8.13769650996033
MT2A	10.3256098743771	10.1844844771757	12.2062296521854	11.5879677556296	10.02728522732	10.1857848978729	11.6850365289827	10.3368320268213	9.91003577163228	10.3286844533587	11.3380887336586	9.74697338614869	10.1454400353479	9.35344857466607	10.5641819385071	12.6433347790123	10.3920684832302	10.7901109406673	10.8236099015968	11.4305919670775	9.58667504381987	10.437989708887	10.8584877512555	10.0159238260116	8.639214921585	11.3336277925772	11.4530888461781	10.5862328488718	11.4397274261058	8.79347135819295	11.5993561018022	10.1467847525894	10.7599644599874	11.1953489158939	10.528499362796	10.8291768810873	10.9974813031895	10.799927522505	9.88622378313234	10.5267173340432	11.678588558393	10.4829009308507	12.3179989435912	12.450443893648	10.3872379600113	11.1430289403331	10.9586648679509	10.6650835999622	10.8291768810873
SKI	7.85576092909621	8.42130835544547	9.33301983576964	8.65607915780666	7.50352739120787	8.54455098681546	8.67814098433209	7.99435262915844	7.82340239425156	7.36403156842389	7.7684072205534	7.8636869412335	8.01158966090574	6.20639840364856	8.18554449173189	6.30803034090255	6.74240916856644	6.61168637973696	6.87961402400861	7.07930995817785	6.34459974896969	6.65164274672984	6.78341135586857	6.74240916856644	6.72615621877889	6.6164829048578	6.27301901613088	6.9486085743985	5.36718824505806	6.22253076488535	7.17730941989942	6.77580352864526	5.56418567569812	5.81527192900447	7.96758947189931	6.18007490912995	6.78255435429527	6.07568145519599	7.92750209844466	7.9386569253418	7.16077247585041	7.82405443928435	8.26171218084674	8.06760949637794	7.38404022974491	7.67424569354656	7.26679212006059	7.9789812622535	6.72097129468419
SAMD4A	7.99400265905997	6.91306250679764	6.21138931956042	5.91980720597243	7.57643866750252	7.06249602040606	5.28260017557982	5.47289468464813	6.79906605359796	6.33725591635883	6.96478176623862	5.07656549543782	6.30222597359344	6.88981922387368	6.86223453636541	7.56470684347789	6.99811841070639	7.76745677785553	8.10120891160007	7.30222638557195	7.29007597135393	7.56680417365773	7.41337768363091	7.08242106322233	7.12568113076749	7.35395058575641	7.88223238041483	7.42422945220117	6.03872524437216	6.40291454006442	7.17425927292557	6.50653110854724	6.7668494593286	7.74129880263998	7.54720056441803	7.26965547049871	7.47944220337361	7.35794017371967	7.48553507912412	7.58765040726054	7.27082233414486	7.36165966117752	7.93633627464936	8.00854288113299	8.09530536451731	7.26062462621309	8.30232880167571	7.40411421106828	7.70887811099829
PDCD6	8.78289293958876	8.48930475524955	10.3138181209374	9.92104835454284	9.13812686305562	9.4295907301868	9.76284163877669	8.23256963562899	8.50341570992615	8.15332595427247	8.32203294666314	8.25216766889659	8.04016012640926	8.33244010199943	9.1472369739965	8.66237176087244	7.96864176276508	8.18881592633367	9.07477777733036	9.74018927944081	8.53583198023594	8.44054887363272	8.3115911971165	8.43515204018118	8.87245977089131	8.1979070183539	8.0542833655481	8.3115911971165	8.569785667859	8.33359111533594	9.81307541175643	9.00910757739953	8.70771086417098	8.31311371842369	8.19034622016372	9.30977831333456	8.80287715924078	8.27785808187917	9.20259678723059	8.40852402987147	8.16947084483151	8.54909319120738	9.85936223342005	9.45460361494146	8.37048581800927	8.30660844677015	8.33244010199943	8.40046367401336	8.60016189894607
BEND5	7.39970741069432	7.56441237675015	7.23570541223657	6.99868280545444	7.6587337630051	7.57739149218895	6.75045098932935	7.52616313549126	7.54657617230881	7.56069686968201	7.99042891841646	7.37178452111627	7.69407776574986	8.26134965512273	8.12764906531936	7.78589992925552	7.21665818683866	7.24394254881541	8.30777596531206	8.18020644838127	7.67719166538055	7.8997058034383	7.93661658261593	7.81250236492293	7.95497232543611	7.46428143895303	8.0321960068283	8.41809675894452	8.30583502797509	8.62517913115186	8.35939324653759	9.29371726379313	8.3142323200077	8.31233115798844	7.80927601636953	8.3606828451735	8.12514305201324	8.37279109339609	7.60503827648447	8.32712347598035	8.04914346341852	8.55401978151645	9.14980358633616	7.47862361812521	8.60016189894607	8.51555203027289	7.77132322999135	8.24745160607234	8.12087322774328
ADCYAP1	7.52142053879746	7.13079472912146	5.04717757398409	5.78402407513011	7.76645014713493	5.07985519942116	4.27125561275846	7.21723673886612	6.62075943874073	6.07365183754557	6.65639372502975	4.82360953718889	6.63038616933159	7.01567503563127	7.26602804648805	4.10961236626832	5.79801672505986	3.48768942958608	6.35465625679219	3.35096360494381	5.89750869412471	5.73534234021926	6.55148848446501	4.07712838361879	6.52205937443176	6.47586322803993	7.35110926535995	6.7447112510682	6.53623611890401	7.82875465195609	6.64119652670098	7.73461509658431	6.08515817774337	7.28021140769164	6.27947565230122	7.18618200979064	5.48202823168901	7.08016680157311	7.65992331624795	8.01024951786369	7.52142053879746	7.11975471643055	7.61646665062972	5.15822544713776	7.16337162239966	7.30984721023533	8.30162650916557	7.12138989563426	7.58395564449717
YY1	9.79326847005464	9.81852689843189	9.15980998532536	9.61293608115714	9.52919677809044	9.68321028109684	9.59067743996162	9.43036128145594	9.74207813230579	9.6943631224804	9.51893782687538	9.35561299760596	9.66229694992382	9.22718687204158	9.23859638540239	9.89258018486969	9.59986880905785	9.56799618817569	9.46304635011834	9.56890768326226	9.16847241288467	9.4751270570271	9.17696339222238	9.23506800098671	9.66397712823115	9.35919995695712	9.12210591085121	9.17766323643077	9.37331319281948	8.72736401266142	9.32760164718941	8.80939976021076	8.97969698048141	8.84095000592744	9.4931783726235	8.71391622644293	9.23859638540239	9.13869021231697	9.44247735753647	9.59986880905785	9.21952481846424	9.2830737499603	9.45460361494146	9.90896732177076	9.43492403719871	9.64536794019792	9.04235221554489	9.46740699673142	9.21952481846424
TBL1X	6.31334255708204	7.66683856761267	8.16522389505142	7.41273522557396	6.71391086001728	7.42361232072823	7.82248312757222	6.23589077977429	7.48911397421301	6.88561833273474	6.3403419851843	7.46813377923568	7.03772857109104	5.42179379112992	5.88297438157386	7.43995577972987	6.18126382441305	7.25558952829256	6.39669576636682	5.52062448330514	6.34917799675632	6.64091452520938	6.18126382441305	5.34872625952452	5.87577794303516	6.08948639191998	6.00869635287304	5.11836080899408	6.31740839209171	5.25113649040201	4.98973204033436	6.32135346089343	4.34427566363262	5.10896807836978	6.58288970552313	6.33753913094976	6.0147163369412	6.55772835670442	6.06164086668559	5.8013100121531	6.30855496503037	6.61755817933709	6.58637382090623	7.47476267889258	6.75975735673593	6.88370868713639	6.37349407414014	6.71547940522065	6.64358090518013
PIM3	8.37980463373731	8.15620775585676	9.23314112438985	9.20129191557019	8.33442069960143	6.67452181663089	8.8104205991047	8.24154343636624	8.94363381059685	7.16504198368793	7.51657830042226	7.97931477276369	8.54115204210683	8.60828487802377	9.32125911700765	8.11517982817801	8.68258391026601	7.9589931798113	9.00340733143835	8.98639351306267	8.29684159321647	8.37317130788112	8.4037059793034	8.82059357208683	8.84195456845041	8.59871464369666	8.02444700248127	8.36574139337585	8.8995978917543	8.77345567375637	9.37761364638558	8.25889799610981	8.64268798823984	8.19330845318165	8.21882266169879	8.62700843547402	8.14582016902459	8.20450250879393	8.45518664732714	8.77687491362268	8.95948444364801	8.70911776110198	8.37514935847273	8.81954257572934	8.87194925706825	8.25651383319409	8.12087322774328	8.64602429900769	8.63751642982316
LIN7C	10.0008833879298	8.79848094788507	8.35519142286155	8.29842011405461	9.58898367549733	8.33864210193372	7.89600882006019	7.45706629165267	8.88226966936856	7.63608399134122	8.16017491018687	7.55142617383574	8.5060680998419	9.33572929338631	9.54412811060477	11.0326378719388	9.68125179974693	9.57315236772416	9.76386428293927	9.45460361494146	9.2830737499603	9.90794240982183	9.26651095649064	9.3479054652969	9.83389965901479	9.28586537610616	8.49601610272959	8.08084729790092	9.19876539675956	8.86708701654465	8.50223207874336	7.99112101103234	8.59366179068367	8.47060484666825	9.93307955547047	8.1351836437897	9.07240218789797	8.88944048459878	10.0679684222378	9.52365974456596	9.87513189623555	9.53313778320552	10.0345494073872	9.8839579628955	9.26714582651585	9.51630004178368	9.22014848688542	9.69330098262991	8.97912546368947
MPHOSPH8	10.2237776961502	10.541913689325	11.3933867588832	11.1466391558831	10.3368320268213	10.5095965075394	11.4109818221512	10.1425481078594	10.2049160513993	9.91652125820561	10.1789782380628	10.2799174028414	10.4081428939563	9.88622378313234	10.923581513028	11.6605930971731	9.82790083035996	9.58153418720878	10.722053230725	11.1815004192208	9.32897603594267	10.0370027608173	9.0975702101068	9.46969291790635	10.3171913580733	9.40126082804288	10.2749928859274	10.2372015570347	10.3301695899854	9.68853930062843	11.3120444377828	9.04716960632717	10.0319923800101	9.84129093547245	10.0664651965468	9.00130601415868	11.206589707278	9.82282717431094	11.3501764836084	10.3990079540851	10.0172488582457	10.3647026002708	11.3802680197626	11.3546434014518	9.95485415100481	10.1481897656764	8.47016503696412	10.3711936594794	9.34225083106752
DDX10	7.53299441960206	7.36084793715083	5.41416348640765	6.6545640822643	8.18845989073259	6.99031944776674	6.70431894495156	7.91330577197859	7.23519439954235	7.25676466262573	8.08874697156581	7.37060395620323	7.57125126882413	7.94430408367179	8.16733792720618	7.69346508265379	7.68673383378058	8.15092168141948	7.35852744084151	7.90406059798599	8.32712347598035	8.12295408715243	7.93092334091838	8.05492872213615	7.52991501303774	8.01542974509966	8.54769567420269	8.3142323200077	8.46569109548598	8.44830062400736	6.8069482578909	8.20383317847702	8.59279613135136	8.26559707407838	7.70669940157675	8.63836045382404	7.45381742093096	8.44251103976537	7.63453281404092	7.79461088791182	8.16593229418288	7.60716095459275	7.54905123251531	7.30536489186148	8.37551920765901	7.64029211799001	8.73429624781577	7.67424569354656	7.85919626671943
UCHL1	10.4451930399262	10.4770167126187	8.87030730083357	9.07354692361181	10.979389617883	9.98590307725653	8.94790477912827	11.3168899365504	10.4715347813164	10.4521297732689	11.4253814263789	11.5879677556296	11.0263905393395	11.6727856497571	10.8046639546404	10.3092031756429	11.703153249164	11.3380887336586	10.5986402366159	11.1112364970068	11.8603921072111	11.094565181626	12.0276495020956	11.9875225015426	12.1486240626382	11.7594821439725	11.1674826298867	12.011586417439	11.5470586060954	12.0547137586871	11.5055597661715	12.3746327280124	11.614604899501	11.9875225015426	10.4343473880635	11.8109005813106	11.2240390113229	11.6320809726446	10.7096614598149	10.9373033545156	10.9760589370689	11.0712608659984	9.99166532767208	8.88032560687145	11.1430289403331	10.6225667707602	10.1993826159822	10.7773354300323	11.2832312141487
CSRNP1	7.00934720476025	6.52205937443176	8.43013814643244	7.75494567548046	6.96809134767364	7.24085733678497	8.04943608222106	7.81912627002493	7.10411054847032	6.67346629634988	6.99755172156244	6.38881951242625	7.13949354932773	4.29092068898544	7.48432932725828	6.73866036146436	6.57429112958155	6.34275407241319	7.57327270112903	2.44993862472409	6.87096024119676	6.63957329475424	7.69921205242005	6.00257082526673	2.91548370758017	6.58060154515256	6.89886301399802	7.00267616803239	7.54629669219436	6.92168789986635	6.4239347401434	7.56069686968201	7.85230061107806	4.85127534076599	7.64453584314562	6.67209977400018	8.53314650541602	5.2439543705035	7.48276060618433	6.26510562051167	6.51547304951646	7.03681462159515	6.5396864153121	5.77581957023174	7.71809087927474	6.74912305821411	7.15123085325746	6.93286842359203	6.69781117568132
C11orf1	5.15110575102445	6.57640175440462	5.94124399341903	4.54714810870557	6.39475756555314	5.95849322581838	6.64785205205949	7.07990830305034	7.02069905397979	6.96346707892942	6.79876516707782	7.11948545972336	7.03799786223344	6.85460938493314	4.87430193536675	5.77533360188652	6.6334262696609	6.59517275154148	5.04927134398645	6.45970606981212	7.09179075545024	6.85266587370769	6.55663021576919	6.51051152901799	5.73208895776793	6.57610667488731	6.48402601683543	6.53597333618046	5.59513101434304	7.00716533771384	5.9519400804565	6.02683291230013	6.79428152264455	7.35794017371967	6.06604438441303	6.65381257339558	6.38558766206142	6.85795497368489	6.17750989417118	5.8806181150651	6.34346500556491	6.0892303169431	6.17112309709866	5.68426398701989	6.91518394366717	6.71865583352482	7.77261270508243	6.70728038783881	6.32474398325366
TNS1	7.31019065546346	7.81438032960489	8.42798033104993	8.4796438162817	6.98635887859826	8.27428571571569	8.88281630224476	7.56136027168756	7.59937649564732	7.08332124545399	7.63417503506296	6.44376911896296	7.68644662262048	6.83714014776646	8.78902238401811	7.6158374422686	7.88976908199364	6.53785777666249	8.3468225506701	7.90544762874103	7.08126777777202	7.20978378363885	7.50995192393885	8.04943608222106	7.36672552047821	8.36194024235169	7.17308346554754	6.15937293665372	6.50653110854724	6.09394104319766	7.70238781126114	6.74002677981471	7.07408583994772	5.52537592585015	7.39565409450464	7.15659900134374	7.15179783360901	6.47356200476105	6.57350898680268	7.23204012065877	7.07764810501711	7.14900637558188	7.82535949512875	8.41848753127036	7.13138721401674	7.36403156842389	7.68580959419473	7.07124330081478	7.01308056290244
RELL1	7.71239183866306	6.52422062941977	7.13079472912146	7.54044431618091	6.94920960331777	7.12254828562902	6.36624144607801	5.739915943051	5.88969697128294	6.6282683070515	7.25879509123947	4.63626729190331	5.91778749536066	7.12485856375406	6.9945078069031	9.00910757739953	7.78271046524416	7.85919626671943	7.94165566129655	7.46665647063898	7.13454387606208	7.17849779990172	7.87962992291956	8.42130835544547	6.64600144922498	7.4497360502205	8.04156955507204	7.39875144847808	7.10017913226039	6.45423482841592	7.3649302287229	6.83278090693435	6.64276969128101	7.86469174438094	8.10560427062977	8.45683780560752	7.16166710182531	7.61371723831232	6.48291336558663	6.92565411150546	7.74066457270694	7.52234356835653	8.6997023593014	8.93162751614286	7.08947066111653	7.45581652657134	9.39827438566275	7.99810512985219	7.86238864149851
SPAG9	8.87932401929252	8.10833885244444	7.88686526405681	7.9755071226324	8.83744227938172	7.85919626671943	7.7748424703673	7.83951497699803	8.10971216098713	7.98899715503091	8.43101076793312	7.9596353380492	7.92442314954221	8.45807779943398	8.45279857086619	8.98357217969658	8.48118163220154	8.54537832145203	9.12704983689671	8.02693938849374	8.35829741679432	8.79294530102697	8.65206362334877	8.48205518220725	8.40166445331789	8.61914660267785	8.46978562440557	8.07404701412301	8.42421696141489	8.83085785482676	8.60960905368721	8.05360892519	8.29882817134597	8.46614815476663	8.97184303223152	7.83496048536827	8.58368297285647	8.46325072088561	8.99907118037593	8.88081640972964	9.06935763171567	8.88944048459878	9.43566461578845	8.86020829620787	8.91515932301445	9.19941489373929	8.96672928968133	9.31107561393446	9.15301324129756
COL5A3	8.28199449128161	6.92399626249868	7.94095716255453	7.22588191879234	6.1746915157047	6.96975652230496	7.88287956084201	7.65747506896277	7.06249602040606	5.94176409294326	7.82940330134769	7.06978041931413	6.41705783771214	6.26692193031966	7.30901492826457	7.52169146102463	6.76849357615111	6.54212253206393	7.01986203677399	6.22964743533987	6.11731191615442	6.39110369702668	3.60360807215112	5.45582125800838	5.13983401272736	6.82659559952679	6.78948193236897	7.08865380464291	7.75042033712994	7.63053404832776	8.01193369941729	7.29563264770508	7.48460766883504	7.40775407881435	7.44111658516612	6.89660634386974	7.89349601019233	6.78093421621575	6.22447648038028	5.82373287956588	6.37849814243954	7.1337020447861	7.49993816769701	7.42953807021886	6.39138608773576	6.72368047272541	6.68478927339493	6.13350981012625	6.86331183838627
AGAP4	6.99647574380013	6.19677849457003	7.64453584314562	6.68320757150815	6.56090863063175	4.22456187830937	6.34539695645877	2.18562876089628	6.71495692942628	5.88035585453098	6.28152825963572	5.98603569987796	6.2389535039794	6.79666664235946	6.15446164074581	7.38080317362455	5.27549158487481	5.31384950124626	5.8464688837589	7.07650758074927	5.60007560850619	6.33596421022833	5.00700479512129	6.52205937443176	6.06239137357932	5.23227709246947	6.85018054659121	4.78744039854687	4.9934866729831	3.8047148149453	7.54572850731398	3.47830719701073	2.08418717606409	3.38086597702081	5.790100015019	6.21916975557425	6.15684633053344	5.81764183519618	7.22614533961056	5.58716125094452	5.90965920064664	5.87706224913646	6.76900628557581	5.94067477983759	5.8854852271021	5.8672703034848	4.43720246784502	4.80715099085588	5.88969697128294
DNASE1	6.02097203281822	5.66063959458131	5.88494977092895	6.10841614317905	5.64992802340474	5.78158805217672	6.22338850051813	6.043014506961	5.49738877584735	5.36112955904428	5.68010034194055	5.8214467317252	5.49986074417313	5.53975186183137	6.98866068206605	6.37156904229719	5.89750869412471	5.41776967496672	5.60548400137141	5.60475351246881	5.54364373355913	6.0863770797281	5.1375418608603	6.13007957613836	6.1739662340797	5.42521295690768	5.68426398701989	5.59283335742362	5.84155580966581	4.58306111780566	5.23423118204057	6.41334605084452	6.00659930084766	4.92524613572375	5.72438509561426	5.44096326526734	5.3232101464575	5.72158539540841	5.86681999304881	5.61288069102506	5.36193410392413	5.66781641868546	6.19008973793373	6.56035793672553	5.51776811277604	5.490413280129	4.79202432727907	5.76942768141487	5.50599107151255
PSD2	9.26916766447306	9.80625579881438	9.60864023988197	10.1268042382505	8.80631834301947	9.06097249705525	9.16540182137025	9.22839061930661	9.74490201603382	8.91515932301445	9.14160579403015	8.08477874600694	8.92373687125998	9.03418636948487	10.1523209769019	10.4573982083488	9.77456588961903	9.34225083106752	9.57979169037407	9.28659847557189	9.09217714766256	9.60576942993901	9.12894180796298	8.84195456845041	8.9499960896767	9.28729519788507	9.78600527269109	9.50926119922838	9.70392449999097	9.25885790375971	10.2148439893872	9.7177408867735	9.03474847838674	9.54412811060477	8.83425468502163	8.97912546368947	9.72863351130186	8.99110159669893	9.3975717356552	9.29168627212016	9.102481971503	9.25691859225051	10.5303793438205	9.32054337571089	9.41170809860054	9.29710423959889	8.54955148618307	8.61914660267785	8.54157117148669
COPS4	8.7853487256297	8.19938255574988	7.43037781215006	7.7219093101475	9.34500607437598	7.93633627464936	6.77054824942523	9.56107960803626	8.44745060842378	9.11319194639098	9.45384991318533	7.05769658150899	8.77242436428058	9.19029939134317	8.16314929714309	7.66683856761267	8.4101657675013	9.20194068170324	8.05462577064586	7.94531092776173	9.59908964822186	8.70679190611153	9.3394007183219	9.1553809185449	8.82782510903019	8.9135608395791	8.59327278054628	8.73369454209641	8.12016319427693	9.24131676920457	8.02728219142732	9.05980302801095	9.20640832471249	9.28882629730123	8.70336299134118	9.23506800098671	8.02903421667286	9.11949415813768	8.62186942104895	8.61238099072361	8.38874346877841	9.0729540635287	7.75401537752483	8.25174601588567	9.08566151133819	8.72064084956068	9.8699503197942	8.69227250673302	9.36653110424359
NEK7	8.16554311847403	7.23346473166136	7.20217315716434	6.88234022508548	8.20967766241559	6.92225098934915	6.62127144006421	6.7668494593286	6.93095767255528	5.83441880384257	8.16488852321105	5.50264759566968	6.86331183838627	7.7546396405036	7.83038330626958	9.44028409785902	7.59875772155656	8.3216498317729	8.93709649966352	8.95557258434226	7.72454758413493	8.86390782495423	7.82340239425156	7.6130758070666	7.3301666711943	7.91259026892751	8.77775783199599	7.6944056827933	8.50341570992615	7.6944056827933	8.77735064779604	7.2705511464991	4.25952944927409	7.92853414526092	8.44379841233269	7.02848924429113	8.91464350499107	8.59327278054628	7.91770040995795	8.63836045382404	8.50223207874336	8.96790523264163	9.58490053670269	8.99907118037593	8.64123651971705	8.49386698403746	9.34500607437598	8.86765624524327	8.94031975457841
YAP1	7.05222187651733	5.60629848898412	5.55905871904542	5.44309933631048	6.82321420966321	4.31388298721878	5.16014019843475	4.15353913506426	5.02081674787133	5.40347118248928	5.68092378402771	4.63355892540758	5.35521215418734	6.01540900096845	6.19354761938457	8.09219347206391	6.85821238900494	6.28701365717567	6.65114841647003	5.63760985484281	6.52851950759563	6.30966060919636	6.58238401735419	6.18054924274191	5.4497212184673	7.13613617861032	6.42524127608173	5.76915977236715	6.6145899297771	4.63826660039842	7.1669848558085	5.66244244524258	5.84792918365398	6.64200490356361	7.52956438435123	5.96333934588027	5.51116033731238	6.09629999953188	5.97853167174325	6.20190725388406	6.76054146303004	6.58480048739517	7.89388037841714	7.57327270112903	6.21824567946993	6.97732367070349	7.43403294749902	7.00267616803239	6.56090863063175
SOX9	9.03233988598658	8.47800043810954	10.3630703422578	10.0560131225799	7.97368883648294	8.91250832864263	10.2491160728281	8.73179375253168	8.36816046000193	8.16449908911446	8.46978562440557	9.49961624328806	8.79347135819295	7.55203683495344	8.16488852321105	9.79721802567544	8.21304597033252	7.92126751850665	8.57162298480302	9.36727615087083	7.9190241620881	8.23112203583343	8.60250535353501	8.61413780439369	8.01645454433646	8.86929944506726	8.44871648891785	8.78437305008384	8.87134068160026	7.73556830476954	9.49634615255096	7.80268434546201	8.11980686059846	8.34446098534019	8.41557339694435	7.7425889919869	8.60828487802377	8.46819414155031	8.00273086294876	8.03767135608979	8.43965841689226	8.01469478074378	10.1425481078594	9.67649239350479	7.69888314854156	8.12984153665422	8.28653412619973	8.41225503200249	7.59038229284817
TTC28	8.17677196838522	7.17539005578703	7.39129228116084	7.81310323619362	7.72934199326317	7.34198905212903	7.3122083778496	7.06892654710528	7.15179783360901	6.77580352864526	7.28504110928498	6.19826418053038	6.86305121554769	6.33436364214963	7.49654049198475	7.99778915154971	7.17820223486774	7.43100115775059	7.47944220337361	7.9495119445539	7.18677858993735	7.61959557473154	6.37528160743656	6.12268603524811	6.60198740221363	7.13454387606208	7.49925878579917	7.22843792202005	6.64910033657895	7.42687660830923	7.27482915891412	6.33543086308238	6.805901543396	6.36197041334074	8.38752736369763	6.6135358978367	6.76768896013855	7.3391181579068	8.09948188791354	7.13196174709527	7.49221884326055	7.05303799269996	7.48553507912412	8.10376482082945	7.13561580785437	7.96479946855041	7.70396912677579	7.8459478323869	7.00463185920462
PTCH1	8.62847366591982	7.14563602213583	7.16670048384178	7.32872578137324	7.78680451125596	7.24814122607164	7.69346508265379	6.92225098934915	6.94920960331777	6.96809134767364	7.07625446185748	7.39022234884672	6.93824122783104	7.29707916449015	6.88703120071734	7.98426526572857	6.94976018257894	7.49110820308827	7.30395555442356	7.16225255885997	6.92225098934915	7.01014130102433	6.84087781450429	7.34142961967861	6.53758326980514	7.1150087973822	7.43797502634953	6.92565411150546	7.06221047726667	6.67184448010936	7.53268005187781	6.15834607005155	6.92951061122503	6.50703021939633	8.28271206936098	6.7778544819849	7.07238666435809	7.35970095392701	6.97168921283527	7.33792702491941	7.38343002466172	7.38843321275174	7.80493063694971	7.8693553477854	6.87337784254497	7.89011465431968	7.92409346565659	7.72285945047324	6.85240436121566
GLS2	6.66831776709697	7.20888417191483	6.509308673399	7.33388988559838	7.05977787643718	7.50325835671255	5.6180448329253	8.06599057441854	7.35420426063849	8.50300814435075	7.32662273879431	7.10968927806421	7.54106033777898	6.77135868410467	6.82793245011599	7.15543741520376	7.039111066651	6.95261402946825	7.31715128373202	6.84586334322569	7.06440681528919	7.28334634696067	7.19198430474858	6.82687375633176	6.44455547000037	6.53056703270113	7.0079589257296	7.0906290404031	7.21898920096878	7.44677658306824	6.11756582913925	7.76033368025697	7.29472793931688	7.67542909593387	7.0178532881487	7.82570705822463	7.5276890069979	7.45412232696388	7.73589886434866	6.40804999973753	6.40494253435498	7.15346800821187	6.79721514301049	6.34403091866978	7.0838698380428	6.88042971295847	6.28126620611857	7.39047185050104	7.71115569083963
RIOK3	8.31892826224969	7.79300339432759	9.17836255201819	8.98184800258468	7.76461006761924	8.617284767706	8.91890413968933	7.72033693359867	7.60872917235677	8.01578606164085	7.71115569083963	8.71096623996716	7.96725656551174	7.57517887494348	8.13017151241163	8.76160214176537	7.65933729811741	7.70017398491111	8.06115707023787	8.8648842527061	7.29623835223342	7.64703066171431	7.2950119212774	7.55946246306527	7.96693147671284	7.31598212304428	7.33937961979352	7.80992891247298	7.02476174336738	7.35794017371967	7.8855153224659	7.41805662310573	7.1811475084647	7.95079155330771	7.74599979517566	6.98379992627688	7.90338403384102	7.45298419190202	8.2979986389887	7.43615349453359	7.83431438916028	7.68091354043013	8.15548708172858	8.18733894579754	7.53299441960206	7.47323876462926	7.93796988302888	7.76711563972384	7.32492202388214
SOX5	6.81309870544887	6.91789164716905	7.55324993335407	7.64733492337661	6.64384981708316	6.95694515139676	7.66529707846395	5.95475630970113	7.04714767042509	6.6475997002562	7.15884271295283	6.54959320135434	7.00240907731644	6.73561016109238	6.34517477808666	5.2662937851065	7.22300711023852	5.98704548540836	6.55880774671217	4.9653283067155	6.18543940612499	7.01368802492694	6.36041304156014	6.59439449249908	6.55018000015645	6.60719947902835	7.13949354932773	5.29001295157973	6.54776172180419	6.02217794117968	6.50653110854724	6.62720677974991	6.806163151687	6.82496953921079	6.41782412586347	6.10056107876024	5.00787700190911	6.72965873471531	6.29305439303196	6.6779332963287	6.55069065704537	6.87987919886133	7.28080201240276	7.02710140498533	7.09032814307686	6.70786872538368	6.43503020915659	6.84907018903158	7.00378213227313
CSPG5	10.9432860126082	10.5267173340432	9.42882534691715	9.7992034129108	9.88513443017849	10.2462885968706	9.71592798031098	9.46071398891188	9.93974048521983	9.34856583080892	9.79818870369311	9.10952892262147	9.51236587200272	9.52604893214208	10.2237776961502	10.404410235662	9.54752905712439	10.1140073667432	10.5826020272136	9.76577155619049	9.49487776200907	9.98831425000465	9.27697138211873	9.14043796011088	9.47441829984242	9.81852689843189	9.51236587200272	9.78600527269109	9.05391323262835	9.102481971503	9.96372454057693	8.79644377748797	8.61774617818073	9.5153936311557	10.2311311450797	8.58250441679001	10.2448218100987	9.27269499372297	10.7820755495295	11.1466391558831	10.0522897740098	10.6028096264822	11.501168327471	11.5879677556296	11.0355176377673	10.8501278169628	10.3564306012913	9.85069960946116	9.689456148449
KAT6B	7.75042033712994	7.37383568750213	7.83562249115283	7.96550128438056	7.57551797666629	7.19394275399894	7.76133251416014	8.11264935738363	7.20360388070025	7.69606700479505	7.96827283448036	6.57263363947434	7.30366018463389	6.98067262018167	6.86418145170089	7.89388037841714	6.74029338819468	7.30677527380667	6.43289693130883	7.80367554647029	6.99334386444282	7.2534559055272	6.65982140502766	7.40662236630966	6.52077796693261	6.72128338358557	7.50821662664463	7.18618200979064	7.44081975710479	6.75320254682521	6.71391086001728	6.72803509551695	7.10882710250026	6.59011921309764	8.17285222610859	7.22075342350363	7.41337768363091	7.35477671628966	7.77420852492498	7.32250122349649	7.81784662029329	7.39101595677222	7.78014847522845	7.54325760733982	7.16670048384178	7.3864588590811	7.56738477585904	7.80237514603542	7.34760024847195
PTP4A2	9.88273180608993	10.6293542046012	10.0345494073872	10.029449112188	9.76670299553858	10.1566534963003	9.64794697825095	9.41170809860054	10.1346887238963	9.85838968094383	9.58065513013277	9.41088567645697	9.95108514561153	9.92987376651142	10.0522897740098	10.3482358839227	9.8434322798633	9.9132826637108	10.5742616455689	10.1388812538002	9.89258018486969	10.0717773255531	9.52365974456596	9.60248465260186	9.80125445552664	9.64716187212621	9.57812600370818	9.34225083106752	9.59153440605951	8.95050501161887	10.4984081707161	9.17104091012161	9.03899655753544	9.34715929368694	9.92437759967957	9.15043270644276	9.49563770605678	9.67475165895034	9.02407313831233	10.2562878322587	10.0766886567536	9.98357969201772	9.89036030557157	10.5095965075394	9.86352125079442	10.0639216240457	9.82076771745726	10.2667550369087	9.93865281801171
GRAMD1C	9.1168239666757	7.21425757619159	7.57612905041129	7.44943061074609	8.29762836996207	5.41645965951263	6.02830077314604	7.54629669219436	6.99535044798734	6.4103460166234	7.75869875040709	5.34204592731521	6.93036864907044	7.69888314854156	8.53991321463025	9.37695512250795	7.93965273586018	8.40409256163119	6.84613736915775	7.5357373020274	7.34366451256619	7.75277617781689	8.006162477037	7.80367554647029	7.5616917610866	8.08190441308212	7.81058567335437	7.77913771808074	7.68030668153069	7.2453414556483	7.56343510308403	5.19298640014398	7.30817754830978	5.74380784449288	9.08915114353437	4.35731365872051	8.1254921770029	7.81528967991006	8.64602429900769	7.49529527993449	8.22327371689286	8.0282894992288	8.89910623537563	8.45480386304656	7.79697667175768	7.9589931798113	8.23663228670316	8.73570469774814	7.52072136870626
ATP1A2	12.1055825060939	10.1127233822184	11.9807904478956	11.8172231263472	11.1007856100712	10.3501794749128	11.164054891469	10.4468056272988	9.71592798031098	9.56535498604028	11.0066248441596	10.1646544218967	9.73902843608643	10.3887493909009	11.2478166827216	12.8548184538903	10.7171238598903	11.2636193659588	11.6490763725418	11.1291254997315	10.4201258942878	10.7972330430393	10.6049802894598	10.5226983413045	10.427429845776	11.1323751011214	11.4067555766182	11.048706236816	11.0811110080465	10.4734364700992	11.7464235773921	10.053463064631	10.4924186073046	10.3695289700887	12.0464468894425	10.4984081707161	10.7796967684424	10.5438647683209	10.9432860126082	10.8527988007486	11.2396933464072	11.0006992907605	12.7892726940363	11.7271994012398	10.7700998304569	11.448662486281	11.4662574770853	11.048706236816	10.799927522505
BAG3	8.63066837628549	7.35196514515484	9.18792440741527	8.93221354669338	7.94198855118262	7.77689636213609	8.80385513769172	7.32582100713681	7.47051352778616	8.14104880150491	8.34525920917341	8.69925676610987	7.68779302953539	8.01578606164085	8.28122622793646	9.27627125036328	7.56800499423025	7.33220329406124	7.49197399886246	8.61630450718727	7.5996656171234	7.68580959419473	9.15665106707382	9.31784576114457	7.5073209296742	8.68258391026601	9.17324616673353	8.28418271153559	8.80092243383688	6.12268603524811	8.63877717488699	7.45470532543281	6.42315527017212	8.97463371882143	8.77826830935421	9.14839864311618	5.14332932824161	8.39917331418502	7.38788374788172	7.37296112336837	7.92750209844466	7.89872344205875	9.22413026687875	8.64365000387564	7.57361215081091	7.7584099340745	7.23204012065877	8.45683780560752	9.53643402362878
ANAPC13	9.59586715324226	10.8961653361441	9.62772540506934	9.96140070336349	9.34362381292875	10.3747102662939	9.85637239447326	10.2608361506829	10.7497426086558	10.3973148866893	10.188286978153	9.95226479776327	10.5322278090249	9.97671774781824	9.61953018989879	8.26483227929358	9.88733161485088	9.27416503364351	9.95914172453887	8.87626243321119	10.0044713580011	9.62122700834313	10.2355537094809	10.1020498919916	9.84456246131629	10.2909491629648	9.80125445552664	9.13745468366968	9.53150297543976	9.36727615087083	9.44328480516537	9.58239997930369	9.76190143830533	10.1373902677285	9.61452620945646	9.59067743996162	9.18792440741527	10.0021945205189	9.1553809185449	10.5680720404912	10.2077591191111	9.51095686786902	9.72692146567474	10.0499968698426	10.2268412177451	10.0159238260116	10.4486320059527	9.66323987268738	9.65795705849674
CDK2AP1	11.6972191236986	11.0006992907605	11.3844805678537	11.4662574770853	10.3482358839227	10.7920913057305	10.7523188860885	10.784760684275	10.6809097384879	10.5680720404912	10.1280227404773	9.81513809422599	10.7573772006056	10.5322278090249	11.4441713588025	11.5470586060954	11.1500291071909	10.6186161369299	11.5728099166291	9.63130717823804	11.0066248441596	10.8265080010545	10.8046639546404	10.931708620485	9.89036030557157	11.2521660009429	11.1466391558831	10.9038239562905	11.304106464517	10.8636704631735	11.0647999967408	10.8103871577991	10.8818869404615	10.5598417356404	11.1222598215895	10.4308181099514	10.3872379600113	10.8318376349067	10.3171913580733	10.784760684275	11.7838158210303	10.2637409772326	12.1400918951559	10.7972330430393	10.7497426086558	11.2715200654861	11.5935305289264	10.5598417356404	10.9858313684486
FMNL2	10.1230063551386	9.76082917970776	10.136105930401	9.94997834546789	9.49878210108339	8.95839907863645	8.81402453283164	9.38518032973119	8.56757661488174	8.70059386858876	9.79326847005464	8.86596113272199	8.78047283938802	8.9802433147494	9.63848502236423	10.0679684222378	9.34576134272667	9.29986651293949	10.7875345809321	9.27974308228328	8.89331604994288	9.53988617197113	9.10596352647088	9.4372921902823	9.74990606194158	9.56107960803626	9.62772540506934	9.53472553061955	9.78799997566717	9.12089970668067	10.0422575033415	8.93162751614286	9.15107864427864	9.1252721446497	9.86668325631914	9.27697138211873	9.64794697825095	9.33654225068388	9.41562666026567	10.0830454010135	10.1936885830468	9.81011533765197	10.8318376349067	10.1020498919916	9.42809793412377	9.94087685518041	6.44677623945593	9.81410932056992	9.58823473607419
EMX2OS	7.7894552280158	7.45909248289491	8.71521639983686	9.0298817097023	7.29563264770508	8.2482253002188	9.43492403719871	7.6587337630051	7.37815198306365	7.26762253692564	7.61927010527884	6.46893113318799	7.44318991485443	6.96009625290544	7.30594621400533	8.8927690239979	7.829725954706	7.4593707000869	7.53753064128844	7.95595060619339	7.23320570424648	7.16253998313615	7.88386733071965	7.26653848563719	6.30830988936698	7.96693147671284	7.79009786009247	7.27883535189622	7.25702729739452	6.55449398746258	7.76461006761924	6.66157235746783	7.66683856761267	7.13478897589469	8.05949787441905	7.40437236597045	6.54290427546354	7.66936532156077	6.61379021610507	7.07238666435809	8.32004563195192	7.40146927942929	8.55484643756716	8.5624101634821	7.18856993907789	7.53149713047084	8.16285069829463	7.34668159416768	6.95445620278331
INA	10.5438647683209	12.1400918951559	10.7796967684424	11.2832312141487	10.9523688117975	12.1976017344018	10.5226983413045	12.4106953607287	12.6982404209553	12.7892726940363	11.9374550566439	12.1486240626382	12.6433347790123	10.4924186073046	10.3286844533587	8.4037059793034	10.7901109406673	10.9917171904564	12.1316840072793	10.0830454010135	10.5541958736191	11.1745457411888	10.5662147213202	10.5477644119461	10.2548478712607	10.6983018423857	11.206589707278	11.7656618222449	11.8172231263472	12.1316840072793	11.448662486281	12.1976017344018	11.7271994012398	11.7910315882778	11.3425057980746	11.7594821439725	12.0195357362976	11.7271994012398	10.9858313684486	11.7092450521575	11.8731923588871	11.094565181626	10.6741555915757	10.9701573602802	11.5156960532026	11.7334161623528	11.0776730618116	11.8533593434017	12.2262510292673
ACOT7	8.36894244500652	9.48066098792072	7.81590156127757	8.81751764003382	9.51236587200272	9.39101590988428	8.5090028321158	10.5002179077237	9.80014152793864	10.1981428977868	10.0600539430002	10.5721205270087	9.93307955547047	9.31722051338798	8.97912546368947	7.73680827908529	9.95583016841202	9.48922146733187	9.01518365663546	8.89331604994288	10.0034938393536	9.38817240713733	9.95583016841202	9.96852898587515	9.59327060410889	9.86668325631914	9.57979169037407	10.1552138237417	9.56447261577572	10.1909691327556	8.85968386147431	11.1539412586291	9.8268221121864	9.69530719508771	8.53181017144608	10.7573772006056	9.39034890750911	9.29437088581057	8.91996148547284	9.67204206229991	9.82790083035996	10.0918267408485	8.52450159331707	8.81606675378096	9.91888640017677	9.42728895627835	7.98181368430372	9.2776278810385	10.1523209769019
SEMA3F	5.10804153944631	5.96228865249039	7.22270580733307	8.08736843039078	5.26866412115417	7.64381514774525	7.89149053720308	6.33958028849974	6.51286984134649	6.50053225705935	6.37849814243954	7.37538312234448	7.01222685056246	5.86779225665298	5.82503273749649	4.73438642435075	6.20692588811025	5.72766386740897	6.21114712002801	5.56391160004604	5.34383349128273	5.44815795831707	5.435418433601	6.03950406647829	5.51852203961003	5.82071828833015	5.73184083130656	6.34162165110962	5.41936407965447	7.65141311493162	7.14760752872467	6.86389541268871	7.06836718321378	6.86114714329101	5.85753964027594	6.57376331702819	7.19896736899591	7.10276497144049	6.06702337451538	5.41416348640765	5.81764183519618	6.09575352420204	6.94694817592961	6.74362884691345	6.70327249967992	6.52030048651175	6.59093547378741	6.61090348428503	6.52351418158336
PHF6	8.84913100977487	8.42549210782338	6.59065829270422	7.12084154560098	8.52495875094908	6.91180634908293	7.48062002516392	6.13810196309523	7.25733701424498	7.34231785634104	8.56412353393086	5.65177300976907	7.54325760733982	8.12984153665422	7.80367554647029	8.32122423388932	7.63771829052816	8.29725501677657	9.00020609008371	8.60107271218684	8.2785995235518	8.51423170107712	8.33478037958047	7.84804253553793	7.83725329463775	7.803027127928	7.71999336120747	7.09904159988126	7.86336097525724	6.88100690973934	6.02584429261978	5.66738172051881	7.56441237675015	7.19462914434784	8.97300033358945	6.68452543435112	7.09849315217898	7.39443618504933	9.66065925023766	8.82319847960074	8.83530259757869	8.98639351306267	9.30306458809166	9.57234237063086	8.76271145639971	8.66041240344139	9.11887966904437	9.17696339222238	8.9075391810223
TEAD1	8.05949787441905	6.60847953256399	6.73350039822204	6.30938252533398	7.64801718914872	6.12956361577117	5.04779594864996	6.77422751868049	6.37880225636139	6.19880764740596	6.81528306750453	5.4560414918074	6.07393714389524	8.29762836996207	8.16987875875931	7.61646665062972	8.09767567019879	7.5276890069979	7.54393747274866	7.27688062805164	7.81688001569756	7.91052864201078	7.88816889524181	7.86438103791316	7.93092334091838	8.02267276478629	7.1669848558085	6.11528970387672	6.71032154672217	6.29777322992694	6.40130753766383	6.12522992860941	6.64200490356361	6.17187359254877	7.66710595708935	6.80642057805637	6.55608885512592	7.02175421738005	6.25313498133556	7.57958696810367	6.86389541268871	6.90578621456555	7.82173632646574	7.83694731299884	7.24618853197694	7.22048463412508	6.44243601878125	7.13613617861032	6.71164315157041
G3BP1	7.14151164529265	7.27543206352703	7.97178746590722	7.80656607805816	7.2724781271358	7.44703536573843	7.41273522557396	7.00145299688819	7.04797063666697	6.91547463002494	7.06667610732767	7.48246065099756	7.14366231587637	7.35048781703625	7.48184576768368	7.21867752695483	7.43706173657538	7.42561247304674	7.57925700411637	6.86721996280541	7.46605793887003	7.38283686109877	7.52169146102463	7.39443618504933	7.30930217160286	7.61801696477643	6.95112905093222	7.79499395105102	7.02597316239426	6.86529274515316	7.28677868479847	6.99953932985179	7.26003850397678	5.77955759584073	7.42232664418611	6.95864847846774	6.70515293028756	7.30335208921118	7.00604080133729	7.34198905212903	7.38961636519614	7.33046595915036	7.6041731234087	7.5189473608253	7.17393259342541	7.39653628144109	7.53085323234726	7.30020971602564	7.35736311678941
BCAS2	9.26514119560433	9.28116437161773	8.2620990326831	8.07942209130517	9.83389965901479	8.52495875094908	9.24555141247276	9.38817240713733	9.47678373314515	9.2830737499603	9.34362381292875	8.96283104757392	9.54666299760115	9.68853930062843	9.35212516959935	8.77735064779604	9.18848055130494	9.70306039322823	9.36874688548157	8.14977632248042	10.0600539430002	9.68689916320602	9.53729757072401	9.63494872825787	9.32194302458309	9.37620488756378	10.6335682766418	10.7773354300323	10.4026948181343	10.7773354300323	9.19596767037709	10.4625086599399	10.545909202379	10.4829009308507	9.89804677838014	10.5699949094988	9.6943631224804	10.8103871577991	9.91220903468129	9.54323895699798	9.3262060528378	9.51015527279307	9.1215154209081	8.79549783151902	10.0981181084295	9.75077554060546	11.2958048064839	9.4372921902823	9.74490201603382
FAM120A	8.98759580437085	8.69177632929046	8.19938255574988	8.09016790709016	8.79595539415122	8.04840478641189	8.45317188530033	8.18733894579754	8.4719813368287	7.73680827908529	8.59552792771254	7.19958568518208	8.3208173686743	8.06866738704397	8.06259381278697	7.95796479796018	8.21649839627279	8.11333205696648	8.20785494739655	7.55888745794381	7.94463707525503	8.09496203487084	7.82212915885989	8.11792318657018	7.9146510137088	8.170951463734	7.82940330134769	7.42035575981577	7.44382137083634	7.32662273879431	7.88976908199364	7.36139760891296	7.57674904126566	7.48460766883504	8.7095415059018	7.39047185050104	7.10612330776309	7.78427365819211	8.56449808639834	8.78638541148882	8.69925676610987	8.66980299071523	9.29585572518974	9.34715929368694	8.68117780118564	8.67071876834151	7.58823347475845	8.57333584371033	8.05227548225556
TROVE2	9.37180146074295	8.4101657675013	8.3661465590194	8.47721973801024	8.84758341844672	7.9375910233398	7.70950911635054	8.08222152542978	7.63833027588062	7.80656607805816	8.80002175476025	7.50325835671255	7.82472416663101	8.14392685127845	8.61630450718727	9.74897646344722	8.62517913115186	8.5090028321158	9.10659686432434	9.46896523392594	8.25938133765748	8.82212203250038	8.52282225233972	8.71433330776112	8.44341855249523	8.73963200256546	8.92873105123095	9.30702824251905	8.90118220907705	8.30820050828561	9.14457648261161	8.71195104521723	8.60062357675932	8.91464350499107	9.25497236642257	8.8707766348804	8.48161288174024	8.9672598135249	9.2070573834897	9.05624149589981	8.86342943765426	9.18556315720906	9.75175737546318	9.88946870866477	8.5628559784143	8.99850597600112	8.08190441308212	9.04534666679623	9.27901654308419
FAM107B	7.56911513862403	8.16488852321105	7.97439097687597	8.27939497407457	8.01681313743678	7.37178452111627	6.21677870082375	5.73337318633336	6.96946208572901	7.05977787643718	7.34288110568717	6.60066094644834	6.33384572109396	7.05945924958933	9.22413026687875	9.74589787244418	6.62692429393262	6.95363089883549	10.0918267408485	8.76905528069064	8.52017202888199	8.77990640435779	6.87548040710067	7.29213806620264	7.8977100836818	7.73556830476954	6.21677870082375	8.11619591283616	8.43515204018118	5.6005928962287	8.85342874036017	7.55324993335407	5.73784992618243	6.49074322759851	7.99297471369433	7.70637449073654	6.53265139073407	7.5742250517503	6.77395624841678	8.39313109326856	8.55230353195103	7.00378213227313	8.65206362334877	9.29646015284212	7.12485856375406	7.90917645526658	7.45736680438174	8.16660298777693	8.13414691871981
ZNF415	8.61413780439369	8.67768901053423	7.1498617378846	8.69177632929046	7.9386569253418	8.07291215452322	9.08247364693993	8.84349399817533	9.13931699441994	8.99961053106223	8.21617418865747	9.11492167291363	8.88884830141883	8.63436808269128	7.5984496117726	8.83744227938172	6.92058729875658	8.38440731337454	8.16488852321105	6.99923564621546	8.2949967656523	8.46614815476663	7.81877446706428	8.13017151241163	7.65684214453603	7.96479946855041	7.52832933043293	8.41723188399078	6.85821238900494	8.68353189688476	8.93757950595048	8.33021103958821	7.88751308611722	9.13435099738039	8.20132117882884	8.63877717488699	7.24169779215141	9.13309178915857	8.23924756722493	8.31386673807122	7.29007597135393	8.31271189689882	6.98040145497595	8.22805851307604	7.78710334965812	7.76679580323029	9.33801788139123	8.07764232240425	7.98899715503091
EP300	7.66022712075311	7.12761057714973	8.16017491018687	7.0938195227597	7.5286526702448	6.37047511158784	6.48350479352926	6.98379992627688	7.23429922255134	6.02933098164948	7.38493759629593	7.1980430139101	6.75913950500814	6.72749650525063	7.50379627747506	6.98668072936999	6.50827577223005	6.97005723859252	6.90882485438515	5.67405289794985	6.26329978982558	7.36819103512011	6.50229827383346	5.62491256114724	7.00036311897936	6.93434746764381	6.85980467954122	5.79166044877208	4.26004332689316	6.98436967320814	5.01887270311718	7.38404022974491	7.6189311701858	6.31165464968651	8.25528183243646	6.43391859243029	7.23261014893056	6.75372557466848	6.9317388777705	7.17056380314328	7.63545034088307	7.1811475084647	6.81855405836036	7.16998397860797	7.50966893259248	7.90847596907993	6.96203001370013	7.92788388266032	7.30620108129249
SLC12A7	8.74016881976601	7.97795100442665	9.93307955547047	9.34292271533678	7.82570705822463	8.35561058066318	10.0855324883369	8.35324914584059	7.86336097525724	8.00234717599195	8.10417285250797	4.80289772457012	7.84240691725199	7.03502398251504	7.94463707525503	9.08683517917309	7.5357373020274	7.46637124941926	7.82141206995886	7.5858134228283	7.26089001975706	7.68370027052873	7.14617081471453	6.20030508380439	7.03110493426885	8.22630928034495	7.37416967433655	7.55860071102246	6.49653579556022	7.22812148182757	7.99709531502965	6.90937604519532	4.20550278349954	7.74945654381682	8.68211143224183	7.68673383378058	6.49127517003709	6.99308009400519	7.42090572300517	8.2899359923149	8.0380338417378	7.77161101870057	7.75702839823881	8.42092066754869	7.63672156733011	7.8330081111507	6.62558238007571	7.45186697096629	7.35048781703625
WAC	9.90012470583173	9.1756572478539	8.35829741679432	8.3708752009493	9.78503638524366	8.80780195606013	8.57886265151548	9.14160579403015	9.17766323643077	8.75322125544501	9.74111036786826	8.49301775202392	9.17388073805125	9.57979169037407	9.70577023674713	9.94320660428811	9.51383039304772	10.0248160646991	9.94651326540475	9.14043796011088	9.5005282162295	9.65795705849674	9.63415790993816	9.63032685245875	9.68521193534654	9.65065375691929	9.53554983738946	9.36052920907338	9.44634113544099	9.44094667815917	9.02468772031204	9.06453455813344	9.09387410011675	9.16041777509443	9.92104835454284	9.09267987777901	9.43410928505351	9.57234237063086	10.0729397763094	10.0381948227171	10.3123987387757	10.0867588664749	10.1414534383637	10.4984081707161	9.94433435879084	10.0830454010135	10.1620109777973	10.0639216240457	9.92543490473388
PPP4R2	8.80525092611972	7.9400078402719	7.25109512510008	6.95112905093222	8.639214921585	7.38252274814666	6.19677849457003	7.46239615975027	7.69346508265379	7.38404022974491	8.24191321119278	7.57392680875181	7.73055370951767	8.29684159321647	8.44871648891785	8.42970685142473	8.35561058066318	8.42467324216047	8.50341570992615	8.47289659566676	8.39757534181997	8.15266680144392	8.28911824203073	8.08405225002847	8.29308455365136	8.11980686059846	8.55093374229904	8.03491729026475	8.51682492793413	8.41848753127036	8.25021407614134	7.30473730106019	7.61832449570056	8.51209760225187	9.26849877952757	7.52045122053526	8.22398871563136	8.66614198204917	9.15980998532536	8.67633280903003	8.83033054327862	8.72931567569261	8.67438786668627	8.96336723045049	8.71521639983686	8.6892830429409	8.53493647551454	9.38061259423037	8.41054577009563
TGS1	7.17792023985939	6.61974090620775	7.07873870966519	7.22897700860986	7.55450472831288	6.87391533016806	6.95951812114832	7.11666169159372	6.8390343550596	6.84087781450429	7.22048463412508	6.9494773350237	6.65273890092842	6.91017789424863	7.64222061882993	7.75494567548046	7.05856068745617	6.62933523225298	7.12708339242944	7.38732022895568	6.88728698826051	6.51342651929611	6.38774933944251	6.35518480666912	6.73611378680739	7.1158408748598	6.94316374820928	7.63148565314789	7.89185906133963	7.25971619703401	7.41425078686223	6.72368047272541	6.88262306533181	7.26117944528782	7.37031488063396	6.56525676098312	7.38080317362455	7.0011820132914	7.3714949918925	7.33683532625578	7.42561247304674	7.59038229284817	7.74005613953382	8.07178599948607	7.31132392797134	7.362815934437	6.6737675448985	7.41630659293191	6.54718443436212
SRD5A3	6.71196153493768	7.70017398491111	7.64863305839475	7.46576893687658	6.9547047744708	7.92545995905732	7.16477878055812	8.06415937323274	7.83070328352231	8.56327552534741	7.5849138900245	6.99535044798734	8.12369071836452	7.09495547658247	6.06936935958468	5.84936609388174	7.08892561992144	6.77210531970588	6.92598929939711	6.51155640277076	7.48216469758827	7.07179882945262	7.60235279188231	7.27883535189622	7.26205118718646	7.27909964941054	6.93657983191728	5.3232101464575	7.1811475084647	6.92225098934915	6.28755330824862	6.6650723823557	6.95261402946825	5.34549989435172	6.80556883486727	6.91070797833004	5.81945888066822	6.30938252533398	7.24731378539283	6.71391086001728	6.67554156401231	6.55394793488512	5.77834824601823	6.63257194967159	7.38162361925934	6.86305121554769	8.04192202330685	6.87500301332905	6.77135868410467
RRAGA	9.94997834546789	10.3853959164169	9.11949415813768	8.80287715924078	10.1844844771757	10.0956016604578	10.0664651965468	10.9917171904564	10.7171238598903	10.6444176868104	10.7875345809321	10.4680176873416	10.7361662407566	10.6404784314653	9.74589787244418	8.84246421477828	10.368022849477	10.5578066218068	9.83894784038641	10.4308181099514	10.7243343944052	10.3711936594794	10.799927522505	10.6204391831618	10.4291493625335	10.616694762082	10.5942793828621	10.5075403133272	10.7573772006056	10.9974813031895	9.76082917970776	11.4764186529505	10.8132935794257	10.5862328488718	10.3630703422578	11.0811110080465	10.2106498051454	10.3782983128971	10.1894794093363	10.3872379600113	10.4625086599399	10.3598504584625	9.64183004856533	9.02098597429702	10.616694762082	10.6109485840553	10.6090655456402	10.4556106933595	10.6921892816162
AKAP6	6.91840201185849	7.32104867796265	7.46054880721616	6.74002677981471	7.45355084931116	7.24029728503846	7.35940066970137	7.20103126447672	7.69699654595084	7.7942774972056	7.35313367479348	8.46325072088561	7.56709887226785	7.43492403192806	6.76926517898579	6.85190533562479	7.1811475084647	7.38995755910565	7.27773061373628	6.13176852681206	7.59181155837407	7.38022003950499	7.83594766358208	7.83725329463775	7.23036975201695	7.6289610619132	7.41952192806738	7.74099582156524	7.37123679565735	7.48553507912412	7.07486262466427	7.48246065099756	7.99077783781316	7.90783234447186	7.21459596159575	7.83267745133751	6.00817161259513	8.11619591283616	7.13049620643658	7.57674904126566	7.54393747274866	7.43766872729637	7.00491062324153	7.03110493426885	7.62169713640521	7.44943061074609	8.39837862455346	7.62615700396117	7.71809087927474
DBT	8.49179713397693	9.43642012720553	10.7901109406673	10.4185822044772	8.15871200775412	10.1099685020082	10.536146751321	9.0975702101068	9.48066098792072	9.14102838378182	8.61497731236292	10.1688118372781	9.48846751025179	8.04118521101524	8.98357217969658	9.75976093640222	8.2482253002188	7.88843825827414	8.1254921770029	9.51236587200272	7.83038330626958	8.10191615791184	7.65901852750805	8.08296292910319	8.69696260650172	7.99573371790977	7.97142012367853	8.39356005402862	7.78647809745563	8.08477874600694	9.18619178157723	7.60531690268199	8.4669846444447	7.71459319308776	7.91739750002558	8.0925311845769	8.84349399817533	7.78647809745563	8.79446284928448	8.19975171226907	8.07764232240425	8.29420228135105	8.93325902626925	9.20372432058863	8.15505166945572	7.92000117091579	7.14817765850188	8.27785808187917	7.5189473608253
ANKRD13D	7.6944056827933	7.81784662029329	9.96852898587515	9.87113017914143	7.13478897589469	9.18792440741527	9.51462641855339	8.31814900233138	8.02865268502515	7.85410461589775	7.63260937056117	7.74226137646892	7.5357373020274	6.89859989272628	7.25109512510008	7.41542151409073	6.72259081555711	5.68722809892945	7.15747623230871	7.8583297266728	5.91294942124986	6.23252229797518	5.78884189444412	6.48291336558663	6.6779332963287	6.36512782367834	6.64062247897939	7.34082678083056	5.7157908337625	5.75708749631229	7.59459819802216	6.7937688610149	5.08716644014665	5.86048573055983	7.15319368532497	5.74993897118171	7.83851827915828	6.14021161953663	7.88452894794324	6.92513168954508	6.8088557537208	5.9825080154711	8.4500244414528	7.87031261297427	6.91280743544961	6.75263238429123	6.33881860941921	6.86501725168889	6.43528066478137
ANKRD12	9.34081639310892	8.96283104757392	7.98899715503091	8.73917248146226	9.33572929338631	9.26514119560433	9.04877994930816	8.68644692777021	8.47466873476324	8.8253181035232	9.18094683481101	9.19099237763142	8.86649204478655	8.30820050828561	8.54584279184508	7.9991916224889	8.36816046000193	8.1809116810728	8.56929625308746	8.04338587450806	8.13308318761346	8.34882174742592	8.05462577064586	8.14462829051682	7.92409346565659	7.81624059990351	8.80679215654591	8.23256963562899	8.46448564004506	8.30162650916557	8.10737498378466	8.05013950954251	8.55230353195103	8.18923292149219	9.44634113544099	7.95867654487963	8.67438786668627	8.52807370987683	9.99866145247319	9.11433446564363	8.82059357208683	9.5005282162295	9.88845774998869	9.67204206229991	8.98184800258468	9.30564949972765	8.72685496693926	9.5923854343513	8.28382950553565
NFIB	9.40639964135051	8.73134225179744	8.64649627379126	8.50472128056727	9.02040671391749	8.48895054737572	9.3997299332589	8.9226919235868	8.36538116373922	8.76271145639971	9.31784576114457	8.11414512624917	8.11831019977412	8.6256502322216	8.90985233868307	9.79427874051531	8.82980651464249	8.38310827922519	8.22250536257395	8.70383550507758	8.58288143871491	9.11949415813768	8.43062438466826	8.45726551212369	8.8618628811442	8.76007883602943	9.30120586942157	9.22839061930661	8.83033054327862	8.78437305008384	9.04124604372388	8.20490572834338	8.60432200481369	8.73320845907754	9.23789694369413	8.38752736369763	8.95616526465083	9.00340733143835	8.47883460994828	8.84663249166908	8.76514952260274	8.84041403280155	9.37695512250795	8.96949123733294	8.52148310474126	8.69644017755308	7.88875411886028	8.60739932824709	8.19368236871497
PARD3	7.31516127397894	6.74444555527842	7.97068217273154	7.17881592994603	6.81915274004514	6.68478927339493	8.3456605227696	6.156004280335	5.78158805217672	5.24340390812181	7.73619602554229	6.91813755229692	7.08723736528977	6.07809904193509	8.77990640435779	9.2323857913759	6.85848109115566	7.93092334091838	6.74137527925484	5.92160474766861	7.829725954706	7.44888866946967	6.39422539651703	6.94751796959285	6.89145206233489	7.32729498880358	6.91710695453398	6.7750457420402	5.92111030196668	5.81764183519618	6.24405064327333	7.19227585289512	7.10830623739634	5.70648425054615	7.1498617378846	7.79394724510674	6.48402601683543	7.13427617752052	6.99178298894187	7.23232673912652	6.78787688002482	5.96948560344898	7.19462914434784	7.95595060619339	6.60525056600901	6.82160290115281	6.73205970915171	7.01133577319361	6.66405994157544
P4HTM	10.3465666480734	10.4715347813164	10.4591651990201	10.8318376349067	10.1373902677285	10.7292018153104	9.90108389263454	11.4716097465827	10.7428678568769	11.325296764295	10.9641432279371	10.8291768810873	10.9760589370689	10.0547905314432	10.222342961476	10.662821798664	10.2832227066727	10.0956016604578	10.111514285089	10.0486497532676	10.2623555973458	10.0422575033415	9.95108514561153	10.2282650540895	10.4185822044772	9.77548947045896	10.5115867082916	10.5641819385071	10.5438647683209	10.8739328475984	10.5344762794526	11.5055597661715	11.0170081981957	10.7266558522634	10.3782983128971	11.2276229858291	10.5502395448657	10.2429895492653	10.3482358839227	9.84235529387469	10.2682487914617	10.1894794093363	9.75275981184599	9.47678373314515	9.89036030557157	9.90679373003661	7.64896351274222	9.75275981184599	10.5920432276381
KTN1	9.93865281801171	10.1373902677285	11.1815004192208	11.2754007367519	9.98707655943091	10.5521506445347	10.9291470525492	10.2491160728281	10.4098238843825	10.0499968698426	10.1579212015986	10.2562878322587	10.1804388316185	9.53820062569997	8.16449908911446	10.0146581829141	9.10835392271815	9.76190143830533	9.66663782010114	8.69272181607386	9.32125911700765	9.6375396918368	9.21482964184434	9.16665946485024	9.24069358840943	9.07057901114279	9.31107561393446	8.94085418043591	9.37245978826535	8.92315875700603	8.71433330776112	8.36414180499067	9.15602673404136	8.92052408836192	10.3990079540851	8.2426287786025	9.34500607437598	8.8768227990332	10.404410235662	9.89143293086889	10.0435412180408	10.1660266743319	11.0229473883851	10.02728522732	9.83191537164696	10.0804862181257	9.71862745112689	10.3647026002708	9.69840529023891
PRRC2C	10.0918267408485	10.1332736289367	10.8472467856067	10.6557622010935	10.0703757758536	10.0258913904767	10.8424006435064	9.84129093547245	9.95485415100481	9.74786321803081	9.80528510386677	10.5742616455689	10.0124076580616	10.010020830003	10.7648900319182	10.8874910440461	9.99989365097824	10.0573855530983	10.1305008901746	10.4715347813164	9.66323987268738	9.97900835308769	9.4258571896374	9.67736603244313	10.1857848978729	9.56708982618239	9.87835427495967	9.66397712823115	9.56186932216215	9.68125179974693	10.2953260005161	8.69227250673302	9.08495328556296	9.09819292605339	9.63130717823804	8.6256502322216	10.19522429044	9.4799638400008	10.2832227066727	9.93745593356254	9.90679373003661	9.75577226420456	10.7648900319182	10.5699949094988	9.33433612939871	9.65065375691929	9.36946319505375	9.90445022507361	9.46667555681037
KCNJ10	7.19227585289512	7.73429660629489	8.90597398388943	8.84404518304091	6.68853860493101	7.70112839567126	8.92651809344797	8.36375812171499	7.95216329811671	5.91321851839433	7.65384811673365	5.69023246830404	7.16077247585041	6.99228978668509	7.67512534171573	9.18431389688948	7.58271785510432	7.8352985634275	8.66789898410156	6.48242940813613	7.69857692088056	7.79534583676061	7.07038422458271	6.87717490478861	6.90522568883395	7.70792186703143	6.09289767575633	7.36788493375731	6.9786614910198	6.48032188624907	8.35365923031927	7.62776755632812	7.7510652375102	4.82219490759859	7.15492797304376	5.09911812313097	7.96550128438056	6.72724694809083	7.43159299782251	7.4864040672595	8.19368236871497	7.5289638198643	8.19475458877601	7.46576893687658	7.80721618503191	7.90544762874103	7.51836129333859	7.15747623230871	7.41542151409073
SLC25A29	7.63485272664427	8.06732167242627	8.9672598135249	8.73715159850282	7.80959579769664	8.68162148644134	9.36514635091811	8.45124796054104	7.90305361908718	7.9552976814227	7.55383937227877	8.48327461594181	7.96237137970773	7.88223238041483	8.74899322357394	9.4265897932048	7.73126509539855	7.81340001241303	8.16987875875931	9.45315504506526	7.362815934437	7.94394379511091	7.63389616370311	7.70484353267835	8.35044519632401	7.58795522002924	8.42257562074458	8.15194409341461	8.13202562201973	8.57519676488255	8.63579940165716	7.62680297589005	8.1351836437897	7.95668826307626	7.48668428889204	7.86303680565246	8.890544961498	7.50175267732052	8.33987644670808	7.80493063694971	7.47682071167759	7.53666510974239	8.44909817052802	8.30738334167703	7.13694957218338	7.49683393771819	6.95445620278331	7.33073564222125	7.50995192393885
KCNE4	5.73208895776793	4.55025559947986	4.71114577545663	4.49371244236642	5.74358765686639	4.48311480821256	4.64963828268583	4.54126662462449	3.26933585253954	5.12669823996246	4.74813935859755	5.05790728271765	4.80425451001284	5.94298836930758	4.9668262094528	5.0483851670072	5.66482920416216	5.83084415419033	5.46396881998668	4.83033428318774	5.78476289566842	4.12299641511118	6.08769860509296	2.76127165654088	5.3423307085073	5.13015131510137	4.90902787434525	6.28233676016844	5.7506757614278	4.90285850345537	5.0094677454617	4.93929348317082	4.36811183751748	5.25335886584755	5.00914524363685	6.00560982281254	5.39942415070115	4.60415377391115	4.13935929801192	4.65403376038319	5.68946987752267	5.03157492964307	5.25113649040201	5.62246585866848	5.73561924570191	5.13443295999167	5.62812406618779	4.85848615242235	4.47895813677174
MAPKBP1	8.91093832462158	8.83950024218114	9.65717726705052	8.85023873956194	8.07143874316316	9.59742410538854	9.61111185010398	8.50300814435075	8.91890413968933	8.51209760225187	8.40522601207524	8.61914660267785	8.53068143695343	7.92514795930946	9.41782848125279	8.81501803603564	7.38732022895568	7.57551797666629	8.37784970318649	8.95616526465083	7.49867068779163	7.49500154256295	7.24169779215141	7.7500615919091	8.21119292885225	7.22470504176986	7.75246596776952	7.71080144293834	8.25452232148146	7.83594766358208	8.71673242792546	7.60471295792184	8.23809932589714	8.08666098920308	8.38015763872119	7.40466830917976	8.33442069960143	7.17196768748735	8.23147888010364	8.08190441308212	8.21920308548852	7.91596906981805	8.99110159669893	8.94626294248892	7.56441237675015	8.01786397565983	6.25186678440889	7.79394724510674	7.77814261019345
SRGAP1	5.87406192210111	7.22981917591552	7.0804582208793	7.79075897689274	6.29986330860441	7.15098020333	7.27302223503878	6.32663925012479	6.31715176779636	6.43635328444949	6.29175815529114	6.31113853836191	6.90113005639695	4.60415377391115	5.48202823168901	5.60190046392394	5.25665788999627	5.86306116493392	6.08418111499903	4.39626585165119	4.51781545121158	5.37255424493934	4.95940768211422	4.64814458402394	4.54485051365572	5.61600768363126	5.29024624855639	5.38300194420995	4.47685273672892	4.27403433096125	5.62351664307528	5.82120508982644	4.85127534076599	4.60945880002681	5.93387451311559	4.93831858192901	5.90239992540974	5.49557437573821	5.58276897129638	5.87775291748072	5.37635775286564	6.51314608489798	6.96420990081175	6.69568635104176	5.93561917614414	5.94067477983759	4.82564764320123	6.25544957914556	5.51610384723927
UNG	7.6636997266382	7.28359202978659	7.50580560934764	7.63260937056117	8.05326018169772	7.19724186887808	7.46399037631708	7.04297685658493	6.74587131201616	6.04131518135727	7.40003216206372	8.12984153665422	6.37610248276951	7.97104295207766	7.01430242839159	8.29420228135105	7.55946246306527	7.90917645526658	7.59610081726326	8.372001909211	7.60962637476807	7.35794017371967	7.73258795430634	7.98662457588129	7.41216367683295	8.07871435301514	7.87822061604022	7.7748424703673	8.15587002299152	7.0995701944188	7.38252274814666	7.15377587476666	4.04418077125008	6.47431571071234	7.87550305873732	7.17910882630338	7.38022003950499	7.56281536994316	7.5276890069979	7.25525877579786	7.73680827908529	8.08405225002847	7.90371915627021	8.47060484666825	7.42687660830923	7.83659441167678	7.61927010527884	8.12016319427693	7.71934391145604
PROSC	7.82535949512875	8.69832016578593	8.04296020886425	8.20602479248079	8.42380434319479	8.569785667859	7.52298175580336	8.82369132838536	8.78289293958876	8.8788289118332	8.93162751614286	7.56281536994316	9.24131676920457	8.14792797751109	6.88128763537053	6.86872638469442	8.10455980793008	8.19514400258148	7.65228002114962	6.85720319741213	8.32514150368296	8.06147212347643	8.84195456845041	8.72064084956068	7.9693357625061	8.74016881976601	8.20055440650801	8.04877566001695	7.68425138600189	8.13884479408283	7.3301666711943	8.42718649698218	8.74505597409853	8.58655703216045	8.37944928446258	8.62421641154799	7.10802900181222	8.5272162711762	7.47779315391709	8.35480249143743	8.04086994722213	8.12801867067675	7.72156268491371	7.78459114878107	8.56844883967642	8.17172576919151	7.44290559531399	8.32042118170232	8.43182033369237
FBXL17	8.6739615508968	7.67569103350187	9.33735487455761	8.53583198023594	8.26883461281848	8.28795808342445	8.25055540141739	7.8997058034383	8.03183600385687	7.99778915154971	7.38788374788172	8.04453173777913	8.19475458877601	7.53487828938878	7.54544430115214	7.8137231428725	6.84694056080705	8.39879841324598	7.66157258465789	6.57403050360141	7.96103081504638	7.6151939267745	7.88322494207568	7.86404187583874	7.51925725602415	7.69220876718209	7.46399037631708	6.98610754119024	6.99121248096624	7.614904320321	7.56738477585904	6.47330372704162	6.13885293042598	7.7371246678323	8.57707050953119	5.99688093826229	7.54360759268296	7.69824158248401	8.73570469774814	8.38639562440742	8.0935449251154	9.30977831333456	8.38195751582108	8.07367561898922	8.37864652182181	8.2853522705351	8.77687491362268	9.04928356801465	8.75606724935716
SST	9.76190143830533	11.1222598215895	7.85863037612773	8.72449667338098	11.6972191236986	9.3479054652969	10.5245326688124	10.8318376349067	7.85863037612773	9.76082917970776	10.719445963588	10.4984081707161	8.78437305008384	8.99678073999001	7.48722718871054	6.18079473006254	9.29986651293949	8.890544961498	7.60872917235677	8.09804005194577	9.46969291790635	8.4334584871568	8.80338068590041	8.44661276392179	7.94063681689056	9.85637239447326	8.38234719278105	8.1910712989824	8.5588294453921	7.91259026892751	8.364940464216	8.54769567420269	7.43319262225657	7.30732914723409	7.44731133852901	9.30244036901513	5.69125026920765	7.81024145127478	11.3462647458566	8.52370155886757	8.20820921090562	10.1789782380628	7.66221935043769	7.98077323466411	10.1346887238963	7.69921205242005	7.58175866918155	7.29734027339445	10.8874910440461
ZNF770	8.45124796054104	7.83393298710553	7.12138989563426	6.7013584157652	8.44830062400736	6.83305580768528	6.82659559952679	6.88016078086547	7.61212915052688	7.26544927548362	7.62289986278245	5.56659263258968	7.64703066171431	7.68876317101405	7.23462159124132	8.24299286330286	7.58945064003484	7.88686526405681	7.62196598784416	5.93262839210574	7.58677354960499	7.76809537147438	7.51836129333859	6.64732132207085	7.85261675975017	7.3968621452536	5.62351664307528	5.45582125800838	6.99334386444282	6.29278182639559	6.57477806434537	5.40885530140594	6.51495248756052	6.45657970379162	8.72259642321924	6.14575577417209	6.52056806060576	7.52013530198586	8.37012342393728	8.02057311960313	8.006162477037	8.37784970318649	8.38269568244026	8.24299286330286	7.66022712075311	8.03283525284072	8.55574028002732	8.4711122382865	8.63579940165716
SCARNA17	5.93336236496241	5.43216111279851	7.29531368925486	7.15630328802823	5.85850824792998	5.27683181606519	7.22440570618611	5.10090156693363	5.81921279263883	5.92058176414203	4.89122467376514	5.57249449890651	6.18173551585913	5.23368191896568	5.36579516782789	7.05856068745617	6.45502100215982	5.43107805660115	5.62736469825129	4.05789328365772	5.9519400804565	5.09761544148765	6.18594803505149	4.38212388229502	5.41443355548516	5.37810119587598	6.73611378680739	7.29007597135393	7.1977924856072	2.47753315606253	5.60424737048201	5.01985635828917	5.94415913292814	3.60687323922154	5.23368191896568	3.71890688971042	6.75152097561795	5.97300353256642	2.62093864415676	4.40848946907126	5.6551429257914	6.09732050028486	7.10466716072317	5.52398319428757	5.4965623191677	6.45945028528174	5.71197250786837	5.67141927488994	3.02154932372852
GLIS3	6.66719360411256	6.17957374662354	6.25467055619305	5.94539167550547	5.43350020754575	5.32934701935221	6.57107096278311	7.05358890363585	5.76199725947265	5.44656606949377	6.20110804243356	6.79054258047607	6.60525056600901	5.24728641938687	7.11326434856211	6.45320587303342	6.68691983916818	6.00509063514856	5.09105868764558	5.42209965471519	5.38546362539124	5.4919392702999	6.11956130946082	5.63681250006118	4.90968232538006	5.49121949380795	6.80530075670603	5.93106890287333	4.12705659181056	6.31899525845095	6.46759537644118	6.53429630743595	6.51601646352435	5.11493121411771	6.68096762894052	4.85921509669733	4.43034397488665	6.0809510056821	7.62650545121881	5.49245176226099	6.93313931479899	6.42365692887255	6.776077900728	6.76136769654261	6.80226028370098	7.26089001975706	7.29411748523236	6.72615621877889	6.32926256139699
POU3F3	8.50140068533094	6.8171597250055	6.87474049126356	6.75152097561795	7.84632626337523	6.30671235430153	6.36512782367834	6.17750989417118	6.60874534883898	6.27393786680125	6.85954166247177	5.88785843735374	6.8171597250055	7.14817765850188	7.45269609745846	8.83802708078017	7.13561580785437	7.32314706630014	9.15235207833954	7.79240687758722	7.04184591815891	8.07256731063376	6.69168278966576	6.88561833273474	7.44528164343179	7.72257077617145	7.19084207823756	7.8890903747233	6.95261402946825	7.16450209300275	7.61123672813151	6.89743971046085	7.24285835942637	7.7060638081574	8.52370155886757	7.71398806544268	8.24370529718975	7.86900992358204	8.2482253002188	8.01429552269715	8.21082679370764	7.82609649347291	8.76514952260274	8.45807779943398	7.46665647063898	8.3216498317729	8.44295325312475	8.35606008915999	8.23845082089993
ZNF462	7.7684072205534	8.02791509814194	9.35561299760596	8.72564831992977	7.93930168040516	8.639214921585	8.54495186322872	7.36788493375731	8.18337814661636	7.52013530198586	7.60596045730834	7.23144759472835	7.9375910233398	7.41273522557396	7.42979642277829	7.16166710182531	7.50352739120787	7.26340072547948	6.98697807610323	7.94983640369687	7.02396725149768	7.28080201240276	6.57187652002716	6.8260238706576	7.37511196968059	7.72934199326317	7.37206025390991	7.07873870966519	6.56735878148813	6.59118545208293	6.87285922730018	7.2365378474726	5.03369111072645	6.24934575303497	7.56069686968201	6.92654000831379	6.28361072687114	6.52129359220773	7.45765227367031	7.3290028708006	7.44230200004554	7.11446566868501	8.41920727247342	8.48590410606783	7.36819103512011	7.68153162155376	5.99296585187032	7.6821215536669	7.31310918130208
ABCD3	9.72692146567474	8.69319292147162	8.95050501161887	8.61497731236292	9.36294071570192	8.47505291891322	7.69220876718209	8.01823282823459	8.87294334672984	8.43557242515159	8.7249536878425	8.41557339694435	8.75760590073512	9.19343393957868	8.75049422625403	9.42077763144867	8.79138851152632	9.06394850804958	8.89384491501802	9.04124604372388	8.79138851152632	8.98132548495124	8.8707766348804	8.37905040008339	8.76218582090113	8.59458653401669	8.06525990667555	8.57425087668185	8.45977724436993	8.12845620079043	8.05126195575608	8.58200454148849	8.06965852003636	7.89254676583125	9.37761364638558	7.72350700440388	8.03699606158816	8.45279857086619	9.20893645924138	9.02880218671817	9.1980329050899	9.29585572518974	9.90222655433365	9.40346594634565	9.13931699441994	9.08433039642063	9.07354692361181	9.29646015284212	9.2748323360331
CXCR4	6.33958028849974	6.45809980138369	5.82810365972522	5.45276796634656	4.76225897523756	5.61885544418288	3.67968311622313	5.82169728775119	5.82071828833015	5.30720896368153	5.32165844361536	2.63422364163343	4.96283649165295	4.72170351652425	6.26382219268361	5.16978044094321	6.05574411211153	4.61130862212488	6.8088557537208	5.7486273680035	6.67604238012087	6.44724467569644	5.55615661817205	5.64965397731281	5.15332877265682	6.68212980252898	2.80090617392297	5.98380748439548	5.20149701445347	5.55615661817205	6.0682799662871	4.79766271004584	5.52907581789615	5.11464551082079	5.16297503452195	5.78957302543835	2.41058054879687	5.18167047311689	3.84762946115314	5.64699232236181	6.71678646682662	6.07365183754557	6.21483988207312	6.26534518209295	5.64699232236181	6.28542438461039	6.39749531835493	5.12071572588614	5.7654062475939
MGC12488	7.5842965094974	7.69888314854156	8.42467324216047	8.13414691871981	7.2365378474726	7.61275875126429	9.68521193534654	7.81528967991006	7.59519275760337	7.11975471643055	6.93036864907044	8.07291215452322	6.57323573960299	7.2269311650164	6.98837122109114	5.54304744406994	5.67376426238547	6.2160215676896	6.7881063072611	7.96271799845713	6.12547963192334	6.55256681984631	5.79113016581891	2.26914346019025	7.0934906118427	6.00972608472035	6.38353282047705	7.35763862324372	7.43706173657538	6.20375697200619	8.47674893539973	2.71744735188649	6.20163504409528	3.1861789403012	7.20442119585667	5.79166044877208	5.0474720331321	6.51900903088721	8.12801867067675	8.18159799728685	7.07791491447028	7.40718503939467	8.59594789530341	8.46489912083801	6.73045615139483	6.91070797833004	4.28492806004605	7.13427617752052	6.35025418399476
ASAH2B	6.95261402946825	6.80475255833593	4.86276729567732	6.13429370484275	6.99979334739866	7.10670198902266	5.79035831948737	6.98782197195585	7.28762536416915	7.8244138577128	6.55280305371533	6.59198838365724	7.40528352510273	7.32104867796265	6.08338008736727	7.50580560934764	6.82414617876932	6.70407954231276	6.07809904193509	6.8171597250055	7.55479685261493	7.10466716072317	7.39293541961902	7.01516076969042	5.78476289566842	7.03057938500835	7.51418806873267	6.13033646189	7.06440681528919	7.65199732580896	5.22776158325873	7.46665647063898	7.69888314854156	8.00199969073131	6.10593603711908	7.91565544639421	6.72396951605014	7.47974475229745	6.76189813929577	6.74312805024919	7.15686437120608	6.64653036015009	6.50601385198962	6.11581741231552	7.66683856761267	7.23570541223657	8.08222152542978	6.9486085743985	7.28563701746973
WNK1	7.6821215536669	7.97652678144777	9.06696441229404	9.1276096135597	7.72524553650363	8.41427019378586	8.96494773089865	8.10266718226015	8.22398871563136	7.96202123968632	8.04840478641189	8.41265064780855	7.90239298790131	7.67963778598958	7.21989128017968	7.51952732061935	7.80992891247298	7.67542909593387	8.08330889039596	7.39185846983095	7.60596045730834	7.43128515247005	7.65933729811741	7.44584108042364	7.76645014713493	7.57361215081091	7.48911397421301	7.72934199326317	7.05051941418344	7.17995265637354	8.20269937921416	7.32522611281316	6.99308009400519	7.72653764493462	7.6158374422686	7.4482563123001	7.16337162239966	7.48993528644906	8.16769393727529	7.75807376540876	7.79111306843472	7.39535365413774	8.4993365285664	8.16554311847403	7.55084316477373	7.8115040834643	6.86667069681006	7.79041655182398	7.36548899503097
FAM208A	9.10835392271815	8.23298264325889	7.92718359780017	7.91839331564486	8.29882817134597	8.20927615813411	6.96864085331444	7.56738477585904	8.15764377113267	7.87326026258413	8.28611124056917	6.54776172180419	7.85006937993234	8.3606828451735	8.74505597409853	9.48998862810914	8.22736398671336	8.34104866795687	8.97300033358945	8.72883510936725	8.01716667563805	8.42596427499065	8.02025220571571	8.29190526693206	8.61774617818073	8.38947842777426	8.88555542037919	9.26849877952757	8.77398142767379	8.49518085532015	9.3549312988993	8.1261607062802	7.98396147096766	9.09088932883248	8.88032560687145	8.7249536878425	9.6693487263038	8.9869726359759	9.60248465260186	8.65328080814872	8.50776969903772	8.15366805355009	9.6963697910546	9.18490921316515	8.50140068533094	8.48327461594181	8.29347981673413	8.57425087668185	7.89904568465171
SLC5A3	9.34931271700893	8.19548431694244	7.06440681528919	7.73840847120938	9.08795021364932	7.56616997706841	7.05414385725588	7.21340438568795	7.75702839823881	7.25590133202898	8.28953117989124	7.22440570618611	8.0209149378189	8.99222372639888	8.55041204492095	8.9226919235868	9.11366466248473	8.66831629959244	8.61325725338307	7.19307610267161	9.20893645924138	8.72736401266142	8.89113725801218	9.04654706856613	8.94303043074139	9.03474847838674	8.47153680461664	8.45726551212369	8.95557258434226	8.59594789530341	8.37279109339609	8.07447170783734	8.16627311192617	7.81846705402882	9.50620373773635	8.22102084908585	8.76657637409751	8.86977660411611	8.95948444364801	8.94142521424497	9.22526666522896	8.55272148611857	9.15602673404136	8.57252030156302	8.60250535353501	8.73429624781577	7.55479685261493	9.09387410011675	8.73521350269555
INO80D	7.46085587113125	7.29242533954214	7.31625829108033	7.49837366261417	7.13613617861032	7.04132531849863	7.63513850918329	6.84470355335141	7.46025946938007	6.70621703563994	6.79721514301049	5.97229037263246	7.2224703033903	6.95665820065734	7.19227585289512	6.53373700413768	6.66968780572655	6.69937613941225	6.94780607124861	7.03164474133172	6.9770378023468	6.96585080914385	6.3964155950639	6.7199475605321	6.86529274515316	6.91630583289527	7.46025946938007	6.60419787492459	6.81638551336061	6.81528306750453	7.30620108129249	6.55069065704537	7.11263488702538	6.68718732393485	7.70362101809863	6.75645410998743	7.52234356835653	7.1032906979313	7.4521779534603	7.22527418189272	7.02597316239426	7.01368802492694	7.21989128017968	7.35110926535995	7.09410153177512	7.25733701424498	6.09551959570853	7.4003436981063	6.69434007694998
PLOD2	7.93796988302888	7.75998302277653	8.25689092565237	8.61283097601436	7.18738380803175	7.55975038933997	8.1247281080788	7.08476185112297	7.24618853197694	7.40775407881435	8.11551195914953	5.81500860447878	7.0011820132914	6.53056703270113	7.02651882125712	9.04534666679623	7.77100376306063	7.64801718914872	7.98762188116054	6.31846074852928	6.99647574380013	7.51361879281862	8.02201720985721	7.30190946039675	6.03950406647829	7.34026439018302	6.77478317546623	6.19272733551561	6.63548242696164	7.39782791697557	6.19906673002113	6.25960764828533	5.67757016818839	7.75902094434551	8.06899193790693	5.84288155217122	7.89081703467817	6.89175307693623	7.54905123251531	7.82248312757222	7.42090572300517	7.61613404077327	8.22215515094181	7.77071117602118	7.55142617383574	7.11751842818917	8.17060363175568	8.12731133255126	7.41216367683295
TNRC6B	9.0428972406054	9.4931783726235	10.0034938393536	10.0891335627354	8.5060680998419	9.79818870369311	9.76577155619049	9.09153670641875	9.79721802567544	8.97068089846589	8.94569602382756	9.98028148616185	9.33364365004641	8.79644377748797	9.43264538803123	9.76386428293927	8.61045399159304	8.92160665232231	9.09943836268497	9.30702824251905	8.72979515821142	8.9075391810223	8.76160214176537	8.91890413968933	9.07240218789797	8.74899322357394	8.93918391740597	8.78289293958876	8.76849830938715	8.77151376181347	9.17210945421246	8.174255481034	7.92514795930946	8.05629568545868	8.80780195606013	8.01750718749936	9.23928787486421	8.81751764003382	9.09267987777901	8.63794351848466	8.6039279066053	8.7919596948584	9.52447941441671	9.34931271700893	8.62050969030162	8.78289293958876	7.81943523907689	8.89440132095958	8.43600644815875
CHSY1	10.0956016604578	8.83133760031982	9.45105941800045	8.58152367564661	9.65532506426272	8.63300507630885	9.52283246795161	8.07331259319895	8.81698783967282	8.38678711827196	9.39896150609927	7.216076372255	8.33593280555835	8.67267592680065	9.89258018486969	9.8308502288711	9.02646094617102	9.61024479377923	10.2476962446294	9.89693251303457	8.72883510936725	9.21414931471254	8.78182546353984	9.32054337571089	9.35706378632814	9.20129191557019	8.96790523264163	8.87576026526739	9.23172274632723	8.80525092611972	8.97239093642153	7.13286391448042	8.25216766889659	8.82265584841947	10.1189126812773	7.85445494181795	8.83478374420903	9.17274162982825	9.56890768326226	9.14160579403015	10.206436056245	9.70306039322823	10.7773354300323	10.3014183007019	9.22094501888144	9.7901976154729	9.84880662732084	9.45525901430675	8.84246421477828
JARID2	8.86129401390771	8.43767776407265	8.39270006090092	8.54409974069755	8.46448564004506	8.56844883967642	8.69082595595236	7.81877446706428	8.19633488993848	7.77326398708022	7.92442314954221	7.64122332836499	7.94918305942377	8.45896996877536	8.84758341844672	8.68258391026601	8.372001909211	8.3000279184577	9.1030332912177	9.14395060360892	7.91155106905454	8.36375812171499	8.0938946031707	8.22398871563136	8.28343303343244	8.36112316369079	8.45558159954395	8.68730107339233	8.84246421477828	8.53583198023594	9.61378360611335	8.60783312118828	8.60921098056753	8.5588294453921	8.47060484666825	8.35365923031927	9.06571363611106	8.75657113728005	8.98184800258468	8.80092243383688	8.70105007760821	8.25689092565237	9.38746620265701	9.94776586737559	8.46569109548598	8.7249536878425	8.62278223245616	8.49850270041706	8.34837720023784
NFS1	7.4485883761573	7.75213838641383	7.13920927716432	6.79163851052964	7.30844250659282	7.21543536743632	6.56498380479395	7.44352788368383	7.58914441481072	7.5849138900245	7.38704335324654	7.85947893054455	7.62776755632812	7.91968083217753	7.80463671218436	6.96289000784413	7.77880463766095	7.217504582773	7.15515577180999	8.2236619765184	7.7894552280158	7.34026439018302	8.01090416182453	7.74322437658089	7.7988347321883	7.85919626671943	7.61187141966553	7.80047181079087	7.60748107221213	7.7700547958874	7.60931331566534	7.81590156127757	7.63575067112731	7.8977100836818	7.45876086880898	7.81846705402882	7.33998074610116	7.7133247240166	7.26734234911259	7.60097060413291	7.70396912677579	7.11210161418099	6.99755172156244	7.46368933524291	7.48911397421301	7.47233746782991	7.46085587113125	7.37875923656558	7.67542909593387
ZCCHC24	9.39170374485928	9.52604893214208	10.5986402366159	10.4291493625335	8.37168641621137	9.39459912189766	10.2324962704144	8.26712162590532	8.72064084956068	8.54495186322872	8.8768227990332	7.31715128373202	8.362859389335	7.35477671628966	9.1252721446497	9.96372454057693	8.48453228986937	8.25568720328467	10.5578066218068	9.23041761482538	7.58271785510432	8.42507652998762	8.46021629311621	8.4993365285664	7.9316083865099	8.91464350499107	8.76061725962018	9.00183781408349	8.40447331700517	7.35564232509486	10.2891920358435	8.2816328451045	8.47761574281501	8.51465374614314	8.90067035122505	9.30424024915351	8.49135290141089	8.36935505269721	7.73291770585823	8.87194925706825	8.99961053106223	8.4849349665146	10.0111640317302	9.84880662732084	8.02444700248127	8.50520126107529	7.9950345529066	8.83851429137494	8.66879339570121
CD200	9.32125911700765	9.68853930062843	7.33481191810899	8.45243163894262	9.3394007183219	8.93272586743285	7.80173272006394	9.36653110424359	9.97792543022762	9.46003917800188	9.75577226420456	9.10362484524926	9.55633437729204	8.52061828164432	7.91839331564486	7.9872684137346	8.7062953894849	9.65449006087335	8.4719813368287	8.06933470498499	8.8586641109306	9.12648094410421	8.79294530102697	8.21460540568586	8.3267130501723	8.47800043810954	9.31655456695426	9.00971347151174	8.18587121940509	8.54324635768169	7.74567895894836	8.91201159461847	9.03955111563753	9.31319035752159	9.4614335922662	8.9802433147494	8.23256963562899	9.25431646034603	9.2902714402074	9.56799618817569	9.17901418834542	9.23442663576462	8.94416664337922	8.30621329129139	9.24272307308663	9.39459912189766	9.88622378313234	9.0441684699864	8.93653678285923
NPAS3	7.70484353267835	6.96372321874433	7.37511196968059	7.66092353666731	7.27828115745828	6.18876335768792	7.59875772155656	6.28542438461039	6.776077900728	6.1216189398164	7.02710140498533	6.14449945153375	6.32265473228529	6.58927760433516	6.6938373391554	7.09769066913517	6.75016670563571	7.020970770616	6.88561833273474	6.48999734126507	6.46783754538082	7.0582434420758	6.71703713498103	7.10998128207764	6.6582635693603	7.2027145616179	6.80152589854552	5.8013100121531	5.61446766105094	6.60066094644834	6.55983763749625	6.39584355552911	6.73123709013994	5.94348580551861	7.46576893687658	6.02933098164948	6.22860431222118	6.87934324024957	6.53056703270113	7.01014130102433	6.47167679732676	6.9547047744708	7.79240687758722	7.87417352228212	6.55983763749625	7.16670048384178	6.91710695453398	6.90522568883395	6.88128763537053
POLR1B	7.55084316477373	7.34521960656835	8.48590410606783	8.27747153814271	7.24339564186089	8.00234717599195	7.95829862268212	7.33658815678858	7.25702729739452	6.99334386444282	7.15829527943976	7.49110820308827	7.25311397273824	7.2878921824106	7.69857692088056	7.66341354435591	7.14036827909666	7.09263930404675	6.929211477965	8.06400072734174	7.23036975201695	7.01811952855353	6.83660832554922	6.92598929939711	7.2450377410591	7.07150783352199	7.22870484093018	7.05464595786663	7.14393119395327	6.95171685598268	7.35340318762529	6.52527321830451	5.86203163598627	7.02908733847336	7.48521339341573	5.51061757248417	6.88210629339275	6.71703713498103	7.5111955800767	7.50766752248269	7.46239615975027	7.17335337756712	7.18708292429486	7.31371639139357	7.01673976934385	6.97510463903089	7.31104685528401	7.41893492866565	6.81528306750453
RASEF	9.68853930062843	9.67563475516453	10.9401971135782	11.0066248441596	9.29168627212016	9.83672697964207	11.7214345028837	9.49634615255096	9.48136827334769	8.79500731171756	9.21157613170982	11.2832312141487	8.74447305573301	9.18968906317297	11.4530888461781	10.9523688117975	8.59552792771254	8.08905702713418	9.56535498604028	11.8384617522319	7.6245803061498	8.66614198204917	7.35594220273832	7.63771829052816	10.0522897740098	7.75178437819172	10.1230063551386	9.69742263908255	9.40262107872251	9.57731706741762	11.6605930971731	8.91412530159521	9.33572929338631	8.55574028002732	9.04361881857656	8.58404871597308	11.2478166827216	8.51760874802647	11.1574550936381	8.73035963547141	8.67489504019885	9.75976093640222	11.2478166827216	10.17620159324	7.84337698873161	8.00371838052883	5.78132815848714	9.32897603594267	8.42337619386148
CHD9	8.79047876440033	8.7858075255753	8.31964333235901	8.71521639983686	8.95384672769027	8.73816350663597	8.66748070094133	8.3216498317729	8.46325072088561	8.22555329873534	8.58789085646745	8.75657113728005	8.60960905368721	7.87263584291013	8.6758326224923	8.4097305801426	8.00747185305825	8.24482019434784	8.66041240344139	8.70679190611153	7.88583739886355	8.16416338344485	7.68183660199762	7.49654049198475	8.08155523768117	7.92545995905732	8.2857103309467	7.59038229284817	7.18279165803783	7.63087798825716	8.14462829051682	7.33129598732901	7.21959776466435	7.2929755820312	8.94085418043591	6.92086775647929	8.2620990326831	7.81310323619362	9.22782375386672	8.75180665363076	8.73083710692882	8.76466406763527	9.51630004178368	9.16665946485024	8.61867717078291	8.83744227938172	7.66839227329797	8.9869726359759	8.23624797784257
FGD5-AS1	9.70577023674713	8.90540440631661	7.59399512237641	8.46021629311621	9.16976017763748	8.12942460567019	8.18370547434055	7.87858116253757	8.601513685037	8.14540942689901	8.45441232906797	7.8333323364961	8.28494553119504	9.09330247416976	8.99678073999001	9.3117348679961	9.31920906375897	9.38518032973119	9.59327060410889	8.7476522835912	9.08247364693993	9.49798169403283	9.17901418834542	9.26514119560433	9.08018492515558	9.30702824251905	9.19729474056311	8.4824073171858	8.7641901873306	8.76007883602943	8.9168119466517	7.7222023637537	8.40285479976855	8.546714624457	9.87315682067661	8.40606877294226	8.66659559132939	9.19163438985839	8.91779892922685	8.76749586397038	8.93221354669338	9.27825863054992	9.21621142906118	8.73320845907754	8.80385513769172	9.19163438985839	9.33031901211329	9.35706378632814	8.72541658298339
ELK1	7.38761727700145	7.02506537597577	6.96089902547464	5.42948869250387	6.54690554500378	6.59223142028576	7.68673383378058	7.08157331524591	6.9396177161044	6.51547304951646	6.81800366793575	7.37511196968059	6.56364936727116	7.28416095024304	8.14177570772146	8.31535925707644	7.79461088791182	7.94592794465042	6.80504017038411	7.40003216206372	7.06892654710528	7.14303185998002	7.1113035367455	7.90371915627021	7.08529148054431	6.88841665788058	7.89530727104608	6.4198951699095	7.6944056827933	5.50807573432812	7.86145358796664	7.11326434856211	8.06147212347643	7.48612131687345	7.75938257928025	7.6124599735875	8.45084591906047	7.63117929308447	7.55324993335407	7.07038422458271	8.17246852334497	7.06608150788919	7.49467556449727	8.42257562074458	6.95665820065734	7.37477135845503	6.42763462889421	6.89608785724931	7.18618200979064
LOC100289333	9.40719064581949	9.34362381292875	11.6091346100179	11.1711021815863	8.86390782495423	10.4081428939563	11.4716097465827	9.58823473607419	9.35561299760596	9.05912230489395	9.4931783726235	10.6225667707602	9.84880662732084	9.24410750473082	10.799927522505	10.6186161369299	9.47601410457051	8.24444227080992	9.29783045282423	10.8711438632763	8.6579913536048	8.91779892922685	8.56798681688477	8.57519676488255	9.72692146567474	8.38796002715311	9.14457648261161	10.0717773255531	9.53068993247218	9.48299970769886	10.5134925280072	8.65942479993415	8.62847366591982	8.59190036885881	8.86292688271273	8.07803459392354	10.5322278090249	8.88032560687145	10.0034938393536	9.01579524598468	8.81192816364651	9.21557241519573	10.2162064064464	10.2749928859274	8.75512504621648	8.860724531256	7.92788388266032	9.1966459261459	8.3774234129164
TNFRSF10B	6.2066718801818	4.99292260996003	5.48172782106802	5.45991773134415	6.40468039703436	4.69620229986922	5.95874071100898	4.74779910797676	4.53330361556509	5.8565158674428	5.84963617412751	4.43382059562302	4.12055293281433	7.19198430474858	5.73617274319214	6.26510562051167	6.3258496324939	6.46368048961939	5.14010918219582	7.5814243853896	6.18620461666942	6.52948619322675	6.54101756332913	6.18670206542818	7.14036827909666	6.45784078693718	6.70979292212158	3.26500180781569	6.61865153339527	5.49424762543663	5.98224158425016	4.69430063644619	5.83627458671546	5.92808023204254	6.12241783399544	5.26261966342568	5.45708172179192	5.94067477983759	6.56525676098312	5.98354755426889	6.41651105113331	6.04617879870879	6.12420657533859	5.74257341671246	5.57933795200097	6.22626897315609	6.74339109030937	5.51691235013197	5.68217315191092
C5orf56	7.09410153177512	6.46320157771849	7.37992341762034	7.4300910462014	6.54582671761519	5.8125524441378	5.98759073968538	5.62839150392947	5.97909839012799	5.98582252713092	6.70700726034368	5.61189570623142	5.73732581406022	6.1234557408621	7.1980430139101	7.70208486095988	6.24587966727835	6.4041954300764	6.74339109030937	6.61838640489159	5.90841816488158	6.51446065548594	6.22025587147654	6.53031659818573	7.07873870966519	6.06338154054034	6.02532662311684	5.40233821162841	6.26356927694022	6.27922542992181	6.89914033330406	6.23744618212183	6.10965554326286	5.98354755426889	6.39375164710488	4.95115219285219	5.68998031247164	4.28449184238479	7.36139760891296	6.69144727650294	5.76149339897986	6.42822754852409	7.32783147261651	7.02122477703533	5.9592430697585	6.23948729807806	6.31871470522048	6.4114436156243	6.03528529589138
CEBPD	7.9789812622535	8.03491729026475	9.44713768444275	9.71961350049699	7.81813744834848	9.34931271700893	10.7292018153104	8.78047283938802	7.99745397555498	8.74635333772331	8.89168492302602	8.95159198313306	8.71904060195335	7.70017398491111	8.73866806493449	9.57052953722074	7.77450305540092	7.25879509123947	7.65779320754314	8.57201547251298	7.97795100442665	7.66434984269599	7.47445060389491	7.97034987050342	7.83231482482543	7.85290557905008	8.60107271218684	7.07408583994772	8.77151376181347	7.77586010171619	8.28494553119504	7.7332352175167	7.83659441167678	8.18266305820694	8.35984481685422	8.96223218122152	8.04707947090835	7.43677485388505	8.67538804380088	6.91390060521199	7.96407253292576	7.64122332836499	8.64172044860411	9.07537129857179	7.0371085526316	7.5804924318243	8.23965505882476	8.23411501270707	7.77985501802002
UACA	7.06331169435959	6.95171685598268	8.39837862455346	8.40285479976855	6.52030048651175	7.77847270972815	8.1063192634148	7.15940769426248	7.0319253549698	6.99121248096624	6.92786663539035	8.03351872258913	6.82079004093014	6.68425994563442	7.61094909898142	8.32870521711091	6.74912305821411	6.65769852122936	6.98635887859826	8.00513881461796	6.24587966727835	6.80972808061391	6.41909379940059	5.94249539684375	7.12963037881538	6.1874693234701	6.39613365470088	7.12677037043079	6.52375620520553	6.84990106109412	7.70792186703143	6.13686727450529	7.0914468333796	5.9562300231891	6.55476214850219	6.44484080088274	7.16643870338829	6.42951599767883	7.32049512235682	6.70759453541578	5.59954007201862	6.77001555431369	6.97292145131552	7.86111919178231	6.15094262026495	6.46320157771849	5.75615999061832	6.80779786925674	6.50752702747268
ALMS1	8.38106372437258	8.45162453457585	8.65418173151353	8.70422182098602	7.77519401833084	8.52061828164432	9.10067951951334	8.06661300254699	8.25254022301623	7.80721618503191	8.00371838052883	8.10154850155709	7.66886934142379	7.96202123968632	9.14212210843043	9.00340733143835	7.37296112336837	7.49741269687032	7.97238437558553	8.55401978151645	7.43964128562774	7.66683856761267	7.5511478260855	7.95668826307626	8.09051872076288	7.53636102933665	6.71547940522065	7.96033130343521	6.72021635973649	7.34082678083056	8.68776949623861	7.26602804648805	8.14824094249783	7.56827366841166	7.59303337791887	6.72097129468419	8.89168492302602	6.8088557537208	8.79294530102697	7.85608667562467	7.52923600181389	7.92339555571325	8.6069671943824	8.6479420204907	7.3318911039108	7.5814243853896	7.71588759450114	7.88489407218478	7.14563602213583
PPFIBP1	7.32049512235682	8.36375812171499	8.76849830938715	8.54625607548509	8.14285617956536	8.65377175744006	8.00161712216865	7.95290293962327	7.81657034571373	7.98694563502271	8.15301368335244	8.47589373519904	7.96067015454497	8.170951463734	9.20001832110947	8.31892826224969	7.89289481183853	6.82903708265422	7.93796988302888	8.86977660411611	7.95251741274158	7.37123679565735	7.76067663122915	8.07291215452322	8.46614815476663	7.73775331451431	7.64896351274222	8.01750718749936	6.44753782236052	6.86389541268871	7.67963778598958	6.54851654713226	6.79112358980135	6.99979334739866	8.26051394192665	6.90547972065631	7.89667845868515	7.59399512237641	8.94031975457841	8.38752736369763	7.23429922255134	8.23924756722493	9.53227171732287	8.72736401266142	7.57984374079848	7.68673383378058	6.78146928393888	7.68370027052873	6.92679749871156
VPS54	9.1030332912177	8.65651396959158	8.71143422006822	8.60960905368721	8.49563201761467	8.35289011759502	8.60107271218684	8.27747153814271	8.27586106204967	8.29190526693206	8.2529634128533	7.80111618001449	8.01507069524532	8.92218772538576	9.09515865009532	9.21021147333739	8.5436932153477	8.68776949623861	8.53583198023594	8.77294715595528	8.54955148618307	8.65563497201951	7.90338403384102	7.84864981052129	8.85394794110961	8.49301775202392	8.44419079701284	7.11104185514209	7.99676517250696	8.2288317472608	7.85006937993234	6.98147689370853	8.17022438582226	8.26483227929358	8.57379808848628	7.45610736260192	8.40482290270173	8.19975171226907	7.7231851306359	8.83993347071208	8.20854623817335	8.43557242515159	8.82265584841947	8.91571693145895	8.44457479565274	8.56015657231212	9.1553809185449	8.27896001835713	8.2150138871397
ANKRD13A	8.26712162590532	8.5973049505664	8.71723788479071	8.91571693145895	8.2150138871397	7.91770040995795	8.44341855249523	7.18828762804421	8.01158966090574	7.60327947082093	7.95733469424142	7.29441155474886	7.5468997939616	8.13308318761346	7.3095917507894	9.4258571896374	8.05809269402861	7.94230286058448	9.3117348679961	7.60298143843836	7.69952663415906	8.25055540141739	7.36760519177719	7.67067835239513	8.69460081606766	7.93368720528603	8.07622967251507	8.2411819010969	8.33283802521691	7.36879408610774	8.61365634794337	6.91390060521199	7.28649479045176	7.29840550544407	8.21802792915773	7.44916329306891	7.76461006761924	7.48184576768368	8.32514150368296	7.90004271038761	7.54783595902699	8.13624840889578	8.79396711749245	8.35044519632401	7.40119830861749	7.87357206359207	7.82741579885768	8.1921556601655	7.96067015454497
ZBTB7A	7.88721614992419	8.3661465590194	10.159352291864	9.92772892405081	7.54572850731398	9.49065572606319	9.93192204851377	8.64890884543228	8.77398142767379	9.01350033625304	8.14177570772146	10.115274625679	9.13435099738039	7.49221884326055	7.68183660199762	7.50325835671255	7.13168133430915	6.97370387691031	7.73126509539855	7.71559425772901	6.98492353200648	7.274516023147	7.03858417790915	7.0020791440687	7.22527418189272	6.94316374820928	7.8319583701671	8.01058499866869	8.02267276478629	7.94740797434581	8.64123651971705	7.59459819802216	6.74137527925484	7.95325156293895	7.76461006761924	7.2929755820312	8.57379808848628	8.07905551505161	8.22438332584311	8.13848835126622	7.614904320321	8.10870138788372	8.2482253002188	8.62097385466921	7.93197333826563	8.00273086294876	6.99476747345104	8.15548708172858	8.35044519632401
SREK1IP1	7.38080317362455	7.12513610879858	6.44297442704887	7.1191904805803	7.91631573078493	7.21488712475295	7.01757616310617	7.1691738963506	7.28274989308122	7.19724186887808	7.2450377410591	7.31875048730552	7.46665647063898	7.35852744084151	7.52991501303774	7.80014422426294	7.26734234911259	7.42896047140163	6.80805845480156	6.21824567946993	7.40952888056351	7.35594220273832	7.32634323119283	7.1273251001906	7.40378220157656	7.20467454848687	8.18733894579754	7.59181155837407	7.67656289434284	7.36672552047821	7.4521779534603	6.52502811182211	7.1993035698369	6.44781166315426	7.62680297589005	6.99228978668509	8.10870138788372	7.44409900626251	8.53277394635729	7.82310340445972	7.85797217291253	8.02520117015578	7.90177687429232	7.65779320754314	7.56883004408178	7.78048287462371	7.95187267800972	8.25938133765748	7.30307617885732
ARHGAP5	8.94893102491651	8.85342874036017	9.47366855334969	9.5221107928511	8.22287909634699	8.96162025750395	9.13487320632519	7.98036826503752	8.50007151472464	8.30509394551584	8.08405225002847	8.20165568395467	8.5649739647118	8.68875357113459	8.89910623537563	9.25288008762872	8.75225672986804	8.84758341844672	8.96391555378024	9.07537129857179	8.60016189894607	8.71521639983686	8.55795303875711	8.60783312118828	8.55834130933354	8.75910448996606	8.36816046000193	8.37048581800927	8.33172033027821	7.81590156127757	7.75675045478568	7.1977924856072	7.46054880721616	8.04156955507204	8.79744914265364	7.13109229529583	7.70458285219475	8.05844220536765	8.80092243383688	8.42759503299722	8.68499961016323	8.28611124056917	9.15665106707382	9.72228412458125	8.22287909634699	8.61679385179246	8.98584004244954	8.617284767706	8.40852402987147
LDLRAP1	6.68985225742593	6.52157415554233	5.09855745018705	6.65041061869315	6.81260969867146	6.90937604519532	4.61957651563583	5.87002816173448	6.47788510055437	5.77044682899183	6.24431366082333	3.96539767342888	6.32526681547319	5.74788687366379	6.97895310373203	6.58396000210298	5.99167104752196	5.45382726528172	7.68673383378058	6.42653903500025	5.45708172179192	6.53941396842564	6.1081236516509	4.48395412596893	5.81500860447878	6.42598060705358	6.2593473968476	2.91098359494975	6.99031944776674	6.11069522465501	6.11427879184056	6.73424099386132	5.90335408853678	5.35140555589663	6.34403091866978	6.84613736915775	7.02651882125712	6.31642212837899	6.28390209850703	7.06783675615914	7.24706588995066	6.41359674456077	7.0591668452025	6.31215229709799	6.51678442027203	6.51420326794601	6.64412113838338	6.07420484428817	6.38698347140578
MAPK1IP1L	9.22235149330999	9.35424973622524	8.57474585003211	8.81139291016463	9.48066098792072	8.45807779943398	8.06661300254699	8.8179850253281	8.60960905368721	9.17324616673353	8.99340361898199	8.32318182323473	8.70864093043864	8.83685073418677	9.13070987582711	8.66041240344139	9.00071364618846	8.93272586743285	8.61413780439369	8.53991321463025	9.03534523485372	8.90384088601191	9.13745468366968	9.03899655753544	8.51209760225187	9.06696441229404	9.27901654308419	9.12392046781056	8.81854880970669	8.66702863466555	8.3089254559223	7.97368883648294	8.63109053561949	8.79595539415122	9.18737423006345	8.50821816761105	8.68824999024825	8.80092243383688	9.15362338587377	9.56447261577572	9.3145214496561	9.22782375386672	9.22839061930661	9.28958119317591	9.36294071570192	9.23645705551515	8.99340361898199	9.24069358840943	8.52450159331707
ATP6V1H	10.0841808448025	9.98028148616185	9.91109748721253	10.0918267408485	9.72582077606369	9.4372921902823	9.66229694992382	9.67736603244313	9.91888640017677	9.50304479887644	10.0248160646991	10.0111640317302	10.4573982083488	10.3990079540851	9.47837041603024	9.93307955547047	10.3286844533587	10.9063936906432	8.92052408836192	9.4265897932048	10.6510581320052	10.2036179947708	10.5862328488718	10.7266558522634	10.2049160513993	10.5322278090249	10.3335363689706	10.1566534963003	10.4201258942878	10.2162064064464	8.70821781440699	9.55704321008294	10.2175710950071	10.3123987387757	9.52756617513715	10.1230063551386	10.0409382990579	10.3238481952021	9.51893782687538	9.70306039322823	9.6152946153534	9.17157934453354	8.8104205991047	9.15235207833954	9.54830574487799	9.60495774191583	8.96894183268559	9.34081639310892	9.45676701298952
GRAMD3	7.92545995905732	7.10938994464845	7.47744838465142	8.06760949637794	7.5468997939616	6.88398099735815	7.76264823159323	6.0677434790225	6.50206005324345	5.61856973171029	6.96612022573674	5.48172782106802	5.98224158425016	7.3972101822906	7.69192171138629	8.74252184116881	7.46520089381887	7.7060638081574	7.88386733071965	7.38525939620541	7.56343510308403	7.16941849126056	7.49284250931609	7.28334634696067	7.39243065824215	8.16554311847403	7.0549481685799	7.08671141572607	7.30594621400533	6.77636896890712	6.73806791879327	6.99365608855255	5.79166044877208	5.34624202264514	8.12801867067675	6.91976151991623	7.18442265304806	7.43037781215006	6.73288671035663	6.72154244232019	7.53877567927883	6.75836088645351	8.20672678673517	9.02824019459105	7.77261270508243	7.67195707606096	8.20889581678961	7.87164798380175	7.1273251001906
TSPAN31	8.40934909768336	8.44661276392179	10.7448258416157	10.6381239246828	8.44588685810156	9.83191537164696	10.3747102662939	9.30844038456239	8.92315875700603	9.36294071570192	8.90646770373595	9.26514119560433	9.20372432058863	8.33864210193372	8.32042118170232	9.28586537610616	8.2529634128533	8.21578232650369	8.54718987994036	9.44957192664969	8.30312247069904	8.23221045493864	8.45598759812208	8.00480706166171	8.10971216098713	8.51725104722787	7.73680827908529	8.29541784985024	7.84085570780181	8.3606828451735	7.27218512834982	7.02710140498533	6.19328651630005	7.35048781703625	8.50776969903772	6.73611378680739	4.74925661513141	7.96620762717306	8.42467324216047	7.88651928650005	8.53411242449188	8.83685073418677	8.69227250673302	8.51725104722787	8.31814900233138	8.5272162711762	7.85863037612773	8.77345567375637	7.87929571698767
YWHAZ	10.9267654578403	11.7594821439725	9.95363898119492	10.0134842931364	11.2921146578806	11.2104093852596	10.6673986530595	11.448662486281	11.7334161623528	11.3501764836084	11.2137627393853	11.4862341834034	11.5879677556296	11.5993561018022	11.7214345028837	9.99512884415755	11.6666199070716	12.1592887245143	10.802251746156	10.5322278090249	11.9592520009995	11.7092450521575	11.9664104173671	11.9452661694887	11.4441713588025	11.7656618222449	11.042014818443	11.1075651907316	10.799927522505	11.1184831670222	10.3482358839227	10.5843746053048	10.8291768810873	11.2104093852596	10.4984081707161	10.7314033880498	10.4521297732689	11.2478166827216	10.9728951092104	11.2172756322884	11.0133587502117	11.1608195691609	10.368022849477	10.6109485840553	10.8397796976831	11.1883850048653	10.6424324302761	10.6070330724476	10.3663722481174
CRCP	7.55479685261493	7.4521779534603	7.61832449570056	8.30198121777582	7.38900626439993	7.97238437558553	8.12295408715243	7.79630627100176	7.48216469758827	7.42896047140163	7.16643870338829	5.27708830120711	7.65587696088062	7.45470532543281	7.48553507912412	7.61371723831232	6.89474196460668	7.10907706840414	6.95229569910439	6.6771632825995	7.12000987982647	6.78641849803794	6.79003703069752	6.34947270803934	7.0627637723092	7.0170131483682	7.00962417340439	7.59459819802216	7.62680297589005	7.25436549107077	5.77198736792964	6.51230778415076	6.1965247548382	5.83955989134803	7.17458185221133	5.46421975912279	6.87825626148196	7.13867341547811	7.73429660629489	7.8693553477854	7.87164798380175	7.62958607304378	8.00885927904092	7.82535949512875	7.44643890671385	7.49254847994405	6.87474049126356	7.71964200571617	6.65428677386394
JPX	5.60318435347164	5.99296585187032	5.60629848898412	7.1727893727994	5.87406192210111	6.12268603524811	6.14449945153375	6.07647989846482	4.92463160110382	5.95501195018169	6.14680412316111	6.4122244501251	5.28916622122813	4.32393196009258	7.27634438649901	7.41273522557396	5.991918929186	5.93412564260842	6.4539896697917	3.50224389389569	5.87480085904718	4.26706974377065	3.84553234455486	5.23028941643307	6.4394465546335	5.71751564566919	6.4962692323517	7.06249602040606	6.80415244100178	4.45168270398536	6.80177207590442	3.14848406633992	6.62584318632279	3.76580733034266	6.60550234051492	5.57560875141368	4.69959833298869	6.55203921274214	6.75458049746746	5.21523553760984	7.02994136855176	5.33350570607853	6.4374144783452	6.38127154365078	5.68850180222135	5.7160186182435	4.72466480444503	6.77530577002768	6.23618135261883
ARHGEF10L	7.3318911039108	6.73749822267101	7.81564226902695	7.88651928650005	6.81613166189149	7.81564226902695	6.55256681984631	6.34403091866978	6.90831495564369	7.37206025390991	6.55801264215637	6.03557450275768	6.67529363044144	7.10276497144049	6.95665820065734	6.74912305821411	6.95363089883549	6.54182348671442	7.42687660830923	7.83038330626958	6.92513168954508	7.02766231297055	7.02175421738005	7.38761727700145	7.2724781271358	7.15686437120608	6.5631127948281	6.32265473228529	7.60235279188231	7.3168473347544	8.25853425678108	7.60169657800003	7.67963778598958	7.97725216584956	6.63368074625575	7.63053404832776	6.51028447561212	7.54874762484731	7.28649479045176	6.95582820421984	7.18302968437949	6.93985864681097	7.78240196266445	7.03247736913253	6.79587448855378	6.81234385170838	7.45355084931116	6.96639330714938	6.85618234360154
CMSS1	8.51639850860204	8.36978733641337	7.69668626164813	7.06249602040606	8.75813122128057	7.33276201282705	7.74884570909613	8.29420228135105	8.1753441182719	8.57379808848628	8.78132155606854	8.23186716373603	8.36769119893131	8.68499961016323	7.07486262466427	7.17458185221133	8.49680860908265	9.34715929368694	8.04737724774265	8.31964333235901	9.54584209523381	8.90067035122505	9.09267987777901	8.95505312768885	8.11980686059846	8.80631834301947	9.16422617089357	8.53715300626585	8.45726551212369	9.01350033625304	6.39193461944325	8.29347981673413	8.27747153814271	8.5562215072738	8.22664363372569	8.87405272940733	6.56388919462265	8.86292688271273	8.42092066754869	8.70530498206615	8.07835988976629	8.7989101133423	7.94592794465042	8.32902778360544	8.81192816364651	8.90597398388943	9.8290046416997	8.65890347997455	8.71865609382055
SLC22A3	7.66710595708935	7.61371723831232	9.19596767037709	8.37279109339609	7.2453414556483	8.96336723045049	9.78503638524366	7.15232613614181	8.22026096435494	7.58881817645663	7.5468997939616	8.03560300244437	7.55479685261493	6.88454696485521	7.97306921029985	8.83851429137494	7.07791491447028	6.77895627856628	7.08865380464291	8.84149255238248	6.76974014656406	7.16998397860797	6.0531979811192	6.79428152264455	7.61646665062972	6.66777201640242	6.84143426744827	7.28475882404337	6.71495692942628	6.99178298894187	7.64349501676003	6.56580570458669	7.06521444724568	7.11356661050723	7.41749365109335	6.68718732393485	7.41603457595011	6.94099582209445	8.05773610447689	7.1933710030495	6.02962482824924	7.34760024847195	7.85038858840481	8.59007191651709	6.56206024142588	6.69489674098928	4.83651258929317	6.63368074625575	6.34459974896969
SRP54	8.58152367564661	8.24077361236172	7.29065746624497	6.71032154672217	9.08369640340833	6.27075529763409	6.03142113065829	8.32748983365791	8.50776969903772	8.26012712245348	8.47417520641927	7.96657314347145	8.4462410392891	8.89227447017868	5.53828512394296	8.90009237489365	8.75707838957823	9.20827078195212	8.5380271479503	8.27939497407457	9.4258571896374	9.56967160718543	9.17104091012161	9.18911875289324	8.62700843547402	9.15911900493077	9.42809793412377	9.09387410011675	8.43600644815875	9.38962096269107	7.75583233064193	9.64536794019792	9.44328480516537	9.27063451070544	8.18020644838127	9.84235529387469	8.69127025519025	9.17766323643077	8.34646410214036	9.52756617513715	9.35855588487743	8.98413914783552	8.31082198229453	9.1168239666757	9.87315682067661	9.18911875289324	9.02646094617102	8.76749586397038	9.49798169403283
HIF1A	11.703153249164	11.2318096401712	11.1075651907316	11.5470586060954	11.6850365289827	11.4024630403458	10.9858313684486	10.4501890865203	10.979389617883	10.8236099015968	10.8930150410252	10.9267654578403	11.0612762283393	10.8074833827375	11.1539412586291	11.6850365289827	11.2478166827216	11.2557433647781	11.1222598215895	10.7148015999143	10.9858313684486	11.2873787936696	11.1222598215895	11.1883850048653	11.1850481269235	11.2029727779989	10.4026948181343	10.2716080771635	11.1291254997315	10.5134925280072	10.6006592735177	9.49065572606319	9.64536794019792	10.6090655456402	11.4253814263789	9.83769020021193	11.2599290147554	10.9974813031895	11.3585496252207	11.164054891469	10.9208127627053	11.3671425176853	11.8246568718682	11.9374550566439	11.4305919670775	11.6605930971731	11.5678099327647	11.7214345028837	11.3425057980746
ATP6V1B2	9.52604893214208	8.94893102491651	7.05164775862383	7.5742250517503	10.7920913057305	8.39561746825103	7.549650902113	9.36369212305998	10.0717773255531	9.58823473607419	9.50779874640028	9.63494872825787	10.0522897740098	10.9461414923851	9.54244680357526	7.54629669219436	10.6921892816162	10.5344762794526	9.81968781882558	9.92878191991802	11.2958048064839	10.3349622116711	11.2396933464072	10.6489332936358	10.3939696429884	10.9824894229976	10.9461414923851	10.9674829196662	10.9974813031895	11.5369881829235	10.2637409772326	11.4204819945466	11.0977176842723	11.0545231996038	9.86148986193256	11.1953489158939	10.4847631391395	11.0326378719388	10.3154310164034	10.4847631391395	10.6070330724476	10.4847631391395	9.4018835166125	8.9397548405213	11.3974684864921	10.2799174028414	8.59279613135136	10.2968758790756	10.8074833827375
BMPR1B	8.30820050828561	8.12159969327812	8.29925412824699	8.1967391756798	8.01716667563805	7.36879408610774	8.32787057229762	6.86114714329101	7.77586010171619	7.69313107967825	7.45269609745846	7.29868956899117	7.80753380446664	7.11638936887047	6.68531235237807	9.03168323687642	7.17730941989942	7.45242970613095	7.5849138900245	7.9789812622535	7.27883535189622	7.24169779215141	7.45033402303643	6.75645410998743	5.98328132882209	7.70669940157675	8.07404701412301	6.14575577417209	7.6821215536669	6.40262467421948	8.10154850155709	5.654330859965	7.6245803061498	7.9589931798113	7.99328676309984	6.61193697325934	6.60874534883898	8.31615305166682	7.92310982006165	7.66839227329797	7.49171436303158	7.85006937993234	9.04014394419944	9.12462111226944	7.35940066970137	8.27469790148729	8.59236640230508	8.16593229418288	7.50434684705076
MT1G	7.68030668153069	8.71904060195335	9.92437759967957	8.58655703216045	7.99435262915844	8.29379561468771	8.16627311192617	8.10303116907163	8.27700971416538	8.75813122128057	8.56708720353587	7.82503597452887	7.63178422129506	7.28334634696067	7.69638123698893	8.7656487601981	7.31252152485464	8.05227548225556	8.16134464681349	8.41265064780855	7.62958607304378	8.04737724774265	8.76007883602943	7.84207985687147	6.86250881366586	8.38015763872119	8.09598948313339	8.10523996581419	6.92031993529386	6.87065100423744	9.13812686305562	7.85672805986155	8.37829256477939	8.44135262562358	8.37168641621137	8.07483586129008	4.47357728792689	8.01823282823459	8.5241089191773	8.40285479976855	8.96949123733294	8.30930268730198	9.48617001463863	8.98584004244954	8.12688569612154	8.53849345060928	8.9168119466517	8.17903339970985	7.60035508707699
UQCRC2	9.60772304604625	9.2830737499603	8.74351308182172	8.83085785482676	9.87113017914143	8.83181255790116	8.27073198621629	10.0435412180408	9.13556318796834	9.84235529387469	10.0396745361975	9.47920652398494	9.52919677809044	10.1230063551386	8.33405281258375	9.50851670344486	9.66065925023766	9.99989365097824	9.45246609393281	8.54995581950715	10.3615838866988	9.95485415100481	10.229798570598	9.83292719985131	9.65795705849674	10.0475746838156	10.2400307773274	9.69330098262991	9.93974048521983	10.6832274147996	9.33801788139123	9.94209141319094	9.89143293086889	10.2968758790756	9.97198185018887	9.81738906358593	9.68025714746675	10.3286844533587	9.79615216566768	9.99748512459538	9.94433435879084	10.2385646846171	9.63415790993816	9.83191537164696	10.2324962704144	9.80319345813651	10.3222302137636	9.78799997566717	10.1832341981258
SCN2B	8.5086291374745	7.75525959826494	5.76199725947265	6.06628552414845	8.74591555437567	7.03681462159515	4.67236514203004	7.28649479045176	7.54360759268296	7.2884200788617	8.28306924951692	7.45876086880898	7.95325156293895	9.016885690169	8.93757950595048	8.07803459392354	8.92704707062742	8.71391622644293	8.13734966961046	7.19664238362527	8.96004427349341	8.89168492302602	8.79744914265364	8.9499960896767	8.6997023593014	9.1756572478539	8.47589373519904	9.05391323262835	8.97408700405847	9.29168627212016	8.73179375253168	9.84129093547245	9.09578626910654	9.48136827334769	8.58566223451292	9.3479054652969	8.63794351848466	9.59504273151003	7.90917645526658	8.44909817052802	8.56103878647611	7.71588759450114	6.86418145170089	7.63804561705127	8.46109765349436	8.2899359923149	7.70950911635054	8.53232606017808	9.36294071570192
LRRFIP1	9.25157014834124	9.48998862810914	10.7972330430393	10.5399330793243	9.01518365663546	10.2260509143541	10.3401882835267	9.13812686305562	9.43566461578845	8.87985089773592	8.96442442076762	9.71225498651028	9.00735138168636	8.7439815061332	9.78008623948569	10.4924186073046	8.76514952260274	8.58103501890398	9.38817240713733	10.131900807526	8.0778384581639	8.52895481702936	8.26051394192665	8.29074718011222	9.36579198213197	8.3000279184577	8.57837315435476	8.51465374614314	8.23845082089993	8.66276919141474	9.33735487455761	8.35404582527927	8.28911824203073	7.82007664509154	8.74106254868103	8.04943608222106	9.42523882176031	8.23698831319996	9.41851181432975	8.6575228839395	8.4322195721799	8.74999639266709	9.81623700108356	9.43492403719871	8.12731133255126	8.43264450199146	8.53314650541602	8.4147206120498	8.15696507580174
LPIN1	9.19539539147809	8.81139291016463	8.7156772036357	8.29762836996207	8.76106677386705	8.45726551212369	8.83085785482676	7.80787522989672	9.13309178915857	8.16627311192617	8.31118560155475	6.58035670559741	8.45641541459084	8.74447305573301	9.04178832683811	9.56447261577572	9.25823748027722	8.75707838957823	9.19099237763142	8.93102119749243	8.68030606259602	8.5802345420297	8.57379808848628	9.30306458809166	8.9211030031823	9.04124604372388	8.98584004244954	8.99625345616871	9.1252721446497	9.25157014834124	8.94687343949087	8.81954257572934	9.33177145163259	9.48617001463863	9.14457648261161	9.1980329050899	9.13487320632519	9.27825863054992	8.52148310474126	8.75049422625403	8.67633280903003	8.42467324216047	9.16289461912457	8.84965447227773	8.55315788190399	8.65067402177185	9.23645705551515	8.89850704283284	8.96104338156921
LGALS8	7.98694563502271	8.76271145639971	8.42890394080688	8.9802433147494	8.14824094249783	9.31585928153518	8.5624101634821	8.75416046699722	8.87355939879911	9.55549617235069	8.76061725962018	9.20064672130038	9.0795566759796	8.76703100979366	8.51423170107712	7.97830049609554	8.51074267374878	8.53991321463025	8.3267130501723	8.6892830429409	8.87463574668512	8.73570469774814	8.87782668076433	8.72784300795616	8.59412705807615	8.59552792771254	8.5436932153477	7.66188118412794	7.99847804495469	8.30621329129139	7.98564500443617	7.77161101870057	8.28953117989124	8.27273699222778	8.3661465590194	7.83166563840324	8.60062357675932	8.47800043810954	8.4097305801426	8.16202713309449	8.4796438162817	8.44095187590182	8.08405225002847	8.29190526693206	8.26093292358274	8.11370734893685	8.85394794110961	8.45641541459084	8.3847809050534
PTPRZ1	12.5476005658725	10.8584877512555	11.1323751011214	10.9461414923851	11.1500291071909	9.70306039322823	10.0691249017493	9.73337627216159	10.2311311450797	9.40787815692024	10.3630703422578	8.50821816761105	9.62122700834313	10.1620109777973	10.9586648679509	12.0961309266549	10.3872379600113	11.4067555766182	10.2355537094809	10.8610402236663	10.6381239246828	10.8661764271235	10.8132935794257	10.6028096264822	10.3747102662939	11.0199083673887	10.8472467856067	9.65884580541917	9.96736555782496	9.51630004178368	9.75886053716589	8.27037462710365	8.79347135819295	9.31655456695426	11.9374550566439	8.31853588830267	9.85291702503987	9.71312026469765	11.0384825506489	10.7751622622824	11.0384825506489	10.7751622622824	12.0464468894425	11.1007856100712	10.1775369159398	10.528499362796	10.2268412177451	10.4486320059527	9.91435539452837
SEPP1	7.96725656551174	9.98831425000465	10.6006592735177	11.2104093852596	8.88128359641956	9.33735487455761	9.76082917970776	8.62330490968628	8.77242436428058	9.36052920907338	9.16665946485024	8.95671927371971	7.97238437558553	7.94983640369687	9.15665106707382	9.84658545014182	8.43809879354967	8.45398190361551	10.8397796976831	9.12581906600563	8.45202845338418	9.40864453488327	8.51760874802647	7.89185906133963	9.17901418834542	8.92651809344797	8.53625685198742	6.76516013204197	9.13684757236712	7.5685452849011	8.41142753181299	5.87180218653648	5.76120701799271	6.16148034202037	9.61024479377923	6.82820510521777	7.74567895894836	7.78339878487828	7.82007664509154	9.75479361289163	10.5206733168872	9.03899655753544	10.1388812538002	10.1844844771757	8.14688148867478	9.29307276106705	8.76703100979366	9.59986880905785	9.30564949972765
GGA3	7.49110820308827	7.66188118412794	8.11264935738363	8.32122423388932	7.75614954047781	8.09289342808911	9.12581906600563	8.77345567375637	8.35443281524626	8.60960905368721	8.26171218084674	8.174255481034	8.69832016578593	6.74002677981471	7.0591668452025	4.88035262850152	7.45329031345153	6.99365608855255	7.68779302953539	7.51390141480108	7.07930995817785	6.72643048085781	7.20579315271927	7.43615349453359	6.58317088283674	7.37992341762034	7.20016450284361	7.39970741069432	8.33864210193372	8.15092168141948	7.55051967113415	8.88176787192973	7.76103965730587	8.14977632248042	7.70396912677579	8.11086257514661	6.75728165530368	6.85488205629935	8.37168641621137	7.51657830042226	7.87196493562441	8.25977354572299	8.03699606158816	8.34962734030675	8.37632092874999	7.94918305942377	5.07594233166758	8.12330321027221	7.6848815531075
GPI	9.17966552766933	10.0993810024009	9.71312026469765	10.192312939122	9.92196402143879	10.5942793828621	9.32194302458309	11.3844805678537	10.17620159324	11.2478166827216	11.0847992039322	11.206589707278	10.9373033545156	10.1566534963003	10.3920684832302	9.66488342845638	10.4201258942878	10.1703769279038	9.82282717431094	10.1061274342238	10.2338316871202	10.17620159324	10.439769286074	10.3800655102298	9.96140070336349	10.2462885968706	10.3448436923946	10.4201258942878	10.3047719767673	10.5002179077237	9.92104835454284	11.5156960532026	10.5920432276381	10.2519595405916	9.87513189623555	11.2921146578806	9.92987376651142	10.0381948227171	9.92104835454284	10.3000800500238	10.4591651990201	10.5206733168872	9.72395928597875	8.46448564004506	10.09687808062	9.99055657466928	6.51259560828885	10.0855324883369	10.6204391831618
NUMBL	9.49563770605678	10.029449112188	11.3671425176853	11.0977176842723	8.84404518304091	10.799927522505	11.1674826298867	9.58321805373756	9.48375268852164	9.28958119317591	9.69742263908255	10.294032533108	9.60864023988197	9.68763633904332	10.4255844871668	10.9824894229976	9.21221038222113	9.09088932883248	9.3479054652969	10.5245326688124	8.81854880970669	8.88664410932125	8.86929944506726	9.0447622588681	9.65449006087335	8.92218772538576	8.72931567569261	8.35794882063231	8.12295408715243	8.28611124056917	8.94142521424497	7.00934720476025	8.09121056047775	7.95763414090656	8.80631834301947	7.54163882014489	8.75562760654987	8.01645454433646	9.53902051601405	8.74857109365717	8.71865609382055	8.87134068160026	10.3482358839227	9.89036030557157	8.40934909768336	8.25174601588567	7.11666169159372	8.50821816761105	8.01090416182453
TUSC3	7.17086872714265	7.24197675981377	5.86703157292331	5.38171276092849	7.62075374857085	6.24461506387637	5.56364704225104	7.53299441960206	7.28135015601706	7.46520089381887	7.55888745794381	7.59367141343053	8.01193369941729	8.26883461281848	6.83467822519077	5.69298231648082	7.48062002516392	8.32042118170232	6.19677849457003	5.26730639927029	8.46945985920434	7.55975038933997	8.15301368335244	7.41216367683295	7.45765227367031	7.80143248146981	7.53211580960187	6.53082862989639	7.54044431618091	7.45765227367031	5.02690008648803	7.65322936357018	7.92310982006165	7.85863037612773	7.34668159416768	7.85132656972733	6.20559937987402	7.56105633012668	7.09094435715343	6.79428152264455	7.06808138474045	7.17225363020352	6.86692323934722	6.23923375002308	7.79111306843472	7.17363760016407	8.04877566001695	7.5130059731051	7.50766752248269
CHD1	8.34763465042371	7.79597989224408	7.46813377923568	7.67034644800534	8.0908616878056	7.49683393771819	7.6226159980906	6.91840201185849	7.75807376540876	6.61002503189828	7.63575067112731	4.90583637968187	6.47251342329734	7.63087798825716	7.34142961967861	7.72524553650363	7.94394379511091	7.71207232991639	7.65747506896277	7.98966980758617	7.41453405575754	7.97306921029985	7.39970741069432	7.17335337756712	7.35508298840463	7.42594121635077	7.38788374788172	6.78398841134104	7.69699654595084	7.33129598732901	6.97168921283527	6.05674823418292	7.2269311650164	6.70354385140762	8.69177632929046	6.10287074352966	7.5046427683369	7.61613404077327	8.06965852003636	7.7231851306359	8.06899193790693	7.56939022574811	8.2411819010969	8.65702515468184	7.8352985634275	7.63231070066589	7.67512534171573	8.18518304790862	6.82414617876932
RRP36	6.60223442497179	6.97510463903089	7.88386733071965	6.72778456194481	7.26456090862642	7.24647763344576	7.89698759442782	8.25938133765748	7.1032906979313	8.37126033941595	7.47862361812521	7.05977787643718	7.54657617230881	7.54135464609072	7.02476174336738	6.67604238012087	7.6848815531075	7.77586010171619	7.49254847994405	6.33698247946254	7.82643683743355	7.5849138900245	7.75138942550771	7.91297776383143	7.42454224377233	7.95930885636407	7.30844250659282	6.60604948515194	6.7778544819849	7.97210338680522	7.64222061882993	8.38874346877841	8.36112316369079	7.47832798055652	6.87717490478861	8.01823282823459	7.11751842818917	7.61865130455215	6.98238144110555	7.20016450284361	7.46273496331295	7.34577700132471	6.73096190188758	6.75913950500814	7.31252152485464	7.01164069997665	7.52551908461555	6.92225098934915	7.77326398708022
SON	9.81307541175643	9.40346594634565	9.02468772031204	9.18679570516676	9.85069960946116	8.81854880970669	9.13435099738039	9.36132805689893	9.25089593313491	8.98818149748949	9.59986880905785	9.0050749712182	9.10835392271815	9.43116699058725	9.86668325631914	10.0008833879298	9.40719064581949	9.51630004178368	9.43888136775341	9.70853982267671	9.38746620265701	9.50926119922838	9.14160579403015	9.45920084839985	9.58978692493027	9.23172274632723	9.40572725512427	9.32336525422019	9.66488342845638	9.59659683881589	9.44795418959099	8.91624905602771	8.99907118037593	9.35706378632814	9.81111452128905	9.24206318231856	9.62370890986017	9.26442351411883	10.0124076580616	9.76772602298324	9.77363852467775	9.83389965901479	10.1523209769019	9.82981800191285	9.52919677809044	9.63415790993816	9.08307077388782	9.83292719985131	9.70761896555655
FAR2	7.53362844509017	7.57707811745527	6.0677434790225	5.43754704773974	7.90680963069096	7.19030163346352	5.82858692671944	7.48216469758827	7.67229900636898	7.64612638262524	7.34397731976054	6.44939366437896	7.56069686968201	7.68030668153069	7.57297301295739	7.71902941005442	7.20922528284717	7.42481444045113	6.48615385665708	5.65987822343673	7.9501727363758	7.67870231864765	8.13555396707186	8.35324914584059	7.94562207749256	8.15016052268872	7.80959579769664	7.11666169159372	7.39565409450464	8.63109053561949	6.37880225636139	7.77753380501208	8.21768708184806	8.39270006090092	7.32049512235682	7.44643890671385	7.47594780574094	8.03560300244437	7.40775407881435	7.07679447978527	7.56136027168756	7.57094065867353	6.26849258568663	5.87577794303516	7.61371723831232	7.85863037612773	8.70015569284988	7.85132656972733	7.85476378718259
METTL7A	9.01579524598468	7.76711563972384	9.24334918368477	8.82111265837	8.2482253002188	7.53024111906379	8.78638541148882	7.5305494137275	7.35366868521347	6.79192708729522	9.03645800737463	7.31132392797134	7.57837027610279	8.20306168182979	7.90680963069096	10.3550033162836	9.07722622987891	9.12704983689671	8.71195104521723	8.49007487023608	8.11693068898691	8.91515932301445	8.7641901873306	8.95557258434226	8.75858921042071	9.3975717356552	9.76577155619049	8.72398962133211	9.50851670344486	8.48967337949948	9.49713446368341	8.0321960068283	8.31853588830267	8.57610495085789	9.13869021231697	8.39691534517967	9.14586557744545	9.14212210843043	9.15665106707382	8.3661465590194	8.98083361982805	8.88386893844508	10.3817766498382	10.0918267408485	8.5060680998419	9.42305062878245	9.53902051601405	9.41851181432975	8.75369087306997
FAM181B	5.91370226960345	6.33305538177959	6.03505091714152	7.48553507912412	5.44840196090547	6.47762930920341	5.26681712499548	6.36092794824157	5.25143786362141	6.26301497432208	6.194033682497	5.51431991792733	5.66738172051881	5.35413611969771	5.38813371519607	7.18764586878308	6.49047153789086	6.18361091068892	5.80925622084347	5.57670295868741	5.77198736792964	5.60035377297994	6.23330701337634	5.00848463675171	4.83344626869711	6.3403419851843	6.3688314370805	5.59773204347514	5.0946003734707	6.16094238235485	5.28011839289677	5.42628742417747	4.74154613208059	6.19626913475252	6.48086654482435	6.39749531835493	5.57195407375834	5.66985896365475	5.72036202333559	5.07408450415593	5.82318005566656	5.40938945602754	6.58798132395654	4.92176883309548	4.71708846445101	5.64475843243493	6.6938373391554	5.44815795831707	5.34092718036548
KAT2B	9.91109748721253	7.16726636537896	7.6041731234087	8.03087876696636	9.40639964135051	3.68612640888303	6.57080323478136	5.77198736792964	6.1952169039445	5.46652555682607	8.00513881461796	7.53694236282002	6.72180085032224	8.38403468676522	8.23339044992607	9.92543490473388	8.31657736780473	9.36369212305998	9.22653157386431	9.74897646344722	8.20743384399398	8.85503260303645	8.29420228135105	8.61774617818073	8.62097385466921	8.87730840263002	8.83631305288828	8.56757661488174	9.02213155615778	7.91330577197859	8.73474569654979	6.85821238900494	7.19005663022461	7.20694479987339	9.99631852776296	7.0057437160312	9.25288008762872	8.53625685198742	8.99850597600112	8.50472128056727	9.49878210108339	9.17836255201819	10.2007345521148	9.55704321008294	8.43384584133098	9.06696441229404	8.97695917980925	9.33572929338631	8.9499960896767
CDC42BPA	9.56272483968693	9.74490201603382	9.75479361289163	9.88733161485088	9.41088567645697	9.1168239666757	10.5206733168872	9.4931783726235	9.52604893214208	9.08247364693993	9.60495774191583	8.9661169764181	9.29307276106705	8.96949123733294	9.33244219862652	9.43642012720553	8.59007191651709	8.00854288113299	9.09387410011675	10.1034670571574	8.48453228986937	8.91093832462158	7.93464838047415	8.58368297285647	8.96223218122152	8.28872167289194	9.16847241288467	8.78845484763542	8.79446284928448	8.89641810724869	9.32125911700765	8.83370631493568	8.95214723419164	9.02407313831233	9.40719064581949	8.93325902626925	9.67563475516453	8.46527917923559	9.73902843608643	9.62937926110306	9.41484035171105	9.2902714402074	10.3550033162836	10.3272031508249	9.34645909279815	9.35855588487743	7.865656650411	9.37620488756378	9.23314112438985
PARP2	8.743046256859	8.22102084908585	8.40203891005807	8.6987795694109	9.56615865122093	8.05259874399595	8.569785667859	9.07653406909842	8.24703585283617	9.11433446564363	9.09819292605339	8.32632431259691	8.45124796054104	9.22167250438306	8.8179850253281	7.82472416663101	8.64847046601251	9.45036524400611	8.28122622793646	8.2482253002188	9.41562666026567	9.13487320632519	9.41938935608356	9.30772208600681	8.99451267761055	9.11252710032647	9.8248818626243	9.41484035171105	9.43410928505351	9.78697279625156	8.5380271479503	9.34500607437598	9.47678373314515	9.81852689843189	9.31319035752159	9.45105941800045	9.11949415813768	9.0783171288146	9.55401443306868	9.13368886016828	9.26916766447306	9.33572929338631	8.60828487802377	8.68030606259602	9.3479054652969	9.20372432058863	9.18792440741527	9.1572821324166	9.31857540224863
USP34	9.7791632654392	8.89641810724869	9.51015527279307	9.25361245361865	8.84857126768335	8.92651809344797	9.16976017763748	8.16017491018687	8.59871464369666	7.73397770637619	8.60250535353501	8.3774234129164	8.13484245075148	8.96055724744062	9.21886252040698	9.51015527279307	9.0688006031634	8.83181255790116	9.3508100900662	9.6393933418995	8.7873964813004	8.95327698539419	8.51162308687325	8.75910448996606	9.39602196319677	8.74546075548099	9.50620373773635	9.45315504506526	9.47291398149754	9.23859638540239	9.99866145247319	8.55315788190399	9.30916967371498	9.12325674572573	9.02155904519343	8.73474569654979	9.77265844533648	9.16786805467215	9.63415790993816	9.36946319505375	9.09578626910654	8.9869726359759	9.82389440835618	9.46379241708377	8.84149255238248	9.0298817097023	8.13090841233338	8.99792245289377	8.23513788341881
MTCH2	7.99435262915844	7.96447505478942	7.56651743825833	7.69824158248401	8.51760874802647	7.63053404832776	7.77071117602118	8.0030657696766	7.90608441811958	7.97795100442665	8.58607938972864	7.91155106905454	7.9936422625719	8.82161210350135	7.32783147261651	7.39813729298227	8.5973049505664	8.69460081606766	8.29231125276129	7.77847270972815	9.04877994930816	8.627972068242	8.96004427349341	9.06514047030967	8.37317130788112	9.07537129857179	8.4164190714674	8.92218772538576	8.13624840889578	8.51074267374878	7.72905555784236	8.60960905368721	8.17136465981475	8.90169853603613	8.06184218960445	8.94945049966364	7.45001128584145	8.89331604994288	8.19140635242694	8.30162650916557	8.44003687372838	8.45357288403715	7.66188118412794	8.02337634745794	8.67943606074849	8.67899861078376	9.74697338614869	8.56536525400129	8.85759734475226
LOC101060510	5.4893103037282	6.75400522195144	8.41809675894452	8.4673901885734	6.87151017482383	6.4114436156243	2.99436138314338	7.1169492762725	5.64188818790539	5.77931339983492	6.43503020915659	5.05167481812574	6.47816975046417	3.77932883335741	6.3478758133736	7.7335719451321	5.41475572605422	4.48657628634153	7.50701751266887	5.89727322708303	5.16921984473624	4.56913864720902	6.49369364922385	2.0629859230957	6.95781175268625	6.85190533562479	6.91547463002494	7.03992026091805	5.81179501886256	5.11983048048298	8.06794873455604	5.82345730421963	5.42179379112992	4.39805606575317	6.76926517898579	7.04243118869526	7.13694957218338	5.68628699203844	6.27664412740868	6.01251550948907	6.67604238012087	6.9520400396423	8.08981116884193	6.67659408693593	5.47651527840135	6.50472170193276	6.68212980252898	6.81260969867146	6.32135346089343
SF3B5	7.12651378440785	9.15911900493077	9.47210539790012	8.75464847392692	8.00782484746668	9.26849877952757	9.20640832471249	9.92543490473388	9.41088567645697	10.1552138237417	9.31518058621182	8.47761574281501	9.41088567645697	8.80679215654591	8.55230353195103	7.85981050485477	8.99565073630542	9.03352659880575	8.26883461281848	9.06514047030967	9.11492167291363	8.97002571495207	9.23645705551515	9.01872388423091	9.23442663576462	8.90870263243971	8.23551929134015	8.06431801912374	8.49430392873134	8.2816328451045	8.07803459392354	8.84349399817533	8.07000285361372	7.71493737894151	7.75967390714361	9.27901654308419	6.45916905814134	8.05629568545868	8.23444078633781	8.03183600385687	8.76106677386705	8.95784334910669	7.49110820308827	7.8789567417604	8.77541418647484	8.569785667859	7.63178422129506	7.72454758413493	9.43264538803123
AMPD2	9.50926119922838	9.6152946153534	9.7277751521803	9.86458610615299	9.38203273790409	9.48136827334769	9.72692146567474	9.61204258461037	9.37842356095217	8.91729316120379	9.91546864742813	9.47441829984242	9.09578626910654	9.55077153458999	10.2448218100987	10.2667550369087	9.26581846252969	9.41782848125279	9.68125179974693	10.4468056272988	9.45676701298952	9.35919995695712	9.07178277582672	9.24485412974567	9.59421809221258	9.1966459261459	9.11563882079059	9.69840529023891	8.97582247936625	9.52604893214208	10.1857848978729	9.68521193534654	9.75175737546318	9.21886252040698	9.78299781295392	9.65449006087335	10.0475746838156	9.21952481846424	9.65065375691929	9.3479054652969	9.05329469412049	9.09819292605339	9.82076771745726	9.63415790993816	9.45105941800045	9.44481998652451	8.50563548107825	8.92160665232231	9.2323857913759
GAK	9.88164295749426	10.1735628650162	9.99866145247319	10.0357365723152	9.69840529023891	10.3031344459021	9.73038463411994	9.70485360498943	9.80432134660466	9.51720388065175	10.0766886567536	9.5594095260883	9.62201856096538	9.82591129193556	10.505617289973	10.4343473880635	9.60495774191583	9.17157934453354	10.3817766498382	10.2984813367778	9.15107864427864	9.34645909279815	9.22350952886879	9.22782375386672	9.59742410538854	9.21350824118163	9.44558353259388	9.48542406661893	8.93483952222032	9.37331319281948	10.4645009339421	9.56615865122093	9.57892511599114	8.75180665363076	9.68321028109684	9.00239712043497	10.0057095118336	9.30772208600681	9.48922146733187	9.78503638524366	9.53729757072401	9.60414656667401	9.89258018486969	10.1579212015986	9.5221107928511	9.36212790792104	7.7133247240166	9.57731706741762	9.61024479377923
ASH1L	10.7920913057305	10.7096614598149	10.4151947213093	10.5804973714244	10.3031344459021	9.94651326540475	10.2579450988478	10.5786163634514	10.5843746053048	10.1467847525894	10.5641819385071	9.60327096841116	10.1552138237417	9.65449006087335	9.93192204851377	10.9208127627053	9.5594095260883	9.80913743389436	9.86886074459762	10.111514285089	9.55549617235069	9.92104835454284	9.1301120468101	9.43116699058725	9.81410932056992	9.46969291790635	9.99748512459538	9.77548947045896	10.0475746838156	9.69933531533036	10.1242917480754	9.84235529387469	9.93636912106474	9.85736162587712	10.8074833827375	9.55633437729204	10.1189126812773	9.68521193534654	10.7171238598903	10.6921892816162	10.7075786425037	10.3205672002713	10.8074833827375	10.6696663598206	10.3154310164034	10.5986402366159	9.47837041603024	10.7627081166417	10.4009427556685
COG1	7.07070936803636	6.93935460222522	5.58768278221285	6.97455968947146	7.5804924318243	7.25077983340404	7.18649998874284	8.31777309903879	7.42331412181423	8.44379841233269	7.84045785069326	7.8771628004784	7.77753380501208	7.61212915052688	6.55554767581129	7.10612330776309	7.16840191583111	6.92194091983925	6.19116758956152	7.41337768363091	7.13225401211502	7.21543536743632	7.63231070066589	7.69987578253982	6.28001965342569	7.35477671628966	6.5107449490709	7.28162006770638	6.26557916855567	7.13225401211502	7.09744041873987	7.93126375652467	7.71174177185544	7.0957405766385	7.07179882945262	7.92032035125364	7.77880463766095	7.3064954623862	6.72421430638297	6.91789164716905	7.10643184009458	7.37900724282831	6.80504017038411	6.43445197973879	7.42120462224943	6.93824122783104	6.42114971554481	7.03057938500835	7.33822410841035
TFEB	6.04794757915832	6.08166456549576	6.68320757150815	6.06083746435462	5.73940695745724	6.59657355551275	4.34661017238337	6.33205382141734	5.60475351246881	5.71297243178888	6.00279033690456	6.72339237485261	5.40046749825207	6.16362740973347	3.70446740966659	6.56735878148813	4.91863757581076	5.32476423338231	6.93578487216158	7.16282695139627	5.35521215418734	6.97617844487736	5.61856973171029	4.05695817487472	3.83740437970696	5.69098875425775	4.97150904225461	5.71699162666556	4.75861682355848	6.30377106208534	5.33350570607853	6.1746915157047	6.31795231316806	6.27556294280345	6.19933733341889	6.50880205050904	5.50892167394071	6.03579854070019	5.67167628861349	7.02597316239426	6.76656949712091	6.16619029009	6.70595581880877	7.01928894700905	4.92920160750489	6.33075272134444	5.86381037850207	5.739915943051	7.13020578480525
MORC2	8.11086257514661	7.9098566486112	8.92315875700603	8.22287909634699	8.26245191064923	8.627972068242	7.00090472835337	7.82677807929634	7.72285945047324	7.98324030875309	8.49007487023608	6.46242674263653	7.68030668153069	8.59053022306506	9.21350824118163	8.56536525400129	8.22555329873534	7.88322494207568	8.47377829292382	8.364940464216	8.10053379528287	7.82905854740141	8.22481592256836	8.32939957182318	8.26559707407838	8.44700245905117	7.48062002516392	7.82248312757222	7.65587696088062	7.71902941005442	7.54994919497354	8.01887671069297	7.50299000567509	7.14243290220609	8.12330321027221	7.8890903747233	7.49284250931609	7.79178920638002	7.65587696088062	8.05984213090749	8.2482253002188	8.4500244414528	8.45480386304656	8.42549210782338	7.95357189590439	8.27974359858942	7.18468272798673	8.44542518216391	8.28872167289194
AGK	8.26742982361825	8.76905528069064	7.849734012408	8.36689072459703	7.97238437558553	9.10713878406189	8.2899359923149	8.86765624524327	9.53902051601405	9.86458610615299	8.13414691871981	9.31044791388249	9.21753667828368	8.62050969030162	7.61371723831232	7.05795578323673	8.16239273812116	8.29963972022827	7.98361476926622	7.92989943076536	8.38403468676522	8.29649266244154	8.82369132838536	8.89331604994288	8.27313161644535	8.38678711827196	8.84857126768335	8.35865394290155	7.67899940604621	8.84555924207662	8.1512477896759	8.23074264648924	8.47016503696412	8.38837412844418	8.29611972356493	7.92574561220156	8.16522389505142	8.66929373455743	8.1967391756798	8.53849345060928	8.44542518216391	8.21264751453924	7.63865989913179	8.54718987994036	8.59279613135136	8.26328735064826	8.78795712895412	8.36329835547195	7.82281107848417
MICU1	8.55574028002732	9.88946870866477	8.96336723045049	8.77192928488197	9.06394850804958	9.50698973198562	8.53493647551454	9.37842356095217	9.4614335922662	9.51236587200272	9.46527785877188	9.21157613170982	9.3813252938671	10.0804862181257	9.7791632654392	8.67071876834151	9.93307955547047	9.45384991318533	9.12952994010656	10.2682487914617	9.30772208600681	9.31044791388249	9.55482396912426	9.42305062878245	9.71412448049368	9.48299970769886	8.97463371882143	8.93102119749243	9.504641527265	9.01074177881035	9.07417798810274	9.62686680440265	9.37490925690527	8.54718987994036	8.62932757117605	9.96852898587515	8.61497731236292	8.79848094788507	8.41884030922418	8.9168119466517	8.93272586743285	8.69790805454647	8.74016881976601	8.50563548107825	8.62381013363652	8.64410884719832	8.99961053106223	8.98875803031472	8.72449667338098
SCRIB	8.33057470070987	8.98184800258468	10.3920684832302	10.3501794749128	8.07331259319895	9.46071398891188	9.87835427495967	9.01932414187217	8.82319847960074	8.80885249965041	8.29074718011222	8.64847046601251	8.75369087306997	8.32939957182318	8.37980463373731	8.37126033941595	7.41952192806738	7.20552658456592	8.41142753181299	8.3774234129164	7.3622451544218	7.7942774972056	7.59937649564732	7.29989297099344	7.81279966520296	7.32461384677439	7.32990001854194	7.33767436449941	6.61062843711651	6.22181617210416	7.42293665488076	2.54968551643441	7.36193614962482	6.41276321957138	8.20342424927749	7.19084207823756	7.31903126784024	6.4962692323517	7.56827366841166	7.60298143843836	8.15548708172858	7.7371246678323	8.54240011894345	8.46527917923559	7.47083330857202	7.38900626439993	7.21665818683866	7.68245515486171	7.24906791380535
DPP6	10.7075786425037	11.3716651990769	10.8961653361441	10.7972330430393	10.9947076615862	11.7271994012398	10.9063936906432	11.2636193659588	11.7910315882778	11.501168327471	11.4441713588025	11.7910315882778	11.8172231263472	11.1222598215895	11.2521660009429	11.3802680197626	11.0712608659984	10.5153416058582	10.2765075902159	11.2715200654861	11.0612762283393	11.0296007846151	10.8527988007486	11.1539412586291	11.4024630403458	11.0776730618116	11.1112364970068	11.164054891469	11.164054891469	11.4962161192583	9.90562218109676	11.2240390113229	11.0712608659984	10.9728951092104	11.1430289403331	10.9373033545156	10.8711438632763	10.9553076579874	11.0811110080465	10.4343473880635	10.5986402366159	10.368022849477	10.1216220769243	10.3517467570373	10.294032533108	10.7033100204859	10.0891335627354	10.2698480899898	10.9373033545156
SAMM50	8.15979562921699	9.41325247235679	8.44054887363272	9.24959860929735	8.55795303875711	9.48998862810914	9.20955694398607	9.54666299760115	9.59327060410889	9.71961350049699	8.78235451008627	8.59642964732011	9.62937926110306	8.38678711827196	7.54657617230881	7.36732483104423	8.08666098920308	8.44745060842378	7.78178842974618	8.50520126107529	8.54324635768169	8.38440731337454	8.43928464113091	8.68162148644134	8.02406347477736	8.24444227080992	8.41557339694435	8.43101076793312	7.7894552280158	8.46614815476663	6.38641585366586	8.6352886242636	8.64312989991311	8.17603823221663	8.08629935509202	8.02234718931348	7.80207600719176	8.37476689671641	7.85863037612773	8.65418173151353	8.29684159321647	8.21649839627279	7.85576092909621	8.4037059793034	8.49091402438236	8.1175915548516	8.57837315435476	7.9693357625061	8.23965505882476
AHSA2	8.43683393413059	7.60064349295949	7.95628610045985	7.89081703467817	7.68122404247356	7.27543206352703	6.54533261408016	7.33998074610116	7.26230855935385	7.10438477978628	7.43067427675341	6.41805684053001	6.47356200476105	7.74417489314354	8.24191321119278	8.47800043810954	7.16670048384178	7.31625829108033	7.84667973685858	8.4164190714674	7.10076172155397	7.33879268220895	7.0020791440687	6.93434746764381	7.15044918289716	6.98697807610323	8.17713454252996	7.5049382952007	7.54260619475848	7.65992331624795	8.48453228986937	7.12170538392522	7.53990636263232	7.51361879281862	7.64801718914872	7.59153748290095	7.87962992291956	7.38961636519614	7.9556166028887	7.60687400537152	7.0603235053924	7.15940769426248	7.93299925574302	7.8204202294393	7.37354714698743	7.47296538723465	8.29308455365136	7.28954231745797	7.90371915627021
ATXN10	9.86458610615299	9.62201856096538	8.65890347997455	8.7072339008952	10.0357365723152	9.24485412974567	9.09819292605339	9.93974048521983	10.0134842931364	9.64105744120936	9.83894784038641	9.82790083035996	10.6049802894598	10.2698480899898	9.25956969400645	8.75813122128057	9.89474504301933	10.404410235662	9.00183781408349	9.382830674045	10.9063936906432	10.159352291864	10.7171238598903	10.5763573732931	9.99055657466928	10.3047719767673	9.83574789657785	10.411352715499	10.4946222675085	10.2252606109631	8.59412705807615	10.8472467856067	10.2861857186163	10.0790691726943	9.85291702503987	10.9208127627053	8.96104338156921	10.3647026002708	9.03534523485372	9.50214579761849	9.45610105976837	9.63032685245875	8.08190441308212	8.81139291016463	9.76082917970776	9.49404084788396	10.9347306108419	9.61111185010398	10.0741523366696
MZT2B	8.42467324216047	9.08625866557279	11.0847992039322	10.7033100204859	7.64483560898447	10.1020498919916	10.5095965075394	8.79644377748797	8.88176787192973	8.27548479931806	8.53144902445733	9.73150227055537	8.65844774422129	7.55234878570704	9.40045695680602	9.68321028109684	7.77753380501208	7.58642281555131	7.78558154106507	10.0381948227171	7.30732914723409	7.45470532543281	7.3122083778496	8.06965852003636	8.51639850860204	6.71164315157041	7.53543568372402	9.49634615255096	8.37592961560186	8.61585368303904	10.0560131225799	7.20016450284361	7.62140106772261	7.58457894979338	7.92442314954221	7.17114692688689	9.47050516036524	7.90544762874103	8.52238215075571	8.37048581800927	7.90338403384102	8.26595987948811	8.99625345616871	9.39387301544467	7.4280482480848	7.23036975201695	6.20244467425619	7.69346508265379	7.59335464489752
ANLN	6.05170619741719	7.09263930404675	7.09904159988126	7.47682071167759	6.60419787492459	6.57376331702819	5.97884370349309	5.46421975912279	6.26165922906061	5.86828153048749	6.35493081812722	5.91903319464565	7.0322115625763	6.34892231919593	6.77370887701097	8.24898522043494	6.69489674098928	6.84143426744827	9.84014191445024	6.67428871064211	6.98207694736292	7.6839827667809	6.62447108409849	5.76046435913351	7.46085587113125	7.36879408610774	6.88370868713639	4.7181691238696	7.81973989282597	6.63198887912986	7.52072136870626	5.88370333225948	5.72108358432459	6.65957355227211	7.49344991360776	5.28091313128403	6.80642057805637	6.7659703715473	5.95774232486155	6.86501725168889	7.67656289434284	7.28708532507599	7.84085570780181	7.49140590295813	6.28755330824862	6.80779786925674	7.55051967113415	7.56651743825833	7.50379627747506
SP4	8.82731100245243	8.05876074920481	8.74203837471337	8.55750864766043	8.11264935738363	8.48677587798786	8.25568720328467	7.46694280258001	8.36729878294466	7.63417503506296	7.8450167632126	7.81403277853184	7.84305341889143	7.59271431651348	7.2884200788617	8.15366805355009	7.80078748471676	8.07331259319895	8.05559438711218	6.20880209430963	7.47051352778616	7.66770677681696	7.45847050697707	7.99947632486	8.03386562020681	7.57958696810367	7.8352985634275	7.46085587113125	7.0920415281799	7.97403921373988	8.02406347477736	5.49424762543663	8.18228072007719	7.76582102614953	8.81606675378096	6.41488941452785	8.36329835547195	7.65351743197164	7.72257077617145	8.27037462710365	8.45202845338418	7.78680451125596	8.77735064779604	8.2853522705351	7.70699323919402	8.26093292358274	7.66770677681696	8.30738334167703	7.55860071102246
EIF2B3	7.07294655335266	7.83267745133751	4.82564764320123	6.99781979598233	7.95459343115005	7.90074838044711	7.71426887375871	8.8332559527891	8.26445333467774	8.30583502797509	8.48895054737572	6.24381249922184	8.7853487256297	7.65811904201762	7.46206793362451	5.47816065905269	7.67656289434284	7.92821262868171	7.36433259763347	5.9483670130002	8.58957192947268	8.37012342393728	8.6118989411102	8.6069671943824	7.90573758229223	8.68211143224183	8.77294715595528	7.92442314954221	8.66325052786724	8.54035993567301	6.73350039822204	8.99961053106223	8.84607903490297	8.99850597600112	7.40578788716336	8.55139262576168	7.16282695139627	8.87355939879911	7.7315502565544	7.95829862268212	8.08597192902389	7.84240691725199	6.79271524349447	6.87686061943589	8.15871200775412	7.77623762671358	8.16351906038787	7.40003216206372	7.9755071226324
PARP9	6.41805684053001	5.2074087180211	5.14010918219582	6.47504147993163	6.40624242009364	4.55457257921678	5.35354354041417	5.77783705759316	5.47214126530004	5.79313725981649	5.62736469825129	6.55581798737395	5.17850179821233	5.82675719936446	6.24862143106278	6.069593404084	4.47562403671752	6.04697189973776	5.90588824771115	4.75530292837836	5.77143626835645	5.15476130650594	5.24836521006063	5.24973614968291	3.49156426087713	6.2763965173741	5.76046435913351	6.35075253785624	6.18309345563739	4.96312566911607	5.81500860447878	3.79923964057931	5.37255424493934	7.37178452111627	6.57452575897236	4.87329054211317	6.84306923760868	5.39136365715848	5.66508226473046	6.47305855580822	6.10616286525333	5.67220245055461	6.59602464639051	6.43503020915659	5.81644383370046	5.70153869824499	6.41831034719382	6.21749756553716	6.00946711286907
AQP4	10.3615838866988	8.83631305288828	9.64627216224959	9.69840529023891	9.71127091059654	7.41184548411124	9.5221107928511	8.36153076904627	8.41557339694435	8.17060363175568	8.67489504019885	7.26706368091566	8.41265064780855	9.05569808527571	9.04986984639003	10.4081428939563	9.09692083640287	10.136105930401	8.569785667859	8.21649839627279	9.47601410457051	9.74403998275959	9.89089661822023	9.46304635011834	8.39837862455346	10.1049246488884	9.59327060410889	8.93221354669338	9.3508100900662	7.40264249953343	9.21285745563993	7.36642574962101	7.71747393161783	9.31981770992559	9.33433612939871	8.27389846414288	9.08433039642063	9.50926119922838	9.88273180608993	8.82265584841947	9.3387166559305	9.15414883850043	10.8397796976831	9.14906604740406	8.64602429900769	8.97804195272821	9.92647588304527	9.95485415100481	8.47246076188132
GNA12	8.60432200481369	8.31461542449213	9.19941489373929	9.06696441229404	7.53240609455503	8.19514400258148	9.01302404105022	8.03012677927606	8.50300814435075	7.78271046524416	7.81688001569756	7.62357414893199	8.47289659566676	8.16947084483151	9.05042397571266	9.21285745563993	8.47761574281501	8.06899193790693	8.1175915548516	8.78693969256372	8.39561746825103	8.21617418865747	8.36978733641337	9.01350033625304	8.44496799440717	8.7710390444563	8.27785808187917	8.21043635718677	7.77814261019345	7.88875411886028	9.16422617089357	7.614904320321	7.6226159980906	7.45001128584145	8.47761574281501	8.10228997518421	6.86331183838627	8.20743384399398	7.5502348854091	8.29725501677657	8.79047876440033	7.49711277217475	8.68258391026601	8.74065666120921	7.32049512235682	8.12295408715243	7.10670198902266	7.67542909593387	7.55715994317879
PTN	9.8248818626243	9.73529867605722	11.8310193414574	11.3336277925772	9.50698973198562	9.97792543022762	11.8310193414574	10.6225667707602	10.0600539430002	9.76284163877669	9.88513443017849	10.5786163634514	9.67112265858255	8.51465374614314	8.39837862455346	10.018689134741	7.76645014713493	9.28882629730123	9.72863351130186	9.03051452809272	8.41225503200249	8.99340361898199	8.29379561468771	8.56147555176837	8.11619591283616	8.61679385179246	10.6580497952426	9.86458610615299	9.18848055130494	9.25634359705834	10.5578066218068	9.74018927944081	9.46449704106632	9.79721802567544	10.2623555973458	10.9760589370689	9.30631078744191	9.29585572518974	9.44957192664969	9.63328485398303	9.66397712823115	9.65449006087335	11.206589707278	10.8961653361441	9.09819292605339	10.0248160646991	8.60347248873923	9.56615865122093	9.46527785877188
CWF19L2	6.65041061869315	6.22469380038495	6.49947754291377	6.45320587303342	6.84938744062561	6.40444928461106	5.71347091150122	5.99095959650391	5.77506038171203	6.63198887912986	6.4130661398436	6.12808868313519	5.4518008344065	6.99697425906954	6.35938632917648	7.08157331524591	6.40754311345005	6.85594031441489	6.30562243775038	5.99738244453177	6.33488304635636	6.48189519218671	6.28312630508811	6.83598656352052	6.89743971046085	6.70431894495156	6.72803509551695	5.35301668935716	5.56364704225104	5.66482920416216	5.52933054341175	5.93967664578614	5.21356169035997	5.64015353537896	6.84527256662463	6.24934575303497	5.97071657774328	6.48974647607953	7.07070936803636	6.78173155326905	6.75320254682521	6.9711364197511	7.17363760016407	7.50701751266887	6.67406040882249	6.93204224557975	7.09632409036011	7.02766231297055	7.02396725149768
RTN3	11.1922008932958	11.8603921072111	10.2429895492653	10.0600539430002	11.1815004192208	11.3168899365504	10.7648900319182	11.3891836069076	12.0464468894425	11.3891836069076	11.4067555766182	11.8246568718682	11.8109005813106	12.5802422732702	12.1869664047849	11.0384825506489	12.387298131539	12.423614853695	12.3628224352543	12.0882384057272	12.4369147576054	12.2262510292673	12.4893651722498	12.5476005658725	12.4646675675312	12.5802422732702	12.1055825060939	12.2777958590703	12.1316840072793	12.2978215005838	11.900019452916	12.0195357362976	12.0547137586871	12.2062296521854	11.0681687160597	11.9807904478956	12.1869664047849	12.1976017344018	11.2029727779989	11.9374550566439	10.9432860126082	11.0880570744229	10.4645009339421	10.0435412180408	11.2557433647781	11.1255621161534	9.97671774781824	11.1500291071909	11.1007856100712
PSAT1	9.36804659601789	8.53761619160639	9.55157867191495	9.3145214496561	9.05514560032626	8.40482290270173	9.53068993247218	8.56798681688477	8.42215797132421	7.52645237249568	8.35289011759502	8.32042118170232	8.30387947800863	8.50520126107529	8.63109053561949	10.0370027608173	8.93861034772891	9.24555141247276	9.45610105976837	9.26442351411883	8.45317188530033	8.91729316120379	9.03168323687642	9.10067951951334	8.02132915027633	9.41398864963691	9.48375268852164	8.54858156793892	8.55705775846761	7.84148333690984	8.8155712318157	7.09291248932436	8.10934643094436	7.849734012408	8.93861034772891	8.14285617956536	8.51760874802647	8.71673242792546	8.53181017144608	8.99792245289377	9.12260907684449	9.0682299678176	9.97900835308769	9.13556318796834	8.37279109339609	8.9211030031823	9.2830737499603	8.27662415811617	8.63066837628549
RP11-73M18.8	7.33741802708683	7.38509849625067	7.76490259732778	7.35137476724513	6.55663021576919	7.25407784001224	6.51820583238293	6.26301497432208	7.22048463412508	6.34403091866978	6.91204130673605	5.4470880486425	7.29786094699048	6.27393786680125	8.27073198621629	7.91398019441831	7.2929755820312	7.14151164529265	7.15800696509734	7.98426526572857	7.0934906118427	6.63638555764701	6.90330927595031	7.69792858456634	7.01397061992023	7.22384251482404	4.1280573096355	7.47415012052477	8.44745060842378	6.49262209508345	4.63046456928028	6.15470549184519	7.35167087198901	3.15770404158825	7.46550187400049	6.82873740665	7.23976624048955	7.25702729739452	6.75431081209692	7.45552416321932	7.31567050486804	7.16282695139627	8.04086994722213	7.68518342177863	7.04106038553141	7.07846128015125	6.67023106033634	7.42148591921866	7.05331854648175
CBL	7.5289638198643	7.50882074526741	7.36344190819995	7.42896047140163	7.49896000470454	7.54842189749883	7.5130059731051	6.88345283732602	7.68876317101405	6.84386568602341	7.28925628966217	6.79906605359796	7.48850907735916	7.45847050697707	6.55801264215637	7.14732214232709	7.43553400671626	7.32932815032563	7.16477878055812	7.78014847522845	7.4497360502205	7.16198266193946	7.18249362162718	7.64381514774525	7.11751842818917	7.58765040726054	7.04051233693493	6.63957329475424	7.61427561186477	6.61566767628706	7.01368802492694	6.84938744062561	5.98992021929818	7.49683393771819	7.49925878579917	7.27421395733116	6.5261344575908	7.16023883849091	7.7748424703673	7.77071117602118	7.44943061074609	7.62680297589005	7.14760752872467	7.22926571042433	7.63608399134122	7.4482563123001	7.45674026855386	7.8771628004784	7.65992331624795
FNBP1	9.24131676920457	8.39437904712038	8.51596498236968	8.75225672986804	8.60614371508344	8.88332568318366	8.24783711685708	7.23806074279398	7.71934391145604	7.505232570918	7.93056519892598	6.91867127621298	7.67298318907219	7.96514614099826	8.48543219811416	9.42009340598391	8.21119292885225	7.87134929837537	9.75275981184599	8.59149714982597	7.45126697102434	8.24154343636624	7.5842965094974	7.3507968539334	7.72905555784236	7.99077783781316	8.45807779943398	8.59007191651709	8.5779442670047	8.49301775202392	9.63494872825787	8.26171218084674	8.56929625308746	8.42931055713709	8.50945362183493	8.35643557794753	8.6256502322216	8.45357288403715	8.68030606259602	8.94363381059685	8.85291558627307	8.37551920765901	9.36804659601789	9.25033732593514	8.23730687043169	8.73570469774814	8.38639562440742	8.47289659566676	8.73917248146226
VEZF1	7.17196768748735	7.23836195032126	7.23204012065877	7.20552658456592	7.39477536725399	6.99953932985179	6.43583970417791	6.8488013421255	6.95056749528495	6.56686414834351	6.77395624841678	7.51627793061837	6.97005723859252	7.08921330484968	7.24756843764071	8.2949967656523	7.35794017371967	7.24285835942637	7.86469174438094	7.88452894794324	6.94238299956275	7.25194893300108	7.10938994464845	7.21778759513853	7.16998397860797	7.45765227367031	7.29707916449015	7.82372826946411	7.39535365413774	7.12170538392522	8.09879227212504	6.28312630508811	7.29678707397337	7.56558647979022	7.57176755130596	6.93145068159987	7.28981045609084	7.19394275399894	6.73205970915171	6.72749650525063	7.67067835239513	7.22133065505665	8.33207326949401	7.70515048370988	7.2590875714694	7.26995323062744	7.73909271903411	7.41425078686223	7.30504164790347
ITGB8	7.12761057714973	6.13937876454712	5.82345730421963	6.31616678588406	7.36344190819995	5.24916688720063	5.19385802384202	5.5704411934532	5.79237509707909	4.09400712421035	6.58085977828183	5.37448758092753	6.21366929151528	6.67659408693593	6.7162485130167	8.02267276478629	7.0906290404031	7.44023460385932	6.63773770074532	6.36512782367834	7.16756542486839	6.92898624601046	7.17569078029831	7.3013084031484	6.39697557209072	7.56738477585904	6.03195025837097	4.68871526555188	6.86584580818159	6.10868092476663	5.42209965471519	3.96539767342888	4.47485094171291	5.19298640014398	8.14357223227587	5.04955425401857	5.03525725489235	5.53275164430897	6.83119126639208	6.44322372908368	7.56281536994316	6.86956712024786	6.9714342284693	7.19428166188714	6.87474049126356	6.90882485438515	7.09606019728657	7.7371246678323	6.82820510521777
NHS	7.93568004783273	6.81442213854957	7.26062462621309	7.66561266945614	8.15620775585676	6.99228978668509	6.30222597359344	6.69541682396112	6.79849392729356	6.84558432852493	6.88754114248432	5.88757039797967	6.87575585692967	6.83145296337335	6.72557900212326	7.05251484325243	6.43472820184389	7.76264823159323	8.13448817741233	6.35669460095206	6.06009734830474	7.90406059798599	6.54182348671442	6.60577194786868	6.6524676121226	6.94211327282073	7.38995755910565	7.00319839894727	6.82321420966321	8.10699220823442	7.84240691725199	6.98266081535638	7.70362101809863	7.41092298964927	8.01158966090574	7.28302386218806	6.75836088645351	7.17539005578703	7.88520552187982	7.65618193918933	8.08766875793723	7.94494374260519	8.74252184116881	8.54909319120738	7.81912627002493	8.20132117882884	7.90442187264051	7.82310340445972	7.61707307084895
FAM168A	9.24410750473082	9.59504273151003	9.96953625354952	9.73529867605722	9.32969378199632	9.36132805689893	9.57892511599114	9.1617013983758	9.56535498604028	9.44713768444275	9.24895014052893	8.92929255373885	9.46449704106632	9.01241079263564	9.30564949972765	9.25759791586901	8.84663249166908	8.48039690212326	9.35344857466607	8.83744227938172	8.84555924207662	8.95384672769027	8.80727654699189	8.88332568318366	8.87985089773592	8.82578965167096	8.88438680400181	9.01749949160336	8.73917248146226	8.76955644675482	8.44003687372838	8.63251849871094	8.26559707407838	8.89488463283415	9.78114933383519	8.0542833655481	8.31699866154127	8.56798681688477	9.89373289835977	9.17504663260379	9.40864453488327	9.18792440741527	9.54412811060477	9.44713768444275	9.13309178915857	9.45761475716664	8.99678073999001	9.56708982618239	9.15475071298914
LOC286437	8.44457479565274	8.63579940165716	9.66323987268738	9.65254574925142	8.01090416182453	9.77177057559527	9.60864023988197	7.98864961892925	8.08516116873164	8.10303116907163	8.3847809050534	8.94790477912827	8.04192202330685	7.1186332772077	8.69549258236868	9.67736603244313	8.15910615692201	6.4797751083563	8.01954171395391	8.91307598468835	6.84281705341492	7.33388988559838	5.04539598778246	7.91707993104353	8.2150138871397	7.26849121121537	8.36689072459703	8.27117062128444	5.90712706412471	7.24962613372036	9.73439277998927	6.51342651929611	7.37602431205787	2.85889374062173	7.41893492866565	6.62127144006421	7.23036975201695	7.7478526717891	7.5468997939616	7.75675045478568	6.47114897639712	7.40119830861749	7.8510167098122	8.95839907863645	6.24207943514958	7.03886372552107	6.05647911704116	7.70179697296035	6.58507147148427
STS	7.12708339242944	7.54629669219436	6.72885800699053	7.01397061992023	7.38047721348686	7.79630627100176	6.35518480666912	7.60993757153345	8.02940504488107	8.43182033369237	7.65468835730769	7.54135464609072	8.04605118520515	7.36576677853479	8.01429552269715	5.6548883507401	8.00409901666181	7.17569078029831	7.78210379542366	6.63801627361893	7.62357414893199	7.42331412181423	7.9386569253418	7.81024145127478	7.4060720061696	7.77420852492498	7.26340072547948	7.34698158844177	7.87196493562441	8.52148310474126	6.35048914573843	7.73808101591937	7.85542942308651	8.20342424927749	7.72808196966333	7.84804253553793	7.77226665943629	8.09051872076288	7.62680297589005	7.45158581125781	8.40934909768336	7.69699654595084	7.46428143895303	7.4995749824738	7.96758947189931	8.40203891005807	8.73035963547141	8.18482991605718	8.12649227321828
ATRX	9.96615855502488	9.1553809185449	7.86438103791316	8.01123395344672	9.92543490473388	8.3142323200077	8.48719690580466	8.63623033585086	9.14043796011088	8.372001909211	9.00793581675674	8.26093292358274	8.88715096362854	9.6252040763941	9.51893782687538	9.45761475716664	9.30362056025558	9.49634615255096	9.01640126620797	9.39827438566275	9.47291398149754	9.32969378199632	9.11887966904437	9.08433039642063	9.66748053599995	9.31585928153518	9.19404997029605	9.0028694287073	9.00568254982202	8.99907118037593	8.68211143224183	8.1076682488534	8.84965447227773	9.10007551556321	9.9625013440941	8.48118163220154	8.76466406763527	9.417097718579	9.76190143830533	9.53729757072401	9.51162970027058	9.48459575720102	9.71042618386309	9.80219730676542	9.40262107872251	9.50851670344486	9.28243584778204	9.9132826637108	9.1174947111442
LAMP1	10.8103871577991	11.9309985115985	11.9592520009995	12.0276495020956	10.5578066218068	11.9875225015426	12.3746327280124	11.0037437879656	11.900019452916	11.2832312141487	10.8556833828524	11.1745457411888	11.3933867588832	11.1850481269235	12.477410830507	12.1869664047849	11.3633315214184	10.923581513028	12.1144357623187	12.8961123856935	10.8961653361441	11.206589707278	10.9208127627053	11.1222598215895	11.614604899501	11.1359017157254	11.1539412586291	11.642941202068	11.5316879872372	11.1850481269235	12.307758585305	11.091528142689	11.1608195691609	10.9063936906432	10.1538802018143	10.9461414923851	12.2558361756156	10.9267654578403	11.2396933464072	11.325296764295	10.8556833828524	10.7796967684424	11.6666199070716	12.2371436373945	10.6444176868104	10.7428678568769	10.6109485840553	10.4291493625335	10.4219407341466
ADAM23	8.44419079701284	8.2549491487218	6.84087781450429	6.9228474476844	8.09289342808911	7.97688659039121	7.32282334500116	7.92574561220156	8.36112316369079	8.03595174633023	8.4673901885734	7.97306921029985	8.26171218084674	8.30348517636488	8.61457392903835	7.80493063694971	8.45243163894262	8.35249908063918	9.74490201603382	7.66592018730013	8.47924420399673	8.34225542400253	8.62186942104895	8.344050926869	8.4037059793034	8.33832830690153	8.67121768868748	8.83744227938172	8.63970760127608	9.06935763171567	8.56449808639834	8.73963200256546	8.91571693145895	9.01518365663546	8.46776057884527	8.47377829292382	8.19140635242694	8.86238052077176	8.39962878071427	8.23112203583343	8.08190441308212	8.47631540189275	8.29074718011222	8.17060363175568	8.70477830907909	8.45398190361551	9.5923854343513	8.73616116239192	9.02824019459105
CDC42EP4	6.9666983632161	6.99673744367993	8.67315857296907	8.4733094485711	6.54935053965656	7.39535365413774	8.32712347598035	7.27661404390365	7.01869651243539	7.06004018036788	7.01487422058872	7.90715504143663	7.19864329159925	5.86072637778502	7.2085900963097	7.2878921824106	7.447600278773	6.27714150281005	6.83714014776646	7.06634974923793	6.85349688306657	6.95754869532698	7.11725509531182	7.19030163346352	6.44484080088274	7.09032814307686	6.10389458458981	6.86501725168889	6.87961402400861	5.94942911734261	7.56774835005541	7.20749475082679	7.0371085526316	5.77020225126928	7.65779320754314	6.31795231316806	6.70299084706557	7.20131771193657	5.95897615169021	5.97627624311243	6.91630583289527	6.78839441887499	7.6409032389589	7.39782791697557	6.65769852122936	7.28416095024304	4.81206343971748	7.26910113473361	6.67234544062018
SLC7A2	6.80642057805637	4.6386498012903	2.78072673643318	5.28150347321102	5.82217365891026	3.37500832235773	3.79368280089976	3.80854009530005	3.1622445485791	4.34886721290415	4.85192097867423	3.03487510052615	3.58868900462715	6.70076622528956	6.34679430485758	6.92654000831379	6.78067649025997	6.75458049746746	6.45891405581602	3.97068612147081	6.27227296103181	5.91015979771381	7.18531702275984	5.45302951679904	6.17187359254877	6.74993764720805	6.63638555764701	5.18617987535276	6.40881591662683	5.60971442797859	5.07867632276399	5.53928928990887	5.75564030991592	6.15094262026495	6.27075529763409	6.40907230037467	5.45252087903987	6.68744663004477	4.04117563734327	4.14669526328504	5.97733264443777	5.45913875651748	6.24512737037088	7.33481191810899	5.33241269563295	5.43643356083187	6.53649307470257	5.76994662615916	6.62504785185927
CLDN15	4.16579694700864	6.08769860509296	6.84256880557112	4.59594380710534	5.71386337760305	7.04684650219337	5.28525961860792	3.92311888147642	5.76613591945268	5.98456992662771	5.51826751072804	7.22639667208068	4.66856974429277	5.24423706534882	4.93252358830094	5.71094037035457	4.31212854388379	5.401549343991	5.79618511595761	7.36912990297435	4.54714810870557	5.06638759373537	4.3992186753385	5.09578787447895	4.31530734347881	3.71347964094563	6.99365608855255	5.22640379709841	5.57325576647007	4.43636835791665	3.57474840222262	5.42238998111245	5.31331251780428	4.70481475921108	6.0420462504855	5.33107105186819	6.06510771459164	5.29768096577617	5.86278390100875	4.15107369323164	4.48951086208699	6.49653579556022	6.13304364444332	3.73294468709075	5.7808485340312	4.73403439279542	6.73181037241483	4.95575283639289	6.1952169039445
ELAVL3	8.93861034772891	10.5826020272136	12.423614853695	12.0639656376874	8.78845484763542	11.678588558393	12.2160414640021	10.4219407341466	10.5134925280072	10.2077591191111	9.80125445552664	11.0545231996038	10.9917171904564	7.93726100919076	8.54324635768169	7.91805314051397	7.62231501479543	6.82029059464099	8.34064065191169	8.82265584841947	7.37538312234448	7.46995344941798	7.19367911699283	7.26456090862642	7.63389616370311	7.69037332622604	7.46206793362451	8.28653412619973	7.65228002114962	7.85863037612773	9.39034890750911	8.71143422006822	7.34260885698806	7.46368933524291	8.91996148547284	7.35313367479348	8.6315746065241	7.82075543655198	9.09153670641875	9.1472369739965	9.37556566730705	8.53849345060928	9.67649239350479	9.63328485398303	8.6997023593014	9.24485412974567	7.90881815525881	8.97582247936625	8.2899359923149
ZFR	9.99748512459538	9.07477777733036	8.3394973705228	9.04178832683811	9.53643402362878	7.74159627784179	8.8980024691628	9.4265897932048	8.75049422625403	8.86649204478655	9.85736162587712	8.40447331700517	8.96442442076762	9.56447261577572	9.74111036786826	10.2175710950071	9.84973021671205	9.59986880905785	9.22718687204158	8.97300033358945	9.60072785781649	9.64716187212621	9.39827438566275	9.66663782010114	9.60864023988197	9.64977581925674	9.80219730676542	9.24753871055895	9.57812600370818	9.15475071298914	8.15587002299152	7.70208486095988	8.72207259384262	8.84041403280155	10.1735628650162	8.63712515476632	8.66378719502056	9.46817723708514	10.0841808448025	9.34576134272667	9.59421809221258	9.29783045282423	9.68321028109684	9.76577155619049	9.29847575152787	9.4258571896374	9.382830674045	9.65065375691929	9.24895014052893
GLTSCR1	7.89388037841714	8.29963972022827	5.55002175905396	7.55265193689552	7.81564226902695	6.54060809595576	8.64312989991311	6.22155278231631	7.67746278066992	6.52900282854061	7.49051941919861	8.55834130933354	7.40176596979152	7.21723673886612	8.18266305820694	5.77581957023174	8.26742982361825	6.97617844487736	6.78282929740518	8.03732118884622	7.22870484093018	6.9390557708501	7.23373722328891	6.90805720535622	8.14792797751109	6.79797901455377	7.00987160820823	8.40006273031119	8.0091861509031	7.82609649347291	7.80047181079087	6.25240217733782	6.86772643283593	5.43460549480497	7.48405478805039	2.269911247419	5.36334363452075	7.4198168723538	8.08766875793723	8.07691570276963	7.68673383378058	7.03937814199565	7.31338693204858	8.56103878647611	8.0935449251154	7.94063681689056	7.10694199494748	7.34848516715533	7.32250122349649
LAMC1	7.25525877579786	6.6279973671296	6.32638779571421	6.51230778415076	7.10495429645547	7.16756542486839	6.13508960081582	7.01073694154806	5.89932130681359	6.75016670563571	7.06440681528919	6.97426061891747	6.89583267547321	7.67424569354656	7.25942356083009	7.51627793061837	7.63608399134122	7.48372832123667	7.81784662029329	6.61728953355884	7.88618214730026	7.20633638996625	7.5468997939616	7.51027515673747	7.23715762179205	7.64703066171431	6.20324475135759	7.88356180442162	7.06331169435959	7.76582102614953	6.51678442027203	7.1933710030495	6.99697425906954	7.20952112412388	7.30504164790347	7.39075334862658	7.73229148052555	6.70927719570134	7.43615349453359	7.65261091796332	7.52551908461555	7.09769066913517	7.69220876718209	7.87753082184396	7.72839614240634	7.71934391145604	7.6845468249851	7.33362261773674	7.29039357866058
SMARCC1	6.90279978455092	6.3119236975127	6.25986247250174	6.05674823418292	6.74499912668275	5.79618511595761	6.45758429777032	5.73940695745724	5.94638714932015	5.66535274231136	6.51314608489798	5.08441238500776	5.94465845262503	6.49501467535924	6.50727282123528	6.59627473558596	6.65164274672984	6.88454696485521	6.75016670563571	6.74312805024919	6.64910033657895	6.68531235237807	6.13784184973256	6.85928586330069	6.77734882749847	7.09606019728657	7.04354941251699	7.04079096588483	6.52722774019903	6.90831495564369	6.94725021483515	6.86305121554769	5.49711125448216	6.34346500556491	6.7556308637774	6.25161314246095	6.88532131424119	5.66610542541124	6.45784078693718	6.78839441887499	6.94920960331777	6.85163663894216	7.38869434525025	6.5334766672653	6.80556883486727	7.10495429645547	7.26340072547948	6.93985864681097	6.92141920389072
SAT1	10.536146751321	10.4573982083488	11.3079461039708	11.5206692806551	10.8265080010545	11.042014818443	11.3974684864921	10.5763573732931	10.7033100204859	10.0956016604578	10.3729350391201	10.0021945205189	10.2135243772464	9.86668325631914	9.95914172453887	11.1674826298867	9.83480775480932	10.1894794093363	10.8661764271235	10.5502395448657	9.26232588134044	10.0600539430002	9.27901654308419	9.6943631224804	10.5899703342825	9.84235529387469	10.0717773255531	9.99512884415755	10.111514285089	9.77177057559527	10.516931833631	9.52756617513715	9.58898367549733	9.76284163877669	10.8930150410252	9.83574789657785	10.3416366362508	9.67649239350479	10.6832274147996	10.4868386306692	10.7406255602817	10.7675202729958	11.6552066963305	11.3671425176853	10.2682487914617	10.5187991126669	10.6357448238906	10.8183695366059	10.7448258416157
ACP1	7.92613247879533	7.31543483197029	5.78830684966172	6.06032720214325	8.75225672986804	6.45371412245471	6.61300068159136	7.26003850397678	6.92679749871156	7.19632279762303	7.81943523907689	6.60745023804146	7.59335464489752	8.61961496795037	6.99615637197324	6.73721757416263	7.99112101103234	8.67633280903003	7.53543568372402	7.72067066034876	8.73766242416595	8.31386673807122	8.72353081896516	8.17570143654909	7.47323876462926	8.48636767663352	8.59279613135136	8.19751261085024	8.26814066213794	8.47924420399673	7.78589992925552	8.49386698403746	8.73474569654979	8.83276919652856	7.9589931798113	8.97635665505103	7.86603963949378	8.83950024218114	7.88618214730026	8.06899193790693	7.95595060619339	7.98936658495042	6.82321420966321	7.65618193918933	8.43142576231613	8.1910712989824	8.29649266244154	7.88520552187982	8.05984213090749
SLC1A6	6.77810474623979	6.98668072936999	6.09446777024994	5.87680364387424	7.44469486206404	6.25010267814295	5.8854852271021	8.32712347598035	7.12513610879858	7.27718518377836	7.55860071102246	5.74202422576501	6.61865153339527	6.96700824803043	7.78647809745563	5.51504071157712	6.84470355335141	7.32634323119283	5.50924595053398	6.72885800699053	7.94562207749256	7.16865186789211	7.50023469146626	7.14645462554952	6.55280305371533	7.53183964426215	5.37706746931865	5.71424602114198	4.89415498632033	7.00240907731644	5.14877941372843	6.49739302811886	6.26248040451304	5.63735144109539	6.82524977653262	5.67510053261282	2.80315066973784	5.99167104752196	6.97673924135229	6.27898624339793	6.60692128321076	6.68825199916518	6.01824085164857	5.20100423943437	7.2534559055272	7.45610736260192	8.16314929714309	7.18796046977414	7.12138989563426
RHOBTB3	8.2452242665552	7.37233690144149	8.05809269402861	8.05844220536765	8.12087322774328	6.71783792352619	8.16522389505142	6.67962153868283	6.73585423516975	6.4879460759374	8.04016012640926	6.74776515468356	7.23916228200744	7.96407253292576	7.90208768601474	9.27269499372297	8.41385981511034	8.26712162590532	8.25610819074085	8.70864093043864	8.10015842292341	8.15620775585676	8.55922152551211	8.67768901053423	7.69504705118277	9.15852043547462	8.19475458877601	7.8115040834643	7.93633627464936	6.66532267000843	8.6315746065241	6.23149243329579	7.41893492866565	8.14104880150491	8.91307598468835	7.28247626497019	7.69668626164813	8.63712515476632	8.28343303343244	8.29963972022827	8.79644377748797	8.45317188530033	9.19596767037709	9.26026695722446	8.21191903932289	8.54240011894345	8.34720015298663	9.0447622588681	8.35679995926774
ZFHX3	6.10787760633552	5.74405105341567	6.00587956481594	6.06581001510552	5.916229323628	6.07131550203651	5.85823687938777	4.57111857977092	6.24106405020213	4.74644151877509	5.62712691613564	5.12128667846911	5.4914667809207	4.75712905540707	6.11929099266645	6.46528482607086	5.14678753414178	6.6382664053613	6.0611131622597	5.2356418230514	5.00578774913074	5.29318006206375	5.26439353954397	5.12128667846911	4.36475669769572	5.70469164837235	5.09311649249101	5.80715502111416	6.67993770551937	5.44386029702618	5.71267735092805	4.48609832792253	5.05881563542696	5.47289468464813	5.67612330182209	5.68749737347401	6.07442493035965	5.05970734008658	5.25846123044757	5.67829472169606	5.00244024076867	5.91831319565481	6.10056107876024	6.81234385170838	6.13278603063523	5.44440621099315	5.4874564159838	6.50752702747268	5.78158805217672
IDH3A	7.99676517250696	8.12229453016669	6.9872718501739	6.81049689089135	8.30162650916557	7.60503827648447	6.68931260588286	7.86869525341043	8.10493423199968	7.98464819561543	7.85891294615581	7.99297471369433	8.02978702729795	9.36804659601789	9.15784559627292	6.94099582209445	9.37695512250795	8.96336723045049	9.13070987582711	7.44290559531399	9.38676874020722	8.97408700405847	9.54905270360078	9.57731706741762	9.33801788139123	9.48542406661893	8.23147888010364	8.37905040008339	8.13920596093971	8.72784300795616	8.67071876834151	7.89530727104608	8.09530536451731	8.50300814435075	8.28494553119504	7.46305338804264	9.00340733143835	8.55750864766043	8.1240531164176	8.39356005402862	8.39313109326856	8.46239788216032	7.58914441481072	7.80959579769664	8.60517706772724	8.39797385988838	8.00547503673413	8.39062334730921	8.26445333467774
MT1F	9.33244219862652	9.54752905712439	10.6109485840553	10.1981428977868	9.24959860929735	9.58321805373756	10.1703769279038	9.24069358840943	9.43193265704864	9.51162970027058	9.68853930062843	8.65113114517975	8.84913100977487	8.15620775585676	9.34151813128416	11.2478166827216	8.46569109548598	9.50539322311	9.63130717823804	9.90794240982183	9.00445185003205	9.62448217796939	9.90012470583173	8.94945049966364	7.9789812622535	10.2209399370464	9.64977581925674	9.462252521307	9.36946319505375	8.32469205655611	9.93416333859138	9.10428482990239	9.02155904519343	9.19282676872886	9.60772304604625	9.56272483968693	9.28116437161773	9.19941489373929	9.18679570516676	9.73439277998927	9.83480775480932	9.51810144393136	11.2599290147554	11.0880570744229	9.48066098792072	10.1936885830468	10.466278018804	9.43193265704864	9.38817240713733
SLIRP	9.58579545499009	10.5862328488718	9.16422617089357	9.36874688548157	9.75886053716589	9.93974048521983	10.1832341981258	10.2355537094809	10.923581513028	10.3317426241217	10.8236099015968	9.24826098664437	10.4201258942878	9.83894784038641	9.25221407580649	8.19975171226907	9.52841663762447	10.2268412177451	9.27063451070544	8.58655703216045	10.1454400353479	9.86038498709727	9.73700582728449	9.57892511599114	8.20383317847702	9.90794240982183	9.74490201603382	9.94997834546789	10.0766886567536	10.0891335627354	9.47291398149754	10.3853959164169	10.2623555973458	10.1230063551386	9.60944386352785	10.4326072351616	9.62281086606751	10.3817766498382	9.1980329050899	9.43888136775341	9.19343393957868	9.46740699673142	8.32939957182318	9.22592387401312	9.4372921902823	9.62772540506934	11.4253814263789	9.46379241708377	10.1332736289367
LOC100130987	7.26544927548362	7.26762253692564	9.64105744120936	7.86238864149851	6.8521286280211	8.12259377136343	8.09219347206391	7.81024145127478	7.13840020822856	6.21726860853725	7.24029728503846	7.48307544225505	7.25764838104938	6.57107096278311	9.33433612939871	8.87730840263002	7.27773061373628	5.930027867308	7.45269609745846	4.42727682031727	6.69279763934415	6.16065867346432	6.39399297344368	6.82713858721776	6.51051152901799	5.23978006383094	5.95947321922862	8.2218064890125	4.48869050426686	5.68628699203844	7.52675347480923	6.77317580436695	6.79027619652465	3.67588728293191	6.98806689525416	5.6070991297367	4.83853439053649	6.64653036015009	8.01578606164085	7.34455214545681	6.6382664053613	6.7339779360232	8.15764377113267	7.58795522002924	6.61090348428503	6.40044207063568	6.70541494860972	6.76383222875466	6.28472449955222
FXR1	8.37784970318649	8.76160214176537	8.47589373519904	8.42092066754869	8.46489912083801	8.49047189306247	9.05447893898413	8.42004702826966	8.53068143695343	8.49386698403746	8.75464847392692	7.8352985634275	8.62278223245616	8.72736401266142	8.64602429900769	9.00020609008371	8.52061828164432	8.51760874802647	8.8618628811442	8.63300507630885	8.55795303875711	8.56536525400129	8.49601610272959	8.71723788479071	8.40729093421639	8.43887276108181	8.43729012575097	8.05126195575608	8.01226848203706	8.10228997518421	8.1580164964207	7.77326398708022	7.96693147671284	8.07905551505161	8.37784970318649	8.10523996581419	8.31814900233138	8.46201334868316	9.39170374485928	9.11319194639098	8.75369087306997	8.82161210350135	9.45315504506526	9.39674967723351	8.76657637409751	9.05157181247713	8.46109765349436	9.00071364618846	8.33593280555835
TMEM47	10.0236414231153	8.59871464369666	9.24618422968808	9.26514119560433	9.30180399187903	8.0094932791098	8.25733781199069	8.61536718652728	8.37944928446258	7.58111517760642	9.39529767946593	9.01181699147442	8.66276919141474	9.24485412974567	8.77826830935421	10.2372015570347	9.2678206855574	10.6381239246828	8.63794351848466	8.48719690580466	8.91996148547284	9.6152946153534	9.84014191445024	9.53988617197113	9.00628723224867	10.1140073667432	9.34645909279815	8.96494773089865	8.99395654338888	8.95104280146991	8.21882266169879	8.39561746825103	8.91201159461847	8.74505597409853	10.1749127064784	7.8977100836818	7.91670117269958	9.00793581675674	9.11188844959607	9.16606075185203	9.17274162982825	8.89488463283415	10.3092031756429	9.41851181432975	8.88032560687145	9.44402676051348	9.2070573834897	8.94945049966364	8.31196445697329
GOT1	7.83361737275385	8.7439815061332	5.79313725981649	5.02626497607881	9.11433446564363	6.95029289997224	6.12930122899418	9.50214579761849	9.00735138168636	9.92987376651142	9.29783045282423	8.97582247936625	9.6152946153534	9.6445519261779	8.601513685037	5.87652730503489	9.01640126620797	9.02468772031204	9.01131299209288	8.54324635768169	9.72489779632567	9.52283246795161	9.67295490683084	9.98590307725653	9.24753871055895	9.35007679423308	9.77363852467775	9.75380744446787	8.97002571495207	10.4081428939563	8.6069671943824	10.5303793438205	10.0547905314432	10.1909691327556	8.6029393020888	10.3663722481174	8.64454886604284	9.73337627216159	8.95839907863645	9.31722051338798	9.24410750473082	9.30844038456239	7.62289986278245	8.498085302248	9.51720388065175	9.22094501888144	8.97524339566704	9.37989011177028	9.96953625354952
ING5	7.79333935107026	6.50880205050904	6.00228034137666	5.47139880432987	7.37756435475284	7.01986203677399	6.49047153789086	6.17627143732366	6.60066094644834	6.00485197044981	7.05740949608878	6.08974348505463	6.35963957024595	7.74599979517566	8.08120160383786	7.60203149482324	7.50937352108934	7.01133577319361	7.56039224966478	8.2857103309467	7.50882074526741	7.48911397421301	7.17425927292557	7.49529527993449	8.034200712151	7.29989297099344	6.80122634040152	5.89904909408758	6.8260238706576	6.4355445846868	7.28866889814753	6.17372018416555	6.91867127621298	6.53572657838087	7.94983640369687	5.77274827762902	5.91903319464565	6.95142852917619	7.4593707000869	6.98668072936999	6.8155668497287	7.16337162239966	7.29441155474886	7.21148021553881	7.1150087973822	7.11446566868501	7.48962576787471	7.31844369586539	7.43431733843193
FGF12	7.77293824951984	7.81624059990351	6.22447648038028	6.37183658757049	8.2236619765184	7.33388988559838	6.64986222885864	7.82372826946411	8.14030843181072	8.02406347477736	8.10338124525534	7.9552976814227	8.37905040008339	7.36403156842389	5.91955304416863	5.52830530635218	7.00987160820823	8.37551920765901	7.76679580323029	6.74162520184022	7.69699654595084	7.69504705118277	8.00782484746668	7.72156268491371	6.95390181468625	7.83431438916028	7.93832761009977	7.77071117602118	8.01681313743678	9.41851181432975	7.00378213227313	8.73179375253168	8.20927615813411	8.63390792973992	8.08804766685757	8.50223207874336	7.48962576787471	8.83133760031982	8.25452232148146	7.86238864149851	8.21152541528513	7.98864961892925	7.69192171138629	7.30563664248794	8.59828206356338	8.5380271479503	9.10067951951334	8.71815399419599	8.52544876321541
VPS13C	9.64536794019792	8.75049422625403	8.08944208679777	8.540748339743	9.08136220050402	8.69832016578593	8.31964333235901	7.8510167098122	8.30969164797974	7.81688001569756	8.14207347800395	7.55567089248277	7.21989128017968	8.35365923031927	8.69696260650172	8.82059357208683	8.64312989991311	8.53144902445733	9.25431646034603	8.20383317847702	7.98214981118795	8.59506150850079	7.52358257816848	7.82310340445972	9.1012164876178	7.99225732038569	8.35082230446096	8.24783711685708	8.09913305672303	8.16314929714309	8.38910764936624	6.91255514381994	7.20217315716434	7.19603396153438	9.18556315720906	7.47445060389491	8.97804195272821	8.17747968807331	9.60864023988197	8.86880277325442	8.70015569284988	9.17210945421246	9.75886053716589	9.74403998275959	8.64695950984912	9.02646094617102	8.8648842527061	9.03645800737463	8.50300814435075
RPS28	10.6128345345318	11.0681687160597	11.6727856497571	11.5419850739982	10.4451930399262	11.3501764836084	11.8384617522319	10.6719683890242	10.9641432279371	10.6961734465752	10.9760589370689	10.2282650540895	10.7243343944052	10.466278018804	11.0355176377673	11.7594821439725	10.8183695366059	11.0977176842723	11.4619769414	11.5316879872372	10.4308181099514	10.8341379488624	10.5187991126669	10.5899703342825	10.7820755495295	10.9291470525492	10.8874910440461	11.2104093852596	10.8791084680574	10.3154310164034	10.9373033545156	10.9373033545156	10.5075403133272	10.0931050481376	10.5742616455689	10.8447964993273	11.1815004192208	10.4009427556685	11.0066248441596	11.091528142689	11.1781248005475	10.7700998304569	11.6850365289827	11.6091346100179	10.8209696213999	11.0847992039322	10.4625086599399	10.9401971135782	10.6381239246828
VPS8	7.48993528644906	7.60931331566534	6.28829539679788	7.99042891841646	7.28416095024304	7.71300778678238	6.59391171502711	8.59099865703194	7.78558154106507	8.43013814643244	7.89081703467817	7.43662751807433	7.25407784001224	7.65322936357018	7.44318991485443	6.67346629634988	8.06661300254699	7.4358462574033	7.5130059731051	8.07522150412498	7.60003618051282	7.51238585884158	7.78525833131248	7.70396912677579	7.64252013547346	7.30100843946186	7.4521779534603	6.86360028201049	8.03699606158816	8.15587002299152	7.09658758607141	7.53636102933665	7.6146031323622	7.55860071102246	7.50238602227419	7.59399512237641	6.0767363911827	7.49683393771819	7.18944397220594	6.80832441105523	7.07903034754384	7.71776459830053	6.97591584706487	6.94725021483515	7.5189473608253	7.35226779043927	6.95640544399995	7.50023469146626	7.98662457588129
STAT2	8.03978433932877	7.11156285208938	8.47466873476324	7.63148565314789	8.16660298777693	7.42232664418611	6.82956028473552	7.47262469296355	6.82470804928529	7.08016680157311	7.73840847120938	8.21578232650369	7.30677527380667	8.19071112793906	8.8024112543384	9.05514560032626	8.2804697417265	7.68245515486171	8.12442291857574	9.18737423006345	7.97616219534149	7.93661658261593	8.04605118520515	8.18337814661636	8.8024112543384	8.03906532347552	8.65328080814872	8.18228072007719	8.23588958232535	8.50520126107529	8.71723788479071	7.90813078079595	8.81501803603564	8.23112203583343	7.86767984017119	8.14614613191078	9.08495328556296	8.35760709872867	8.08120160383786	8.10493423199968	7.77100376306063	8.15838081573187	8.36729878294466	8.27313161644535	8.17603823221663	7.98214981118795	8.65328080814872	8.26051394192665	8.35901271821342
UNC5B	7.11553419066961	7.58552660758346	9.35919995695712	9.53729757072401	7.22778832178586	8.31575050228593	9.12462111226944	8.31044785346295	7.94494374260519	8.38715880516872	7.62523232214552	8.91833601287575	8.06184218960445	6.79587448855378	7.7861980703852	7.44111658516612	7.23598632152228	6.95614085103408	7.75246596776952	7.33220329406124	6.73866036146436	6.73448319275814	7.2537976965356	7.63545034088307	6.92427428105122	7.33506932628484	5.44440621099315	7.01595648832055	7.19394275399894	4.83891687219867	8.07835988976629	6.77263660235748	6.86196533738806	5.51852203961003	7.46934375821371	7.40176596979152	6.77135868410467	7.150168772293	7.08414339084217	7.23174500815774	7.21665818683866	7.10526012271185	7.7897992047932	7.69952663415906	7.30253595073067	7.25879509123947	6.86305121554769	6.91231047830537	7.53543568372402
SLC39A12	8.94363381059685	6.17085145834917	6.99726765767911	8.14898672432678	7.74851257344182	5.75437489467979	6.9945078069031	6.85460938493314	6.4719612557739	6.04055644453229	6.87179094727172	4.0735192157254	5.25362607044201	6.96065151532226	6.63038616933159	8.76466406763527	7.76679580323029	7.60097060413291	7.31935194658731	5.46308012634241	7.49467556449727	7.57151891737808	7.66497758375243	7.69313107967825	7.38732022895568	7.71620337908869	7.80268434546201	3.54725784558231	7.32783147261651	7.43067427675341	7.30789883487778	5.61885544418288	6.32214678476555	7.85576092909621	8.6579913536048	3.74452434266843	8.02303151711909	7.78493007601692	8.02025220571571	7.21778759513853	8.02588590903666	7.82810403160292	8.17859477891214	8.18020644838127	7.10526012271185	7.98001638499299	8.48590410606783	7.80927601636953	7.81058567335437
HAUS2	8.06400072734174	7.96374327710648	9.41938935608356	9.07537129857179	7.56499231498753	8.58826018402923	9.40262107872251	7.80992891247298	7.76133251416014	6.85618234360154	7.92409346565659	8.62231765928601	7.81214671034788	7.74851257344182	8.39231239613492	9.57812600370818	7.80753380446664	7.43226621994807	7.91935912795561	9.19029939134317	7.47205795629421	7.63545034088307	7.70268556961806	7.23118531969126	8.56798681688477	7.46145061441963	8.33359111533594	8.43384584133098	8.12878166085517	7.98832463733781	9.02155904519343	7.82340239425156	8.47631540189275	7.86869525341043	7.39268380644785	7.32729498880358	9.09088932883248	7.8459478323869	8.33552499492862	7.82707685313608	7.77814261019345	7.73258795430634	8.64454886604284	8.45977724436993	7.48246065099756	7.50966893259248	7.03992026091805	7.72934199326317	7.24647763344576
EEF1D	9.17039091155442	9.89474504301933	10.9013304839491	10.8472467856067	9.0987893656939	10.5578066218068	10.8791084680574	9.51630004178368	9.5005282162295	9.61378360611335	9.81214267836081	10.131900807526	9.32543357526395	9.56272483968693	10.7901109406673	11.4816271794523	9.56272483968693	10.1481897656764	10.8447964993273	11.56273919208	9.37695512250795	9.88164295749426	9.29646015284212	9.34715929368694	9.44402676051348	9.71042618386309	9.74786321803081	10.3853959164169	10.0057095118336	9.77265844533648	10.9917171904564	9.57489778230708	9.60672576554276	9.39320052829573	8.91624905602771	9.43116699058725	10.7773354300323	9.45610105976837	9.40045695680602	9.30244036901513	9.16665946485024	9.35780668326017	9.99631852776296	10.9291470525492	9.22592387401312	9.5923854343513	9.76190143830533	9.0783171288146	9.43116699058725
CDC37	6.69937613941225	6.7307267961583	3.39708076151141	3.21031363257266	6.8188536992693	6.41488941452785	3.33894704278267	7.45186697096629	6.88345283732602	7.67840163683258	7.30222638557195	6.55095349057336	6.4198951699095	7.17595589935058	5.3423307085073	5.87050990866168	7.04488064944937	7.8627011177798	7.29153564822154	6.91602272052623	7.56499231498753	7.37538312234448	7.88356180442162	7.15319368532497	6.38533985529222	7.61959557473154	6.56498380479395	6.35749678007092	8.02940504488107	8.3000279184577	6.92983277097539	8.14540942689901	6.53265139073407	6.03119066516628	7.19632279762303	8.2979986389887	4.38032688965539	5.93262839210574	6.61142769797034	7.15346800821187	7.46694280258001	7.64453584314562	6.15016823072811	3.04541749020584	7.33306215986647	7.03799786223344	2.93745362560713	7.45381742093096	7.19136079103369
CRYM	10.9641432279371	10.3817766498382	10.1189126812773	9.89804677838014	10.9917171904564	10.1579212015986	10.8961653361441	10.8265080010545	10.0586895539175	10.2846253255402	10.9728951092104	11.1255621161534	10.7171238598903	9.46527785877188	9.49798169403283	9.8290046416997	9.16665946485024	10.2007345521148	10.4326072351616	9.53643402362878	9.57052953722074	10.4361599002931	9.5923854343513	9.95226479776327	9.68422711501686	9.38962096269107	11.7910315882778	11.6044076419248	11.7334161623528	11.4397274261058	11.4862341834034	11.5776080409902	11.3168899365504	11.7334161623528	10.2562878322587	11.6091346100179	11.5470586060954	11.3716651990769	10.799927522505	10.8986323553984	11.1674826298867	10.9038239562905	10.029449112188	10.2162064064464	11.2636193659588	10.5245326688124	11.5577664457768	10.6109485840553	10.1230063551386
DLG3	7.42896047140163	7.40754099728399	6.33623152738733	6.40881591662683	7.73652618686034	7.39382640053066	6.43029800373538	7.70728288927813	7.45412232696388	7.69131054002116	7.63359176496942	7.40862168414066	8.02267276478629	8.173908519188	8.54115204210683	8.37241544202537	8.25977354572299	8.20967766241559	7.90208768601474	7.71115569083963	8.54769567420269	8.11831019977412	8.36689072459703	8.42798033104993	8.54324635768169	8.28271206936098	7.97652678144777	8.28343303343244	8.07000285361372	8.62004314709242	7.01280005449166	8.96223218122152	8.44379841233269	8.36894244500652	7.3301666711943	9.00392439022668	8.02557337535107	8.26245191064923	8.00583510672307	7.77100376306063	7.35537061279605	7.77071117602118	7.68279584901265	6.96639330714938	8.03941006845523	7.57266950786035	7.99225732038569	7.7478526717891	8.24783711685708
ADI1	8.07331259319895	8.23112203583343	8.72207259384262	8.91729316120379	8.30509394551584	8.18266305820694	8.94031975457841	7.86042155341459	8.4876285216202	7.79240687758722	8.21341816095218	8.07109323452276	8.3960320354751	8.68980065675824	7.85704621853381	7.98662457588129	8.59099865703194	8.15620775585676	8.07256731063376	8.85968386147431	8.52238215075571	8.18337814661636	8.24370529718975	8.92160665232231	8.6289165988045	8.7848544732842	7.94494374260519	7.96725656551174	7.88356180442162	7.80927601636953	8.13448817741233	7.66058297462567	8.01226848203706	8.30660844677015	8.09016790709016	8.24745160607234	8.07803459392354	8.19633488993848	7.67998861347297	8.49007487023608	8.41677667224357	8.11414512624917	8.65246718763029	8.85023873956194	8.1261607062802	8.17939917603367	8.42844747835452	8.33750749603205	8.55834130933354
PPARD	7.77623762671358	8.61283097601436	9.57731706741762	9.57315236772416	7.08126777777202	9.35424973622524	9.38746620265701	8.55361119769197	8.69410809665307	8.64312989991311	8.07036434114521	7.20016450284361	8.48677587798786	8.22918816038667	8.97695917980925	7.76163991956269	8.31271189689882	7.26313210793759	7.90305361908718	9.60072785781649	7.75494567548046	7.88322494207568	7.61552129035335	7.85542942308651	8.08120160383786	7.96341173990795	6.805901543396	7.5276890069979	7.343409921379	6.51182837083392	6.74416351535824	6.60692128321076	5.11777322493498	6.45758429777032	7.53183964426215	5.7506757614278	7.67899940604621	7.04684650219337	7.84404924874453	7.08612272465445	7.24197675981377	7.79041655182398	8.11013546938225	8.15398672163999	7.49683393771819	7.7332352175167	8.08296292910319	7.67481796780727	7.45269609745846
SLC38A2	10.2338316871202	9.07417798810274	7.39844854871149	8.05013950954251	9.95583016841202	8.92589596578455	7.04488064944937	8.22698723734677	8.80046804916235	8.22250536257395	9.28586537610616	8.87463574668512	8.91250832864263	9.85637239447326	9.62686680440265	9.79118031435546	9.82591129193556	10.0879702396292	11.0712608659984	9.74697338614869	10.033124611646	10.3047719767673	9.74990606194158	9.44328480516537	9.6913810052618	9.73150227055537	10.5226983413045	10.4946222675085	11.0355176377673	10.6444176868104	11.3633315214184	10.2476962446294	10.5620387245564	10.5502395448657	10.7148015999143	10.4343473880635	10.6028096264822	10.7335255468402	10.505617289973	10.4829009308507	10.6741555915757	10.2448218100987	10.5786163634514	10.5620387245564	10.4811181361606	10.3765507684184	10.9267654578403	10.5399330793243	10.5804973714244
CTB-12A17.3	8.00371838052883	8.61679385179246	11.777269323911	11.1574550936381	8.38752736369763	10.3765507684184	11.5577664457768	9.84456246131629	8.72685496693926	9.47837041603024	8.67855639290179	11.7594821439725	8.99907118037593	8.99451267761055	10.2252606109631	10.1305008901746	8.14285617956536	8.3436775556683	8.7062953894849	10.2268412177451	8.31044785346295	8.65607915780666	8.67438786668627	9.70306039322823	9.88164295749426	9.02155904519343	9.02040671391749	8.94569602382756	8.97804195272821	9.13487320632519	8.43767776407265	7.63231070066589	8.18121907583771	9.43116699058725	8.64890884543228	6.58162486952316	9.92104835454284	8.73429624781577	10.3077213866373	8.28872167289194	8.17939917603367	9.7901976154729	10.1703769279038	9.14160579403015	8.13344846993364	8.18482991605718	9.53554983738946	9.29437088581057	7.8352985634275
SECISBP2L	9.85838968094383	10.1165993299524	10.6049802894598	10.6147562990528	9.3443702229808	10.0855324883369	11.5830433726251	10.4201258942878	9.91435539452837	10.4573982083488	10.3482358839227	10.3501794749128	10.4255844871668	9.00183781408349	9.48375268852164	9.90108389263454	9.06216773351788	8.70771086417098	9.44634113544099	9.03294845734317	8.78902238401811	8.99451267761055	8.47800043810954	8.45683780560752	9.36874688548157	8.52148310474126	9.11808246943229	8.28271206936098	8.74899322357394	8.38403468676522	8.87134068160026	9.81968781882558	7.46900197217107	8.60250535353501	9.67379111592841	9.49961624328806	9.23104428138341	8.53667663285976	9.96953625354952	9.84973021671205	9.76670299553858	10.029449112188	10.2877280101662	10.7314033880498	9.45246609393281	9.78600527269109	8.74678623934733	10.0499968698426	10.8370605155358
RHPN2	7.89149053720308	7.2705511464991	7.72454758413493	8.76514952260274	7.15206711135161	7.56709887226785	6.73502667186581	7.50434684705076	6.8171597250055	6.97591584706487	7.00934720476025	7.27634438649901	6.48898474581276	5.35168955178432	4.52063281492415	6.55394793488512	6.5884889827391	6.23434138208628	7.26679212006059	6.48665717256678	5.40347118248928	6.05395691732555	6.88703120071734	2.52103348073721	4.5755113821166	7.17937817226829	7.58457894979338	7.18414133109635	7.27603146705968	6.74212734992166	5.48482057187787	3.85978887222312	6.23223348693463	6.59787268115267	7.85704621853381	5.89448492716221	3.59916781616138	7.11610519717892	6.49798066975095	7.58332008561781	6.99308009400519	7.65291664369163	7.510572367153	7.70983508833675	6.88155630730457	7.29213806620264	6.90805720535622	6.95557937443933	7.06411243941299
SERPINE2	10.0146581829141	8.67217731595125	9.27063451070544	9.34931271700893	9.71592798031098	8.29113449007635	9.56967160718543	8.96162025750395	8.05326018169772	8.09121056047775	9.76284163877669	7.02012572898911	8.59412705807615	8.0669917097321	7.61736396840551	10.0057095118336	8.23845082089993	9.18556315720906	10.3123987387757	8.27313161644535	8.39646285896713	8.73816350663597	8.72736401266142	8.50472128056727	8.14177570772146	8.77638968393337	10.1140073667432	10.5344762794526	9.62448217796939	10.0855324883369	9.30916967371498	9.25497236642257	9.63494872825787	9.23575520507547	10.7361662407566	8.91143499623061	9.31107561393446	9.41938935608356	10.5115867082916	10.294032533108	10.1993826159822	10.1538802018143	11.2832312141487	11.3761876820991	9.8434322798633	10.3973148866893	9.55783521720865	9.48998862810914	9.52447941441671
ARHGEF26	7.03412067225002	5.90662067196377	6.09629999953188	6.44861955460742	6.30671235430153	6.54127182561399	6.16862056075589	5.97229037263246	5.31355944636167	4.89027053922083	6.05294672506917	5.8806181150651	5.36499944066481	6.64301608636069	7.16894575150769	9.13623615601029	6.89833790058046	6.7133643710726	6.89420000242162	7.85476378718259	6.90547972065631	7.00547392972098	6.93715960213946	7.16225255885997	6.61404756465817	7.2822084740248	6.80504017038411	6.28285782683565	6.33049544726231	6.71865583352482	6.73531298369615	5.7448085755446	7.15292038065911	6.45477856468442	7.216076372255	5.72059141862569	7.92409346565659	6.91576397096301	7.00745492379794	5.95646996572553	6.39723699279707	6.57640175440462	7.55975038933997	7.19166137854838	6.49183063406003	6.86196533738806	8.03629432846287	6.85954166247177	6.78044484607138
ARL6IP6	7.22614533961056	6.86557928345024	7.37815198306365	7.57739149218895	6.50105000341342	6.20030508380439	6.93578487216158	6.4366422914479	7.22188561276305	6.7778544819849	6.59935951298158	5.4031597815942	6.13377732502063	5.96228865249039	6.86820612503566	7.5622850724874	6.62398494369687	7.10217203734295	7.01622316854147	6.21850497329052	6.28731362470503	6.25240217733782	6.51182837083392	6.40804999973753	5.9222976829281	6.28001965342569	6.65089784277539	4.14174387307347	7.07990830305034	6.13587849790713	7.58175866918155	5.75884267758606	5.34596985717462	6.44297442704887	7.29039357866058	6.45580301152963	6.4070644304199	6.84667003865894	7.00879070125164	6.59935951298158	6.81773778142243	7.00745492379794	6.60692128321076	6.66188472579749	6.57263363947434	6.35182004182677	7.56998544593379	7.33388988559838	6.72021635973649
JAZF1	8.59190036885881	8.82578965167096	7.65114230106645	7.217504582773	8.95444325052409	7.79571552084487	8.68686767143202	8.84607903490297	9.08566151133819	8.90646770373595	8.51639850860204	7.71776459830053	9.20436748997297	8.81139291016463	7.43345935109085	6.21114712002801	8.06115707023787	8.95327698539419	7.42090572300517	6.14346779540641	9.13190628221788	8.80829980837272	8.75512504621648	8.11831019977412	8.28688852918228	8.569785667859	8.8648842527061	9.11366466248473	8.66471240172719	8.74635333772331	6.99334386444282	8.37784970318649	8.73227729629395	9.36514635091811	8.33593280555835	8.43729012575097	7.40862168414066	9.1516962341232	8.58328930978446	8.91044185109783	8.57519676488255	8.47246076188132	7.71559425772901	7.79394724510674	8.80780195606013	8.76368562443543	8.78088592124474	8.64312989991311	8.43965841689226
SALL3	7.00879070125164	6.22130013730827	6.44964508555968	6.41488941452785	6.27772237843452	5.8806181150651	6.561541200937	5.65834267842772	6.46021494113387	4.94757319981446	6.09104329007757	6.08043544894889	5.64992802340474	6.11731191615442	6.89942931781008	8.4479053530788	6.15041133403842	6.26614738573219	6.88479401211948	5.93590797907822	6.16517524825826	6.13712805442039	4.70926164022075	5.6406185606654	5.4283497041889	6.58238401735419	6.27369939703134	6.52977681205404	6.69279763934415	6.42292962997569	5.92301131429222	6.38881951242625	5.86253610748535	6.16310103974415	6.5266853551998	5.72885694627395	5.92632334834472	6.48062136170483	6.10082114472655	6.28939725493903	6.25362704107238	6.22205622582712	7.04657002477353	6.77001555431369	5.82071828833015	6.47737937855809	6.69221436513845	6.18079473006254	6.194033682497
PSMA5	9.52051908667561	10.6090655456402	8.20342424927749	8.88386893844508	9.95485415100481	10.1242917480754	8.95948444364801	10.1538802018143	10.6424324302761	10.4451930399262	10.0613823318054	9.20763830691613	10.3582396307545	10.0664651965468	9.77177057559527	7.7973308605982	10.1230063551386	9.86148986193256	9.64794697825095	9.02824019459105	10.1749127064784	10.4343473880635	10.0639216240457	9.98135270286879	10.0067046319737	9.87419484721214	9.25691859225051	9.57812600370818	9.81011533765197	9.61204258461037	7.36760519177719	8.96790523264163	9.87732645841555	9.36436217814277	9.62937926110306	9.33244219862652	9.35284092851943	9.37911673894868	9.48695463991676	10.0057095118336	9.9132826637108	10.2022253121973	9.01131299209288	9.89258018486969	10.2106498051454	10.0510398064752	9.76284163877669	9.76386428293927	9.71225498651028
ZIC1	6.78977975751127	5.93615443169123	6.47504147993163	6.28884814057565	6.01950898610689	6.56607258687535	4.11318467109464	3.95361574828358	6.17572659262618	6.61142769797034	5.01067828009688	2.61724964755586	5.68604101396576	6.65066084393891	6.83145296337335	6.72209792927436	6.84990106109412	5.84913408231162	7.28866889814753	5.43618100186877	7.21007196882002	7.0920415281799	8.88999761319655	7.76361467547249	5.7102048706567	6.9711364197511	5.27096560150195	6.70873701740913	5.9086849382661	6.50678992565413	6.18516863290997	7.0906290404031	5.45733093548674	2.77713828244437	6.15197654627715	8.21578232650369	5.75761254665226	5.52564624793518	6.51101546940163	7.07815721296265	6.45293502568636	7.3405506139565	7.73808101591937	8.31892826224969	6.77708922988552	7.81058567335437	9.69530719508771	7.15377587476666	7.52421123919303
ZBTB20	8.33552499492862	9.04361881857656	10.5002179077237	10.4494105462365	8.06899193790693	9.11188844959607	9.84880662732084	8.36414180499067	8.4711122382865	8.05595929078985	8.47800043810954	8.27822423162784	8.344050926869	10.3286844533587	11.1044304291203	11.56273919208	10.5541958736191	8.1175915548516	8.7095415059018	10.9917171904564	9.91652125820561	10.0729397763094	9.72582077606369	10.206436056245	10.9858313684486	10.053463064631	7.4995749824738	8.06760949637794	7.42687660830923	7.15515577180999	8.9802433147494	7.81528967991006	7.62929002370514	7.57707811745527	8.82731100245243	7.7500615919091	7.87516832653907	7.64349501676003	7.87962992291956	8.36574139337585	8.21191903932289	7.94165566129655	9.74589787244418	9.51893782687538	7.86079542615868	8.29190526693206	6.98999449499068	8.21617418865747	8.23147888010364
ND2	15.1867245954287	15.1867245954287	15.5052952940074	15.1867245954287	13.7312419380677	14.873364096272	15.5052952940074	15.1867245954287	15.3593838485569	14.5159640457272	14.5159640457272	15.3593838485569	15.1867245954287	13.6097419300831	14.3053411796504	15.1867245954287	14.083855522517	13.6097419300831	14.873364096272	14.873364096272	13.094205929854	13.506487778179	13.8625847273718	14.083855522517	13.9384328953323	14.1785265509308	14.873364096272	14.0061124155964	14.0061124155964	13.6097419300831	15.1867245954287	13.4563181575488	13.8625847273718	14.5159640457272	14.873364096272	13.4137193711652	15.1867245954287	14.873364096272	14.1785265509308	14.1785265509308	14.873364096272	13.8625847273718	15.1867245954287	15.1867245954287	14.3053411796504	15.1867245954287	15.1867245954287	14.5159640457272	13.4137193711652
DYNC1I1	10.1818838244941	10.136105930401	8.29420228135105	7.96479946855041	10.8291768810873	9.11319194639098	8.83851429137494	9.6445519261779	10.120241367522	9.85509762882128	10.4625086599399	9.31655456695426	10.536146751321	11.1007856100712	10.1293531672178	9.10952892262147	10.9494760663158	10.6719683890242	9.91546864742813	10.5965480184729	11.5577664457768	11.2636193659588	11.4397274261058	10.9267654578403	10.9401971135782	11.048706236816	11.0296007846151	10.4790654264886	10.7972330430393	11.2478166827216	9.37022635016124	10.437989708887	10.7523188860885	11.2029727779989	9.79118031435546	10.6128345345318	10.6921892816162	11.1711021815863	9.60495774191583	11.206589707278	10.6204391831618	10.9760589370689	9.74307689304515	10.4451930399262	11.1291254997315	10.719445963588	11.3844805678537	10.4715347813164	10.8397796976831
HVCN1	7.16337162239966	6.90522568883395	9.51720388065175	7.62615700396117	5.44815795831707	7.20360388070025	9.66323987268738	6.84281705341492	7.73744788590481	7.1389422325132	7.20978378363885	6.7937688610149	7.24197675981377	5.5687539369752	6.27472499996317	6.50601385198962	7.49896000470454	4.96901616699295	3.39708076151141	5.22801950229667	6.13153058108274	6.3027464857956	6.87365479345446	6.50312441565594	5.01037025676201	7.81498640436766	4.78918069772826	2.71744735188649	6.5487798027602	4.80883112614955	4.41024176408701	7.09825448272141	5.42864143314132	3.13159347495721	7.26937380837357	6.70728038783881	6.77580352864526	2.64522412072102	5.1499403172543	4.24104457728066	6.75942916126438	5.17820422177241	5.86484346935954	7.6555590781919	6.5991106460401	6.65562085657555	6.65852359028962	6.62956679008045	6.4334265969902
CREBRF	8.4719813368287	7.57583073804913	8.03662122435049	7.56009638947049	8.26814066213794	7.849734012408	7.7500615919091	7.37031488063396	7.82774120327526	7.45355084931116	7.89564847328163	7.52045122053526	7.85132656972733	7.85542942308651	7.69792858456634	7.62558351617335	8.16660298777693	7.94430408367179	8.58200454148849	8.1063192634148	7.41425078686223	8.03525843454294	8.02940504488107	8.04529425569132	8.02201720985721	7.96202123968632	8.43683393413059	8.16877066799032	8.21617418865747	8.36855558369902	8.61457392903835	7.40923855642113	8.24561412351958	7.99676517250696	8.55315788190399	7.74479010154723	7.28021140769164	8.56056281330712	8.60062357675932	8.546714624457	8.58404871597308	8.27896001835713	8.76324097155434	8.63623033585086	8.49518085532015	8.71769243568339	7.76033368025697	8.91044185109783	8.20967766241559
MAX	8.39757534181997	8.63970760127608	8.24561412351958	8.29420228135105	8.18192933995411	8.49563201761467	8.20967766241559	7.52991501303774	8.27510309777344	7.65497952695703	8.13769650996033	6.82576908222309	8.44830062400736	8.29153357790839	8.29611972356493	8.33712277720127	8.2411819010969	8.01090416182453	8.55834130933354	8.76271145639971	8.06431801912374	8.3115911971165	7.9051325428584	8.14142021468298	8.10015842292341	8.31386673807122	7.90239298790131	8.44496799440717	8.41514795607557	8.27586106204967	7.73190613214113	7.91565544639421	7.39354593060206	8.13808946417264	8.52544876321541	7.59038229284817	8.00648545203905	8.37864652182181	8.20011750291463	9.06453455813344	8.71904060195335	8.23513788341881	8.4334584871568	8.63579940165716	8.37476689671641	8.49767339068727	8.02373409522864	8.47800043810954	8.44003687372838
SDR16C5	7.51865778397031	7.04548558745162	5.93713505760412	5.918575576699	7.50053387470272	5.96358004358442	4.32075757514143	6.33779398559453	7.80856350339359	7.64750428728792	7.41481426004051	5.75662872252546	7.5289638198643	5.95243199949885	6.86196533738806	5.11190045891495	5.81279162196379	8.52544876321541	6.85795497368489	7.12458928621053	6.49369364922385	6.36355462231878	8.03124200528373	7.22384251482404	5.62736469825129	7.29441155474886	6.99228978668509	5.13665221237118	6.9019904234547	8.34026929665226	5.6408986724223	7.42090572300517	7.24450470766672	5.01556849401134	7.4198168723538	7.23715762179205	7.7315502565544	7.41092298964927	6.70407954231276	6.21085229113654	7.38788374788172	7.57125126882413	7.66741470311178	7.3968621452536	7.79178920638002	7.37723995132378	8.59412705807615	7.68969968904813	7.16969934685553
MFHAS1	7.76103965730587	7.92545995905732	6.93011236004456	7.02283601344676	7.9209966413806	7.48339109500217	8.35324914584059	7.00906208892492	7.94033552620784	7.8137231428725	7.50766752248269	7.36165966117752	7.91398019441831	8.47417520641927	8.28872167289194	8.04054217116423	8.20450250879393	7.88356180442162	7.97583612449913	8.47505291891322	8.14392685127845	8.05159907458079	8.54537832145203	8.46239788216032	8.43683393413059	8.2853522705351	7.75807376540876	7.73840847120938	6.97617844487736	7.73775331451431	7.88356180442162	7.72622090952157	5.96002289587718	7.40264249953343	8.09913305672303	7.65811904201762	6.8171597250055	7.75702839823881	8.60517706772724	8.08838188426533	8.20132117882884	8.08981116884193	8.75464847392692	8.63712515476632	8.25370416352782	8.04420471295958	8.03767135608979	8.19475458877601	7.9209966413806
MSX1	6.16591151798321	6.83169169529422	8.24044841815825	8.06492748855467	5.88838547707821	7.47944220337361	8.03978433932877	6.96727207147195	6.95977732901834	7.37060395620323	6.54557725892245	5.48615829218144	6.82470804928529	6.62908640394694	6.66188472579749	7.17170726610631	5.7666670522391	5.63071473797245	5.39082689261481	7.4544043436064	6.38856921494881	5.55201488034178	6.14937145300894	6.16805986376592	5.4585985355701	5.82048110324314	5.52454581674783	7.04684650219337	7.2368278429656	4.72068121427424	6.81942863510905	6.75728165530368	7.13668392562604	6.83714014776646	6.7397459485634	7.13397783228109	6.79535374581182	6.65138899080581	5.13388836447334	6.04566705127664	6.48639378652674	6.24957536119814	6.41514876607068	7.46206793362451	5.84701168729202	6.47223337967007	5.9222976829281	6.27947565230122	5.93561917614414
CALY	7.14008808168431	7.94095716255453	6.44027635662447	8.18554449173189	8.59828206356338	9.13869021231697	7.72965348863231	9.88273180608993	8.43851122172311	9.91546864742813	9.13130608462943	10.4607526778737	8.45518664732714	8.40285479976855	8.50737635830104	6.60525056600901	8.74591555437567	8.86541621172371	7.67870231864765	8.46365138456117	8.67024755333343	8.48851308459182	8.89850704283284	8.72449667338098	8.66702863466555	8.37012342393728	8.27313161644535	7.72156268491371	7.5742250517503	8.31271189689882	7.99745397555498	9.5449169944466	8.64365000387564	7.89904568465171	8.00885927904092	9.25823748027722	7.90406059798599	7.57151891737808	9.26026695722446	7.52142053879746	8.21460540568586	9.1301120468101	7.15044918289716	6.80861549564987	8.44542518216391	8.37551920765901	2.05703877380041	8.47840426441487	9.2678206855574
ZNF704	7.6245803061498	7.43403294749902	7.78014847522845	7.89600882006019	7.47779315391709	7.40466830917976	7.21543536743632	7.30052201967149	7.37932786678289	7.55142617383574	7.04936374286812	7.99042891841646	7.26762253692564	6.84038286619798	7.98899715503091	8.08766875793723	7.01487422058872	7.42924606716743	7.74099582156524	6.38641585366586	7.28416095024304	7.24111689726834	6.62476746490873	6.02508309991663	6.98098229750916	6.76272616244297	7.89044951176383	7.13694957218338	7.69346508265379	7.38961636519614	7.59695651402631	7.65468835730769	7.24368369232083	6.9387683942389	7.70208486095988	7.27802178862729	7.35340318762529	7.60872917235677	7.46665647063898	7.52013530198586	7.53024111906379	7.60564612177893	8.08477874600694	7.69504705118277	7.62615700396117	7.5289638198643	7.4239256520445	7.7231851306359	6.96146554210158
MTHFR	6.91710695453398	6.9520400396423	7.9190241620881	7.86603963949378	6.10188588981667	7.38675118224482	7.98966980758617	7.07009095693751	7.22133065505665	6.78867486460941	6.6779332963287	7.89116988956929	7.0957405766385	6.52003457302443	6.18516863290997	6.75752440300989	6.28312630508811	6.03823518435239	6.38533985529222	7.14869361151784	6.15197654627715	6.57187652002716	6.47921100977943	5.62918596007466	6.66375087703135	6.29278182639559	6.80751447127102	6.89833790058046	6.91710695453398	5.32349876662557	7.26544927548362	6.50053225705935	6.46104811420917	6.71809046666505	6.8385105591573	6.19626913475252	6.66853369570665	6.6582635693603	7.1104954305576	6.86820612503566	6.64707147033577	6.14422132027238	7.05083082794867	7.50821662664463	6.59813768830308	6.80972808061391	6.19880764740596	6.86250881366586	6.27048863427566
NBPF1	10.3647026002708	9.64716187212621	9.27697138211873	8.76368562443543	9.88273180608993	9.23575520507547	8.49640986200616	8.97068089846589	8.76610626584984	8.5779442670047	9.60154958798617	8.53715300626585	8.54240011894345	9.91546864742813	9.65884580541917	10.3368320268213	9.81623700108356	9.51893782687538	10.5502395448657	10.1857848978729	9.74697338614869	9.56535498604028	8.99850597600112	9.15414883850043	9.95226479776327	9.59421809221258	10.1660266743319	9.12089970668067	9.19539539147809	9.86886074459762	10.0124076580616	8.82829886368213	9.13684757236712	9.14160579403015	9.52283246795161	8.36894244500652	9.65345336022766	9.31044791388249	9.74111036786826	9.83672697964207	9.61863670504196	9.66150553296324	10.9889094245958	10.1538802018143	9.67112265858255	9.66065925023766	9.69742263908255	9.15852043547462	9.13368886016828
IDH3B	8.5394764687642	8.88438680400181	8.41427019378586	7.8204202294393	9.33801788139123	8.28688852918228	8.26960503471287	9.53227171732287	8.78845484763542	9.3479054652969	9.30491235192834	8.89168492302602	9.2902714402074	8.73474569654979	6.96700824803043	9.19029939134317	8.4008720073056	8.83802708078017	8.56412353393086	8.70530498206615	9.40787815692024	8.76657637409751	9.60414656667401	9.17966552766933	9.02040671391749	9.17324616673353	9.30631078744191	9.28518925942162	9.72308680532297	9.85509762882128	9.11129210172158	10.4946222675085	9.64271777193513	9.64716187212621	8.75180665363076	10.2429895492653	8.84246421477828	9.42728895627835	8.94626294248892	9.10428482990239	8.8179850253281	9.67295490683084	8.54495186322872	8.72931567569261	9.48998862810914	8.96162025750395	8.25216766889659	9.016885690169	9.94997834546789
PSMD4	8.60200753682339	8.90279610824396	8.33359111533594	8.62748162573014	9.44028409785902	8.84459886846867	8.58699294851033	9.42728895627835	8.59149714982597	9.3387166559305	9.66229694992382	9.27558122310814	8.7710390444563	9.75275981184599	9.78600527269109	8.95557258434226	9.69933531533036	9.91220903468129	9.67295490683084	9.86886074459762	10.0282584858644	9.84880662732084	10.1061274342238	10.1440164771737	9.57315236772416	10.1242917480754	10.1242917480754	10.2534756601696	10.1735628650162	9.77813924737134	9.79818870369311	10.6049802894598	10.2534756601696	10.0639216240457	9.18968906317297	10.7335255468402	10.02728522732	9.87835427495967	9.23442663576462	9.80432134660466	9.8699503197942	9.81623700108356	9.0975702101068	9.29371726379313	9.91652125820561	9.74697338614869	9.75175737546318	9.56967160718543	10.2049160513993
H2AFV	9.52283246795161	8.5628559784143	7.49140590295813	8.13808946417264	9.47291398149754	7.03164474133172	7.74973902222527	8.26559707407838	8.18192933995411	8.00371838052883	9.22653157386431	7.83431438916028	8.16134464681349	8.79396711749245	9.14160579403015	8.69696260650172	9.18679570516676	9.58239997930369	9.29585572518974	8.96842584708714	9.24485412974567	9.47837041603024	9.32543357526395	9.04178832683811	9.02267817166146	9.50620373773635	9.4258571896374	8.92651809344797	9.37989011177028	8.46569109548598	8.13130935317255	8.02693938849374	8.52061828164432	9.01181699147442	10.0124076580616	8.09317717543395	8.62974980208208	9.48922146733187	9.53227171732287	9.44094667815917	9.61452620945646	9.55401443306868	9.53554983738946	9.53820062569997	9.4018835166125	9.6693487263038	9.52993761042038	9.87419484721214	8.93041029326458
PTTG1IP	11.0296007846151	9.58153418720878	10.6357448238906	10.1871322588384	10.1620109777973	9.58400506969492	10.2968758790756	9.40045695680602	9.30180399187903	7.70238781126114	9.86668325631914	9.78600527269109	9.68689916320602	9.29168627212016	9.95688478561827	11.5419850739982	10.1993826159822	10.1857848978729	10.0547905314432	9.43264538803123	10.0867588664749	9.84553388164051	9.7890039768731	10.1400996936112	9.5197403233323	10.0224713401451	10.3301695899854	10.6650835999622	9.4751270570271	9.80432134660466	10.6335682766418	9.65884580541917	10.0664651965468	9.51307312045286	10.7627081166417	10.6809097384879	10.3465666480734	10.2637409772326	9.34645909279815	9.55157867191495	9.73803139559393	9.36804659601789	10.7096614598149	10.1268042382505	8.76218582090113	9.33501680100471	8.57474585003211	9.66397712823115	9.81738906358593
GRIN1	6.71652410469694	7.73619602554229	8.26883461281848	8.41142753181299	7.09716440945953	8.60921098056753	8.49680860908265	8.48411227578553	8.21727734909737	8.7020020989072	7.24647763344576	9.34225083106752	8.8618628811442	6.99979334739866	6.00279033690456	5.36082848628221	7.30020971602564	7.10998128207764	7.29531368925486	6.20426742948382	7.34198905212903	7.32162876005581	7.24224584599002	7.32343871066811	6.07809904193509	7.56197305975168	6.67209977400018	6.54582671761519	6.65066084393891	7.22188561276305	5.34176142539456	7.67393141811598	7.22133065505665	7.17483940049107	7.3064954623862	6.01565371465197	5.26466081228842	6.96639330714938	6.18032404040318	7.12227123558649	6.94833433864168	7.30222638557195	6.26665727674427	5.76415380171571	7.25167112190617	7.21066423195443	4.45081814171433	7.05251484325243	6.52422062941977
BCCIP	7.34424968019502	7.55450472831288	7.33306215986647	7.68937325667043	7.75341656946298	7.1727893727994	7.16534562967018	7.49561244769581	7.3013084031484	7.4003436981063	7.70545340097902	6.17085145834917	7.55539806100608	8.16449908911446	7.9051325428584	8.17355349964365	8.08766875793723	8.33593280555835	7.80367554647029	7.55173321992106	8.24937371107263	8.03351872258913	8.00648545203905	7.90749886187031	7.96202123968632	8.07036434114521	7.56939022574811	8.34962734030675	8.19865006655684	7.96103081504638	7.30732914723409	7.46115041936134	8.2957618101664	8.14582016902459	7.77100376306063	8.45279857086619	8.02520117015578	8.40646359348525	7.83822385565725	7.83070328352231	7.3095917507894	7.34116162071081	7.70573577923371	7.52586759021582	7.67128510411976	7.50608957995205	8.07589223933596	7.62809724592123	7.64122332836499
TBC1D7	6.84386568602341	6.34594479571662	5.76562246022545	3.84820026146279	7.24111689726834	5.79214722172137	2.86016657234594	6.3678071977335	6.0892303169431	6.81915274004514	7.0170131483682	6.33333390084369	7.35676614695669	7.24562073207054	7.44888866946967	6.30966060919636	7.80556246864483	7.11356661050723	7.27688062805164	5.23168708165748	7.86404187583874	7.12936381096295	8.23588958232535	7.17425927292557	7.02506537597577	8.13591993049633	6.36015828799414	7.85863037612773	6.09104329007757	7.75309629114102	6.77580352864526	8.30123766685594	7.08865380464291	8.1247281080788	7.23144759472835	7.84085570780181	7.17620321576162	8.00885927904092	7.52013530198586	7.21867752695483	6.92706523695939	7.14701310212675	6.82270250596326	6.88688702391629	7.65141311493162	7.40952888056351	7.01133577319361	7.00852126219393	7.78014847522845
[truncated: 4,123 more rows]
[truncated: 112 more columns]
