# Supplementary material for: Identification and Exploration of Immunity‐Related Genes and Natural Products for Alzheimer's Disease Based on Bioinformatics, Molecular Docking, and Molecular Dynamics
Source: Immun Inflamm Dis. 2025 Apr 7;13(4):e70166. doi: 10.1002/iid3.70166 (PMC11973734; doi:10.1002/iid3.70166)
Supplement: Supplementary file 1 — Supporting information. [file IID3-13-e70166-s001.zip › Supplementary materials/S1-DEGS/1.GSE5281/GSE5281.txt]

geneNames	GSM119615	GSM119616	GSM119617	GSM119618	GSM119619	GSM119620	GSM119621	GSM119622	GSM119623	GSM119624	GSM119625	GSM119626	GSM119627	GSM119628	GSM119629	GSM119630	GSM119631	GSM119632	GSM119633	GSM119634	GSM119635	GSM119636	GSM119637	GSM119638	GSM119639	GSM119640	GSM119641	GSM119642	GSM119643	GSM119644	GSM119645	GSM119646	GSM119647	GSM119648	GSM119649	GSM119650	GSM119651	GSM119652	GSM119653	GSM119654	GSM119655	GSM119656	GSM119657	GSM119658	GSM119659	GSM119660	GSM119661	GSM119662	GSM119663
A1BG	16.092667	34.991314	10.746553	72.35921	109.71797	34.677658	75.050835	40.150936	47.761227	76.548485	44.26706	20.424715	22.25947	30.686771	49.77973	126.23351	37.99469	52.834915	55.84627	125.06607	48.168316	67.74046	78.218796	60.154663	76.19637	102.77024	14.681591	12.559553	60.67011	10.209968	123.8585	27.730244	86.42432	104.70898	87.803764	14.685979	110.36868	75.15066	38.086525	48.271545	9.709346	24.547104	14.911513	43.376198	43.9539	32.18966	19.266706	17.105587	16.132797
A1BG-AS1	5.116955	67.80051	21.632008	175.54417	79.79171	171.9951	93.9859	228.9866	87.37928	193.31186	147.78249	244.69171	149.88414	8.9297285	16.702085	17.450285	43.190746	4.5060782	10.46594	75.937004	8.763474	12.378834	3.9797673	90.55439	79.592094	8.977904	86.89955	192.69695	46.591965	47.823025	25.502186	40.57663	66.01742	74.35917	142.81226	144.18327	159.04643	11.304782	14.756205	11.9409	11.282142	5.920092	9.620177	8.543843	40.7773	10.327842	3.8964863	6.7431273	35.5988
A1CF	13.562965	40.78044537	131.9872245	55.21866545	57.70937535	69.1290718	112.32379	47.167341	32.73159165	43.284466	42.657759	14.7312855	73.17745205	27.3471005	111.609024	90.682575	53.7918815	8.63765465	35.66280608	148.0216	21.4521498	15.976919	24.715255	75.6699285	53.69564	36.8464095	10.62496975	108.18174	100.516252	75.1396435	65.72646975	26.9405135	51.647008	39.5008822	100.321825	6.72222395	44.038599	18.581272	11.96015175	48.574981	55.8042945	19.96477815	24.51992825	6.40040225	9.07926	5.1965625	36.885269	8.0934555	16.247231
A2M	315.3578605	133.123514	289.263175	243.74955	940.70905	211.150755	133.338405	161.728978	56.483171	65.6161846	248.227127	114.6519325	128.027382	187.87153075	143.47001	280.9357875	241.5004165	259.719349	409.69506	295.95301	254.8400495	154.1135655	239.410193	375.4697015	166.723788	319.643659	202.086609	364.58954	351.894225	175.811266	460.9569445	205.3548	141.0045062	228.93077	1405.384327	214.44782	129.50826	203.997636	153.8867075	257.212965	150.9328485	272.63465625	452.179775	449.5343575	179.156279	249.3735865	351.87063	174.287689	150.259105
A2M-AS1	111.023705	80.44576	107.21052	107.729126	178.1987	101.63902	112.68627	76.16195	97.21381	56.894566	70.41626	203.76685	93.59408	52.409744	65.090836	155.78214	27.578442	62.8974	174.00755	148.91579	47.250957	41.944424	62.2379	48.881214	124.329254	102.5388	99.98865	162.47803	153.1686	11.615986	365.8436	72.67505	22.579468	116.434616	331.67917	128.4998	10.469267	82.38619	24.423658	65.37302	70.186806	83.99864	163.17137	63.49159	72.899994	71.45082	58.332516	57.704178	46.94869
A2ML1	45.0687555	23.771087	42.6049215	72.7477515	69.788099	36.8138655	96.1720015	44.7464995	45.219948	6.701899	33.848417	28.798869	35.570178	14.976883	38.271116	75.52930475	36.49465	14.0310186	46.5987795	10.342841	13.0699265	16.2959355	16.824284	67.644946	7.3021577	5.09926065	17.127578	69.865315	40.76898	11.39199885	72.2488485	42.9134725	35.97086325	75.66580375	90.752969	41.703621	20.219802	15.6170819	19.0051508	17.0544615	19.25066775	15.9236567	27.711308	21.1153738	3.8903002	14.51258485	8.85702165	19.856123	8.72818905
A2MP1	41.56298	30.737383	118.72514	56.563477	58.31059	43.40203	15.584637	2.4121058	58.618668	10.534986	2.8059354	158.84308	3.4845665	47.611473	3.7780254	88.76201	14.831958	15.976547	79.21714	8.053038	25.44522	40.24803	24.971323	45.689457	23.413603	18.486237	40.439423	61.375538	7.748278	31.215414	119.86914	72.52663	79.92468	8.103094	162.30347	54.415768	151.2965	28.163599	18.484507	40.650806	22.981478	30.791632	63.189148	43.883026	36.881443	36.405785	12.978416	49.77921	32.59017
A4GALT	17.868359	22.188036	79.76046	41.8767	18.682236	42.3741	37.943256	19.407804	19.7798	24.266897	9.182026	196.22916	32.567913	30.077873	15.095562	23.016823	4.111126	48.357986	5.5439286	117.6696	20.49322	7.28526	9.817275	124.44505	18.006508	42.78123	42.513363	117.220764	193.52405	6.390824	68.923676	89.288506	69.48326	11.070183	19.471678	13.754225	83.980316	84.86533	54.36685	24.834698	29.743345	14.498046	28.629137	26.562263	32.416416	14.119012	36.856274	9.972259	13.588085
A4GNT	5.3410583	35.84349	64.29957	81.21529	47.501274	55.308197	42.39176	34.752537	5.758168	52.427734	12.862328	55.21973	21.656881	39.513836	52.599182	45.839165	46.123825	22.147875	2.654251	74.49883	13.004165	1.1830502	9.458413	83.43234	28.200418	87.89829	5.691592	47.428745	58.882095	71.49381	7.892147	79.06836	89.97486	28.652626	10.195574	35.166767	73.00459	29.850864	38.014767	54.75401	69.47175	34.811325	84.0163	26.258894	23.4096	10.710235	17.993576	14.223149	9.957772
AA06	47.339336	16.27059	257.16312	174.39825	81.666466	146.64795	114.60764	57.286392	78.03995	54.170383	21.898962	32.649963	80.26595	37.58153	90.68807	9.594489	29.773176	5.881105	21.777855	9.446071	42.31178	33.887917	39.346542	5.5092077	42.777737	4.6156783	21.615608	62.237835	17.238642	53.57526	12.977588	72.37182	12.285988	19.957573	139.00676	9.94933	80.761696	70.83206	46.521114	58.61672	24.453842	72.08655	58.520565	60.13389	57.355556	41.190006	57.715393	29.648552	37.338722
AAAS	11.980037	52.239174	24.59189	26.2463	121.41468	123.797455	51.66643	53.945587	24.663626	18.87885	62.335907	22.857597	9.249061	19.10514	62.778694	119.47089	49.75361	5.916614	90.67504	56.17001	38.4807	42.532803	15.086323	70.03997	44.99344	43.86784	132.72656	34.03118	269.40536	113.885895	127.845856	100.80841	212.14044	127.712654	254.0966	148.3877	175.40004	12.261154	105.779236	26.46043	67.41836	41.271877	49.707413	40.297684	15.936214	60.600266	6.232771	51.261868	83.11343
AACS	1002.44965	611.65125	270.24698	492.4773	4114.6436	557.10516	281.9618	493.91586	503.18515	648.45856	870.9663	603.6805	630.85016	1183.9707	1188.7734	750.07306	1088.6459	745.14465	1211.0448	712.598	868.9473	953.8277	424.46103	743.29346	1066.9521	671.39746	757.32745	1017.34576	708.11945	1029.0396	1043.9047	1512.4463	916.1431	728.75793	3023.6392	1009.96674	1203.828	968.1977	881.29114	1110.649	978.61633	1123.3853	1067.018	695.97	1230.18	1358.3832	601.3882	1109.1277	1266.0806
AACSP1	31.22374	3.7263427	7.1607265	41.35286	72.35828	36.875595	111.48891	9.034957	19.19667	50.526184	29.338274	81.54789	12.817165	35.736942	54.920494	98.1073	35.864635	5.3665514	3.4152148	214.4744	24.369036	8.064495	4.897344	56.981113	6.2183156	12.982788	11.868535	65.806046	15.744714	73.9261	79.37644	99.80802	11.97364	5.730219	85.424736	50.375896	110.34351	30.159212	44.88182	50.78863	9.039516	22.842651	6.258817	58.37151	10.547874	2.5841653	4.711182	1.6533989	12.536607
AADAC	12.994593	4.565388	34.34797	13.933221	21.713247	9.673947	13.550275	4.116204	5.555798	10.49497	4.247602	10.446326	6.853839	3.6967084	8.319431	55.125813	5.949696	6.93318	3.7797399	80.04917	13.97959	30.729511	4.6005797	11.110905	69.39585	2.7527862	70.393776	44.57416	24.67172	6.1065288	10.364908	89.64842	16.445425	137.98953	4.3755608	7.7359157	10.868533	4.0695148	4.5008793	13.908251	5.402229	8.367305	94.25159	6.8903065	48.987892	5.016272	3.6370482	15.867068	4.6001368
AADACL2	27.432583	2.4418657	40.81511	41.26508	5.652329	16.257078	3.0015326	3.3932147	43.702984	3.829183	9.609129	4.8281064	6.0922136	21.353434	6.4791365	24.663832	1.5852151	6.048534	25.684008	2.6239514	11.577366	1.644754	1.4217532	25.247215	24.259323	3.606385	81.06106	19.692425	28.214674	4.18546	19.836773	2.739224	67.806656	12.412181	12.898705	27.518875	90.703636	24.176182	7.463623	5.465083	22.305902	28.045404	3.521919	11.440077	14.627463	10.864432	8.108729	1.9252659	3.611849
AADACP1	1.100018	2.74632	1.7826006	6.463725	7.471533	7.919273	5.448631	5.4848027	19.537067	8.7066765	0.9156717	4.5863094	2.3318143	3.20863	42.29755	6.8493347	8.560693	2.3131578	1.3336245	90.3016	4.0347548	37.46151	24.353586	3.6764896	5.1361275	1.4239414	7.1930156	7.9592323	7.612336	5.607718	56.828403	39.777405	62.64024	78.0949	1.7726012	8.933256	15.694492	2.4682705	1.1948545	7.4375176	11.382546	1.8244402	1.026573	17.317036	10.026084	1.0652795	15.416185	4.230521	4.504149
AADAT	29.115223	84.105446	109.84142	113.48634	194.19667	58.195965	89.60425	181.33905	112.796486	120.86128	97.45872	149.72797	82.230064	36.557114	15.342454	66.34182	21.169237	30.296988	20.6364	144.1969	26.356485	27.692783	9.574311	74.73978	58.85351	48.699516	132.04462	8.113034	15.87409	112.54301	13.685085	29.830608	33.23755	68.756645	233.7665	78.54106	164.70705	54.57862	74.17132	83.39278	36.9026	69.219284	159.44612	46.909782	39.312954	49.906708	4.0677533	48.82946	78.38571
AAED1	9.447352	85.79491	20.269064	63.66909	156.2288	20.844305	70.01624	8.316142	49.84596	8.709909	39.93335	30.05455	5.252271	36.995354	65.90878	129.22641	83.27896	121.5535	29.037815	112.11853	53.48193	4.3124814	103.065414	14.720506	78.554054	6.061849	38.99195	9.619632	148.45146	52.43154	56.504433	64.56939	112.81192	92.91862	115.6485	106.782196	183.43341	99.10388	69.556656	60.82328	49.477425	69.05263	61.125282	44.204002	2.8967862	47.656185	43.616646	42.444347	28.265202
AAGAB	82.4850163333333	107.936128666667	70.764365	64.1938833333333	273.454603333333	75.7920363333333	37.7452116666667	39.1400776666667	91.5768006666667	73.2701256666667	100.165112333333	145.8040839	96.624482	151.925738	81.1161877666667	179.117260666667	125.391595666667	83.3253496666667	82.3046293333333	104.116426666667	182.895585	106.898406133333	180.593976	98.074052	79.3685766666667	169.383500333333	165.450001433333	171.175695333333	231.329841	210.778424	230.36802	192.759640866667	232.012157333333	289.645543333333	243.44897	258.613680466667	60.0512476666667	240.430376666667	81.7048913333333	47.8618391666667	90.8491966666667	42.4403276666667	71.0106143333333	17.5967993333333	63.8449569666667	35.3988508666667	206.950408333333	53.1023895666667	206.161549666667
AAK1	661.044681714286	1901.62321628571	1770.63731985714	1979.37104251429	2679.81884521429	2474.44064004286	2578.69805485714	1540.76844057143	2660.18220644286	1597.02292361429	1068.86551148571	1051.476499	1713.96132957143	1583.98915371429	1249.36032578571	415.163013357143	1286.56261545714	480.735129785714	949.267569385714	1081.79856995714	956.7203458	975.474417714286	998.234532214286	1237.64676124286	1189.00362608571	1026.6328656	636.398517928572	554.749486	511.478147714286	737.895239857143	591.494304571429	536.488674285714	704.791867285714	553.720360285714	2240.17476785714	530.453539285714	572.186265	714.372951814286	935.430219042857	848.929336428571	855.963423857143	880.323717	829.029809142857	793.848332571429	897.731447242857	906.837190714286	1402.55574704286	899.157508071429	1041.78090842857
AAMDC	36.6582942333333	92.145894	98.7726816666667	130.755122	161.480233333333	97.0352958333333	165.409659666667	53.4741173333333	87.87671	62.3829296666667	93.0771313333333	46.3861765	64.9089748	36.0593413333333	53.2088053333333	69.5194383333333	74.1447093333333	65.9488286666667	136.6202478	99.9708723333333	62.0299436666667	77.0225012333333	39.1833541	123.738516333333	46.8235986666667	51.8173956666667	130.442905	159.295191566667	105.138237666667	90.56232	122.187928666667	66.125651	121.268154866667	83.994681	145.702858333333	132.687256666667	103.740157333333	82.4244783333333	94.5822293333333	128.890186666667	91.6779933333333	42.2155509	69.9836013333333	155.519987666667	53.8184743	60.3733328666667	67.7241395333333	61.5723	54.8831789333333
AAMP	87.88623	154.43729	170.61774	113.544914	430.5122	111.8349	27.348097	149.07144	180.63129	186.72754	165.01665	205.07242	124.70269	152.63452	146.61882	203.6388	188.99704	211.88782	224.7049	228.4676	175.40771	142.76852	366.42957	95.6426	130.67911	208.41734	207.5332	98.21786	67.056015	224.95932	81.092514	371.69717	224.512	144.65562	580.38196	423.3184	188.55026	155.96669	187.3158	236.50873	192.68533	129.7354	169.77849	29.1767	170.16495	151.22731	29.289219	133.95468	250.08287
AANAT	6.1684213	3.3817015	18.347027	3.342783	7.890297	4.2175083	4.7253747	16.340681	2.3494802	13.301453	3.5205808	92.394745	5.2003336	1.7237129	2.3123965	22.64872	12.803291	20.683504	3.232846	13.314336	4.5947275	2.492818	3.2581372	5.878894	16.987272	2.5665913	4.809311	13.309784	60.88348	3.8419285	5.767223	10.925486	7.7421217	28.28736	8.285335	3.535222	8.083895	3.1643715	2.0569987	28.759151	14.6119995	1.4107202	6.804501	4.959165	1.1111703	9.83327	1.773842	4.6594768	1.473694
AAR2	212.60641	270.7163	245.07411	211.37086	665.7299	212.66978	198.75545	263.2972	176.7682	261.98807	196.97412	204.98262	225.60683	113.26985	157.21826	291.53958	152.71379	123.11385	179.47546	108.9032	187.84547	202.484	148.06044	73.7965	140.38332	173.23097	126.45754	211.5369	36.464355	222.34137	22.732954	135.06815	170.09602	72.450455	771.8641	102.02417	282.97882	25.898846	95.747284	200.62144	80.9265	178.25055	167.32918	226.66063	146.33969	135.64082	104.40927	146.05646	156.81883
AARS	672.49316	1096.4945	742.71686	774.1203	3929.898	780.1495	881.0088	1115.2911	808.68494	961.3072	1272.2815	556.2205	897.53784	878.3833	592.08966	646.65155	1275.3634	945.8957	1024.3206	693.36615	1386.0048	1289.6029	1424.2511	1200.9553	887.4566	1682.2474	1100.302	1095.2988	1187.1285	1592.8401	871.6866	4085.027	1608.3801	1441.8159	3027.0027	3480.5867	1073.5015	1366.3553	990.8342	1139.4962	1273.0575	1392.3824	465.946	690.5628	1668.7866	1329.514	186.29196	1132.7299	2257.8186
AARS2	134.561335	252.77284	166.606028	210.181345	370.18936	291.198275	220.509785	182.1559075	231.57663	259.299525	227.43875	203.18217	219.88566	137.727205	210.358715	178.795549	103.440038	107.885935	145.221212	194.41377	82.6304025	170.71811	109.5190375	60.1255855	98.5234115	109.920575	142.500685	111.4940525	66.82744	157.721845	92.008061	170.83764	239.21515	137.0121585	302.8713	126.868955	196.634405	167.103325	117.10326	153.93066	97.924585	152.469125	164.92491	236.634435	101.0177115	112.22724	111.666815	90.9948865	101.0349625
AASDH	300.56474	248.73906	215.06997	226.52255	825.899	189.781235	256.386545	206.716365	195.42542	150.791195	249.529485	196.132915	137.057828	187.533535	153.676675	254.112045	272.40655	163.360285	128.428382	272.854575	188.935575	147.40126	168.0729725	189.87781	158.19277	121.8733835	182.118695	269.89657	223.097675	215.17496	243.960782	202.82497	201.77066	110.8923225	1111.45457	87.83149	70.59339	230.26158	468.85865	272.760315	231.171565	286.27063	347.78972	471.790275	281.891475	292.964305	191.9603399	274.849735	134.320285
AASDHPPT	1429.0269249	657.445048333333	187.972523666667	174.617569533333	4142.48840166667	217.397315566667	177.853562533333	397.723938333333	605.071744066667	474.437844666667	739.714072666667	470.582499	756.895875666667	1244.088352	446.780533333333	295.198192	1258.36788433333	1272.143023	779.724014466667	719.135313333333	1481.59524333333	1424.1960944	1587.60262766667	927.015755333333	1051.181156	1124.16928393333	570.320835466667	512.816604833333	414.019063333333	523.540032666667	329.465263333333	282.797186666667	424.512677333333	738.67675	4390.272146	284.229388666667	444.317806166667	710.8347679	822.915696666667	1205.60313696667	1141.696988	1056.42027433333	660.680854	721.419155666667	961.286615533333	1004.3094402	1856.47373333333	1170.54363493333	991.5384692
AASS	54.074896	53.6284045	142.4934375	98.330926	195.109665	58.336862	38.310492	32.944437	44.0432375	43.38168795	27.1864185	88.82251	29.0753275	37.9543695	27.92392985	33.568341	7.2644338	12.9044881	42.310632	40.14416065	39.0025295	27.603877	15.450065	46.8965775	16.36318365	12.08491315	32.824538	68.541273	84.9880625	7.9197705	97.819082	8.0963765	29.554344	88.6904335	189.606025	57.70917865	52.031007	45.8100785	20.87692235	36.4184555	46.7489985	33.482903	54.452241	55.491475	35.579538	27.795151	42.6742761	24.043098	35.32378
AATF	72.19994	67.37215	106.62567	124.07761	280.9237	116.38108	119.63521	194.86992	138.09468	170.63528	175.7334	63.14748	141.44312	151.83896	24.799648	254.76186	168.62341	165.12007	193.43802	118.5133	134.5448	179.89384	202.86688	150.76479	146.74925	140.78265	268.77164	183.0416	403.6008	181.35826	182.8511	324.87637	373.74896	410.9775	525.4382	340.6967	167.21263	195.8755	148.93152	157.59117	149.11926	121.187035	140.73846	89.561584	112.847206	135.05542	18.268045	164.18509	188.80661
AATK	364.09882	612.9813	1461.774	863.006	1388.0393	760.8087	807.18695	830.75146	800.9193	686.9816	539.1715	731.1192	739.74664	435.25638	561.1064	264.2982	473.78568	223.78526	860.25415	311.73004	390.75366	431.4056	352.85532	559.17993	423.40735	475.74887	450.75232	587.61975	373.2019	377.82947	925.2364	613.0245	539.14996	461.93274	1039.4186	582.7764	413.2488	215.5893	423.57632	594.8035	472.84143	529.29	434.6377	554.5343	425.37778	413.15146	175.9902	402.082	492.1376
AB488780	208.19316	233.2879	292.5033	204.28046	354.08017	181.60721	364.3175	183.84882	234.3723	170.92368	113.64391	170.96355	206.04547	126.25354	146.88536	175.91902	202.72905	86.378	213.74298	315.88235	154.81256	153.71313	182.36992	151.70331	163.48547	180.60909	192.61015	225.8199	104.50155	236.11243	156.6037	154.76038	164.3693	279.66284	457.7928	94.97923	377.29114	114.79302	217.12665	182.05392	225.09912	132.47942	245.09485	196.83495	192.35558	257.3511	57.212105	204.7013	113.67347
ABAT	3709.30654866667	4202.31942	3806.12444333333	5588.041028	13658.4274333333	3677.48800133333	3464.87665	4340.54044	4470.04749666667	5045.55651	4032.01605333333	2448.32010166667	4680.17266333333	3250.89029333333	2210.83787833333	3852.72966466667	2868.25066666667	3410.78533433333	2981.26559666667	2608.071614	2727.56238666667	3816.44141933333	2378.421905	2207.96552333333	2463.61294066667	3294.76946666667	3614.81439666667	2197.3655	2565.74117166667	3705.53037	2229.29154	996.270113333333	1297.71171333333	2647.67945333333	12688.90228	1008.27149666667	2439.08331333333	4660.31334333333	5311.52861666667	3963.62805333333	4100.81467466667	4927.72237666667	4434.328071	4693.96714833333	4351.93701233333	4617.43340333333	5645.54731666667	4854.53811333333	3404.73076
ABCA1	157.0420344	102.143679525	100.363332875	131.9828715	195.93581825	63.27831925	196.43144225	69.5621445	75.87021025	37.577960825	75.52506275	56.4129614	33.658221	42.04304475	130.285578725	133.60991325	92.85204275	85.24162095	77.68015475	113.40896575	33.15487055	104.1308485	58.2166085	38.147572575	71.9236335	99.31476675	50.111297875	103.9439105	96.287581	67.23356885	62.51939975	31.670540125	76.93541325	77.961687	296.307014625	75.2983435	104.415507	78.22856675	97.9162299	76.53718575	103.83874695	56.640538	188.93434555	144.85565375	68.2211535	89.834990725	56.7961931	72.96848315	41.815179525
ABCA11P	122.53826	121.15195	101.33723	110.73771	302.89377	102.60292	86.2894	128.50856	109.05394	76.59348	93.79504	142.55771	93.727875	84.28889	22.183496	55.347664	128.56284	112.308014	71.88642	161.33742	58.794384	92.79091	45.38704	55.347977	138.08945	64.5441	69.65194	13.3132715	21.909174	189.34613	14.088453	5.922431	237.39449	26.257906	369.34094	54.83342	11.652428	77.87447	185.04141	185.69783	113.72127	119.78038	98.66562	81.53301	103.15888	159.48785	181.71286	104.881935	65.23819
ABCA12	24.471703	27.329962	5.78875	25.780996	93.619705	58.516644	70.5372	4.513886	16.600525	53.659004	9.630035	27.26059	3.8112075	0.85705113	5.800809	37.165504	2.9585302	9.569783	39.086613	98.24092	1.7481968	21.919476	7.5659604	85.62483	5.140841	47.42419	71.049835	105.31115	27.097124	3.9273424	8.729656	4.3136463	4.8114004	96.08044	15.416956	76.93184	88.99036	29.504204	21.963896	1.6606026	26.404934	20.739721	23.26506	20.42949	28.92297	2.3991792	22.624569	7.659037	8.196184
ABCA13	11.344088	8.11118566666667	11.3647862666667	4.09419948333333	13.266588	1.9653008	13.5451043333333	16.7763528	9.68117284666667	13.1201976666667	3.61572747666667	24.6831649	4.23703926666667	12.6127908333333	17.6127994333333	22.4477788333333	7.04000516666667	11.58464479	14.601061	31.1386657666667	5.88363527666667	11.7818227333333	18.9941956666667	13.4705808333333	35.3472653333333	6.71757066666667	32.6965113333333	27.5515043333333	32.002421	31.7848205333333	76.4088641666667	55.3862053333333	7.34214876666667	66.4350273333333	6.0668914	34.1789696	26.0264724	3.32555476666667	4.04551033333333	5.68652866666667	1.68949756666667	2.79617478	12.5654186	13.9107013333333	8.76893313333333	7.00711034	10.3781939	4.48081488333333	2.20844443333333
ABCA17P	283.37445	274.6204	142.11061	170.9512	518.4788	163.11337	102.92349	151.0029	261.48352	165.3711	183.23941	431.6766	162.39818	142.98096	328.54663	201.70744	145.1662	135.98846	181.44992	169.0383	79.197395	177.59567	152.3419	123.43797	97.86476	50.56082	7.9688144	21.395279	212.54561	87.01704	109.49012	112.858086	101.98148	155.3343	439.6686	136.53085	140.95279	124.00008	145.429	224.27142	99.510155	101.47325	30.186062	230.30605	170.61469	120.205376	354.5066	116.94152	142.78717
ABCA2	58.7703634666667	110.8650578	220.336015	119.103329333333	150.60518	178.722664	252.642148333333	121.492918	134.048455333333	106.803785	94.781188	189.510120666667	108.963677166667	108.113929333333	181.623711	105.364499333333	70.7760713333333	71.1054046	129.732432866667	181.203007	81.698273	87.3198748666667	62.3726896	129.115116666667	80.2160273333333	83.3041948333333	138.205068333333	84.9484363333333	149.667770666667	78.056548	56.8326153333333	101.661188666667	21.0126393333333	147.414448666667	301.903182	82.5857566666667	196.777659	126.576956	72.2023876666667	115.505994466667	144.967694	70.7371696	60.1869388	103.509966333333	74.6373911	81.7703568666667	20.5042492	89.4162293333333	82.0784654333333
ABCA3	211.46465	659.053	357.5744	536.22626	1988.7753	733.5151	492.77127	781.79816	500.4821	1059.7401	712.5413	542.21106	591.19226	1181.7516	1729.8022	721.42993	1560.2869	684.2664	917.52203	1170.4244	1137.3881	791.1919	1407.8812	1344.7599	1061.616	1020.3453	695.77875	645.4545	485.73358	725.441	670.3789	1481.1305	822.32556	530.819	902.1532	1037.5161	834.1251	397.52185	689.3723	521.7057	441.21854	744.862	624.06256	502.145	505.22598	528.07306	68.449265	439.6256	860.86633
ABCA4	24.036583	34.8380242	14.444897	20.3695688	68.76690295	11.6601844	45.42923175	29.4920265	10.54731205	9.09912095	22.3747385	28.8123225	35.59244145	21.4640485	5.3852545	23.223858	12.81197175	13.1530878	8.6188976	37.57838	14.8254934	5.3314298	7.8806731	33.98608325	14.749557	7.47088815	8.116303	5.7420876	68.2763245	39.3615815	7.5167337	79.882178	53.044049	12.523993	69.6321355	42.878947	59.1343313	28.2813875	4.07130075	11.620809	28.036344	7.06563035	11.9253629	2.4515468	5.74613385	7.9688515	27.89162725	2.08320545	21.28444975
ABCA5	354.0654	159.45704	116.17004	107.973671	726.024115	117.928611	172.52226	93.31702	189.634868	111.85686	109.90733	213.490745	162.68322	208.706461	181.4572755	264.871222	99.0867665	285.936107	265.724015	223.11805	138.7847295	203.928163	144.5218815	151.151216	193.262863	130.2411302	125.991577	231.4944775	247.904133	180.9219675	276.2351425	189.14933	246.38259	113.483451	670.341595	216.507855	176.1304315	179.87307	157.645545	153.284042	131.4036225	192.60698	267.4632	157.7667175	111.15373	119.394883	323.097541	197.707962	119.48747
ABCA6	23.469513	5.7320294	6.7516203	43.31539	52.24921	3.4994733	46.70989	31.625147	21.934677	25.540833	7.1565204	20.632452	3.931725	6.781953	22.50019	3.9467907	3.6155472	23.958275	3.8783891	7.5308104	3.6027422	16.83076	2.6420488	50.411804	59.214138	24.013214	55.938023	7.042518	110.53859	16.455633	11.989625	14.332373	113.42122	159.96242	51.042492	6.6661906	38.751915	3.5797474	1.3042496	36.239666	31.311626	31.99429	17.847631	24.306635	1.3368247	4.036014	27.079195	6.6367755	23.656767
ABCA7	98.718124	155.38347	161.8063	304.07288	273.1001	320.9556	259.59286	156.75058	114.538536	198.53525	152.26096	208.23373	164.08376	117.25087	261.73926	46.625267	134.49426	36.53844	216.95012	214.89134	52.76401	92.36363	111.303635	134.885	230.39722	103.3257	177.96074	63.287895	87.70347	19.829473	301.48636	155.13278	214.30327	216.80386	125.63185	136.41228	271.4658	95.501396	83.18591	167.49666	106.65653	57.00647	131.48892	158.92352	96.01834	110.93065	49.51486	73.90709	157.27469
ABCA8	33.1289444333333	163.0587498	234.776598666667	222.056639166667	342.469968466667	83.9522214666667	63.5214068666667	71.3656926666667	56.070416	86.326034	44.0266816333333	42.1531966666667	42.7788474	26.4855956666667	91.4954947666667	186.014947666667	24.3058203	34.919574	250.440944233333	59.151056	10.4342574	75.2557605333333	26.3853355666667	70.3686376666667	95.695854	41.0838189	62.7168003333333	95.1111286666667	185.8439	6.1599642	204.758458	34.0064645	45.2515656666667	47.2203546666667	211.690678166667	47.1605153666667	144.668351833333	83.5568456666667	35.1695912333333	96.5035992333333	151.139979	84.6492960666667	175.25226	38.5738379	25.5564571333333	56.6364356666667	94.4930846666667	50.1206109333333	91.2529325333334
ABCA9	51.7608333333333	35.0885096666667	60.523295	108.402491666667	150.855	66.6086083333333	93.5076457333333	55.205137	47.7782273333333	88.4431166666667	48.1001153333333	78.383558	79.1996226666667	29.2460243	62.397841	35.7035446666667	29.5625076666667	36.847411	35.949782	73.659424	24.5387756666667	6.2219261	20.2229458	45.8820626666667	64.5581234	31.167431	58.6520183333333	30.8593546666667	54.9158026666667	62.6110696666667	41.077158	46.2358889	57.2596833333333	27.3304263333333	138.01158	75.2160403333333	128.5683	38.5800216666667	78.634703	37.4650542666667	45.7350876666667	58.182372	113.404786333333	88.9161326666667	36.6018932	47.6434046666667	27.0608283333333	77.0311173333333	45.6725333333333
ABCB1	57.836017	54.5150975	107.389677	37.4648075	148.19093	65.0644675	129.183115	59.34433	19.15189975	18.0343945	38.690248	73.155525	38.74496	69.869225	69.656821	102.00986	91.7503275	72.004524	57.3387315	80.787479	90.3976875	24.333597	74.215567	119.78421	33.609042	142.262115	54.94464	31.3565898	47.931494	76.50218	135.926675	73.489056	40.3089465	74.321598	182.45964	20.3823843	119.46157	40.8933525	38.513342	53.144267	44.043503	44.746666	82.969	112.538835	30.3722085	47.4619335	48.8214775	47.466632	31.953657
ABCB10	207.73413	60.380997	44.57512	28.126991	654.7668	36.354454	64.557724	35.624725	49.605118	55.341892	45.77176	12.3565235	63.48782	156.92183	106.86595	300.40063	212.21681	193.9775	134.00807	124.32952	129.8978	178.8052	217.83395	178.58948	142.2536	119.8567	191.9631	5.299224	118.43953	98.16054	66.95153	15.726162	125.15896	116.74571	890.22864	9.101745	15.099283	81.847206	130.37062	121.47893	170.86194	135.52316	159.84856	129.44589	117.79467	142.09622	323.8145	161.2128	107.19863
ABCB11	4.2568294	3.60754005	22.317693	9.805443	19.957125	13.9916455	55.85545375	31.031513	5.0492569	3.6876591	4.26079575	18.724038	20.9124355	1.64883335	15.15137	11.268769	4.6676985	7.585082	3.7439645	19.48184135	13.16842765	3.67341185	2.3171418	11.015507	3.955282	8.384122	38.20165735	57.273899	59.0319675	4.42135825	8.834543	25.065668	19.490068	14.93533	27.036626	28.9463495	19.983159	12.4381623	2.37598155	4.22513675	7.29024035	16.1713905	7.385532	2.96751555	3.7969255	1.5166988	2.3070204	11.31186685	2.20128495
ABCB4	3.6078925	1.93127425	8.0202688	36.926369	50.9495255	20.868665	49.6731243	4.2569968	3.9229618	9.68946085	10.6338415	32.7928695	40.342428	28.5836285	33.23045035	48.7437119	26.67674	8.8424729	12.8717515	37.5568285	1.2939129	4.74224665	22.0254786	5.7244947	27.476618	9.6108831	15.889491	42.592884	25.0073225	6.90534325	48.26469725	35.151266	43.014499	21.3408235	65.099852	12.5612362	45.8084995	11.5488655	5.6522997	4.42008015	20.872971	3.4802078	19.22469915	18.022858	1.29619425	7.8866224	1.96039335	1.136845035	7.63339625
ABCB5	8.181901975	3.046251375	36.42123875	17.72812425	8.07165875	11.387648825	8.232034375	7.28514525	11.4884064125	4.2550375	9.603050725	32.552491175	10.1628659	8.86878465	17.80349055	35.6600354	11.274560875	10.631462875	13.242633775	25.4686515	9.01716325	5.51657625	6.989225375	37.43204825	8.7408965	16.772922425	42.0631215	21.35990115	18.31063225	65.1204711	43.539973825	16.84437365	44.349777075	58.21967335	10.04001945	22.5911749	80.0233245	20.478725875	15.291264175	4.638051375	18.54469675	11.560660975	14.5075444	12.53675365	10.611892425	20.457150175	4.553259325	11.653779825	6.326845125
ABCB6	84.0026295	153.03256585	93.389268	99.49513	445.2141722	76.622878	150.208715	134.86155	101.431482	124.6417302	181.7754237	92.2157	68.56735825	185.19883675	275.61903535	414.911771	212.3281164	61.2149689	291.2128622	170.6519	169.0877363	192.2450785	104.97643265	91.5468288	333.12309615	158.075776	159.0097838	122.501115	43.124605	108.10087515	211.468399	251.2804617	144.1652775	12.52987	246.97690715	135.33636065	156.922829	121.65493135	121.1816078	167.111934	115.1802505	103.4823114	165.74839215	131.77540725	93.2554773	106.8925734	60.446352	85.2386261	125.7804106
ABCB7	81.64459	106.538666	42.17972	98.96992	175.2549	170.56409	191.40712	102.040596	88.97097	223.30591	87.644066	77.404236	189.86282	40.945053	59.795334	66.15061	73.429054	56.140667	105.50647	68.87195	49.14781	62.489227	58.035595	61.030415	23.109709	23.91588	130.76448	78.04142	115.52158	80.60001	86.18227	199.48865	194.54599	14.786712	189.14696	196.11859	104.269226	83.08922	46.49431	55.575035	91.04599	60.36751	93.49022	60.440987	111.55015	48.590694	183.47522	71.77758	77.86669
ABCB8	73.860476	112.879311	90.2094485	59.997468	237.5312725	103.179635	57.0146665	110.032212	119.190066	74.269087	68.1346611	131.612745	90.4157312	49.023606	105.975925	171.5194	74.0859815	54.006746	88.5264807	127.42703985	60.49380335	55.433599	38.53732225	63.23543	115.580119	44.0704365	107.7504275	176.0602375	34.623952	96.143673	119.701785	88.018475	66.948729	114.026358	230.9496315	28.16549265	148.2335245	46.577909	47.43963915	101.338395	52.01036425	70.530163	65.96606615	52.908205	66.606176	47.13452685	35.364208	47.0228825	42.6787865
ABCB9	60.3038953333333	123.962628666667	203.133910333333	139.201390666667	120.74863	181.928068	95.2911086666667	65.0444456666667	56.0615266666667	106.621058333333	111.133596666667	67.2456393333333	105.306425666667	39.10826	73.9311941333333	68.5926566666667	90.264089	32.8348144333333	126.095451333333	164.86155	63.2769336666667	53.1891475	122.290956666667	65.091891	93.8184876666667	60.7361396666667	83.3937388333333	58.1553466666667	74.8450243333333	46.0614937666667	178.392163333333	70.818409	159.24251	87.2853853333333	147.116206666667	60.537516	53.1432746666667	52.2987643333333	46.2586764333333	93.1359066666667	78.2382206666667	67.2081363333333	74.1939698333333	82.1115716666667	52.0150656666667	57.891017	39.984453	29.239567	63.7248673333333
ABCC1	164.236772	229.05282	251.613585	203.82239	505.805185	370.089815	265.09665575	282.474516	319.7196625	401.052954	176.914035	369.9480035	239.4605565	404.839425	552.14194	177.94432	269.4706575	181.6162	276.78587	165.87930875	218.042064	180.5196825	223.40762	252.6869245	288.859265	202.78687	70.2375235	186.116475	167.41015	158.7029325	298.36308	169.9404235	157.961763	60.561873	423.84902	130.7456402	269.68023	110.8832209	164.82724525	168.048165	168.534787	131.74126	237.849969	295.48975615	150.44918	140.0856525	156.9196915	124.3241885	134.17034
ABCC10	469.02706	590.045765	1116.02135	1118.05839	1067.30122	1334.107615	630.999665	684.070185	603.18284	687.315295	573.588935	336.382155	606.728515	256.7013	568.637975	432.018195	327.84391	175.0974375	511.581627	574.8797155	214.33311	335.4822	107.962715	156.859762	361.7097	228.9514375	343.8099	282.654428	306.856937	276.715385	597.99062	213.264005	346.30851	230.73333	939.0509	210.49502	526.150695	179.64048	692.70845	502.423755	406.958705	420.12285	763.02064	633.34432	348.278007	332.99628	197.8039525	343.245588	279.095508
ABCC11	21.2242175	30.4459505	16.7280198	67.29180385	21.71886	32.0254925	34.9116033	26.37292165	36.6971105	18.5992195	8.64919225	56.8773305	21.7444065	39.291419	36.417413	49.166228	10.522787635	7.3414365	27.2762109	14.7905717	15.7643499	10.84972215	57.6022085	13.06791815	64.109928	17.5156705	71.882383	17.425331	48.8410165	30.92064635	77.2808963	16.1620425	62.0885585	13.3027915	36.4102915	23.3917106	45.373786	33.703611	17.0714595	44.3422995	20.3398775	11.4269952	14.163084	44.6610772	23.2291465	19.1449865	10.57605	15.6562938	18.6979545
ABCC12	7.28475545	46.7788575	100.538051	43.539612	111.060045	41.636012	55.620566	33.667988	6.16738905	12.6178425	29.9534495	124.51779	35.8577685	16.4099265	23.570119	84.50041215	43.135833	16.968463	30.3739725	7.61081	18.624179	26.6160625	3.13090155	24.133793	59.817355	7.520259	8.096281	9.331324	114.708913	13.22951485	122.01875	74.661806	60.252318	15.921476	16.31412	57.9632865	41.827827	63.7957995	29.9263235	4.4043002	21.7103015	41.4917815	45.7955625	3.3480419	32.718592	16.6803305	3.77386775	27.051656	20.9867715
ABCC13	19.9447166	21.25645825	36.165361625	45.08815715	58.966514375	20.244429725	24.7124215	20.32232235	23.487119175	17.195496225	26.20244125	58.53309725	15.12712035	23.8204238	30.440231	13.871304725	35.55612275	11.043613525	18.491882075	73.09007075	17.2763695	13.733037325	14.6361734	26.317059875	28.12662925	8.4294868	22.621425425	57.985768375	50.768382	43.09844525	89.9249505	54.720878	51.75317725	51.77976675	56.24303025	13.206087075	26.20714645	14.0065705	10.993239375	6.9376515	35.040961325	12.418377675	21.5469175	18.4736171	17.705266825	5.67353455	6.24876315	8.880279275	13.58711785
ABCC2	3.7376957	2.5634544	6.058261	40.813072	4.2322054	2.9421453	5.4238243	2.4700415	2.7164788	3.210213	2.2093651	12.968775	5.1684628	5.573052	28.41944	25.707254	5.0381627	2.1045625	2.4007049	4.8197703	3.760231	2.427103	3.968966	3.7095582	23.540009	2.4869392	3.389663	16.80513	20.116402	3.7891831	12.996818	6.5474653	6.568883	35.896496	5.9361334	3.775748	7.570342	16.500147	5.8504896	16.59242	18.00226	4.9296227	28.252085	2.2001238	1.877872	11.989479	1.5525947	17.049175	5.42941
ABCC3	7.35320414	11.03660334	28.9366	19.0293904	29.66637	27.7811544	54.4791468	27.8880952	10.77247626	22.982661	17.44647266	75.725358	11.918197	10.78314326	29.93183334	12.43139952	5.52346396	8.7691846	5.53322092	34.0680497	6.52267012	14.78807318	14.55144748	21.22828258	7.18579112	15.3697446	59.480278	11.5743569	56.282364	18.9385172	48.742123	32.0617099	41.84947806	71.9603148	42.7265076	15.2853975	28.49439554	46.0874628	14.1008694	13.50335886	24.1398972	5.24984174	12.90132652	23.99557978	10.08561922	6.82473806	4.52735102	6.92796786	12.15817684
ABCC4	32.112263325	31.647958325	19.293875	28.827794	118.84835	14.8576305	58.58024225	13.617035925	25.98565745	24.055694725	21.506281025	44.50914055	27.79837135	26.3104955	19.06343125	28.845691575	25.70021585	29.61692855	23.921478075	32.507300825	18.123183625	23.4450492	24.45012975	41.962966	25.99066395	22.702575125	46.72831525	39.90432	9.57886025	32.80222975	46.29842125	6.82664625	61.07720275	18.426006775	100.49110725	16.49603795	26.765297425	13.965988725	14.35621795	12.479349075	25.350537425	27.953183025	23.03986075	8.545096	24.02923485	15.49653775	51.593984275	35.55954575	12.3839759
ABCC5	900.513793333333	845.87803	525.133663333333	764.753901666667	1964.8550276	600.574797333333	510.9156	655.600653333333	859.579905333333	627.302426666667	537.339506666667	421.51171	473.931907333333	1043.10722773333	1361.73673333333	1406.36260666667	1254.00622	519.174582	1031.672659	1284.90897666667	780.638018666667	1052.659941	630.989863666667	796.944698333333	1742.28695833333	713.196603333333	955.114976666667	787.577876666667	822.366056666667	1156.48329346667	1094.61893333333	786.094586333333	1152.88501	886.1586218	2465.90149666667	710.733940666667	1237.436381	843.312086566667	712.858243333333	518.908761333333	707.005646666667	549.961241	772.473465666667	671.718779	475.609456666667	604.10502	361.438934666667	577.475064333333	564.576766333333
ABCC6P1	38.389362	5.293284	14.726327	4.3273544	7.007009	9.345263	66.27812	2.8063521	31.49399	29.279654	25.029345	20.455008	46.31102	3.531872	3.1764724	38.747536	24.904726	8.162008	1.8776883	67.40393	4.439862	33.09725	33.161762	12.475053	7.6903663	20.018663	3.7816865	66.98375	17.263657	8.854509	27.704174	106.43552	66.542595	13.145183	66.58017	4.735111	4.143351	28.700392	23.188953	23.799826	30.622189	73.9053	26.996857	2.1595752	19.184698	15.394532	4.4749007	12.949309	2.3047721
ABCC8	371.20615225	373.41464915	519.071505	551.741535	795.2574095	602.4601425	290.855717	652.1779805	384.90497725	474.228045	492.051472	315.3015935	225.7399825	283.50335425	448.1592069	509.9200923	255.21589025	157.36551235	340.82982975	339.703772	150.98276315	246.2825732	245.212645	295.5179905	315.717315	204.5160041	292.5076965	290.8090875	340.813253	439.0062855	540.0241635	350.67286335	454.416342	202.91574225	1047.400602	337.89703475	421.2337965	275.437739	326.2823785	243.6698115	305.2868785	236.99374265	365.867397	211.2392775	236.1893686	214.3333105	137.4590841	190.539258	314.1478713
ABCC9	28.7310178	16.83414486	65.041851	39.9799396	47.381512	21.48429112	25.23118076	5.05548024	21.706290854	29.81147832	16.8604018	38.7246618	23.47729198	12.58472128	33.0370142	35.94215388	16.07754574	12.60060806	23.71448448	48.210702	19.03493162	20.64588864	28.600335	60.2503472	44.30940542	16.87496642	38.1609526	30.8656716	42.185059	12.07327014	86.4289184	3.71179498	25.14254386	49.39812334	63.68818	45.1633736	13.4221538	30.6386011	41.6100496	31.0207914	21.54972474	25.85874836	40.3177416	33.99123666	24.1352516	6.88833296	30.9244356	12.88662964	14.88730054
ABCD1	8.72387	90.444176	167.3336	125.95625	61.479095	89.625465	278.20248	103.53214	68.98522	99.90469	33.247467	125.9998	89.41968	2.0134618	86.92956	137.99419	55.379936	28.872993	34.276646	22.782234	55.361774	21.426493	11.686246	164.58969	41.36859	45.28606	11.339019	25.791056	55.292355	7.4555726	104.10472	23.964775	9.123884	48.9007	87.020004	15.699302	140.45578	85.29906	5.75888	71.59228	27.785454	45.19987	58.51527	13.904927	7.744123	23.416948	13.95823	10.37053	17.306034
ABCD2	5.5986333	28.075947	63.566517	44.377907	4.6755004	5.572289	16.556067	20.267027	28.225004	34.24609	3.446875	73.25959	23.728418	2.3341181	3.8158672	2.538393	8.080696	1.8785881	3.9719322	46.987724	15.779632	7.6549077	29.201424	3.1818328	1.4957933	25.354479	16.372992	6.8764358	8.665612	34.186756	29.505087	7.057811	102.068726	10.388911	81.25617	6.1956697	51.920986	42.224155	7.908701	7.370827	32.46362	15.37948	32.986755	31.186113	11.681979	20.618904	5.7721634	8.248544	10.3251295
ABCD3	848.542313	413.920757	398.5735115	346.1812615	2384.37624	340.197313	204.03126	255.3190948	475.7112055	357.0396225	436.716836	304.41562	427.21889315	667.32826	428.918715	592.7139365	475.8005715	612.551957	486.6076395	464.3332966	503.7279535	559.962438	524.0621535	322.7186	437.135927	407.700997	254.8764902	357.8890275	322.5533325	267.334002	251.6411325	396.26446	259.07956	227.8195053	2362.3300535	209.40046	253.7621	355.2293895	599.03079895	522.797563	604.903515	689.41477225	843.9958705	668.413626	642.140996	597.17875365	729.2266263	703.845466	718.53941115
ABCD4	128.608235	103.0790345	120.696358	122.880035	433.93228	111.96823465	35.00071075	82.388578	72.4690325	46.3899485	66.4030615	64.402401	63.64583	163.990263	242.578976	213.2556285	102.573065	94.217885	143.66817615	205.753673	127.8260965	86.12154125	69.01106	110.40046	150.529382	47.60321915	108.6403965	120.3086435	149.063145	70.2943348	143.3335375	121.5257165	54.798229	83.2615135	348.966955	133.544689	134.626721	108.055642	68.94110075	92.051938	96.32076	107.4340785	197.57687	77.554197	61.02689725	59.1979565	49.7024665	101.58344135	121.635538
ABCE1	347.01735	375.56557	216.035905	267.32831	1211.23567	409.1648	172.814345	248.25321	280.252455	469.95671	330.99659	235.31006	342.59587	566.608275	370.929735	326.9511	412.11717	413.859255	269.19344	329.36254	451.60382	370.8357	353.53532	408.01794	428.942715	368.52835	265.438405	246.305425	313.56505	223.853225	235.27664	111.29264	176.5178	150.011998	1504.69085	291.702455	165.950935	234.827455	343.210595	300.79861	302.93762	294.399875	206.965925	251.259075	238.80716	258.865465	660.2267	430.608455	267.88219
ABCF1	185.13103	283.77176	192.4495	128.05632	1296.6786	251.85878	152.67442	398.86234	325.0375	352.07916	344.08875	267.8941	396.73694	172.52646	234.7797	113.14183	333.03778	235.98032	309.2269	189.81163	326.3533	254.65575	460.3073	372.3435	350.4552	400.20627	212.4619	148.452	358.35043	417.03955	149.20085	739.8279	479.92133	265.85858	687.7382	517.1186	39.28762	232.53017	176.52373	276.71927	302.1575	330.1204	161.12128	160.47588	494.57196	241.23743	95.51063	206.78644	381.66397
ABCF2	75.4474437	98.31303	99.1216968	115.4708184	281.725098	138.02185606	124.0739788	194.4984284	109.2946778	145.0621764	117.20145662	163.2560284	136.8332586	105.2288372	96.08046808	14.5557952	114.3063862	98.614671	67.73718916	132.0267098	91.9804718	81.2588572	90.6944954	140.844005	103.648429	122.3329454	106.4054794	75.576778	91.6361456	178.3446072	68.8729466	161.71446628	131.9014926	127.3295517	255.312162	158.7699762	127.982714	94.7139382	84.461712	55.853418	103.6636708	116.269832	47.4734406	75.53218432	99.5321366	74.7110226	48.4530878	79.95753828	114.171854
ABCF3	38.773994	98.81486	40.536316	21.312704	371.2591	223.13188	98.42358	67.132965	151.21806	184.99893	94.84062	289.75616	139.29425	59.163475	193.05757	102.24107	102.39457	66.591644	143.18315	27.582619	106.15961	95.81927	119.816795	132.63716	85.52602	132.02325	100.656654	30.546293	54.567017	119.85436	123.721436	230.12187	205.73958	145.6741	445.64456	81.390816	195.12672	82.695625	132.745	14.700173	105.72109	94.42582	8.5149975	106.59542	77.844246	65.40436	15.642083	82.89483	83.26066
ABCG1	226.5258685	332.989294	397.32959	517.1780025	868.6665475	305.33542	327.3473785	316.5535025	333.31615425	423.11457	249.83524175	334.850775	303.6822825	86.52273475	236.51143675	207.88359715	144.693382	414.582389	341.6905545	289.6885615	124.12988875	225.243624	108.8461175	95.9084885	186.38152625	115.94097275	358.97322125	207.248685	295.1737375	143.86766775	216.069625	196.22886025	167.9087475	187.59618	976.4419075	248.01858025	291.37535	217.820667925	221.6914975	173.6638335	294.6326	140.217901825	163.397805	343.30519375	190.7684265	202.2640815	231.81912925	249.31624	210.29734225
ABCG2	166.67265	169.13951	251.0695	180.75961	400.5159	154.37323	235.27916	221.40999	75.81985	48.259552	80.67016	100.710365	101.93481	141.28859	36.01857	237.59079	74.39008	97.28649	243.53572	70.598	124.94587	139.68967	59.744926	239.08768	40.504078	133.08955	150.82631	277.21225	119.03937	31.149723	265.3076	259.4338	106.52949	25.078644	488.74396	103.38441	188.01898	83.96064	74.28525	98.372444	111.469696	155.82568	231.376	179.92265	138.63911	153.60904	188.42982	102.001564	79.05239
ABCG4	145.74017	537.2076	595.7236	728.92224	352.19366	1099.3721	695.3053	545.33954	655.76697	771.63086	259.80878	931.97455	1030.0907	143.14503	120.75229	197.49628	107.76882	92.00779	192.07019	225.23787	109.708115	78.13852	90.02878	298.40872	160.73766	55.869644	96.07842	234.09628	171.31805	177.69235	187.72845	21.14763	258.82483	268.3648	378.67963	174.90018	204.46742	77.69141	147.3042	210.32275	120.53174	163.28935	219.46954	104.228035	147.87653	167.858	137.07883	162.85866	152.68336
ABCG5	10.75202	6.539803	3.862229	7.4745364	12.829686	15.089986	35.522514	9.92902	15.253191	4.242269	0.9990776	117.18873	9.794101	40.782887	3.8380423	6.6984324	39.720993	27.743374	57.8165	49.256298	1.1226631	39.10426	3.3681965	5.5828743	2.7574017	27.816711	3.843078	4.2095113	34.72641	4.014441	27.222654	4.337051	73.7038	73.586426	4.8398333	55.94485	21.675516	52.265026	1.7922338	22.879152	32.2911	25.026484	3.9830408	43.99665	18.128824	10.158612	11.402593	6.5487266	3.1588385
ABCG8	10.136245	11.822494	39.51598	28.60079	5.1279445	5.997902	123.89529	14.974479	9.95834	7.857243	3.2998374	152.27296	12.916613	5.305597	6.2150345	59.54011	2.2870088	2.2722511	11.006381	5.1574616	28.986908	3.8061779	3.4306042	8.265911	5.3732367	13.270912	6.956186	33.88284	78.413414	5.659513	14.734179	17.594017	8.045796	54.010174	9.438281	4.917195	27.862982	47.517708	22.357544	39.868313	10.182304	3.5597444	34.218437	6.154911	3.1757667	7.1406317	1.8382183	2.33904	2.374782
ABHD1	23.796621	50.7882233333333	153.188586666667	78.386968	94.5379556666667	71.695791	81.8961623333333	45.6350926666667	60.8403666666667	71.246273	31.4586866666667	101.83099	70.51826	31.594086	55.3965763333333	32.802047	25.1814839333333	28.1693434666667	36.6836816666667	48.1155933333333	35.436106	31.6583538666667	35.6831046666667	72.8745463333333	29.6203614333333	17.3609164333333	62.9856521333333	59.1661833333333	78.012901	43.537792	114.79825	32.2491856666667	88.5878966666667	75.9132306666667	117.448981333333	19.3207024333333	67.9716506666667	41.8533642666667	35.2351953333333	60.0485073333333	51.3545363333333	22.273587	62.830151	14.4231003333333	18.9331766666667	17.8944252333333	19.2427523333333	16.173306	20.9951656666667
ABHD10	355.9084675	480.819829	387.0244565	474.96484035	2233.326185	589.65090975	443.49555	477.3659125	508.7876855	700.5981265	371.29554	405.015177	459.322135	521.048675	557.2191465	469.5140355	620.8060135	645.37951	715.180905	397.2288405	714.6973	556.93294	867.63817	766.14912	423.28239	552.8098625	440.142945	701.23197	597.76335	785.0550935	410.31748	988.071785	674.842995	761.920511	1276.16696	931.133215	556.21255	766.132028	346.546995	608.021845	560.19957	521.2283325	408.0910965	424.22645	626.48819	496.69916	522.75824	408.230203	676.28322
ABHD11	56.9110120666667	84.1223471	152.374280266667	134.776719	169.808775433333	144.713192933333	153.097867666667	103.786404	90.3850647	104.862208533333	58.2749584666667	168.212169333333	91.1840756666667	35.2768584666667	55.0262988333333	78.8729161333333	84.4742897666667	61.2273021866667	98.9997795666667	134.529595	43.4252810433333	55.0407738166667	56.5214013333333	52.7680985666667	73.67927	66.6311711666667	79.9405046666667	128.023085333333	111.778746333333	26.5136615666667	113.0352172	40.98859	99.0042893333333	97.2308226666667	144.654537666667	55.3902423333333	93.3044983333333	103.495934666667	88.8300773333333	82.164258	113.823680666667	66.9543193333333	95.6401018333333	80.4320493333333	78.76021849	54.8866482	18.2950679333333	48.8233173	23.1162272133333
ABHD12	111.6042	191.045276666667	359.88639	353.669816666667	419.966726666667	205.6623	213.411768333333	353.489293333333	233.839946666667	368.398666666667	203.505656666667	231.457262	315.6807	322.87492	267.790373333333	249.39009	328.786803333333	129.525713333333	270.77041	276.216343333333	374.208706666667	245.109186666667	257.681303333333	278.824733333333	271.84409	300.779653333333	180.708693333333	149.100746666667	172.931936666667	183.431596666667	202.055426	226.623063333333	211.934966666667	295.818813333333	395.67132	274.59318	150.987296666667	162.80655	149.10048	163.927765333333	224.681106666667	131.283174666667	145.03894	99.0194033333333	151.208746666667	134.58851	139.333928333333	146.526993333333	272.281716666667
ABHD13	104.6127475	44.6967275	37.747152	23.30442985	269.919785	31.6166935	27.96652885	51.488531	61.9418025	35.1996415	64.8101065	46.6610425	36.158357	119.298485	83.0253475	98.106802	65.127491	60.407203	58.127284	35.41915	47.5783845	73.17309	47.116791	47.1432275	88.5257785	35.9947205	33.6451225	76.642099	66.387567	40.78616	15.1132485	65.556017	72.1607185	82.6516015	488.61404	68.706755	152.920015	20.833067	51.623153	52.410907	65.854428	79.9009765	73.34432	95.34078	78.177555	60.6574525	176.39093	95.172825	74.588485
ABHD14B	6.14123	94.59941	157.51523	158.9735	82.494385	50.32129	175.06358	109.927414	6.299192	91.77042	100.1046	10.431069	11.184909	19.24744	75.720955	6.527276	9.385643	50.988674	71.68918	18.169624	1.3472818	18.371	41.438015	5.742855	174.21222	40.96316	91.31673	29.233328	136.39522	30.90043	155.21292	87.27337	8.976336	8.583918	180.44185	67.74802	45.535255	51.612522	68.35396	38.289856	13.741356	9.254546	79.010254	3.9179697	40.50083	43.609882	25.379223	23.817347	10.011328
ABHD15	32.433685	2.5846467	49.041355	6.365831	37.41774	12.610823	8.306385	5.4619393	23.893028	23.080473	6.4786277	4.504392	7.7887554	24.42717	3.4313395	3.469362	1.6422367	2.8481612	16.035412	34.093166	2.6862457	8.271348	4.127567	4.370937	27.521238	25.102537	89.798546	46.891045	19.493317	7.7626595	7.9451017	13.59687	18.014683	82.40958	20.400944	10.676833	9.55507	5.538463	17.452879	2.6777449	8.033754	6.776916	20.783998	1.8306712	36.014755	14.21686	68.42045	28.344032	37.792763
ABHD16A	165.7303925	118.153857	116.26933	64.7220885	618.2230785	106.4901445	117.567018	146.1265215	133.329832	138.3801255	180.8625503	224.238875	106.170682	217.1430585	353.0467615	42.46302585	216.05969	127.8311807	208.7544902	129.159943	264.5262575	190.736438	198.1630465	193.47673	209.781696	225.2853105	209.2835	269.114518	276.205558	248.306236	146.9714325	667.4922235	236.0160415	234.0495215	574.8760025	482.3793643	217.9071	180.3765865	97.82146	298.58091	219.019385	167.6889425	120.820821	127.8461305	221.011797	193.7442955	72.5213485	157.2095385	313.6507705
ABHD16B	3.5440445	2.699898	5.7026143	5.1757503	4.5226164	4.425215	7.763562	3.5983493	2.3689272	3.1727443	2.636955	7.085179	3.5358891	2.68847	3.775757	5.5020957	4.291335	1.7546116	2.649325	8.458444	1.4208746	2.3939495	2.1426003	7.633506	2.822137	2.140217	8.157206	9.002545	21.683159	5.62832	11.233743	5.3085756	6.8303595	98.03801	3.8655283	5.5826435	10.164984	4.145216	4.3286486	4.313711	5.032064	2.0983038	2.3156075	3.180921	2.3984308	1.6722162	2.1175447	1.574803	1.3897357
ABHD17A	325.05148	1036.16	1879.1091	2685.5825	629.69385	2200.025	1454.5887	1751.1725	1230.6115	1939.0768	1153.6605	2554.2385	1271.8947	274.32715	616.4069	820.70074	599.5688	405.8183	730.1831	685.5482	411.3088	318.45248	427.50516	387.79306	481.27887	531.21643	414.40485	358.0305	181.08998	285.79468	680.415	1070.5706	892.1288	669.0101	1481.5049	885.00934	390.5153	572.34344	213.83894	161.46297	353.44717	377.5105	388.44162	338.42694	302.76007	285.79877	4.2775326	343.70798	573.64526
ABHD17B	418.022531666667	660.025265466667	724.067698666667	929.1458798	1837.63245	798.123385333333	665.384373333333	503.85808	804.424453333334	892.059300666667	607.194630666667	521.766816	771.96376	415.883187866667	340.191883666667	385.313611466667	404.353146366667	270.564455666667	595.069542	403.253212666667	311.713457666667	440.923008333333	318.0478152	303.672811666667	594.660846666667	317.543912333333	188.226685666667	167.375347	220.182767333333	188.099477666667	203.416147866667	130.446320666667	182.380943333333	143.301965	1554.570187	122.905072333333	242.483591133333	250.149372666667	549.492678766667	595.099967666667	665.134272333333	702.181455666667	638.241744333333	765.632147	538.217463	542.397985333333	639.167764	694.0147475	442.2132394
ABHD17C	187.71132	92.599335	111.4899	121.20794	377.82077	59.413303	177.88972	126.09671	161.29546	19.800053	72.20643	72.42891	61.185307	285.3116	285.27798	292.3073	170.46286	251.14255	167.08972	145.39433	263.47025	186.68037	272.48077	309.8204	271.35895	244.21289	214.3146	141.79662	143.69537	135.57712	103.60091	150.7264	129.8411	70.56251	546.6316	148.66049	76.88512	148.52763	53.945877	111.753174	204.15523	106.702896	157.84789	96.95054	134.92937	160.97653	244.34421	174.39374	112.93061
ABHD2	173.3475885	224.797655	209.669347666667	202.050098	952.476555	206.090335	240.308699333333	188.093172883333	140.367104166667	193.9163125	186.24890315	228.529568666667	240.893492166667	208.242430916667	249.2317255	229.057073533333	223.198771666667	167.925071833333	211.5449	297.106671216667	243.450250116667	194.226123916667	191.003762666667	192.3670815	223.855239333333	198.124238433333	299.257896833333	182.082490716667	209.724962833333	210.407223416667	203.959296666667	321.606941666667	226.86059605	231.676905	660.013344666667	211.00046955	261.2973255	193.2477645	204.98887275	207.168675333333	195.214749916667	181.014457166667	241.255706933333	264.9633925	163.476298833333	210.175629383333	39.95009	206.613277833333	255.251627
ABHD3	149.12465	65.24605	83.3438	112.33652	815.949	164.49649	54.25092	4.650731	76.23081	88.54165	50.611908	168.1738	100.61055	102.00874	18.412485	195.06024	122.36911	82.79956	212.67137	136.84547	95.74095	105.571625	120.49697	197.35938	143.3582	116.124695	163.18355	97.08225	102.97399	77.89372	173.88754	113.56888	137.12036	193.07391	1133.001	125.23285	180.38383	104.8438	137.33698	98.118614	244.3403	170.89987	496.75278	138.87297	98.526184	93.71144	240.17142	180.08478	183.34688
ABHD4	104.0438205	158.131598	355.775455	333.15593	230.871519	212.792139	359.4205175	195.1865135	228.458355	244.6537825	133.489927	272.8708785	230.9023225	107.901822	175.0244795	130.548837	84.3455985	74.819263	72.2652758	152.038706	62.146129	50.65299015	115.6036675	177.523357	113.3147415	74.95591465	52.64342	91.0861665	34.028415	101.32876	59.701865	32.4403367	40.8138355	104.864872	390.96795	93.767762	108.02992285	61.294165	60.830794	107.764874	105.01872085	64.6467085	85.758776	110.3297625	60.751029	44.703177	28.7439812	62.173091	69.7731815
ABHD5	61.7506125	60.76679825	46.03053325	70.6387145	160.39514625	31.0190236	76.95625125	41.81059725	45.574558125	63.861048	22.735199725	78.7566885	44.298773925	49.895903	56.625164	37.19080225	50.2045336	45.474707	41.301455425	108.9767848	50.449428775	58.214357175	54.2091505	62.51321475	41.98705375	61.7592191	77.3002485	74.6009485	96.76100275	44.7885574	99.89163	72.0221425	70.64335115	76.2915555	191.52650675	20.58478395	67.69741555	53.307150625	39.759528425	59.33340825	85.1978901	45.315843	27.7255452	42.623101	56.24525675	59.745528075	85.46102425	41.5823626	41.44382735
ABHD6	148.8178	269.7238395	194.9243195	215.0411745	909.3917475	248.7389475	162.36290375	200.76880115	285.549874125	372.75739875	231.196699675	250.6252005	392.6348295	516.29171745	399.04132875	292.014804	559.64142115	280.95577575	382.9655795	335.245262675	672.63951925	473.741729825	627.0619445	562.71656575	542.86565375	673.822555275	311.82797925	189.96095	296.921516	305.97564325	233.67520075	260.59013975	184.5732975	214.13816275	527.5698125	206.65533975	205.755182	314.057210675	210.31505225	229.04585825	281.211955	236.56095425	230.56432475	189.39687075	310.9265196	167.821323125	214.35388975	285.81019775	394.5708759
ABHD8	34.926224	107.82951	137.068	228.40125	207.8217	277.7466	326.3448	211.4179	145.89914	249.90013	70.1532	291.7304	226.12857	81.43973	154.34528	10.705201	158.37938	112.13202	93.09159	179.96997	65.933716	80.72613	100.00676	9.829269	117.74739	69.17121	46.41426	96.323425	60.67785	85.47561	66.07359	125.0502	180.82402	12.210775	355.78394	202.2265	15.144109	115.1996	17.533585	18.548069	190.13002	126.85083	94.12821	48.52924	59.2394	81.703255	2.8768308	68.57852	84.89581
ABI1	696.924661833333	375.211624666667	196.013845666667	217.763079566667	1868.49259533333	216.761974633333	192.795833333333	235.430152333333	304.693260866667	280.653719133333	357.724968	235.360963333333	315.808728	939.844122	412.922111333333	324.957733333333	663.890635833333	477.104028666667	212.453269666667	366.697166666667	894.506282	617.922165333333	1047.724523	727.517989133333	527.263656	710.984252666667	270.471678	267.682321333333	223.449915	263.192660333333	206.428493333333	154.655162766667	201.977951933333	173.421179666667	2506.28813	85.65159	197.176141	258.976733266667	364.340305	317.246725	268.817764	311.509527666667	217.5881125	281.0868991	243.709010433333	297.553663333333	662.062257866667	443.135685833333	347.743123366667
ABI2	1354.19539857143	1976.83629571429	1078.44281028571	1085.55507942857	4461.29336528571	1189.40554942857	1054.87620342857	1544.29687828571	2162.459675	1512.57428442857	1567.97303571429	815.189829385714	1415.86213657143	919.333693142857	877.706126928571	1092.15905428571	814.611291685714	1102.53895628571	832.7837616	744.171610342857	947.035475828571	1051.52645634286	776.265288428571	771.160903885714	811.973148885714	839.641006828571	1096.28823242857	1007.14425642857	761.971619428571	1059.284963	912.197238857143	808.373624942857	1043.8115755	1223.61699485714	3804.34460414286	815.028049914286	915.873391142857	1305.408419	1209.84534934286	1588.22990885714	1142.57680585714	1089.39377405714	1245.84190234286	1767.76992557143	1359.60171142857	1516.25517442857	1143.88378878571	1198.54699732857	901.561646342857
ABI3	78.39295	138.05806	456.49695	321.25055	238.09836	186.94574	349.4155	203.92023	136.72108	106.76174	116.738625	191.85045	190.40755	32.19107	112.10627	101.68174	11.165859	48.529694	55.710133	122.29359	37.832176	37.224987	116.13428	133.58676	36.81776	58.93065	21.06172	71.55578	42.42362	86.36861	37.101532	9.437542	15.820305	19.807152	250.01596	45.315872	118.83005	17.696564	37.122143	89.873695	149.8912	11.06856	32.49682	42.93734	19.425846	35.82095	49.224358	44.28729	46.28125
ABI3BP	31.0732682666667	43.6184837666667	32.3050491	29.2831129	176.006171	38.5099431333333	33.2059296666667	35.0509756	11.3276903333333	30.1821696666667	27.850555	98.288358	36.011148	39.886048	90.7259293333333	107.39811	89.2904528666667	60.529468	12.8701538	44.5372722666667	36.3640663333333	16.2368554666667	87.4946955333333	84.6024906666667	31.9724276666667	51.5858921	23.7498423333333	15.9471491666667	19.6109833333333	65.8714183333333	19.1124775666667	39.7917932	32.5445395	29.1093763333333	116.288457	39.846957	100.16574	19.271796	24.4350965333333	9.47499	41.6857913333333	20.5607536666667	18.2238208666667	25.817878	16.1831496666667	13.4273733666667	8.80039906666667	29.5891016	5.14804165333333
ABL1	381.00473	238.62312	241.05293	199.83504	1049.2234	211.97308	248.28407	229.56664	172.10283	93.23324	170.52988	154.05435	134.67728	244.05089	314.51886	532.116	243.57292	211.15463	527.9726	365.082	113.76806	237.77835	181.0033	115.83248	141.60483	282.46396	56.4263	156.50404	336.9197	318.66736	439.32974	226.02443	267.87552	110.61422	1124.9329	327.1557	126.21357	192.64726	258.9267	299.3724	326.94022	226.27931	322.86322	247.87877	201.86484	233.79088	29.619608	251.08405	367.91574
ABL2	160.994751666667	171.168250666667	142.612754666667	149.60993	518.741508333333	134.108168333333	114.845270666667	108.989736666667	132.049492333333	104.66196	124.515820666667	93.5143471666667	164.042343333333	322.137686666667	269.507711	154.796996666667	354.832561333333	173.199604666667	203.220741333333	216.977166666667	338.155303333333	229.995014666667	327.848056666667	380.289163333333	229.244606666667	317.131466666667	221.168020066667	267.752975	197.593000666667	161.599696333333	224.960913333333	264.814041	183.384951333333	249.672587333333	503.775773333333	297.862442333333	163.338946	282.226989333333	136.437297333333	192.603273	163.379542666667	148.717883333333	134.994914666667	176.874619	125.677713333333	205.645884666667	302.164381666667	148.231568	172.78565
ABLIM1	1009.500825	546.805285	337.97152	442.380925	2474.706185	147.365475	673.6269	409.02784	371.86005	174.882725	646.03519	296.828875	429.61398	540.2623565	978.295805	829.784835	617.97176	1397.51119	985.13519	421.07101	638.977582	660.08969	770.3514575	476.51761	534.05298	746.163755	535.225975	998.59214	542.92428	566.616445	860.805815	781.271395	504.0369	621.87943	4223.99835	925.31417	458.80663	803.25729	646.836195	709.528485	668.178645	479.18172	896.66157	809.42677	593.04552	585.633645	587.0471115	646.817415	804.707185
ABLIM2	127.6088112	116.3232758	174.6510136	169.929218	344.174065	142.2703336	184.684134	151.951266	95.470043	89.5846266	166.1324756	218.452724	129.3651162	79.4095362	91.883083	101.698242	93.2045986	144.5792252	146.4033348	159.065137	63.8804228	64.505348	61.95318144	106.582246	75.59339352	86.321916	123.89934	202.1483248	183.5551896	203.9275372	133.56371594	272.0627512	148.67200786	127.0426194	404.9947888	174.5610042	187.1285978	171.4717916	131.11663748	147.0213692	233.1993182	136.26761062	117.6221128	102.0471006	151.0348212	194.7421494	31.9858182	93.7467284	179.5661705
ABLIM3	96.76156	43.03563	153.48628	129.2289	213.82283	9.161113	6.9512024	106.01563	59.389652	14.3175535	43.505505	139.74365	41.454117	101.35538	163.24374	192.81473	55.600067	89.04676	126.4366	25.021461	108.20528	113.049866	65.4143	9.698984	115.436714	87.75014	37.714077	185.87825	24.116997	42.77625	113.77296	143.76347	158.90826	159.46022	343.89297	284.2072	90.109024	156.19687	64.54736	69.920494	111.74651	103.18496	40.509266	96.50312	113.89001	51.13846	19.77931	109.52813	83.4065
ABO	34.227007	38.20761915	74.948305	67.3642495	18.5107415	30.31201215	157.6484625	53.8810045	31.91186835	10.55700165	21.68890175	9.322327	27.568929	18.913019	10.178726	19.0858745	12.4028015	2.8235502	5.0771923	70.665262	3.50728525	16.81689995	3.043062	39.176773	16.41986625	8.76257825	9.1357175	49.2626008	55.005275	21.3078445	57.84078885	15.82326875	7.0140356	11.35678565	74.500006	13.68172815	53.468911	25.1400195	5.26169205	50.7510745	30.294156	11.818367	67.68213	29.9539125	7.179201	7.375552	9.8850277	10.84603665	11.907808
ABR	757.59107	881.24407	575.005494	592.496603	2831.246788	742.442565	418.924005	992.6532515	723.21413	863.40925	1090.725053	798.13793725	933.49733	1101.1108775	1458.464595	1254.7232165	1386.433825	1614.51132	833.6127065	708.0690875	1225.33115	1254.676905	1045.51019	1303.449445	1204.184284	1120.877918	1061.21237	1117.1396025	905.077315	1283.3351	756.40505	1897.203555	1271.8113575	972.065005	2568.28739	1903.40552	976.382494	1092.33251	876.65783	1074.422925	797.2077385	915.8478175	625.8779565	666.888749	953.9879735	919.468543	92.96152775	777.574217	792.777145
ABRA	8.8131908	10.3349163	5.78816775	7.6183967	28.90402215	9.00207015	63.85593725	13.4936122	10.16306135	16.625631	3.47828825	80.787728	20.3406783	15.39686	19.9007144	6.44021485	2.7217627	5.1822754	9.48350335	4.5174309	9.9202287	1.40851895	7.43714115	42.025837	20.32839635	22.06424025	22.4710965	5.6841965	22.0280385	37.64207975	14.697775	35.3605585	64.82337665	64.9722228	35.4404864	18.0963695	5.5175192	17.8562445	16.60008295	5.28306925	35.9946425	13.13300835	13.7854521	14.49461	9.55258535	12.45792035	11.4243155	15.66549015	2.57891975
ABRACL	238.04218	96.74765	2.4935892	97.1994	1424.344	122.2969	42.56054	73.39185	94.868095	103.977684	111.46392	155.4645	139.74312	497.58035	146.26671	9.61717	320.4452	566.4018	131.82477	145.9658	374.02686	418.80835	328.73953	300.7746	341.62036	297.9318	93.46865	187.79402	10.835413	213.14923	274.34677	55.358868	105.64356	123.135056	983.5218	96.19763	219.99939	312.94373	364.78192	256.6212	217.98006	497.92087	184.09058	144.68411	474.56647	342.00925	826.8022	481.5455	398.73282
ABT1	18.849695	6.789742	22.019184	9.983611	113.58414	8.379803	88.80808	39.006367	72.370056	6.43205	71.5204	34.122784	24.601347	127.31026	86.06006	129.86836	86.5062	102.65373	133.06285	14.947396	123.14925	108.52838	127.253235	90.12939	54.29387	38.21076	17.21091	18.111942	71.36882	141.6829	52.497757	121.99565	68.022446	80.72973	178.25964	134.07013	11.226679	40.835857	35.681797	143.69862	134.75078	90.53085	105.87449	45.20549	137.5571	97.24125	19.499456	97.32236	126.447556
ABTB1	29.81715348	64.8649191	119.8444666	115.7364034	84.43603828	108.9272924	55.0764612	50.60833506	78.48840116	85.12881264	45.81712904	122.5840159	78.0546836	66.40762384	48.0436968	73.50261808	43.38191372	22.42282752	58.13546248	76.25265644	33.18723096	38.6833355	16.67655	46.5072425	30.61364208	37.51490212	48.12880654	50.2378593	72.4424596	45.7755574	92.9549207	96.2526144	74.1702206	75.8596712	134.4589862	74.68711116	51.6680714	48.60621212	41.44818234	36.4463337	68.8916476	40.4009541	31.831182	35.40293094	24.22445498	19.3914446	10.91390464	31.2045024	32.35637606
ABTB2	16.24442175	40.5330526	64.5157955	62.320473	63.4617592	42.6063215	34.7344545	70.41710025	32.47352015	30.940711	36.02490645	24.639397	43.8269725	39.29519675	73.233245	9.92963585	13.47336285	35.3925534	168.8985956	35.9181195	32.4215557	22.8145333	17.2653047	14.4443485	42.293797	17.30398185	15.8747015	10.08473065	88.7371025	8.42425635	154.759474	60.77319	57.2057315	21.0473285	84.41305765	83.5295995	31.6539505	16.91726115	29.6942341	73.8298547	78.42973	37.1599169	68.492635	15.0799145	34.1491865	30.38935765	31.6808462	23.725322	41.0583059
AC000111.3	21.218098	1.1615849	28.581036	4.3438153	2.1817951	7.793782	22.534988	1.083656	0.4257257	21.422625	11.964736	16.225157	1.9328406	6.8668833	6.403615	4.6330166	8.410655	0.73228997	1.7474716	5.110775	1.511128	2.0796576	2.2676969	2.5945737	6.5587983	5.5906005	11.421746	3.5811384	24.994873	11.493996	11.33525	9.762586	6.0104384	40.19562	6.1065545	7.0850167	3.987978	2.261837	0.92611307	2.097832	5.970825	11.051584	6.8693805	1.0032314	1.3297502	5.1527305	2.6427293	1.9908772	3.5964954
AC002059.10	61.420464	76.2772	316.16245	133.88573	113.5328	118.12382	164.44864	81.17238	127.54088	81.36689	72.67711	166.56361	124.30382	53.337364	9.934603	65.5424	8.211111	23.079683	53.693962	191.15147	24.165375	34.780087	29.962532	58.974754	73.00233	37.421402	44.900093	63.18032	201.95326	13.704477	186.18666	30.467184	69.645996	163.48361	211.68721	32.082993	31.459486	23.440449	40.0442	135.9964	69.09725	65.03566	81.8803	50.382717	43.409363	43.714222	44.104755	39.3786	27.630196
AC002064.5	3.4505875	15.829178	106.21608	6.930212	2.843419	54.654922	3.7385705	3.3443906	7.6524587	5.1328096	2.8157017	23.120054	86.40905	44.613945	12.778764	22.02663	2.2333784	10.733218	26.180655	54.114117	8.65478	4.8259563	10.186341	6.327758	61.48154	25.931904	29.755814	93.80465	6.8258567	101.006485	3.8641114	26.05888	5.6928344	106.173706	33.689144	67.16972	111.65893	1.417108	1.3502405	16.388483	5.105894	11.195097	9.452376	2.7211268	14.246931	13.104691	14.721661	18.541681	8.467591
AC003973.4	10.018977	1.2991971	46.34287	60.032898	85.609	39.864666	6.695765	3.9400976	14.743796	4.5551763	49.01966	4.078382	2.6009705	6.4058685	39.713497	2.3201957	3.702131	13.621414	40.120773	9.944025	3.3422327	9.32991	17.108545	33.61723	24.024778	1.8199116	13.0884495	26.554972	87.05071	2.3815641	70.61742	29.0166	7.3738213	4.134603	38.00345	6.844285	126.49825	22.241945	3.6265388	17.646788	7.067205	30.699091	6.6252065	3.9504507	13.336826	11.0895	20.496946	19.445585	16.532335
AC003989.4	5.396874	7.290357	10.788103	7.9544134	69.838585	4.841185	24.60686	8.733196	4.161274	34.644337	10.734452	23.152613	8.827329	3.4644072	8.480415	58.984028	26.777542	3.9897208	40.994453	106.85446	4.7988286	22.322784	4.0209713	6.3188534	11.91108	16.670387	7.0343494	5.1252537	17.499592	10.6261	16.87565	7.9390063	16.796747	128.37468	53.86495	15.794144	10.724886	7.0217032	5.4206924	37.778156	7.330326	18.764027	7.406048	9.542629	4.497133	3.4917386	4.7969184	13.206511	4.0623946
AC004692.5	70.276024	55.424934	68.97208	42.847565	260.85666	56.2297	87.786705	123.58038	68.223145	31.477757	72.78381	84.574165	12.951495	67.424095	75.86001	142.64989	60.09457	57.01649	53.72796	139.40074	54.760075	70.75151	93.8543	50.111763	49.683857	92.82389	10.369997	44.82834	198.05505	120.22693	13.505147	135.12392	133.39354	127.102036	242.72188	4.2151666	95.33395	115.8891	140.1975	62.585484	70.1432	114.4876	92.47543	85.77887	92.34939	67.069016	3.4808147	73.32523	48.49997
AC004941.5	15.05591	12.580673	8.470878	6.7554374	568.35236	3.9698782	52.601475	26.944345	16.077154	60.544857	62.600605	40.568226	27.116188	137.82475	70.52835	93.88673	14.726237	59.73619	53.51591	18.6486	77.962425	74.89181	101.76834	27.06658	71.258095	115.59212	155.80418	166.57025	135.47664	45.915997	31.436049	69.46559	78.14279	144.15099	302.61966	81.66705	132.06627	55.362682	136.33809	86.03667	186.36513	170.07706	126.00344	175.86627	90.48889	115.72398	38.668972	117.14915	193.34221
AC005162.4	21.332563	5.218238	29.946363	46.969116	35.45278	2.9532797	34.166485	8.963488	14.050603	37.276733	8.345671	63.94904	9.33385	7.217288	4.997812	6.180614	3.7736719	5.5103903	11.643444	7.991156	4.5798264	2.6741536	5.183932	8.137655	11.347711	15.114936	26.17249	6.6270914	26.308844	5.4264264	17.980692	7.3462634	19.603983	5.3703523	13.407696	6.2362943	102.90848	8.127646	6.045946	39.411747	7.194925	5.9583774	6.637839	5.924124	38.490032	1.9177012	5.5097704	5.359129	5.6214333
AC005224.2	63.265724	75.74029	90.16831	98.36507	106.43536	130.91107	149.38121	87.513176	80.47763	68.21478	54.149414	24.839348	115.1474	95.0477	116.24688	55.102467	92.08352	36.481625	76.07722	177.80838	27.817862	25.366056	2.7922857	71.20817	133.9557	71.73718	87.04842	41.085785	47.72775	10.997953	168.55647	8.018425	118.78965	84.47625	148.60895	50.743576	278.31296	15.869453	75.30483	77.51427	35.559364	55.797527	51.147575	44.59317	22.451847	17.152246	52.536854	66.66765	57.212616
AC005256.1	16.358353	6.2896204	16.723417	16.573578	38.34859	10.820063	40.997063	11.258968	13.732022	5.935882	4.890335	19.43744	23.618351	4.151102	9.462886	8.862453	3.9057257	18.427122	6.7249074	31.842966	3.090068	10.185998	11.025673	8.8667965	4.599656	9.584474	9.325847	12.355561	55.617657	11.32054	57.934013	11.765966	31.97678	10.879557	14.607327	6.050312	17.597906	11.739335	7.6820645	30.50239	25.434776	36.55184	17.148527	9.362029	5.19238	31.728264	11.338306	14.384622	9.000829
AC005306.3	15.570232	91.9675	77.860855	255.82329	18.18987	148.01018	40.794807	45.3233	60.552902	20.769987	55.49688	51.5566	16.448542	71.37571	56.008842	196.99274	44.49705	4.1953406	55.353127	58.284973	3.2050714	60.68886	32.853977	61.852657	74.09591	17.346746	26.742733	18.05165	135.45667	22.434534	233.70222	34.587097	32.977318	78.32204	10.333691	26.717258	255.30836	56.69872	60.435455	28.10956	10.610178	65.048904	41.939457	80.94803	6.298051	35.51882	9.475719	28.767279	16.937902
AC005498.3	27.86482	29.34625	23.611916	102.32804	6.83442	7.2683063	13.45252	38.184036	40.135258	8.619568	28.54578	111.62283	22.71172	29.22288	3.7206843	7.7769527	4.6530933	8.093457	16.605263	151.22423	19.956032	20.491083	4.4866333	83.51687	5.849982	7.3209934	5.706673	18.785841	155.32014	2.9168966	86.12556	9.505849	17.379501	81.09058	29.379936	40.00204	8.094345	35.480724	3.9192717	4.9596915	8.25049	14.622873	5.0704207	8.423807	4.182343	8.915417	35.5007	17.810509	37.12125
AC005523.2	124.71279	51.105206	193.65398	171.42842	357.12604	159.06647	159.2584	159.98413	120.17729	237.27736	117.105644	192.22194	148.73392	99.35304	87.46473	194.56148	228.172	141.53537	124.30762	113.07834	136.89027	156.11404	190.71371	291.57916	150.15239	184.72874	259.95798	229.7066	136.85165	239.95569	271.6531	301.2548	365.1568	226.7114	319.03186	488.16476	158.17484	193.44304	105.200035	162.37178	134.54308	67.833916	73.15455	160.95596	186.51906	131.35582	25.707094	126.6025	167.61803
AC005523.3	8.260727	12.112165	28.341461	36.119267	7.347462	13.469426	21.791916	9.931321	22.09403	5.621355	24.930254	24.777355	11.581498	7.049521	7.95805	5.4778237	8.517766	23.33683	62.740368	92.18403	6.9957113	14.083925	23.040533	17.110886	10.526627	11.303171	84.02461	128.90323	105.61136	65.75841	36.229385	25.046366	8.425779	74.11898	16.082554	8.212391	32.352394	19.896698	36.82759	40.09889	22.818407	4.7762513	3.742365	12.71336	45.623344	6.9275646	6.357398	2.832506	31.429968
AC005537.2	6.1615834	3.9985886	7.4223475	4.6692934	7.3637176	2.2747238	6.0157847	1.8731676	2.72939	3.3071187	24.096256	7.5541544	54.27834	10.023898	55.46061	28.453722	11.446319	2.3074975	28.9122	7.27046	1.5705612	15.497409	8.662181	9.243903	18.79526	7.3317704	5.666292	37.7991	12.086726	51.095657	13.59009	22.51523	73.69537	79.61668	45.232433	18.87488	13.955003	8.986351	6.689279	5.870394	4.561342	3.1826794	6.61626	1.9106184	3.3406887	1.9360906	19.972605	1.0317303	1.6980078
AC005592.3	26.702398	32.072372	69.05472	6.3816485	85.379	27.71595	23.73441	33.866714	26.487677	21.481888	29.072573	63.604237	16.238682	24.499172	50.625095	85.14326	18.344055	1.9966578	40.15424	25.297026	21.86425	35.995544	19.397526	76.17728	42.110477	6.085285	25.609695	5.6763983	14.49442	16.299902	245.93484	23.88516	48.026276	103.62408	71.885765	71.87346	107.85454	4.110782	57.676624	38.6348	23.26727	25.81757	35.925896	45.483376	39.35073	33.744602	54.31507	14.727615	21.658207
AC005606.14	38.05079	5.926446	42.59576	81.60608	117.36018	52.945755	13.385585	61.244896	14.638495	13.927856	5.027885	15.761964	30.038116	5.1332984	24.175667	16.146013	9.448554	2.7427409	16.444258	72.71454	8.691418	19.174303	6.445201	8.697712	5.350524	4.897978	14.314342	23.319958	67.764854	4.0965915	6.2575574	6.8986163	6.5534544	70.56292	13.848209	11.395107	17.048412	41.10677	22.916285	60.7732	11.71291	2.06632	2.1301672	53.433586	2.8598318	1.7983799	74.74382	21.842173	3.6815255
AC005785.2	47.899532	57.92081	190.23448	134.22144	111.05674	94.51702	169.81453	40.047085	43.14912	57.296463	41.444622	28.25924	95.668945	68.56443	74.25898	13.931847	21.213675	10.040206	48.682415	117.4815	35.226715	1.5312316	40.872726	64.21937	57.355026	3.4407313	16.247103	130.62032	13.008309	54.77341	33.15946	41.018852	34.166367	15.478928	133.21068	4.4996595	9.9357815	7.5529532	32.115913	20.781876	43.26175	11.17937	46.68745	32.78579	36.30179	32.449932	33.270622	5.3676915	7.902383
AC005838.2	14.679114	2.599718	20.434807	69.82356	9.146189	4.0511117	10.779961	1.7137094	6.9054	2.260277	22.215654	7.869187	31.235643	15.112732	2.1950948	4.209271	6.580919	18.8514	4.448228	5.0526714	3.347918	18.651712	5.6327934	8.013071	1.9296621	3.6252384	61.05153	8.767157	11.355665	91.16023	47.51633	83.23068	8.557656	4.824613	18.025457	4.18122	5.8811836	5.6791553	1.2324563	6.0599	4.7243648	1.4697891	3.0410707	56.778732	2.7736244	2.0234532	2.9486506	19.912659	4.0466976
AC006026.13	55.388493	129.37398	26.467068	79.927666	138.26584	40.785053	11.566248	24.741982	105.14071	138.0177	18.428247	87.57181	41.6688	7.196132	33.43815	55.7337	77.64742	41.00847	17.646528	12.995126	24.916042	31.28832	70.29718	17.243294	48.50667	37.762535	81.002365	115.77462	40.208317	64.63372	117.65821	6.2563972	39.8751	30.210733	126.246994	51.156	150.32237	13.043397	54.0001	134.24362	74.48168	53.151203	8.250242	55.828266	85.31076	68.038895	47.155125	38.709915	28.760086
AC006129.2	3.2762873	2.3918614	4.397335	1.2689091	7.7799897	3.17126	24.680315	4.7187276	2.9235003	3.2494714	14.265405	52.632694	1.3811033	2.1204696	2.8754125	27.307991	5.0650005	1.3251842	1.6003064	17.697327	2.5513299	1.487346	1.3098551	8.232069	2.1785548	1.6244401	16.964989	8.970011	122.607925	81.90464	7.460357	48.187813	18.786951	4.776167	32.42957	15.25697	79.967415	3.0097766	1.249918	26.359962	5.327305	0.70108515	3.4901195	11.770494	2.442044	0.6821402	4.7219872	1.3046881	0.4515643
AC006538.1	38.079525	34.683037	108.15817	50.602505	61.28341	18.672604	118.21467	23.99876	36.119614	54.538845	28.346893	92.25584	43.914917	37.85188	63.82684	127.04508	31.454224	13.062803	47.154564	117.33206	36.707848	26.204384	19.760664	10.462124	72.66147	39.697502	51.117004	40.198307	100.59553	92.30364	198.15753	96.97637	59.663227	17.129215	92.46717	64.443565	93.068085	84.525536	27.73583	29.551907	6.0335712	32.46934	46.362694	31.07281	31.518364	2.2076843	20.843702	14.686004	23.162464
AC007292.3	29.998379	77.39651	123.31547	74.757385	23.69745	46.976646	182.62231	66.62901	32.882793	145.58667	48.420433	150.62816	63.23862	13.472712	28.147848	72.54382	6.4938803	31.201643	48.342697	4.731301	26.452389	36.879005	47.352917	66.94128	26.049942	54.758343	23.140846	113.62025	173.57693	43.99271	29.561115	57.26016	37.236027	84.283066	5.197442	16.253897	16.66089	63.730427	35.40741	65.28578	70.28788	32.28489	38.391483	52.376575	14.284685	22.376127	38.379192	8.501853	19.639395
AC007349.5	18.222128	10.472175	81.979164	45.947437	6.055655	33.177963	5.7049727	3.3788302	34.82173	1.3254184	2.9627461	62.938175	7.4947796	2.1153877	41.7754	4.291407	7.3838587	2.0868504	6.464859	6.6936793	7.464316	1.1226295	3.0303345	3.7540848	2.7873309	7.8409114	7.612688	78.11406	15.548233	2.9201667	10.668512	7.1521616	6.8319798	88.25263	48.43421	3.15501	15.420666	2.6956418	4.268106	2.046597	4.649705	5.3057895	5.4686236	1.928925	3.0671601	1.4715693	1.5580554	15.335664	13.692331
AC007362.3	20.5936343333333	16.7094043333333	48.6255286666667	36.6581041	31.6643288	15.8625348	26.655277	22.9442671	16.245148	4.22187456666667	9.93925346666667	53.1877866666667	19.3057466666667	11.4485525666667	21.9709596666667	30.1348496666667	12.4442741	20.5624958333333	36.0773802	48.3023968333333	12.2594808333333	8.37562646666667	25.4852231	8.05610223333333	21.7512008	28.2171933333333	35.1257816666667	19.1171893333333	67.6243323333333	39.9030353333333	72.1240966666667	25.4120303333333	11.5068387666667	70.5978186666667	39.2104186666667	92.0402716666667	16.0712556666667	6.0558742	22.7315437666667	13.2272788666667	35.0884966666667	18.8795652	22.4483365666667	14.7433921333333	10.3582998333333	10.4194386333333	10.3975460666667	10.52418	3.31816203333333
AC007365.3	58.288773	73.99088	33.295883	197.32495	69.11275	113.669426	165.24991	86.227264	81.71374	41.46972	53.879425	181.70872	88.40352	55.1453	37.4023	144.06055	46.27778	21.129114	29.909212	156.90974	31.858103	8.683544	43.07502	6.9511213	47.35799	30.053967	53.677437	122.14679	19.995344	9.528776	81.76876	62.035995	78.03234	13.150412	151.52898	2.7358477	7.8058763	38.696774	44.892117	69.300835	22.896425	35.20083	46.47778	90.596924	29.517075	23.659748	28.065516	26.578913	40.46163
AC007389.3	22.808834	13.852396	259.56952	69.12804	18.236204	21.52952	175.41423	66.558365	26.9066	24.084486	10.213543	208.41418	34.142384	56.22585	6.612605	5.645765	10.434568	36.285793	6.8171706	14.022269	7.0706778	3.110136	63.616104	94.415215	12.864988	13.523192	5.909582	82.521835	124.05767	78.4196	53.101852	9.742537	20.009373	49.05576	90.955956	76.507805	75.767265	38.190586	54.432156	28.215336	42.67287	4.9633574	35.70773	36.992832	8.8956175	5.942943	42.84303	7.9628253	22.095068
AC007401.2	26.682074	34.341934	79.28118	120.84517	106.27862	31.53884	27.872332	73.16617	32.69418	12.3293495	59.743267	110.89676	39.927208	30.403913	78.265045	4.380698	10.33062	4.3659387	23.998444	19.882505	38.435184	14.885046	6.500267	11.493014	4.805573	3.495934	135.34393	35.724743	32.913975	115.16443	7.637643	113.933174	8.975179	5.5184326	242.2508	90.0902	30.745958	42.587322	49.43664	52.591946	62.086224	17.827583	20.278093	69.749794	3.9867978	30.372156	4.915574	36.77909	18.544416
AC007680.2	8.337484	1.155728	11.014039	14.518057	31.238398	3.3825307	62.50795	7.557513	26.312078	25.83598	19.73982	8.612505	14.329498	1.8693973	2.5722308	79.54913	37.11969	5.2203517	1.8348953	10.198922	36.93409	2.3361254	5.6073747	9.614422	35.13944	6.7302604	6.337266	24.516024	103.839645	102.34444	19.39367	3.94657	6.7060323	118.56289	4.00968	82.720215	14.288387	2.6596582	2.051479	34.021965	50.32654	2.6488416	1.8294129	6.3228536	2.0889652	8.043083	28.019983	3.767354	21.186508
AC007787.2	12.909169	5.0389833	33.66161	103.690796	19.391008	6.737333	14.56549	7.6799884	20.182028	16.4424	12.828825	76.43589	7.14521	4.795314	64.084946	24.409853	4.72372	3.7658305	12.0292635	27.389088	2.3569565	1.4847368	4.3093944	23.45703	15.9348345	5.727943	21.019756	7.648202	14.932495	6.942821	13.318173	3.525429	5.8804317	24.114103	17.927849	8.026128	20.37468	3.5285995	6.7840004	10.615119	10.442735	5.447076	5.639403	5.2639074	4.5399475	14.152112	2.498296	4.4582586	3.2213156
AC008088.4	45.03927	78.484474	28.490528	84.63618	82.55461	41.136173	45.785744	84.92875	54.262947	34.44822	67.47343	185.45796	69.14797	34.205753	50.766552	5.5182996	39.744045	30.18385	31.599152	21.892029	5.6889997	45.021984	41.89659	57.22515	67.82038	22.577347	55.85691	94.938736	36.04955	84.7334	40.995228	6.746385	40.826218	190.58453	88.87951	13.57235	35.91635	10.386575	55.301685	56.557747	23.74842	3.128707	39.390697	53.01122	14.470062	26.481417	13.954243	14.566523	28.842094
AC008746.12	20.43656	79.995125	144.79874	95.33833	60.980865	52.41909	80.03452	4.811519	13.778266	7.0910316	11.531864	232.17528	13.544225	9.973928	61.750755	49.877655	12.216409	40.816372	87.11798	133.4753	4.6258936	33.264477	10.359161	16.799717	11.659783	2.984656	7.787625	6.528373	19.597382	17.042734	169.54155	75.903114	12.93414	20.0491	21.588285	14.3126135	33.042435	7.2446933	10.335558	21.056429	6.477908	14.413528	28.36394	6.9416885	2.9842768	6.3462615	1.5979004	2.2625146	18.060808
AC008753.4	15.481888	26.378433	87.15234	125.32518	145.98547	45.994965	13.577185	53.61605	27.26115	33.477936	29.167019	22.956652	64.19679	9.218074	80.89134	19.163898	59.064148	58.11772	26.505543	79.309845	40.085594	23.272242	5.6759424	60.556366	55.337997	85.34491	87.276	91.72176	23.683493	20.422401	27.85143	96.466835	99.94179	126.66651	101.35424	9.75771	122.00341	38.508244	19.480177	30.421839	93.456795	38.11982	56.451054	63.764072	48.873974	81.17691	30.022505	53.202866	34.869053
AC009120.6	109.590904	144.3704	142.5645	183.8643	461.3243	181.14523	100.13581	259.2544	126.0333	170.81879	129.95824	130.39326	89.520546	312.31342	123.04251	378.08392	185.57057	180.34483	217.02383	592.0948	168.4909	208.94553	214.05446	354.98532	322.1634	203.9969	243.80104	307.06445	212.87239	288.66208	351.83435	297.38083	228.67882	219.07019	271.8011	182.72108	344.06033	141.78886	145.0083	115.247086	131.91234	121.77071	178.61827	118.139336	73.16366	121.985016	121.32913	109.64411	143.18037
AC009133.15	56.275158	50.74863	27.812012	96.725	20.36609	53.269108	27.67968	89.66797	13.202662	96.109085	54.888435	8.989248	98.320145	5.8276196	50.397327	73.24606	36.399113	3.2291298	11.362162	39.41891	2.485496	3.659034	16.221079	9.070582	3.733402	67.24068	118.11006	18.312994	33.40764	11.875414	12.041656	6.645701	19.684061	13.840502	85.91214	15.240247	71.52045	64.63772	44.718346	58.968967	53.3126	23.734356	10.117265	54.3595	37.394295	34.49084	3.2062128	35.469822	29.025312
AC009502.4	30.382545	40.276337	218.1146	107.02192	126.06279	4.313358	120.44585	7.6734934	22.510956	9.205529	39.45908	9.334409	44.73357	25.354406	21.416012	36.911556	47.28904	11.930009	6.7256527	79.859985	11.006837	12.450875	2.3781123	38.109127	75.41705	23.811365	18.312134	10.153592	14.379542	46.493347	51.813976	64.57611	18.420982	54.069965	100.762535	3.6473038	117.82857	7.6555386	22.12791	10.586721	8.982674	3.5645297	25.614878	38.162777	24.507782	29.204952	27.922966	21.910368	4.544832
AC010145.4	7.9848223	12.693044	24.16746	6.8877773	12.353567	12.755624	18.976435	7.609646	8.670447	4.208202	6.240633	16.891499	9.380443	3.224438	4.1227922	56.42333	2.4502652	4.1544046	3.6078904	18.842087	4.1852264	11.527646	5.542508	6.743236	2.4462848	21.493483	32.040432	32.168957	12.84802	81.0678	5.622656	3.1805344	12.011938	5.8628535	63.963863	7.9198766	24.621174	7.083607	5.4128947	5.4005833	15.436501	3.002706	3.917627	3.6056583	22.604706	1.8496832	4.837016	1.2416228	1.0086445
AC010524.4	40.9634955	26.61677645	307.224775	174.96872	103.52211	131.548325	245.89866	37.890541	79.527729	40.442394	62.040428	17.958496	108.890995	36.4569735	30.919179	33.9933434	22.20844185	3.32313145	24.790254	56.085613	15.751577	9.93514535	20.5490047	61.547632	68.0160065	11.328848	6.953222	9.039403	20.7815885	82.038173	110.7659167	8.731262	29.4434395	43.766796	249.37447	37.6897425	40.62375	21.8201165	29.1522745	28.7664385	102.410235	49.473572	40.6271275	45.6499005	58.839755	49.2868	15.9159615	42.2429115	34.8615795
AC012065.7	82.82249	205.57938	108.41477	152.4274	556.2401	288.3591	150.61183	110.027336	337.54596	354.48956	155.51787	121.27748	210.42023	125.84988	106.7554	146.97598	84.874664	42.379047	270.67398	544.6073	86.90634	121.98061	47.5489	73.79332	148.12216	14.087062	41.15248	144.09245	117.28297	172.4091	302.6691	80.50278	72.51032	230.03882	281.58685	73.54889	84.961174	208.69235	101.76108	203.3839	229.96786	66.807816	207.86417	204.78777	137.1923	82.481964	64.85045	55.220627	172.74664
AC012360.6	6.319228	11.441022	47.022533	7.9121833	93.58945	13.8463955	38.054325	13.405486	45.94161	5.0535965	10.085872	39.45558	8.676385	50.98922	31.944887	9.976851	51.864723	4.546592	2.5614648	120.269264	1.6563339	21.511408	31.194551	39.66463	2.5696466	2.8335314	8.0323715	15.823127	18.617197	32.87999	102.87562	5.4577684	52.267086	107.7867	102.34477	3.7242913	71.78596	5.474251	42.57343	17.269104	7.3740106	1.9637933	44.499203	13.728891	10.554251	14.923393	22.562452	22.616556	12.051107
AC012499.1	33.234093	19.779812	99.129555	86.531395	54.39855	14.638521	91.70369	19.486227	23.109661	49.142735	5.8016706	5.7205453	41.450043	3.9225354	8.583292	3.9876864	21.163404	22.89621	14.295211	10.85964	4.7175407	14.369074	4.412714	23.909218	8.471287	6.9958134	99.8842	11.440824	30.097881	5.374176	13.9286995	66.70289	34.423363	122.03398	30.254997	1.9529814	9.258697	39.546867	23.657385	17.173273	3.8915167	1.1155875	42.299625	1.436732	11.704083	9.606577	8.514713	2.2328467	9.740974
AC012531.25	60.62146	8.047409	31.3693	41.972984	39.457176	32.63566	17.381351	11.748574	15.561608	6.8446894	6.262449	158.00894	18.140186	22.078117	6.5973372	34.27334	8.6478195	1.732695	13.388745	119.71016	3.7466514	47.24248	8.430458	13.185612	10.346049	27.911327	12.292744	30.019846	27.222857	53.7747	30.463606	6.2110944	15.40455	5.8634415	18.03475	56.60903	52.141434	34.76113	15.899199	38.56382	22.49645	7.631645	8.872673	10.808339	6.1732955	6.0564585	17.929564	5.2268577	3.4465828
AC013463.2	20.124683	24.187975	4.757341	64.91859	141.86768	16.792143	60.016983	67.536156	42.1069	66.14044	43.404335	6.6283035	10.276548	31.607681	9.60995	11.152683	25.323736	29.104801	45.47521	101.74026	19.513418	27.55645	8.974354	109.46454	38.522526	8.697932	48.675484	65.50707	101.478325	47.852215	98.01384	59.922997	107.354416	8.413248	84.19154	27.662397	224.1613	5.3121533	71.293205	62.66741	8.890555	56.07344	41.766415	8.299804	31.07047	34.032085	2.2562923	34.93563	69.44606
AC013733.4	3.12024395	3.2741125	17.31515275	17.055496	4.5335256	25.4399945	8.919344	6.6483764	4.26349725	6.35997875	11.40647005	44.11614	4.7905215	2.87901735	13.8025197	19.63176155	17.41287855	6.68553205	8.5503014	8.395104	1.5051584	2.6548557	13.42726975	16.56858725	2.99923195	3.52003775	62.526	11.1077652	90.8039525	31.4407955	7.4074598	34.1832921	10.3568755	68.15526915	10.200059	40.5417105	15.3665955	5.15606235	6.1388337	5.186322	4.9785987	8.5947726	3.79234545	9.9439985	1.9140079	1.71614187	4.74016805	0.575579315	7.854274475
AC016831.7	26.144758	30.739302	118.886795	58.45383	23.974787	11.890319	100.55917	17.77739	35.071003	19.68442	37.941864	143.30377	47.43297	4.571083	5.1551056	17.18048	21.318134	18.514841	16.197666	6.225918	24.27909	50.045834	27.116018	58.30899	84.74365	10.682524	11.747183	73.76223	77.99261	40.827927	75.43382	3.8398602	26.03157	8.973048	62.0904	22.163916	7.5633116	6.562457	18.501282	53.28241	105.32575	26.77661	25.740229	17.197878	20.043644	1.6729753	19.408855	6.6321697	13.877927
AC016999.2	9.781384	19.201036	26.125484	59.14946	46.861668	56.343075	25.721746	51.820286	26.381107	13.140276	29.214628	9.20942	72.62925	4.439205	12.21463	26.090958	36.347095	31.939316	12.483116	21.735128	7.244106	7.124319	6.2106977	44.18732	13.913794	49.61875	12.757712	30.07324	27.457922	17.555473	13.478428	25.770626	11.871003	8.72382	67.38347	61.101242	62.05718	47.481594	24.720507	17.303371	15.284108	18.580267	4.17015	5.9986815	32.877773	9.663305	33.04315	26.13082	25.348848
AC017002.2	68.26358	62.448284	35.841755	49.89045	235.9859	49.2826	19.212908	32.518547	96.61268	12.202047	87.629326	20.407421	67.932335	83.63784	13.407037	73.63749	13.902571	50.53441	45.8598	6.298945	9.17327	15.072892	7.820114	8.743669	25.987572	8.118001	156.27216	113.327095	11.721631	11.513678	205.10805	117.544205	6.403597	58.92003	181.1663	36.848034	7.010173	3.1931472	24.855534	28.95149	24.420404	44.7617	21.090912	68.166885	8.561193	22.143091	4.3037996	49.110584	24.327162
AC017104.6	37.080276	28.457891	185.99786	33.978218	42.78385	132.53735	65.64191	26.753452	22.2453	27.526587	55.04915	234.26161	33.52521	15.054318	37.360233	159.14276	30.409782	19.216496	6.930395	28.830929	6.3366528	4.5104566	29.403612	44.352154	15.387003	9.952218	16.600876	12.38723	163.03607	12.565011	12.834062	7.1443863	11.057447	10.711499	156.84778	15.265819	37.40072	12.292396	57.350983	53.691364	15.444468	14.9279	66.887405	17.994164	14.284043	45.825047	6.8222804	8.994306	3.1308205
AC018755.16	51.01038	123.67812	277.05713	122.544945	179.58203	189.90768	311.25937	115.594666	154.51521	212.39166	121.392395	69.43363	145.45206	47.257797	102.83485	36.64719	25.442457	12.286456	93.01931	56.409824	87.9524	56.682858	39.14987	5.7653246	137.61627	21.14754	121.880585	77.861565	137.39107	21.853863	18.883192	88.224075	96.86923	58.804577	121.67478	69.91177	84.30083	51.155365	23.49751	138.88075	138.63551	97.60073	50.640446	4.552465	54.648434	50.47626	45.38056	28.358088	50.662613
AC018755.17	2.0527184	2.4803512	37.21343	4.9671736	24.482277	4.236318	7.3422403	2.7119966	1.994483	5.394417	18.505377	5.3683114	24.29739	2.1113734	7.08024	3.1532488	1.1718462	4.137672	16.586287	87.05422	0.6412892	17.4419	4.20416	29.343191	5.332741	3.537656	5.1083775	17.712347	10.758554	39.661304	7.390828	4.2270756	44.566357	88.7432	9.756862	45.396397	13.708709	3.4834528	3.2370067	5.0555353	3.9821322	41.4315	46.85925	5.888493	9.966836	1.0933515	0.81076616	0.5881134	1.3112276
AC018766.6	15.722451	14.288771	7.97961	12.599415	127.12519	21.379066	37.392326	3.69867	10.283114	5.0648894	2.681002	14.742722	5.6014657	24.596466	5.3189464	4.6437583	3.1467345	1.9240143	4.474608	16.995214	1.3299713	8.420871	58.988384	18.663746	4.4356055	5.7513857	11.026885	7.776162	17.906889	127.502014	63.209587	64.01088	11.017071	38.055313	7.4758134	11.332547	28.126307	31.69232	24.556368	6.75683	8.344546	7.766754	13.617408	2.67205	4.5404806	23.946783	4.33435	6.2475224	25.503271
AC018816.3	27.808357	4.0115395	47.49989	17.659403	84.1984	77.148125	26.089806	6.811712	11.231514	16.734522	7.1961904	98.91865	21.971842	2.6325974	6.4109855	27.265816	5.646285	3.5242481	3.7427924	5.027661	4.0622797	23.070086	6.7190995	19.922264	13.978761	7.4632206	56.587162	66.18924	118.694885	44.17884	27.674788	38.399075	64.50538	10.7332325	67.348724	24.019	10.315382	2.597278	29.949478	8.548968	23.42885	4.6450505	2.5238526	15.667943	4.1625233	12.950402	2.7040417	3.3861177	16.263302
AC024560.2	68.007996	64.4575	137.85922	134.18575	257.83664	71.65155	167.99956	53.430412	83.26255	93.001915	67.7088	18.458073	70.09447	47.181664	51.29693	8.84445	4.321978	55.71508	60.589813	168.26266	24.471659	4.3879776	30.649618	104.93679	5.756223	31.998966	27.443386	5.855116	106.461945	79.94492	9.847524	48.103012	10.965162	19.072958	252.67331	18.506313	21.718927	71.537964	52.932655	53.162983	93.783745	96.52334	13.482146	58.25232	46.843895	34.84186	47.448887	60.213963	33.864983
AC025442.3	66.5683095	29.8777535	123.979822	33.0838315	75.847398	62.128963	158.613625	67.7755375	23.58702635	27.8526025	20.3416157	55.90622	55.4584475	11.7058645	32.56209	12.4468665	26.065365	18.258493	8.37275385	79.9171795	5.6524355	17.9994612	24.3220995	71.990488	11.891343	9.72486755	64.9239745	92.9917695	160.790895	33.2102325	66.606639	46.049199	78.0799035	83.036385	59.5373415	55.456125	31.5358705	73.880773	17.061546	45.8363555	55.919169	18.2906805	21.087788	35.238609	49.6882665	14.45040725	30.1128845	33.879996	21.0405395
AC064852.4	12.89117	6.718524	8.503579	7.2075267	5.2009664	36.412228	70.65804	36.05412	21.5781	27.243702	34.499046	13.40681	42.829865	7.713659	63.24685	10.900645	2.7787144	5.089265	31.66965	37.070786	13.490447	5.257201	26.430565	27.383934	116.560394	3.1974578	6.984101	16.063484	7.518126	32.49654	112.9149	8.95804	6.714388	4.9245915	6.718234	42.146793	155.63658	4.1298227	2.3367655	3.4825785	48.362095	2.5514657	12.064225	36.214577	3.338131	22.266369	0.9604888	1.5403162	3.0288322
AC067956.1	5.3384027	1.3266685	5.4168396	3.6689994	3.8202035	35.009686	5.604091	6.75561	2.186358	38.936516	1.0561066	7.926936	32.575867	1.5215886	2.2426062	35.7732	7.1191506	2.4517975	5.750243	11.385184	1.5449398	5.4693756	1.6328721	7.3559847	20.681446	2.711651	69.551186	4.7943983	12.705273	79.69491	5.36371	5.737341	14.9979925	79.83207	2.2485955	28.423374	100.48496	12.648897	39.6278	14.120363	7.1711063	2.245933	28.70652	5.2303085	21.981781	3.6404254	17.152527	1.6847104	8.041585
AC068039.4	11.799345	63.86231	72.54432	92.26889	41.27122	19.36591	45.206074	78.261314	34.846664	2.872397	25.41061	20.61119	28.868729	4.6983	26.229286	88.54311	32.775425	21.568865	59.561375	7.538883	16.099731	11.823508	10.34189	91.566986	24.99095	4.36626	6.604272	107.593315	58.17967	10.092228	5.200924	64.23695	209.65776	133.61937	82.03342	38.506447	147.29231	89.16891	27.724771	13.875665	34.49352	28.313673	43.90295	27.872946	27.299154	21.894655	1.734386	27.390963	14.250331
AC068138.1	37.966896	7.827927	84.196365	35.160366	98.07502	55.400806	7.2748885	31.528065	28.215143	35.89957	17.949535	10.148937	25.444876	26.62219	12.883995	18.493824	15.435769	14.341568	2.767848	133.4518	5.7868733	14.06939	32.59203	102.21384	58.927223	48.944557	26.698732	41.258045	36.559082	66.52611	7.6324024	53.666294	189.63736	28.056913	101.639755	4.139325	24.97231	9.630463	6.033651	36.505432	45.238556	31.390072	57.716347	72.764854	38.63579	44.960606	32.639774	14.886761	23.632471
AC068831.3	21.445114	9.597145	38.089832	31.087175	71.29239	41.777317	34.760395	9.783935	49.86246	71.10267	20.337223	31.964632	70.35587	26.36188	28.672182	12.824943	28.37742	3.327509	28.810352	5.8213215	3.0434828	3.2971556	34.067924	13.663792	15.13548	20.862656	21.739588	127.469604	27.679964	22.29815	13.827719	67.73535	21.008337	5.0844064	15.110788	17.65434	86.120445	20.779459	11.906267	41.10571	38.560993	2.0688157	41.24427	6.0697517	3.5664022	27.394258	10.384058	4.9675226	1.5462289
AC073283.7	43.837128	8.522319	35.62569	70.10657	27.237185	17.356379	14.174746	90.70079	8.057562	15.7808075	49.623123	11.825751	16.276524	33.492023	5.849337	9.101248	18.27148	3.552382	8.966316	7.8415794	5.660678	19.588089	6.0383105	38.81508	13.510368	10.181454	44.926357	18.274185	140.45041	41.034416	202.18045	8.780357	28.238161	21.366869	71.22581	80.089615	17.388733	7.3385997	5.192162	26.629406	8.40253	3.3610363	13.984963	38.912025	5.7520657	14.913563	5.3013344	30.952354	12.689923
AC073321.4	31.272747	40.346924	110.45846	22.06531	87.71229	93.613075	88.45123	108.84745	52.229927	47.83766	40.81954	200.11784	26.03118	26.918737	4.775065	105.59764	66.44322	12.941089	66.560745	219.04202	58.742172	44.284737	88.664925	66.349525	79.95318	47.389492	7.690506	111.366905	54.326298	90.09802	127.34601	28.158316	107.14271	92.052055	45.848766	59.687714	54.01606	69.79211	60.938625	59.706924	25.987476	34.251213	4.404386	42.873886	9.480149	16.2941	22.85348	29.039156	10.249064
AC074212.6	26.61214875	34.480337	100.168551	46.038917	8.804192	17.350448	24.031628	14.69562075	21.0817355	21.2806305	25.19744835	15.6530875	72.4468765	5.05718635	28.04274195	18.103843	8.0077547	3.26777515	26.1503327	66.522602	18.922299	5.21416865	26.0814605	17.614427	6.6504465	16.81144865	72.76212	25.756971	97.1228965	35.11034335	41.344987	11.155738	73.26980085	13.9445615	44.516621	18.08364665	27.2214995	16.098987	17.5666435	42.8754945	12.1219725	6.84571135	16.6498363	27.74575135	14.84634425	11.7193081	20.8493913	15.9296175	16.84432165
AC079305.10	21.874413	47.14796	18.611784	63.83802	7.413262	68.20234	13.969793	64.78677	95.165596	73.62252	27.544308	109.8478	78.064865	24.126503	6.027813	14.380385	22.814034	2.110536	26.572712	113.92248	5.8581758	5.5830817	19.342134	8.511756	5.664427	6.6647615	127.837494	25.845373	135.162	6.1360445	13.496191	112.77154	9.199657	5.8900223	117.91941	5.6327877	79.014465	6.4516788	34.88778	24.08201	12.681471	25.867218	56.217007	29.190325	24.571308	6.995387	17.291672	8.910388	17.690346
AC079741.2	34.00082	14.653221	82.05652	20.879272	89.87415	40.147743	50.050697	19.677	3.7514563	31.085432	10.961088	10.236107	37.75788	1.6920272	25.274153	58.892994	7.3943825	3.2668068	14.794792	3.347339	1.9555779	11.920671	32.85386	39.325294	3.8195207	2.4505851	68.47163	11.653384	7.930985	161.23212	83.18068	41.92502	43.699394	22.677526	73.75175	62.623882	70.82798	2.1937718	28.55528	32.49889	26.375866	5.541036	1.9729156	86.180405	22.827507	1.4940853	41.124454	21.990309	18.614096
AC079767.4	37.647453	42.58107	113.15037	71.81796	35.66051	68.09081	73.24568	15.7260475	6.814484	8.353438	9.509744	23.306067	42.128075	8.744155	26.823555	90.9333	1.6322578	1.049467	1.8913084	116.50273	19.504232	2.7560496	4.4197755	4.809891	20.635918	28.752693	8.787757	4.8487988	155.8854	49.6025	24.589947	7.0633726	13.66007	72.04422	89.941	67.991455	43.492847	4.7070727	6.571519	26.542368	54.14549	10.679166	53.471992	25.641178	1.5357591	11.661216	23.004532	15.258608	8.035298
AC079807.4	13.402391	15.957712	8.955959	7.240414	35.36575	34.092113	12.871237	17.427975	44.03663	32.60816	4.4455743	12.075341	12.2574415	27.806784	32.505035	59.914627	48.803654	3.5735185	12.169438	68.35302	17.608152	3.393602	25.442225	3.359203	1.9178376	23.706907	70.19789	55.780766	136.19934	12.281662	7.271008	37.345158	45.489872	21.590555	59.7893	35.06112	5.4621487	49.340378	28.153814	30.080713	20.490524	1.1390367	24.484577	11.745666	1.9054114	1.0871712	17.119986	3.0187373	25.11506
AC083843.1	20.249877	66.311482	109.078188	111.56278	68.818284	104.93783	96.5493175	28.174341	19.7353535	46.1101795	33.344978	27.37009175	91.4573705	26.8810567	7.15392125	46.53916	35.6265635	22.92013675	28.9207935	16.581341	22.3181607	14.228312	24.9012995	31.098008	63.163241	5.87687505	49.72587515	95.454885	44.094252	28.151748	37.04500285	73.38445	19.6924575	53.8763715	131.955865	29.659657	16.713712	24.08130425	6.3272277	29.746361	27.910395	40.074488	79.45455085	8.93244435	18.4041975	5.7353257	38.7102815	42.8627025	30.696369
AC083949.1	22.931433	7.50909	96.05018	15.521252	10.875348	17.806093	33.758305	62.804394	17.849983	20.803988	27.346134	93.49499	11.025719	11.047425	16.857603	10.675039	1.3271599	36.14469	9.384306	49.74317	5.550903	1.4692372	29.762362	5.5098786	4.913361	8.049324	9.619041	102.70768	48.776924	82.00799	16.622362	13.749195	71.67968	98.29324	17.63134	3.93971	32.713985	7.6860785	14.389641	44.560204	8.856372	15.882729	31.898954	51.17984	31.985685	13.533591	15.14415	1.6578733	22.651514
AC084219.3	5.812911	6.6689043	18.710842	9.377937	44.1001	4.80928	16.210545	3.4270623	3.5577214	3.1325881	14.59448	95.20046	35.95511	31.025566	8.84072	3.7863505	24.241194	10.164545	2.1762207	7.475141	5.988873	1.9523371	36.040447	5.917994	3.303845	4.3392444	5.7682447	7.519384	17.36637	11.056602	6.605381	8.152841	45.960754	9.610013	44.009537	4.0049367	7.29877	6.282216	4.6938753	32.48175	10.997355	2.7559097	23.299818	6.452444	3.929599	3.7955153	34.57095	2.9542372	3.3254437
AC087501.1	37.71473	36.57256	32.358513	16.382645	2.0411646	57.9892	8.33713	5.1853294	7.1103077	33.27263	27.761236	168.73369	51.22472	1.7369868	39.316982	3.66456	20.64282	1.0001707	24.747711	79.20995	25.030037	7.0689807	12.429102	7.091124	22.73771	5.1195655	27.651608	5.860413	38.73708	3.4987035	18.219711	15.848113	7.4615664	11.002812	26.762625	6.2403374	14.742975	24.834034	16.059671	44.87948	23.466087	24.290098	30.372406	32.98931	5.4801083	4.8908815	2.3952224	1.1952045	5.1267343
AC090627.1	9.226987	6.6698313	26.725767	5.537855	7.661817	9.59395	7.7711787	4.043704	0.69387865	57.304672	7.975528	9.027221	10.62712	2.5588255	12.172788	12.716489	6.237716	19.466383	1.1657039	7.551871	2.6946363	11.612833	1.4180673	2.5491948	43.852295	2.8464477	11.382742	14.3066635	14.386416	5.8929844	14.686315	8.191782	76.869644	31.517675	25.944208	10.431854	142.85843	2.4220464	14.72177	3.54983	7.767529	12.496114	25.48016	18.64258	21.279732	8.134667	1.3724804	2.32026	8.676226
AC091133.1	214.41432	280.57562	313.29465	386.31903	1030.9607	482.68744	248.91791	289.20126	223.66621	448.10815	427.82895	460.54977	234.95343	130.22606	312.50818	680.9999	305.34937	241.56834	404.4768	307.19122	274.79483	198.62344	160.85033	260.70532	256.5826	113.27387	215.18452	274.8891	391.42227	318.67767	277.4345	247.48724	280.86154	189.06348	1033.9585	102.68881	467.64542	307.53452	736.363	162.90848	224.38142	307.8954	545.1632	667.0925	120.70962	205.86197	165.78401	268.17346	216.57623
AC091633.3	15.559298	3.1890092	12.142376	4.400683	58.682053	20.210821	4.054522	15.703003	3.8204184	2.274276	3.3377311	105.13839	6.4070473	3.0951412	41.62542	3.296055	9.902409	20.804829	2.8732257	8.463275	1.5360057	1.3237206	41.292076	49.279713	27.40199	34.73362	9.688678	88.6878	14.631666	50.39216	8.619734	4.4511094	18.981186	35.714195	28.568104	49.538826	4.5487523	51.861565	3.8765998	43.035885	8.362457	49.195515	22.649124	8.880688	2.0355783	3.7323802	5.069834	19.842731	13.5436325
AC092192.1	37.58617	34.041122	69.50958	8.716028	44.9436	25.721966	64.156425	9.858599	5.082009	51.660465	29.04968	20.231339	24.906033	72.1543	146.28821	37.884464	52.64839	23.44607	26.990347	107.34958	34.27673	45.468006	15.035258	73.44889	43.143837	40.81281	32.417084	27.446135	100.244736	36.488213	19.890425	2.972131	162.85431	100.32224	93.26163	6.8694644	138.2219	71.28428	5.304475	7.648358	55.035336	42.046528	50.789257	27.787865	3.2699687	6.166563	1.5221295	16.210447	2.4274147
AC092620.2	173.47063	332.32367	993.2532	737.66895	345.69623	455.64276	486.07214	341.19992	342.48956	237.77682	264.8265	417.6845	281.18045	71.92599	432.57767	224.35526	162.25749	170.42961	199.43481	158.84575	66.093956	57.744705	34.591373	81.75411	165.84338	43.52675	128.7326	200.28082	92.06901	216.61705	239.3476	129.10162	180.4975	185.3004	704.07837	151.19838	324.86606	150.44612	353.7516	213.39926	205.8537	120.87011	413.64774	286.20905	98.50642	156.44887	56.949734	158.65114	121.22707
AC092660.1	53.978195	21.224422	92.99217	86.89718	115.949	10.716734	157.75458	42.20469	34.807198	44.49097	30.612679	141.9292	52.47363	33.17031	66.54143	81.7943	26.539612	4.8465357	53.809475	61.90846	21.77726	47.24362	60.608097	25.284924	71.90272	36.037342	12.555241	135.03027	25.410833	64.64486	98.18715	22.069382	62.272236	39.79926	101.92477	84.03935	10.216233	47.9337	31.353996	66.49717	53.075356	15.38737	16.66132	55.48504	20.027317	2.7256074	15.100306	21.136534	25.372608
AC092667.2	4.8046684	31.96555	15.194661	5.1966915	230.1126	11.061895	20.28011	21.956158	75.14656	6.013645	17.878494	20.416508	7.7188764	29.916342	20.915192	47.85417	4.638179	25.754873	29.330202	13.808274	9.295295	33.5532	12.250125	9.127211	55.29989	36.39678	32.439472	16.531847	41.626064	92.052055	20.834316	75.6224	8.20851	93.86873	74.346214	89.71779	158.14792	37.296066	34.791332	24.63126	73.354485	3.9847116	13.720505	7.0616555	8.2474	19.258621	40.135677	32.67714	10.947744
AC100830.4	12.101536	38.735626	154.06131	157.59213	115.5098	62.309494	39.31015	87.44711	48.920094	61.239914	6.912269	231.089	61.253834	58.83328	38.08339	36.75077	32.11858	29.294876	41.96022	8.11682	12.331679	30.372944	31.313705	4.0175858	65.29743	4.8551517	50.505627	5.479625	12.718952	5.1372347	79.66841	8.053223	16.31709	10.037379	77.345764	65.60363	115.46673	5.1139402	6.780688	7.940717	17.107113	14.277439	21.866798	44.792824	2.760372	31.749851	3.9112182	3.4143188	11.613895
AC104667.3	16.842587	11.448554	15.950672	11.810075	29.53433	31.816792	117.74993	7.508517	36.991833	9.772125	4.7895255	24.327303	14.744875	19.169092	9.222073	4.034035	8.505568	2.1867683	4.954315	89.77537	36.198475	5.717542	6.338044	9.751584	9.395931	43.136444	5.5054574	28.2735	43.62893	42.72307	15.832527	120.51767	35.528618	100.775444	87.37681	39.61932	13.828474	10.085495	45.360683	13.087925	14.717979	3.320619	82.41763	52.6695	14.910235	50.97942	38.641552	2.0666895	5.1314282
AC106801.1	41.47162	80.11094	240.14003	132.49426	36.865364	115.906075	80.78188	65.04824	98.75779	90.65845	62.23872	92.5342	37.349396	31.55803	79.202095	19.397945	45.407066	25.192837	3.156121	93.678734	34.92118	47.64974	16.464788	31.975502	43.737045	33.5012	17.834564	102.04909	39.072197	58.142776	62.683254	2.2469974	41.797	6.20406	46.03487	26.998444	9.389427	33.431488	46.52941	72.68252	13.799529	21.016685	13.971273	53.610645	48.782017	22.45159	9.839183	24.275639	18.062666
AC108056.1	3.0757728	5.473776	64.49578	6.5763006	10.218143	9.418692	90.21198	15.918577	8.216586	49.425835	17.2708	14.919721	48.954666	1.7053415	4.5570326	10.328021	21.413631	6.2359867	23.875454	4.4314256	1.1604825	3.5260842	6.186852	2.7596986	6.035065	3.0817633	3.4096022	13.43827	20.738922	20.30161	26.434885	8.602732	5.3945227	5.2611623	13.749481	2.5175114	35.937054	2.6047223	3.271933	5.849192	4.406914	2.601627	6.0615344	1.4322512	4.072129	1.234908	26.82797	2.7789712	1.3261011
AC112198.1	17.79707	4.3807573	36.961494	34.89804	99.742874	52.277664	46.27841	50.528484	32.30022	44.590252	4.376565	121.901024	23.352076	29.16473	83.01841	11.616098	24.364681	2.4208739	6.5989842	41.114006	3.2313228	5.0336156	26.637772	84.36108	40.06798	26.705338	35.99561	77.13322	217.64343	51.483135	7.143747	10.182294	37.06686	24.351692	58.83815	77.63853	103.17258	34.481213	2.2145047	28.661606	32.290527	7.9429398	5.9621534	11.537137	15.266572	2.0071883	1.218674	5.127416	19.493927
AC114730.11	8.128803	18.37304	9.175633	8.744881	7.078223	57.15938	21.513762	43.91863	37.410667	3.6412508	4.3234677	7.004866	9.149591	17.111418	3.564158	14.466007	19.459717	4.10313	8.122785	7.5582013	4.285144	8.027257	3.795173	9.10279	23.018623	3.234636	26.170546	5.864094	17.563793	1.5827976	24.651833	39.683266	8.973799	4.7077017	9.988773	3.1707156	104.338295	20.714804	5.4671235	4.2428503	11.2212	9.044094	2.5872927	3.7406442	11.02758	3.3211277	3.4528668	1.7289087	17.68746
AC114752.3	6.891573	3.8360984	98.76114	15.967823	25.269897	4.1794953	47.927006	4.2952166	20.12678	15.948523	3.1617315	6.463514	8.165955	1.714419	4.6583986	4.195953	33.40508	10.148947	53.343063	67.94955	2.9015384	1.2673128	6.517642	33.270454	14.926982	2.3305109	4.837721	5.6437016	49.514122	2.6367936	112.795746	3.557827	37.21077	9.58578	67.01504	13.108259	123.918594	17.432865	2.6420722	3.523565	29.967052	4.2319613	33.244415	4.800872	7.4492397	4.789664	6.8848605	13.508368	2.69121
AC124997.1	6.573772	4.0740356	4.8242574	23.833944	53.4348	21.767515	78.65369	11.798615	1.0578235	41.483765	1.5021887	7.078563	2.040891	39.12233	24.883324	4.703334	15.818271	11.356408	4.174299	50.99476	15.337547	20.688007	14.444793	34.706345	20.202679	16.203268	4.860523	5.7406254	12.263211	76.124916	82.622284	3.200035	40.275665	39.693222	3.0621533	10.808662	8.585014	3.416174	3.0839686	1.3115079	39.518322	16.669552	4.0057	10.303268	0.772061	11.695441	2.9216707	10.3936405	11.900595
AC136289.1	15.456186	6.8431373	45.062805	25.50031	33.75953	41.874847	52.04241	19.415075	18.172691	28.670439	22.826756	140.8386	28.63171	27.576889	3.5633562	2.884956	25.75497	0.6584272	14.039323	10.663185	16.124496	20.503649	19.127222	24.535563	38.335747	2.4528613	17.179358	16.258974	45.729424	5.979353	129.4135	14.7171955	78.419106	83.52571	25.142475	3.563438	8.839373	61.557796	12.037517	28.615114	28.145248	6.8600783	28.497784	10.938829	14.966146	10.884548	31.165668	22.024443	7.5235834
AC139100.3	13.827068	11.283855	73.23985	5.4338474	20.504007	3.24908	29.38657	22.769588	20.618065	6.7525253	3.4534976	29.139988	9.833783	8.486787	12.586833	5.154969	3.7365277	5.8582006	30.502575	8.039063	3.6280847	40.915543	8.116349	12.670174	87.96743	63.107677	133.19998	7.874479	102.340744	21.468761	145.01678	15.603656	18.534029	9.936598	15.999542	5.561406	65.44586	3.5913308	6.4965158	2.1506107	65.2303	7.9479785	46.871895	16.624435	7.64246	36.971436	41.067863	2.8525643	0.80456895
AC141928.1	31.2778675	32.504096	88.315539	66.35924	78.143937	69.534545	74.489953	36.13883225	38.959034	42.1592325	27.135354	132.76458	52.4610765	4.11207175	12.1030615	16.108093	8.1868007	24.082592	58.685455	84.573763	24.9843248	4.66152835	29.47629185	8.6104252	68.2472095	20.9387376	17.394042	45.8609465	25.7458885	6.9647768	23.856327	34.4869303	36.534408	17.340092	54.368488	39.94804975	11.827474	8.484093	20.54563585	61.0311275	51.3496275	24.180626	28.9864395	31.1620275	23.212167	31.580799	32.407271	16.7851765	22.01784675
AC144652.1	80.140205	226.86687	132.14572	43.652554	381.43515	215.07324	222.83868	119.24482	334.59454	257.5293	176.91582	200.82793	165.00008	198.1492	150.86441	27.726276	112.333565	122.242645	63.992706	103.091324	149.90453	127.316475	162.90945	134.14487	123.93174	136.54916	136.0904	146.82764	89.36631	49.37621	103.60453	109.73399	24.234865	156.15308	217.81255	130.32172	8.665951	50.979412	99.28553	25.857698	96.34021	173.80759	34.52112	52.587215	57.017643	49.294666	73.38648	14.585015	106.86903
AC145343.2	24.388668	57.537464	187.59383	107.39885	13.522289	66.95588	108.84816	11.628171	77.01866	16.86109	35.56882	109.24913	9.609343	42.773643	9.073032	4.865063	15.893533	21.192413	38.878723	14.176653	19.876657	26.781034	40.139153	5.8634095	6.1943674	42.10458	41.322796	8.442847	219.40929	17.833038	25.416468	96.69033	65.27055	67.24265	77.09273	20.155016	14.488195	4.852876	3.802815	58.09505	84.73384	33.172474	46.953304	3.9518929	9.7834425	38.722168	18.091045	18.435112	41.176823
ACAA1	468.56221	513.493095	436.386995	426.96564	1838.8205	429.0274275	402.718368	626.877915	369.969165	424.208145	517.97264	360.7042095	403.169535	660.263935	683.87205	781.99169	710.72317	476.579385	813.13527	542.775185	541.8998	511.70491	609.06423	626.26819	625.12456	592.276935	493.6145	518.48349	640.611965	683.74189	638.53375	655.550335	404.11239	392.614377	1419.45415	670.7167	788.894685	533.77297	467.448285	450.725285	403.93298	673.70027	477.498155	491.89546	479.20497	511.967135	159.1653665	442.70517	648.756825
ACAA2	32.0508978	56.076643	127.803376666667	86.9761033333333	156.264843666667	28.0385176666667	96.7691133333333	39.981374	30.812274	61.0011663333333	75.6949353333333	39.2306336666667	45.9640703333333	60.9034556666667	107.242955333333	202.263106666667	70.384742	99.846834	92.283538	224.53487	65.5275218666667	60.867765	99.8253393333333	49.6422112	49.6520366666667	131.857576666667	107.678071666667	98.8791706666667	45.499489	58.1884103333333	127.9834	45.5494753333333	85.24574	112.349046333333	226.134622333333	61.7083466666667	77.7720653333333	118.21012	61.8618776666667	77.6924006666667	81.4911566666667	75.08866	160.541103333333	136.997936666667	8.84444583333333	80.70741	146.554102833333	60.3607042333333	62.0344466666667
ACACA	212.0065763	396.306151	234.274865	597.037955	736.83708	401.0285535	355.721463	355.6739895	404.753945	608.20377	353.071917	369.601906	463.406134	351.42772	448.57858	288.6899395	459.5780968	278.944133	471.346465	221.6797115	456.2907115	358.1377652	338.335831	361.2503285	384.0711335	444.1109895	200.9191235	214.8053025	204.0331	351.215332	306.5569	426.906558	365.3441015	324.6198935	1117.201895	337.700409	195.323137	326.233079	161.0583064	270.407303	256.6529845	300.8154955	305.124432	143.418793	347.9505225	256.604452	234.23602085	262.2679185	422.135472
ACACB	222.415023416667	133.102778166667	347.227706583333	261.640997166667	275.098389	171.398762416667	249.2797055	114.421967	122.437479	102.732215783333	123.977140483333	122.661686166667	147.55294795	64.4020493333333	140.835035	396.736552	185.8023915	106.223254716667	164.973706833333	317.604713666667	92.4558620166667	125.03865675	105.029098833333	121.651242616667	160.61476945	208.992071733333	95.5641910666667	141.510928833333	222.415437666667	66.9958895833333	279.040652716667	76.6219653833333	171.3243325	23.92922525	483.614867	122.5009325	296.606231333333	133.54611145	107.595381416667	203.0965989	277.272146	73.7003357833333	175.3915925	625.797101666667	114.421019333333	131.909554233333	72.1987986833333	97.885193	115.639503066667
ACAD10	24.43979725	39.63300755	60.29846575	63.74696825	95.446891	93.79546925	79.453651	46.759882	55.9736728	46.87457275	53.07579	108.51066025	33.678388175	51.1733601	47.060828	56.656295	36.227666	33.112300775	37.9517639	82.500307575	26.5269643	27.957239075	27.622631425	46.245182	62.609922325	10.877588475	58.1376941	90.8097621	47.03678475	49.14002875	104.60380225	29.419800625	45.548895375	22.00156975	81.9939749	21.66516655	84.07077095	20.1469567	34.802120125	32.3191995	13.468242	35.345492125	39.250408075	51.36429185	27.110378125	13.524393825	25.23659696	25.1992268	27.333397175
ACAD8	117.04656	93.07537	48.34104	77.51655	262.4636	54.318333	13.049557	56.70821	71.39236	49.53711	67.68962	99.76603	102.01155	214.65623	211.07187	192.07593	174.14174	100.535446	96.83749	94.68484	266.00388	143.40163	187.00209	182.7783	347.30746	135.24068	118.321266	181.18227	172.8282	156.89465	150.67236	163.35838	143.61702	112.57768	484.71442	108.01118	186.83423	101.58495	134.77258	138.46669	90.407104	102.136925	102.96747	71.46122	96.43473	102.20693	21.200928	59.08252	160.44469
ACAD9	272.91946	441.20636	290.53848	337.43985	960.9954	470.20065	383.33044	616.1285	571.75836	411.30792	380.47665	397.90112	367.56113	247.69098	325.47256	335.84647	368.80954	265.0964	358.33252	443.68677	235.60536	218.3453	233.21681	371.30368	218.04066	232.67043	348.13632	484.1589	343.46088	261.85565	141.90758	397.6149	412.89966	350.23578	932.39154	238.89474	583.5949	298.52484	105.32452	321.8571	431.25452	338.56152	317.08167	343.5371	301.30313	260.61035	172.44289	209.90875	196.16594
ACADL	31.172575	36.114164	9.2046695	34.852335	101.97862	29.75657115	66.030699	27.975373	61.471912	35.49638	24.4030145	8.2127025	39.725196	28.586301	37.85700425	25.3423745	12.1532683	25.1325345	32.07383185	85.05825	11.488178	12.02017675	24.090429	31.947852	40.638724	16.1530055	30.711359	73.9517445	106.94384	43.9907915	5.20060345	33.960803	36.453523	40.8897685	98.49626	79.9016375	72.30093	45.9756165	27.678879	21.6398095	19.099443	8.8907815	62.101472	34.331678	17.556332	16.902246	19.343201	20.985808	8.1873491
ACADM	1115.9999	308.6877	363.58548	422.25632	2561.6858	418.7081	249.06218	380.86475	288.2225	390.2274	372.80136	432.71927	434.02396	574.2018	302.69702	907.0143	490.97128	601.79614	434.37274	383.8318	566.9803	593.4308	654.5095	418.98746	570.804	472.6247	403.76202	275.02344	259.6938	196.91214	234.01575	118.173706	258.9633	278.40332	4633.208	49.71328	248.03549	350.01843	930.3569	684.4006	630.5222	1003.0191	840.74426	688.48047	708.89667	766.98346	1652.456	1162.1405	962.432
ACADS	68.60447	50.41907	196.9933	147.12096	161.00485	118.00035	344.49146	69.528206	21.058058	115.88024	75.340706	11.715851	104.79656	63.73757	57.436443	104.44285	53.438915	33.72506	77.98949	217.53752	62.268707	38.694553	52.09517	66.5949	79.086395	65.988396	82.939835	75.537605	22.53373	11.67447	44.768555	115.68769	45.711956	276.8521	201.77048	65.27321	102.34058	40.465683	80.7519	77.24144	45.27417	53.32558	51.59167	80.29234	35.377445	45.03975	74.50096	56.599167	45.5151
ACADSB	291.452942	142.781264	36.114054	79.7508855	1020.710375	61.052987	70.7683135	47.59958565	67.4069775	74.518539	109.762581	36.107661	84.966187	258.4566	276.87838	306.995565	246.7406975	393.7811435	132.4502315	249.61572	336.98219	255.622965	339.31172	221.311535	210.3317535	254.7197485	253.285068	272.1969525	228.68504	423.52153	170.122745	186.8990335	231.939495	195.818483	817.90208	208.99996	326.02961	243.73628	261.711832	261.670368	217.67949	320.621805	172.6215425	142.94325	269.9020935	254.118972	454.29965	298.19824	230.9256
ACADVL	848.1343	1231.3685	2327.6865	2722.5344	1938.3024	2652.112	1443.4069	2265.415	1203.8552	2232.3462	1591.2845	1466.6779	1338.9354	882.83154	1500.7365	1674.5728	800.2904	538.68677	700.0937	1898.7738	582.3972	498.65967	484.29333	374.20892	989.82764	531.99023	564.5437	871.6625	609.98584	767.68463	689.70844	948.08466	815.2989	302.79227	1486.1248	877.1936	1010.92505	638.0559	676.557	551.1123	542.6493	484.36874	820.6483	658.04614	503.61563	469.03827	41.25043	241.66658	748.9266
ACAN	49.17369375	30.28394725	116.9173325	90.90717175	119.9486775	47.40118875	115.38597675	59.7506795	51.073524	52.5832485	38.895191175	217.9726225	88.96201775	35.19213075	59.22295325	88.7515585	38.125030275	25.34670215	83.1487545	59.69981335	36.6239155	28.40748275	25.602345675	46.450185	36.8142342	52.309910675	43.380511875	71.0794705	89.88205825	21.234181	35.25772785	119.37854	42.28935025	85.71515575	103.70443625	66.506344	45.55129425	32.25949785	22.1632145	71.95266225	65.109759	39.76463325	51.710165575	46.084972675	32.96048575	33.061207	31.197218	36.8172305	59.069615
ACAP1	9.48301416666667	15.5411286666667	56.4174633333333	45.828913	66.1938206666667	58.272791	98.7473186666667	52.8057622	57.4542766666667	25.3481442333333	24.3466057333333	23.913656	44.8897147666667	18.7919837666667	26.8119306666667	26.485313	31.5290134	7.0485528	32.9811096666667	53.2275509	14.4237373333333	22.4152978333333	14.9623685333333	29.4315017666667	51.9298243333333	9.04167986666667	41.828357	67.9964803333333	107.554415666667	48.7343806666667	109.67527	36.5450905	95.742822	94.366489	30.571433	41.9637666666667	40.6746986666667	28.6846716666667	18.7425302666667	45.6665015	32.160115	16.0269001	11.0443961	21.00586	10.4275968666667	12.5336728	28.0946883333333	13.112595	8.56438783333333
ACAP2	321.963568666667	108.471471666667	54.382607	90.7440113333333	576.753316666667	62.2412271666667	114.028513333333	102.954176666667	86.387428	81.5136793333333	139.053599333333	80.1776463333333	92.24384	196.113972	250.962484666667	226.231703333333	119.410809333333	187.776081666667	128.743496666667	134.816382433333	174.282108666667	182.558161	148.247898	114.788056666667	199.226221333333	128.300323233333	78.585257	123.179324666667	164.713032666667	110.764992333333	80.2056153333333	58.7216173333333	85.1173028	62.5615993333333	1214.24031333333	36.8742383	137.40137	89.70728	189.037036	105.393717	131.916545333333	214.0406699	236.965313333333	123.452153333333	121.7256	135.21144	260.023411	181.538898666667	148.487494333333
ACAP3	257.64886	348.307555	393.97334	433.406815	420.76484	493.50119	473.665895	450.028268	342.5688425	364.33348	300.499525	369.944745	223.878271	161.2792665	376.215023	252.87895	112.689408	85.7156485	128.4766585	323.029595	76.6295855	70.38626	66.4245925	128.617775	144.18386	91.0761815	224.859895	173.5445645	172.7674775	195.44213	236.0785455	540.254653	334.10868	116.9375935	409.379475	256.16116	167.6896665	88.5870435	95.42473	80.935246	83.198766	100.4676335	162.743585	113.5579125	61.4461523	46.39437175	3.539568	53.104137	131.1325535
ACAT1	196.403689733333	94.5681434	117.531531533333	80.9884276666667	654.51181	76.3627435333333	49.2998446666667	88.1305193333333	82.6812903333333	67.5230042333333	179.876034733333	61.529552	106.395657233333	263.325774666667	77.6455356666667	123.04921	162.472703666667	223.951899333333	184.8004832	127.147255	283.230565166667	200.375504533333	248.791741433333	224.686012333333	162.261690133333	285.868576366667	282.364443333333	262.318777333333	234.273183	287.249528733333	177.21316	346.581816166667	274.581200333333	278.306595833333	742.635086666667	329.907799066667	187.613748466667	416.589041666667	156.181981333333	259.916995933333	237.830749766667	232.014295833333	150.026237333333	446.749076666667	390.697838466667	303.986901166667	704.812361333333	258.728134666667	304.734554666667
ACAT2	234.10318	168.81067	106.1235	151.51231	1077.5116	146.45236	163.2508	192.68332	103.88867	137.82935	191.90619	28.913942	167.59134	352.93555	198.55254	7.7692738	212.08478	275.87488	153.83711	261.22357	363.3547	215.65254	497.75427	408.63943	221.2439	264.4126	118.71856	309.5173	223.97716	185.41055	109.006645	271.22348	158.56416	306.55347	779.7646	222.07443	135.85616	167.00935	119.347694	248.32727	150.10329	210.85991	142.25407	104.73242	336.69336	262.98697	862.53107	287.0919	306.55768
ACBD3	546.37125	479.931555	225.83007	243.344215	1628.94496	289.350415	303.057095	232.60939	498.7556	248.5233025	372.994485	130.75236	326.420405	471.4129	185.9801935	519.372916	541.068635	459.298595	533.35293	354.952755	583.651615	570.703955	649.893795	548.938228	407.223175	615.12621	609.083297	432.4664065	403.814195	471.08535	232.132475	497.102085	536.97107	614.409405	1765.40315	481.94095	446.61515	587.41866	356.29356	489.91184	521.615705	443.431255	510.197325	646.51282	665.800985	567.540515	984.765225	480.65788	917.3145
ACBD4	80.28599	145.72824	462.33377	496.17038	171.61766	413.03537	387.50735	307.6131	334.58502	223.27661	155.42543	54.74073	252.93266	117.534386	186.52284	157.03983	55.933434	95.72597	63.04732	47.73334	31.297155	80.23387	55.359283	76.48785	17.836548	94.95785	24.750336	59.57424	169.98761	102.686485	113.39742	127.71602	111.692764	92.443794	188.59569	90.077126	196.68378	121.16719	137.68358	66.53256	131.1031	101.658424	127.31202	150.97516	61.44699	61.615578	14.200949	75.95223	82.21557
ACBD5	598.43426	490.57684	401.339425	516.71387	1819.303425	583.121635	457.806795	232.33415	395.987965	419.24701	364.16575	234.56665	495.88229	375.681825	290.969995	260.694615	296.410497	496.200635	750.46252	451.18808	366.23984	388.708325	293.421765	248.1447065	261.1207705	295.39119165	380.883885	291.11676	411.74314	326.968305	319.16799	73.648181	218.2304965	334.41186	2038.89522	153.217497	339.40715275	491.907398	710.89491	498.1532	577.431105	558.636935	701.10476	577.57251	659.79766	647.5876	1372.6839825	894.770775	605.7290775
ACBD6	162.30907	297.48257	100.36262	189.67654	563.1476	98.32492	235.87622	293.82742	336.34933	364.9946	301.87982	73.97691	283.76508	389.18732	249.2433	15.701824	235.0303	399.0499	77.71858	89.161224	302.5636	299.53052	360.82935	218.35054	166.13976	295.2311	403.93433	338.16492	174.03438	488.03128	75.84155	678.3971	357.9843	326.7131	666.2597	560.98	296.7143	274.35037	190.56485	189.36304	157.42613	249.15956	110.48819	167.85048	239.32256	203.00009	564.50323	205.76297	290.0963
ACCS	173.62814	179.27127	181.15851	235.16454	205.24956	74.36629	407.7579	133.65862	151.81299	85.6293	85.77468	28.318369	77.14963	71.15637	223.36551	130.60349	158.01436	80.505066	56.54639	69.921165	33.93929	134.03738	11.382435	77.54183	106.762596	58.05947	155.18057	78.41332	173.41458	86.61346	72.37233	127.06368	10.992336	14.813567	128.45465	103.08354	90.65298	106.20209	104.328735	17.99987	73.021965	80.31089	149.26906	219.3731	44.230175	92.43519	6.803094	40.5473	5.7411036
ACD	187.81584	355.54486	794.0806	586.46545	663.40625	819.2251	606.6516	783.2476	409.66257	927.6424	446.3408	669.5185	591.3283	179.23505	196.22212	135.89389	173.92851	113.58532	172.41505	195.47472	105.13028	155.39375	112.96194	156.50826	150.17145	106.40892	200.40857	330.8121	388.26913	163.21838	289.2973	342.64917	336.80826	170.54042	512.5609	228.78137	262.87393	105.26409	187.09558	136.65285	218.77162	236.66219	159.54	122.633896	145.91356	167.10522	25.581196	157.71472	320.78174
ACE	24.305357	30.7723895	52.7503945	52.3715515	39.3170445	53.378591	17.605476	38.8341775	9.4613155	12.58992265	13.7813876	38.112682	17.18906375	41.0983505	31.3444822	32.7814875	5.0545143	15.131934	36.7618005	8.8174088	16.7114084	11.2614124	34.1471	74.233184	32.710402	18.4245605	33.3038195	65.2835895	63.2191825	13.6838755	20.0359795	18.542444	48.094313	47.251228	21.934806	82.898111	53.6974515	7.733969	15.3366752	6.7217655	9.992147	20.0562805	17.514641	10.48867675	4.06119665	2.5295868	1.95192195	12.46417615	20.517315
ACE2	12.736935	3.33147005	13.20275845	6.4807943	22.51474755	4.7973045	4.19591555	15.5916215	19.3548733	4.21004115	9.447612	44.319345	30.6904645	3.6352128	24.97737285	82.392818	25.8567289	4.007782	15.62682915	67.566221	3.50552825	14.2838447	18.8951673	25.0529547	5.02703835	8.9656575	27.8483715	81.294319	48.9866375	18.2501755	17.9409412	10.88871125	52.079432	122.180679	36.148607	10.39017075	55.56573	10.6389898	18.011246	8.023388	32.2476125	7.51294435	10.89149625	34.1961555	6.4867382	3.44064315	1.7656617	12.1716935	2.22731845
ACER1	4.611932	10.072244	6.06855	8.085753	8.514662	4.835342	11.587236	3.9253185	5.970089	3.2217002	17.87695	12.211201	4.133988	29.326368	9.004528	60.16204	3.1613183	1.6082933	4.3371882	4.047361	2.7410495	2.0786197	4.6381826	7.5615683	13.389106	2.586625	6.010969	14.983718	50.179234	47.63582	13.729231	6.2566977	7.4072533	14.834201	4.528317	27.446321	13.156553	3.5838819	41.778812	3.7754607	28.641296	4.1058264	4.0024133	42.396175	5.711769	4.7619514	2.3421335	19.10121	6.2310233
ACER3	265.3146925	357.423554633333	210.3431245	204.200403833333	963.204262833333	205.179482066667	161.193978833333	137.120225566667	230.009638283333	227.7814409	236.0839795	113.88242125	160.460291166667	311.060170666667	186.541047166667	149.733847833333	291.4746116	191.368107233333	351.052433	158.0917345	261.311135766667	308.483256333333	303.219582783333	278.25517525	289.687022833333	292.36226495	212.9502005	177.852153166667	167.563115	146.572014166667	180.9633525	143.598464166667	179.983023166667	233.264271	668.802561666667	144.545229166667	205.339213333333	182.794816	185.656844766667	322.876074166667	255.33191	273.9742345	301.631116666667	334.669273333333	269.953691	282.409750333333	365.2131355	294.0507515	276.755487833333
ACHE	8.9808171	39.389284	59.3630593333333	39.8253986666667	46.3594223333333	82.8397366666667	37.5124216666667	88.3328986666667	68.3954083333333	86.24382	34.9153606666667	108.644228	76.044594	14.1700406666667	9.68655233333333	45.9314322333333	36.1372979333333	19.7456803333333	22.198908	16.5398553333333	29.639253	4.39030113333333	30.1085676666667	13.3344963333333	6.17848166666667	11.9890883333333	93.4963186666667	83.8692873333333	23.0580716666667	50.1977514333333	76.9655416666667	80.7870446666667	67.2945206666667	80.378888	70.155631	50.8028826666667	34.0325706666667	41.3222186666667	35.9184998666667	37.3270763333333	24.529141	20.6378463333333	21.238697	20.3586869333333	23.4798001666667	16.4652843333333	10.7352458666667	23.3545295	8.06344116666667
ACIN1	135.59242	48.785122	142.8798	148.3671	301.27948	147.24023	70.61909	170.30818	103.06144	161.4144	88.72492	169.4006	128.11253	84.841125	25.776302	102.84908	170.59238	93.653206	173.09738	191.49928	81.04464	107.26763	99.76929	69.626236	122.730705	115.20479	64.74292	52.563656	268.41702	175.3258	115.06832	92.05143	161.34695	188.30931	389.25226	120.965416	17.970528	149.16891	97.533676	146.0216	87.23422	88.444595	107.67934	55.906075	86.646706	88.11246	32.756332	58.213486	106.21522
ACKR1	87.17054	89.557785	46.509495	103.40345	161.32968	138.26797	144.64343	137.65128	42.360283	126.23504	140.65338	140.97801	95.41373	121.57907	167.30405	150.25735	130.03467	62.884808	104.687485	160.87749	77.114845	61.797733	106.19023	112.445076	167.61395	87.0093	218.64833	127.4329	51.49561	100.9605	180.68259	247.02666	153.21371	113.730194	252.85986	205.15726	255.99803	188.87921	59.011105	72.86062	110.884926	64.885	172.3076	98.70907	77.94844	34.910206	20.709465	60.368877	202.8745
ACKR2	21.9653626666667	20.8666234333333	63.359006	58.1278366666667	60.5515143333333	35.9396903333333	71.2097483333333	42.5949233333333	57.7093826666667	21.7844815333333	38.259713	100.249423333333	38.3720893333333	18.804165	75.174636	39.8846016666667	25.5275899	14.1598993333333	12.9799959	27.6617981666667	12.5116435	15.9829373333333	19.1061953333333	78.7448416666667	21.918619	16.2933218333333	48.477148	28.5978503333333	86.8452266666667	33.3680416666667	62.776977	22.3980074666667	49.1389606666667	56.5996576666667	54.4621956666667	22.2960366666667	14.1295335333333	42.5449653333333	20.6308393333333	24.7183923333333	48.35177	6.4467212	14.475008	25.286868	42.9019245	15.2783953333333	20.3512106666667	15.0380274	15.4194102
ACKR3	215.2777404	40.578065	79.0841445	61.8508744	181.03985	39.3215145	27.1119155	26.950528	39.3758399	6.47433725	71.4160735	83.7571635	35.75795015	26.7446135	116.143305	254.9238625	88.2476215	147.1813985	64.58830365	123.459175	58.58432	56.8677426	25.6502203	56.2850105	48.6183943	77.185494	119.5794525	143.95838	182.26044	101.769576	44.80102	17.35394525	41.8894705	7.753619	653.838025	33.543392	120.440125	67.6590388	87.09007	63.71898	115.6256665	72.978959	118.5390215	107.681334	51.8263535	86.097048	79.924449	59.0082855	60.10479865
ACKR4	20.454346	22.124897	40.854263	62.481586	64.882645	25.00256	3.9536726	31.249865	2.6839256	17.853212	6.6767974	154.52132	9.863796	12.039713	46.23066	18.346762	16.99175	21.05853	9.218983	7.5535173	21.77105	4.0859504	28.391403	6.653142	20.425611	27.258913	7.079295	12.383522	32.74259	61.6446	18.70934	6.222208	8.605991	12.987017	48.335842	26.240416	12.628763	2.294602	3.6208103	54.681473	23.79623	19.402962	57.621483	20.308578	16.631016	5.1467047	10.214101	19.148167	8.349932
ACLY	483.436112333333	274.589809666667	174.146602333333	115.909536666667	1804.10610333333	118.057013333333	256.085053	254.544395333333	290.17338	302.281037666667	286.900478233333	189.359727	279.232559666667	662.841485333333	401.30042	268.167267333333	572.259323	484.036002333333	652.002716	284.243806666667	705.021631666667	598.599608333333	723.579841666667	425.136704666667	430.172496333333	565.101395	369.707991333333	365.472723	270.992028	358.804007666667	259.498803333333	249.918543333333	277.299086666667	327.336043333333	1103.740715	254.826536666667	302.619875166667	299.584146666667	273.903901666667	335.611217666667	299.447190666667	346.894745666667	295.331450666667	342.615660466667	365.498563333333	399.528465333333	892.750446	359.102313333333	504.106108666667
ACMSD	3.7310264	1.3063023	97.60407	40.581726	19.243624	29.783895	26.520174	6.0690126	23.340832	35.691525	16.922121	7.972867	6.766703	16.595695	8.126018	7.7384305	10.939806	16.541002	6.4505105	55.292175	9.434238	41.792397	3.9237866	4.0361943	43.798058	41.108345	7.408053	133.49232	8.733336	6.5169697	10.848927	2.9402714	23.954124	12.053291	13.915047	37.391014	182.51382	22.383427	40.508472	13.520994	57.271606	12.15511	14.495263	24.475628	1.1731539	0.6203951	0.6813137	42.811977	1.526547
ACN9	64.13577	45.331318	4.921569	31.478241	247.8848	57.51668	11.344159	71.59946	75.644005	98.78695	37.929604	59.76565	88.68311	81.39059	15.92862	127.027664	71.878334	77.10835	55.205437	6.8916006	96.872246	89.221565	62.13043	86.660194	18.82533	110.58271	73.222694	48.6405	56.484314	41.355064	120.74795	76.783516	50.711025	68.22472	157.80602	26.006918	70.298965	68.73626	30.354687	72.98357	92.272316	84.53059	3.6991875	37.430946	47.646255	61.67373	158.01505	109.762245	97.77735
ACO1	155.856859	236.9701138	236.372755	189.666245	596.560415	256.407583	213.308355	125.805855	145.5871204	158.0577315	267.5968065	76.327245	150.235155	217.931748	222.7486415	463.34154	220.4692555	434.70257185	246.5317	588.097845	193.5663595	205.7860875	171.84901435	235.249655	262.3634525	261.907165	112.267515	103.1322385	165.235113	130.16567665	334.141185	137.891894	128.862505	106.47544	692.28224	138.4895295	75.719982	142.20241	117.753831	126.1754355	155.5626855	101.840506	273.223165	215.001545	166.2689185	194.94308	317.912785	154.660151	257.293877
ACO2	210.8005315	276.91716	268.980114	341.79188065	855.030235	219.953823	291.274481	769.25596	755.82869	504.88985	591.184498	123.84769	378.29554275	516.065092	170.0967275	402.986117	627.553214	476.784981	278.869743	412.39484	644.1932815	429.277272	690.102353	679.242838	248.961253	722.075044	401.6959975	356.4144362	318.164422	412.83014015	372.042917	850.4858271	412.7422	425.33590625	1262.4537435	666.73985	91.597012	460.4815725	220.52520685	288.3410735	537.5371	389.36457	267.24671	204.357469	393.65164	469.374295	28.4976446	344.54983	711.022135
ACOT11	23.899144875	20.42950275	71.79447	35.72617675	41.20004275	29.99868025	37.24188825	33.62663525	15.712080875	28.38076475	35.38045075	38.861875	19.316051425	4.4113242	51.0814554	31.5088756	16.922384875	10.6238956	33.13988335	12.88626735	18.56956825	19.09664975	18.54191625	23.413348	27.04702545	32.8267475	26.5802053	36.08180335	96.223024	39.762945425	20.042026	19.463966175	63.444895	73.45768525	43.7208395	11.787555775	77.896223	28.049274475	3.83252385	27.766929025	44.83109725	5.40579905	15.35861035	18.990407675	5.349966225	9.086522825	11.1470496	15.791532675	16.60829925
ACOT12	4.40249	64.69221	37.804115	37.241955	33.38417	62.68376	45.32029	7.528579	1.1374998	9.016468	5.7847037	58.71629	23.957262	30.647884	80.78318	97.18851	13.828625	2.9916005	23.882763	59.0002	2.2171736	30.618658	29.790165	31.341635	43.01476	45.239098	16.567038	12.6724615	50.570763	27.282309	5.2673044	68.46007	7.568267	81.91975	11.747875	51.374104	69.21836	11.298608	4.2045193	16.56963	7.032219	21.322138	4.293	10.771604	16.142132	23.29325	13.51521	15.415426	14.724504
ACOT13	183.1354	149.53673	118.75827	87.42847	569.7314	35.51676	134.2741	123.406876	108.06739	233.48055	185.92062	7.022809	173.6819	321.4636	165.26682	168.8995	314.9928	440.3601	148.99948	178.84036	318.42627	261.9605	514.1022	578.5636	121.80194	415.61295	399.47607	318.13034	430.62283	375.02737	114.86038	434.22314	261.99225	449.2795	497.11652	494.99893	193.4931	294.9677	177.8716	104.994286	81.692116	270.6926	155.57979	124.27631	326.06384	279.6806	942.1382	173.33311	311.98593
ACOT4	43.51618	49.77407	57.710354	4.634074	196.21935	41.402405	84.72652	84.630775	41.637547	72.493904	62.65875	139.33043	67.43211	1.8538684	3.6274996	3.3653321	20.666323	72.86778	34.380207	154.41707	68.71587	72.94349	63.173573	46.13113	22.370527	41.528706	153.62947	135.82738	24.383883	46.920967	6.709613	73.61039	227.614	100.37171	168.00902	42.987247	209.52074	6.4711995	48.87492	22.104643	98.9216	63.98245	8.978095	45.24864	51.792072	67.67346	112.29236	40.88336	75.28857
ACOT6	8.671077	1.902777	8.374301	6.3336563	7.512526	8.694151	7.6057787	5.4491825	1.2556896	6.795005	3.8541625	166.10672	2.767129	1.833898	4.5407624	3.5779204	16.075296	1.4909966	5.763401	7.619544	2.4540758	4.3114967	4.611867	4.6069355	4.5374246	5.025759	11.616632	39.753883	93.61596	7.7359047	55.49338	51.583694	30.89077	13.753264	72.92025	34.42206	56.748158	81.27913	6.9520583	4.145259	12.091902	1.2597098	1.9383276	28.86977	6.70855	8.250477	2.7591264	1.1830691	1.8868666
ACOT7	326.489025	707.749499	219.532287	387.744085	2631.857115	620.05712	310.173565	1603.53509	940.832275	1364.98901	1182.58694	1191.497705	1005.118375	731.37108	502.3600445	211.21007	1149.676635	857.967465	523.867969	426.424547	1388.1455	764.1999375	1306.2984	1134.351655	779.524615	1121.74204	757.355631	1092.90766	652.140455	1303.935155	393.38239	2944.51568	902.102567	807.0130365	1275.02993	2175.686135	564.85886	691.7012825	483.61575	842.91081	934.2584765	1275.4358525	345.2600505	432.548845	1225.91287	799.021232	227.803799	693.544635	1391.277765
ACOT8	113.9208	206.212865	185.248925	234.201395	737.63158	215.66539	154.77635	352.73619	223.19717	446.07438	287.5115625	142.674116	310.116735	237.983139	141.786715	247.08339	276.6847285	184.3650235	192.02716	157.0008	248.883097	156.9059725	243.766956	187.70049	179.6616675	304.626021	184.5465025	209.273385	156.0652235	142.640375	67.373706	408.3340225	212.35532	140.9932205	346.107255	251.0535975	165.2806175	145.496335	169.31731	194.174458	183.904935	238.7030365	98.4108075	74.997408	200.494905	154.653555	23.9114226	175.0241375	244.13241
ACOT9	172.96692	84.89106	86.93719	38.069885	473.70685	59.48055	143.76732	96.65145	96.18405	68.594734	96.89247	45.44247	48.10911	132.0091	85.908104	10.436025	108.83405	102.64575	156.27725	20.584904	94.39736	226.82106	116.332016	121.95109	139.95197	109.62801	169.30542	104.99617	154.91194	100.01864	26.664122	255.03738	232.84572	141.06903	413.67734	142.57915	202.19005	171.33948	112.70541	110.20654	151.19194	114.90916	94.264244	109.01563	117.164665	92.29985	71.57327	113.22138	128.4518
ACOX1	91.8938116	60.25814996	62.9213676	66.5256702	286.6236984	43.49482332	62.7172954	47.2231448	47.2885566	46.8450334	69.2441722	70.4572986	54.1840678	114.09454694	154.6630228	219.87333576	162.7348878	125.05084488	95.7140155	119.0528318	87.58732704	98.01990614	107.61495168	115.42199	99.26257144	134.79046634	106.25877	149.619909	124.4893582	93.5475034	106.42690394	150.037344	116.9952362	112.6889496	368.4862398	176.174972	85.056102	121.58376766	65.5083256	96.43648446	86.3788186	115.2690132	113.8158768	105.20242728	81.42152236	98.4061509	126.80738392	87.1152839	136.75248624
ACOX2	55.893005	56.553673	77.815384	73.85017	171.61948	36.408882	94.5356	9.387377	7.397758	36.466003	35.74319	30.334145	44.79402	5.1185665	77.64404	5.889638	3.5235744	4.652539	36.62384	14.214395	27.74267	14.051851	31.386875	67.42506	7.3598094	51.61844	19.828032	35.798508	74.72627	4.885067	7.1988487	58.30196	6.550377	101.18195	98.39052	59.70402	9.248569	2.2783248	48.29377	37.09364	14.671611	4.932393	9.704692	80.27037	43.660133	26.385443	34.128094	33.562435	16.24974
ACOX3	124.357923	202.931557	116.222385	129.861895	497.26542	262.000688	183.09385	152.29413	209.7243685	173.45298	165.484	126.141331	110.875319	111.989952	152.347795	146.080792	70.2727615	59.73654	115.95944	138.97839825	47.9125385	54.330745	26.8492835	73.428493	106.1911	43.020381	136.062055	82.3675244	31.18654	86.0375625	243.21339	18.8398045	102.109649	131.9593065	597.20769	149.0095625	126.888761	67.456867	93.91882315	113.6170885	98.059194	91.8127653	192.645015	103.701754	71.2260675	94.999864	110.830304	84.8874215	98.380975
ACOXL	22.848073	17.42532505	19.306135	35.3335425	9.37093535	10.5395775	61.5368547	9.5168685	39.2239124	36.7764415	22.5822929	187.239225	36.3095775	4.37443675	6.3430665	15.1389785	26.122179	30.775074	4.0650629	58.829603	4.37517575	25.1288425	14.32842535	10.5489862	9.3968965	29.245924	37.1946845	60.22302935	92.66839	70.1412315	22.2049935	103.2435	30.6990445	63.051998	23.1643258	24.36050715	106.3524775	8.93088265	18.2347283	25.501819	41.041049	14.300078	8.22357535	35.662218	2.3469192	6.5629373	20.355454	18.835333	12.74733135
ACP1	239.2474881	153.76630475	81.38151275	84.716479	1520.54953675	95.085408375	121.03439475	148.27810025	115.122745125	140.37166975	222.24965735	129.239994125	189.19026875	417.526331025	125.362362	115.08704825	250.92977775	446.91074325	183.189752	209.22789835	478.5956124	329.98022335	461.8947725	276.0922185	170.759753625	373.69638075	370.67221525	278.31654925	287.77998825	351.1668085	218.31513425	368.56852225	408.283190375	434.75678675	835.32571175	535.317351	230.692609825	489.519481	222.71815575	256.0512395	238.823875375	246.211071	107.094882375	184.96453875	354.745798	292.773649375	319.748137	222.766106175	278.781693825
ACP2	206.97128	327.98093	160.32492	112.299866	599.987	220.077	163.07271	240.3266	238.99799	273.68387	239.19589	189.66219	265.53418	175.68445	163.0922	156.88232	250.44476	136.42104	203.97215	228.78906	236.85406	206.3543	283.53925	312.4821	335.44592	190.39543	213.94206	173.13947	196.40442	138.98859	249.04771	331.7963	92.6489	225.75212	829.8033	298.63696	149.51952	137.89137	217.6882	225.56573	197.0064	145.3526	146.97964	73.26774	107.74391	52.80197	40.527325	92.77126	180.52995
ACP5	20.127417	9.330764	57.720478	55.068653	53.796307	44.27707	38.756107	7.1828456	33.508472	54.88696	6.8144674	72.56601	35.890434	4.643936	38.29045	48.051594	28.915218	34.854942	32.087242	9.604906	1.7633772	6.882385	3.7734869	14.277597	78.763214	2.833644	102.56118	62.16714	58.80635	14.052648	31.74637	14.455861	92.50982	11.397125	45.627728	82.84761	37.806965	44.256336	25.463223	27.629469	12.605878	45.1017	28.730133	11.759247	32.022923	5.6007776	24.201202	20.865925	2.7606497
ACP6	143.74295	128.15313	229.71846	176.507323	416.57189	212.7567925	154.88327	185.20057	176.6563	81.3723105	74.493975	157.686375	96.470213	82.9266785	118.1445975	188.3995	211.74295	182.20608	152.06483	177.054685	113.566015	166.23715	92.183598	107.627305	185.776075	128.99853	119.08095	141.72299	88.8511795	148.98226	221.010325	86.66995	183.27544	59.6424055	293.76735	14.43096875	116.679145	55.210459	50.867407	69.577428	122.780695	85.1977385	183.984175	86.096995	145.5799	93.6986505	93.982986	54.91965	128.98468
ACPP	17.1402024333333	12.0573293333333	25.2541380333333	6.83504866666667	30.5450556666667	5.66761606666667	58.884108	4.26075546666667	6.44732773333333	10.36045	9.43085983333333	38.3963443333333	20.6140672666667	8.56930261	22.0292198333333	11.0532656666667	24.0567453333333	20.386132	7.02583486666667	29.6368432666667	4.85961743333333	6.339263	12.6500505666667	31.76831472	6.6365906	2.48262576666667	64.8102443333333	34.246727	107.37167	46.5006033333333	7.83504073333333	30.6274045	32.1396311	77.2740453333333	31.3586819	24.5686033333333	58.973915	25.3415493333333	12.9999733333333	12.6952490333333	9.35155333333333	3.27687896666667	8.80038486666667	19.298069	15.4322409333333	13.4000249	8.76846326666667	12.5595018333333	9.24861553333333
ACPT	107.23217	107.51299	235.72462	241.12128	301.40826	238.3313	132.2075	126.11517	133.8894	128.90709	77.223305	111.24951	157.53732	84.09685	73.53691	20.14217	26.540752	40.413902	42.830143	17.850779	21.936878	20.46775	45.23015	54.367817	47.526917	20.073961	12.210332	89.33356	83.80108	100.543	47.130035	61.245087	21.77154	152.37228	227.07518	5.1916413	11.004693	44.84757	62.820538	181.37637	67.71267	42.460205	81.37242	72.00925	31.566267	21.785913	30.459915	39.851112	51.312008
ACR	4.081856	7.0983663	96.05873	22.984486	20.742693	18.125511	55.24856	25.175013	20.479174	69.748665	36.364914	39.6157	42.453953	1.8020715	39.383446	3.0545306	39.93802	12.721231	46.8646	18.603695	10.84212	7.095873	4.423054	4.5922074	25.957432	50.563118	53.932987	98.55479	23.556532	5.4615784	24.00031	16.894869	138.66377	30.533113	6.550685	55.172802	13.511573	29.45125	6.697695	16.570974	13.434888	2.8753617	37.608467	57.978264	11.891175	0.94509345	27.44495	16.676176	11.871809
ACRBP	9.64347633333333	10.3718431333333	22.4541726666667	10.7522255666667	37.6469736666667	7.30296286666667	44.6989586666667	24.059712	13.4198315	6.63072366666667	23.5389416666667	12.2655586666667	21.1215714333333	8.28301736666667	28.053395	12.819111	14.0018557666667	15.5376928	37.6094524666667	43.8998493333333	18.7121325666667	10.2696442333333	18.9076922666667	37.5666286666667	26.3169841	18.1956636	53.8040766666667	38.9637763333333	53.6079426666667	9.98022433333333	13.5682111666667	31.353602	16.295065	25.451343	71.5060663333333	41.0428916666667	135.22194	5.04194906666667	17.8642261	19.9030384	9.88035596666667	3.8103867	16.7639553	33.7357537666667	10.9243199333333	8.32515706666667	15.7760643	11.8382666333333	7.85356996666667
ACRC	287.8451	68.47996	44.516743	63.042248	646.01245	121.96424	5.032046	31.919464	21.228424	72.03851	84.137276	4.8988824	34.843224	100.815994	113.06762	102.85017	225.32228	96.129326	322.6391	118.13754	34.275715	155.20834	40.629967	196.34613	176.06783	58.168514	227.19733	206.80728	146.3799	256.79547	460.95026	75.82113	255.99683	86.84994	695.46234	221.64464	487.99805	240.04532	128.92838	135.38123	242.0982	138.50282	402.9044	96.69625	84.45636	119.78295	146.14023	176.76093	100.30706
ACRV1	49.467463	69.3363618333333	142.144215	99.1303633333333	119.771585833333	106.8096325	160.874946666667	55.9913845	93.4841348333333	126.135231666667	58.5334978333333	141.9483195	92.57804	53.4124611666667	58.7994966666667	73.4587255	45.8855115	29.6839310666667	35.1582506666667	78.0478046166667	44.455565	53.3418411666667	89.4345526666667	56.6935686666667	63.8153246666667	62.3224988333333	77.0781858333333	41.4322415	114.334050333333	48.6221075	106.489570333333	68.9880765833333	84.2846885	64.4234858	183.52915	70.1182758333333	32.4695310666667	31.96707255	35.0963901666667	65.8229085	73.9751981666667	37.5965366666667	103.505607666667	92.5009491666667	44.9366323333333	36.6504681666667	66.7845708333333	55.8640865	28.676314
ACSBG1	266.329523	343.882025	991.693495	931.728836	365.772615	335.157285	590.95876	566.643621	410.3782785	286.2455145	612.0331765	181.499875	281.82736	157.61373	299.9332	1015.28367375	285.260092	303.607055	339.877212	336.088136	194.717075	253.54342	326.445185	319.5478225	139.4558735	366.851815	399.229245	436.07029	231.788235	202.752088	541.975895	338.850155	229.770376	257.7494385	1810.22043	211.5434855	167.705853	349.968315	116.26701	238.648399	159.726103	320.0772615	564.294055	584.566806	273.166815	311.943383	683.6670665	353.549615	350.533795
ACSBG2	51.449215	34.342712	86.52467	80.85841	65.31583	29.08627	19.632608	80.85475	25.151741	40.16914	5.2272	13.525553	12.614344	21.534746	42.72916	14.643442	35.86139	9.076634	8.211844	24.5508	4.797044	11.216612	8.812979	14.579505	79.87007	3.1315687	21.503214	14.313819	16.9304	79.99825	15.514803	4.9895315	4.417639	90.33037	27.219624	11.601956	6.8405313	9.3343935	48.64871	60.759384	34.33014	5.3401265	10.332839	21.483717	6.689922	6.2700057	8.146598	4.160586	21.85525
ACSF2	72.988686	14.882735	101.76361	62.0329	114.86331	45.040466	22.227137	28.970818	10.730459	11.539338	28.45212	20.615828	13.872795	27.08124	8.73677	20.893692	113.516975	80.52497	59.920326	50.125473	11.967461	15.2086315	17.538877	21.064604	15.535385	14.394237	10.050626	159.744	25.939238	154.1809	41.074986	66.82538	23.015413	21.496181	190.69278	13.918943	55.64339	9.359968	59.089104	7.7069736	21.871672	21.833519	118.99026	180.76776	5.8108606	7.709172	5.4646964	36.777855	42.122925
ACSF3	22.0147996666667	46.1637516666667	92.0517286666666	102.436734	57.1649883333333	73.179166	92.508674	86.439622	44.378786	72.7555293333333	43.6157451333333	97.5444656666667	58.3032276666667	42.321295	22.1339554666667	7.84795333333333	13.288126	21.0852373333333	42.3836083333333	62.6207816	33.809471	21.9008127333333	23.7712016666667	13.4733313333333	65.744623	29.6514753333333	26.9370886666667	10.5240083333333	33.2197563333333	36.112708	75.5913626666667	51.8720863333333	21.0536423333333	71.8162123333333	115.798246666667	8.28102643333333	33.6674393333333	51.7607773333333	18.1080254666667	20.2164495333333	57.123701	24.01941	47.0610596666667	7.19853943333333	16.4938588	7.1491111	19.8647986666667	25.0218036666667	32.6209501333333
ACSL1	245.014745	169.88649	90.866209	77.6057425	1339.881275	216.7896525	86.95705	92.778172	132.420705	101.702005	120.3622175	89.257794	162.611115	663.306675	228.0437295	224.86664	564.27936	269.50043	358.90337	477.95509	581.4961	485.06326	454.60247	488.577885	608.20057	469.50454	163.554145	161.36376	254.439782	138.333325	99.204625	121.81883	193.74548	231.192505	761.446255	133.9148	229.809505	175.78768	331.54793	266.17464	285.982535	221.340834	280.015783	182.521145	245.23371	241.117622	297.584505	325.79191	190.285528
ACSL3	1806.9085	1177.73093333333	501.237413333333	697.96261	5730.96876666667	851.908633333333	693.679966666667	1413.45526666667	1313.32674	1245.01084666667	1443.29644333333	1048.20779333333	1233.73922	1520.38163333333	754.491626666667	895.022554666667	1296.91406666667	1511.89934666667	1259.70795333333	799.932723333333	2045.61136666667	1445.14736666667	1685.8281	1339.685	1207.20397666667	1486.489	1526.6241	1574.7204	1385.60756666667	2121.3937	1204.87004666667	938.492126666667	1253.05931333333	1539.02218	7601.09423333333	962.406316666667	1104.12503333333	1948.40166666667	1858.62525333333	1807.21445	1518.27853333333	1770.23694666667	1348.91378333333	1611.08361666667	2380.1303	2443.0324	3320.22376666667	2561.2858	1847.05303333333
ACSL4	84.0343666666667	49.8569503333333	14.1976193333333	39.4257123333333	288.626495333333	41.5107173333333	86.3554323333333	51.0529367666667	61.664154	44.2028506666667	71.5335576666667	45.877601	90.4359495333333	95.4336465333333	105.917844666667	86.8756843333333	76.9497892333333	69.9173156666667	36.2508288333333	69.6490143333333	120.092343333333	73.9344834	108.839312533333	124.580447466667	98.7183393333333	88.152551	56.2471846666667	14.5306957	63.1989613333333	62.1501412333333	169.240236666667	72.34132	52.4260213333333	118.0286575	259.492452333333	13.2791473333333	36.224821	49.145282	54.3683653333333	76.8568621333333	46.1720096666667	71.3464076666667	45.5959705	36.5487673333333	50.6946107666667	42.4701181	93.0750536	56.9998913333333	25.7222507
ACSL5	79.508122	52.0281325	130.571416	109.287805	79.476385	71.398978	94.486121	66.5149225	24.614686	42.67526	72.798906	153.9961285	54.0938455	43.132227	31.580575	100.3671265	35.0382281	33.397211	52.749275	177.20231	25.2132875	13.5046805	61.072764	118.813357	66.70471	78.91449	35.520105	89.8247675	59.5640575	52.1757995	97.683098	33.679152	25.85071	90.713116	174.523564	57.1567145	34.6237055	44.047511	28.159295	49.107843	75.617424	41.72532575	80.5469	119.487	39.8885115	43.056923	53.076912	25.9334025	45.3402975
ACSL6	181.580865	172.7782394	123.9625444	131.2417886	651.9577854	117.7263384	96.653417	144.12024246	181.861343	145.71102528	193.8423845	129.953526	197.201145	379.50960126	235.32364	253.2880105	271.2206846	238.5344538	408.7911236	227.1541494	370.646698	383.1995328	330.2311102	237.6531458	266.9239716	323.384679	177.3795362	153.418812	111.3051926	179.3670158	68.8159696	86.58129614	92.1674458	147.7164416	780.9451068	89.48230396	121.38122488	187.938514	327.61165268	210.2929594	317.058086	329.127887	311.9759644	236.92818444	322.3913154	343.6526718	745.4266246	364.450871	375.1662666
ACSM1	23.364054	2.0552671	11.55327175	18.5111135	9.30459015	12.714853	59.384591	6.79292485	17.82336285	6.71673435	12.2428185	24.5658505	13.602365	1.715906	17.4843422	34.458085	5.43547705	1.3303917	20.870906	9.079323	20.7778024	8.07886385	4.09427485	82.867918	14.267388	8.7936595	8.9663855	65.408186	79.10847	15.8084085	80.225862	36.333151	62.971803	22.341445	7.0276422	61.13002465	9.794506	44.8152235	29.25540465	20.6424533	42.5002625	4.46637265	4.70131305	8.4462475	3.69820535	1.65146775	16.3882115	3.758965	11.2281995
ACSM2A	4.9525652	4.77987978	15.57236025	6.50045	18.1411885	7.21219065	60.183757	17.3494522	4.38941925	4.8925994	4.69557685	96.412079	9.6197086	2.24067145	20.0512135	12.62273	9.64409375	1.8491496	9.603914	25.972867	8.76691515	12.830177	32.30717165	8.68272375	5.0107184	4.7441195	43.9837968	44.91731215	37.0299055	32.7316105	14.21927535	7.400762	105.2380755	98.10761	12.6393525	34.2166825	10.9713635	24.76598035	22.48895775	11.1641525	12.2532565	4.3752131	18.6229385	3.517593	4.40184225	1.18144881	16.6301796	1.02625325	3.104929625
ACSM2B	18.612488	1.8385209	28.843744	4.2267942	15.941328	36.49932	102.21365	40.895878	9.76626	35.422543	4.3205075	27.081715	15.70538	2.0143015	38.060024	24.02106	1.7001715	37.987686	5.440377	6.386775	4.713777	4.1909676	22.557747	68.78375	62.788887	25.380733	11.639068	173.44354	26.148516	8.300513	14.411839	8.19583	18.851519	12.967968	6.4019775	52.910416	6.259538	2.1008465	12.6673155	4.1324244	14.6836	2.273033	15.627949	54.399994	0.7540279	24.38214	25.80078	2.134799	1.8153284
ACSM3	10.223528	5.91718345	13.1043725	22.879916	24.2690422	4.8028685	22.1645535	12.17468025	4.8328802	13.5345349	6.36019375	63.2767465	3.9350118	20.875523	16.2652705	15.69507885	5.6370478	2.38279945	3.14686705	71.8247165	6.92644075	1.58226015	8.0543759	11.293533	9.5269132	9.0408659	29.044352	11.30763125	82.698204	7.6704773	74.07862	14.1500585	45.5175705	74.7750155	46.29998	21.2825275	36.7192005	52.723582	10.63081335	2.90638495	16.1618105	12.6481543	33.3688965	15.32198815	12.0939675	11.8325608	1.05042875	2.6864048	5.48566885
ACSM5	38.6140116666667	66.8906866666667	249.567544666667	185.099783333333	190.480885	72.1655933333333	298.164754	108.380621333333	83.3356296666667	49.561496	62.289684	56.6371266666667	105.808619	29.3817106666667	69.2634313333333	59.218738	41.98829	36.5136268	38.8842656666667	87.0884243333333	28.9264086666667	44.4418876666667	47.7914433333333	53.8164083333333	26.6467676666667	25.493094	73.1507675	47.4249866666667	33.432076	73.616329	122.611584666667	57.4057829	116.095054	59.0787936666667	130.515076666667	52.823695	77.2011386666667	35.4812128333333	19.8431951	22.7918216666667	49.5218136666667	43.0296563333333	62.2397216666667	58.3164643333333	24.1077374333333	38.7009156666667	6.7492498	35.510387	20.6193352333333
ACSS1	60.096951	54.5792602	136.1137104	105.24513114	96.9370608	68.59724692	106.689194	42.1352721	64.68489814	55.45764928	39.74573792	57.6406952	47.7620934	47.6818396	77.15813204	175.5863794	77.32864086	36.14765882	79.72674222	76.6535536	42.54204532	37.87230452	41.50866798	43.8984538	28.80578414	69.10034478	80.1076422	54.723235	46.525054	63.925374	98.238827	88.28332992	74.1570534	77.2975574	124.78402908	79.9139405	126.148347	73.26236948	32.1179632	58.1565982	51.1274376	39.7303318	49.58008486	44.98212688	37.9467817	26.1262418	26.95951662	40.0435957	36.56119578
ACSS2	189.84859	371.65073	612.81586	371.33847	418.48538	469.47498	445.6519	336.47906	329.02502	332.2417	189.4707	320.46814	309.7935	265.4509	381.31903	275.77423	240.0644	118.7667	296.25726	233.88321	142.05316	198.94577	168.07817	301.98917	260.62222	235.70482	229.9609	310.29974	201.403	245.36609	390.7004	326.83353	287.3375	231.74344	723.08136	290.56003	439.95676	181.94106	202.38556	308.4466	388.89075	178.80397	188.75873	259.48926	270.33807	165.19472	54.666035	182.04788	228.49228
ACSS3	100.406328	54.9070835	184.197835	127.856565	176.324913	53.0506375	116.748857	60.1542525	73.5219	39.6958575	40.313109	91.4224175	72.72171	47.1827666	85.7863879	119.257359	67.46354	50.7069445	55.8111625	113.283745	55.208663	50.6850535	101.446958	61.50149085	41.8044485	110.982925	88.79379845	71.0939375	78.97385	51.1766784	136.45222	87.292472	23.0879935	33.7006125	472.80275	79.0509525	22.4827355	83.5355675	70.2752895	69.4536075	107.066446	48.853159	82.961772	199.50971	51.4333845	75.6948285	98.0702775	121.475647	69.870715
ACTA1	6.5104904	46.942867	75.8592	25.508108	73.72365	12.373273	12.427737	54.01105	10.193581	82.47625	14.428629	65.25841	17.603144	17.971804	5.8372874	14.030801	4.1054835	47.219425	26.656637	24.076073	36.072296	46.294533	37.273186	7.6613774	10.958108	13.690242	17.439537	31.21301	23.673153	34.994396	14.787257	24.986319	75.60012	98.20709	13.904534	7.9146895	15.084116	27.266382	4.991124	34.934822	25.63778	34.494392	12.618973	65.29332	20.571213	35.58274	28.655222	20.903942	54.29464
ACTA2	50.643705	80.540555	122.052655	97.51628	105.390759	542.9712365	130.843931	55.7675815	28.506544	67.2407755	52.7811055	45.78399	187.7483975	16.6717912	37.545865	66.6819265	37.5756907	37.8349305	35.7125425	101.482625	28.84499475	8.1666672	66.299021	60.4007265	45.0624686	32.22268	36.72587225	12.1857092	336.5982335	25.7375442	99.4714	104.13882	101.984194	20.136409	75.555487	159.5414813	99.6287225	28.31112	158.13258	68.740685	59.0438115	34.472796	117.323903	558.8193875	36.1427965	33.12908075	36.9476015	25.753381	43.7694535
ACTA2-AS1	17.352297	42.456123	140.99095	151.55063	119.35274	49.933376	183.7871	46.8424	65.874374	35.689457	48.068512	33.311394	55.862602	41.004616	49.952652	43.85128	20.461077	6.018703	19.760971	58.718445	15.851363	28.715246	36.61731	45.884266	40.09119	29.685097	9.566196	38.443245	12.012039	5.700694	98.0971	56.23495	10.621787	143.11505	35.58177	89.57249	9.370872	29.468641	28.816778	22.923615	18.83188	18.390589	55.144165	4.88563	36.2758	1.3714548	5.2316513	20.936691	19.195316
ACTB	3137.125806	5282.76439833333	1663.02156116667	2053.06939	8628.69301166666	3787.91363733333	4848.050025	5676.22723833333	5983.282795	3519.80274333333	4059.5569875	8955.34663166667	5079.51611233333	11444.5453866667	12632.976254	7054.871935	12746.091315	10551.091585	11779.0543923333	22041.314399	12650.97783	10148.8156093333	14855.10981	18776.6186866667	19098.9403783333	16292.991795	9897.52587	26095.7392648333	12057.481875	16673.0372433333	17619.6027333333	17471.55491	9243.075325	17863.6114116667	8855.44216166667	9867.79676	10436.9661195	15324.9232733333	4018.81310333333	4202.81961166667	2734.393975	3845.37107	3802.48175883333	3466.26473533333	3251.837045	3088.1217475	2396.49466633333	2493.55225083333	3031.99212416667
ACTC1	59.491543	129.86826	160.90633	171.7807	311.93918	140.61383	39.927128	138.2657	170.62163	119.91218	125.129265	247.94185	178.10172	44.3457	143.79807	67.29336	82.282394	59.00797	123.21878	188.1641	46.229588	12.327974	143.76822	220.45058	59.30948	67.332825	120.87163	92.02317	105.86083	49.721867	46.133724	46.108116	29.65124	314.49722	267.42606	180.12332	14.741784	116.09287	146.48582	225.72139	163.56058	111.48803	135.38228	188.89062	75.63355	96.24987	129.39851	78.96742	97.50961
ACTG2	33.908484	19.80434085	80.2784475	10.1095728	17.3464925	39.973679	19.41426515	6.87457615	16.1578565	11.828502	14.20360485	10.86067025	26.98678775	21.1999055	39.8969795	47.972955	27.38771	4.97071225	16.798618	69.2492585	3.4773343	18.452034	4.2246095	39.66043	3.96530155	17.01469575	27.5857715	17.76108225	59.57218	6.8158259	109.5799675	52.882518	18.543076	50.885508	12.0915663	5.2149509	7.9891123	29.152214	22.28321935	35.735875	22.39029465	24.28550335	6.900942	44.7779291	15.7170344	15.3581275	9.1303345	10.2470288	3.18449415
ACTL10	46.676308	25.869894	112.128815	52.111298	62.213787	33.38278	74.499504	56.684364	13.166981	14.994215	47.14157	318.01553	82.53688	30.395784	9.208633	8.702797	67.46254	48.161716	43.652218	37.37213	19.593016	17.514484	10.824847	28.128262	40.702946	30.933214	14.034429	99.92659	129.44534	5.818338	68.948715	7.7663403	9.657154	157.09462	87.3734	58.840454	166.91367	14.510301	8.154763	79.736374	31.719397	86.31045	17.015226	50.387512	29.764654	10.695992	41.96694	38.91509	8.155427
ACTL6A	58.756145	68.560135	81.87213	145.38718	193.36864	65.29276	62.385185	32.176594	55.372528	59.737762	38.142124	92.48566	58.17254	80.22322	1.9021145	71.81961	35.358025	40.73317	97.02125	4.3485694	59.45758	39.920666	23.115316	6.6741047	116.83254	49.745087	25.779325	11.886866	11.669092	3.4107087	51.836834	49.225574	77.1338	17.522211	247.02615	73.38538	105.07461	3.2481568	3.440664	65.39912	75.143166	77.60051	42.913692	83.62448	36.899246	51.62799	47.81933	52.44537	28.34456
ACTL6B	192.3656	591.5556	100.4061	317.803185	781.98268	820.623825	97.707212	1265.99119	772.70865	1241.65472	576.25641	709.7032	538.19246	251.013222	187.8556015	166.8008495	280.41417	268.824265	261.08077	128.9688125	223.97316	216.848075	270.676565	75.1853865	186.42241	190.88151	325.53128	274.110295	146.585577	362.07011	198.40189	419.878875	534.40794	276.04048	859.509275	299.60139	289.456135	328.988705	228.313505	143.260765	215.919725	287.02571	62.4473985	117.9003125	200.157465	149.913105	47.8877742	135.567645	204.299465
ACTL7A	21.308512	2.6681068	25.368061	20.03436	10.696622	6.2903924	37.025616	8.699678	5.0381365	10.820518	4.577793	11.525515	16.310083	6.9340563	37.58726	43.89554	4.2097	27.51725	19.95423	7.689069	1.8565757	4.9282074	4.131736	14.074389	2.7361784	7.9907813	7.9239964	7.1452723	33.212643	4.570466	15.434825	32.83375	25.867275	120.79475	8.702374	58.053375	9.513558	3.7440977	6.535308	7.424297	41.719025	5.3090196	8.147418	4.1239824	4.6071615	2.760946	1.8880427	21.762405	3.0827708
ACTL7B	8.821964	7.728454	18.772882	26.224354	58.582638	5.8642054	11.692752	3.5520751	11.170321	9.753923	4.75569	119.42833	13.709932	37.45809	3.6031628	9.95846	2.1400304	5.7180567	20.312317	19.901632	7.3425426	6.1230755	4.397181	4.861956	35.12896	3.4271197	13.630626	102.00109	52.60748	10.519066	7.6011777	85.13165	60.712982	48.567787	11.774031	9.211129	23.784594	7.609217	39.95494	14.740233	7.895939	7.640744	44.011032	26.938284	3.0582285	7.3118043	3.0488415	6.0032654	1.9189849
ACTL8	5.7002215	4.600974	15.044275	21.426727	9.017248	16.126984	55.31801	6.566876	12.12601	19.254543	7.1429453	20.278616	18.488768	69.81786	19.552446	7.9403467	13.677664	32.06234	18.689964	14.634412	6.909184	8.198217	4.6383047	63.848053	10.816112	10.621948	16.935234	11.420908	20.410944	6.387693	17.052933	16.569464	7.975345	36.05438	13.000438	26.665844	15.523289	20.730759	12.622593	51.13949	9.690761	11.176231	4.751931	31.406797	38.225086	3.310287	15.456931	3.5351615	28.556042
ACTL9	5.0476894	4.239762	24.428322	9.025153	47.139698	43.662827	10.656817	2.3549027	13.446664	2.776894	2.7615762	32.157444	5.627297	16.525064	16.91328	3.7565396	31.357319	2.902424	8.139624	82.60472	2.28172	6.2064877	13.215025	51.901028	32.48772	2.090532	3.9317648	6.0437326	111.28139	56.118244	8.796259	61.630886	96.18996	43.663513	9.486342	28.60536	19.012367	36.71633	1.8439234	1.682245	11.010154	11.578086	22.436687	51.178715	3.5745716	15.886011	1.5549854	15.003399	14.955033
ACTN1	927.302545425	664.0710425	461.3664425	560.52111	1915.062535	797.1941135	627.7261375	1193.9395255	755.9415025	641.59194725	770.46532675	509.4615825	537.975134	499.7523845	715.40649775	636.638074	359.67189125	862.83100425	607.468824	458.701342	375.141125	317.67951525	295.08753075	329.78263675	547.7769795	300.21006725	454.2148435	437.073715	428.48429975	438.94236175	394.1444845	341.062026	387.126011	227.56105175	2170.09847	294.37874	305.09198075	421.73746475	621.37809125	312.60486175	423.7727925	472.04315925	770.280474	552.3440415	454.9665195	469.5887501	313.80196955	453.40588275	331.1842744
ACTN2	128.6643615	90.438773	88.4695425	72.27345925	593.9902275	78.300466	114.97372	176.409555	85.956164	84.03278225	245.7386925	83.02083825	72.03067	153.76033	152.332875	289.3549875	139.41534125	219.4694925	249.0019025	143.3591185	203.6774835	181.44350625	255.4899275	156.520619	109.50522975	220.32875625	369.2099275	227.09489	296.1281025	321.1436425	256.392165	307.664557	464.50763	289.56992	774.5120775	327.1728175	272.23609	327.5273325	319.2306975	281.76113	162.906015	345.0825625	223.52889	191.562174	324.249585	284.953875	190.28036485	370.4659925	213.781555
ACTN3	23.371183	34.838905	15.526902	65.76358	8.194566	65.30337	169.91475	45.574207	58.29743	28.868937	9.407068	78.8746	56.03312	1.8950654	10.084408	5.2274785	3.0654187	2.4015565	6.9696126	32.231197	4.13514	12.320136	6.8609486	12.523697	8.149194	66.5756	69.45163	112.69345	103.26255	52.305153	33.902462	10.888056	69.18048	17.24739	58.105377	43.106094	18.71639	17.270624	61.224224	23.214722	43.15216	1.9953332	30.375645	43.677513	4.526432	18.734436	25.194918	13.194809	3.5566645
ACTN4	91.84936	224.92722	498.4305	424.58704	331.77527	267.55585	271.65234	435.58902	223.92146	272.09232	252.28494	427.1456	230.02824	87.70518	91.77769	10.408372	38.56236	113.543655	233.64397	80.84554	29.839832	84.92511	54.10004	126.89277	147.11911	96.35249	58.86828	249.997	264.9038	222.22324	442.67578	209.44661	352.83884	319.38815	471.65298	216.72336	339.29117	221.61195	164.40378	164.66551	107.316086	215.2226	241.46631	121.697815	127.189674	139.7138	45.543324	176.96675	200.64171
ACTR10	1670.6108	686.7107	389.36685	265.39688	5960.272	370.35187	306.51187	1219.2177	993.01215	781.4531	1259.1641	590.633	1258.4401	2010.0558	398.02567	520.49396	1197.7021	2152.1357	581.9312	471.55328	2404.22	1566.063	2407.033	1665.218	1244.5509	2046.1707	2154.2905	1316.1191	1682.3938	1766.2864	971.02875	1660.9099	1819.2	2554.4238	5281.1714	1839.5377	732.2489	3066.4536	1245.2147	1223.6263	1021.30255	1694.0713	488.18417	762.2101	2285.1409	1524.8458	4047.2864	1645.1421	2132.1924
ACTR1A	226.639375	971.126225	446.303645	410.608855	1312.1407	906.55757	418.7829	1006.9037	937.37305	1542.5027	824.7519	1119.7543	1169.61445	392.253865	567.959115	265.28941	704.70191	491.13579	574.812405	514.032293	582.69504	485.927345	698.78233	563.20923	480.683565	613.30157	358.133195	657.177685	401.368195	593.67935	441.64833	904.9313	497.970615	455.95941	931.076775	774.34177	310.259034	360.15384	272.816702	490.2462	479.16425	590.20792	234.6965585	255.33557	557.999115	425.89288	70.283508	377.700875	706.41175
ACTR1B	218.90294	369.2758	363.73636	411.13187	1373.4192	304.40268	340.75955	907.43634	404.59912	749.1318	622.0824	693.47925	410.0357	413.95758	455.60513	334.3034	753.6954	514.9839	521.7504	362.17725	604.17914	350.05377	546.81775	396.34958	421.95343	448.3895	376.73914	337.36502	476.49167	442.27258	492.32574	924.5226	479.51273	336.57416	1683.1364	749.2256	393.6446	332.55493	364.1571	300.63748	307.7653	378.8985	330.6109	171.77686	446.0549	348.27744	32.0191	306.25803	907.3498
ACTR2	310.492684185714	293.230844571429	113.956345657143	162.754465771429	1160.97342985714	169.5884714	232.791828857143	258.661152	286.1514966	215.244472185714	202.7360632	187.673304857143	298.9492977	338.339725114286	147.500875614286	151.816664285714	244.785754085714	237.241937914286	285.149969214286	157.291108571429	395.515355071429	372.437344028571	344.662512085714	234.490895757143	221.810906342857	283.418539614286	316.334440142857	378.986825514286	288.753803285714	340.274433285714	296.694214	375.7451061	526.212353142857	437.893869714286	901.241963528571	400.1117914	255.277296428571	530.703524557143	285.323482257143	409.2759308	383.518805928571	328.196950142857	265.456852242857	254.708585142857	391.023943285714	452.30479062	216.275226857143	450.777962214286	271.3205851
ACTR3	928.362536	1331.18893	611.5936352	671.878942	5440.376312	1250.6076174	766.2130656	1005.422427	1444.6962214	1256.7545594	1246.0239412	550.5863432	1215.2458754	2205.99028618	1602.77414	1030.2354634	2364.1815208	2126.11859288	1184.1136148	1565.055074	2968.2168792	2146.4394704	2612.3269134	1923.0143372	2212.934488	2175.3078144	751.9721208	863.363742	683.408916	906.9143808	484.0858426	748.7169512	735.0870518	790.541508	2948.32347	984.1882506	632.027238	1252.5027714	1123.7213074	1487.4319092	1290.89234	1648.653187	1088.84268622	1247.149837	1943.1624194	1515.8540232	1601.542424	1395.6028538	1247.3309204
ACTR3B	489.3666925	264.0988425	83.0749125	79.3398	1695.72952	172.376695	115.218859	179.698732	239.949865	142.84794	282.87811	191.977005	271.20117	710.950035	465.5256265	252.50001	457.27553	520.92838	255.165812	217.318982	645.68644	484.145925	488.355605	440.016273	528.24691	475.140145	186.300306	398.109575	244.360599	262.579115	299.721995	210.50441	232.74456	300.2238775	1708.63142	253.19396	302.01293	367.3123075	219.166955	389.181785	374.62464	400.92684	171.1583485	238.761657	413.968595	369.37104	531.187467	494.8215825	421.36303
ACTR3BP2	19.982622	25.890846	74.19609	84.75767	114.16632	19.817526	61.66059	51.958958	55.841846	5.374843	46.963673	28.922007	30.385284	42.426975	9.713071	106.026665	13.295154	5.1797953	30.031927	10.3559475	7.4738493	35.50643	42.02812	18.935251	62.081604	40.78935	45.524765	158.30258	212.7443	5.322826	6.7372727	4.620646	13.703979	114.97393	75.02515	5.782609	131.5615	24.012583	4.948356	66.27071	43.206306	11.51288	42.92841	19.690458	26.731905	32.67142	33.3049	6.353771	4.936951
ACTR3C	47.050217	122.968445	144.29419	106.82356	150.10129	85.09115	144.26775	120.61967	123.75113	152.78215	57.099174	10.1241045	101.397026	51.591957	38.794914	91.55586	66.443855	43.593113	58.203186	7.0388045	47.6643	39.422928	41.731556	56.362705	71.396454	29.40388	227.22182	89.56471	24.703999	51.398876	6.3462396	67.78294	12.930768	8.692247	136.61554	42.824688	51.89853	73.55405	32.57365	43.34531	7.988353	50.430588	50.15328	65.51035	69.67475	55.235603	64.21401	46.032784	47.82811
ACTR5	106.045908	150.4700035	176.0383025	168.5385935	283.24256	187.2309898	237.8890185	285.001985	117.479823	186.219618	207.802177	239.57064	82.588618	49.855853	32.915505	54.0487625	70.1174755	127.8525765	184.8418	107.1576555	57.93119	83.0612885	100.3261525	130.78169	75.3594867	110.1178755	135.6344015	208.3982175	151.446275	108.2256928	111.663611	166.366727	186.780525	137.1166545	429.477365	114.786357	82.55716	96.777264	66.088125	95.846995	166.330943	136.3718185	141.8930825	100.9585	95.3873065	129.8233765	76.260246	76.762644	86.9940675
ACTR6	311.4533575	283.2318343	108.7263425	112.9039163	2101.43341425	274.620252	93.3627975	175.98318	248.254165	602.302495	263.910025	226.02495	225.593437	614.39078685	323.322895	157.5215485	556.3115925	339.502666	311.37695	193.1051835	683.81534215	455.6673295	767.15075	507.325756	369.838893	607.85819	221.7855	157.1165995	161.7319935	345.4924858	97.6427745	143.08062615	245.463075	196.4539675	1397.984925	158.1050095	218.1624	315.516806	385.692313	412.9293225	348.542263	654.70729	250.14441	447.624315	591.34891165	416.24846715	903.324895	622.524958	403.087327
ACTR8	126.540455	112.377095	209.439875	166.08716	393.576815	196.119475	72.817922	125.736885	156.289275	172.97537	80.913395	230.17989	160.35982	140.32951	93.59123	290.68501	138.294623	134.562075	189.569435	201.095422	157.7705775	170.49967	166.37236	231.178905	147.125795	137.491265	150.889155	218.034115	143.126255	119.20968	167.513415	141.620565	153.333655	151.867195	337.059905	158.741115	36.380584	154.37911	80.996626	164.12884	130.6361725	142.050765	117.886393	132.386595	140.372085	124.539835	142.4164425	160.925125	148.424025
ACTRT2	34.477562	3.1626198	16.73712	6.3041716	18.751657	8.421367	79.3887	5.281337	3.2340424	17.884214	11.268473	11.046115	6.490239	2.167543	50.652985	26.931461	14.368501	10.759201	2.3257759	19.201057	3.9366024	2.5411074	56.075935	6.8451843	4.0447054	4.925482	78.60996	67.37126	43.088955	6.164834	17.33257	8.2060375	123.62978	15.35529	4.96272	4.159853	22.283972	2.6449451	14.208932	3.9816556	13.218821	2.4979513	5.8701124	4.5995207	5.6009192	2.055907	1.7771208	3.1047838	5.526035
ACTRT3	45.279938	46.716003	12.970644	12.28912	48.608654	66.672195	161.92181	49.8824	56.348915	34.87636	22.545818	88.043785	113.098366	8.278807	30.44357	30.969774	44.79926	45.782104	11.142589	122.19062	66.15453	21.250284	53.086113	40.552376	36.945915	39.36372	107.02503	161.50458	154.11377	134.83768	32.01108	101.352745	61.016262	130.17584	67.88008	107.85081	56.457855	59.5111	42.77387	23.855547	69.89694	43.542446	81.00731	3.7234187	34.34536	29.003876	31.93984	24.796171	31.060057
ACVR1	399.61066	131.27574	158.37488	122.52324	874.69507	97.907814	223.79564	87.59565	130.2933	59.201015	122.91232	5.983087	160.36787	809.58124	235.98279	603.27704	682.8573	433.21805	127.683014	103.23326	1156.0387	569.88336	873.3197	817.4156	472.07193	918.0514	95.186264	209.05992	107.01845	57.250793	134.11191	87.86914	57.273766	164.75069	895.1447	218.79031	205.70563	151.71045	99.835495	188.3098	170.34723	160.81349	219.3844	41.467422	207.40013	167.1744	337.98978	189.9976	204.48701
ACVR1B	327.30351925	380.55609145	248.012324833333	298.239404666667	1141.97021483333	236.88599745	211.748161833333	244.640364033333	303.2854365	374.018618166667	281.7760153	253.782549666667	332.522538416667	380.41484385	296.020805166667	221.62893095	458.035312283333	197.78526575	301.2304551	329.512094316667	271.666694216667	354.386029016667	298.544696833333	512.513245383333	430.836570833333	396.447122583333	428.122481333333	430.105644	486.397890333333	538.0777585	585.233865166667	582.78364155	651.6394514	547.591942666667	1178.26651533333	580.149825216667	577.4216505	762.783813666667	363.603124583333	392.504822833333	395.283148	320.5143175	418.33687125	279.954817333333	411.924896866667	359.805569333333	362.036780283333	448.344962833333	241.437656866667
ACVR1C	434.651865	139.133295	70.015693	78.271472	565.67132	71.642666	36.3053895	207.70326	79.2763785	60.594738	179.20079	190.45543	115.61963	796.37697	430.05111	256.543455	616.803535	823.462475	155.257045	243.95178	1387.444	576.672625	1422.75917	1073.43775	364.99661	978.1203	108.66988	205.845405	161.44328	137.789434	171.394075	122.121085	141.1057	240.571845	2005.4688	88.566799	43.6565538	246.1299	212.85511	140.625325	190.732545	215.607955	99.70988	131.26505	104.615345	209.18724	47.3362525	204.01747	258.556315
ACVR2A	265.209715	617.00905	272.505135	328.235595	1149.7653	676.14255	383.46858	389.57556	444.76345	521.53737	344.935525	395.161155	490.95953	382.78484	455.8558	415.430405	260.67389	573.12838	195.620435	263.86514	321.979485	338.69172	252.444425	305.606945	353.5805	308.836355	222.4592	281.599145	233.168035	229.66902	300.43904	179.20697	265.50482	229.79665	766.82458	184.512178	342.029495	205.02581	270.267035	273.51054	133.159069	219.23536	214.154775	185.818865	261.9152	208.065225	623.340115	229.304775	187.148775
ACVR2B	150.891667733333	146.987811666667	81.7491216666667	95.2635336666667	500.139250666667	92.4071072	70.725122	86.5957542	128.041389	79.032805	155.769094666667	133.11468	87.5645976	73.173536	92.3723583333333	164.665670666667	68.9743703333333	90.9874833333333	129.251722333333	65.0066483333333	69.8004793333333	71.1821383333333	64.439133	41.0441753333333	109.732294333333	69.9873186666667	143.558683333333	92.9576256666667	171.548512	113.772535666667	99.0824473333333	96.4457274333333	44.7826443333333	71.7410843333333	533.4210289	114.720971666667	55.737142	116.983466666667	123.8062125	150.578346666667	134.579450666667	119.7576039	136.831145666667	109.631423666667	121.160213333333	131.7198192	76.8185263333333	112.0903511	96.2760088333333
ACVR2B-AS1	16.94296	23.818487	121.024216	66.7292	66.08622	113.901344	10.500457	57.442913	22.31841	14.640981	37.995426	22.300611	7.2492876	11.074448	73.91959	20.436478	44.27457	52.91767	51.3789	135.2702	21.524605	23.224497	47.267227	65.71326	41.78335	64.53444	14.86843	22.87147	15.056592	47.76698	8.9259615	7.097756	5.0159726	7.175676	90.698586	5.6287227	10.018778	10.070757	3.8844914	6.638772	78.0454	30.068174	54.274723	35.928577	4.556373	40.044617	3.409527	40.66297	27.854723
ACVRL1	20.708497	6.9018041	74.043644	51.72792	14.99796225	21.5190955	58.618871	54.686512	25.541253	27.13029515	20.2480285	115.025889	31.569665	10.26004475	27.6511585	42.061981	2.38403365	22.43120025	37.4651775	20.3186315	6.8739165	20.471689	13.15686225	39.649124	6.01953175	30.39302225	26.866474	15.9113025	44.643629	9.1424992	129.000075	39.838502	9.2687865	11.45083465	59.015451	40.411625	48.248145	29.1945555	2.3611115	5.6566429	60.01585	15.969403	47.387207	62.2395355	22.97766755	11.90977725	10.0618053	9.69179185	20.1651824
ACY1	52.65601	10.207014	15.041142	15.755265	15.301446	10.077158	27.45536	17.734713	10.150548	5.931897	6.251816	71.89127	74.57218	3.9562654	9.629734	4.985182	4.885929	23.5801	26.908669	5.718968	2.27613	33.556892	21.365536	23.828215	15.8894205	39.160984	63.615406	37.236362	57.677906	12.390521	25.047468	77.52074	26.669165	16.052654	30.093998	16.168793	15.584311	10.280927	18.41856	8.01532	14.046651	3.6895022	20.345404	6.050093	7.147916	4.053942	11.821718	4.453316	4.0964937
ACY3	17.6287502	40.5833835	51.155135	24.8149955	56.2913115	40.0243645	40.64946	44.3814604	18.2750413	38.4068038	10.8151013	92.4359227	27.5103327	65.351826	8.85473185	91.3264875	14.5062202	2.4634265	18.3497615	111.519713	13.062284	4.2259518	17.8517525	64.520471	13.3902405	7.5895312	8.477193	18.8827272	19.657914	70.918765	63.853648	19.8712915	6.6759035	66.357277	38.6444455	12.238677	118.028755	4.50778775	9.53800975	24.9196325	64.8260325	12.718623	2.51318695	26.87102965	11.35370175	4.29300385	24.598631	15.4483565	7.0439362
ACYP1	474.39325	183.56343	63.892574	23.994287	4522.648	38.351387	37.31676	126.59679	198.47461	167.52519	238.77048	245.35643	119.17247	759.625	496.93158	513.06067	448.63754	681.2326	444.13623	151.16542	750.9131	767.07117	447.99274	499.04044	371.3182	497.2747	616.2364	522.3481	342.94327	499.06207	277.19318	279.58743	330.38187	545.3471	2487.9536	248.9229	409.47885	697.4134	870.0058	629.5063	449.9033	589.4884	261.48563	535.9389	1044.9784	684.4513	1335.9272	916.2915	870.198
ADA	25.861	41.787169	153.893927	70.0522775	68.049096	74.131731	14.352147	82.749502	30.80444135	61.5305196	61.3419055	149.46794	48.1474073	12.63813835	43.5548015	38.0453865	26.704095	3.7241394	92.2510685	120.4149865	29.034811	28.7312765	35.4791295	5.29324055	160.07707	33.9242375	36.986022	83.865855	16.0544915	20.0055045	105.26345	39.847097	13.044961	64.896796	111.875078	14.4518745	84.035235	16.148827	38.4508368	17.9013835	10.600301	35.071086	73.01345	28.32249185	19.0238015	38.733013	30.3559775	22.973235	29.62914
ADAD1	29.299201	40.81919	95.583221	104.752949	54.212079	60.169168	180.61985	23.7527503	43.94979	49.0180835	20.0824845	120.337418	42.0097722	19.705693	40.865358	83.56242	12.934991	17.8720185	18.848493	78.665262	36.5362335	31.087676	29.31786715	49.054377	37.593411	19.09254785	56.9686765	13.205528	41.0375475	13.764233	12.2083025	44.9064855	23.352709	38.960859	54.6131745	6.5694735	13.5270477	23.9906725	11.61926975	60.2945725	47.08585	8.99603115	42.730776	22.4792285	11.8877091	22.62320675	22.504083	21.7455025	22.087736
ADAD2	31.656425	69.50251	20.730297	40.364964	29.987896	106.65037	258.15167	22.935637	18.34218	23.837065	7.447512	13.660848	22.501266	4.51341	7.3525705	34.146675	3.3509152	31.519175	9.060876	24.501966	7.2607327	10.696375	12.93469	20.11423	49.50034	13.90712	7.526696	9.563809	285.45255	6.6425633	11.353236	15.646116	58.170208	38.937237	84.11386	12.698903	31.840302	5.345258	11.809577	87.38337	45.814304	24.95922	7.320745	77.716866	5.4638677	9.0061655	12.88717	47.583435	17.298765
ADAL	113.391758333333	85.6800483333333	150.712432	108.3351415	238.291016666667	109.826969	152.540544333333	102.537023333333	89.317079	136.901043333333	87.4207943333333	176.0626	79.979155	113.587431	174.66379	65.0279986666667	82.3886356666667	79.469239	127.771101	77.7735913333333	98.2109246666667	104.512376333333	80.2978076666667	110.007907333333	191.033863333333	45.1827582333333	97.248364	41.606989	177.315666666667	127.63393	92.355125	65.7314016666667	37.5687913333333	122.903468666667	222.90825	67.9924006666667	124.96847	95.457145	112.10464	120.399999333333	108.960083333333	154.909634	214.03058	83.4053783333333	105.193322333333	115.049076666667	125.442490333333	77.193701	95.046334
ADAM10	493.349182	171.496662633333	106.907321333333	67.9254961	2124.666813	107.834502666667	115.637395333333	90.156737	126.991142	81.9229117333333	165.454111933333	161.806165	161.69222	497.140424233333	560.434530666667	580.383495166667	491.049900366667	751.531337666667	848.279503666667	540.056815	663.3495782	714.31936	460.060829133333	420.633924	582.704296933333	537.663972333333	482.399203333333	456.710508666667	521.4016815	423.582971666667	420.427679333333	164.827997833333	288.303894466667	402.431034666667	1987.35315166667	308.596619	575.481786666667	491.055102966667	511.208307666667	486.271054666667	407.967379666667	447.076658266667	525.725288233333	570.846742333333	459.6258235	451.796917433333	577.583960333333	530.244741566667	411.410667
ADAM11	107.44827	293.282255	295.42259	239.191345	544.260029	510.76749	177.912715	405.08059	458.219685	443.356475	240.45045	303.45171	284.514315	382.818045	518.414085	204.0525205	407.057865	78.5139045	214.147285	210.850035	302.8090875	226.832529	247.8370725	265.161161	295.709704	215.7831705	160.72332	125.5803515	20.731441	128.85938075	193.9809575	225.12609	189.8599995	113.466515	263.829434	131.461115	230.677675	137.2650305	112.89101985	142.334955	155.0570665	206.770173	182.3193125	73.7349425	123.9897525	52.71855575	21.3400555	189.571221	149.0091925
ADAM12	34.4277418	52.8144498	150.652494	85.9545288	154.176992	101.56652052	51.2556894	44.5268418	89.143166	110.6241147	20.4707418	122.0128276	75.446117	33.04901372	25.3169671	91.880184	20.52441008	14.23446206	21.799752	59.4451962	19.85423054	31.9646764	32.0426172	55.096326	49.29427832	24.04798212	55.01087	18.83969172	34.5848686	31.96743212	25.3716428	32.28234946	28.477222	38.90510846	44.6077818	61.8098082	52.33726754	16.68932826	8.53699612	26.37827106	26.32181526	25.71599312	31.23759532	18.59793748	23.37222954	11.90964352	32.91745048	8.65794774	14.56886716
ADAM15	73.928768	88.808577	78.2070425	50.781153	70.526883	110.0220375	66.2379425	58.737474	31.6849603	129.874354	76.924165	71.76308	80.7724405	49.724714	87.439147	39.099827	60.18288475	9.8553895	25.352256	50.1944275	20.561975	19.9570745	57.4938425	66.0085115	58.2322558	21.934491	35.531684	9.7850495	37.6528005	22.4105372	40.612767	6.71750575	74.658065	13.166944	69.0593185	11.7715075	21.4083585	11.349015	41.925505	62.436918	76.55063	20.4394935	49.428975	30.504053	39.9281335	18.4485705	17.442416	27.214323	21.2572205
ADAM17	317.269294566667	144.890885666667	134.082622333333	183.306926666667	510.088621333333	113.171558	132.138638333333	138.300507	132.300201	105.774174333333	150.303750333333	159.786405	91.880782	274.230461666667	238.935187666667	344.811539666667	178.313231333333	214.191587666667	193.123826	253.26422	135.749691	134.971862666667	131.788795	143.507502	206.353469333333	98.24229	268.685413333333	238.895349766667	218.204119666667	332.99772	176.948658666667	170.72817	165.040668	166.9298	523.684310666667	247.89856	332.143746666667	193.279472066667	223.296131666667	171.949655	147.939126666667	131.292046666667	233.900347333333	159.617666666667	125.990084333333	157.779457	306.3578063	124.221110833333	169.951389333333
ADAM18	18.372243	33.40555	79.09159225	67.1163835	48.1056485	32.129075	37.8023435	10.59686015	6.5553521	42.3934565	11.9576775	31.4091855	28.5890985	22.17378615	28.8232122	46.7706875	27.1875525	30.7199875	18.6510745	109.689945	14.678319	10.5359334	3.80296735	25.2876365	32.3205453	19.933771	10.63963115	69.165489	28.0295515	26.95322415	14.53804125	54.8049035	28.83122065	64.168769	26.2562245	58.3705785	9.1721925	19.223957	13.676783	34.7624394	14.439164	12.51336075	9.3704996	23.9938893	13.1296473	6.3894128	24.57282215	11.050029	11.87315265
ADAM19	101.7035235	63.7597255	61.719317	47.6008125	174.98363	111.5095575	233.2185	53.653658	47.1486675	61.659225	41.4303005	141.304078	79.453196	41.233719	67.946503	56.408536	36.370892	50.9057395	70.0671275	78.5077785	21.8548587	21.7817265	27.2562769	55.421793	53.5733065	32.973812	90.2228035	87.287718	98.838176	32.071176	47.6939335	90.3690165	65.4157715	67.23561	223.37168	49.9510965	35.2849005	34.1350495	59.98462	88.86996615	45.3173985	50.416465	91.214024	44.374902	58.312892	44.26601785	27.65649115	50.162921	36.45964085
ADAM2	3.7055032	9.80069	39.562263	45.858093	5.8879666	3.7148378	13.404514	33.223606	1.0360093	8.517458	4.10346	160.83531	3.3217566	28.923464	12.543966	30.264217	2.6113772	31.217827	2.3868532	4.265478	0.7146344	33.956593	3.6293373	2.8437135	10.8550625	4.0089755	3.4455833	6.8166165	69.98108	68.784966	16.489704	3.8692355	49.101578	95.56029	5.305057	4.2476907	7.317438	12.58047	1.1167303	0.91567177	47.265877	1.5395988	2.5933335	1.9291676	1.3059555	8.286139	1.974628	19.133263	5.6736703
ADAM20	24.8789895	18.1237685	59.2747635	46.328756	12.8930585	70.5586635	79.0780225	22.3405955	13.9490015	27.35446	35.565295	92.713493	25.2640235	12.34789075	25.264248	55.9911795	2.4660585	4.64089985	21.1445915	49.79629	12.24487765	20.3983485	5.4352275	53.192961	42.764543	28.5077715	39.6583635	72.972918	132.4697385	13.391712	52.7127755	43.064949	14.6335083	50.8269755	56.215765	10.50205025	7.8901415	58.2840835	24.058295	38.652457	16.292393	11.9701265	12.5993987	27.188529	16.7711245	37.1501	10.9525137	9.916722	3.003155
ADAM21	28.7727535	12.93270115	17.8415415	35.120372	100.60001	55.79623	69.33576985	55.596835	90.96836	34.5231525	29.87922	11.36239	59.696566	2.36100345	35.874372	54.754343	23.619317	4.277155075	4.306492	43.293493	21.3113265	15.50649035	27.6287205	47.2882785	29.6737785	14.316	93.643425	56.1198065	86.689248	46.526662	41.5858615	29.51793185	54.0447148	20.7313065	94.0755965	65.624895	44.9863695	24.7848805	16.7008212	17.1307752	13.0877175	15.08359165	17.0373315	37.5855135	22.475877	30.474698	44.7505925	28.684869	25.913523
ADAM22	265.39430525	110.666577375	76.26388125	101.3916245	718.279833375	109.717199175	88.944340425	118.7482715	138.085515075	114.0483165	117.418278475	98.9542207625	107.11147275	211.452146825	362.6436960375	386.710799125	260.1495600375	232.123156	347.520198375	180.7463163	403.3766451875	386.40280085	246.583024425	240.7781441625	285.2657187875	294.5387168	292.930107875	336.51936775	248.256809625	407.43814085	188.06143475	226.4282705625	330.9179706875	346.15654045	989.164037625	265.0019593125	214.4808951375	361.556447875	238.874519625	194.1304593625	262.9217749625	215.875824375	213.20360575	179.7661016875	242.307356125	279.55193075	440.0115985	281.9601116375	352.2883965125
ADAM23	344.38250225	304.3585965	136.34769	132.6571985	905.4486025	242.65629175	168.685663125	238.6599205	329.04852425	264.336727	359.3125125	242.1003225	300.28021225	325.8947765	388.91028175	220.2612325	366.71162275	345.135543325	876.97460275	202.573942825	384.462953	336.8134975	426.4860975	312.0020795	336.188838	328.9120575	392.06992075	429.5027035	358.98245775	553.78326425	331.5962115	446.863094	467.74399	496.9386	1215.984121	367.081606925	275.9836325	499.6645345	328.5807675	287.0154335	263.388333	361.05711665	295.41542775	268.287505	446.544565925	360.93124	1169.34198875	445.86489925	597.26496
ADAM28	31.673795825	28.63771645	48.281118	24.9639705	140.248649	16.057884425	54.54035	20.83171425	20.65746635	7.045869	15.108526325	31.3470115	28.11151475	25.4611094	22.505366225	32.1828206	38.52962075	38.7292063125	20.21603325	54.9696885	15.423392625	18.409848825	26.160353575	8.167494525	28.711844675	31.937844125	6.488127875	55.06253	65.529508	20.43062465	89.24525575	30.966505	35.707685125	33.40975575	41.94396125	20.05434915	104.0323975	16.597970725	6.957936625	12.91342565	21.01527005	39.949033475	5.639943875	10.07569605	5.452999	13.97808685	25.257734425	2.7079683	8.50374175
ADAM30	13.6141853	21.60451475	7.71031275	93.7738285	34.112604	10.8778291	23.48783725	27.43189925	19.05285895	23.964978505	16.8428865	13.303143	29.25012	8.8152453	11.3461915	61.831945	21.0197362	6.0008199	23.0956978	44.4611765	1.6873348	16.273724825	5.274655	23.1489345	17.237598	17.68510525	15.3369993	9.4639175	12.0418432	33.60207515	39.23218	14.4285115	76.194295	58.109314	30.088329	4.19989185	54.486623	5.152836	19.075001	10.22724225	17.5514623	1.67617644	5.91428085	34.3285732	7.6345011	6.94972792	1.74844455	32.498797	21.020374
ADAM32	56.689617	36.677937	34.37931	97.55428	60.972233	112.63676	69.396996	104.84542	10.159379	64.25661	27.418625	111.87383	112.96417	83.8931	66.175446	53.347424	23.324886	43.370247	49.2785	10.061903	6.9393373	12.7166815	4.7337713	8.289544	70.63363	3.3567777	73.33222	147.42133	190.74919	22.941278	163.00206	165.67409	50.559597	106.580284	220.11867	70.50547	47.1872	70.605064	61.7677	84.79804	35.59346	78.17401	44.83086	81.41014	24.343258	27.313189	35.00756	66.88449	31.395384
ADAM33	221.04757165	187.881446	649.6686075	553.594677	436.3538785	262.8871813	358.771007	274.1588015	189.581019	126.44059425	180.9057335	185.4107165	174.05601475	103.783088	153.125447	315.254491	66.43773715	78.206859	147.187116	144.5588465	23.9255464	67.56882935	12.0460302	79.4977421	128.1133775	42.20329415	120.891479	144.394235	156.180808	68.3583735	280.934305	10.8958747	48.649292	115.5021465	649.236595	49.872312	79.725326	26.0749895	148.6212665	63.817925	151.38257785	38.9689013	175.502829	168.651165	40.6543369	44.59127785	23.65798325	40.67478575	45.3827665
ADAM3A	18.455542	2.8683817	6.392572	10.96291	20.165638	7.2430816	15.948557	13.414	28.739298	4.752855	41.122967	65.12933	48.404613	1.216234	10.862013	89.03301	28.58571	5.1268306	1.3747902	12.463549	1.4493005	9.411843	3.0250387	5.4325852	2.1009169	5.2864676	6.6072655	8.413776	164.03891	45.045853	26.699295	10.136718	50.096725	37.597603	6.0561676	5.3509746	10.0809145	3.8235302	5.6216874	6.7523265	10.806481	21.488169	45.397217	1.5072105	19.093834	6.004962	18.850502	13.991373	4.493015
ADAM5	37.505935	21.089451	158.26034	62.581867	42.291094	44.2971595	31.297643	39.5211605	41.312258	31.083616	35.223361	28.695995	58.7509825	20.7988805	9.0749375	46.7266805	10.2488792	2.20611417	22.089427	54.373485	1.76100725	15.64248075	22.9080112	39.2352624	34.731577	40.1378015	6.96837975	75.446615	58.0429345	21.0338421	15.405895	48.991757	5.8668785	39.17498	107.50921	20.809104	50.336045	14.4737413	7.2761309	52.4624365	50.477457	14.73137245	11.450082	49.013154	22.251283	14.591385	19.7597175	14.807948	9.13592245
ADAM6	27.130829	23.758652	122.469986	46.47774	92.62759	34.079758	126.316284	20.64096	31.775974	3.5582466	16.326447	4.3772926	18.074984	70.4614	78.20344	104.438995	10.957918	24.684126	15.885558	36.133327	23.690933	53.1835	28.451727	118.10464	7.7704844	22.13231	13.960352	17.110416	52.65336	24.004393	42.6955	15.163787	171.70212	120.20984	31.276836	141.29024	177.91417	92.27586	34.443996	15.345526	24.42448	32.73972	49.85829	45.602562	9.868363	38.018143	3.0758994	34.477287	16.779192
ADAM7	3.75729456666667	6.55731176666667	24.7900333333333	9.65762193333333	21.91898	18.6786252333333	33.3893093333333	13.3457032	5.07344476666667	19.4842533333333	2.863579	20.998324	17.9463367333333	9.9233988	30.1516344666667	40.0176244666667	3.19984573333333	10.6716403333333	17.430028	62.922674	7.47057283333333	2.2679451	18.8889525333333	34.5967129	5.4671748	7.1787582	65.9950963333333	17.5945141666667	31.9492096666667	31.1254873333333	21.4331523333333	45.82619	63.0358933333333	43.8385763333333	8.4580113	33.9605666666667	7.3829618	27.7300483333333	19.432257	18.0672761	8.65814166666667	4.83627006666667	13.8855686666667	7.09601783333333	8.57057936666667	12.4647372333333	13.554739	4.71281026666667	4.60421316666667
ADAM8	10.2119798	17.0717435	37.69088	113.5571275	42.97547	23.4236318	80.2476705	37.6844615	28.6559635	61.6939445	15.8237752	21.2886715	30.2447835	19.6457114	36.37868545	90.676908	26.673315	12.430978	46.5856475	157.162815	19.5026435	15.677631	31.2746965	71.744553	81.7987735	18.115715	101.971075	73.999067	39.0505285	27.2188425	113.171213	12.915201	18.4572435	79.767877	40.004033	23.50157325	64.87994	39.49492225	50.1292875	23.1246559	17.5803625	29.8989945	51.617463	74.987118	34.2528925	30.1247875	36.0781535	41.098967	23.63322645
ADAM9	287.558175	89.939058	93.3911953333333	46.1031499	704.010054666667	62.2181044666667	69.7141663333333	91.8146042333333	82.7438033333333	94.9414994333333	204.551883666667	10.6208609	118.099763433333	235.624080666667	109.895945466667	228.137253666667	197.133104	271.783697333333	143.460903333333	168.347510166667	295.009132	341.310853333333	257.5356471	213.563576666667	135.992342066667	183.925428266667	236.485419	128.892629	194.157951333333	151.208796333333	103.107406666667	98.1724866666667	140.131918666667	187.923033333333	1089.80284166667	68.709732	32.779262	166.0265384	214.937122666667	162.185757333333	206.564007666667	215.362263833333	154.947954333333	190.15326	220.880975	223.316926666667	443.9479311	254.355434233333	232.067955
ADAMDEC1	13.729475	18.735252	14.704222	35.728703	46.35756	6.1186547	79.42512	44.37794	22.833687	43.66454	22.668144	12.98167	26.267412	33.535885	49.045277	74.22507	25.112257	26.556725	38.727577	23.51053	18.981972	11.313057	17.052795	14.951508	68.87833	16.89316	17.276712	34.895824	18.609713	27.685259	32.353046	4.025802	67.98004	27.654013	33.846767	65.24454	166.36519	35.136337	2.109888	16.906986	12.705861	13.877324	15.394701	8.84555	10.868834	7.040157	11.490294	24.265535	20.55754
ADAMTS1	40.95410525	40.294498	11.112088	43.6905985	173.29924	129.610839	17.7529345	28.70793265	13.2535227	14.8760125	29.3246565	50.6155765	28.4581794	199.77768	78.294335	89.645214	129.430443	32.468295	116.292126	136.29801	109.8138125	72.25169975	136.1258055	229.8334615	80.9168433	101.33686	70.642886	117.952567	120.320997	98.91277055	216.370173	80.7493963	36.018542	220.984715	172.76727775	152.4526515	39.1642375	48.27465835	137.242008	80.384553	65.863867	30.4760785	98.097971	73.89393	26.47320215	26.0818105	85.374526	24.4541697	50.1547927
ADAMTS10	55.4245062	252.6451406	407.699448	486.51381035	104.341003	375.216744	801.353289	154.669491	237.6215515	267.59440875	110.0753816	251.8962855	372.724303	78.993974	128.3292085	97.7260175	111.458776	39.21897655	124.9064692	159.95428165	47.1542135	85.382085	72.6941148	136.631595	121.6003305	95.73667935	147.68465	144.3216715	34.6413205	119.0430345	213.7017505	71.855016	26.2393932	45.4338075	115.9948772	94.914665	66.8270205	117.28775	127.18392885	117.55505175	132.4701545	74.8750355	199.3003317	162.148536	87.40384185	82.0008245	41.4933866	65.0523456	42.06976275
ADAMTS12	6.5378562	42.050368	66.9473915	67.1829175	44.8148225	36.086659	113.770035	28.18682075	14.248163	75.884873	14.1425812	63.8395375	61.24379	27.441001	65.8298195	53.9128615	23.576647	25.38116785	26.360848	53.494414	30.428732	52.640931	8.8022355	12.016466	37.6661555	63.1766485	11.4423377	29.0277275	44.5519305	36.27513925	47.1954225	15.84522685	90.787112	14.5467195	38.7006795	25.0969835	80.419705	12.1163685	26.9948385	35.185257	83.057862	27.2027455	19.687992	33.4810845	8.8463175	6.82344485	13.0084327	19.6008048	5.69606475
ADAMTS13	56.60836425	96.627779	128.8645525	182.084365	144.35605	104.9794835	78.7367205	121.268613	143.224703	88.0021375	59.6283065	15.3914435	103.949978	102.670896	149.359688	51.998553	39.2006845	20.6863575	94.4994935	146.9962932	41.91816	24.4131715	56.5384415	30.310303	60.338292	28.8445205	96.77671	123.0349475	33.102115	61.323551	91.58301575	36.88335785	74.954157	110.7977885	128.14838	78.6505165	79.2361375	37.3066745	57.5009815	99.71128	24.59413175	62.5766025	75.1140405	85.0351715	62.12981	22.1278315	31.690163	40.1523575	45.44497075
ADAMTS14	55.982975	66.329445	179.6518	120.27245	50.65796	58.83544	135.35379	72.52261	75.596565	72.423546	58.256023	174.2552	108.61298	8.086573	7.3324623	15.835569	41.17002	4.4110255	35.016117	20.716686	51.289246	23.684158	2.8649228	56.9596	67.025444	32.031418	11.853203	7.049193	29.352196	63.961105	105.51842	43.179268	101.790215	20.357185	36.12882	6.7513957	11.948397	71.24341	6.0789633	79.81472	61.186737	32.876312	34.137344	69.36221	36.4301	27.750782	2.5877776	28.348627	22.665503
ADAMTS15	10.4971045	28.32904525	17.5018175	33.005558	60.910906	39.189452	60.2445975	24.0579845	19.19019025	9.78914515	6.89237465	35.42089	41.8682265	5.4579728	68.5823703	28.695115	5.79496005	21.75347885	14.7114775	6.24972515	3.58612175	1.6197989	6.31185665	6.7972483	22.22392915	8.883473	15.4804785	11.69673075	22.364781	35.0967865	26.550936	13.4528647	77.2823665	16.2034825	31.961131	54.7013665	36.0755385	29.939733	10.0095785	7.8689985	36.4097585	26.3343243	4.524772	26.2182519	18.93553985	15.31636235	4.30474795	1.9436347	19.2052923
ADAMTS16	9.477864	29.42417	24.377918	5.993971	47.627625	6.748983	22.343992	21.706999	3.3879876	12.856934	2.763615	9.776239	8.489709	37.91703	105.604805	69.551796	57.085472	21.119638	5.383442	54.519836	74.16061	25.490036	9.873187	30.671177	94.43927	20.945324	40.595066	19.563883	16.26126	43.289654	15.237317	23.420687	15.897687	9.952462	13.738791	8.362732	12.842005	3.900428	23.361517	9.228419	32.191868	4.1255817	37.582222	8.105341	18.404617	3.384057	8.189233	2.0001335	2.646281
ADAMTS17	83.680407	29.1276751	59.654812	35.9469023333333	101.665654333333	47.3915873333333	60.2450993333333	4.16360506666667	9.1125445	41.4435676666667	34.0721003333333	42.375693	34.9921936666667	20.4964026666667	15.7977469	40.3245998	22.8138213333333	26.9753676666667	51.574057	48.541073	28.932305	19.2102926666667	27.9975534666667	20.4053686666667	20.2617203333333	48.696005	35.5630076666667	32.7590283333333	111.836028666667	50.9291440666667	91.3369623333333	68.4971293333333	39.5940252333333	9.88996123333333	135.582689	7.8571626	31.8520611	28.6771021	42.9267436666667	33.637741	46.8189003333333	72.3608583333333	38.1272014333333	32.7215966666667	36.224151	27.485409	45.1371486666667	23.5350484666667	25.1053809
ADAMTS18	53.0213625	53.5296175	86.144135	114.86331	108.0203	87.53334	50.962572	17.99789625	29.5936015	80.436769	17.69002975	16.80503925	35.7323275	33.904592	34.139742	59.927879	14.65238585	39.9163495	47.55515	65.981986	17.963602	60.1700835	18.845042	48.708721	37.529689	38.03393	29.45728	121.492375	20.4261355	24.707444	45.234765	27.2765905	13.35167125	15.49521815	80.3213465	46.754038	150.41268	36.9402825	13.5587724	34.699142	65.417095	39.7700274	20.2737905	40.622345	36.651201	23.1781695	17.8589868	25.0071655	20.38972175
ADAMTS19	17.35474515	86.050356	35.154727	48.393752	53.91736	65.5194335	67.5525885	57.8667675	47.6434595	64.4263875	19.174638	24.2059468	31.074426	7.58478105	52.874886	21.5395695	7.4273878	26.1048917	26.075896	3.5503272	19.1851968	9.28846935	7.28634065	12.533679	12.854194	4.87015165	19.825818	53.0309365	13.074855	34.9025468	77.821665	11.5005295	54.411193	16.15266675	18.6532987	32.5095695	8.264576	24.732629	15.128892	74.693125	21.106485	42.7769595	68.6396132	34.877141	11.93800825	22.0731545	26.8130265	29.7540055	13.462774
ADAMTS2	59.0507115	22.4858793	126.721903833333	60.076614	40.7770038666667	40.0852256	63.5383676666667	24.0272802333333	11.9809679333333	45.3051264	23.2577325333333	51.676439	33.9310683333333	19.7403493333333	38.3034526666667	20.15137	11.7400926666667	10.8608654333333	22.6863729	109.573773666667	23.8690003666667	10.4256848666667	15.9876814	11.4592010666667	13.5557491666667	7.743894	17.3613903333333	12.8751545666667	79.6999176666667	10.9996253333333	23.582681	31.4117476666667	47.548847	26.0390567666667	44.3724266666667	30.0230021666667	97.775565	30.2246485333333	6.70026276666667	10.3287763333333	73.746837	6.74923916666667	17.9930852666667	5.91656046666667	8.52962133333333	9.712974	17.0326813333333	6.1037014	9.5058586
ADAMTS20	10.8316475	6.43614655	21.9669075	12.0228955	28.88137935	4.996531	33.2145855	31.1160855	14.0260275	21.10310215	9.2332277	51.939569	14.29550385	8.0143315	14.96823945	26.8550375	26.42738135	11.98566845	33.5187045	51.8385105	5.8984875	21.425603	24.9689675	50.319867	24.1347595	27.9673254	20.11212085	61.034067	15.47545	4.3136755	64.198105	12.0966707	45.22095935	55.1499155	19.961143	58.090107	18.0657375	17.007362	25.4613045	6.03686475	17.8163794	6.63719865	8.1377535	14.928551	2.72034035	4.877351	15.1503255	12.967642	9.72023805
ADAMTS3	433.15198	57.24016	92.10334	179.98132	333.3082	28.982298	105.30032	456.4293	41.548565	36.43572	357.96432	132.38998	38.445812	161.7716	168.75043	86.613464	142.10254	184.49754	103.54303	98.22709	117.182236	137.1102	145.57033	49.98185	308.39816	77.686554	260.71234	131.12044	64.1033	251.19571	67.68435	102.96533	181.1426	231.55945	1267.1306	121.18886	97.354004	141.78436	91.81586	131.35625	325.68137	122.02292	69.480446	84.94162	161.58621	67.800644	52.373917	193.8647	83.76827
ADAMTS4	81.22224	43.078506	42.430534	17.096851	73.84685	92.58745	80.49123	24.805008	58.657196	40.064377	54.009815	190.5994	40.806484	27.374207	22.976833	11.967483	19.645605	21.782312	56.883297	35.219433	28.405159	25.116594	6.9351916	26.274368	9.017831	43.05179	65.82527	89.22196	26.939283	26.99712	49.831932	42.711014	13.572497	128.88591	131.30276	4.449575	12.486058	56.8493	4.2113533	53.59167	19.644922	32.482227	60.645973	58.877464	35.96403	17.450554	48.832058	26.89353	35.90885
ADAMTS5	46.17092625	45.14881475	49.32853905	73.6228884	143.2682335	36.20613325	43.092767175	46.722456	28.328609575	14.99702365	32.60624	13.25979475	38.06771225	20.120756575	65.31031575	128.439763	30.196744325	10.31552255	16.20528205	57.34802685	60.7624755	41.5227012	27.608054	23.8908585	63.35873325	29.85886745	64.09527025	83.90435725	66.48105375	65.013586	24.502650625	63.471656575	41.579097675	81.301443	196.43257	42.95814225	59.62484175	44.99613375	51.005499	23.5437222	40.52109025	33.94941675	67.31912375	37.189206925	30.57955545	31.551214	35.3298873	16.41360195	39.12714225
ADAMTS6	38.0560076666667	48.1878426666667	75.982019	21.7900627666667	104.920966666667	68.060258	45.6687436666667	30.0755096666667	47.4586786666667	38.5445511666667	20.8912406666667	74.8512455	41.9231318666667	26.9606426666667	66.1108406666667	65.1657176666667	23.8464641333333	18.4933283333333	12.5631980333333	103.5776872	12.5757541	31.8241776666667	25.139642	10.0484222	42.7234043333333	38.5098155333333	38.7840303333333	27.257363	44.1250803333333	55.1589166666667	30.678694	6.2062949	60.9852093333333	26.6463336666667	86.6477216666667	24.4085623333333	84.1951733333333	34.3568907666667	30.3807856666667	27.0960501666667	10.2922688	18.1098528433333	15.4453366666667	35.0779522333333	35.0339996666667	26.1329946666667	14.5781458	13.2246698	6.07373626666667
ADAMTS7	26.1632563333333	9.01754423333333	78.0071446666667	40.5131206666667	52.4221213333333	25.3336356666667	34.2582376666667	16.3681535	16.8831843333333	23.9341273333333	13.9063943333333	37.4425046666667	39.7674306666667	13.2270404333333	50.6973707666667	7.1587782	28.427824	6.6950019	6.07092586666667	50.5263111333333	3.14184626666667	14.1362086	22.9333371333333	90.7271383333333	11.4661411	17.9162361	76.4739686666667	57.9264803333333	28.5965036666667	9.84278066666667	167.44697	41.6355598	32.090752	80.5244666666667	42.2500343333333	28.1257062333333	65.9345256666667	42.4623906666667	22.702837	21.6195428	29.4245616666667	19.6434583	34.4813163666667	19.3767342333333	8.96306906666667	17.2389104333333	22.1105903333333	3.3314786	7.3474566
ADAMTS8	281.131091666667	331.635632333333	300.271666	254.015968333333	640.866703333333	334.183639666667	289.430253333333	628.579833333333	332.140246333333	195.581017666667	350.561917666667	285.470065	454.256098	20.9142281666667	123.104667666667	197.102735	38.8563446666667	186.196493666667	89.5724494333333	26.191254	201.787547666667	161.956735333333	31.8576707333333	9.8205678	93.1176026666667	47.6341729666667	167.184592	268.149726333333	304.85682	368.550163666667	267.011835	631.04269	533.075208666667	235.262149	1164.08136766667	430.101053666667	124.880137566667	265.930963666667	105.435485	170.964591666667	206.095965333333	172.449985666667	180.652710533333	170.154462	204.812008666667	250.256127	83.799892	101.351792666667	98.136958
ADAMTS9	30.9756285	9.700498575	35.50894925	33.5314374	60.51542925	35.44939465	86.48510625	32.73625735	15.536788475	45.41284675	36.06176925	63.8842235	26.273559375	26.20603785	31.389247075	42.1626925	41.3551855	6.58459675	47.255679	46.791934	17.154316825	17.847360875	40.874709175	37.0771575	36.670564	32.567076625	61.7256295	38.372874	66.35129575	71.6888805	55.07023875	22.578105875	59.333753	114.343679075	117.47620085	125.82287975	76.5506375	51.60334525	31.95079815	30.827722575	52.141947	25.11304195	64.4771435	45.3440982	21.64304805	19.757838	49.218166425	25.5167907	41.536085675
ADAMTS9-AS2	29.05086968	11.10042116	49.66895332	27.9428142	72.07315954	38.81251746	69.4075246	12.76536518	26.25811154	29.09912276	29.3623652	75.4632128	30.16960994	13.3265326	7.2618189	26.2098873	22.19946296	5.5760988	32.360127	30.14887904	11.805552	22.74979744	16.14638866	16.8233124	16.63250416	10.2839099	61.99769058	95.635725	22.6296728	7.01610302	55.7883309	50.7296552	52.51992268	28.824452	162.8736939	21.12798928	29.9661804	19.42652376	48.33726738	39.53493788	27.91952874	26.303364	47.55343734	29.0782868	11.439268	33.1019536	12.07864015	21.7417845	26.0318126
ADAMTSL1	13.0655700333333	15.17912535	48.0997303333333	37.003876	45.7400709666667	18.10556925	12.6464848333333	16.8898126666667	20.68940625	5.61413163333333	6.20861091666667	56.1979053333333	8.29114733333333	16.0819080833333	11.461922	28.7435597833333	16.9058369833333	7.04023525	5.64016856666667	45.781999	12.2372762083333	19.7160083166667	12.28401585	22.36478345	22.25035875	12.0073922833333	38.4235467	23.4032096166667	28.7179428333333	42.2263611666667	43.65147575	31.2478430666667	10.5222446666667	42.9026331666667	26.5746861	32.8299267166667	50.3529181666667	25.1105160666667	15.2371356333333	21.4016741666667	11.0038862833333	6.97336345	14.2957267166667	9.2569625	16.8183458416667	27.3376937833333	22.1157894	17.4813770666667	12.2548023
ADAMTSL2	5.265915	6.0533423	12.827286	47.219345	8.166198	10.224575	22.90387	67.60596	6.864452	63.942837	35.794937	130.45802	8.444783	3.8942592	25.15474	9.977197	2.8640695	2.6342852	7.099524	71.51517	1.9744852	4.594372	3.7617035	6.043452	8.063831	5.6111264	48.556633	21.865076	37.671978	86.58567	31.776201	80.83078	21.172842	8.524103	39.076923	83.763824	15.221963	37.23584	27.445005	6.194453	29.253082	4.3554535	12.107963	5.3824544	4.0204215	3.314803	4.735178	2.6019208	19.247534
ADAMTSL3	16.934305	25.4096385	56.955247	56.337728	113.751802	34.4555	68.000052	42.85899	10.69849925	40.1528695	18.037203	98.013153	25.7858615	22.23832715	109.0900265	39.6025215	39.726144	4.84542525	58.40351825	33.3706395	27.1971164	15.30391825	29.25346035	32.1590965	50.8875304	20.0797	22.0643455	34.6596355	55.782867	17.0958545	45.7695875	7.08098575	43.2548565	15.465603	69.770759	62.135868	41.9347415	12.3033	34.3708304	40.02437	41.377242	12.5091956	39.65758125	41.5133255	18.6769538	18.1332815	19.3587645	12.44389885	21.124341
ADAMTSL4	52.027712	16.2535875	67.17022	60.964795	35.9924875	65.9337765	25.2733535	65.1877745	35.838069	23.8701115	18.3337275	58.0245	25.133088	44.6131255	5.8163979	107.0347175	18.112633	11.4513424	15.8176502	128.5254495	51.494175	31.2192675	8.36534675	90.1978475	73.90872025	62.24466	36.8876335	116.553805	61.243025	46.4158025	28.0837605	53.307638	17.768586	10.273859	59.2650655	10.0369465	125.989275	47.908249	46.689233	51.0001515	12.797697	7.3644705	35.591919	49.068296	19.8103475	27.9381965	39.144909	17.7326795	21.065439
ADAMTSL5	10.558861	7.290462	84.59964	11.041436	15.093513	66.7374	67.48569	4.5493035	40.52159	66.980125	4.9757037	28.127356	9.982093	25.356192	4.902137	33.183414	22.862034	4.7117605	13.848908	30.71341	2.72507	4.9617286	10.039609	14.073	19.372246	12.172973	18.546669	29.224823	124.38029	4.842782	133.64992	8.310804	25.65028	42.371346	5.2022853	34.808304	14.455892	59.085934	4.9546824	10.7896595	10.789066	3.4879844	5.9734473	11.34714	2.7935672	6.8138075	6.6635914	11.651309	6.3112803
ADAP1	364.3055	1074.777865	1437.3378	1660.522625	1091.764385	2340.95509	1363.847765	1662.27576	1148.94281	1678.983025	1247.53273	1424.8754	1155.856735	476.318045	997.417625	832.82541	665.391835	415.398305	1221.611425	1287.62914	505.755805	471.64285	696.95565	675.94265	829.79775	555.34156	602.892375	612.4014	355.67496	383.043495	838.23301	744.33622	535.1738	497.350335	1077.81584	631.015525	739.1101	402.974265	413.376528	364.4806575	446.39775	398.27788	496.215698	384.70055	318.40968	412.43191	64.189189	341.351955	566.704975
ADAP2	73.3749875	56.508439	199.408305	117.7366375	288.36449	64.4981965	197.39102	59.070913	59.701811	48.547053	58.60409	89.655686	73.6849785	20.204078	102.527155	76.5432675	26.3921485	54.5078595	83.471696	87.5348435	36.89242	59.692349	39.8387755	54.4025515	62.4620738	49.043688	44.80047825	129.9616735	45.8412035	40.141331	153.881088	92.5533985	76.4151585	47.9766245	96.63269	101.68435	43.943351	69.11241	39.1237895	44.678059	62.039302	59.946581	92.548412	103.644615	21.3547996	58.079355	36.9895785	24.70009155	35.6430855
ADAR	1491.4598	3534.6907	1192.7699	1585.6847	7920.857	2319.543	1498.3452	2884.1936	3537.4712	3427.786	3366.4285	2401.904	2781.7656	2890.3923	2982.7454	1910.4957	3249.8792	2763.149	2518.6565	2053.1868	2748.4521	2693.219	2557.1912	2198.6946	2506.3086	2473.0974	3672.0498	2742.2202	2429.9478	2828.3826	2645.4656	4408.9614	3891.2256	3342.1284	5339.724	4183.5386	2960.1848	3644.7927	2243.1619	2490.306	2236.8064	2117.6562	1784.4932	1559.2543	2610.8057	2260.6587	4454.7207	2246.2622	2722.03
ADARB1	178.6936561	150.3295984	90.0224066	80.3057438	536.9220162	121.3001726	79.358628	143.47925576	194.05632318	145.4473577	145.5296198	140.5825214	127.47164392	350.21388126	338.445488	218.28644184	321.2606795	132.16324046	176.672176	226.3678482	358.4349891	292.45996946	412.9761128	310.0550014	248.9683109	354.95530264	210.5378743	250.6577022	253.482901	224.7831306	158.4488474	300.8208762	305.4786896	211.3333036	481.8345634	206.09582314	201.5095606	182.3400534	137.6570495	149.2447086	170.2201616	112.766343	109.92010278	103.45955664	140.75245232	138.53231564	155.6838403	168.70119888	221.44897284
ADARB2	55.617691	68.6403065	69.246095	159.65163	171.9003	82.487002	127.7626	50.377633	43.550293	85.08028	42.605089	32.1597355	64.1822825	13.95122625	46.5629335	97.058165	30.9474965	10.2529797	79.245453	114.9595405	2.06923545	17.995112	33.9895185	14.4193477	37.5385335	24.98644735	38.3547885	99.192812	127.964267	50.372775	61.0864185	42.889118	39.5410115	60.72872	183.876305	63.5735385	11.0632025	38.715134	17.4892127	61.673556	49.235238	38.2389945	50.36120865	77.1065025	49.350005	23.5602257	12.9135705	43.5110785	32.720129
ADARB2-AS1	97.52511	68.64618	231.03925	132.00282	61.297924	100.86213	223.25482	60.254894	65.8628	63.961582	86.67707	25.51598	133.67569	5.1960335	42.66692	129.47107	49.36006	13.659661	47.342594	222.11647	21.912678	50.80964	67.49132	158.90056	11.013733	62.250454	18.002909	26.715578	19.459976	45.575226	59.66608	6.2407575	15.757207	101.190315	229.2511	4.89285	13.572598	16.1168	72.47155	86.224724	75.07266	35.95723	107.66449	48.440403	55.61117	33.18223	59.000446	70.465614	23.503912
ADAT1	71.24222	40.978172	114.476074	56.89299	373.97986	36.82026	89.23948	37.776207	48.174065	118.34702	34.853416	12.780426	74.56414	84.281395	24.430946	191.46123	67.574165	77.571815	38.745087	113.79586	62.9346	69.119	63.211273	19.209219	26.950764	36.11645	38.285263	87.63201	177.71167	145.65036	121.68958	75.594055	202.97202	41.838703	179.709	29.49476	90.73933	103.788445	100.64724	64.78556	51.75821	100.42691	78.87041	55.972473	112.42835	57.61791	2.3151104	83.45633	92.42539
ADAT2	83.117895	68.202465	54.7300445	12.9045975	324.153435	74.89295	69.1573375	34.889358	38.4169055	33.1458715	50.891676	94.260441	22.1016745	114.6161125	151.58615	201.014025	86.3867715	76.8494	54.5533185	151.94302	104.973302	96.051545	72.9073715	96.1277875	130.2493075	47.516155	38.56379185	76.8141375	98.68527	109.0551755	156.012505	41.2108705	113.481128	126.420615	150.932053	83.075617	85.182368	53.6038775	29.2166885	58.348506	63.7980685	119.67972	104.070072	81.7168035	68.812508	30.074475	74.132623	78.8949625	60.3807785
ADAT3	50.6356435	27.254167	168.320985	146.663885	124.83381	138.839725	161.503295	85.651205	120.575782	86.92347	59.9575445	51.9407115	76.3400445	47.012982	21.281509	32.9674345	39.7476095	7.39466625	34.411756	79.663729	36.553166	24.601919	44.2069875	14.8872975	73.75134	42.081715	49.4801195	77.5233475	60.824851	107.506965	64.76512335	122.875585	50.8119707	80.376837	104.3792	22.384344	86.199683	53.3507695	27.235242	32.2640825	76.303788	28.3070445	31.8296165	58.2711715	17.151281	39.51359	17.652806	36.051292	7.06742365
ADCK1	252.46838	360.60654	547.22516	359.56586	731.16583	374.25705	264.42783	325.8283	420.69934	277.5958	179.64778	384.2153	359.96585	109.13541	153.79347	190.0354	228.78088	164.05331	292.33374	294.7988	115.981384	144.9442	212.59264	227.5639	251.56953	211.24365	207.56139	368.77927	133.44766	199.70384	355.87393	343.74664	271.34064	63.810055	197.22974	203.55931	457.0252	76.29143	138.73946	208.48766	127.133995	131.98839	266.69754	191.97868	127.54168	208.7853	112.45143	95.6194	176.34871
ADCK2	84.54453325	178.113292	155.5169875	148.74006	486.06290625	221.1308515	165.664005	220.0220975	205.5772325	272.5832885	196.3445745	74.60188725	175.85743	126.4967906	94.086064125	147.3299	106.2529485	177.833922675	126.09943425	104.645981	129.45855	127.4155075	155.664414	135.33991425	103.26550475	132.8665185	133.68236125	156.747095	123.1244	86.67791	100.24226575	265.00153	135.42522425	137.054199	372.0464875	159.3892275	113.151506425	95.923470175	158.5879305	167.161561	81.51646575	150.12176825	83.59092025	99.65389535	163.56324975	146.78793875	52.599162825	110.0883255	136.94700175
ADCK3	267.625385	214.88362645	201.325815	158.24556265	993.0256885	202.3770925	248.987665	156.0474657	188.0957785	210.7960595	246.6024125	140.222092	185.040591	237.58261395	386.3712395	182.8785132	399.1476249	301.79035	284.436504	277.689605	276.429158	201.73544365	278.981589	202.7694	251.6599985	267.7510282	171.994245	81.0513492	190.0181915	275.021845	234.175895	329.4342985	132.95154	202.8616835	1147.739933	325.049955	270.804919	243.87944	205.53459435	309.26001825	321.3250635	198.732277	193.83022265	253.600587	286.1809875	211.128246	48.0386515	229.536095	315.920659
ADCK4	38.07765625	81.869825	82.6198745	166.482691	160.417077	105.211298	152.16154865	131.039542	147.46037	162.4741235	64.5651425	205.47206	158.1343375	53.755117	22.5803785	68.4692145	28.174838	14.465407	16.713664	72.896046	32.221105	53.7847575	26.0101175	18.695204	58.330384	11.95640515	43.68165	119.276475	61.416788	62.577677	75.132602	31.131883	23.8825005	150.646752	130.2905325	67.97581335	23.91390825	38.8285985	15.9529535	42.514515	39.141365	16.31408165	22.344734	80.038165	41.6018705	43.4239782	12.2220575	29.8173307	6.5529707
ADCK5	72.64829	147.04416	180.97646	214.13153	157.87495	254.17288	42.107708	173.74031	161.24391	92.48917	72.02135	193.7609	120.36076	34.418	17.987556	128.74324	17.058193	39.49736	146.89604	7.581337	32.24323	57.10843	19.39768	15.090244	27.384058	85.69991	70.85314	72.059814	76.05921	76.20042	206.6513	113.84838	171.73265	32.41385	134.62903	15.911612	45.346672	108.81834	64.81389	39.743916	8.17634	51.478153	54.88623	66.94555	41.662895	28.490778	2.772455	15.830795	48.023663
ADCY1	632.3717856	612.81848514	272.9278486	247.9344078	2385.8178146	454.15288512	212.927334	409.1078528	830.45265902	564.7865196	487.8347024	462.3438888	718.8373964	225.66137446	327.5604821	572.6696712	203.48158566	505.80777158	572.32045486	377.43429826	337.33642358	606.3618076	187.34833786	204.1178644	257.3113022	175.45979344	607.50577292	519.96521786	417.8597728	860.4198053	471.0398928	784.9073177	522.9360282	635.019184	2380.6942974	624.42406132	359.7920232	837.78561014	792.75744036	562.036575	646.5333828	569.98346052	539.7916322	506.55891868	689.69669366	848.4037908	1413.70299	669.43704354	952.57230916
ADCY10	5.08260975	19.45040395	25.3625195	66.0805735	7.26879425	23.2767145	36.05833335	10.0228995	1.8639876	18.092467	4.2001867	58.5503215	30.712254	3.22089875	37.177226	5.1089909	2.19737575	6.13900015	21.9954435	3.58308465	7.5091598	8.6338452	10.2547362	39.1952985	46.054305	22.71948085	10.2179412	30.524549	97.263395	28.8103465	22.790754	53.90915285	52.4812775	44.0555365	53.802595	48.9267655	58.407252	38.0510035	26.9631925	47.905758	48.563905	12.89986875	4.1863797	21.39315485	11.734637	10.64829015	10.23514125	23.157458	11.5771578
ADCY10P1	78.1392344	57.727727	64.4437305	70.1112945	182.899183	102.05747	56.3403625	83.268522	74.955617	56.8675258	39.22862875	59.400061	51.9780145	33.0635205	67.3589345	157.18738	43.1180515	53.49524525	77.4793255	59.8142585	27.7188884	59.633641	59.68882835	88.03561	48.7733639	56.9657025	50.71836	26.178139	54.563488	53.339691	17.387144	25.8355655	104.3224605	75.6676515	207.017685	71.0716085	74.688062	84.3418335	20.200029	77.80368	68.384745	67.52703175	95.091846	46.2564625	33.885891	24.0856696	57.78881875	40.21329675	53.95168665
ADCY2	1257.94844666667	1086.65683533333	729.626759666667	774.717908	3401.36837666667	747.407020666667	802.498783333333	835.5749	886.385543333333	1180.68978616667	1462.14130666667	518.417916666667	853.442398333333	596.215627666667	392.296890333333	699.977728333333	760.882771666667	664.870474633333	2117.02540333333	427.979018866667	530.70422	1272.56838233333	757.636563333333	639.015376666667	553.100076666667	850.73009	638.034951466667	561.542082	442.691618666667	556.705624666667	579.785011	751.166798	596.299916666667	557.273321666667	4557.434148	582.860008666667	453.386561666667	633.5920357	661.853829333333	1211.72011366667	1155.21390633333	808.388853	719.065841666667	1884.83975233333	1258.11360823333	1463.41003266667	1211.17635463333	921.932973333333	1647.97426633333
ADCY3	116.644238	104.142118	232.56125	203.949102	616.42794	164.703307	226.91991	147.174515	94.0106465	151.1031	151.0418875	347.25063	121.439882	195.74154	198.895405	155.05206	224.711585	155.767002	195.9984	228.1375	210.446065	170.71704	179.90239	263.37074	227.983545	242.997415	190.1596285	310.49328	287.220935	195.28769	282.269135	401.58647	180.11027	239.6468075	365.773835	408.568435	308.81446	188.01967	124.3012	187.62971	132.400805	83.054855	187.804258	144.57947	181.943605	145.209515	75.2771515	145.591765	252.800895
ADCY4	62.883553	28.994228	83.73897	194.52191	190.31949	107.199814	70.50623	29.08199	32.7275	85.55091	105.22816	36.40884	36.04753	5.8289332	74.13592	18.458055	13.998881	51.44162	12.075985	188.05927	6.3877277	10.488395	43.83518	121.74372	42.08782	29.888397	24.32725	7.854117	39.280186	20.334972	148.67195	13.9621	37.27532	36.159943	366.58905	105.41538	28.651545	6.7760725	9.558653	40.41721	42.522472	114.078705	119.58019	39.43794	12.822579	10.783735	7.2248726	63.940914	31.661379
ADCY5	61.3263555	142.5551565	95.10943	112.60492	209.0910855	126.940871	148.432884	111.6542	112.05558075	189.40855	105.76995	21.0491755	149.070349	50.483158	32.52424815	76.15947	34.3076145	66.508635	89.5780795	91.926805	51.114087	43.9209838	47.6682855	33.6588017	21.971858	47.806128	15.7352563	47.8159595	97.2641425	37.0028988	31.35001	90.0358025	42.021976	46.779975	248.3392765	39.688389	78.848182	74.159615	61.4776	86.4721825	75.957795	53.62195235	45.3725276	60.0530155	63.84903765	31.250037	23.663242	31.6481	38.8483665
ADCY6	120.03932	115.63432	37.67336	58.54463	634.30096	164.83061	95.636	177.2334	169.23196	75.40575	91.32303	309.62003	103.76646	78.35451	267.94806	98.03544	179.95514	91.89446	201.44066	238.47244	93.677246	123.08084	105.798744	149.43938	124.63709	89.56827	170.06546	152.50822	78.17371	126.81781	121.133064	143.16061	116.731445	48.35447	512.2907	153.15692	31.98846	39.9089	65.84355	37.41341	113.25364	80.69329	157.08916	95.07264	67.705635	100.56275	3.543124	115.82771	95.18218
ADCY7	52.3301088	45.7014215	28.891738	29.0322185	130.4592905	67.2909325	108.82518	38.342759	53.0192688	42.73556185	42.853356	66.846915	46.1124575	63.9747065	88.6885615	8.8083811	61.964374	64.80065625	56.70381335	72.129428	56.99150265	71.5417475	70.3320405	61.173383	63.0528645	60.8496965	28.346643	53.417178	71.181094	50.9280105	39.016067	11.6961375	34.4123305	24.54051	150.256624	42.5456656	27.872463	38.2460665	77.9432485	72.2818	60.8663175	84.8807375	58.03736615	36.803253	65.3283445	40.348317	51.00124285	64.72994825	39.66665525
ADCY8	100.169685	206.23708	294.98462	295.4433	517.1483	283.80298	39.704594	147.80634	218.37224	450.47345	81.69255	350.89337	268.3884	146.05635	112.297066	104.2865	219.70166	152.89046	76.70532	109.87669	143.01648	149.44716	147.31783	223.65749	185.71434	158.91312	26.213072	23.714334	260.5844	104.62827	44.889374	237.55667	146.20258	23.218464	88.33896	27.448414	60.307987	37.175327	74.56748	56.036804	66.66359	36.350357	100.50963	13.03244	54.44698	46.12417	10.262109	17.734507	42.764065
ADCY9	240.433038333333	398.511446133333	330.110450666667	359.759958333333	586.811350666667	505.145921666667	372.04735	386.448198	647.188766666667	542.508227	328.577585233333	288.467234666667	435.336759666667	553.056739333333	440.490825666667	275.443134333333	441.5328621	176.509766	319.589485	315.876078333333	340.962674333333	286.376167	355.560039666667	406.989064333333	516.932888166667	372.338004666667	202.089996	220.795961666667	216.569364	224.663005333333	219.4479	252.469835	338.16105	258.377428	757.691337333333	251.907859666667	312.619436666667	375.216481666667	248.035046333333	229.829120666667	211.146232666667	137.2845189	214.144705	164.158694666667	171.739715666667	175.017580166667	160.806030466667	204.728643	219.196233133333
ADCYAP1	173.6610175	135.447285	52.682598	72.30478	696.29795	39.92535325	32.7056965	144.09439	92.516645	63.907693	90.2483375	44.880731	99.252605	107.972325	149.949085	18.3187475	41.6928975	5.0886128	73.7117	12.3965205	34.433252	35.5427265	70.4288315	16.1634725	85.3015065	69.9307385	156.788575	117.4121305	114.0213615	214.848235	123.936315	208.004195	82.0806165	156.712733	200.840305	140.76939	64.763891	118.1673	187.221975	246.459275	175.742445	120.91218	184.45398	33.8373725	119.25741	137.41591	321.397153	114.5264325	183.060525
ADCYAP1R1	407.150266	418.482225	309.781583	301.834135	1754.5504905	246.181545	351.75596	263.5011385	372.843649	330.13244	329.2512265	279.110025	344.5758965	390.938988	745.31445	812.2802215	562.23208965	597.651335	403.4024	494.9463485	523.3565515	472.380052	470.894758	500.20355535	398.584546	643.221649	298.5022	282.6336	168.422275	332.4736535	328.5593	501.63083385	224.1726355	329.1552985	954.217535	399.630579	324.8408725	285.817107	302.724073	411.257103	392.2227465	296.557482	576.5390385	397.486465	282.74593	313.787315	111.7332928	229.9688365	386.172593
ADD1	641.118845	991.173475	763.7466675	937.4864775	3496.6147275	972.700435	1007.430825	818.4438475	1086.79195075	1076.636065	948.5445475	801.74507	990.590555	921.12305675	1129.92085125	1113.54625	969.5605625	1048.884649	1417.784045	736.03936825	922.302958125	975.320135	978.455745	1009.05684875	923.131259	947.3980725	956.312263	903.4752075	782.5207575	943.4018371	988.01378925	1207.67616975	1003.8781995	932.9072465	2832.32516	1328.5406695	1041.80112	844.73408975	1107.51732	801.2296265	714.5337785	743.73451575	770.5578675	1011.552698	997.58476925	1052.9860765	322.28476295	798.29774925	726.7374175
ADD2	528.006172166667	504.998499333333	286.733464	304.243543666667	1877.718123	590.064573333333	294.224569333333	366.9935245	534.488750666667	458.96918925	574.395751533333	328.463458866667	544.57627	766.5185025	722.810197333333	375.24601125	706.229506383333	710.012413833333	553.4463405	706.3377185	677.8038035	698.1550075	816.219647833334	597.609188833333	679.372737833333	659.861490166667	577.521015833333	578.426780166667	535.982730666667	611.126854333333	530.753309333333	588.627581116667	514.199317666667	617.076539666667	1252.68893866667	573.853273333333	531.965916666667	662.944330666667	501.787513583333	639.8741395	661.5395775	472.752634683333	505.254780333333	536.016585416667	610.63058	633.841380583333	473.003120666667	497.3849125	493.503797416667
ADD3	2146.10595	1197.6099925	1425.875535	1761.92886	4051.1424	734.7316025	1492.389925	1026.38926	1146.539085	562.3181175	1299.61761	539.264185	740.3123825	1559.1181325	1484.1691175	3510.1304	1748.1207925	1781.80082	1545.285655	1875.3264	1798.472485	2092.5338075	1548.128975	1653.9318	1581.5415075	2359.48796	1601.085515	1005.765875	1181.083235	815.8706275	1375.213965	844.848465	1196.468725	925.62455	7502.279125	1149.4037	1153.44883	1389.979165	1315.8956075	1043.008635	1728.0749825	1175.9674	2701.683075	1991.9918	1276.492505	1820.631715	961.60335375	1920.7917675	1758.859475
ADD3-AS1	16.376548	52.1380406666667	64.6214436666667	64.4694426666667	77.5862136666667	61.143008	98.6768043333333	53.1496033333333	6.43837753333333	19.50466	48.3817584666667	15.9087826666667	29.4335475333333	45.609596	23.7895347666667	83.6528252	42.4729436666667	32.631883	62.7292236666667	42.74371	32.9755291666667	21.6905335	22.9515235333333	60.8086997333333	64.5365443333333	18.4780926666667	89.9312213333333	46.4946278333333	35.2448026666667	56.5032813333333	122.359093333333	20.4864534333333	46.5554955666667	23.4167353333333	45.961087	58.5206211666667	24.0094813333333	46.5227135333333	24.2928065333333	21.2882183	17.227978	35.5946900666667	74.2357725	71.5800622666667	31.9661340666667	22.821752	43.6408805333333	35.2441374	33.681707
ADGB	12.864108	2.8657458	58.5633	38.33687	46.774647	6.021542	76.77093	41.629593	21.520061	8.509655	0.9424235	58.949364	3.6573384	9.675629	1.6147852	19.354553	17.905186	5.7800055	6.3701224	32.59055	13.877267	13.441557	2.3410347	7.83477	25.250687	28.876074	43.690018	13.832985	92.169174	32.78645	30.797848	31.505022	162.89365	27.519293	14.035448	8.230762	6.3814626	8.067022	21.274147	23.932072	40.482395	43.94676	2.4637315	4.1873164	14.092345	16.909521	9.309617	15.268359	3.8189454
ADH1A	17.088823	64.07374	74.30459	81.11529	105.517204	42.83506	11.5023365	51.62748	26.590876	17.515839	15.478782	8.615303	15.068146	24.026833	3.3963938	37.55536	14.952255	7.5787816	4.1211047	8.309351	19.225775	8.03679	15.421234	11.717825	33.99879	42.971756	5.950371	8.283789	19.496935	3.7665613	67.84821	72.547165	67.25632	33.23269	40.44299	4.432634	16.198162	53.47781	1.3170881	27.323706	30.113762	19.963144	6.0446796	37.242516	3.9380324	29.033367	12.813239	18.76211	0.8016351
ADH1B	21.261356875	3.232598225	10.483443025	23.953310325	21.8560481	26.6340175	36.667050125	27.294790275	14.237242075	5.0788142	8.000705	70.11846675	6.26716925	10.399196975	23.241982775	50.917661	12.34571455	13.27287055	18.56276865	35.079665	13.124175	3.126884325	7.396927725	20.707471375	5.092150075	9.21463985	30.45435725	28.759664375	20.9234595	4.83861035	45.266619	17.211485125	22.799844625	44.920459	21.627177975	46.693047475	34.454127	42.802159	14.6463802	15.265601725	26.49130035	17.6262296	23.6244615	5.8431874	5.5393423	7.62917925	4.8802001	5.35532615	12.030389
ADH1C	7.150963	6.6441674	14.340133	4.711425	9.522465	4.7462244	58.30432	10.7324915	7.8804874	8.018449	1.1342182	33.01688	10.233764	17.635675	4.465559	74.20127	3.817903	2.2307427	24.158398	3.9079273	1.9359398	56.47621	9.831081	108.606834	5.0657444	5.0963826	5.2228794	51.68258	18.25879	11.518524	100.93535	19.076515	9.432495	24.588823	2.5694122	9.357205	22.429455	34.04927	1.2535648	9.376507	9.884725	7.121034	9.215195	37.389206	3.9795408	2.546094	4.2124877	17.603218	4.789312
ADH4	59.142616375	65.193914825	208.39846225	115.571372575	134.3440794	88.00617675	123.69346875	72.175908775	52.1496411	38.441222075	93.870719425	135.352875	49.254194225	50.936401275	98.2985475	142.6580045	46.1470215	32.78012155	57.816344325	165.279399575	26.04012045	58.394769025	26.002287275	31.10613935	64.2785505	15.6683765	86.22863575	74.044644075	83.89774975	62.5938045	150.477404425	27.5631761	22.942357375	55.805793375	128.227355825	45.31491525	75.7930245	83.07608415	67.3035031	186.9094237	31.409591925	17.87083285	72.232644125	176.266048475	50.79010795	70.245582475	11.7571610375	71.1669235	64.369761615
ADH5	525.0623	358.279925	342.717025	367.40713	1631.70375	339.306535	351.287635	452.334285	537.439575	656.294425	418.707475	250.79974	420.43286	489.9472	172.343655	216.37883	367.58886	466.430615	320.314955	176.45333	551.10494	338.90142	726.01295	376.32554	256.50864	508.87549	458.465545	236.517215	294.484835	370.564345	265.148125	321.520035	295.958635	374.47141	1516.7939	501.05316	284.362215	519.76455	474.316385	350.84331	349.93179	471.59155	518.034065	400.635595	543.54394	481.23504	886.8717	473.22661	494.04375
ADH6	48.6745625	30.5365225	54.3251115	11.5744225	34.6229355	20.2199042	45.7513685	33.2558815	27.790289	43.8603695	27.5457775	20.583268	9.92188235	14.50550515	30.220051	62.6336365	15.41838875	23.717048	20.8603405	64.083202	10.694103	34.135516	4.17049	53.1066915	63.8999	4.4465263	29.17254	29.538674	64.436475	44.76599875	24.946679	17.545308	68.457884	10.0182525	62.5786605	21.681299	16.1856225	33.241771	13.1586133	15.1851362	13.907628	23.4083775	37.003535	15.081218	11.2638045	13.6490462	18.3346617	20.31877275	5.28346205
ADH7	37.95913	29.02575	13.365293	97.489204	59.232124	51.13886	200.67368	98.32119	18.095306	70.96607	11.808893	20.769722	49.626846	20.738173	45.819843	54.5621	16.761726	4.5221424	13.883535	50.79679	22.394634	31.644455	2.9674585	94.8714	30.80343	3.9872162	19.346285	111.8171	25.18986	12.299672	21.245712	36.538025	80.400116	44.730507	81.501205	47.408405	22.906202	2.9163105	24.26691	5.5210414	77.196846	38.23126	42.548252	36.087826	20.649715	8.209765	13.345029	26.247597	11.362167
ADHFE1	258.9134	327.3915	394.67606	346.2991	576.97754	122.02242	231.60764	288.68155	206.60434	420.14493	268.86572	279.3555	155.45786	232.67714	211.41516	141.95375	114.310875	186.8041	97.93007	199.19176	153.84448	122.01913	144.66956	268.7321	115.571205	100.84468	258.80466	165.72308	126.72595	144.72948	76.75603	163.3728	427.04865	67.619194	869.66406	304.84543	195.2939	173.05669	10.93639	185.22246	106.85932	181.03831	133.21591	189.00371	157.93729	184.80074	330.24564	165.23265	157.49103
ADI1	266.021435333333	299.165201333333	351.207526666667	412.634666666667	1065.22390066667	279.98929	399.332173333333	228.289947233333	362.641452333333	219.523100333333	296.567259666667	253.809886666667	329.918853333333	442.90077	228.543221	246.297749	408.485076666667	295.166718666667	270.806963333333	416.484085666667	398.985824	296.645803	307.3118	492.750246666667	394.380152333333	476.665763	234.81359	239.768314333333	229.122242	211.25052	263.275276666667	196.144365666667	248.343416666667	302.024556666667	922.705006666667	308.632143	259.32037	289.973366666667	190.347886666667	354.643483333333	336.141532666667	270.943723333333	374.571305	444.776564	275.745072333333	290.297274	372.224363666667	323.270738666667	411.426144666667
ADIG	26.836679	13.5166386	27.39211075	59.135966	63.9277365	46.253901	66.405924	60.564225	109.57023	41.2998555	45.690726	86.396184	66.8568135	29.4878895	94.9305125	53.021988	92.6255982	25.497171	32.115952	70.4032375	4.34059465	62.8700975	79.1538245	117.756885	28.404555	129.245026	43.720977	139.057005	153.55536	22.3258508	87.659419	41.3953835	59.08405	31.544913	159.58435	54.567412	89.308941	36.1537175	37.679718	54.3552095	97.41314	20.622198	33.672706	16.003911	18.3351475	41.395166	68.238584	50.28990325	25.6543885
ADIPOQ	47.40958	26.625051	28.083624	47.63084	59.017918	18.802979	85.52858	43.173946	26.375235	41.2145	19.844835	170.18077	22.922167	29.597202	2.0668228	39.840614	28.533417	18.194788	14.098553	45.593716	13.53886	29.03203	31.597357	60.4961	86.15308	31.064463	30.71659	8.702691	21.731249	62.199306	8.116973	9.843344	19.855555	26.308819	70.353355	11.18716	60.958267	41.57091	27.138588	31.249094	31.216326	17.050163	24.688831	9.466121	33.843296	30.066881	17.08316	13.1813545	18.506218
ADIPOR1	275.8224	243.8122	215.74945	162.99083	386.97653	135.13646	29.81118	128.53676	191.26376	149.89993	221.52025	94.6856	217.99152	268.28558	192.17049	164.18399	370.69278	395.6622	169.48807	278.93283	231.7158	230.19345	314.982	356.16077	278.78354	394.20984	263.59995	145.10803	257.50702	272.32877	286.61502	189.41324	253.69447	83.94959	764.6516	215.58626	151.82872	199.07072	168.46718	179.45374	179.91748	113.731705	93.642654	83.667915	125.124916	134.09999	77.31614	116.41369	133.89526
ADIPOR2	437.53043	410.76062	163.99963	276.0069	1256.758	183.34264	280.83936	141.49568	322.72858	207.2322	234.68582	17.464682	276.66394	408.31558	595.30817	772.1549	635.6182	473.56775	1308.7561	949.33234	454.92337	514.5374	543.2362	658.34094	688.78265	587.59546	768.50464	492.6383	826.9041	205.5136	1107.0256	502.2528	676.98883	772.83057	1445.135	890.428	409.96405	892.79156	290.80743	699.4106	671.4082	280.28983	518.1184	641.14966	344.27155	418.29926	331.8715	236.63264	439.14255
ADIRF	10.483733	93.65688	530.1492	266.13123	292.06784	390.20264	779.05066	203.90697	102.15351	233.8617	180.2371	380.0565	385.46112	4.2509336	126.33203	135.03728	99.37487	168.3779	92.61899	82.93209	32.746456	35.15377	103.47354	149.57823	14.056109	84.18875	93.857086	225.56836	59.28698	28.721945	218.11266	83.288635	88.16338	32.842712	115.374374	169.05089	183.02087	114.50052	21.950138	81.04474	57.46233	142.98405	125.91452	309.2681	68.35333	76.260315	44.164173	41.2902	34.373615
ADIRF-AS1	65.004364	61.3262	143.98447	133.04196	141.16043	12.0851555	114.86007	89.15229	76.578545	90.94536	39.6778	122.14245	65.03397	53.056747	7.994167	10.043601	70.552795	29.514717	19.52945	75.78402	41.864567	43.364494	85.13233	104.392494	50.504337	79.061195	42.70561	13.75119	10.622223	4.6634226	54.83793	8.020124	51.38594	16.020426	121.69682	37.40183	110.94947	23.054914	50.19481	79.28194	12.767496	40.607826	90.28045	41.578842	25.830803	49.35319	7.689822	39.777603	30.339289
ADK	89.0373515	87.763378	116.033095	113.10276	442.92652	103.60937	78.139637	165.117595	122.02461	224.686387	124.935175	98.31587	111.410885	110.1304175	57.643473	47.679138	65.3012085	165.023795	80.9267675	63.245109	144.064089	116.2421535	154.663802	145.81951	57.0459595	124.8107385	191.82692	103.0978735	50.3017125	133.140428	61.6342075	117.7884985	136.82047	209.09146	406.26352	127.9335415	96.1971725	170.207205	91.242025	68.0546225	125.794287	124.82869	111.7405195	145.261285	147.518745	152.075537	223.71852	128.914325	138.940665
ADM	234.25697	95.88853	296.9773	102.44079	176.13571	199.01625	116.70849	20.479843	291.50815	183.36287	203.4354	253.95287	81.66188	126.232216	88.7844	1437.2377	193.3842	88.055115	341.51923	7.8020377	78.16536	126.12039	321.949	247.03323	37.19085	93.76855	240.98775	146.28491	271.23563	144.51485	397.12817	329.14297	95.64316	97.88417	842.1144	749.5716	130.40005	83.86955	109.62409	119.24217	246.37619	51.82589	175.71365	364.16	176.37416	154.84645	283.55365	194.28676	486.6394
ADM2	21.289106	31.910393	100.26037	141.35194	45.09745	46.328808	268.14304	17.879847	23.316414	18.555614	62.279938	31.92406	82.74814	65.13032	64.49999	80.673645	100.40787	24.414297	31.829424	37.79928	53.871384	45.40381	53.204792	42.450527	100.26809	39.671715	17.594803	38.166985	27.9979	127.594955	31.926252	17.894289	124.30518	200.68776	30.978756	12.825127	32.47181	13.572067	18.89859	11.7846775	21.254498	6.103073	33.49537	14.695659	14.212675	18.586693	8.335891	7.091368	10.2776
ADM5	52.570385	138.48212	195.56401	83.9106	28.129942	177.6003	129.04118	169.46458	141.733	162.10081	61.428543	145.78119	88.80185	24.632748	13.824676	21.421484	3.1814516	55.249393	10.986865	97.09252	3.3699815	2.9924045	7.0104566	68.70849	4.7754498	15.0753145	105.65021	123.47054	26.479626	87.19216	49.537254	36.771435	94.90733	82.34706	10.786643	37.855225	109.58445	53.159874	19.981524	17.334599	35.499718	7.182842	61.451336	85.74745	30.671127	6.4085517	4.934459	24.513062	7.4821086
ADNP	601.712835	331.814695	206.710961	176.414435	2165.06635	256.87727	259.94082	298.03539	313.744125	282.026165	357.32251	339.20874	280.70132	896.80138	428.105655	693.09228	753.26152	912.7526	570.284485	503.148635	872.40265	960.441	844.8285	551.807765	642.44386	829.62963	563.39606	533.06061	486.63955	855.777895	286.395345	404.652895	531.697125	495.2347	2176.17585	529.352635	383.69527	611.86287	733.88498	464.35887	504.958965	516.89821	557.25323	445.49203	571.376585	640.094925	565.03833	645.328825	476.013785
ADNP2	277.961605	248.00657	159.293325	130.324885	984.3431	159.10555	177.96615	160.878275	230.227085	179.699688	203.45343	172.40837	213.143095	132.66635	184.73742	288.27165	204.88587	245.762625	299.13536	213.0091075	160.50199	195.726405	198.973035	248.031305	236.01351	175.54546	279.18203	299.77024	337.737715	210.59996	213.674375	414.908385	232.626105	238.57379	705.229725	437.037685	190.19787	344.57443	211.14734	384.82264	300.08825	251.83105	282.87152	266.0198	298.80753	269.85553	231.72951	228.290178	242.743565
ADO	556.387265	517.910235	463.155635	431.889385	1567.78535	571.07478	388.36249	526.518435	640.18605	675.09758	526.09188	597.395755	745.95593	524.93383	566.8507	264.41546	546.52691	527.38788	594.84968	356.57682	555.81405	510.87699	603.62874	466.407075	489.83162	513.52057	575.3386	544.64737	454.31421	627.955325	296.466785	219.735465	348.15346	501.63945	1997.1948	312.147445	355.445405	534.201335	598.397575	605.9109	661.076505	575.90744	429.90825	746.80665	734.10025	736.75447	1519.9893	525.235175	482.698965
ADORA1	75.073108	85.237485	198.31412	117.76309	175.8674225	64.2219465	227.131835	87.191727	61.915244	104.72616	102.341755	241.48859	123.1816975	180.471783	327.071892	165.9240325	205.9828585	98.203472	197.123947	267.67697	160.1182835	144.81036	143.355248	137.980194	184.56551	155.9316825	158.42976	89.385585	215.475305	137.5646	234.528355	234.400615	175.61358	133.863705	184.012625	166.264	233.53573	107.821715	112.215775	144.91266	98.74408	133.013189	102.699405	112.95338	142.296175	87.740393	37.580837	120.2283975	124.08419
ADORA2A-AS1	11.772663	19.13489825	49.894769	32.0267395	42.4657285	39.8711123	10.3406025	6.56963645	7.12923475	21.3429055	10.025839	121.6067875	3.22906995	33.5332305	5.15101285	41.6436165	4.4692204	10.7777666	6.92680405	83.238221	16.52298185	27.99453135	16.9568187	5.0586408	5.98884865	3.1031932	14.5418065	8.746487	31.641931	16.9649365	12.773169	33.863349	38.37287935	146.366155	40.8072535	41.415222	6.02888115	57.5008925	2.95038545	8.382008	19.645058	7.51862915	27.6586255	3.8292857	12.9385745	19.0686465	4.8147185	10.751723	2.60136995
ADORA2B	71.55225	10.84358	98.00485	92.91446	79.805595	9.761079	22.239635	42.43201	6.1727195	45.293804	13.326893	4.838855	8.717531	32.34425	32.14977	297.68643	51.175323	90.775536	27.783638	20.568645	48.758507	2.4218223	50.370495	76.02584	13.794531	15.637674	9.795171	71.85025	61.704662	10.50684	17.615534	111.09987	151.16026	8.743808	356.65225	204.12842	108.53109	76.64248	68.01416	13.169699	37.464558	34.797512	53.908077	7.4907203	15.504161	49.876106	132.66283	53.32104	71.31852
ADORA3	73.259281	25.4147238	86.8569525	131.9014625	269.53162	61.6963615	70.379646	62.8472185	41.452643	54.146965	97.398315	105.600332	57.0536585	61.897475	57.4463045	46.3845155	64.383498	117.238217	101.211802	85.708863	25.13726625	40.102518	74.03947	123.884578	44.991671	85.2143625	174.21113	15.01005635	94.273651	45.943785	64.9236935	42.407044	47.4344915	47.621655	186.880335	201.84006	119.77665	89.579525	39.341845	31.764506	88.968855	86.71534	66.202692	61.854906	16.02337075	57.1004935	34.0022165	61.5794105	38.937391
ADPGK	182.12154315	143.50277925	148.733495	83.560958	490.480894	129.3217045	125.043798	121.929363	125.2492575	141.11403	166.1040955	137.575795	129.219758	128.27424135	115.088678	156.629155	179.0245335	171.46343905	198.5175737	235.80145	151.652316	174.972069	189.8740305	159.1045827	180.107917	166.3214655	94.8358203	173.540395	30.6726465	8.968246	149.3041075	156.2367425	123.7718695	53.85540075	578.0970135	132.349191	128.6817515	115.1110688	131.0001785	190.545791	153.7703475	107.085236	150.635158	128.3604325	147.776979	140.5458025	41.424907	91.3843055	139.9513795
ADPRH	14.0188541333333	16.9812925666667	74.3755241333333	32.319184	64.680951	50.9114213333333	133.000511666667	41.4282052333333	19.4465829	26.2533126666667	27.4494553333333	132.785603666667	41.201855	13.2718780666667	34.9472546666667	33.3806996666667	28.146704	38.9518866666667	34.4008086666667	62.6888596666667	14.1477508	15.214997	16.0788526666667	24.6031	21.1763856	27.9263896666667	35.0608033333333	58.4835063333333	96.4445853333333	31.4733786	49.7945012333333	15.8594985	13.5462936666667	58.395614	79.0607176666667	29.022746	11.814645	14.9307852666667	42.1403973333333	16.1979453333333	43.1862913333333	5.68309693333333	27.4644556666667	31.085798	12.6620668666667	26.368092	10.1608535333333	4.4197363	16.0839396666667
ADPRHL1	65.9196865	44.427418	100.3365285	75.0861155	182.68618	84.9901475	120.306065	91.31088	53.591755	65.675407	61.521657	107.472303	83.380946	33.5044655	34.677068	50.4663765	32.0588304	52.579605	33.1044185	98.77583	37.9711125	39.8931185	45.7725375	55.747319	62.15821	42.757347	95.345012	37.596941	109.556845	86.927605	128.500462	75.65477625	86.3784865	123.69712	279.21692	40.6918385	39.4480385	29.948041	12.5001645	45.692899	34.723665	45.629173	86.46078	29.0519025	44.436636	52.866968	57.992265	33.6286575	44.9395905
ADPRHL2	466.86072	809.8045	714.7877	676.8723	2207.7195	850.0004	821.1387	578.9759	488.9022	873.9693	903.0493	378.98813	555.9655	609.53314	933.6924	384.1795	703.2541	697.8835	497.32397	638.576	688.4442	602.4492	447.51648	393.60577	658.89484	528.09705	481.40918	573.5172	499.55945	1020.0153	873.35895	969.0804	1047.6361	558.18823	1230.7214	832.7338	795.6596	1186.9529	903.25037	1017.4267	798.24915	625.7266	227.84656	1072.6487	1056.9799	1043.5795	1189.7013	742.69305	869.30743
ADPRM	99.370966	84.78566435	180.834168	121.3245875	233.2139015	171.178285	188.39899	75.766115	97.725648	177.517145	166.66027	158.6007465	145.9788035	66.9216	44.5178355	51.0656168	62.67462365	53.16806935	134.14743175	56.050435	86.572337	103.7789585	77.931148	63.54301105	93.0470655	66.1899333	104.3060185	97.2270585	132.251315	66.327513	73.8170005	83.667404	88.73142475	56.9088888	342.38896	45.151794	128.7194865	66.545807	47.9258385	107.01762	123.57860315	71.3919385	62.30080785	93.60408	111.0812825	83.7185575	120.5803452	88.973868	95.7308725
ADRA1A	20.224617425	6.592137975	48.204233	43.312805	31.03875295	20.225561	87.365565325	15.774971475	13.834108025	17.90724765	25.1693717	36.38754375	26.5627817	10.566431575	59.9351184	82.797099	9.24287975	5.15771475	17.935033125	44.567477625	22.03551075	25.346719625	10.595059325	16.99274245	33.59929485	21.3806805	19.124996425	36.58070675	53.0387515	39.56809025	22.5417645	37.1584944	24.228199	13.89901625	30.07072045	36.225466175	27.7544005	4.6114445	10.60412035	11.4578008	31.0995365	19.9436153	24.49403985	12.45713965	13.198520375	11.738475925	6.368261675	17.406572625	11.2367935
ADRA1B	5.330472	20.358028	49.990746	5.236813	7.3396573	6.901573	7.610967	4.663119	2.0481534	8.579018	14.735379	57.19584	8.321204	16.854013	6.790903	20.718458	5.399516	18.218384	9.705176	36.472992	25.979404	28.61426	2.6439354	4.0528584	22.951258	22.575396	14.490546	13.953727	18.762936	37.33836	61.890965	5.425673	17.815525	44.43867	19.33027	2.427242	47.934956	37.813313	20.458843	4.884612	30.228151	1.6328003	25.617146	2.772891	1.9523582	35.214188	1.5414103	5.1820893	6.071618
ADRA1D	21.0415027	8.4611363	47.25849635	41.0592425	11.2181795	9.93492015	113.62273	28.8471285	31.62299835	9.032664	15.27362385	55.85954	5.73233025	4.46508645	8.660132	27.0834655	22.311137	17.323336	11.8465512	19.0859375	24.0088815	20.03176	18.17082525	53.1379575	15.714728	14.15851035	42.703739	15.205419	35.838455	52.107694	21.710992	65.3085665	12.7549055	30.4732515	23.4576815	42.612892	15.6529395	8.427252	18.495394	8.67099	14.4649655	13.46413	7.97874325	25.5060185	8.8154386	18.2483105	3.91713565	7.4831238	11.8622316
ADRA2A	84.350235	366.30145	179.2592	173.16048	556.5581	128.88712	40.51157	53.120064	272.71008	305.15182	68.992004	361.33392	418.57098	401.50687	434.30005	3.5592723	436.64767	76.05225	83.945656	84.890594	229.3994	132.93137	219.65196	236.3868	304.55356	232.31764	139.1894	111.19205	95.65322	103.09234	23.626333	15.500577	97.18074	10.290274	273.11154	91.807144	72.80429	72.43353	113.97589	90.83906	21.721352	62.77287	37.573746	49.904266	199.22104	56.130157	43.13011	173.8966	100.96522
ADRA2B	27.391695	63.673107	25.639523	8.218448	173.74852	13.690457	39.473476	18.904533	7.3376317	14.236643	26.099907	16.911222	10.490801	56.866344	11.86606	11.337646	12.243002	45.38061	9.220201	8.084091	8.077751	2.748592	10.005766	8.2795105	54.829597	29.59503	9.924528	23.930296	50.001316	12.168774	32.790527	6.932416	9.769339	17.952917	76.2446	29.0676	24.9755	40.611923	63.698593	18.489164	34.003838	5.924006	15.503812	59.03641	30.480461	16.831371	3.273146	4.386354	4.6223645
ADRA2C	112.43562	146.28024	463.98325	354.4367	217.57939	347.34314	463.2125	241.89006	218.2014	195.71382	155.824	338.90094	267.04263	53.899326	89.97504	68.65244	118.68994	72.32489	58.197647	78.392235	81.56381	55.693424	15.9828	173.5484	168.90901	51.613937	234.67606	16.60071	117.23455	18.926317	199.05695	22.93075	17.557314	171.35585	225.75465	20.966213	39.37537	136.04675	96.95126	257.8009	164.42326	60.184883	74.13227	185.76674	67.32528	56.46548	52.211727	99.68058	64.57914
ADRB1	242.909332333333	213.501608566667	193.939556666667	120.659062	501.286343333333	204.588596666667	219.972283333333	181.801124533333	238.606962666667	84.7442979	166.7320035	119.780701666667	173.967100666667	49.2890278333333	55.194073	171.200809	73.7553065666667	74.5706368333333	237.87005	103.312343333333	48.6459703333333	78.4989119333333	35.0899613333333	105.210522333333	122.353390666667	84.7057526666667	199.161286333333	269.991997833333	213.075528333333	146.486840133333	169.855738	144.391896666667	125.550753333333	156.899507333333	1128.69996666667	130.696165666667	258.277745333333	135.670193333333	322.8073721	202.327654233333	163.697686333333	147.164510333333	194.433932833333	183.1614225	176.837012913333	268.3947837	694.229711333333	257.024734666667	188.746167666667
ADRB2	89.51188	60.26618	105.271416	117.57811	176.8164	106.64265	120.426926	21.530632	61.021305	56.728638	24.08967	141.03918	91.47247	40.014088	153.75957	85.08516	76.47937	43.931786	57.563377	110.71127	35.564934	69.24321	59.298336	89.04935	89.4983	79.7622	115.65416	47.175167	80.88105	6.071054	66.58127	5.678189	179.44826	51.581627	162.67157	112.39056	147.7095	66.31946	5.6019993	52.01336	108.675385	56.83459	100.63368	91.63789	15.229959	47.35345	43.52479	34.779438	57.83321
ADRB3	21.025825	16.31426385	41.6211725	37.3780585	38.2112925	9.0683465	99.638065	11.55505935	9.4390423	15.1033685	7.9906544	104.431576	9.708872	11.4677935	9.157377	63.081035	19.96798	5.7253425	23.557185	48.955452	9.9019027	6.24272825	6.5047943	7.4850255	23.612578	6.74975925	21.0425835	93.642853	38.3200965	23.824576	83.9456325	9.1209243	61.480521	59.19613375	63.051777	54.024097	33.710604	7.79474215	12.919178	6.2886995	14.489892	21.368843	5.26131465	8.507475	3.8140415	21.6286918	5.01356005	11.125129	3.7974749
ADRBK1	91.2842506666667	92.4493721	150.307024666667	91.9421916666667	236.716531666667	137.075866333333	165.138471666667	54.221035	76.7923326666667	102.222933333333	57.2656152	150.903819333333	107.144829	36.3658402	80.4751873333333	55.6376283333333	33.4546593333333	27.5445952	15.2707388333333	98.4191173333333	43.0197265	47.8096249	65.4879906666667	74.4185003333333	56.3721023333333	37.5216381	49.709254	28.0927403333333	105.736786666667	44.9045282	49.6899383333333	75.398455	103.275499666667	76.0259393333333	293.665712	82.2154536666667	76.1239943333333	69.3229333333333	48.5310388333333	95.714651	111.731746666667	74.1905006666667	35.0286455	82.8284103333333	80.1833416666667	43.2809493333333	32.5597653333333	47.1437033333333	58.3989705
ADRBK2	1280.13106666667	951.358276666667	309.79681	412.373726666667	4906.34656666667	562.349366666667	320.07789	604.526046666667	757.629628333333	925.107214666667	963.945461666667	287.372127333333	805.373263333333	2315.13281666667	1938.27798666667	601.699581	1984.87343333333	1005.53913333333	900.056203333333	1076.47443666667	1899.057665	1899.57914666667	2016.63270733333	1644.163785	2203.189465	2097.584005	482.079008666667	439.355516666667	481.564613333333	574.174413333333	333.102176666667	432.430156333333	519.884015333333	572.135097	3389.74067666667	467.605466666667	468.270168666667	623.465947666667	1141.81235666667	866.076013333333	1151.84708	1259.59015666667	703.61435	1183.23355666667	1351.67431666667	1404.52891233333	1837.464968	1380.826258	962.931114
ADRM1	209.71391	175.44023	508.82526	250.82837	434.29294	338.78757	360.17834	465.00812	187.62408	521.8572	182.48653	645.326	323.75632	168.05382	267.9935	236.82121	207.36766	142.03867	188.47427	171.88377	175.20839	148.39777	240.8464	129.55757	119.4805	225.4498	316.4754	239.03723	235.1272	197.79324	274.63608	436.60428	256.5535	236.42699	620.08026	441.11523	251.28058	223.31758	161.4553	99.06331	275.63144	202.53366	172.56161	137.08089	160.58878	93.98483	52.863796	194.54836	190.75246
ADSL	434.8639	498.459755	347.258235	488.27932	1372.44545	429.714265	484.859595	769.6536	527.159395	853.10842	652.288605	437.38234	512.246685	594.50241	518.93708	264.96504	457.10194	614.77623	399.7574	457.207185	516.61778	590.72825	653.39097	571.440495	410.47877	576.4971	617.045235	394.1689	544.985375	614.928625	506.55065	763.630735	677.915935	484.190695	1617.60275	802.1869	373.44088	585.386525	371.09538	385.67459	426.021125	453.71356	299.42027	361.39342	406.141875	398.18229	377.63215	371.166	403.46814
ADSS	312.4381055	132.893457	72.04436625	22.2267198	637.86844985	90.36416	92.20999	99.0364857	142.9757645	71.423197	102.99068	168.873877	113.1006945	190.4079526	105.099384	99.329118	106.3030079	259.156605	204.35420425	85.5607375	196.546966	184.8490635	170.4492765	89.0189577	138.2254215	135.9864945	160.61237	148.371065	57.67173	163.552785	155.860515	151.9241	100.1389641	195.514298	673.8209665	126.347945	210.983847	165.2031775	162.908606	162.928107	96.81299215	126.0553915	139.467527	64.112136	115.9842465	125.329125	296.9457171	180.6085595	169.468252
ADSSL1	33.4466125	17.12543	54.010621	48.1559645	122.825435	70.08782	204.248543	38.572631	41.485504	94.9236	59.0523855	109.0854025	60.32628	80.078065	29.3417515	47.1000325	98.9342885	9.870234	128.946688	140.68574	20.3369138	83.3338125	106.420725	40.996642	31.8300482	64.229809	17.489248	82.153408	85.896899	96.549132	169.661735	106.069917	8.4044647	99.079392	96.977783	49.8132248	75.027445	76.596305	10.70869865	67.085365	63.373705	17.3473195	32.9069115	65.229137	61.926611	58.897938	63.2187475	100.150368	49.324496
ADTRP	42.7557	137.153065	127.470475	91.431062	239.48722	106.554282	58.1359705	42.7034935	60.264365	40.63573	93.4411835	60.361237	50.709459	17.0473724	46.260011	57.2852204	10.6667439	24.2150835	81.665855	126.46948	14.2930145	32.1580495	32.513826	30.7271035	53.5900765	52.996303	85.269001	117.28702	67.9893285	72.366847	151.42744	22.0839745	58.670372	98.264362	96.9636485	65.952367	206.808427	62.107334	90.711754	169.419431	15.7792435	86.90521	43.3376435	64.3067501	113.511308	46.077653	81.751389	80.4318415	46.4816795
AEBP1	40.277107	36.919632	225.23218	137.4426	37.10852	135.56781	200.53065	73.00876	121.22137	80.32492	59.1645	288.94232	25.711523	63.384407	103.51918	363.2625	121.844574	48.039295	51.113586	59.88866	51.47214	89.39262	57.796738	55.813118	24.048988	29.537403	95.355896	164.06801	107.64723	16.409836	226.43701	31.864103	48.919514	35.88169	98.536156	429.16214	208.4794	53.611973	48.19425	44.864563	19.467064	35.658386	264.20276	71.18358	36.4416	39.68141	4.538555	23.079992	83.33742
AEBP2	297.78299	166.9104425	77.7145035	58.0001015	812.5247	99.6486545	92.66124	92.1275525	143.81935	111.132337	165.2427935	173.54788535	135.5321495	151.4361655	167.7393975	224.3969078	191.0118	272.3884535	168.88505315	104.14921175	184.33874	227.5418445	161.095424	202.933996	161.8157395	202.3349165	185.446822	77.8382455	160.656175	104.7173565	138.0036265	55.7314555	97.655262	178.9203825	1124.85101	92.20021	56.3197645	207.4686695	164.64696	235.560195	287.047565	250.91204	209.068445	225.71167	202.00187	242.575165	289.884337	347.687393	248.77387
AEN	68.29265	85.92485	73.1904	43.075226	328.33755	88.04109	41.095356	63.101643	71.38735	38.909424	19.660715	62.8147	20.374056	71.89	43.908947	37.57232	93.74197	37.849045	47.665646	136.9663	15.51355	48.942207	90.084404	68.63966	31.577986	47.042957	240.8573	41.618984	132.25636	28.026308	42.115196	140.32983	31.726685	274.95187	148.00275	10.623526	151.91942	110.943184	173.88307	7.8284297	69.00253	61.362278	10.675352	79.8915	92.16847	81.133	38.838566	69.82125	73.92445
AES	51.368248	60.388107	319.34528	40.538593	248.2202	101.26377	233.37393	240.67111	113.72186	58.765285	117.596794	509.2888	134.48201	102.085144	109.04802	213.45468	148.97343	125.395294	73.651566	5.5589437	98.21493	96.90734	139.41176	213.88708	15.245606	80.80576	117.80535	12.584362	241.16484	131.12802	31.323072	227.75792	91.877525	58.613728	453.91385	200.79964	101.16888	141.4778	118.408356	94.15334	214.19124	98.781296	78.847466	43.86758	63.801327	102.615486	2.4685957	87.71544	63.69665
AF001548.5	9.776557	37.94135	182.34946	52.381115	12.789316	33.873104	129.14214	42.886486	16.823942	24.504316	3.172402	16.972496	9.595001	16.850882	8.199974	106.805984	64.51273	18.0993	79.92315	96.48941	2.4253483	51.643486	2.5383115	77.68649	5.3114243	21.512056	74.36819	7.648851	24.139551	50.631733	22.743315	64.690895	82.62747	48.78946	9.148849	126.37046	58.87994	36.471336	3.2620134	60.72339	36.953518	10.901267	29.45863	3.4183583	35.57234	19.686897	7.981099	9.775558	22.199091
AF007147	682.26245	1169.8777	476.26477	539.8524	1276.2411	594.1331	570.1046	485.6894	588.9859	282.37027	390.61322	432.18213	559.9537	279.5181	954.35846	759.5539	403.5141	157.1946	585.995	692.6348	151.34752	239.70515	132.83464	160.62976	505.4908	141.02129	226.34474	263.3326	283.6426	287.06885	542.1433	206.2539	203.907	161.38353	1034.118	134.25104	573.76587	163.75311	365.3161	471.1165	121.84179	245.52512	411.65485	270.08856	144.08788	216.86407	7.163497	192.9743	151.602
AF067845.1	3.8297331	8.95532	4.6661325	3.0356767	11.015114	8.748587	53.461956	48.78203	5.671209	3.3083355	20.31221	59.283524	5.095277	29.668266	21.526608	2.6270502	17.5399	19.622572	3.8789847	8.099311	18.03034	16.08325	6.7746863	41.073307	2.312041	1.3917726	66.4482	5.4600425	17.190748	14.575979	26.359701	46.034134	11.535372	9.937652	7.5989423	4.719686	59.21067	72.470604	16.290754	8.46196	6.905868	31.07066	5.3023834	17.219912	12.132121	1.6387421	9.935528	3.6207674	23.484182
AF070581	216.98155	275.363475	87.971395	155.32818	717.742705	160.74126	49.3553355	217.68309	187.97702	138.5857	217.68577	114.2256625	262.504085	111.014455	118.02515	28.309677	117.6309	138.34682	80.847125	149.928043	175.72671	186.91744	90.771385	155.3769	112.834015	165.497255	101.92177	156.23574	159.050735	122.9498425	59.3670954	38.096579	12.734521	136.22522	746.5812	8.0095262	21.24220485	141.003535	222.41945	267.08457	165.48485	227.13046	160.127775	107.473122	228.107235	216.914935	94.6824587	242.895005	78.228124
AF086184	14.100731	2.6994526	44.926807	2.7697651	41.240463	5.1912537	91.45085	35.040577	1.8833283	38.004017	3.219374	85.63627	24.025492	1.8864293	3.352091	3.3802257	20.358562	0.69900525	11.579196	4.6079483	1.2250758	4.167698	30.160542	6.942975	39.63602	30.2191	5.661832	14.119454	19.393589	38.276917	7.265301	84.49359	5.6071715	62.969166	22.019505	3.306298	22.779585	20.064512	30.241428	3.6173503	55.67045	35.752148	21.589321	26.294119	38.69377	40.78823	32.601982	9.54696	19.38735
AF090939	162.19324	172.68274	263.8907	255.23218	337.19168	208.51894	185.61772	49.85079	92.910446	49.802914	63.544167	259.56644	36.185616	23.865871	72.98499	172.77121	136.64154	68.83636	95.32473	152.66022	18.982445	134.65753	71.53322	5.125137	109.84173	9.347534	71.77904	202.72441	173.3149	65.67369	259.99527	54.032455	198.62111	101.354195	237.34035	81.18924	317.18536	34.24643	136.52243	61.96941	73.938995	67.81329	161.66864	80.35699	50.071823	79.15197	4.31865	94.10526	34.112476
AF131215.4	56.192955	103.67613	143.96762	222.19151	122.62123	89.83003	19.747007	52.626293	43.4611	41.953003	79.418884	159.857	7.929909	1.7665896	9.935374	4.3752627	58.12802	1.381001	43.286655	69.77627	10.839417	60.099964	3.1407588	12.177148	68.25026	51.26625	37.57198	13.038778	50.526863	73.68917	99.12453	41.713394	71.20707	151.45734	161.19688	106.29161	51.773678	8.200218	26.344915	34.003674	54.767994	61.336525	139.88728	94.93096	30.067709	0.8292074	14.01112	25.195032	12.004707
AF131215.8	57.844494	78.437584	58.934956	140.55757	97.47342	26.782806	69.19875	2.0832365	36.45298	28.181757	48.419067	85.50344	68.6477	50.74012	127.84541	56.09872	44.229748	11.716695	2.4433274	41.761276	75.92014	45.105923	46.52195	50.002457	62.494354	3.7950077	91.14846	5.344994	28.860271	50.753147	124.646675	10.396135	6.4371123	13.2617	183.58453	4.895504	17.491203	9.219815	97.231316	12.874657	41.223682	16.088133	105.2031	22.530544	24.311356	16.227076	90.91973	44.758183	28.717932
AF186192.1	36.50188	8.636967	11.015125	9.235696	21.441175	13.276077	25.5947	7.666178	3.7210124	57.024815	9.251139	190.80132	20.919449	2.445507	12.068273	6.1342287	3.9435918	1.8884743	3.5843744	5.385056	2.2892025	3.6025238	6.8653846	11.65284	4.8104906	6.2659674	44.499413	7.139518	21.645634	5.422101	6.326104	76.021805	9.105519	9.439379	21.494202	4.1345425	60.74599	29.322668	70.19846	21.653357	14.949125	4.194413	4.640676	12.907856	12.332946	2.321501	5.408489	29.382814	25.805588
AF198444	27.186636	31.81324	86.204994	41.989674	8.856665	14.313508	7.5529375	10.471022	14.703743	3.8080142	15.6462	28.176712	19.293226	30.146717	60.67005	48.847565	32.171593	13.322022	9.18019	16.03711	10.531494	2.5101218	55.42268	25.970793	30.259378	24.97384	13.213543	101.47387	12.912231	18.130299	61.504543	74.807434	85.872826	118.67176	6.3689675	47.33334	30.419827	4.884379	21.416824	22.393036	9.314272	15.347586	6.707861	26.153688	4.551944	4.4503574	4.2770786	15.699123	16.044825
AF213884.2	63.543163	91.65309	367.149	403.60513	149.37234	229.3616	309.0269	92.4879	71.991615	123.992645	112.05327	144.36143	90.81104	46.944553	121.44072	164.8457	116.83164	31.912115	129.32162	230.76555	45.34497	52.264137	71.00088	105.13011	38.505764	85.536606	6.614237	59.68343	30.117027	53.44224	128.20454	22.044231	111.74491	282.32794	288.96866	18.746227	31.439817	12.236674	50.96471	117.525185	153.2409	35.869408	92.70732	104.722	50.62666	62.986412	58.043823	47.724808	60.464367
AF279780	47.637665	24.451189	31.71328	109.61851	19.351875	100.48211	24.83109	23.200312	21.573786	32.154556	43.75017	38.248947	18.69608	20.18526	5.7559867	51.369522	24.992434	20.30506	26.03114	149.78372	3.9398627	24.123728	22.991554	69.338776	7.833126	32.13133	58.244312	104.9259	21.332066	20.544178	125.032074	36.253464	67.97679	113.271355	88.50446	3.2547727	122.30547	44.019764	41.77886	70.49372	27.833038	0.57916206	24.260199	60.015583	37.010662	13.624899	24.001354	24.988272	19.929087
AF289551	34.061615	43.92999	60.831734	78.16848	141.65979	39.724487	147.79814	3.4630332	39.51727	31.165878	19.682272	130.49129	19.874903	11.032887	16.541676	48.261276	21.788137	3.492344	50.896885	3.7834823	1.7752951	4.484043	6.1387925	4.927756	3.748297	21.021412	10.116624	23.805285	91.50391	33.472565	15.539313	48.33759	16.743105	9.352178	66.74809	13.9863405	70.13085	3.764721	47.571625	65.0909	27.9917	37.44044	67.915924	18.931526	18.499151	6.7616067	3.770949	11.254821	1.0590957
AF520793	724.09576	690.52985	448.06622	507.45374	1337.5485	378.9731	331.00684	445.3681	486.8936	506.77817	607.4932	331.52924	325.2522	181.0679	240.85739	336.48013	213.80363	264.88757	218.52913	305.17242	138.85716	245.86862	173.12735	146.5287	178.34572	228.23141	331.28006	149.89352	269.58478	176.97308	160.64072	155.33551	158.86678	327.22675	2507.31	141.547	220.07402	210.26414	453.52866	547.5381	479.3731	689.6333	539.8666	705.2092	339.68304	529.8669	123.37312	655.1665	186.15735
AFAP1	81.53872	70.75834	53.051	82.44614	275.46594	73.33849	46.489834	39.55167	75.97788	48.52684	51.793	61.814342	32.071537	6.4169526	56.692005	139.87218	67.98359	82.920525	45.451664	157.10329	35.756744	66.64345	35.076916	101.553955	39.524853	76.99797	74.78095	13.131672	60.801437	168.59566	160.76262	127.69503	169.5259	129.05661	321.46518	82.481544	105.39161	55.85937	78.83329	45.179596	64.837265	62.002224	81.28063	51.785652	16.53248	43.091484	91.21374	72.89277	24.340313
AFAP1-AS1	23.6089505	71.5162777	114.324122	83.735345	31.843994	104.725853	80.2225015	28.396674	134.45942	187.21668	32.11440965	108.057743	187.2478	3.48952495	11.0435465	32.0314375	14.5430575	25.55622695	17.4956325	113.956163	2.6645902	29.4881191	24.66338465	11.63630225	3.5827993	21.0818955	41.856469	47.8690605	39.6376575	25.9261575	54.8676995	16.762084	31.073071	9.256913	53.1625495	7.259715	80.885081	32.52999	5.9533049	29.466164	72.0567425	17.8994772	51.5727125	22.2867114	55.720971	12.0296617	2.07099235	37.919176	20.07843055
AFAP1L1	24.1453842	15.8814107	11.18170475	28.50285025	66.9988325	35.7687484	41.5042475	7.96100085	20.8934835	31.40180765	44.524549	51.971335	33.8132226	21.78714025	23.458296	30.143515	15.63561185	3.8475112	25.395744	56.2970385	13.8545335	30.6522215	25.6222607	10.352613	40.200366	13.7144235	19.3748595	51.122418	101.293755	49.8739145	26.29460285	69.6940785	46.5830735	131.2241575	91.16262	4.15320575	14.82483375	26.497208	15.58451335	21.3688793	39.1845895	27.4898785	35.759027	33.492103	15.35576465	38.92158	12.33062565	36.504222	6.6411602
AFAP1L2	93.74731	73.83563	226.22751	101.75758	197.80283	91.700264	92.55974	91.73374	92.2653	112.58472	86.90484	134.79825	91.724144	35.376347	45.261017	7.070428	52.798836	58.569397	62.097195	89.26407	28.086882	49.794563	20.52794	16.575506	8.2585125	56.904846	133.80742	85.45753	97.487335	9.252636	120.9757	69.163155	79.117744	12.515524	488.674	118.95151	35.4842	81.38649	51.810448	59.471447	106.95621	85.21511	98.12142	170.8609	147.37674	89.96827	150.43076	83.34714	95.67628
AFF1	269.269482666667	84.483989	145.320336666667	133.457475333333	434.866060333333	101.398591	146.71705	61.8617773333333	67.4605	105.506490666667	120.113039	75.2491026666667	82.6950893333333	299.5840524	307.116415433333	629.108965	337.489241666667	227.793887833333	259.714902666667	128.511197333333	295.1009938	245.692650666667	230.9865569	299.896253	254.264098666667	218.039607666667	387.515243333333	112.466546	211.086816666667	110.54627	220.059089333333	81.9654205666667	126.283344333333	147.520537333333	933.206193333333	203.640866	252.443788	235.108839733333	303.832099333333	134.976215	218.549297333333	292.219359333333	414.2073431	257.624103833333	279.502191	259.587851333333	684.077709333333	433.907046333333	252.6339199
AFF2	66.6406623333333	87.7611734666667	30.1267463333333	34.5687164666667	367.944475433333	13.6243326666667	51.822179	30.1213264333333	75.7083694666667	78.7577366666667	63.048812	115.586267166667	68.5555807333333	188.935853466667	178.358499	11.9376327666667	231.911084	86.877963	72.7896906666667	128.337213333333	130.645845666667	109.134782666667	231.067334166667	222.467618	142.1051535	186.297613666667	18.6007303333333	65.7090923333333	103.142028666667	58.8484867666667	29.6685314666667	73.9734543333333	62.285289	106.82957	223.239807333333	63.8731076666667	57.0887533333333	85.8194226666667	15.617895	116.2444338	109.388565	79.8745253333333	56.1976101333333	44.613687	72.7697331333333	73.6838038333333	106.017146833333	66.5581078	73.5524596
AFF3	96.8603609	39.5469073833333	43.9957878166667	37.1149349333333	280.344441283333	26.97967055	33.3283887833333	62.9385363	25.1113146	16.61134955	97.87057055	52.7928030666667	38.5324449	160.662336733333	127.3884304	78.550752	102.830375716667	126.431407083333	63.16715725	89.8922312833333	143.0140577	107.406489	137.220275316667	133.388680833333	83.4746625666667	108.22776505	86.3688809333333	46.6072703333333	85.7041148333333	62.6634653	55.7827635	41.4676224166667	42.3280182333333	72.51679	415.206494083333	48.6817223333333	90.6204368333334	87.3503239166667	65.02921915	69.7356506	95.9005599166667	91.2563706666667	87.1146842166667	56.7872487666667	101.171305216667	89.4797224833333	76.74398655	119.18075425	92.0821395
AFF4	279.0269101875	111.0911170375	143.0642375	136.9171065	957.746516125	83.168607875	185.499270375	86.989003	81.443210625	68.063354975	108.292795325	103.611962125	129.02147375	230.8472369125	168.3867917625	116.526046325	201.7670102125	227.7183636	159.2596812	146.08215405	149.0981145375	180.2912446	135.2232209375	141.454742375	192.4933773875	146.2814636625	93.2758137625	96.4791232125	153.109210875	88.8286317875	164.7126948125	108.04997165	99.577438625	155.19603825	912.230679625	115.4767146	189.0102185	155.2492077	239.107698975	177.0801447	148.353671	211.505957925	159.7148300125	204.750170675	148.5137684625	163.023173125	243.164468	180.0043414625	150.186163825
AFG3L1P	143.335439	65.8380595666667	63.2055383333333	49.0249533333333	278.033453333333	48.9747900666667	87.6363076666667	79.0445346666667	51.7119304333333	33.2868119333333	39.8055265666667	48.9945083333333	24.4208812333333	95.0106403333333	96.9469766666667	212.68548	56.8197105333333	60.264082	89.2609676666667	162.218615333333	61.59942	67.1364563333333	29.1624048666667	66.6665034333333	80.3478856666667	35.997508	110.591850666667	169.321624666667	87.6153496666667	73.6111513333333	74.336354	98.2796661666667	141.869441666667	93.610864	309.247012666667	74.8237526666667	137.442936666667	94.9258387666667	128.376988433333	56.2606953333333	38.4434111	49.7659313333333	70.0993322	49.02096	22.2087742333333	62.761366	131.128062666667	45.970072	31.8277193333333
AFG3L2	1651.69655666667	2195.16131666667	613.259465	720.654556666667	6427.38136666667	1546.61577333333	715.276158333333	1372.71168366667	2184.7849316	1416.96559333333	1714.52027566667	717.613456666667	1475.37739966667	2058.3546145	2774.52158333333	1101.21077266667	1790.303906	1830.79852	2064.561778	1500.163858	1940.74687066667	1948.329994	1709.568768	1346.20308566667	1774.23011	1549.78082833333	1137.80154	1129.55127233333	923.984986666667	1927.05636733333	883.779336666667	969.943015833333	765.128875333333	935.07233	4504.55230333333	598.419557333333	1029.77648933333	1248.42693466667	2472.499522	1874.85656	1688.6925	2303.893815	1639.26784	2664.30074866667	2211.76457233333	2156.76209166667	3599.64495966667	2085.67020133333	1787.13364966667
AFM	21.519539	4.5976543	6.459536	50.79115	10.585817	15.862287	8.0306225	4.859842	45.348057	27.70579	11.41381	23.131287	28.098814	22.165144	49.914806	60.780533	13.662741	1.7665145	3.032222	19.8455	13.069763	1.9579687	17.508604	32.93926	2.7822435	26.519121	34.089615	99.319336	55.26295	3.6621912	72.072845	4.681683	6.9588714	136.96985	39.356422	48.47432	78.39999	11.349532	9.116715	1.9337835	10.498247	2.784859	72.71392	42.939198	0.7019891	4.2624497	3.4596915	19.285595	1.0148981
AFMID	5.7969317	10.322848	29.311436	12.783316	6.4313865	9.522958	107.62202	6.253903	6.288539	6.6424956	7.033532	20.699692	7.0314593	5.4107776	20.953852	11.291746	3.434677	4.2290807	3.0298758	9.961941	3.7582815	21.720245	12.829625	31.050323	3.7046187	3.1847284	14.332596	31.668533	25.527477	5.573781	9.407983	61.41968	27.807829	8.680648	54.216003	6.6262565	128.86098	51.306137	2.3994377	3.0041287	7.6341996	16.682829	25.459452	4.5553036	3.1779187	3.1403797	2.863846	18.50537	4.670764
AFP	30.81008	31.087015	14.90501	24.075459	82.91374	37.5762	21.418419	31.533724	20.533932	11.724284	11.1088085	22.88091	12.225143	42.3496	3.2529697	43.89948	35.534527	44.479	58.530716	45.58789	3.975364	38.131252	66.50957	32.49145	91.83263	57.015774	7.9727073	54.939816	15.873519	63.27242	7.1195264	5.2395415	47.67013	45.62942	22.732662	73.73579	14.321451	13.967171	28.010126	28.507486	9.462636	31.600609	51.034367	41.992012	25.323212	24.936247	41.955772	21.371193	24.099878
AFTPH	594.18465	736.562615	597.755755	699.227955	2218.30505	594.5433	606.0797915	1012.536275	843.900515	1226.072315	608.50179	967.261175	1069.00202	678.65672	582.80758	311.153015	588.42023	677.9516	598.68095	306.566	722.2333	674.20325	779.0578	906.330065	566.49363	748.13093	761.43822	668.55668	531.662255	822.55026	382.26774	967.4735	736.27959	1017.958485	2838.2969	873.04143	511.20857	882.415965	710.8552	760.24515	770.214385	878.804825	487.1796	637.227425	837.2455	759.462825	865.75795	908.6286	1223.28603
AGA	78.9528038	60.8002317333333	49.6303033333333	28.8800813333333	225.128755666667	15.1076907	71.4556786666667	66.9982535	55.210113	43.996755	58.5882573333333	56.123183	55.447301	92.4346586666667	177.934403466667	40.771572	18.3746933	63.5559851666667	59.5963426666667	87.6283266666667	47.2215326666667	56.5013726666667	46.8592466666667	23.2577013333333	63.096101	44.9696627	81.67217	117.346074333333	72.4248723333333	83.8747793333333	126.661565333333	99.7566733333333	119.604122666667	82.6715188333333	152.396092	60.455791	74.9074755	71.4383643333333	68.0683253333333	105.633916666667	55.8432216666667	47.2290286	61.3302661	74.6399433333333	80.1943766666667	82.253908	65.5588319666667	39.6638860666667	45.9199398
AGAP1	300.675163333333	289.856086666667	176.417536666667	245.661366666667	988.266533333333	214.467006666667	287.558686666667	250.372804333333	306.800983333333	216.335432666667	302.630232333333	231.691909333333	279.82603	293.345052333333	301.240477133333	251.793306666667	286.994793333333	437.985363333333	294.242626	304.652656666667	294.076783333333	255.485393333333	248.7546	306.970365666667	199.145066	310.91823	242.749653666667	357.803983333333	283.587396666667	191.826736666667	138.329806666667	285.975143333333	207.671145666667	266.527496666667	1120.54604333333	302.12266	140.812490666667	290.503626666667	288.456933333333	247.043003333333	239.527820666667	325.538859	318.06712	185.508762	310.878866666667	372.106013333333	236.983965566667	300.824756666667	311.41325
AGAP11	5.92243265	6.4077058	11.28874885	43.6931405	25.6885765	15.639831	122.79219	24.141988	28.2414175	16.6356255	5.6254485	43.853851	29.802583	19.234894	17.14836915	16.538826	4.90507525	1.50295615	18.67073725	18.860907	13.010955	4.6676925	5.94142865	4.92760425	9.122322	18.1816237	14.4949113	39.876072	23.5117645	45.1049125	5.8747232	9.0621333	50.757535	11.75985025	9.9871605	21.9292445	74.323857	12.79089975	6.85398325	12.483318	8.33132975	10.1638106	11.87604315	6.520051	3.55858505	2.0696631	7.76976935	9.7565725	3.1901459
AGAP2	64.4036866666667	77.5992343333333	150.415958666667	150.615954333333	246.596691666667	134.572599533333	233.414084666667	123.358538333333	118.111151166667	79.2623653333333	120.751750666667	188.545193333333	126.953498666667	149.477715666667	236.885984433333	181.9056072	153.128570833333	104.889512666667	75.1449664666667	234.676575666667	98.5728926666667	75.2829523333333	130.9885859	181.876984	169.490511	149.456918	43.5028813333333	159.120756833333	67.2565046666667	32.8715752333333	139.534445333333	155.56109	86.0900623333333	144.570303333333	177.823696666667	164.068628566667	131.768776	45.0713396666667	62.7004624333333	82.3214746666667	27.9179914666667	69.1698046666667	72.0312223333333	42.8626316666667	58.5322343333333	29.2693576666667	31.7368871666667	38.5448647666667	64.5812493333333
AGAP2-AS1	9.616111	9.207596	16.304012	17.212505	8.80493	9.184907	10.904888	9.743641	6.5392737	6.2511215	2.9216282	11.172373	6.399996	2.3754296	3.7686775	10.905067	2.1770396	1.5268701	11.892833	4.621995	13.307674	6.6443048	3.1687748	5.477188	4.2410617	6.482139	8.626834	7.9675727	33.779896	16.008362	10.72075	5.862304	84.592	7.979027	18.821054	8.35313	11.103527	3.7957997	4.401046	9.107924	8.471117	4.193871	2.4490054	13.2998905	1.9313173	2.0959573	1.7068117	2.5186725	1.7850622
AGAP3	294.483557333333	320.608387	324.329864	341.517855	804.447046666667	429.210460666667	326.581131333333	280.841551	264.768999333333	228.022652333333	302.155570666667	338.85437	290.742202	330.897908	487.068554666667	359.5913748	321.256416666667	177.883399	263.081390666667	575.339773333333	252.066497333333	286.116289333333	338.586996666667	398.278944	380.1529	372.20005	157.868450333333	201.540907	232.953263333333	154.6633115	309.82807	190.960586666667	168.885742666667	165.832218	773.2634	197.472234666667	206.1861691	121.208375333333	217.322614666667	265.5430282	276.896524666667	245.958895333333	289.517613333333	260.936696866667	145.712653333333	182.423302333333	40.648	199.837802333333	205.072371666667
AGAP4	116.061485	67.87498	199.67271	116.68938	246.03177	22.778595	106.44667	3.7104146	98.61267	56.038456	66.3534	96.12063	77.5138	88.72648	69.02381	170.03307	28.000727	23.95946	49.734222	146.90181	27.338707	59.023098	21.6647	89.4794	62.623833	28.36715	115.25999	34.335564	47.307007	12.588356	192.95856	9.814217	6.078639	13.130291	128.48726	74.027466	95.83511	48.28169	134.9066	45.189	58.189766	42.457222	102.8333	56.185272	38.649956	37.373894	9.666942	16.756454	34.855274
AGAP6	17.7222845	41.00891385	31.6529965	58.4222785	42.326135	43.7662165	111.45917	9.0584015	29.82852	14.0402865	4.0807134	9.563893	8.057758	33.093135	51.906378	17.6172475	26.4017745	5.4838735	26.227114	28.774629	18.535463	15.085999	19.35114955	7.20959125	16.684262	16.298366	17.197981	14.617462	52.3461255	38.034921	11.920462	6.9162875	43.9368585	55.0626735	9.8769485	75.699215	36.399936	16.93482875	20.9931835	12.4120898	26.2686235	14.765932	4.73894025	5.8758145	12.9993725	2.73095095	10.2631722	9.8403763	9.22354025
AGAP9	56.93662	10.104612	80.68088	51.98768	186.8707	5.768302	56.49176	50.77364	42.368885	23.281162	6.367055	110.18333	18.092772	44.476727	30.990448	4.366397	35.00338	3.8303578	31.081285	263.9784	3.1947227	3.3446696	5.9750695	17.520327	7.6797795	23.472075	100.38511	28.461494	22.098095	5.9534073	22.805155	37.249775	7.8597	7.663873	124.8427	4.513411	15.38206	28.9516	51.385197	12.435503	28.314373	19.555286	101.5268	99.77781	4.1646094	49.55876	4.0411634	52.2953	15.24103
AGBL1	50.6881	60.56871	98.35496	13.423518	20.852394	75.380356	92.936424	64.64365	17.290775	30.329546	48.416847	7.3725686	50.673294	5.632758	20.242098	40.955086	23.857136	9.073975	44.723164	74.17485	9.704526	3.0595367	26.702505	12.060655	14.537695	24.691761	17.328457	14.067613	20.732555	31.140955	8.870117	37.566124	50.683006	6.1504817	117.069374	106.359314	35.74082	56.278423	2.891452	4.737409	7.5853205	37.719646	2.3843653	2.7994885	21.456778	9.700427	2.340591	32.159885	3.0523248
AGBL2	40.750603	22.838243	7.5914073	49.128223	55.95924	33.603275	9.032838	31.800076	42.33886	30.215746	28.60038	71.161514	42.887287	29.217829	41.32174	59.953552	4.3815155	60.88369	4.5722327	47.48059	15.353478	17.656296	2.5089815	50.639446	2.7114487	25.682613	70.62138	41.943653	52.063156	43.237022	121.33792	17.334484	15.965172	10.542014	49.522194	54.574017	58.564316	38.93795	92.16995	50.218384	33.718456	17.112282	5.0376368	50.972248	17.487211	23.491875	16.922348	14.486522	25.6738
AGBL3	41.1621076666667	15.8858263333333	10.1644658	45.0061276666667	85.5227563333333	26.156681	7.11126863333333	23.8944258	10.1368312	17.1405287533333	10.7545394	7.62202823333333	20.79275022	18.2874696	26.8696545	30.7104239333333	17.9084428333333	5.4342274	44.231965	44.7100046666667	12.3923188333333	42.7907386666667	16.7878766666667	46.5941475666667	34.4319622333333	24.059582	29.5394845	21.4295421666667	66.4647423333333	28.367442	66.2728559333333	26.253693	16.9657205333333	33.4865463333333	90.247254	44.158987	25.9675818	11.907948	14.6964516666667	33.37241	18.2771626666667	13.6114851333333	22.411427	23.4728734333333	8.97149915333333	6.91929763333333	28.8322514666667	21.043484	15.5895623333333
AGBL4	95.76744	88.88689635	151.076923	150.7419715	402.650954	132.7181635	55.332377	63.5654085	38.832635	63.550271	68.902089	203.04326	74.228155	76.6718645	171.596904	317.92667	60.122976	29.796774	116.23162775	201.767445	33.7838885	78.730043	39.2136347	30.349514	134.751915	6.85784985	110.8933263	126.3495	65.0135705	112.2219571	208.0018685	59.680178	86.9702525	74.1646875	193.2809535	45.6351555	183.02496	46.27094935	220.03823	117.154974	66.06708	95.8217146	163.792898	149.3217564	63.26937075	51.2311377	7.8661373	106.1135465	45.45514215
AGBL5	56.763631	105.707432333333	105.897786	151.887826666667	317.774797166667	106.087057666667	201.22743	131.865753333333	144.370585666667	121.079022	100.734797333333	110.507660333333	144.018906333333	55.3384861	87.676134	53.1741903333333	59.212061	117.725567666667	101.263909333333	31.1944816666667	54.3559695	57.395092	54.153229	93.088276	47.6745393333333	84.6383793333333	58.207202	55.709616	106.318852333333	121.644298666667	127.450396666667	112.237213333333	107.320949	70.310568	138.62045	106.426873666667	64.997302	96.337065	45.8387929	127.296462666667	41.4503856666667	84.8652776666667	80.7905263333333	118.142082666667	79.5279956666667	91.3907503333333	56.5537366666667	74.5196133333333	68.599841
AGER	4.36702855	8.86982875	27.579451	26.2002955	28.3465176	8.65231115	29.2358425	30.6047805	35.3903845	21.5928635	4.09800635	68.1631135	27.658427	2.37321535	25.261968	19.051703	31.353413	2.03034185	26.482412	63.62321	8.24638185	6.278249	2.6055234	23.3476685	20.4193145	33.03855475	12.53331975	35.8691705	36.71103	33.0016175	15.53192	23.4927795	87.24757	78.681664	21.307679	44.033753	43.217297	38.4949345	6.19449815	8.9041505	10.46419635	4.6176858	22.143058	33.99330275	2.87462355	3.2058962	4.7309066	7.05505665	7.08556535
AGFG1	283.8500274	288.4850778	241.911542	223.014392	1091.501764	262.4897696	263.151683	272.86794446	317.272342	303.6811332	281.9909494	182.6939746	253.7581412	356.21084752	295.203021	265.8448582	295.250844	315.4558864	263.5841652	268.53358	305.1067892	329.7357234	285.964922	283.2415786	235.4433204	255.48720674	333.800618	265.634238	250.9083756	269.2765656	172.7173396	122.43357686	251.4903052	241.109641	1130.57106928	198.343786	247.35528668	259.879147	345.6129434	247.6091518	257.4271436	284.9130772	193.26677706	202.1456858	266.0080224	294.775159	456.17238722	354.9410988	271.6182788
AGFG2	31.0986518833333	65.4167495	99.9226366666667	99.4553478333333	53.6883395	77.8767368333333	111.540231833333	52.9662361666667	61.7213338333333	35.5620826666667	58.0123236666667	72.3623826666667	73.7425885	33.3369185166667	77.1230661666667	72.8452516333333	74.525681	31.4946807166667	32.09471475	78.4928431166667	45.1747333333333	34.1720479	35.7382940333333	29.7565233833333	59.1493247666667	36.7391417833333	65.9090555	25.4104477333333	51.2164206666667	43.7355382333333	77.4053601666667	37.3736913333333	53.7704328333333	21.5190791666667	98.2579976666667	56.0479351166667	53.8972738333333	25.8883056666667	19.4216232833333	40.5544651666667	43.5383933333333	41.235424	40.8183144166667	49.3887143333333	15.7558899333333	32.8859251666667	18.74777305	17.8020148833333	24.2632079333333
AGGF1	307.1682035	184.35702325	178.51369325	155.2929585	1147.28428	130.943459	181.51799	184.4341475	182.5324725	181.784248	254.703235	210.26415625	236.2186815	321.9330725	102.722562	84.6113405	318.64674925	330.827503125	225.3831325	127.016034	390.9198605	387.7820325	325.386788925	258.1052575	233.790529	334.53641	321.968625	274.9278675	258.5307085	324.69662725	143.21574725	273.3623225	403.04018425	371.35957225	1241.435028	254.601835	228.0414925	371.6270065	202.28163	298.009535	349.54271	351.7339215	208.8561295	279.8041	412.1917245	405.5469135	670.24791125	499.1946	405.19778675
AGK	305.061200333333	433.798176333333	223.401603333333	297.502577	820.223201333333	509.657386	275.914741466667	471.009931333333	768.580232	1050.09967633333	279.722086	504.3841	600.853355	417.805217666667	191.095675666667	139.665149333333	290.822223666667	330.525701266667	255.44114	235.09705	353.306271666667	325.726879	503.181296833333	483.601842433333	307.544607333333	343.701577066667	449.333986666667	309.730313333333	204.501857833333	463.010244666667	265.200170666667	301.879696666667	341.711416666667	318.926216833333	1076.20103866667	240.949775	271.350798833333	423.435285333333	281.895809166667	366.231686666667	342.663406333333	293.004387333333	187.1876251	352.169268333333	405.1222657	309.029962666667	540.213945133333	330.458024	225.321667533333
AGL	996.4066	439.9668	192.66501	220.87729	3814.4888	271.5747	297.67178	218.87784	554.568	257.06592	229.38359	203.53438	268.75003	468.94427	460.73303	741.97125	467.8655	762.17957	574.17194	990.90125	607.803	810.60223	664.4277	430.9781	515.6939	468.65027	372.86337	351.87915	403.3698	420.9274	367.03235	202.11368	377.38364	446.984	3535.3096	228.58864	313.0147	500.07986	797.22833	659.80115	587.836	863.68915	816.02136	498.00415	654.35645	679.2998	1772.4667	1166.7343	568.5225
AGMAT	36.0863886666667	128.431232666667	119.740760666667	85.391616	140.918061666667	126.553315666667	185.647886666667	76.045417	107.738613666667	100.909409	73.3253666666667	124.494700333333	111.431262	42.291071	133.520093333333	89.2956426666667	90.685196	36.8143086666667	125.547647333333	88.3573766666667	44.4241366666667	52.4586043333333	21.323831	89.6524176666667	67.583988	51.13212	90.7019793333333	49.3227593333333	86.49592	64.8689816666667	67.5390126666667	58.1567645666667	108.773233333333	65.6285933333333	142.145133333333	45.1074759	74.6903313333333	41.5206663333333	38.7075876666667	115.93129	80.6603673333333	105.978373333333	76.890426	65.7606253333333	102.371504333333	66.9846806666667	37.158752	52.266702	79.6864776666667
AGO1	141.124652	173.4448315	219.7091775	241.2267275	527.0382575	188.867725	228.5084875	160.8221465	152.961065	117.091697	150.05191	125.611687	180.220985	120.48108655	295.768607	227.2736825	154.024501	128.783568875	169.341158	254.3787675	134.363457	184.671071	128.228570175	139.3042114	165.864946	162.88822525	150.771475	175.355179	238.1964545	149.583723	213.3008025	221.5279265	140.32377425	115.878583	468.3586875	224.0553125	114.3833365	174.53053375	139.43770325	174.07888675	270.80114	169.915694	170.195195	159.492497	170.21783	174.745707875	136.955482	166.5944665	160.865037
AGO2	45.24619	12.885686	71.233154	4.252743	197.0104	29.38892	6.288342	46.6634	2.813016	20.89964	62.333687	103.11883	12.233122	61.94576	22.187159	16.25014	40.464607	37.936676	45.216057	11.514909	51.466614	22.202276	8.236989	28.675268	44.34259	32.130184	5.247953	6.1042714	31.307673	2.9645596	67.02889	181.92616	172.61766	6.9186325	157.2061	139.02919	93.17415	59.4341	125.42463	72.50671	51.305073	53.718155	72.851036	81.73985	37.50468	64.672264	2.8630488	58.27705	126.54564
AGO3	218.551035	237.1915275	190.698655	307.7459075	431.7294025	246.0801575	193.78167	209.6387765	205.599515	158.21094075	254.9017325	177.168295	149.8292825	131.78756575	259.0652175	323.4887925	213.85635375	184.561056	252.36736	156.2542855	158.34862025	249.73521925	130.13837	182.3120735	241.5663925	151.79567	159.770355	122.233641	171.88753	88.380236	195.9870175	85.80183575	126.80793225	63.80929125	735.74911	88.89459425	189.60014625	110.356405	237.640975	146.85401	154.372905	193.38074625	330.63164	277.851565	96.89299975	129.147847	139.860263	215.506455	171.8024525
AGO4	154.489148325	38.1757319	32.543186	47.5055326	201.123643	26.493937675	54.6970035	43.69428975	35.840009075	30.9053035	57.41334375	99.3504435	36.37279275	86.61023275	58.48256965	157.216554	77.993281	90.2084687125	75.45340065	125.32634115	66.22309395	55.527098375	70.3194405	74.844705	81.542163625	45.009855225	56.406204	87.957929	94.551103	67.5843424	117.41999175	58.84629625	81.3521185	108.2317045	352.128362	62.18602975	62.105395	48.4817824	80.642944025	55.530123	79.81549675	73.483054675	69.13503285	53.9653315	51.8742358	66.86992625	65.58850855	66.3670973625	47.157634075
AGPAT1	263.93059	518.603915	552.464175	544.08237	1287.58215	579.644895	443.119185	596.9634	622.60695	694.52658	461.419345	704.88557	664.9644	594.98996	531.895935	536.884275	622.3267	368.77286	482.85858	454.807515	518.493575	390.52754	589.33484	563.986825	612.101735	557.7429	237.09852	384.26297	321.596275	293.5486	330.8979	560.106515	308.91331	284.685525	1267.9527	444.024885	203.264755	288.30089	401.58402	311.44664	348.32052	364.916645	329.525055	229.79401	332.046585	345.65207	27.576222	359.307885	367.81552
AGPAT2	63.304736	87.664365	176.212525	194.362995	161.699427	138.944905	138.1755645	150.38178	96.2459215	98.70364	97.573617	156.6663	149.146095	28.9042995	32.3399105	15.7205735	10.4850709	36.6919765	61.0330625	38.417795	33.7489637	50.646395	27.74037165	80.028675	32.31261875	82.6194815	61.659145	119.19902	46.6693005	150.78397	72.393245	109.854505	64.489923	49.532635	196.902555	103.137837	109.836895	40.304483	82.90092	147.464247	90.0439	63.3870925	80.338215	95.220055	34.686203	66.795269	39.1522245	41.1833964	41.02032065
AGPAT3	439.493083833333	796.876283166667	644.106201666667	741.882170666667	1431.99036566667	972.374896	628.418026666667	731.810238666667	861.603067133333	805.6887725	582.860500833333	762.655196333333	674.318823	496.838799566667	710.768228833333	523.64284555	655.671864166667	343.588376866667	628.240433916667	461.804381333333	537.204344416667	488.4151775	556.0390185	481.959679333333	487.714550583333	628.808822	398.635849333333	391.959612	386.051909166667	516.653318666667	562.030269166667	905.009793166667	589.471892333333	531.008023333333	1501.30006916667	654.727483566667	473.437821666667	594.81261	515.051713333333	473.416548	423.274161833333	506.3813575	457.617317666667	747.495049	578.623811666667	616.202682833333	345.7541301	598.175982833333	682.201006666667
AGPAT4	479.64562	185.8856985	93.846741	105.806582	2129.15005	83.122861	206.30327	164.23317	110.463795	69.76298	258.1754975	166.379185	146.870925	607.873865	922.6908875	873.91354	660.71143	812.457505	520.846412	289.011425	585.9572025	672.3029705	365.842635	431.84287	625.43369	542.819587	307.582615	1001.34334	562.24892	275.987932	495.930569	332.49051	421.904145	322.66484	902.392955	447.290002	673.844315	413.456775	608.30138	466.6519625	293.5497665	455.4869975	378.731385	252.3042	307.1074825	356.915355	457.431564	221.651	417.78236
AGPAT4-IT1	51.150864	134.51251	190.60391	222.86346	166.60226	141.45639	231.73274	108.35562	99.085335	72.152054	105.85634	165.27126	69.88436	13.69321	189.03142	55.012405	5.1511097	62.61589	154.27634	192.80046	8.771293	49.43389	5.1709514	4.326182	78.33411	24.24923	95.31966	70.44156	72.455315	58.912636	171.80249	47.07101	37.617134	57.018246	185.80182	49.523884	51.23636	68.644325	124.59176	72.051994	79.95211	44.716583	195.63725	114.73561	17.479723	55.147694	10.056337	27.725595	32.201443
AGPAT5	417.73276	310.579135	243.723175	235.904798	1660.33838	288.028635	109.445195	211.710065	293.757485	444.111115	310.059792	184.27933	386.289625	377.0053375	364.392615	248.58944	283.74102	394.619135	304.264185	416.42438	515.607285	425.734215	361.589705	423.291145	333.33769	394.541825	375.629755	261.2277085	159.08336	451.367145	388.85552	456.0201735	381.1698185	271.572995	1269.15108	276.347246	283.13965	428.652748	327.486702	414.732795	243.68743	454.082162	288.6717975	279.838487	435.66786	387.77163	555.128455	531.309825	475.3431425
AGPAT6	112.412295666667	121.945871	152.992293333333	92.1709981333333	428.505324333333	84.1400133333333	82.8761966666667	100.592550666667	90.7164616666667	91.3580951666667	84.9532152	135.280385666667	94.491389	202.3683747	319.620915	140.35618	184.716742733333	130.66663	202.729218	202.578667	166.318813333333	156.441793333333	183.926231333333	214.635889333333	204.077944	150.508524666667	166.746876	122.089495	178.049995333333	207.869487666667	139.899943333333	302.217096666667	262.451753333333	187.68339	346.733256666667	366.94713	217.364211766667	193.470708333333	143.494996666667	104.058006866667	163.355024666667	77.9740826666667	77.1646453333333	82.5896657666667	176.855161666667	130.414783666667	70.759122	127.880157666667	195.988431666667
AGPAT9	66.3301	108.65152	12.175539	33.284687	122.36706	139.5311	3.425329	102.8597	88.82761	70.143394	73.157036	124.95439	69.8304	46.437016	5.0859585	146.14621	0.9827961	51.89382	230.7549	36.74387	8.135318	85.12595	17.12281	35.210697	9.159664	1.1850091	146.56723	86.61154	107.5189	203.41193	160.39508	101.418	4.4597483	211.74237	268.109	92.54504	7.2699394	138.9511	41.799877	97.28869	168.02495	85.781845	183.14705	171.71237	154.59476	156.8872	183.82175	130.01773	259.59253
AGPS	151.20751375	176.86094625	99.0547325	102.7749175	643.764361	126.17062	102.182768625	113.06055875	96.66769125	161.032988	119.301468	161.3057185	132.771074	158.75513475	98.626214	141.3472775	140.90563125	137.68157375	154.4309755	156.9734265	222.505481	155.66554375	158.43866325	188.10517925	157.589795	189.1320055	148.38751825	188.53290275	138.1949455	150.465388	145.00631875	184.91742675	130.58370575	198.581993	570.5824975	182.32058125	165.049266	184.06012375	177.0398475	198.0240975	142.852187	202.2084145	117.84507	145.714365	199.34569375	155.3525225	290.47232125	176.78714325	180.0534875
AGR2	6.21304725	14.9660897	67.369734	39.814639	9.2013897	33.2375645	6.24011985	11.8837085	4.83654365	11.68439565	2.88625985	19.945142	7.9356725	16.19219075	11.5266185	56.6474925	4.81389665	2.0324139	21.291531	58.32492	4.67687775	4.7107368	8.19067925	22.5961915	17.35991765	9.80380295	11.21220475	31.14852865	75.4022845	44.4520505	61.3214635	9.6778875	30.0103465	41.8115815	37.1042243	13.62568725	9.61549115	4.98382565	5.58898125	22.2408912	12.261774	8.4702546	13.8335562	3.38866985	6.98014	2.0735357	3.73513765	1.12778015	14.63027815
AGR3	9.340836	39.70807	8.942197	18.859661	5.0472493	43.387157	20.980328	22.357227	21.872349	12.798464	19.031452	246.83598	28.347452	28.82009	10.144609	81.398964	10.705135	20.340591	1.4674579	5.2740836	7.170979	4.3609076	35.414547	61.905422	26.159082	10.924449	6.8093133	27.327444	7.54609	12.081238	152.67427	9.185574	31.68419	110.23956	24.874392	14.955171	5.072936	7.7588787	10.292617	34.05562	12.422235	3.962812	17.786303	9.581104	16.400473	28.636667	11.26132	13.470539	7.3090777
AGRN	52.632501075	81.928588325	160.194975	170.92952	89.6396305	171.9259485	144.822273	122.0199215	103.758712	111.8364424	106.26046425	149.871385	116.0557875	14.197129125	26.852855375	69.28049975	41.996258	19.112787375	73.1220905	89.69996525	33.0809285	16.64529355	30.18701	69.84314125	59.05241465	29.218526625	62.885172	139.33441	70.7126615	124.7728825	111.67554025	108.893091925	132.75721475	108.099085875	171.8807915	31.32292375	105.41651975	60.44605175	63.4466495	48.491943	55.49495575	58.137506	75.8039775	24.947239	63.42575575	29.469280625	19.5007865	46.695447675	43.10917425
AGRP	22.265112	12.090948	84.19568	24.614178	203.81607	13.367125	82.520775	8.708131	46.483482	36.60116	22.549065	10.385064	5.6776047	42.47511	65.13204	84.69859	28.56628	3.3033507	3.9612336	207.72658	12.533461	3.727805	29.730314	17.181509	37.186718	2.4737325	8.447497	5.963432	22.320568	89.984886	109.13441	6.2576222	100.09008	132.58975	29.384275	53.546604	121.81556	16.340855	92.15034	9.228129	13.966321	5.8241878	45.95019	40.852844	24.817894	7.140066	31.279339	20.762238	2.3069007
AGT	542.02	457.04883	2111.2134	1994.5251	1489.944	650.1834	1271.5676	824.81885	524.5269	667.00323	895.0488	787.1102	423.32016	364.37906	1321.352	2210.4937	1038.9514	697.4972	568.1083	905.38947	577.3406	663.2111	993.87067	582.9125	301.81735	1113.8431	655.63495	698.29846	826.0559	413.44168	971.26337	1254.0874	716.9286	615.516	3586.7854	1329.6102	520.02423	750.7976	461.34137	686.05817	695.10425	759.366	1409.0825	1029.2728	514.01733	629.50574	187.90324	766.06647	1034.4592
AGTPBP1	404.085815	515.61991	121.1395355	205.936713	1950.229415	334.57031665	186.9932045	273.8691575	696.747635	301.44491	352.47347	238.664625	456.210015	608.76004	289.57532	241.616745	471.386595	370.970135	506.91993	323.128365	512.71918	520.174975	473.12178	373.40934	361.86969	432.714445	284.21328	312.074455	374.9081	264.61715	212.703011	201.858905	194.558435	284.595395	1230.23529	256.285345	369.0244275	585.92517	437.162915	481.32958	345.731335	682.438735	272.70999	349.67878	628.96732	575.74646	1579.9078	627.74855	550.803415
AGTR1	16.83942	15.5326111	11.1068647	73.674782	24.94136	33.804859	93.82853	36.438666	29.664709	24.398844	15.52332285	93.4571625	60.111185	22.6718935	49.451061	12.0303335	3.26861235	6.1322455	16.24895825	63.5361345	24.002612	41.655565	26.295343	37.4249992	31.6126975	14.0934795	7.6391758	29.40942345	67.511142	10.1581055	55.5451495	3.3292421	34.9980482	53.712412	52.024947	49.429041	36.7123475	49.564481	13.4582725	50.4891685	59.288935	24.1390675	19.730572	33.3880075	22.106959	18.9089945	21.0211285	24.740436	20.736098
AGTR2	4.64184503333333	8.34586833333333	15.1139923333333	12.7782755333333	24.0969784333333	29.4579383333333	50.3170566666667	16.9794975666667	4.9684311	20.743039	2.72280956666667	31.655941	30.1742934333333	7.665504	19.6975161666667	53.1145548333333	7.9472887	25.5388513333333	13.6280719666667	15.59684	4.7496328	2.43653383333333	13.5177209	65.4910856666667	34.5336562666667	15.7044198333333	48.0612513333333	21.2346795666667	80.8767553333333	40.4768063333333	76.2460526666667	29.6762009333333	70.192532	23.2852157666667	22.547081	37.7929543333333	45.9453671333333	13.5714269	13.5228175666667	29.2187843333333	11.5372338	20.1942214333333	14.9396624333333	5.51647993333333	6.46175023333333	10.9470487666667	14.2660957333333	16.5885042333333	5.40080316666667
AGTRAP	80.071197	71.2171156666667	173.090977833333	139.666725	104.955493333333	101.366192666667	127.152718	57.6891696666667	65.5711806666667	66.1072283333333	56.080958	134.831711333333	92.6874906666667	30.7350113333333	83.5050043333333	155.03736	71.378267	41.753176	61.2093105	109.806398	36.0386296666667	23.4569713333333	54.726149	72.3411643333333	48.8637851	41.9497328666667	82.9211431666667	71.0576226666667	70.4843223333333	44.0818833333333	63.2958803333333	63.7894506666667	45.208208	94.7853403333333	149.914728333333	115.571035	101.811621866667	67.445954	23.7808496666667	46.513417	88.9276416666667	47.152371	38.7785356	106.136554666667	35.0852763333333	38.617953	14.3013858	49.207653	38.422973
AGXT	8.8697101	11.8954620666667	21.324675	44.0202016666667	26.6493778666667	40.506835	50.3829198666667	22.3506063333333	5.15791166666667	25.9270155	10.169729	52.052981	41.232399	9.10858913333333	6.12406793333333	30.1626545666667	15.0706056666667	18.812851	18.8080098	24.9939396666667	4.46779566666667	9.33960063333333	7.7763265	13.4900196666667	10.3459749	12.8456214666667	29.8215216666667	19.9908603333333	40.70308	23.353154	36.2291307666667	38.7764035666667	37.2170193333333	45.2181046666667	7.6786515	5.7198771	37.6018613333333	12.2616579	7.3967304	6.71029276666667	20.366143	3.97290416666667	13.1882961666667	7.22519973333333	9.845216	9.76337483333333	6.352576	5.1314319	7.7328508
AGXT2	12.663056	7.6225114	76.55049	95.728226	11.021163	15.745054	138.05087	2.9173152	34.25702	38.37044	42.563972	17.442392	26.516281	2.5791414	14.457307	65.95886	18.786686	3.1331184	3.0762436	61.280914	36.6057	4.6027775	45.899776	40.241425	28.340311	37.078228	134.61406	83.932526	24.174927	63.30529	98.683136	64.79319	10.13947	23.717068	86.46936	3.5744483	122.24005	4.400331	30.433632	34.88967	4.8587584	2.6859925	5.777036	22.537313	30.537252	9.05409	22.48178	4.903199	1.5463306
AHCTF1	661.454455	317.84853	269.288605	524.74675	1468.633315	284.093185	248.315875	255.12829	321.26886	207.802602	322.17931	327.202585	273.554445	566.308655	684.294965	554.400275	439.29975	397.227865	404.72753	427.969375	356.36429	374.623595	312.796355	303.25103	397.90244	278.048145	390.853	205.013465	596.866535	273.728021	311.532415	152.29114	250.61264	315.388075	2337.92427	244.654365	331.261115	485.77463	652.88559	356.41815	306.96197	426.46219	500.196105	482.495925	382.951515	402.29104	723.17249	678.84597	380.06468
AHCY	131.20634	137.05905	24.046465	134.25192	840.6401	87.11503	54.07741	161.43343	102.649	75.83664	203.32414	211.39708	200.49324	283.22864	328.9904	187.10724	285.79135	303.45786	162.89363	149.42114	337.45267	309.2729	450.60025	281.4416	180.26889	327.20355	206.12558	282.7682	293.84332	245.13605	136.93358	524.2877	213.2421	321.01852	554.5619	613.8448	211.46283	240.5658	125.30675	146.06487	304.19476	239.64876	158.06424	147.07231	327.5852	246.54015	17.221172	209.31412	218.08922
AHCYL1	963.542667	589.92061125	774.7025865	869.3944085	3555.706885	341.61770925	813.695315	589.4234175	439.85622625	658.02138075	866.860015	394.87379275	526.869295	728.315441	709.69951	1122.5268395	917.831335	1112.6142455	951.94218225	632.85633625	797.1694493	888.29242655	1704.727212	1202.12653325	539.17069125	1346.92224625	996.783249375	771.69648825	692.5981575	657.191635	980.58356	1238.560908875	893.033946125	1047.0153885	4808.3802475	1475.5810055	700.71600325	1017.132397125	952.76372775	785.63166825	997.935039675	1393.590189	1871.490467	1524.60930925	996.610346	1374.83269775	330.07835875	1547.524566	2120.290137375
AHCYL2	300.463157	320.259867	129.023345	255.63017	682.0705575	250.738275	280.315325	268.31857	367.691405	357.1058	331.43066	216.196065	365.691765	139.7157925	155.4015507	178.9383225	122.04838375	209.89659	187.17987	199.178156	135.0549	172.22418185	185.066045	241.876615	138.651842	183.619034	191.18	216.55244	92.4519025	176.390902	177.7125775	94.2665685	181.3447105	96.8067725	1157.957185	144.001951	238.4062515	168.10794	193.227615	211.449779	289.537425	202.9525735	245.50659	221.341655	231.329218	252.48536	503.78878	235.13284	186.26056
AHDC1	15.987907	60.1270762333333	133.4845455	38.7655806666667	45.7943728666667	76.4247421333333	90.824173	52.6661873333333	76.3308166666667	51.661822	32.2173269666667	62.1740286666667	76.0204271666667	29.121592	20.7634615	31.6458343333333	21.4023336666667	9.01297886666667	33.1807828333333	28.9496273333333	12.2128454	18.5421094666667	33.2797548666667	18.46835	17.3385872	8.4143349	8.05044633333333	74.6206861666667	81.9006563333333	12.5185984333333	31.1259966666667	52.4337323333333	13.5384814333333	21.8640126666667	68.7810716666667	34.6473092333333	69.5241676666667	30.5746744666667	32.2725593333333	12.9906625333333	59.5238816666667	12.4242791333333	29.1659317666667	34.3217466666667	31.2596875	21.1572157666667	8.65097733333333	19.9645907666667	11.1741839333333
AHI1	408.8082626	323.1597976	184.544624	206.83626466	1750.6067426	344.2541414	270.87899106	311.33435	448.9675384	233.9100132	349.88177782	250.382068	237.83595372	338.99875534	617.6594058	317.1768232	485.339236	457.06693697	512.4462708	559.02802976	359.7860946	519.6145584	444.3000534	339.97779454	450.391191	302.2418307	375.2400094	442.2391394	443.135824	596.2262032	451.758935	547.5130958	846.594747	591.99475352	1630.143714	427.9604664	516.37570292	518.030062	436.5293636	425.1208868	421.4780208	480.105357	652.738412	431.806734	331.7717568	395.52443648	838.8317762	410.3228142	375.98581362
AHNAK	60.059272625	28.8267795	36.76177575	87.869811125	150.83760125	39.7269595	73.809339	48.9205976	22.4878215	32.918836	51.48358085	77.7175255	22.738504425	27.771826375	98.786694625	279.93748375	150.803973175	33.847448325	48.90772925	176.832426	50.79666789	23.943255625	102.03045585	48.6698945	63.0871038	89.535610825	80.60246475	69.454404675	23.809085	21.2723725	152.4071955	51.059570825	81.650963	94.1130225	207.76120125	262.78214475	98.8634875	65.95018215	95.7915755	66.0378445	45.87404875	65.37105515	122.829571	118.6557662	26.656501475	74.189287675	38.78568735	53.5350727	33.671410325
AHNAK2	112.8006025	261.5942075	226.34922	199.357385	611.896635	266.592635	315.937215	284.462805	360.755925	323.3395425	322.020435	250.99375	245.46127	137.6503625	183.35477	53.101915	230.512842	261.16171	495.1961155	196.951179	139.98213665	184.770888	262.38475615	266.056257	130.3437885	226.0910635	211.268405	254.240745	189.166355	253.46591	355.576615	474.031805	499.117165	295.4062815	349.6111735	500.72347	399.568285	427.9358715	210.06995	388.45932	264.946225	456.828645	194.812377	289.54996	434.229272	256.76935	244.5429608	325.167685	315.847858
AHR	269.70593	114.99185	34.40059	151.95119	357.6244	131.40326	101.45564	127.128716	101.191345	57.196144	132.41745	65.25702	98.05961	3.8106835	89.69035	209.21693	34.333153	168.52216	123.67364	72.23762	66.83218	60.73855	40.111435	66.08865	54.576355	35.02219	149.99911	46.782784	189.18523	212.47827	154.42133	43.84576	10.32834	127.37776	519.9328	50.365482	163.42053	89.58399	117.12705	84.54916	55.005226	139.7625	173.04985	74.30061	63.630917	47.28731	72.9547	163.59395	106.704056
AHRR	280.5633	226.81154	192.47481	297.7042	772.7425	230.19685	291.11984	182.00581	165.57744	127.39802	129.77852	180.78236	175.52142	651.57745	490.17603	69.0843	382.74774	127.57267	74.89815	447.97775	295.03055	229.58476	140.16925	245.01411	230.60513	206.62244	172.18172	41.17701	300.8249	47.02593	123.40867	92.24608	13.089698	53.491745	360.86594	83.08294	95.033035	47.030052	198.71596	207.50665	160.53883	85.79809	178.02763	118.65307	57.542606	126.56997	67.24018	94.542015	65.75844
AHSA1	510.70718	746.4821	400.98242	385.33542	3920.1917	346.94684	379.82114	912.4779	705.8024	908.4633	1370.3126	481.94067	843.6232	1487.1938	472.57465	588.5914	1640.6991	1340.7173	1243.076	743.2788	2410.8215	1773.5089	2665.5684	2315.8672	1770.4292	2785.1323	2124.8022	1294.0204	1239.7031	2863.8083	850.16003	2946.8455	1847.8097	1584.3462	3239.4724	2284.9224	1343.2515	1862.7633	1512.2329	1418.4038	1700.6869	1613.8478	274.7626	719.45465	2250.5505	1505.2466	168.87993	1581.8602	2356.6792
AHSA2	342.4223425	188.3314365	236.774401	224.9754205	649.4552425	156.0309085	117.1000915	157.0887155	146.951121	131.997743	165.02560075	118.308854	90.08350325	202.68398	299.7011705	330.818617	129.09629425	139.6866075	230.71503875	317.4350175	108.46189575	147.00773675	103.56387925	116.406734625	134.2773615	106.7757575	275.50964	179.97684435	190.24098725	190.0535475	315.37020975	129.8847565	183.36406	179.2667835	655.4475975	189.42896675	232.72683	151.85584425	234.612875	184.63112575	125.53538875	124.89695625	231.24289	208.34065375	145.1144725	159.60905725	318.220595	132.8949275	241.89756825
AHSG	15.16899735	42.444581	30.9468595	9.65415575	22.83466535	16.2509125	91.9327	12.824254	9.4575325	5.72292125	28.0498105	130.192475	30.3397585	13.359426	20.6000179	31.0645095	14.8987435	9.4059761	8.90706465	62.90022	13.22068675	18.0598405	16.3266355	54.5246375	7.5427869	5.41242175	122.52947	46.82746	41.951597	64.79257	71.848485	48.618103	38.97171765	14.142709	50.67129	49.784546	61.282653	8.9184113	30.2049	41.921223	14.9068495	7.12988825	30.827651	20.0284592	19.7966985	32.636045	16.4460952	21.656473	13.165312
AHSP	26.700405	38.6565	185.59938	252.22136	95.03339	61.373707	98.401245	48.98103	42.200886	49.155437	45.103233	57.221615	72.41512	25.425709	42.602097	16.810738	6.2979407	18.228977	28.502039	56.918835	7.5603633	9.85192	31.70228	69.936455	6.8904834	17.113731	39.54238	22.101463	14.180418	42.11074	15.407275	48.575157	28.618048	34.693554	95.627846	57.294968	66.641426	9.205612	8.737781	38.69535	35.439625	7.496818	7.304758	29.925737	24.465279	18.634937	25.174198	18.589916	27.588804
AICDA	6.48446905	2.6189372	12.6797379	5.84416365	5.58581025	3.63136635	15.2857295	18.333108	3.93529085	18.32926615	7.5530718	24.7871765	9.0407413	11.440652	4.2906916	4.5015405	2.3221765	3.3376968	7.275678	26.735155	19.74605385	11.1800686	2.46887955	9.20377535	18.76604805	5.873803	8.10654935	12.7826405	30.1633635	6.6177528	36.703545	7.3479729	46.4389441	7.230634	25.850408	15.73187865	47.275592	6.2525663	32.0903525	18.06906015	4.232498	6.8429855	9.2747076	5.45414	12.4215528	10.2098535	1.91594135	5.83505745	5.88930715
AIDA	1267.682191	1769.7800705	1231.60579	1871.020237	4603.73909	1623.5388065	1416.679465	1178.5663415	1286.96057	2303.509743	1219.777711	1148.105195	1480.404648	888.963248	951.574114	891.0798585	1018.157755	1019.3382675	1762.205935	1179.965375	674.785015	1097.8484675	1077.512538	1209.04329	966.372945	1131.987435	1306.84281	1034.812595	1139.98692	1060.873215	1445.55133	484.6067856	1171.42279	1550.18674	3865.606515	1028.700355	1358.196325	1811.59678	1022.25977	1286.452608	1087.345605	1189.67624	1314.362105	1696.1624225	1166.3649575	1206.13155	1867.34622	1323.217352	1157.201807
AIF1	34.32498765	15.5501681	93.30691825	46.23823925	345.05799725	37.51121475	77.39387075	25.6904245	21.84857275	55.7776305	69.21180825	68.59310525	38.89987675	12.45036065	26.953310125	18.91518355	22.316353	103.90635325	22.414556975	62.06635525	23.796649125	28.420172575	27.752729625	14.0261799	8.1637612	24.49165375	61.487341	77.73925275	31.20472225	18.41774595	31.5414395	54.823082	61.331204	40.8440935	48.09998825	89.64947875	28.40127575	59.56067925	11.666668325	12.25181175	23.737982	58.37815475	9.809995075	21.908175625	8.175578525	24.14027375	69.47756525	23.715774125	24.626039025
AIF1L	111.2095615	95.9931585	116.4622545	103.630038	212.471349	124.289839	86.222005	61.2557785	76.0451615	79.2195662	83.34915385	100.7969325	53.852922	40.04855465	164.417791	244.2049785	55.6070005	94.945778	482.7341435	59.08722	62.8413969	170.2999445	67.562986	94.562579	102.80575915	114.950861	83.858694	193.719392	63.91991	66.206873	211.554438	112.495524	147.18924	171.16708	284.5174665	93.9005135	16.297857	49.390722	30.8693722	175.3742582	145.886971	62.7337235	294.555195	165.0133	119.247269	127.675598	56.280661	87.928496	117.941683
AIFM1	100.51078	31.426996	156.57382	70.854195	363.9416	54.13733	95.4119	86.552635	88.860695	39.848156	78.43467	107.43531	91.50655	73.19135	136.01299	70.21393	127.58212	131.73645	99.97224	85.41643	97.0539	107.8437	116.5814	122.99923	79.16384	128.27704	87.73361	207.19435	139.60426	263.74283	116.782845	276.03928	193.1923	169.98302	177.61108	255.34323	33.3418	185.29729	92.87996	120.24127	131.00023	106.347115	10.520972	71.98067	138.05241	71.3428	61.61331	67.490814	150.57704
AIFM2	98.415045	87.854064	111.631915	83.4539175	174.737534	78.7541996	118.414852	83.48631985	49.1270033	99.951892	80.250159	111.25813	56.1480345	118.73236	55.35967065	67.9127125	43.94426295	51.398839	77.515086	84.058526	18.888525	17.2772676	42.54864425	53.8899345	79.77666925	64.203924	12.279443	115.4929	142.11073	62.2014185	32.9559545	76.1011845	146.82479	17.3695465	267.896482	56.816385	64.8999485	71.8431465	67.328685	50.1233145	53.6439615	66.569806	73.1541485	94.430382	24.74465125	33.841274	26.401443	54.967821	28.7815237
AIFM3	177.24464	141.26895	378.5867	346.57642	260.7309	242.25175	120.588356	141.56342	106.96111	227.14444	126.10774	18.55877	98.69597	32.35274	285.34814	493.06097	150.68529	95.67428	422.22845	337.09695	87.38933	154.2714	132.29178	148.9729	56.33845	138.24634	88.64375	156.7587	154.04529	94.84615	294.432	521.93317	245.4287	138.37683	479.39755	229.6949	359.92612	111.847206	170.29047	179.31369	228.04901	181.34924	384.0374	141.24403	268.65836	245.52618	27.03454	170.0406	299.53906
AIG1	321.647891	320.336978333333	254.044074333333	294.754331	1294.0331	258.036342	246.008374333333	307.049637	310.012291	293.726099233333	304.503165333333	313.217944333333	302.667159	581.287309	482.24579	265.92224	487.954014666667	277.232468	257.105567666667	420.49854	412.204529666667	402.766121	449.440770666667	435.137311333333	426.679005666667	455.04821	251.997054333333	243.554966666667	207.230055333333	210.244477333333	252.558543333333	126.224672666667	160.869376	191.871556	1176.51043	182.411079333333	128.505009666667	286.006452833333	324.724168666667	322.140163333333	291.199211	335.778638	271.826607	322.746093333333	331.834747666667	327.862728333333	270.022807	325.480436333333	297.845801
AIM1	36.677006	22.591639	3.3468266	42.84086	157.35979	32.670925	15.037292	32.451145	12.427294	38.687634	1.7961928	46.49276	3.7671432	48.427776	26.36265	191.55617	15.384237	45.02928	55.308487	127.49056	90.05857	65.89962	19.510595	38.62304	113.05035	18.02341	9.476004	6.1193733	16.422682	11.28025	19.183346	8.103114	3.7746735	12.565776	112.21828	4.3202457	76.10487	62.960484	70.00819	36.10339	31.557907	78.269775	68.65804	63.225006	65.50191	41.9891	37.57233	34.863766	27.311993
AIM1L	44.177971	55.1050285	79.8574915	72.399005	58.6296592	51.4877798	63.9266345	35.07176	33.75357475	33.493576	33.831336	127.9554495	44.0981797	29.1285055	70.5612185	9.086425	40.84889865	28.236773	23.86610335	46.816614	25.0160725	32.60047365	39.55521775	62.268557	84.031265	27.6757325	20.6604505	77.0790592	103.9097865	97.633772	105.162945	4.67543385	74.4297215	95.9881995	80.05703	49.0742738	92.863343	12.26352975	43.10773135	37.164467	44.1448765	35.453904	60.258738	47.390692	27.9579545	30.4871825	27.7301578	26.454259	18.7703
AIM2	55.434444	30.816431	92.07939	59.273273	118.96756	131.9012	167.38048	105.61298	27.008219	12.651513	55.109245	63.14158	85.130165	27.816753	6.913021	71.00938	34.282787	21.843763	69.144714	77.18443	28.371735	36.02215	47.06804	77.8883	44.153137	43.553486	17.790749	37.39035	35.954098	113.30691	145.71872	3.4341583	140.40904	72.359474	113.83368	30.422762	97.628914	49.131718	27.744398	24.776423	132.12909	24.011593	16.638647	59.718246	11.300547	20.741137	20.138111	11.826327	25.500204
AIMP1	144.981156666667	169.35557	149.789523333333	144.671706666667	466.141343333333	148.772193333333	65.101304	156.525763333333	135.252816666667	130.64106	152.55918	149.318194666667	111.060773333333	166.673626666667	177.75415	254.506893333333	149.986863333333	175.37257	144.26633	126.348912	180.486383333333	195.98755	185.051536666667	147.049068666667	164.887908	195.238843333333	143.14349	147.602439666667	216.51204	122.431601	85.64327	137.91925	112.719917	173.63555	697.04291	186.838713333333	148.758531333333	198.436350666667	140.297103333333	144.08006	178.361686666667	129.111296666667	117.62776	201.283346666667	124.938651666667	129.902306666667	465.820936666667	180.85917	195.86412
AIMP2	172.39756	218.569933333333	189.1197	219.194956666667	818.063026666667	230.839563333333	270.98464	271.63204	284.183283333333	239.0943	227.08826	385.087626666667	229.60415	454.015876666667	137.024973333333	229.060236666667	326.427353333333	264.683691666667	206.473786666667	204.645613333333	442.140443333333	293.535153333333	458.427536666667	410.630326666667	253.862693333333	333.949746666667	233.184523333333	289.446943333333	396.225696666667	327.21365	401.636853333333	399.202393333333	347.376286666667	394.588556666667	739.952266666667	355.45814	452.42934	287.34322	152.963406666667	246.634953333333	299.889446666667	189.435486666667	231.653703333333	270.70896	382.587336666667	356.28144	370.934713333333	155.391703333333	292.363113333333
AIP	96.29875	191.937789	257.089053	274.931762	494.694715	282.2491785	295.90517	256.32481	153.850375	268.85944	241.4685335	250.1619675	144.0151615	123.681927	100.407723	207.82278	219.121945	204.35942	213.557418	165.159552	165.022938	152.7096015	183.0976385	174.1453965	136.8858525	195.224027	127.1061225	244.04692	181.14258	178.134495	143.987682	547.300345	182.8289085	146.442251	431.28255	294.020288	157.05544	189.87479	144.04365	216.7864285	163.7800495	179.571444	143.816036	171.5202785	179.123855	225.522553	45.102945	131.985786	313.5404
AIPL1	28.778338	31.396669	70.705632	68.6973085	31.79131	28.3565565	48.153582	16.3026325	43.7574905	26.566481	38.1388275	134.72698	35.064722	12.364659	37.4664885	35.5855168	40.7896025	36.4065245	22.707962	106.0875845	17.6774415	17.8718235	21.39734075	47.552847	34.2860265	53.059565	62.067546	116.288095	61.6954675	54.66382	14.500197	15.54074975	65.93036	84.064742	60.1045	27.8236544	122.8127735	46.613145	5.5242975	44.073057	35.1085745	24.36838	57.610882	18.8064295	13.6044682	9.2935765	9.3818257	13.35252	16.80739
AIRE	8.605997	14.3652	188.05669	79.014465	83.98251	69.674545	99.00668	10.176661	72.740326	33.45451	39.796215	122.32511	68.89375	41.883842	112.8905	56.227345	13.419861	19.015026	76.49345	84.63638	32.484566	18.252695	7.3984632	43.26623	79.59677	3.9175527	12.421393	96.083824	69.45444	101.2063	19.496065	6.003178	19.067465	11.373741	25.798082	38.789124	161.35286	5.4704404	65.45229	61.48666	41.687057	20.689226	39.976574	67.977066	37.025784	6.562613	9.088523	4.2519345	17.71717
AJAP1	152.71479415	221.611677175	371.9401645	503.7102725	411.8618705	209.6933335	694.668125	405.35207075	335.30395075	275.50930475	252.759202675	171.7944425	378.2576892	260.61578525	315.888646675	195.334882125	249.84705575	106.357716625	91.7527525	273.23111075	120.839881425	134.0858129	113.1326489	188.14151075	205.75761415	127.58363875	121.820822	117.0638271	129.2234385	85.23025015	114.10007025	116.569708	129.38637325	86.194619	509.247833375	152.898432125	85.5350285	99.871272	219.58231495	192.239703925	168.26033225	157.36462645	253.75880475	199.981922	161.0891545	182.984350675	42.688582675	217.488227625	143.28027875
AJUBA	30.4929385	15.543220125	51.9383445	38.21641975	37.162489	49.65760175	64.451363625	22.3633714	17.96788025	36.18126085	9.52471765	60.332824925	23.67392975	26.9559326	31.007896	48.7192875	14.788072375	16.39497995	19.6048246	68.37947725	9.987946125	12.630485625	6.112939	30.1756717	20.23155525	20.86138725	24.934361625	32.595476875	75.399030125	18.88816275	58.093081	31.9230565	60.921515375	94.19877575	28.16484375	28.115176	101.8262275	24.7066365	25.88515175	36.19592325	14.475379	15.2689025	37.58552175	18.101424	23.12068	18.2105646	10.889542185	11.042475425	10.423472925
AK000798	194.67087	98.62929	81.37996	90.32928	314.6658	146.49545	40.83055	65.397385	112.93355	31.453285	59.84793	68.48542	22.238873	45.16984	308.00568	133.55992	40.997116	110.818375	71.07881	6.4864645	64.771286	56.586525	11.740967	23.613728	129.75883	56.30363	142.22319	204.63644	142.4099	62.992226	305.8526	109.623665	105.13029	14.475648	249.01799	36.889206	301.17383	63.49053	109.44482	126.845276	152.63422	66.63781	181.99522	43.13683	65.99546	59.585217	1.868058	62.81636	69.32937
AK021537	87.980484	71.64083	118.128784	104.08292	195.86627	80.29705	79.45555	39.19855	26.367844	36.484135	133.0809	138.49048	37.275734	21.840351	83.6482	278.22455	95.35405	50.221905	78.88062	228.15376	69.43439	50.05666	74.224144	19.73635	35.671787	10.483593	104.86106	31.446163	239.12846	4.1620564	38.41238	4.2482514	11.387721	11.951654	224.93767	12.840108	131.75233	14.03027	64.04081	181.99893	45.30059	61.32779	33.414185	14.747907	15.940783	27.098415	20.949726	71.29814	31.447424
AK021804	2214.60262	2806.72417	2565.63235	2939.444	6135.648	2357.10178	1314.318065	1452.62304	2608.242035	1940.73902	2477.80955	1084.65923	1399.971615	1873.73522	1459.204275	2741.0132	1956.540415	1665.57565	3036.1604	1451.25105	958.804295	1608.7968	1023.09874	1291.8604	2545.89562	1173.48019	2417.250575	1798.39455	2167.811	2003.139035	3619.77107	917.487775	1755.836965	1699.44572	9388.4269	1822.73439	4071.501615	2771.302565	2477.67315	1934.7432	1836.07442	1955.14263	3704.60065	2913.86583	2277.6463	2071.42632	45.4076285	2114.43015	2513.3602
AK021933	84.69816	109.083697	120.43141875	106.5541597	325.834965	110.3890565	88.0190585	116.2702545	189.005195	195.342005	126.7247915	53.84697	167.339765	275.32276	182.010655	104.1250355	390.37973	40.316522	160.600166	213.545179	260.111015	150.7655665	193.746585	262.316305	231.1955525	220.147525	128.1933125	86.43919775	215.350355	74.531557	185.489031	145.078781	135.0566265	72.495879	414.548535	65.3577745	167.3989875	168.8501575	129.278815	88.391485	144.43979	66.6232052	54.0918598	62.4546512	113.596588	79.641222	199.186675	120.473654	127.548965
AK021977	290.58038	315.6032	458.7042	242.24672	497.96674	441.9302	321.5935	114.48116	486.89325	83.181496	206.61462	242.90764	219.02832	22.447208	97.71301	234.1365	87.29388	119.17761	648.9941	304.92923	2.6335487	158.20613	85.57182	11.254261	39.729813	90.63427	45.208157	124.93049	185.28748	175.19002	400.9132	174.3597	86.900795	56.351425	287.6813	18.751205	149.876	268.10416	311.42554	316.08453	296.40863	142.9452	879.30743	407.86856	146.24507	332.03174	30.81919	257.6187	166.84663
AK024936	71.66162	61.875477	22.490543	65.06518	65.89456	39.9889	40.793762	51.444744	31.687172	22.933643	15.318336	127.50045	35.077072	35.43234	4.9144063	87.42376	1.1296313	30.591871	23.72518	7.528274	45.071796	13.21958	19.866117	2.3395407	82.10981	30.477444	14.643615	51.785137	89.04851	60.462723	94.665085	39.94714	31.426561	28.147058	59.935936	7.5838447	13.915091	57.173923	14.682455	15.88778	16.018333	2.7973235	31.057384	17.330734	18.84363	11.546574	9.797594	4.4876585	14.263595
AK025288	600.4545	421.0855	413.4523	580.69556	1635.9683	367.72092	303.64447	325.2018	332.56796	56.115585	338.55807	312.62567	194.31877	303.1317	172.0204	201.43643	286.26614	178.32341	305.3151	442.37842	129.08128	281.22888	65.230865	144.80205	447.99908	231.25261	68.55227	298.65384	188.06882	247.58379	237.47722	48.738785	217.49379	71.18913	1264.8627	53.56998	252.37628	115.11113	290.34906	517.702	229.99622	350.29453	533.779	266.67804	256.06915	280.2557	91.97503	490.64862	144.3791
AK026905	75.79791	170.40648	401.62653	307.11246	233.22601	114.15235	316.32562	98.8684	173.44713	69.04588	113.8966	305.77316	132.63437	62.694836	263.48453	190.68068	56.114475	48.342453	172.12039	254.45808	47.681866	55.321384	50.733116	122.6746	153.64574	41.220486	122.62493	18.476105	165.58643	112.02478	99.13811	102.24877	12.289778	140.46086	230.75874	85.653595	114.93044	32.85843	161.37943	27.468912	17.567913	69.4781	136.00299	73.494705	71.21664	55.923405	22.508415	34.441067	48.618736
AK054988	50.91644	26.850004	68.330894	1.6406941	106.59477	12.421528	58.954983	10.033845	20.06114	3.3210335	31.563251	7.3826227	4.667252	6.863563	6.053259	9.098664	4.9806833	14.611328	19.639753	55.612083	0.7197388	25.90203	25.217033	2.225985	20.383068	4.14566	56.397472	32.569176	33.970398	39.6513	40.350872	31.489773	5.940178	4.631478	80.68448	2.951762	5.566325	47.46071	5.3917665	7.611028	6.6047144	21.056944	6.820726	36.10499	15.911215	18.367939	1.0563226	1.6835434	12.43223
AK055458	113.02478	127.344988	90.136525	81.0131367	227.07596825	40.44181	172.1762215	80.066549	74.57482275	29.175817	29.614589	68.9104665	56.8463425	3.6478119	25.248455	7.2501443	9.350584	34.3004594	37.96327365	15.0036405	5.1950779	16.2892965	5.0435547	27.021897	25.92371	22.5267295	80.605817	74.1063335	120.02071	40.476394	96.107388	43.63136	85.194745	64.7112755	80.843315	6.1560077	14.717465	41.664143	44.2207235	72.176339	21.783713	66.19206	34.99648	78.0890825	23.505308	46.8130055	52.9628579	13.97264385	25.599106
AK055981	125.94818	54.01121	135.01094	149.48218	437.32645	132.46268	195.39622	85.55882	92.32875	132.25888	64.49981	43.963722	71.24426	47.340675	85.22644	132.40411	87.334915	115.19783	140.80998	164.22775	60.004513	63.80345	101.34256	147.20659	127.51237	124.72629	161.63304	140.18407	35.38325	50.568768	76.46602	94.83658	64.90089	111.22512	533.7701	171.52086	112.713615	87.2206	73.07438	181.46254	91.18275	100.21542	146.50955	137.35892	60.462547	91.523865	31.52695	59.21971	115.82943
AK056098	5.8874836	10.554574	43.437027	6.3383646	83.206535	3.6118443	5.357157	49.23569	50.466965	11.747698	32.711437	103.019646	8.689796	63.938778	34.291008	12.295364	10.11451	12.664756	11.180784	10.592607	34.06439	49.38888	8.507666	12.751147	6.9759965	14.161154	37.579517	35.368694	40.02589	19.38235	30.778496	12.7683	10.493841	14.498067	13.021502	29.27336	9.779831	4.388309	22.862715	28.85075	21.551958	2.4470377	5.743015	6.122652	3.7517924	6.9854393	9.425142	7.300697	4.974508
AK056982	36.163876	34.178528	124.203674	68.34632	61.72664	79.91291	157.45782	19.728304	31.854696	46.94578	37.575657	134.18593	83.83945	20.30991	7.312102	31.813948	22.388754	1.5557991	26.187622	191.90466	42.770264	1.0924008	10.110995	6.3555737	67.43941	67.345726	6.999753	81.33523	108.63028	59.701775	6.175668	72.216385	35.852856	77.54802	148.55	12.76157	39.517315	8.945353	39.64893	49.729362	20.121471	55.400124	42.621464	33.447674	3.95371	30.908537	30.271776	24.561344	14.384355
AK074476	40.6570903333333	74.111175	35.4779	120.138293333333	109.268729	107.733616666667	65.1696711	115.771838333333	44.7112984666667	95.076924	62.4940223333333	33.3278234333333	83.9855426666667	50.2758766333333	69.6950836666667	25.3868256666667	53.248717	42.6174323333333	30.3548056666667	24.1420158333333	48.195809	20.4689852	66.5352556666667	29.3406245666667	18.6562163333333	57.1963064666667	71.3294094666667	104.146765	39.4783383333333	47.3419243333333	82.7130776666667	95.0930416666667	133.451792	108.314547666667	117.720308666667	47.0759861	19.9344513333333	83.6417483333333	34.991433	35.737153	45.1773186666667	27.2533714666667	40.0953266666667	47.2817803333333	33.5932887666667	48.1236494666667	66.1272092333333	35.65377	41.929905
AK090844	449.5701	470.33063	1550.4495	1173.7019	783.56323	812.3409	1199.0215	345.27304	477.85757	72.76389	304.90918	752.78033	565.28217	59.926277	406.2391	467.31467	224.24998	184.83972	208.29236	728.2809	108.003365	236.62589	164.3502	289.42993	390.49155	183.57127	430.08496	671.5503	252.51558	351.87714	809.6407	214.69682	510.65585	368.144	754.83215	187.08427	421.91873	162.22705	520.71875	173.20866	167.72849	292.31433	614.1371	426.62738	172.88223	155.03413	109.76583	290.08786	135.51888
AK091729	6.9738965	53.00117	131.97086	16.690094	112.87152	81.97571	91.20574	50.003292	48.50077	66.27559	22.92966	86.57857	23.21939	24.784348	53.836502	14.2962	33.67535	31.797176	58.065014	192.82983	28.501719	45.390133	71.13545	103.257706	86.00646	38.381252	114.09905	26.825453	17.95738	81.871544	44.378628	53.103996	17.862198	91.96527	147.91579	65.37594	16.20791	50.64885	42.519028	46.19062	19.340397	36.5436	73.788666	25.941607	42.046165	24.305304	31.093357	10.344614	29.965326
AK093205	24.643883	15.28996085	6.18600385	32.239285	3.36821115	14.6632381	53.905461	38.3755565	16.1839275	19.355253	12.56818075	33.683143	3.889195	17.2427749	47.989759	102.8896235	15.099313	0.76968925	53.354505	46.521128	16.250954	6.1063907	3.052904	32.647756	8.788166	9.52562	35.3240055	7.136904	64.814517	64.970479	141.73065	20.935939	79.071646	24.785348	84.6871575	21.561401	85.7365525	30.0491505	7.61133105	65.68964	13.110882	43.666859	48.246075	77.20059	89.342081	32.502542	10.530713	78.67158	24.3823195
AK094644	328.26624	715.73444	668.742	983.5642	696.6659	556.0338	773.89734	582.818	948.3687	477.4006	231.91751	499.26462	312.97964	214.50941	260.95166	557.0978	385.4885	245.60777	361.10272	410.7416	152.5414	327.2032	131.72197	265.20938	685.16516	137.58746	190.05966	292.53574	277.62033	150.96526	346.61584	344.92514	222.82993	176.26155	844.6703	160.6773	143.83812	167.3384	522.5489	385.33615	327.43085	219.24066	359.65765	322.01218	92.93634	173.62602	75.582634	193.94435	363.8423
AK096159	3.586804	26.211689	8.091459	23.053854	20.328512	2.7562647	14.182156	4.9140134	4.6267605	2.9290519	12.398959	5.0255737	9.0206995	43.216564	1.9804459	16.738577	10.581225	10.577918	10.453639	9.316717	17.443829	28.20952	2.764565	41.6461	6.4950275	3.2811828	7.026628	11.075057	48.69822	5.6145678	13.957556	6.609225	6.6129146	6.2667675	18.297897	6.761079	7.7223554	4.1766186	31.144516	17.560799	6.511674	7.611128	74.96701	4.8846197	10.177261	8.700125	6.212879	2.109811	11.141089
AK097370	4.8917036	6.694149	6.1076436	5.101618	4.665454	4.102759	9.681886	21.940012	3.422646	7.847066	5.577799	10.326586	12.344504	1.7931511	15.82123	34.098087	1.6093059	1.780474	9.892523	14.515124	1.8400575	15.504875	4.000894	3.221731	3.5668354	2.7764964	4.61579	13.951761	16.955563	12.557732	103.98379	5.9187894	7.000634	126.416855	6.0461664	11.187507	71.59307	3.810035	13.469129	8.248229	7.3185077	8.520898	3.8099344	5.8545365	4.7009125	1.9058894	2.7333279	1.7310632	2.3435264
AK097453	42.93507	41.784008	64.967834	18.926422	80.6598	53.371532	46.555984	8.750276	22.385532	3.4653182	40.572163	93.32413	10.886678	62.249805	57.734447	10.448564	74.14189	47.00134	40.942776	155.68329	2.5360012	24.093927	42.92716	46.055145	68.077	43.03175	70.821304	13.260593	24.24195	66.66277	93.6044	76.04708	176.63022	9.895465	29.845415	5.7981167	171.95166	4.1695642	36.697243	59.94809	58.23767	58.66334	21.795141	16.247255	31.422268	21.459162	28.948412	27.174635	19.555481
AK098263	7.1496186	24.384138	3.9407258	26.510895	21.12937	0.9025767	4.055822	56.355488	1.016475	1.4192966	2.200602	10.758129	1.6812685	0.8272104	1.2311512	2.4834688	3.835769	2.0104735	16.00804	38.037796	0.87937444	2.8099034	2.9248385	1.9090086	4.2962427	1.5901256	13.723978	6.1180468	19.571527	2.161	46.184658	8.116774	19.362741	122.610916	1.5319875	21.70955	4.6967025	1.5098877	23.143265	1.5415945	1.7327273	7.0768843	0.6451187	1.2333655	5.99975	5.315532	0.8070886	1.1821668	1.8884635
AK1	158.915083	409.367043	417.1806775	462.37708	885.08631	460.443637	510.7333915	849.5702	387.789311	805.1119875	559.6608365	443.843635	384.014658	240.2548265	507.973675	215.91691	308.377738	332.3779	326.73276	415.2779	333.434148	258.9755825	357.8761275	265.102603	358.985615	337.026475	263.30763	247.00355	360.709235	367.81369	331.71677	935.37446	379.124544	393.51789	604.228795	667.19531	162.139638	248.112955	180.60722	161.99148	197.6294145	389.40212	169.4842	157.985174	274.008995	237.8878635	81.70707135	278.118391	196.720037
AK130486	64.0227775	95.2947085	180.719423	55.023727	229.422125	125.5922065	140.6947965	121.25518	103.92984	88.698725	67.729987	138.36943	32.66119825	82.8782775	150.940415	136.8968275	67.4889105	41.789834	101.38278	84.9302425	55.6344715	37.81588015	27.134264	93.623462	106.7201725	99.4605375	73.062065	33.311328	95.7704885	100.5432405	190.493555	26.375821	155.430945	53.9380245	122.141227	60.1078138	177.1065	56.2010475	20.2235735	44.1562075	92.733797	52.8453045	62.374978	158.32624	53.135873	36.0973462	80.989545	42.628857	35.6258645
AK131021	9.799196	21.079105	7.33217	28.101036	80.78279	15.097573	60.980278	6.782416	13.023448	6.4866924	19.665306	109.25962	7.8107576	25.557938	31.037754	25.714054	2.0730882	4.070954	23.249014	109.78591	1.243605	29.978401	4.166397	48.311935	10.66679	41.25581	7.062786	32.851154	53.313816	70.986946	11.839768	44.835396	59.325794	154.57243	67.371506	60.627163	4.9206667	4.619789	7.373136	27.324509	4.91489	15.542214	7.1287856	34.113712	19.589428	16.761162	2.7716086	5.092253	13.075134
AK2	68.2078205	82.7940073333333	133.865707833333	110.225750333333	242.406573333333	107.858410333333	126.277592333333	85.288608	60.6974236666667	104.55372125	74.3898232	83.5518461666667	62.9528038666667	98.3057026666667	92.10983575	99.0698328	98.2239771833333	80.8921144	110.262956	165.764744333333	86.869032	80.8934721666667	79.2208547333333	114.650818166667	79.9963898333333	86.3919193333333	82.5088707666667	116.154855166667	106.07291725	74.9897988333333	147.438132333333	115.298939166667	122.990171166667	61.676053	226.037531166667	116.909096	148.47907	77.5281356166667	103.184506833333	93.8601085	119.500524833333	50.19287565	99.3659380833333	70.6805868666667	69.056939	74.3827535	50.5110062833333	59.1445682333333	94.0669601333333
AK3	530.979475	219.34831	189.13053	157.018245	1775.228585	141.033766	214.73112	161.833685	238.931825	121.13791	229.355945	174.133415	196.159875	325.9929225	236.73933	391.39726	348.872125	515.56446	455.762555	147.372255	399.801912	333.04926	426.467285	360.16197	252.788507	484.675635	332.76418	333.491812	343.13465	360.51235	433.602675	222.6377775	255.654515	431.46195	2066.7327	356.6606	325.30529	431.75381	392.17475	430.85981	474.634805	515.099725	690.0442	325.071365	356.5647	484.517335	309.57472	581.52426	505.86634
AK5	4357.5397	2146.435015	304.04477	464.24739	11295.257	1355.2418	930.63303	1714.18813	1607.238585	1291.51665	2570.43015	910.54253	1882.6986	6068.11325	4145.7462	1495.75724	5138.5087	5463.8549	1703.235515	1670.096015	4513.01065	3901.12517	4066.6319	3543.9259	3760.9954	4282.174	3229.0851	2968.58885	2131.43195	2404.32405	1342.22135	1736.2476	2512.91905	2657.5052	10562.8746	2160.03785	1863.146215	3522.562	2408.19697	3129.20952	2249.872435	2899.9386	1338.77169	2077.7543	2916.35705	2285.43827	2864.1097	2863.48031	2049.48697
AK6	359.91257	381.42075	247.59364	339.72375	1214.2238	256.88	153.05463	728.75024	404.72058	527.86304	535.5997	376.0623	472.39255	730.747	180.12468	338.3709	439.4613	903.10596	248.52478	171.7766	1010.45123	743.314	585.90936	325.61453	294.7807	360.0811	689.9898	560.8561	507.7223	591.8502	298.2281	546.0449	618.6242	678.3492	1250.0908	396.3299	183.48744	735.4982	572.9622	344.6236	248.12814	419.5002	297.7358	210.25021	480.19406	473.06003	3483.0327	669.7895	637.50635
AK7	9.084044525	24.9116995	40.558215175	55.39783475	61.96362175	28.7257815	60.69050375	23.72365475	39.57639675	40.254859	4.90482455	69.65921425	25.55370475	21.45852145	11.2280478	47.3619169	18.22483895	20.070182075	5.4500739	53.32857565	15.33923545	17.449163875	18.03582265	43.64561125	37.19241875	39.145658825	16.82684925	25.925794325	49.949988	23.608434575	19.2270105	31.04321	74.246938	10.1121276	65.262231125	34.29639325	53.75536715	24.007641375	7.92684265	8.48968175	20.99502375	17.977900575	4.701913525	18.31800815	13.62570335	17.9918675	10.85959975	4.03760655	14.176950625
AK8	56.8410675	54.780401	59.994891	125.2950725	197.201005	75.876941	102.007765	87.572521	61.7322	53.099577	50.7128245	204.81956	131.11468	56.287814	113.038605	65.5835055	54.14066	51.08585	47.1596525	125.067625	24.0984645	40.188785	33.6737285	67.692001	33.7364085	39.9971055	40.4718915	57.940513	126.626395	49.9396915	70.799782	65.38891	80.7932285	80.9104975	202.6754775	24.529578	72.078128	45.3314095	68.18214	55.359239	115.9312885	46.691448	109.550355	78.4208825	53.9619025	42.153232	28.0719975	65.127983	14.56472835
AK9	30.254541	99.7714066666667	38.4786105	55.0735853333333	136.632432	25.1002223333333	53.1067746666667	36.315294	75.897483	60.1178616666667	55.4094613333333	56.9535736666667	87.2500733333333	37.6547273333333	38.3756163333333	35.579456	48.3417073333333	23.3958724	44.4738583333333	11.0688074333333	31.459376	25.0883186666667	27.2878097333333	33.4179013333333	37.4138724666667	45.4167720666667	11.285301	29.2137348666667	100.207085666667	27.0900726666667	99.646209	22.7763029	61.0563252333333	97.581225	160.942656666667	60.172418	138.130404866667	51.5538346666667	49.0272033333333	31.061468	94.2708733333333	57.5807043333333	69.0329916666667	49.7717253333333	36.6946293333333	23.3285476666667	69.4124656666667	60.3434293333333	66.311549
AKAP1	253.9935125	217.58612275	132.08745985	128.5844095	929.2290215	193.16016025	128.94683925	194.7655145	181.939502	191.9545759	248.2870285	266.94232125	191.5158745	109.4990235	115.5833225	203.08584625	166.5410971	301.65677675	279.39167415	181.137964	131.6819456	170.78027975	149.20451675	130.397831925	183.9701315	138.40049525	180.84102125	167.00355125	125.80224375	136.94569225	245.9695385	329.312318125	204.805417	151.2487815	774.1667615	302.372651	161.937351	157.5710205	302.6008885	178.39793535	241.994249	192.224527425	231.649798875	162.5085245	184.3254975	223.337772	96.4383908	232.786318875	313.039733
AKAP10	222.31684025	207.95863275	249.75262575	268.682129	598.3489075	303.29123025	331.94638165	92.91854125	247.933198	206.20223475	204.82979875	122.147608075	144.42844025	170.6590489	193.912002075	234.125757625	149.89630825	138.1025815575	257.0817635	245.083042	66.1653501	148.531255	88.3769158	88.994811575	187.19091725	121.387575	175.84758415	199.627015	198.06748475	150.6101675	141.462243	179.2751	118.4915715	144.04418175	558.03919225	118.44915325	258.99660075	178.504508125	324.9796395	128.96361905	134.735288125	231.382344	415.68429625	502.28098075	77.782328675	165.02981565	38.2893409	259.03093625	67.11514855
AKAP11	934.0676815	374.121004	182.516535	219.5844425	2570.0785	211.1639385	193.734555	356.4305175	392.8939185	342.1778065	486.93403	433.904995	493.300345	1116.8547515	464.53066	619.77249	897.131345	1381.04995775	697.4309265	472.187285	1396.599297	1078.623115	1374.77727	1296.9154005	769.5620825	1293.70206	674.1064075	561.19566	526.43555	759.739045	296.09121	525.3008	600.192135	825.72884	4243.872399	644.463573	443.29134435	1143.908784	629.49771	711.354264	613.89619	671.779335	368.526545	389.238412	959.912455	852.01705	1219.030025	912.36255	631.959933
AKAP12	464.528076	401.51722886	148.2126082	205.9621978	1450.6009546	351.785684	245.2807192	317.1608637	392.6953017	361.2952971	334.9854978	243.613042	367.6894212	143.33819888	84.849573	248.4321068	142.4152632	559.33760762	866.6186374	191.910199	168.56479346	406.15392576	170.4797002	132.5806626	125.68860612	149.9232612	670.5527506	817.73356706	581.3193434	694.9850196	469.3878326	649.8325346	506.4398362	862.3043526	1906.149639	644.5746162	561.2701524	1323.7210338	535.485595	682.36168352	733.3269074	676.92084236	403.080226	677.2661802	952.09748592	838.34964828	1549.7074644	1021.105396	968.70652122
AKAP13	93.8671487777778	429.676723444444	1010.22845288889	1035.60917544444	436.517008333333	1359.46955826667	1034.11846911111	522.342052888889	919.497401222222	1262.06099281111	304.923836555556	2114.70808522222	1443.15143811111	86.4818358555555	104.292796411111	78.2736658333333	97.9414832222222	70.0241536777778	88.8719870555556	115.621585144444	52.9821156	74.3778063111111	78.8049294444444	79.2801335888889	74.0044897777778	82.1407450666667	206.480173333333	151.927784888889	168.089928222222	129.961531444444	143.189007888889	191.00918	172.731828222222	149.181582555556	297.970968777778	231.140874377778	192.486804	121.553556	206.191642444444	151.282727222222	110.712439666667	164.397255366667	199.101270888889	189.191473	134.422286222222	139.103987511111	49.2211566666667	179.770134722222	129.432976588889
AKAP14	29.7676479	34.0833645	31.8375893333333	38.5387443333333	40.6293588333333	29.6335643333333	63.0159739666667	31.2809478666667	22.4962636666667	30.0645071666667	18.4927838	29.6284151333333	33.276798	16.2420633333333	2.869841	14.2061631	4.19579926666667	21.2722128666667	33.037192	75.3132456666667	15.5017073333333	16.1245996666667	6.56392026666667	26.3973750666667	19.438781	16.381579	11.7065936666667	10.2748238333333	43.6862868333333	15.406111	89.2040236666667	29.060626	17.9302082333333	79.8167923333333	35.292784	4.67837966666667	37.6136341666667	16.9459350666667	15.223797	8.50701543333333	33.6586348333333	2.6308535	19.1729093333333	11.1212712333333	5.8717799	12.5217586	6.06077815	10.9830433333333	6.3707885
AKAP17A	200.400834	107.861517333333	154.289211333333	124.670067	549.521981333333	83.8765419333333	128.237124433333	99.313703	88.4923386666667	105.5157585	91.384612	107.325402	115.220249333333	211.198037	130.208038833333	80.4112916666667	103.4716	158.870475233333	180.661251666667	170.6275469	121.916143666667	124.368821233333	106.43189	131.667146333333	157.00548	105.6867242	103.798732133333	121.208281333333	192.161407333333	92.205974	102.038429	155.240588333333	127.17014	113.072384433333	429.910515	118.441448666667	116.410782666667	92.5482806666667	131.699935233333	156.660016666667	102.789240666667	105.697857533333	107.330225	61.6421813333333	82.9526410666667	115.712967333333	75.3089183333333	91.0279819333333	118.313455333333
AKAP3	6.5753794	8.196817	24.440437	28.85456	32.729977	6.6661797	176.02481	52.363277	50.414238	54.197563	6.382572	10.177199	23.514526	3.8993294	4.3152986	71.38662	31.807682	2.2458186	71.274025	12.987567	38.998108	3.020013	8.161302	5.579854	5.229073	5.026879	6.199914	10.965106	19.66926	27.114927	43.633236	4.644655	88.04914	74.19807	102.70499	45.08928	47.007023	4.8492913	7.8668294	30.515959	39.099697	6.0628333	6.3017993	23.043274	11.253152	8.684282	3.4511855	7.76164	5.281568
AKAP4	3.6517255	18.726282	27.352604	17.796505	46.211437	8.417549	103.02226	12.382477	4.499328	19.21973	3.5178785	192.47464	12.07176	2.4763937	7.881446	30.91137	3.0055547	1.4743937	3.7164822	68.44571	14.74583	6.0575337	6.3258724	17.422132	30.508142	6.76207	7.1530914	46.41388	84.78702	57.364296	99.2356	15.96606	54.41688	16.762674	18.965748	5.602524	56.191044	30.076801	36.23045	21.9237	37.95284	29.374851	44.45833	56.10016	6.478117	4.0902467	10.081478	8.714468	22.083748
AKAP5	296.8911385	92.88515	42.50774	84.8636075	722.0549	121.638035	102.594605	137.826874	187.691815	101.5636725	202.814235	63.7836935	200.3896165	138.78332	97.976766	190.5653	93.182877	507.374755	90.611963	55.309729	149.132071	152.2505775	77.88254415	115.84915	170.35686	100.8343325	232.720535	231.6123545	243.839178	212.2382495	228.8053	165.065361	252.07899	214.3551605	814.430845	207.449514	212.263615	230.368181	225.231837	161.2005735	159.800515	143.744485	147.678921	181.566677	140.0624205	183.198255	313.040645	128.4297735	121.1931595
AKAP6	109.225332	154.5579194	182.70038615	120.7537055	536.72157975	152.42204175	171.647711	141.927373	200.762151	219.839922	156.73773365	311.664152	185.5373405	154.94220565	106.33679035	123.482782	130.46346575	150.52740165	151.56943925	89.44528765	172.26800525	151.59192325	216.97804335	215.781125	141.72917	183.1614924	163.8022015	207.740435	173.9203	168.5866455	153.4150565	169.0261	245.31052	230.34408	455.3165625	225.561816	88.1753585	270.273412	124.3055875	180.5940715	178.9307965	157.650715	122.2145085	117.2010315	179.7704617	156.4619752	357.9962073	179.12315	205.56052725
AKAP7	634.693015	161.865164	139.105239	156.1671	1398.330145	122.95355	137.10579	164.483283	141.918845	113.550572	209.82227	56.756832	144.848655	250.167246	203.9233225	504.01715	220.928705	409.956628	240.34734	322.340765	319.406505	377.8674135	169.300505	257.838865	326.737981	276.9815605	138.1848815	169.0030165	158.030975	126.750295	199.86648	135.263786	256.53415	114.333273	1522.995765	204.801375	200.00012	219.1622175	191.8912335	325.21987	224.568918	270.3901135	312.298775	219.234125	250.5917075	293.1805	555.4950775	317.05247	233.830053
AKAP8	278.70432	154.164765	225.08143	134.089395	678.62024	123.62228	65.8717515	227.17035	160.858785	145.41055	207.04242	236.7386	123.058255	210.523047	269.020665	226.287895	247.116085	297.71283	203.246035	352.17274	372.012	303.553965	145.23857	181.149655	329.01824	173.04089	307.452155	341.21476	383.89262	418.46321	275.5417	459.49165	462.151105	283.075425	813.860805	269.859645	346.188185	257.95949	162.228215	281.849145	324.48827	263.0054	280.588595	308.264755	246.23413	271.760182	231.030825	202.7697	200.43933
AKAP8L	104.5663552	64.8011479	77.8228754	117.06082612	203.3398682	101.2320108	138.3600879	87.534812	54.2035611	84.5623966	77.98846886	59.3333112	71.982163	71.9299464	106.392987	101.25818872	66.63551944	56.50821706	65.346731	144.2311195	40.61653862	52.20860528	50.45426216	43.7407358	71.6483448	43.8059374	83.48359	86.90024594	69.224621	105.408755	109.0014504	61.8991482	66.9054222	103.4283604	195.5963794	103.8038248	77.9793786	34.67408794	94.0981076	67.8469409	41.9751136	71.756583	119.1336208	97.262753	37.3715424	34.99184416	11.99889686	68.57039428	44.29735068
AKAP9	333.070752666667	126.257125666667	61.063783	113.393374666667	1090.98908166667	110.0517592	87.1185706666667	98.0948636666667	126.937089	132.8274982	238.51335938	164.453859	185.622225	292.645319333333	303.447484666667	296.8569967	305.372070666667	398.155504333333	341.989453333333	228.465152333333	336.040990933333	361.691250666667	317.5534733	302.5404258	285.7126951	346.770007033333	194.352640333333	206.643870333333	225.271609333333	172.168018066667	138.119037333333	171.994960766667	197.4085	259.266592333333	1007.2368881	186.234343	323.371609333333	357.126139666667	303.615193	278.947685333333	300.767776	310.468479	260.607018133333	238.024226	370.177757833333	285.99909789	401.418804866667	312.916775	315.1567697
AKIP1	116.4299845	124.05371	191.39729	116.948266	621.15866	183.189718	202.533095	119.187485	98.45593	157.1929	135.51886	106.65694	174.6397525	147.5541	139.969085	186.72447	98.512165	127.921585	90.628272	129.3799515	116.44446	77.790683	109.776775	96.1165355	131.796095	111.3244165	118.382132	109.36911	43.3276705	156.102056	57.4559015	169.140185	101.2103925	158.9029335	417.91433	142.318885	139.9446155	134.68321	155.533438	126.376998	139.4227595	178.165365	129.375955	79.7703055	114.883565	92.95571	69.026725	141.29092	116.624125
AKIRIN1	221.417715833333	133.089292233333	91.0595946666667	52.2809346666667	729.599014	171.129520333333	101.960773333333	169.51666	133.337633666667	122.939883666667	145.684134333333	183.067213333333	165.596016333333	248.193376666667	147.286787233333	56.0050716666667	210.704725333333	263.333365666667	160.155509333333	150.744431	273.887379333333	224.301033333333	313.254838333333	266.09028	260.658621	266.460144333333	156.279592333333	125.857335333333	182.649358333333	140.612686666667	107.252709333333	181.78393	125.377366	157.813836666667	624.505805666667	154.368095666667	140.651826666667	180.302802333333	188.888074333333	163.053620333333	173.41925	240.415022333333	158.070198666667	87.85868	211.448221	179.600541333333	92.4768013333333	234.693963333333	179.46867
AKIRIN2	125.693806333333	162.0054201	72.1867517666667	88.5107571	446.406875433333	92.0333938	101.670911	119.462949433333	167.956259333333	95.0221256666667	153.8938765	48.818819	165.754501	363.557888666667	236.876997866667	193.676055666667	275.319163666667	433.021850066667	172.003011333333	144.234458666667	376.5134733	337.713962866667	338.1997356	276.57374	328.60655	283.875002366667	108.040020666667	170.264388333333	78.259225	145.973846666667	135.861021	185.934593666667	160.471156666667	196.942363	350.465538766667	267.116583333333	104.077349333333	141.616524333333	85.4624371333334	120.1428784	101.966052133333	66.2622305	74.2060642	92.5730504666667	106.068729866667	94.9853891433333	174.877095933333	73.0189469666667	76.0107137666667
AKNA	9.3316375	18.372014	21.9985533	5.53977435	107.2446355	7.53507375	9.6242233	31.328225	3.79361695	12.467621	24.633946	34.279628	5.5788874	11.510031	12.5961246	14.32108715	3.0573305	25.85469975	9.333079	36.4697775	4.5996012	3.77527185	5.4390702	7.5433297	7.3875601	2.78845615	20.3782025	44.1653935	16.356349	11.8806281	52.1225015	87.2046945	9.9419852	58.626297	49.148637	84.127233	55.3942025	6.8501082	29.1294365	8.4919307	46.87921815	15.49467135	36.1853689	8.27454	7.9144233	42.3906699	3.3904849	29.79429585	33.34468495
AKNAD1	12.392811	12.547201	40.6218513333333	6.08661776666667	22.4505406666667	35.50697	9.97607416666667	27.632106	18.1997626666667	5.3004403	17.49234712	24.9508106666667	24.8708353333333	29.5264106666667	25.3717536666667	36.9488993333333	19.7422606666667	3.60488813333333	26.847586	46.1208683333333	3.60107176666667	13.5811518333333	14.0279187333333	3.7362953	19.7832792666667	21.2299053333333	19.010678	21.8483625	21.924902	35.4350859	19.8309806666667	37.0499872	61.928185	9.44908873333333	46.9325557666667	20.3231635333333	8.07940333333333	17.1748105666667	3.68901113333333	25.0391716666667	36.5368936666667	19.0010025333333	25.755765	17.4811895	2.4638112	7.9576801	2.42071776666667	12.282166	12.2489792333333
AKR1A1	312.19156	476.8245	274.8489	524.2714	864.1017	467.04465	362.72382	790.37067	445.68365	955.4544	613.96893	460.2304	634.86346	501.23386	169.56252	180.64713	435.40356	540.6476	389.28296	374.7616	523.814	496.8585	652.272	704.3394	283.40283	610.6431	559.4557	551.3823	647.49036	819.7457	335.7719	1792.475	1344.7257	1015.89716	1053.0974	1576.6194	507.86615	831.7226	308.10742	406.1725	571.7908	495.56058	210.0465	288.66687	738.4172	546.02997	104.774185	392.82703	743.59106
AKR1B1	508.86893	255.31334	321.5375	256.69577	3120.128	279.1966	226.95667	488.08942	316.42505	430.50787	506.57254	332.4274	485.57263	781.9448	352.19992	417.22937	664.27454	944.7522	451.52698	527.5781	1342.186	885.9418	1397.234	1019.84625	645.93365	772.84265	712.8631	651.267	595.2841	1433.915	476.29788	2162.8875	849.4951	1171.6661	2217.779	1852.1837	307.95914	806.8237	462.32303	468.4111	855.1354	534.00696	390.0263	344.42212	987.5687	646.48047	764.0615	611.6374	1624.3219
AKR1B10	6.6138253	8.843835	8.029899	4.159389	22.02771	52.59287	16.725464	58.815117	7.7951703	1.9547487	10.377238	106.36384	83.650276	2.0275402	13.0668335	56.035892	48.945126	20.127487	25.007185	11.216155	3.4774415	3.4851809	34.70833	19.527506	58.16219	56.647163	183.60274	20.910137	156.9408	105.7099	14.699522	95.249466	9.958029	48.201748	10.901671	4.13162	29.9443	5.4933915	9.3612995	19.002167	28.812407	18.794355	9.969485	19.36205	27.137407	7.544261	2.336728	19.705645	23.18386
AKR1C1	178.86755932	383.69396652	170.6165938	153.5123788	918.650154	364.4122886	174.2342856	115.64908624	433.81765806	505.63695584	194.9520191	303.5589908	425.34773512	278.9047345	160.73788452	111.59547492	145.76443268	110.94606872	170.85404634	90.0987658	230.58310894	150.588072	223.10821054	328.7100138	109.59209114	194.90799518	181.21150196	252.04458	137.979303	146.873762	137.276101	165.17218454	358.52821974	148.0666452	427.5434734	558.1720228	240.29577914	204.64000854	118.71187564	193.19211836	204.5924596	263.8837351	160.47383856	212.6760223	277.8522226	159.52293028	140.60475966	151.02778876	227.33583652
AKR1C3	139.38217	196.30107	169.40675	111.281685	232.59106	123.72947	166.80562	97.867775	261.6977	162.51355	107.74094	99.29594	234.47662	204.06253	375.92514	216.55498	200.53638	170.23375	100.63973	138.55693	203.18611	158.9152	167.4107	150.23889	76.48259	280.15488	285.5948	229.53696	148.80968	143.81427	219.99147	153.0771	188.7506	83.75797	661.50256	202.43327	261.90332	188.23015	169.97107	87.61085	155.09299	127.39868	203.03534	253.06969	195.48026	140.82434	107.55158	83.842125	212.05043
AKR1C4	1.8967127	2.8574898	10.783487	26.292044	45.34305	12.717195	30.964746	2.2196832	3.607396	6.4780245	5.4418745	10.256623	13.355116	22.246964	33.285484	8.260668	1.5395567	16.429184	1.2207751	10.662766	23.064371	4.7846518	6.650381	129.22203	16.100075	8.76016	96.95488	105.332054	28.559755	19.399864	7.5990653	56.937767	4.0940967	135.13524	1.8455473	5.366606	107.05283	6.7723346	1.8606566	8.754334	35.262177	12.676045	22.133778	13.456838	1.2632505	20.02096	15.331736	13.786036	7.507316
AKR1C6P	95.06813	8.025978	98.75396	92.27111	101.22556	105.92557	29.267452	70.73891	68.99332	48.91925	59.15099	256.54276	105.74382	7.752431	3.637529	86.87877	2.611941	6.4669037	43.44708	75.69046	40.51671	35.77735	48.612297	36.271053	70.240685	47.74946	17.770678	94.287056	205.61896	7.63136	10.564683	44.519936	30.578457	75.04656	25.85967	5.234032	90.2828	4.9141455	4.8277774	57.43672	67.95303	15.46116	63.113724	28.757895	5.9044642	41.11493	2.738137	46.37332	18.351633
AKR1D1	22.089598	14.843111	18.45334	53.081547	4.8758097	53.617996	70.19158	16.364758	19.948835	1.5121578	1.2435595	3.9738035	2.9673607	12.639488	62.83702	4.0488143	36.674522	1.3699502	40.291737	3.381257	17.16238	10.872754	4.4089227	57.487595	12.137219	25.07698	2.7684562	8.784613	120.20527	101.32893	100.26506	2.4789407	4.4163423	19.074453	43.48981	51.69652	10.075167	35.00765	29.664316	5.99756	28.75046	24.088457	38.39099	27.291584	20.101015	13.516421	1.3479825	9.947511	15.977733
AKR1E2	20.5582873333333	46.0614435666667	66.213845	34.5760965333333	52.3470933333333	54.6169808	70.765703	24.6205598666667	47.401739	51.3928517666667	42.7900244333333	145.379157833333	44.627938	16.1096159333333	21.768386	17.3726633333333	21.4489275333333	24.798373	42.3280412	27.8619326666667	25.5030162	13.4687604	22.5604526	48.7047809	42.0441563333333	20.402709	40.3628016666667	21.5612683333333	70.377468	31.2207499333333	33.9181203333333	9.37581453333333	60.4082473333333	33.6004746	53.8691395333333	21.2819326666667	21.2168945	45.1854041333333	27.3193691	41.5138623333333	28.259654	29.8565200666667	43.287683	31.010003	44.0968468333333	27.0240456	12.7330013333333	10.5526978333333	22.5261486666667
AKR7A2	210.557845	395.037983	467.4918895	580.43319	1241.57722	428.644409	513.804025	600.161885	396.271835	605.675395	465.211022	392.78353	632.74305	194.37151	304.525625	367.174015	376.79204	415.151485	293.769525	323.00254	411.94231	373.335243	465.13315	397.595	258.24109	480.65425	275.7883	378.738935	226.605345	257.49312	256.278705	236.4527	318.961325	391.554018	939.840485	540.1185	162.515305	326.078	394.91378	425.457865	372.712795	601.444472	347.78265	514.295615	526.309945	469.212135	496.868361	494.655598	621.5422
AKR7A3	138.656905	178.25019	211.322365	203.604715	241.30057	234.935805	331.98738	144.344215	194.1003175	185.45922	139.2825	67.670426	177.28255	51.27803	75.366627	10.6191615	46.0317683	60.72648	45.6812145	22.87041125	70.963915	45.06162	64.13509	45.197013	68.830275	67.397155	82.8595215	38.6045085	111.255925	35.186397	75.486931	101.648113	7.65500325	53.244579	345.713985	25.1373875	107.16777	95.03727	100.4231525	95.5734725	82.14866	79.2339425	99.77458	120.98125	73.075707	80.590498	27.5334475	62.226604	83.013495
AKT1	139.14163	180.09296	117.02458	251.65811	381.5147	385.8838	377.25168	186.71469	271.2473	145.43748	250.14903	371.4974	203.21959	147.20387	127.30219	130.12349	162.81853	116.56835	150.56519	98.233154	63.772438	173.5278	6.4994817	31.553947	130.55164	169.22453	166.65607	66.52488	257.696	97.35928	10.412491	235.21552	245.09106	223.28026	506.50476	146.25192	175.04518	161.51544	166.06642	208.73969	139.1447	116.2862	164.83864	140.82925	157.81862	136.49866	2.6197956	144.47725	100.87886
AKT1S1	12.991687	30.8276	34.194256	82.24701	64.0420875	68.443387	101.2918425	45.830845	27.19899525	39.556224	23.9871425	67.1537475	39.820438	52.460367	84.23054	32.2042665	15.85766	17.4067345	13.2341938	67.5421815	30.272558	26.365324	25.2330935	18.88092975	4.8401233	9.6281915	43.3555525	14.755525	80.367901	20.4872912	70.583155	13.604024	108.50649	73.309695	70.7388765	35.1739925	44.8380518	28.95484265	18.719797	11.4086875	42.953654	28.062302	26.6195291	8.38432675	6.3954711	31.627945	2.24029955	14.21911665	16.8784587
AKT2	89.5678871666667	96.2240621666667	259.4154205	196.420582066667	155.5449559	194.8943685	195.78952875	114.5344215	106.316801	98.5682855	68.24991445	115.0630495	104.810017333333	60.1687867833333	81.46988	105.932659	77.35908	45.74451155	109.022396816667	150.977464066667	27.7915783166667	55.51369995	23.9882575666667	57.829953	93.1780985833333	50.1287127666667	106.425312666667	61.0759	86.4783143333333	95.1733099333333	145.609994	74.1465251666667	85.7518636666667	109.236559	256.646259	74.1063546666667	143.719833166667	108.381801166667	74.3817161	77.86739575	38.4434173333333	39.58729645	86.0981439333333	83.7755973333333	38.1650260666667	48.22202555	28.6097659833333	48.9184458333333	54.8570066
AKT3	583.050281285714	932.767370857143	438.979928	398.351417357143	1822.86650471429	534.430669	794.69903	535.828574857143	985.236002142857	715.791363428571	610.313086	324.793829142857	742.36933	644.232695	467.292927428571	359.6269299	493.129149571429	544.767163857143	515.027706714286	690.666008	598.186161	578.037515642857	604.6602181	622.0264588	570.182332214286	493.239304428571	693.949538285714	571.86648	440.401924142857	591.288037571429	503.581215	477.692568814286	647.747583857143	802.286764285714	2011.60982785714	535.782457814286	423.124751857143	803.418885285714	570.905951857143	639.406601714286	623.533358571428	659.237125857143	626.829437142857	563.200534857143	614.909910428571	612.737700514286	1078.94505928571	690.638606428571	519.666484571429
AKTIP	287.52813	162.771125	91.023972	96.350296	2089.906665	61.047847	98.655375	270.791835	244.37197	164.82972	262.7329	112.2012915	286.90714	642.213605	76.4256375	373.59089	497.6419	512.20312	345.338515	222.74471	514.02387	425.81824	577.10864	467.98538	357.650815	608.78813	537.106255	320.098075	337.28745	334.186045	308.2397385	375.54782	286.46961	558.633885	1142.21295	424.62929	380.97746	749.774935	377.06793	495.827665	390.38152	655.107935	201.92606	333.1181875	691.128315	654.2556	1018.133545	587.10814	689.674855
AL022341.3	27.915485	8.52922	24.93834	13.067714	6.6182094	9.441087	12.033128	9.244843	2.8831558	5.5285444	24.104269	16.102728	7.9047937	6.601872	6.911872	18.614262	16.996683	5.905547	4.026526	30.271412	3.2440476	13.840706	5.9058967	47.72098	8.457686	10.271671	5.67477	11.649979	37.6781	21.661036	17.24503	77.72673	113.258156	63.544147	15.375735	4.6761074	12.89022	44.61184	11.503902	51.088413	8.108609	5.342046	11.7298	44.003765	15.346277	17.460443	30.714512	19.049751	10.696738
AL022344.5	9.85256	25.10442	82.26099	14.917029	46.79738	51.60243	7.96789	3.8796027	29.25644	19.969355	10.496288	15.922957	33.956066	24.315153	41.75995	3.7315326	24.120687	3.5243695	16.604094	119.56809	10.714674	2.0574505	20.795443	7.7913113	57.966187	44.66975	102.71686	43.80629	121.06879	3.9002657	5.6211853	4.5321674	50.410923	69.998955	5.8677273	7.8707995	42.302856	43.388557	13.989555	12.104208	28.640455	14.617644	34.783154	29.560398	16.41675	19.158056	1.3938322	1.1065955	1.9602611
AL109706	32.647995	18.024973	49.119545	61.721863	40.736145	27.646015	75.714836	28.622555	2.057599	36.27696	18.9754	10.937975	48.268467	9.952669	23.29607	11.675914	7.786666	1.1404932	41.905865	180.89001	3.2017574	11.257111	21.627062	73.37741	5.944415	13.60491	14.591372	108.99805	39.02299	7.04112	23.698236	62.29293	58.977497	17.45857	61.398468	64.63981	10.871026	20.030922	1.8542724	46.69104	21.79759	11.454371	16.663456	27.21244	26.552855	23.266802	28.773579	16.4958	6.1979065
AL132709.8	433.5341	369.4997	373.50876	275.73755	694.06805	202.64719	182.68929	153.16841	122.62736	76.86977	215.88287	253.18295	132.32664	257.41937	366.2989	211.66048	200.47592	77.44417	286.06387	212.80894	127.26422	141.20303	97.50206	100.58158	174.2162	96.444984	119.278694	230.04324	121.980965	149.16783	247.72556	198.02974	47.328167	99.974304	886.81616	169.6142	112.00246	141.04518	316.97342	327.11008	168.26619	223.56126	483.26093	242.387	140.4267	129.78111	120.3271	361.36734	236.12842
AL133493.2	15.194562	3.0481894	55.79206	35.304432	64.3721	13.978121	37.795204	5.3838687	45.606873	2.7608263	26.125818	4.0150723	38.74317	52.041428	5.1289244	32.109318	12.685443	7.78047	31.77002	3.2945433	8.589721	29.97706	6.4923663	7.9322796	17.20464	25.886484	13.201104	59.39902	16.89833	35.99112	72.478195	2.5124342	9.345204	58.672447	33.73468	59.907272	181.2685	31.32111	4.8277535	34.891838	33.548237	18.93482	6.6819644	53.94806	7.8612456	3.8673048	13.233438	16.629427	12.780201
AL590762.11	78.26871	137.5173	384.68063	292.88168	321.47617	181.76741	252.23555	195.92299	117.563194	149.90018	139.06926	209.95113	156.39793	64.07879	89.935135	63.16316	24.866829	26.96419	43.852757	126.35401	30.863312	38.21411	55.167877	100.71035	66.33537	8.635388	64.84029	90.02585	35.43092	32.800945	125.201546	36.77037	19.598642	7.3594027	369.84216	12.1911335	152.70216	104.77852	119.530426	108.856255	93.76049	89.12967	44.848553	54.515404	101.3857	34.040558	29.980192	67.83679	47.199314
AL832163	15.391136	3.4671843	19.34519	19.42212	51.40417	22.792435	76.42547	9.196975	37.311707	32.24833	5.2579193	5.3181133	30.233585	5.038427	4.3015842	20.606543	30.264368	3.601661	75.41605	4.8168955	20.881588	3.0478032	24.547298	6.4810605	24.294056	44.22904	5.4339786	52.618576	25.225107	1.8513535	173.77301	12.344265	116.74205	6.6695633	21.50703	9.069215	27.400845	4.185611	18.812538	15.100139	11.208108	0.5505967	21.387218	36.38045	1.6840515	1.6851422	12.553212	2.283947	0.77739096
AL833181	413.1341	491.8751	639.8	523.82367	1594.0604	666.6205	385.89374	324.97327	492.5659	268.92026	383.97403	425.73785	397.3126	395.25247	443.55615	698.81256	286.7287	86.24555	554.1702	352.7667	220.43327	380.8513	146.40717	174.36826	818.38214	222.02866	300.83698	156.6178	164.98936	392.50778	280.71448	235.07532	300.51257	176.60556	1806.6682	186.96399	363.0303	209.06625	569.44037	437.24042	249.97462	354.93015	604.0881	453.3178	281.73654	404.083	27.163263	482.63077	122.499
AL928742.12	15.1284275	15.354	17.974455	13.900176	6.818636	9.87956	86.70763	49.59327	11.035845	51.60439	9.561299	63.068195	11.65544	4.1419067	46.287537	41.432392	18.825813	5.0515833	18.412382	4.12825	7.6337433	11.42326	21.608498	72.45254	8.075515	16.095835	123.01244	81.15287	38.136116	118.230774	27.931755	54.737988	17.89425	14.6356125	73.59532	46.809074	32.612347	61.665276	2.8255377	13.669247	11.141564	33.364807	30.831049	7.908752	6.5057883	1.827641	14.647442	12.10204	24.795847
ALAD	189.64414	206.272335	143.6150275	253.24572	624.56016	129.421715	151.608875	233.459663	161.6734	181.847255	327.051682	155.3595	203.202229	182.409969	136.5611635	253.6379445	223.775527	342.9959587	212.344495	227.8969165	235.0350689	323.040992	211.0015515	219.89871265	194.0291305	311.351601	186.336765	169.998823	251.815315	171.94349	172.4083675	199.326218	206.2891125	213.266324	819.373845	193.3044125	142.571621	210.8941125	146.554685	189.2201635	215.411715	281.3989085	403.404245	311.1396695	214.703598	207.37348065	172.7307111	198.63482225	390.275445
ALAS1	246.56279	307.5779	104.25608	144.89987	1964.0763	278.34274	142.22171	696.1592	364.43982	727.5607	494.238	223.47151	416.83945	343.7848	198.22383	114.144516	346.26187	496.51398	279.6004	165.16415	618.58606	428.72815	658.36346	396.38434	421.30432	405.03412	721.0562	231.69046	183.87193	954.9361	246.48407	932.7094	551.1348	648.3281	1167.7567	910.3054	494.71408	504.92404	188.66872	404.548	482.61496	483.35898	179.22229	127.26205	709.804	526.1055	342.09094	424.8686	893.83795
ALAS2	17.7783135	16.0117495	87.9687095	16.399003	35.3263368	13.9395295	15.0142725	8.25381975	5.15179575	8.957994	7.5294268	51.727371	26.303361	11.4226933	23.857427	35.35537175	3.7497454	6.5761247	24.87930825	68.8355555	3.0775478	3.8056526	11.8385535	15.1937095	18.0873415	9.022189	20.09884475	34.2252145	44.8827405	38.4731848	36.30482	18.858093	9.99485515	12.370427	14.2973075	7.5349605	11.885409	8.065623	2.039083	18.057193	5.5925128	8.96202085	5.60805715	17.55854875	9.4900575	13.7047222	2.6830566	6.1490102	2.64046475
ALB	10.89560385	14.159682275	30.778363675	18.064123925	23.144376425	21.793945175	48.358272	12.21600175	14.303233325	22.311324025	5.4559250125	85.322759875	15.720040225	22.2610877	27.2131685	16.56628995	8.625301825	27.74334225	13.952340625	62.25942875	22.69916145	10.999011175	7.457354175	19.0432585	25.8528205	7.59757445	35.754629625	34.83139925	42.174944	63.8114215	74.2834765	20.864017625	26.65083565	22.41154	25.77607925	37.72042425	47.448922	23.04096545	13.7867507	18.778511625	33.3634585	6.948452425	12.979125275	23.6590817	18.5308594675	17.83627925	16.556961525	14.34085575	4.61314305
ALCAM	751.528282	1683.49775066667	779.797449466667	931.660011	3881.52425	1008.161639	603.932596	513.763106333333	1329.423057	1305.10806733333	464.145852666667	883.901375	1336.46309933333	226.1947848	513.223282666667	561.254355666667	293.905642866667	570.455571666667	759.454362666667	611.842069433333	584.1186424	753.920324666667	226.978065666667	450.818137933333	313.244500066667	377.745631766667	622.3153625	503.823001666667	641.165201666667	731.650183333333	616.379800333333	330.178365666667	526.086200766667	584.497836666667	2759.640768	770.841870166667	530.039025333333	638.587323166667	356.949118533333	613.804356	662.637581	482.336648333333	555.024585	670.6996481	359.765183066667	471.447438333333	817.438050533333	423.42712	519.80266
ALDH16A1	34.25175	8.641575	15.1683655	26.714657	32.912697	16.439133	26.599646	96.22086	59.075817	76.965355	36.80566	33.407635	68.076294	3.5137715	5.843977	7.9776306	12.259988	32.777313	23.378351	13.671967	18.716265	5.5023923	43.584953	13.799508	10.221986	34.614597	31.150312	49.130924	126.20106	47.806164	9.502957	80.88261	68.86651	83.840195	19.062868	7.9439387	190.11115	57.61147	67.102104	16.243525	11.181731	89.033035	77.004326	31.759003	15.417838	26.753714	6.124959	35.388565	32.563747
ALDH18A1	190.09469	110.508804	46.707283	15.498536	799.586725	71.633307	15.48284415	70.481012	107.289789	71.3346165	112.53396	82.323685	106.8979065	251.45875	206.26542	158.763515	308.3658675	259.843025	216.72249	202.955697	285.76195	236.49768	179.91545	237.932037	295.40426	302.160718	101.2496825	233.18773	221.1221	289.95225	107.38837	164.459255	130.07597	238.78176	571.46372	225.90394	208.36805	280.03963	139.161765	155.267995	175.81522	246.778675	206.8059085	88.178709	198.36967	258.454545	269.146515	302.922805	261.297135
ALDH1A1	32.146362	5.185863	53.58279	50.717678	11.759413	8.6328745	109.24101	3.8768854	4.2348976	14.025094	28.25132	13.230729	68.33527	86.92233	136.32056	112.577415	69.24327	2.2423308	23.212358	5.79414	60.960587	48.07716	92.32431	43.107307	44.756775	117.62364	83.24604	39.778603	67.748116	8.53683	30.480705	34.89614	70.278145	82.00412	78.58634	19.005932	159.88354	61.655403	50.0678	91.43502	49.37056	50.99014	1.4073507	26.53901	68.88249	1.5744772	19.16543	44.592815	53.30271
ALDH1A2	11.048094	29.2025	19.042274	26.8701	61.177	67.19365	56.236233	35.000793	63.475784	11.566593	4.4756293	31.780706	20.332235	9.316429	52.35501	24.467302	14.480085	8.257837	10.737917	15.722894	13.508548	25.905083	10.355463	36.3777	38.120243	5.54809	51.382248	22.82075	133.56006	11.076498	28.323242	21.95708	11.220776	277.18857	107.06791	11.672608	16.001125	43.59568	6.211414	4.162852	10.174235	2.2543013	4.3946433	44.588955	5.386664	9.893954	12.814737	4.0820584	2.6808722
ALDH1A3	25.23663565	28.8287115	16.5850185	14.728143	44.925424	8.1950349	51.527269	41.4740515	28.0761045	45.5253585	27.8674345	28.040372	20.7570275	25.5269299	49.060498	70.298238	56.795285	51.609301	39.3089144	64.877825	22.234318	17.53324375	11.156739	56.6224675	28.1744455	34.8187445	78.897435	13.527119	75.357789	60.591094	10.7037255	82.754258	71.7147465	88.574259	54.9054605	22.772528	89.43249	69.9335675	32.08115025	52.80265825	112.16626	52.6349245	9.5345785	28.99023685	57.7219935	58.7911565	679.71737775	57.4251835	98.435895
ALDH1B1	15.979231	4.03980735	60.9894805	51.178519	120.04348	52.736007	26.5679135	28.842445	41.135026	71.863345	24.4287985	90.056664	44.7154695	30.185777	30.9495552	35.89989	24.55164035	39.963379	46.947374	45.6148365	51.648553	32.8055055	51.376509	16.6415257	35.6221125	59.6085885	64.4778147	77.4362675	30.312335	115.529355	95.5464875	61.545895	69.7236545	91.44074	56.588807	26.724369	55.6313115	70.26734	24.899891	42.7042285	44.335123	50.6141385	28.3651905	21.403186	22.105375	45.042595	41.6618635	35.555315	18.027315
ALDH1L1	109.0694435	111.981423	201.954535	278.784425	320.53078	142.681843	368.019855	135.600555	105.8553485	103.432743	151.547125	61.8841535	107.49843	41.5830205	32.75796	265.6392075	86.8835	104.43681	84.555752	121.2026705	31.797674	73.4456405	43.805003	101.0336305	75.674421	58.8744335	138.753595	36.7418135	109.6422685	40.410589	123.019184	72.2312125	116.082463	95.54866	401.757965	194.9049915	17.8020755	88.865265	68.495446	80.486275	85.564216	87.44529	136.1287935	164.691075	57.659861	78.311687	44.7980835	77.741805	136.8231145
ALDH1L1-AS2	33.257717	22.067987	96.53831	58.981472	115.888535	91.74756	6.0806055	91.428505	24.803656	75.231384	55.99018	85.59317	54.328125	34.94875	59.48466	4.8782883	11.023866	14.163441	55.323204	70.724106	37.188866	14.372779	17.762463	63.611916	24.147697	22.727125	15.7365675	114.060875	28.558138	36.001015	8.531445	49.21639	124.29541	34.911537	155.27928	71.42742	19.379587	53.12554	33.37107	52.199753	6.1051073	8.7022705	48.964046	66.29664	28.420519	35.017273	22.559713	48.438595	36.820824
ALDH1L2	63.7247441666667	30.7727826666667	29.4890973333333	75.7711053333333	156.960970333333	59.9694695666667	56.99117	42.0019652333333	33.8779805333333	68.282395	45.6548015333333	14.3654683333333	75.9979046666667	35.2871825	44.1499681333333	24.3448132666667	23.6122066333333	32.761464	24.5912777333333	34.1762023333333	12.6803515	27.2031071666667	15.9749035333333	13.6502773333333	42.8520515	18.1091334333333	50.486675	19.601459	32.9288846666667	17.0298246666667	49.343765	33.7316386666667	26.3171246666667	62.163312	112.462707133333	11.4555828666667	61.319746	25.075886	29.1973195666667	35.333507	40.7826706666667	33.9800707	27.7776506333333	34.9335466666667	23.3460402666667	31.712829	48.5004854333333	29.5855629333333	34.0028406666667
ALDH2	1786.8619	1466.6676	1798.9749	2151.4094	4549.2437	1183.4526	6754.8076	1382.8494	1833.8442	1301.1407	1693.0164	1298.0071	4265.6343	1355.0795	643.54694	2324.3293	1204.461	1851.456	1254.1434	1635.9844	1376.9196	1285.6178	1546.8239	1929.876	923.52606	2236.8958	1805.194	2214.486	1507.7465	900.8621	1848.9528	2020.2478	1795.2389	2035.3466	6606.694	2401	1100.054	2024.7163	1404.1678	2039.3982	2434.0085	1793.5637	2556.3127	1977.4878	1415.5027	1833.9594	1093.498	1518.9808	1558.2295
ALDH3A1	69.412224	55.199615	16.289885	109.01079	22.957695	41.67617	55.720333	69.85093	30.563751	14.301434	6.3103967	91.64968	15.811877	7.0330024	3.4573786	55.94452	4.1603084	3.6887448	32.852215	91.18846	28.7948	19.396107	20.985308	6.5719934	49.910503	43.060627	5.5387173	137.43492	25.699894	57.79281	22.869	56.862843	148.71538	153.33287	39.49799	46.74204	47.050346	38.42005	62.6708	51.967495	17.994875	33.568554	39.017513	24.656458	19.152681	20.866703	37.847057	2.7857172	8.617205
ALDH3A2	288.748869	242.442173333333	346.716993333333	307.805092	1055.285435	255.689068	396.614776666667	277.495306666667	183.522511666667	349.725813333333	258.080841666667	219.546803333333	541.841213333333	664.588558333333	471.592456333333	498.814953333333	552.746426	277.901557333333	405.954288	625.074778333333	674.66729	487.97877	564.880062	708.875330666667	663.42144	669.969042	467.223116666667	349.943048333333	495.520203333333	439.64975	320.282713333333	604.029793333333	693.744673333333	408.141075333333	1346.65690333333	1011.18517	430.526479666667	641.952050666667	288.937303333333	310.812144666667	466.025531333333	339.007264333333	247.644966666667	269.735233333333	271.118801	277.425023333333	565.019510333333	459.201248	437.297692666667
ALDH3B1	26.1890676666667	16.1934353333333	61.17573	75.3676616666667	66.9054606666667	34.3580206666667	79.9444446666667	50.5630175	36.0807556666667	10.5119543333333	25.5059726666667	53.2666316666667	40.640897	38.535829	60.442978	46.252518	27.815528	14.1581368666667	23.0107606666667	79.1304943333333	12.9627767	21.8416263333333	25.5193553333333	11.0382703333333	31.0982966666667	56.2734799	81.148244	102.319254666667	89.0663716666667	55.426327	118.966466566667	55.9833246666667	41.7978653333333	37.7835876666667	71.0274013333333	39.5676812333333	106.106538666667	43.3616646666667	77.3354486666667	57.4368859	73.1524723333333	30.3277682	27.0163886666667	51.4522273333333	33.8697644666667	24.3004545333333	14.0156710666667	22.258927	21.5818420666667
ALDH3B2	8.620877	3.080676	26.1005905	13.9906415	23.679091	32.78279805	89.868422	6.0366349	17.52512815	7.66756435	13.308181	91.49169685	8.05624225	25.4423888	49.41632435	45.219977	5.1029487	9.14422515	5.84463075	75.9237418	10.5187531	18.41619	13.584937	66.033934	6.7762953	5.5011294	9.39272225	59.20156	26.4203405	6.9987795	31.455191	24.7771705	11.0159495	96.64112	10.5362612	73.60761	78.7791728	48.0891085	31.14850375	18.55084235	8.0904095	5.37205005	20.1599596	7.75439935	24.852165	16.8793345	21.3404808	9.743944	6.6710414
ALDH4A1	59.143545	12.2805625	69.13068275	28.4048265	122.09282	66.160142	18.4674375	12.165339	24.4250325	9.8326745	53.8391045	30.750352	13.614575	11.908088	85.479673	130.3715295	10.7314031	58.292155	15.473946	31.7395535	22.46569	34.60270725	50.446875	34.274044	34.214792	54.8292802	49.451424	74.0873745	51.1103065	19.978044	96.933978	17.873527	22.777971	145.226132	168.400696	18.5701995	116.4008725	81.463068	47.3749535	30.1409055	43.086442	49.379476	20.8338452	60.5983805	23.4827625	49.9697405	32.74110275	33.131994	60.289357
ALDH5A1	574.60028	193.878395	52.025164	95.5999545	1488.80915	146.263187	68.74531	114.04377	143.2878745	144.407394	164.9440785	203.1014425	313.0502	413.583099	262.14132	160.52499	272.392841	365.1221405	142.941507	202.904515	470.8940525	381.944262	435.741492	397.00621	184.1377887	445.361285	226.0160125	222.11477	198.125105	235.365235	170.06271	252.47945	292.602425	182.395224	1663.864275	253.44026	78.0049405	351.14774	297.003635	178.85465	204.3810045	249.73606	277.15419	131.234665	325.697185	319.133685	770.1989779	451.773765	397.8741735
ALDH6A1	463.3337958	375.22702588	759.5482258	746.071546	1086.9928019	248.1770818	495.4688082	330.6567544	334.7318391	395.78344542	490.90000866	237.3389232	334.0842144	224.9031202	140.4485764	572.7799944	292.83096432	388.4381738	383.278034	265.40278	204.1642448	402.40358058	398.47807174	303.21549374	196.4020474	547.45835288	276.838557	284.030928	216.667171	160.88614526	201.7044944	118.2126392	99.741678	283.767917	2116.3789964	184.076128	202.3198558	366.94640698	290.7251316	410.102871	455.8592092	591.9016144	781.6885686	579.7439206	323.7002004	563.8057477	449.83875148	546.16807624	305.8522318
ALDH7A1	183.3744	89.9625766666667	174.6199	171.71125	458.636146666667	99.03508	165.150533333333	118.389928333333	61.2751063333333	95.5281923333333	186.405676666667	112.722884666667	98.1670706666667	141.900841666667	138.706504666667	367.019666666667	92.8896566666667	235.99943	153.225701666667	189.46434	134.083084666667	194.354066666667	167.688376666667	175.464013333333	140.1235	167.994953333333	153.967086666667	133.507240666667	135.174126666667	56.8181845666667	162.630125	40.9303143333333	171.64799	135.787047333333	651.38205	101.800064333333	106.312525666667	149.61481	138.074483333333	172.949523333333	148.42978	172.466564666667	287.565773333333	279.167866666667	128.980726666667	133.061316333333	147.899074666667	180.004515	135.557954666667
ALDH8A1	504.81195	421.95303	458.62128	459.66284	828.25745	474.73062	689.77625	195.68956	435.45084	217.86314	238.60843	260.1366	192.61409	563.9745	276.40298	627.1346	386.7577	225.47887	494.78058	598.6176	127.30381	323.03088	63.481487	206.00119	600.91693	121.11196	147.54076	232.39366	403.12405	226.7209	455.52188	177.83766	109.198555	286.02414	675.6684	144.17885	553.8129	111.20905	314.79208	177.8778	128.88434	164.38951	710.6615	235.18875	80.83104	130.88235	234.23735	176.27156	179.5147
ALDH9A1	1757.99	1390.2101	1486.4747	1095.4353	4572.159	719.9976	1003.94855	985.41376	974.30615	760.0411	1815.5118	459.71622	1073.736	1089.6992	852.57294	1670.3098	1503.5046	1982.192	935.54663	1313.315	1337.0614	1441.7742	1296.4772	1112.6992	853.38434	1577.6328	1259.5071	938.6277	647.00024	711.13293	817.3068	1323.9812	1197.8906	828.9311	4965.9736	1833.9927	717.29767	1247.4086	758.7055	1340.6586	1038.1094	1206.6074	1515.7133	2641.5168	1215.1465	1752.901	2264.0564	1218.6873	1501.7861
ALDOA	1724.2222	5275.70815333333	3497.04444666667	4799.6282	12282.023	6781.40486666667	5551.59637333333	12416.5933333333	9895.72673333333	12897.2604333333	7267.82212	16178.0013333333	11052.5960333333	4363.918	2196.024	1759.45523666667	5154.63669333333	5353.7889	2766.75881	1515.39609	5781.32475	4368.71902666667	7111.9914	6096.43515333333	2682.40659333333	6538.83198333333	4825.42840333333	4892.67163333333	3825.7036	6086.52366	1759.94985	8356.85109333333	5584.42738666667	3686.33612	8746.3989	7995.20513333333	2198.99362333333	4207.61104666667	3906.00326666667	3894.60168666667	3614.97113333333	5677.01126666667	1449.80144	2091.36776666667	5579.82266666667	4111.27615666667	155.016982666667	3637.39531	4424.28582333333
ALDOAP2	41.70039	4.5151677	72.61124	10.131532	14.356503	8.524357	60.657684	12.669552	8.20518	9.308632	25.951965	116.09	75.069664	11.889679	60.448177	100.72032	17.379677	35.711464	5.4797363	61.693073	26.197672	10.927614	4.7282763	22.994173	49.460663	3.3468091	48.741417	3.6141107	84.226204	91.53591	7.683177	11.017776	5.135555	19.335184	8.604632	2.1827533	6.0787134	4.318058	2.1737576	6.109765	39.394886	2.0235012	15.956546	43.615993	24.079596	0.99879223	1.8856456	1.2032969	1.013522
ALDOB	19.9994554666667	36.6483052555556	43.0222423666667	48.3070557888889	40.8256586111111	44.1026033666667	60.2906498111111	27.6592394666667	27.8130031722222	38.5497124555556	16.1048946222222	86.1309324555556	47.6586321444445	18.9227031222222	35.6205259555556	22.1539904777778	19.9253582888889	17.9661584888889	22.8871765555556	52.1269567777778	14.4364428555556	22.7088918111111	15.3489032222222	45.7282370777778	38.4759083444444	24.5089344	37.8369122222222	38.8401605555556	95.1148426666667	43.8511187111111	73.5493619222222	29.5543810222222	63.6568976666667	52.0312934777778	56.2732860777778	33.7010027777778	72.8641066666667	42.461895	32.8690598666667	31.9143175666667	31.7950909555556	18.3762540111111	17.2623920777778	33.5294725222222	16.4285345222222	21.9814245888889	10.4409591888889	17.9053708888889	11.5218104444444
ALDOC	596.8471	2461.9185	3559.0833	2928.542	3389.4404	1773.6488	5549.9546	3272.2363	7322.0737	5373.1636	2409.6135	2509.048	3192.1917	2651.5967	1156.613	2438.8677	3342.6062	1202.4619	1756.0076	1586.167	3755.9531	1959.6553	4546.449	5659.884	1990.4059	3919.7048	1674.1783	2323.4766	1544.9541	2613.3264	2004.2526	7176.79	2855.9333	4233.5664	3964.1328	5788.6533	891.38074	1946.3733	1696.5967	1666.5358	1974.862	2177.3613	1312.0747	1447.449	2598.8833	2386.5735	55.637337	2111.0405	4876.557
ALG1	36.47483	28.419546	9.123639	27.493565	104.562065	2.7812445	8.055818	34.47541	52.877472	70.142624	10.085555	26.099667	50.930912	3.8682797	3.775101	9.583099	49.037247	6.7293816	33.79396	111.663155	26.170801	8.24139	9.952473	5.4339585	6.9303493	42.76944	7.933199	88.938576	41.313385	74.99079	99.883575	92.610565	16.146069	60.266724	69.40806	120.85534	31.683857	34.234222	64.116196	82.86027	13.27008	12.084478	41.331867	66.303474	30.585905	17.296432	3.1546376	20.20477	51.399097
ALG10	11.02596625	18.9742995	26.868404	19.670879	40.5516195	6.819101	20.1656275	12.2672591	18.53852165	13.64385465	10.42890375	70.6761946	5.8132132	16.8222582	53.087776	3.31092	11.007565	1.304046	16.0143645	11.4092465	1.3662654	2.61038	7.5525738	10.0202105	15.655306	13.572917	17.7382335	5.217891	106.9703125	45.087178	6.8457422	14.4643322	27.671223	79.344044	10.304198	34.322884	10.0442912	3.22279205	6.1016038	11.8055905	25.6056395	12.5404659	34.0964855	15.900195	8.1746302	1.36438555	0.764099675	5.04874725	8.00306725
ALG12	43.574062	53.6735	115.5956	27.479084	17.94467	38.606525	42.961136	18.731888	5.404371	16.429468	48.72562	24.249353	15.306367	38.681965	38.31208	19.874582	25.537468	3.0244443	23.60945	14.071939	4.8733172	5.8282623	11.630632	21.78969	5.6052423	12.074185	18.417086	112.850204	21.099545	117.72887	47.11076	49.77535	24.056238	115.77975	9.690511	57.009697	58.815758	71.407715	5.9879985	5.664134	13.717981	5.78488	7.6242375	6.866073	4.261482	8.761124	6.243739	5.685605	27.705996
ALG13	279.03192754	177.1837912	144.479747	151.592207	658.0535418	196.70923204	72.9659118	230.03987628	149.74178634	170.5407914	212.3176516	110.3572348	112.4359022	141.60780694	144.4960764	195.5677791	123.96243314	130.03078604	157.5326268	60.01198088	78.0055317	164.6888938	95.52405554	122.66986528	133.3197774	101.2239938	155.96252846	80.9865744	135.3611638	153.3365936	129.318927	65.82423114	67.1337598	67.19007656	850.7510672	81.3166303	190.1569844	108.6571456	150.1983818	151.8324748	129.7557796	211.7241202	118.9612756	101.11508662	154.38013992	163.6592458	449.9723372	201.4497168	160.57797454
ALG14	63.120805	113.869093	83.263318	116.8340015	340.7777	104.4280175	70.9975815	73.6274445	69.417626	101.014085	45.6543125	99.152575	102.2006875	107.9913335	105.84861	50.84705	52.3642675	39.842661	27.4420835	58.4761525	82.3199375	100.433245	103.899576	89.770557	102.102817	60.4570805	70.5073005	120.979725	94.3324775	45.383775	86.50719	68.544095	49.4476935	13.8734365	282.878405	36.8243822	121.6173985	56.671889	46.6027415	111.1222175	75.868856	82.766527	68.4946405	74.66354	57.9988935	54.1160345	119.906503	63.8748595	48.6718174
ALG2	236.318769	205.8379955	74.93748	68.7232025	808.284812	116.022639	63.0868145	91.717556	171.49785	168.717808	198.1659435	111.1203275	124.958714	394.060635	209.2103075	198.426993	403.37324	296.3331235	269.13876	377.4859925	446.3947211	458.8261713	323.8292125	353.390898	296.752885	343.009752	407.041973	119.651598	243.384225	237.409589	191.2999735	120.71786275	135.27127975	224.730365	1107.683283	182.664393	189.688485	375.031061	254.6176695	412.6443155	284.1198755	448.6554622	377.53217	273.97465985	387.2544425	330.0589385	388.74688	275.348384	387.30624035
ALG3	60.201813	185.72018	205.56833	282.0051	209.11847	174.56485	242.71352	205.47824	281.04828	260.27374	169.16646	211.98471	200.15126	21.273117	110.082054	178.25194	78.53444	65.379486	45.973553	39.206	66.93176	59.973465	83.94262	97.51267	89.30885	16.243631	132.11604	91.259254	23.142015	66.93194	166.19865	128.81613	55.64325	33.28739	306.9877	52.324024	15.476215	13.545749	85.15882	115.26884	33.539383	74.36626	25.831306	40.43739	86.46512	97.00704	4.0162005	82.16005	129.88304
ALG5	172.528839666667	86.9467776666667	128.855081	95.8543286666667	810.802039333333	88.317893	105.1650002	96.0008948333333	88.6798546666667	123.588949	134.132540666667	98.5007686666667	102.134076	261.152553	75.1244462	152.213732	187.346328666667	311.537861	128.040954666667	169.181123333333	265.731958333333	199.497058666667	217.268160333333	114.103410333333	157.4295804	185.609658	123.310152333333	107.912279666667	134.687666666667	68.2073103333333	160.86944	231.835355	166.5501161	213.518044333333	640.862875666667	289.337808666667	148.279608333333	227.483180333333	191.227646	199.631408666667	163.527462666667	215.455736233333	113.269312333333	55.5391343333333	174.909745333333	196.3803915	298.286879333333	169.3461165	187.761946166667
ALG6	201.56378	87.57979	70.45281	12.780981	395.44016	98.07357	12.605814	94.23641	104.8638	42.737415	106.676384	18.803091	114.48284	145.09363	161.9898	65.15578	78.048706	125.05372	146.27382	167.23523	128.65318	85.25981	132.74585	129.136	85.783554	128.30331	9.1576185	104.34048	187.35088	135.06966	33.858147	79.57311	152.27829	136.28291	730.31506	161.64522	214.30151	71.382225	169.20679	143.2904	161.66582	45.646782	98.98916	119.61988	91.25978	111.62453	387.53043	135.72162	116.82206
ALG8	285.45825	536.6495	261.48026	374.91562	812.2924	486.5954	373.1074	634.11743	486.22986	625.78253	388.67078	374.84662	391.9309	244.87204	591.0845	226.35057	165.63629	355.70596	242.06001	110.01928	266.59512	309.38974	363.51395	326.7382	172.7179	257.17908	259.80054	398.0319	81.71461	249.31621	269.7242	187.23212	324.3871	258.26895	859.9279	219.11046	336.0538	228.87952	283.17642	254.67955	256.285	292.17755	258.4361	169.88329	253.56319	211.39099	395.035	229.65599	276.71594
ALG9	261.12905	284.0232335	79.8854175	172.857311	1047.70493	124.200837	74.3675452	256.8968	238.2006965	192.5956035	222.304635	148.3033425	220.8224705	229.740245	280.8232975	214.941646	280.42922	245.615275	251.920912	241.78172	244.540835	246.6180475	209.37473	327.956915	205.788439	225.009035	166.797831	374.8501425	185.409752	291.90413	188.853615	204.54232	304.9138275	339.984245	804.123715	312.165845	284.3818385	322.8779715	253.784573	321.933895	321.60449	222.073035	194.433805	344.431	334.642288	328.82405	583.514505	320.852825	330.5385175
ALK	283.871977	54.330063	100.330105	34.061237	784.811425	87.2659375	69.305183	39.8727415	53.1830795	45.710713	107.9096	131.76436	113.78147	23.03178465	21.498743	119.831257	81.0199975	72.0454295	91.0208965	137.7388375	45.9700705	47.397329	51.8854975	96.8685225	61.4906535	74.0344985	93.553985	69.0410845	147.745917	112.14115	92.649875	75.767944	22.328826	60.183759	274.777413	12.73447615	179.225143	162.45695	89.546575	117.72836	120.1095625	75.9547825	182.3158915	157.4824775	68.424875	146.9554325	127.4965685	59.3109175	133.38152
ALKBH1	146.675403	53.5640565	75.1484475	82.3724665	327.87559	161.109741	124.15875	79.628966	117.0574435	97.2250675	88.10555	104.88354	120.297173	119.405135	113.739863	112.06311	78.895705	157.16408	120.163327	92.770867	81.43214	66.54549	110.225295	181.059145	132.61388	94.054855	135.454495	68.7928505	179.431705	71.69788215	32.430837	87.96745185	90.511438	80.3818685	394.14673	164.171495	46.2109915	156.8712825	111.706415	127.31311	129.780995	76.789105	156.81965	75.010877	139.896995	112.391995	97.23774	78.83024	120.94046
ALKBH2	66.865555	168.39558	31.912554	56.102615	302.20697	262.00488	97.22684	133.89362	78.26561	181.48203	144.63052	235.04375	117.04462	114.448906	149.63971	109.15787	72.43655	136.96384	106.66844	160.7802	65.25411	147.69485	82.94321	77.70654	126.40128	117.75741	219.21664	75.9648	31.759108	87.52445	10.915723	84.55497	13.677632	191.90677	262.92947	97.80042	157.24947	96.731926	187.41649	54.813145	65.075165	198.75511	45.024696	88.83624	121.450935	45.89937	29.770681	151.77458	168.45906
ALKBH3	73.81582	91.145515	59.31579	50.47795	501.3274	93.376495	23.29315	106.263306	43.595936	161.10149	102.22969	133.56915	128.59726	183.02235	151.85529	35.978756	247.29146	148.22112	258.2725	27.094086	133.24805	129.8235	146.57169	22.390038	176.02269	153.19228	145.24126	175.03038	361.46085	82.880585	274.9764	240.32549	168.45978	7.7708907	261.4261	220.33081	201.1238	188.01974	86.26316	172.07419	219.36563	65.543526	95.81075	73.16182	117.30575	100.041084	150.80971	86.82502	162.70264
ALKBH3-AS1	10.4349055	9.0707275	39.4641065	30.761459	22.45473315	9.157304	23.6400445	13.2884495	15.667721	32.1700076	19.1089134	15.617426	34.309431	4.8519848	21.6124295	36.381013	21.6311944	10.9051063	35.5811835	28.1021855	3.77836865	11.7413405	31.155649	40.8728595	2.8551743	14.1954755	9.7276609	71.85225	18.77918475	10.4335316	11.615773	10.2107383	43.551978	8.307517	32.153447	23.8141715	42.1412225	36.639342	7.30471565	6.6753087	17.285389	14.14442985	6.20220275	8.83705385	9.63296535	2.9991263	5.08188265	11.872448	2.04685395
ALKBH4	26.088835	15.666437	192.48474	127.304596	203.0182	87.0238	235.24115	86.651245	124.73655	84.82948	73.14942	138.01498	48.1988	55.34583	66.54584	5.2486753	74.01174	50.748386	62.70699	57.06913	50.695606	56.863693	97.98151	30.725086	6.413675	88.135765	58.45626	93.72022	36.392914	54.145054	166.46666	146.80814	99.039116	207.38405	106.088875	158.39114	316.4916	20.042425	58.61715	46.922146	123.889465	59.044487	63.90305	98.15665	49.11693	40.89306	37.722088	45.418247	59.121063
ALKBH5	154.155441333333	470.516483333333	438.3822	690.901983333333	546.378316666667	689.669673333333	540.407132	456.27269	814.773143333333	704.89831	356.802075333333	780.099713333333	759.935093333333	256.819460333333	276.962718333333	253.717318666667	367.197571666667	355.436692333333	233.304588	282.944316666667	279.205548	331.7568149	388.806938333333	336.50633	243.37092	320.425221333333	192.392925333333	325.753318	238.177549666667	177.303488333333	238.56258	581.811042533333	305.159006666667	266.177294333333	762.71934	518.289302433333	109.014204	216.422362333333	126.061278666667	241.5495	270.106034	134.904356666667	180.662338	172.360736666667	154.828736666667	200.235642333333	29.7409151666667	144.933924333333	168.214597666667
ALKBH6	783.94635	1684.979	1269.1143	1684.273	2539.0596	3369.8462	2062.1167	2138.2534	2137.7117	2854.3845	1246.9027	1489.1577	1992.4391	513.4152	797.6105	339.41586	431.6541	349.2738	649.0842	834.7107	570.83124	551.63666	559.18134	465.59122	583.34576	430.34393	423.63986	350.19357	676.3096	565.4245	747.6005	325.9208	734.828	558.44293	1348.7666	176.0814	620.09467	278.9887	801.33075	550.5321	361.07028	710.10455	512.3577	445.1918	634.858	397.14447	184.08861	464.28043	327.77094
ALKBH7	25.809003125	71.223932175	103.9313405	88.1016465	260.7979115	108.248537	76.492829	138.6520604	96.871069325	140.1431567	99.4902724	94.61295475	82.52969295	41.7169849	91.2624645	54.876478825	44.903614	75.65558665	29.4426167	77.571794	82.569040025	42.9067204	56.3759182	63.2774228	49.38851225	59.12855355	46.376293875	43.492979	122.8329865	71.0283645	63.990838425	141.817157925	106.2939655	84.838337	151.46546725	108.5018275	86.4790785	49.16118675	37.8007926	30.624214	42.142567475	58.291813	51.85570375	57.58660705	64.4884342	67.955178	5.416330075	68.88709325	95.8802095
ALKBH8	77.3431775	85.8346215	153.322733	125.683413	340.85545	119.83336665	63.96916105	97.025595	89.5777305	126.8366025	64.264097	73.241502	78.095574	37.1978705	48.45947	54.67676	46.75716	44.064745	64.740045	35.38544	26.2996225	49.3629725	17.2049444	23.3566267	60.9447955	42.1193585	112.620855	141.623725	119.93977	67.6473765	66.37303015	126.186515	96.24918	84.16526	237.815955	34.1593075	114.620815	47.45372	115.872473	131.484685	44.060922	79.712342	52.2338645	111.0391915	88.237345	67.98761	56.995737	85.8577175	100.3228625
ALLC	19.430983	110.78522	216.64568	192.83687	18.636166	188.97838	249.18881	38.470024	135.12236	124.890976	82.1751	251.9135	148.82507	17.219055	9.381651	3.6995642	36.55796	60.65211	50.265594	45.804153	39.932617	4.296481	5.272977	64.24018	62.205982	15.315992	21.895283	67.40724	160.3569	5.689346	11.945904	15.800205	15.196851	10.849578	118.55743	86.1791	103.16564	2.9271498	9.323566	85.48662	81.71577	21.576899	46.400463	41.058506	32.366714	6.780076	4.502306	24.623688	70.86086
ALMS1	328.475523333333	350.027583333333	338.934216666667	363.770456666667	702.42426	351.21654	440.53227	264.53477	303.531733333333	221.915136666667	253.794363333333	257.320285	199.249138	244.95613	555.379393333333	462.198671666667	153.880926666667	165.67137	253.77465	344.229956666667	149.13141	193.586083333333	169.395103333333	235.1799	268.44852	168.469956666667	106.653661333333	238.841795666667	124.296661666667	151.57635	355.98385	144.249061666667	272.39348	185.150066666667	630.70894	101.514898333333	417.623543333333	95.834378	439.501383333333	219.339788666667	176.71176	234.26222	362.472206666667	381.577393333333	140.223104666667	175.624783333333	165.626796666667	222.719806666667	122.826140333333
ALMS1-IT1	52.324318	19.438568	5.229765	18.203268	237.93488	35.356716	58.8355	4.684648	23.9449	30.365011	15.269852	198.20467	9.451833	3.620253	64.449974	9.492602	13.39262	31.884377	7.8931675	71.60703	15.162556	31.251266	17.890331	56.68259	121.002914	26.13977	16.349674	71.7475	85.33984	3.6997004	46.887276	6.69094	6.65025	73.1927	71.811676	121.520164	27.593502	35.838318	11.789349	39.752365	66.06395	16.871212	5.1992297	32.848305	10.571828	19.08324	63.602386	22.351309	17.296677
ALMS1P	159.92094	132.13478	178.93814	151.39539	465.62775	98.89395	170.10152	33.822685	72.72604	47.691345	76.21436	96.99123	96.77152	67.22978	97.29394	157.21448	72.26831	35.401936	98.455696	126.9212	3.7443812	75.277534	5.884813	80.60135	28.983587	32.508595	97.33356	100.61939	30.32991	11.043993	131.0709	74.86389	142.4492	17.385357	198.44249	73.764885	128.3636	79.63751	112.09895	168.0099	75.799	101.05819	205.6589	90.09287	47.45613	81.16089	34.722527	120.623955	88.5004
ALOX12	48.31703	3.6913981	41.56965	53.11203	88.97364	57.346153	69.690216	2.3683686	38.765255	29.151712	16.093502	71.87954	57.079002	4.3629804	36.792027	3.0872977	41.81835	34.880096	11.769247	58.394825	45.947563	4.0043364	70.85035	64.215775	62.68894	47.015865	15.530322	47.851017	15.194175	45.468613	101.857956	6.665136	6.066372	10.445402	82.82396	3.461202	110.03535	2.9096694	31.434727	18.677149	36.921803	25.877033	25.02048	75.664955	24.29303	13.596898	10.632577	27.960327	38.214188
ALOX12B	10.463105	82.214226	30.509764	92.87995	34.88833	136.82991	117.33117	229.0676	130.67761	448.77246	85.91292	44.226234	106.655556	7.3197484	25.077314	3.2289147	6.955088	15.69464	7.2619815	9.298454	7.444186	3.2730596	58.872723	4.8738337	56.884987	4.131367	6.884251	17.116045	38.28238	10.281586	82.54472	18.749636	34.035603	121.86113	60.630623	99.896065	87.719215	9.662804	5.195687	3.6931803	30.56069	20.431723	11.616859	14.298619	8.6289625	20.846592	16.53446	24.174807	11.465044
ALOX12P2	42.571724	77.0637	50.793438	23.383844	140.7025	32.055405	34.255165	5.8696165	75.57558	57.245316	7.244632	20.714537	17.108181	39.72407	65.58058	11.462118	28.07489	2.6530185	6.615158	64.15165	43.841972	11.446775	43.398533	54.384613	13.839728	39.56912	22.32145	105.95969	90.694824	54.22165	31.597256	23.185677	80.52226	80.598305	11.104587	103.81835	182.28313	68.7029	28.475067	46.953197	8.174876	27.896313	75.84907	68.56943	74.03248	5.6103425	4.1305084	4.2562504	20.428362
ALOX15	2.49717	6.669655	18.800386	21.408817	3.3673966	5.4007907	15.642998	5.4352193	8.166061	44.528015	13.037272	44.35881	7.12406	9.855225	2.3868015	14.764785	6.6696496	2.2751715	1.9186876	17.16042	7.1602273	5.2909656	5.2359414	58.4731	26.63986	19.295649	18.821688	9.286749	30.895515	60.22202	97.849236	123.09826	19.158886	86.64847	20.03733	6.1782393	14.635153	2.5679297	1.1168369	6.036738	7.8111854	4.7006054	51.84007	30.188778	1.4768906	4.620552	3.7946272	4.190534	3.0945675
ALOX15B	36.8035085	28.4013645	98.329075	187.334455	38.8642795	28.171052	119.9391175	69.135176	74.05857	50.033544	16.57492075	95.9486235	69.8273615	18.155134	20.719947	39.957764	31.91399	3.0455942	32.8388035	88.51021	20.4758165	29.2158085	16.651188	25.4562775	8.540888	42.4618025	11.998146	36.0616375	97.3506315	58.71516575	25.9771205	50.8286705	14.7698935	36.568337	180.64876	34.3150265	16.425611	34.5110545	45.733117	40.51335	76.1863635	21.35139775	31.6295235	19.1513306	31.418471	24.2580675	24.1443065	31.737934	25.160533
ALOX5	41.6562975	52.4065655	135.2558625	163.4880635	237.896074	99.365345	149.81978925	84.44513875	69.768206	109.660947375	84.53687425	79.92890925	69.07591	27.30446245	19.897243075	39.574742925	38.84885375	45.3984375	23.987745575	147.42938	14.2661983	33.932817	53.788312925	87.09714125	27.00966875	45.95718	49.2258994	35.44220375	25.89053475	49.50845825	84.4769975	29.61845815	39.78726125	23.843217	122.99785	58.95747725	50.99157175	49.7614585	40.85954375	27.7216206	37.611375075	69.50311575	33.3186189	54.39150775	17.48967675	35.5137175	39.61613125	25.172783275	23.4705002
ALOX5AP	83.97128	10.678665	93.770004	34.67646	275.21246	5.294132	85.17765	25.519432	65.459854	32.19089	44.02431	151.79108	19.53971	6.6172175	4.69966	19.72273	2.9656014	76.03743	47.279076	56.34327	40.842293	66.48708	63.397846	84.586685	54.88858	57.941116	154.9711	5.8755255	48.157864	24.596336	184.70657	11.273774	23.739103	51.958885	194.28067	128.3034	149.67336	105.44853	4.617857	8.58354	71.32795	52.865097	54.847805	25.658155	48.9667	20.52448	17.749804	47.494392	45.31002
ALOXE3	32.5557016	56.772825	138.077844	189.36231	48.06982	130.125398	87.880302	43.208869	60.8333235	113.984827	44.548044	143.762045	108.106775	8.3602146	50.56595925	11.9311855	4.13926765	8.44991925	14.46489475	16.8450239	15.52879085	4.4990535	13.731842	46.2173845	7.2838912	35.903738	39.296098	35.737081	36.6146225	65.3331065	19.793843	18.3632827	58.12245	27.578063	108.718335	14.85356765	53.5939005	58.9067935	35.5875335	31.1864115	24.307734	3.2368762	7.3005241	21.4024002	29.17673385	10.68719315	10.32526575	31.583017	11.02234725
ALPI	8.303611	9.5724912	15.4297385	37.916445	21.64625675	9.95354085	9.9615205	5.0147665	4.5259298	7.0811602	3.2743506	17.3725315	10.340426	12.1822559	7.915484	9.71260585	3.05297525	3.08725505	2.58182125	6.1616538	2.5822119	7.6812096	6.7325678	4.8797382	3.15437295	4.8487065	5.82228305	7.966575	25.634731	14.6544315	11.3655825	36.003616	9.1928925	48.0039025	25.39721125	7.11494025	26.61224025	22.5345805	3.4329001	3.5499525	11.7593225	1.91638625	3.59281265	7.6159395	3.4693116	1.74948555	7.3889158	2.0889435	3.0720362
ALPK1	34.703517125	60.91854805	151.9327555	104.1438805	206.439965	93.85426875	107.6965905	45.746435625	51.7538569	64.84802665	43.9410376	43.208599	61.875637575	154.96254075	138.62981675	115.93854125	196.32485875	44.15168375	61.20284125	204.22385375	88.06387325	91.58262025	71.4853305	99.38650175	236.4021925	99.07653325	77.681567625	137.207456	64.0379805	93.72332535	167.872788625	56.119725975	98.09935325	79.1560885	71.97716075	38.6474165	114.78028475	46.291893	35.3442465	58.3402143	35.302125	42.549804275	82.00018675	63.414492025	24.5711727	31.463843325	31.28903815	34.34752975	25.986021675
ALPK2	37.7128	72.13082	57.27761	41.78037	92.46727	41.456116	31.610819	50.63962	30.306282	48.068443	40.326595	169.56595	21.539946	11.109808	97.672874	198.7326	47.29429	33.245705	6.915741	69.21301	47.51329	28.363777	23.50147	15.035043	40.05934	62.586052	14.557035	84.815346	20.268223	6.0845556	12.99018	8.744153	17.630905	65.75116	113.411415	23.528812	12.268999	41.60916	31.61095	56.676914	27.906548	32.153564	23.088524	47.29225	21.21604	13.790155	14.874133	32.55925	2.150033
ALPK3	19.66758915	47.83502825	36.163216	59.7923935	90.4828145	59.0918435	35.2462385	20.6117959	45.8711205	39.049701	14.642585	83.117944	43.058784	9.04083635	7.8841395	9.047435	15.8499005	32.394877	85.577625	5.456008	28.10081515	6.6254549	7.15906425	29.968949	5.16870375	7.11981515	7.1200348	21.2756875	38.208023	30.9424833	157.73197	11.173917	23.7574995	22.5481035	43.3459213	19.8630135	70.62067	12.524261	48.1623555	33.0598475	45.1811325	9.1201465	48.0962105	29.744437	18.9544655	4.14567925	24.4388575	27.60999	31.4275855
ALPL	21.735904	35.0336375	81.1547295	44.7403835	50.0638075	42.281571	106.12987	39.4268735	45.819611	48.051474	36.236128	34.03265	58.514077	2.7809773	59.384732	7.8744377	28.4216655	14.2240045	3.34547995	54.381273	12.8910016	9.1892392	20.8737295	24.6958365	44.776216	28.9755475	51.648358	55.6037745	75.763742	9.5666962	15.4555335	20.748459	27.9103775	60.1204583	56.0645	30.8525625	104.459925	19.26274805	38.389728	30.0252825	50.489006	9.7081249	33.032409	14.7871692	18.00837705	11.785682	32.3149985	14.8822477	2.30394315
ALPP	5.3094783	2.0621645	7.2955937	5.6774373	4.883946	4.5499163	7.269778	4.21312	4.2525396	4.8932424	2.0480435	20.431618	3.919511	3.4402113	8.172944	9.668445	1.6808407	1.1109581	2.115022	5.02222	1.5323099	1.74747	2.5304704	8.79341	3.09659	2.383154	25.810349	6.2313066	15.145032	7.021034	8.48965	4.118113	10.249941	13.377399	5.142898	2.572625	54.87795	3.1768072	2.1810117	4.480938	26.515614	1.3633245	2.3310726	2.6550658	2.15056	2.005157	2.1491356	1.3562443	1.1546965
ALPPL2	65.0021735	74.5553615	202.515885	98.018612	71.607808	76.4128975	148.30322	63.06269	86.39513	113.336775	50.094692	131.3874645	109.2852975	56.4118465	8.3279578	86.99491	37.4110675	30.293126	43.71538625	42.242897	32.180969	38.438766	24.639618	79.543815	45.398825	40.022067	65.5692465	122.314155	39.2683585	74.5425395	100.286965	22.4372675	20.44968775	46.1333455	56.9732055	20.8174597	114.24025	51.77916	5.322479	87.2733315	131.2261325	20.630891	39.1113615	56.92457785	37.2982765	39.246828	35.647642	31.32103515	28.0214678
ALS2	218.431395333333	189.893803333333	123.474351666667	180.515293333333	796.12806	113.398351	225.6678835	160.583287666667	206.070003333333	157.477965333333	168.474023333333	247.231409333333	200.038805333333	284.059757666667	179.570336666667	175.688327866667	270.044102466667	197.695965333333	181.276739	329.167127666667	300.818368	229.605646	292.104421666667	286.911445333333	369.395195	221.683147	269.820153333333	282.936743333333	241.126906	270.2081996	147.432783333333	334.936632333333	331.748580666667	260.371139	723.31156	301.888075533333	235.091956666667	312.023570333333	213.47439	194.135951333333	258.112833333333	185.960057666667	238.31157	163.780473333333	198.131874666667	188.032970333333	254.019525666667	249.683385	210.990595
ALS2CL	52.9146806666667	45.7455	160.786883666667	159.471131	133.776682333333	143.809688	160.950137	171.167118666667	68.941797	88.3641838333333	68.591239	78.5830943333333	40.211595	70.4378833333333	45.0361253333333	31.5450696666667	21.5572196666667	23.528724	84.3414116666667	14.1359986666667	29.379921	9.7201939	29.709241	68.683105	54.5134224333333	57.5847680333333	30.3354716666667	83.6468343333333	32.4112216666667	52.682462	180.571873333333	49.4408793333333	89.066716	81.2385513333333	278.92539	74.056959	157.242908666667	40.9220322333333	57.7608983333333	82.3321206666667	73.9399236666667	64.527172	36.3179579	38.829407	26.4293666666667	33.1710886666667	25.0506275	63.0179626666667	40.08114
ALS2CR11	6.65141065	19.9809515	38.9566823333333	6.2541973	32.1665827833333	9.19396035	20.1468461666667	16.46156245	6.96701045	14.2750441166667	11.6146847666667	46.1530948833333	14.0930633833333	5.61416193333333	15.1747461833333	56.33997475	12.3949666333333	5.97850091666667	23.4511455833333	38.1295178666667	7.28347834	8.73329481666667	7.77082118333333	30.5769041666667	11.83115995	4.41856545	38.7313341	36.9901310833333	20.456605	50.0065386666667	15.3374045833333	13.21249435	35.8923031	25.7683913333333	44.6868421666667	25.2032154166667	43.8004561666667	15.1930365166667	6.02386481666667	14.3250924166667	13.6699369	5.09337954	10.3589383333333	19.2642393333333	9.1438113	9.28076255	1.55469612833333	12.12098265	6.89902583333333
ALS2CR12	14.4590375	30.93484775	93.621488	64.4979235	75.0503115	14.172621	159.14898	72.273752	46.7054315	40.6789545	24.409826	22.620147	11.5606785	17.136444	22.5609831	51.700451	34.271775	10.9717553	24.5299143	78.6842275	11.16136875	3.4184814	7.80982435	19.2190349	12.18286515	4.85403285	8.4818945	75.7782375	66.240572	7.6742462	26.0812365	65.1162395	14.8194545	30.011405	131.775385	6.75242385	51.6782965	55.450042	2.9502945	8.0181827	15.474903	5.3238607	36.638973	3.935671	8.06067975	5.1309201	3.60059275	6.4487226	24.3320012
ALX1	6.717802	11.672083	28.327295	16.15973	22.468828	39.27675	25.03004	6.438078	6.540325	6.770907	4.6658373	119.9963	15.417273	4.475059	12.263016	9.80504	5.2683196	3.2618144	4.18783	7.8895454	1.8801509	2.675713	6.9697156	5.4728255	4.16593	7.593152	146.944	6.4890413	18.058432	12.971364	14.749156	41.93575	22.737646	22.005499	34.04259	7.8605366	43.113773	7.910035	11.399708	7.4832244	47.40089	2.8136747	2.9475029	6.6850343	5.859191	5.5800624	7.475514	4.615127	8.746141
ALX3	4.1112785	62.570034	32.321606	51.92836	9.986007	10.713123	92.10708	13.060773	81.48215	6.1514397	7.883227	54.06143	87.90311	40.160477	10.090697	5.4430814	41.672295	1.5621084	28.532974	10.728977	2.9572084	3.6103022	3.3805854	77.99662	4.849539	14.509279	37.57793	66.03604	35.081383	4.9516687	14.512498	6.4494095	5.291897	92.09631	8.37636	50.146988	10.400972	12.519907	20.44564	36.623642	13.3123455	10.100362	8.755914	33.720116	7.2659206	19.483688	9.719113	5.211682	6.229599
ALX4	11.511878	8.495456	27.617573	16.67228	20.38284	27.228544	6.884592	21.443789	3.3101237	9.421925	6.630516	27.16157	13.408585	7.2569866	6.4480085	45.43077	5.993045	4.2288485	3.2229888	5.868463	4.130063	2.320139	6.0301	6.3160796	49.669518	7.955269	8.24452	17.890736	31.165863	4.831932	8.391347	16.467981	37.51606	19.003447	133.47467	82.86622	11.697473	10.007668	12.843743	13.856036	9.399466	7.3582706	13.301414	8.657366	4.0253296	5.85489	13.037429	9.351355	4.290429
ALYREF	5.23851205	22.0987291	19.1612245	5.30050815	42.3894935	9.97964815	37.2501315	34.350975	28.2991109	6.2054507	41.3015335	154.80171	50.2385195	14.7268077	22.53390925	30.801428	55.132982	104.305029	90.420858	116.08863	83.828895	71.3905675	113.6379725	85.8320445	54.241224	79.183068	31.2184637	60.08216545	54.9817135	10.733546	74.26887	136.08163	61.1485875	18.787697	39.8378925	111.642125	100.227535	89.59906	5.176972	43.1868615	8.22809565	16.45872825	29.07442285	22.4241652	16.203412	20.0264096	8.0074149	7.2021606	7.16299855
AMACR	33.5223086666667	20.3131873333333	57.8915536666667	34.1118123333333	51.6017766666667	24.0724206666667	79.5095816666667	25.5586261333333	23.3684366666667	17.8898725	18.9879996666667	29.8940721	23.6294781666667	18.0662805333333	12.4536082333333	4.60027093333333	14.1900708666667	14.0274157666667	4.10548486666667	41.1733903333333	31.2850796666667	26.398097	22.9779109333333	38.5065375	23.5134712	29.885983	27.6592846666667	15.6912203333333	46.012397	46.5996336666667	58.1999146666667	40.3585786666667	41.238555	98.6112603333333	40.4756877666667	28.808478	54.7514006666667	6.40251156666667	48.7299703333333	16.6043756	21.2155653333333	27.9482593333333	24.8886756666667	20.8841653333333	17.2031093	24.4653973333333	7.42005153333333	14.1942315	18.268345
AMBN	39.993202	27.96787	29.781013	138.38013	74.9391	38.18067	6.7009673	16.720814	6.5821447	13.335065	20.939596	22.761902	46.501476	6.8037868	3.472585	25.943083	3.373083	3.572479	2.4826128	62.85056	4.8809114	23.459501	10.371761	10.179861	42.94625	28.347904	10.2151985	85.55284	79.647026	69.98223	73.66719	22.014038	13.75661	5.8347654	25.936594	9.752192	11.647291	5.1298113	77.20132	29.021307	66.679306	28.469763	55.279022	3.7489567	25.33454	4.0976734	17.775896	20.876316	32.836464
AMBP	8.3530705	15.10227	13.3780295	15.9183895	8.51825785	23.118623	48.137272	7.749454	13.7363085	28.127344	3.618204	14.4098415	38.3059255	23.469595	25.7986345	73.1659485	29.6556722	13.511053	22.818593	17.4031305	12.65207115	4.971011	15.176011	33.814461	4.8614583	12.5178508	28.5209	29.657878	22.434061	13.06847575	52.400074	43.887998	74.1400305	14.6502755	13.82079335	36.300018	79.1644807	4.7131398	16.4916113	8.07848775	12.3771025	8.22090515	45.2301833	3.53502165	10.4122506	4.80106345	5.00211885	16.82127705	5.99910075
AMBRA1	180.334342775	157.147867325	119.867642975	60.920121175	603.49641675	143.8194195	95.6195625	114.518144675	125.253178175	121.6132685	150.544607125	98.157789375	111.485882825	215.3344105	264.761161075	189.3454175	172.7379075	136.544551175	205.87343825	341.978855	131.81451505	110.7700017	156.55480025	147.286028875	149.99266715	134.2261682	73.44985775	80.3094685	101.08502675	97.784196	163.7031315	158.6266229	82.6089505	105.97935	478.89639025	114.8209985	198.2322399	115.03028725	165.27919485	145.007464675	132.438119925	134.820312875	129.29045855	101.085337275	123.395864525	163.52161125	103.72345375	149.828982075	124.18414355
AMD1	458.29683	404.832735	293.37168	490.318695	1464.86595	423.9337765	181.21931	516.548677	346.32043	594.2474775	639.9016	276.42205	412.3823	542.2283	261.00432	296.98902	544.787885	751.05175	883.189265	330.718465	762.55365	909.17557	666.85596	585.468825	595.8915	658.869535	454.287365	549.7144	354.896085	660.18515	322.516785	655.89226	501.68335	394.547415	2164.2593	378.06792	406.84928	490.150105	454.93534	461.669105	587.68185	371.45279	386.3129825	435.5141375	420.22591	476.33869	987.19583	478.325475	576.862935
AMDHD1	32.279972	43.547012	48.19755	15.2239685	151.46086	64.39185	17.22347	61.632545	7.147982	76.86692	6.2825623	99.42892	57.359943	5.1901283	31.993069	88.23571	2.913845	33.22545	2.7258692	59.674366	16.894482	33.226093	30.916065	8.013326	59.14939	21.955963	53.08884	64.71169	16.157553	42.186962	47.31438	53.839794	6.0298142	5.936781	96.487885	3.7820551	3.6934555	35.880642	11.395238	8.20251	76.6172	1.8904856	47.579277	39.521637	52.049725	48.973057	3.545831	6.5515237	49.65923
AMELX	29.176846	14.915171	61.66199	37.653164	61.59598	55.669476	32.488464	42.963615	56.514973	20.875206	44.636368	123.29472	22.642538	52.407578	43.324512	49.550644	63.13067	39.736347	29.821249	57.410225	20.05447	7.8143115	2.2462895	52.70806	10.385213	2.8531258	4.1303234	80.02076	137.70354	38.051235	5.235464	3.0762074	55.847275	4.3149867	50.671955	30.413698	47.83929	7.7264423	38.038445	50.90652	35.941067	43.284107	39.556595	29.452549	33.463318	37.663845	21.989035	29.496782	17.090483
AMELY	10.368186	28.72451	109.74484	157.60316	110.89938	22.247429	3.9992466	46.93445	16.18773	53.294937	35.802906	121.46463	17.771484	62.318523	38.38742	71.48842	17.834051	10.498911	4.3440266	11.703364	3.1945443	0.9335809	31.02099	7.0374126	37.343147	58.138794	108.74733	81.149055	57.979702	62.84091	110.48887	41.76408	32.734074	10.185585	32.904755	19.95728	10.631956	7.090557	15.055494	131.65802	7.943462	60.45079	23.777164	98.04342	26.346642	2.0342722	17.527689	44.47455	20.065458
AMER1	2.9462073	40.188053	53.758797	70.562195	20.713486	40.68328	64.95449	31.850107	2.292211	7.6268077	7.6690626	12.529715	37.205853	2.7752497	47.881405	9.785783	35.217457	2.0236874	6.2887416	14.348822	17.592173	12.079282	11.256856	89.67565	4.379653	11.906321	79.87898	7.60491	23.73576	41.153378	71.70922	22.35976	13.19103	11.246338	8.169295	93.86488	155.28484	44.481903	3.721579	24.98904	17.114796	5.267199	60.8842	48.324192	24.426601	6.20047	2.9477534	11.328589	14.277858
AMER2	1844.39181666667	1529.77603333333	1747.69093333333	2178.35106666667	6373.57676666667	1302.58402	967.268533333333	1080.49332	1071.23948666667	1233.31319	1569.3377	800.186796666667	1054.2221	1152.78443333333	1545.00140166667	2299.79098	1338.89404	1372.71101666667	2649.55896666667	1962.94219233333	1141.77113	2124.89420333333	975.198688333333	1093.86762333333	2119.78017666667	1561.17932333333	1155.79431	842.150193333333	974.97351	659.562001333333	1369.23488666667	528.619473333333	523.91295	742.02516	6623.82986666667	609.011576666667	998.529206666667	1182.03792333333	1602.66301	1827.20956666667	2400.3781	1562.69459	3269.3756	2790.68616666667	1426.74798666667	2319.55401333333	1410.140441	1708.65604	1220.61994666667
[truncated: 20,928 more rows]
[truncated: 112 more columns]
