# Supplementary material for: Identification and Exploration of Immunity‐Related Genes and Natural Products for Alzheimer's Disease Based on Bioinformatics, Molecular Docking, and Molecular Dynamics
Source: Immun Inflamm Dis. 2025 Apr 7;13(4):e70166. doi: 10.1002/iid3.70166 (PMC11973734; doi:10.1002/iid3.70166)
Supplement: Supplementary file 1 — Supporting information. [file IID3-13-e70166-s001.zip › Supplementary materials/S1-DEGS/1.GSE5281/GSE5281_s1.txt]

GSM119615
GSM119616
GSM119617
GSM119618
GSM119619
GSM119620
GSM119621
GSM119622
GSM119623
GSM119624
GSM119625
GSM119626
GSM119627
GSM119628
GSM119629
GSM119630
GSM119631
GSM119632
GSM119633
GSM119634
GSM119635
GSM119636
GSM119637
GSM119638
GSM119639
GSM119640
GSM119641
GSM119642
GSM119643
GSM119644
GSM119645
GSM119646
GSM119647
GSM119648
GSM119649
GSM119650
GSM119651
GSM119652
GSM119653
GSM119654
GSM119655
GSM119656
GSM119657
GSM119658
GSM119659
GSM119660
GSM119661
GSM119662
GSM119663
GSM119664
GSM119665
GSM119666
GSM119667
GSM119668
GSM119669
GSM119670
GSM119671
GSM119672
GSM119673
GSM119674
GSM119675
GSM119676
GSM119677
GSM119678
GSM119679
GSM119680
GSM119681
GSM119682
GSM119683
GSM119684
GSM119685
GSM119686
GSM119687
GSM119688
