# Supplementary material for: Identification and Exploration of Immunity‐Related Genes and Natural Products for Alzheimer's Disease Based on Bioinformatics, Molecular Docking, and Molecular Dynamics
Source: Immun Inflamm Dis. 2025 Apr 7;13(4):e70166. doi: 10.1002/iid3.70166 (PMC11973734; doi:10.1002/iid3.70166)
Supplement: Supplementary file 1 — Supporting information. [file IID3-13-e70166-s001.zip › Supplementary materials/S1-DEGS/1.GSE5281/GSE5281_s2.txt]

GSM238763
GSM238790
GSM238791
GSM238792
GSM238793
GSM238794
GSM238795
GSM238796
GSM238797
GSM238798
GSM238799
GSM238800
GSM238801
GSM238802
GSM238803
GSM238804
GSM238805
GSM238806
GSM238807
GSM238808
GSM238809
GSM238810
GSM238811
GSM238812
GSM238813
GSM238815
GSM238816
GSM238817
GSM238818
GSM238819
GSM238820
GSM238821
GSM238822
GSM238823
GSM238824
GSM238825
GSM238826
GSM238827
GSM238834
GSM238835
GSM238837
GSM238838
GSM238839
GSM238840
GSM238841
GSM238842
GSM238843
GSM238844
GSM238845
GSM238846
GSM238847
GSM238848
GSM238851
GSM238854
GSM238855
GSM238856
GSM238857
GSM238858
GSM238860
GSM238861
GSM238862
GSM238863
GSM238864
GSM238865
GSM238867
GSM238868
GSM238870
GSM238871
GSM238872
GSM238873
GSM238874
GSM238875
GSM238877
GSM238941
GSM238942
GSM238943
GSM238944
GSM238945
GSM238946
GSM238947
GSM238948
GSM238949
GSM238951
GSM238952
GSM238953
GSM238955
GSM238963
