# Supplementary material for: Identification and Exploration of Immunity‐Related Genes and Natural Products for Alzheimer's Disease Based on Bioinformatics, Molecular Docking, and Molecular Dynamics
Source: Immun Inflamm Dis. 2025 Apr 7;13(4):e70166. doi: 10.1002/iid3.70166 (PMC11973734; doi:10.1002/iid3.70166)
Supplement: Supplementary file 1 — Supporting information. [file IID3-13-e70166-s001.zip › Supplementary materials/S1-DEGS/2.merge/GSE5281.txt]

ID	GSM119615	GSM119616	GSM119617	GSM119618	GSM119619	GSM119620	GSM119621	GSM119622	GSM119623	GSM119624	GSM119625	GSM119626	GSM119627	GSM119628	GSM119629	GSM119630	GSM119631	GSM119632	GSM119633	GSM119634	GSM119635	GSM119636	GSM119637	GSM119638	GSM119639	GSM119640	GSM119641	GSM119642	GSM119643	GSM119644	GSM119645	GSM119646	GSM119647	GSM119648	GSM119649	GSM119650	GSM119651	GSM119652	GSM119653	GSM119654	GSM119655	GSM119656	GSM119657	GSM119658	GSM119659	GSM119660	GSM119661	GSM119662	GSM119663
A1BG	4.22973239066449	5.3205746405987	2.66509248228593	5.7852544325972	5.66013645740092	4.87260469400404	5.62787536654731	5.30475087665048	5.68190048165735	6.33333390084369	5.77353293259945	3.64166738754387	4.35149271508001	5.47190164664539	5.66404307202508	6.89228069825632	5.68190048165735	6.24486533616533	5.9976401658962	6.76458798815988	6.27145389810074	6.47481048328768	6.67848486108287	5.86681999304881	6.35285338990604	6.93632674551788	3.91994128378624	3.37551541739783	5.38763294584715	3.48314950081754	6.63901032751669	4.82054605298317	6.18079473006254	6.5095224255283	5.3237375359254	4.12299641511118	6.43003317623227	6.4797751083563	5.59434146676331	5.68092378402771	2.89400759337527	5.20350467160423	4.11618385573558	5.54224700646686	6.04326258389728	5.68749737347401	5.31276129589308	4.8396399627175	4.95085544498726
A1BG-AS1	2.56019043776593	6.19603785236772	3.62955936842149	7.43884460187727	5.28944785835395	7.43373480619222	6.07781622491186	7.86767984017119	6.54397476465891	7.63485272664427	7.27362620639098	7.99573371790977	7.26062462621309	3.91513582363031	4.29181130432365	4.05234461311649	5.84674272154885	3.35996433116834	3.83073335063612	5.83627458671546	4.16715346305682	4.34745966601273	2.74293032238385	6.54476607335361	6.41195079522842	3.71628310231414	6.35406621844219	7.61613404077327	4.9696312549155	5.452031299295	4.2020760297442	5.33463404585018	5.69638595955793	5.87877626306415	5.90505846960684	7.21637784894645	7.16811279601162	3.89876755462842	4.30983746840952	3.68066720600936	3.1654127032481	3.43484322986082	3.55813040099515	3.23330697278319	5.94512201594693	4.09502657643287	3.21304062878315	3.54387365722433	5.91193915089399
A1CF	3.95511408534591	5.52062448330514	6.77158873288845	5.3397549993507	4.86515541188168	5.91267333982798	6.45708488388137	5.54757270314362	5.17533479801068	5.51431991792733	5.72234327051625	3.14798309895852	6.14373152378081	5.32349876662557	6.83569491972937	6.33357967594221	6.13057166602792	4.04117563734327	5.42067217055193	7.0934906118427	5.30449554700655	4.68207339845851	5.19385802384202	6.24161431904821	5.84181597314477	5.59360989355886	3.39972474978746	6.57452575897236	6.28152825963572	6.18543940612499	5.48771962805746	4.78253205259242	5.32476423338231	4.97654624132874	5.49811838151364	3.01586520534167	4.97058965479679	4.53160151320172	4.04370457374177	5.69350952734541	5.84963617412751	4.93632629840195	4.76842093141777	2.87851639408026	3.91897286741056	3.25152456601398	6.21824567946993	3.7630102956759	4.95973433382419
A2M	8.3142323200077	7.10670198902266	8.35984481685422	8.03451571923139	8.15016052268872	7.76033368025697	6.82029059464099	7.38047721348686	5.91566598098926	6.11375967321785	7.97142012367853	6.35258577903744	7.02312028009019	7.65169551605011	7.19752587936473	8.19633488993848	7.94562207749256	7.99947632486	8.64847046601251	8.31535925707644	8.01645454433646	7.40234471552474	7.95595060619339	8.55574028002732	7.44352788368383	8.30583502797509	7.72905555784236	8.59642964732011	8.60739932824709	7.54292912023599	9.13487320632519	7.71999336120747	7.09546678095885	7.89872344205875	8.6642427168593	7.75432660258093	6.73942428885093	7.76199086864105	7.40350130779069	8.07657278747709	7.31132392797134	8.12229453016669	8.94198384375106	8.87245977089131	7.61865130455215	8.00340529940456	8.38148865179761	7.59610081726326	7.37031488063396
A2M-AS1	6.9396177161044	6.42040800713642	6.33153373477208	6.52502811182211	6.20297327761976	6.56446949892991	6.46267002385325	6.27615013930162	6.69808649059045	5.90211854157171	6.35644110235021	7.61832449570056	6.53290935211343	6.17930964271296	6.069593404084	7.23232673912652	5.25738977892974	6.43207986432034	7.4593707000869	7.10694199494748	6.25413271346762	5.92474699612163	6.40494253435498	5.54579712218161	7.04488064944937	6.93374403085982	6.59657355551275	7.3431435476034	7.14366231587637	3.68446557056236	8.73816350663597	6.22310449081422	4.28165838115502	6.70728038783881	6.84558432852493	7.05691973534613	2.78072673643318	6.5991106460401	4.97278661479389	6.14323133533608	6.18773800832024	6.69010983189162	7.43100115775059	6.12420657533859	6.60796053644658	6.60278939514258	6.75975735673593	6.3614265197959	6.18851787829542
A2ML1	5.76046435913351	4.77518625873763	4.7107980684047	5.79539398959231	5.12526171822983	4.96187306138011	6.11983541573631	5.46872517886529	5.60869875548198	2.89400759337527	5.43432096278361	4.24560614559579	5.07134765845028	4.54751379965903	5.30263921734852	6.02373130031504	5.62812406618779	4.63272460296821	5.7617597809949	3.07995513262193	4.65182115059777	4.71114577545663	4.65644451339142	6.05472250190363	3.21573276441032	2.97407653801932	4.11121255327898	5.77250891415938	4.74677926029597	3.64874207123084	5.63634290293072	5.40996647596569	4.84532142828601	5.90763179351206	5.37448758092753	5.36418171182092	3.97540580878426	4.32030330402329	4.64634377068447	4.20025993775292	4.18616998692752	4.64441178385691	4.93057029603789	4.45250633975253	2.8532748141367	4.58784551279022	4.33804271070353	5.04869836003823	4.07604413885568
A2MP1	5.66458915669958	5.15362550592503	6.54906196644831	5.37914908597633	4.87651670953512	5.20404056829008	3.12003440607733	1.78925103811672	5.96769651114132	3.50332367421927	2.31401708982971	7.06947739107229	1.88337812821096	6.0570009047135	2.36012137905774	6.29490587662972	4.43817286185948	4.79865383668983	6.44455547000037	2.73157659114124	5.50924595053398	5.8808332639683	5.21053741847529	5.44582188865586	4.69430063644619	4.64998547702447	5.15448282797409	5.5761808371712	1.50632848647756	4.87329054211317	6.57237443244257	6.22025587147654	6.03779876314826	2.51053070406838	6.04994934118533	5.74758789497227	7.06411243941299	5.05011831824443	4.6128715307271	5.4396627270901	4.51161948269329	5.48587412930071	6.07990541600118	5.55775582686703	5.82345730421963	5.84054854866747	4.79136227049829	6.19354761938457	5.81527192900447
A4GALT	4.40266440539065	4.67648382619972	5.74678571136313	4.91291129116451	3.38195260422315	5.16780637712522	4.5223261292801	4.24805311292403	4.44508408781316	4.72837984077489	3.61705696266561	7.52991501303774	4.9353266212624	5.44867996318418	4.17570154912044	4.40015596697395	2.84065477934944	6.14525217632388	3.05032013681469	6.6475997002562	5.25089600546015	3.70687283540587	3.97278844919487	7.04021681309435	4.36169285604025	5.80459525835677	5.2187781301517	6.74137527925484	7.57327270112903	2.79220617127279	5.56267370121498	6.55830220896361	5.7808485340312	3.10020160119945	3.20761297075858	4.04117563734327	5.90788455380466	6.63930927555974	6.0874407857632	4.73509173724316	4.92021357830708	4.51737983978243	4.97654624132874	4.78458143836757	5.66830452672607	4.54485051365572	6.21677870082375	4.02357397115663	4.71776989651149
A4GNT	2.61551028180007	5.35354354041417	5.36771737852838	5.98835873782025	4.59364425910633	5.57070635404813	4.69844202009289	5.09429048853533	2.81930663186974	5.78681248714974	4.06361660216385	5.08866514819603	4.30669955970041	5.81841800479864	5.74454570451653	5.26091786013457	5.93687869807891	5.20797063275214	2.17589274157976	5.80487701821324	4.6432542158002	1.66135282499095	3.91735112997786	6.4041954300764	4.92656836830989	6.76136769654261	2.3648397142726	5.18052645045431	5.34464870805443	6.09446777024994	2.38173657311736	6.36540302361804	6.25912884402171	4.5682896523914	2.59747399113128	5.13612482926501	5.67191876509571	5.12498431964801	5.59203234108957	5.87336185927447	6.17445116240207	5.62435025019965	6.47788510055437	4.76769641344208	5.2199119328561	4.14269901083254	5.22436525225048	4.55150877495467	4.26984355792703
AA06	5.81921279263883	4.21725450501608	8.12295408715243	7.4253371306322	5.31448217113787	7.17458185221133	6.50028003662987	5.8464688837589	6.37689627466088	5.82883454403692	4.83617899455116	4.41853556040379	6.2944105684216	5.75811102815077	6.56122966311902	3.2265367444274	5.36279393199553	3.65430972010472	4.75897783499196	2.94167385061131	6.143976278541	5.67510053261282	5.82294643855775	2.47813351465704	5.50211315756725	2.84771638291681	4.42021426738068	5.59824019820805	2.6775342208107	5.63353996941188	3.13893678579553	6.21749756553716	3.33135364587268	4.04623834646795	5.87577794303516	3.56932837429174	5.84234285204522	6.39164726713974	5.87602638572281	5.9727927978036	4.61130862212488	6.50364478099116	5.96435207639037	6.04180241456983	6.35777607766999	5.99167104752196	6.74887550585143	5.58968442609129	5.9610387518534
AAAS	3.77403084518906	5.83833968963265	3.83634187220401	4.15834241963203	5.7808485340312	6.89833790058046	4.99900983053228	5.75535998335923	4.76519636295497	4.36859663852367	6.20136263882448	3.83189126482847	3.00841840149454	4.85257027132637	6.01251550948907	6.79957222866814	6.02986388054116	3.66045721016376	6.61999920314181	5.34681267099391	6.03626735590182	5.9399274270056	4.51038004182658	6.11779331769692	5.57698805087338	5.84207403109538	7.08892561992144	4.7758673904307	8.16841878521638	6.89175307693623	6.70382077060668	6.75208256932693	7.76461006761924	6.886480786151	6.55530019427363	7.25879509123947	7.35913903510934	3.995760890954	6.92628421695118	4.82694698360322	6.12494048976268	5.83909208437081	5.74454570451653	5.4324387882789	4.68346941695401	6.41541003974036	3.88767313527145	6.22497377680835	6.74389396140805
AACS	9.97074365905143	9.26916766447306	8.21882266169879	9.20893645924138	10.1165993299524	9.23442663576462	8.32748983365791	8.93430073742783	8.96004427349341	9.22592387401312	9.67030276778254	9.60248465260186	9.29371726379313	9.94433435879084	10.2175710950071	9.78114933383519	9.87213066713183	9.30362056025558	10.2120092778319	9.74307689304515	9.44795418959099	9.69039987996026	8.61914660267785	9.45036524400611	10.0008833879298	9.20893645924138	9.57892511599114	10.0486497532676	9.68853930062843	9.88733161485088	10.4430756102109	10.3092031756429	9.8434322798633	9.54830574487799	9.74207813230579	9.82981800191285	10.528499362796	9.71225498651028	9.77721657910954	10.0475746838156	9.89912046321368	9.93192204851377	10.2476962446294	9.46740699673142	9.92543490473388	10.1388812538002	8.88555542037919	9.91220903468129	10.0248160646991
AACSP1	5.24836521006063	2.44868303701889	2.19729969309788	4.89385183416399	5.16893436501472	4.96500136596157	6.44322372908368	3.18293994280748	4.40435407680199	5.73257561614443	5.24836521006063	5.68604101396576	3.47499089005239	5.68217315191092	5.80689694324319	6.46156399678962	5.60424737048201	3.54276887844121	2.4722321099567	7.76103965730587	5.45733093548674	3.82811221244076	3.00841840149454	5.77905670693198	2.99221838797789	4.19054907008926	3.59407986593932	5.68064682756277	2.49283956366674	6.15197654627715	5.78183330790758	6.7339779360232	3.28745005587216	1.84759068237002	5.29235126082251	5.62892687530513	6.42925452059468	5.14183920204131	5.82479575302825	5.76120701799271	2.77420070839599	5.10949109927973	3.023146521774	5.99400634032394	4.12756820946989	2.47753315606253	3.49446940128594	2.05374844712053	4.60611274153454
AADAC	3.88825320594401	2.65369415845048	4.35999898187265	3.19723034072215	3.54612136864886	3.00791934157398	2.93968972513164	2.29156120754659	2.78477029044813	3.4972051905719	2.74637414964188	2.67172777763974	2.637191277475	2.82994202338304	3.3888195519839	5.53401552445407	3.31165391699895	3.81458025826055	2.59017704548972	5.93387451311559	4.74043551081221	5.53951756138284	2.93571144406651	3.49995912620491	6.20953062225627	2.18333232840165	5.99217878922519	5.09400696102125	3.57536872328279	2.73217955348261	2.78815620964326	6.56553041521114	3.82064650446095	7.04051233693493	1.87585971593179	3.20112409645552	2.85155498390072	2.45729144361867	2.8471376686142	3.90901364080531	2.07365138025883	3.85351138722674	6.64384981708316	2.9569140430148	6.16935788289199	3.2054053877023	3.11639681900986	4.72768690800062	3.30168615408232
AADACL2	5.05970734008658	2.04139723072485	4.64048365388937	4.88834161779706	2.11004172505503	3.71231702094923	1.28989639964052	2.10109664127137	5.56031098040168	2.25645656997047	3.67202931294941	1.64349726377879	2.50489881313691	4.99809284634385	3.02736141882228	4.47643530752315	1.69123628334236	3.68123342423305	4.98942934000833	1.24456232516675	4.50055692782135	2.04217853472545	1.48739443306738	4.64922952462448	4.74043551081221	2.56189941266816	6.23589077977429	4.09045466454629	3.93097967174064	2.12742022542234	3.8486981709129	1.44516254502769	5.74155213178075	3.29230612460285	2.8053456845648	4.8243116260363	6.06138670349731	4.85428712529018	3.48768942958608	2.60228976201025	4.46361984248561	5.37810119587598	2.3404255690367	3.60794676566766	4.57076553501195	4.16666346806896	4.22973239066449	2.20771934002703	3.03197787935963
AADACP1	1.18731988808951	2.17056940880442	1.0871170112127	2.33156396075584	2.39621556029001	2.76919845221906	1.85750981829993	2.60948218400466	4.43076309947768	3.2377963968743	1.37012227437475	1.55754440315708	1.55947508824837	2.64189354275714	5.43512777837781	2.78580102773134	3.76810225727105	2.57258845944317	1.43313766136284	6.15266113405703	3.23606123617077	5.79881097034846	5.17440805669336	1.84077456430424	2.73479847955064	1.34096407923268	2.76234160621659	2.68609538055397	1.48739443306738	2.60534075298307	5.26759861516675	5.30552303367535	5.61470143880677	5.96049104860676	1.27011525527538	3.41946513492961	3.53513743243572	1.73185286098641	1.46760907013428	3.01208937161356	3.17594322460139	2.11081015120935	1.13360311196415	4.16089523587203	4.04833932667327	1.59668824093662	5.02596583553662	3.00680572924413	3.27952491060728
AADAT	5.14736642480814	6.48267827541175	6.38405407589229	6.62692429393262	6.29147835644271	5.64212409418779	5.9825080154711	7.54325760733982	6.89775716614278	6.9714342284693	6.75096594610957	6.93065559862281	6.33103575792428	5.71650218386958	4.1923641700352	5.81083729764238	4.88801801844162	5.60216449330118	4.68578055735134	7.03629378728829	5.55591174622364	5.40826782445059	3.93464055370111	6.22181617210416	5.97909839012799	5.9825080154711	7.07733381796868	2.711674551067	2.51173335693341	6.87255943325352	3.21950185270448	4.91190581681442	4.75498982458628	5.75382611747266	6.46320157771849	6.31666728809638	7.23836195032126	5.9953394650358	6.48111903654704	6.49317093988332	5.24283123308755	6.45580301152963	7.39565409450464	5.67220245055461	5.9043242778358	6.20907642432721	3.28002487491534	6.17239043421495	6.68073787804359
AAED1	3.40456380664816	6.50827577223005	3.53141509818324	5.57380606085456	6.06936935958468	4.09251131728317	5.50546707412156	3.06708722064105	5.73646679177872	3.23879582790231	5.64343869123383	4.30483800252617	2.34190994283525	5.73233931236889	6.09052733270205	6.92983277097539	6.65114841647003	7.15232613614181	5.14877941372843	6.55663021576919	6.37349407414014	3.13472468674799	6.99560507617972	3.93576154417278	6.39399297344368	3.19167364918303	5.10526992505087	2.95147629925981	7.07903034754384	5.59848036911359	5.25873331793537	6.03273635442141	6.68478927339493	6.27348726458162	5.66299978572416	6.78787688002482	7.45126697102434	6.85293861226871	6.40393514563855	6.03352927416305	5.67733545206092	6.45197878197272	6.02860043045587	5.57147367367341	2.51173335693341	6.16171968010921	6.43316580248746	6.01749294023766	5.66299978572416
AAGAB	6.56388919462265	6.81309870544887	5.52454581674783	5.58716125094452	6.67848486108287	6.069593404084	4.51365252497212	5.27096560150195	6.60769383278787	6.26952044357689	6.78227610316171	6.87096024119676	6.59093547378741	7.41244972733275	6.39347521195025	7.46786474398491	7.12708339242944	6.73502667186581	6.49477083833799	6.41651105113331	7.65291664369163	6.98583590694469	7.62140106772261	6.6705131478982	6.40804999973753	7.544237988439	7.43037781215006	7.42594121635077	7.89839670812637	7.80493063694971	7.88452894794324	7.64222061882993	7.89805032190425	8.24860177349031	6.50445373044801	8.02337634745794	5.36878891487689	7.95930885636407	6.60014145546306	5.67141927488994	6.59813768830308	5.87577794303516	6.23923375002308	4.18663927269518	6.46320157771849	5.80925622084347	7.90004271038761	6.26587563639077	7.72156268491371
AAK1	9.37620488756378	10.8687480132142	11.3425057980746	11.2715200654861	9.53820062569997	11.3546434014518	11.6490763725418	10.4486320059527	11.1574550936381	10.4291493625335	9.93416333859138	10.3956834546945	10.6404784314653	10.2749928859274	10.2984813367778	8.84149255238248	10.0956016604578	8.76061725962018	9.85184509563411	10.3482358839227	9.56030322090824	9.72395928597875	9.63233910697935	10.0703757758536	10.1440164771737	9.73439277998927	9.33501680100471	9.22293410995397	9.192268532632	9.45105941800045	9.55482396912426	8.97184303223152	9.48459575720102	9.16847241288467	9.29986651293949	8.96442442076762	9.40572725512427	9.33433612939871	9.85736162587712	9.68321028109684	9.70669843609894	9.60772304604625	9.88046842502063	9.62448217796939	9.52447941441671	9.58490053670269	9.80219730676542	9.62281086606751	9.76284163877669
AAMDC	5.47816065905269	6.60497839476642	6.16646892640789	6.8944571646626	6.10105162772611	6.48562197589601	7.28563701746973	5.73865644325091	6.55256681984631	6.03823518435239	6.69248083836022	4.8648149803003	5.96202375900892	5.69511208895579	5.76330867773149	5.88785843735374	6.51495248756052	6.48713632947823	7.14842513294615	6.33855530085239	6.52327209246884	6.60951978100282	5.81715412746012	7.0333322582491	5.63225493817566	6.07231312550152	7.05633093147077	7.31132392797134	6.3678071977335	6.50182862712148	6.60847953256399	6.07365183754557	6.82321420966321	6.09157452770488	5.9293109976917	7.10188855764086	6.31063757268716	6.59988331592091	6.78367262697136	7.12568113076749	6.61002503189828	5.87079767489904	6.21774421223207	7.4358462574033	6.28258661131206	6.41171211615141	6.91789164716905	6.43583970417791	6.33075272134444
AAMP	6.64679138503702	7.31964704747627	7.31371639139357	6.62852612584698	7.19724186887808	6.72209792927436	3.98501545160554	7.26544927548362	7.55689246567047	7.5858134228283	7.43037781215006	7.62929002370514	6.98122643106767	7.4157192521595	7.2269311650164	7.67128510411976	7.63738238974339	7.77880463766095	7.81403277853184	7.87995387959509	7.61028098137136	7.30620108129249	8.45202845338418	6.63068143324296	7.1104954305576	7.79271119058946	7.77071117602118	6.38176943766492	5.54631400894219	7.89388037841714	5.8145271378924	8.50341570992615	7.85168381477062	7.12458928621053	7.50352739120787	8.65942479993415	7.49837366261417	7.42896047140163	7.66157258465789	7.95290293962327	7.64961250810702	7.2085900963097	7.48911397421301	4.93896599225099	7.55658776385488	7.41124689092447	5.90083033450545	7.29594042693434	7.94230286058448
AANAT	2.83219490285197	2.36421337326362	3.36482206812975	1.7573530825338	2.45060615817416	2.10589941203522	1.73185286098641	3.99623741028352	1.92020784352969	3.85403525031867	2.56070104005789	5.91122719604481	2.32408966661569	1.87789016892489	1.69274591000765	4.38160344938089	4.2539389782374	5.11548482077054	2.41430805000914	3.45951734082863	3.37742551814375	2.47692948564339	2.48569746905795	2.58957115156229	4.2937608869736	2.09371019036928	2.06376426256602	3.47499089005239	5.39372473141523	1.96751870165416	1.83888434487488	3.62955936842149	2.56645658483147	4.55266545223876	2.38046434591753	1.97424731621242	2.30734684798164	2.11746011001008	1.96486077968314	4.95020998066212	3.66269754287504	1.85961294085054	3.1288020027527	2.58719123915068	1.55348681689883	4.02864825844805	2.23505934220991	3.105041073342	2.09624332841087
AAR2	7.77657535484049	8.0915043872623	8.02234718931348	7.77814261019345	7.71271441419344	7.77420852492498	7.64381514774525	8.06017474982604	7.52328140199254	8.02267276478629	7.66188118412794	7.62809724592123	7.83626070024178	7.07179882945262	7.33388988559838	8.26851032302671	7.36433259763347	7.16670048384178	7.50238602227419	6.4987326983527	7.68030668153069	7.72257077617145	7.40378220157656	6.198052351547	7.21575509667045	7.5685452849011	7.00406372392851	7.77132322999135	4.52913281731129	7.87653224977493	4.04730354805071	7.17881592994603	7.41805662310573	5.83755452571817	7.86011485560109	6.72615621877889	8.23588958232535	4.95148050434749	6.8009344437433	7.72524553650363	6.41465473978696	7.58612357701147	7.46637124941926	7.9316083865099	7.38900626439993	7.29786094699048	7.30423521550617	7.3846305318891	7.41365334335156
AARS	9.39896150609927	10.0867588664749	10.0008833879298	9.91757504330165	10.0381948227171	9.70485360498943	10.1720893707177	10.0159238260116	9.60772304604625	9.74589787244418	10.17620159324	9.47291398149754	9.76190143830533	9.54666299760115	9.24410750473082	9.56107960803626	10.0779833246458	9.61204258461037	9.96140070336349	9.6943631224804	9.99989365097824	10.0499968698426	10.0729397763094	10.0357365723152	9.7648167190001	10.3401882835267	10.0486497532676	10.160697356307	10.4361599002931	10.4308181099514	10.1552138237417	11.5470586060954	10.5680720404912	10.4486320059527	9.74490201603382	11.3671425176853	10.3517467570373	10.1467847525894	9.93865281801171	10.0790691726943	10.2637409772326	10.2192766417831	8.98357217969658	9.45841858561859	10.3433887932891	10.1176382552892	7.81438032960489	9.93307955547047	10.8687480132142
AARS2	7.18972034883641	8.01024951786369	7.2662891780991	7.76777424069985	7.02737701460161	8.2426287786025	7.85199289009113	7.55173321992106	7.89388037841714	8.006162477037	7.85348251083542	7.61123672813151	7.80207600719176	7.30335208921118	7.75432660258093	7.46605793887003	6.90963833149273	7.0170131483682	7.22527418189272	7.5909827092854	6.82524977653262	7.5177652822858	7.06387324049741	5.86657432928538	6.72778456194481	7.02205535334916	7.20042701025443	6.6366711117743	5.54304744406994	7.39813729298227	6.04156778271719	7.49711277217475	7.94430408367179	7.02794383482531	6.74805708839324	7.04051233693493	7.57837027610279	7.5130059731051	7.05051941418344	7.35537061279605	6.70220817460592	7.39844854871149	7.44439158067895	7.98596898061225	6.98238144110555	7.09005999327288	7.3649302287229	6.87825626148196	6.93688432247057
AASDH	8.2433404824385	7.98762188116054	7.77783565664953	7.90145691026796	7.98293839420739	7.58914441481072	8.14724778576922	7.7268203070527	7.65933729811741	7.2929755820312	7.9796638567222	7.52798674752233	7.12761057714973	7.64801718914872	7.29897528244985	8.0380338417378	8.08516116873164	7.48123840405601	7.07267192991052	8.17677196838522	7.68612952118041	7.34288110568717	7.54260619475848	7.66022712075311	7.37723995132378	7.14272423548321	7.57266950786035	8.1547348041284	7.84115519080784	7.83166563840324	7.99297471369433	7.70330134650229	7.69037332622604	6.61893188532082	8.33987644670808	6.4968300837567	5.61909359028074	7.90847596907993	8.87576026526739	8.16173003597578	7.91087907142108	8.18192933995411	8.5394764687642	8.92929255373885	8.15301368335244	8.1921556601655	7.84131926385884	8.14248220772666	7.24422441355816
AASDHPPT	10.5095965075394	9.38203273790409	7.51803693380014	7.42655890256782	10.1216220769243	7.80856350339359	7.43373480619222	8.63066837628549	9.21886252040698	8.8179850253281	9.43410928505351	9.19404997029605	9.53068993247218	9.9938998434156	8.80939976021076	8.29153357790839	10.0600539430002	10.0034938393536	9.58239997930369	9.75479361289163	10.1073457911415	10.1832341981258	10.1966388943951	9.72053130120486	9.97551197037447	9.87213066713183	9.18431389688948	9.11563882079059	8.8586641109306	9.00735138168636	8.55361119769197	8.13989408549221	8.78795712895412	9.56967160718543	10.3154310164034	8.13848835126622	8.99678073999001	9.32473668871821	9.66663782010114	10.1467847525894	10.0956016604578	9.8434322798633	9.50926119922838	9.51236587200272	9.60672576554276	9.74307689304515	10.1255912437258	9.97671774781824	9.69742263908255
AASS	5.99838618758313	5.87079767489904	6.93743056524129	6.34566859979088	6.29694240303385	5.64505157090561	4.53613673395068	5.0161478240638	5.57147367367341	5.51802049458359	5.14848722652947	5.83182118963588	4.77203879984114	5.76969466772147	4.90021839842241	4.84697344292721	3.55593934381858	4.52024889699667	5.64137925100976	4.87394808112503	6.05218870381552	5.40515935505677	4.54364646868706	5.4845711063102	4.26052057071411	4.09968756078621	4.89385183416399	5.74126532002758	5.96358004358442	3.10020160119945	6.15016823072811	3.19117086318741	4.61057025810772	6.18437948213898	6.21214683981151	5.83785461063813	5.17156340238245	5.73646679177872	4.76594034011661	5.28525961860792	5.59383418495585	5.58123363571353	5.86803682365643	5.92183835490513	5.783516046336	5.49424762543663	6.4031189099148	5.31212429359884	5.90407743409275
AATF	6.38641585366586	6.18876335768792	6.31871470522048	6.79112358980135	6.70327249967992	6.79084790112592	6.5861170560002	7.64313983428775	7.17704407585309	7.46273496331295	7.51268270574648	5.27683181606519	7.17458185221133	7.41184548411124	4.75139558032615	8.04086994722213	7.49140590295813	7.49284250931609	7.60748107221213	6.65931326654987	7.33244684927664	7.58078855531181	7.75967390714361	7.3318911039108	7.27883535189622	7.31748606428476	8.14030843181072	7.53694236282002	8.8179850253281	7.58974992392854	7.44081975710479	8.3239414744625	8.60828487802377	8.75277843828261	7.38961636519614	8.37514935847273	7.26849121121537	7.71366346920937	7.3622451544218	7.38869434525025	7.29153564822154	7.12202062789257	7.2128885855237	6.6382664053613	7.10188855764086	7.2929755820312	5.24507650678493	7.52205831259741	7.61801696477643
AATK	8.52767480038215	9.27416503364351	11.0066248441596	10.0779833246458	8.64410884719832	9.66663782010114	10.0422575033415	9.63572725962908	9.59742410538854	9.29710423959889	9.00910757739953	9.87315682067661	9.50214579761849	8.66702863466555	9.15911900493077	8.10053379528287	8.7858075255753	7.83694731299884	9.72138751619471	8.39062334730921	8.498085302248	8.65418173151353	8.4068904411848	9.07477777733036	8.72156439483012	8.78336539184351	8.85128250336115	9.30424024915351	8.7020020989072	8.58869049630216	10.2652140514783	9.13309178915857	9.12704983689671	8.91515932301445	8.24703585283617	9.09387410011675	8.87526362377733	7.83267745133751	8.74591555437567	9.2070573834897	8.87194925706825	8.96442442076762	8.87985089773592	9.14980358633616	8.64975974872085	8.61457392903835	7.76199086864105	8.61004996742975	8.78437305008384
AB488780	7.74721342709037	7.89254676583125	8.38195751582108	7.71459319308776	6.97977626394495	7.51981036958977	8.79094420780842	7.56530176749726	7.90952300144105	7.46458394787315	6.94588668118508	7.23232673912652	7.71529689461226	7.20042701025443	7.23090131451491	7.43462717181895	7.71588759450114	6.77288831887836	7.7444917788733	8.41054577009563	7.48276060618433	7.39875144847808	7.63513850918329	7.34231785634104	7.41689767917743	7.61094909898142	7.66651816255777	7.8670068480725	6.35749678007092	7.95763414090656	7.12202062789257	7.36344190819995	7.36612599998881	8.2009257134672	7.21931650247283	6.62422919202956	8.72449667338098	7.04051233693493	7.85006937993234	7.58823347475845	7.87100702311585	7.23204012065877	8.01210109072717	7.73878616747289	7.69987578253982	8.04054217116423	6.73806791879327	7.78589992925552	7.06135626241448
ABAT	12.011586417439	12.011586417439	12.387298131539	12.7178679436705	12.0713554340648	11.8802325785162	12.0639656376874	11.8172231263472	11.8666926217803	11.9452661694887	11.7594821439725	11.5520179285791	12.0371779191334	11.2675272861331	11.094565181626	12.2062296521854	11.2104093852596	11.3208523797286	11.5258656375358	11.4906524638545	10.9124696221199	11.5879677556296	10.7075786425037	10.7972330430393	11.1392474118407	11.1222598215895	11.5776080409902	11.0384825506489	11.4716097465827	11.5776080409902	11.5678099327647	9.79118031435546	10.3222302137636	11.1815004192208	12.0882384057272	9.82790083035996	11.4906524638545	11.7152492441358	12.307758585305	11.777269323911	11.9949085320334	12.0030831963005	12.3510168926789	12.0713554340648	11.7334161623528	11.9740854975504	11.6605930971731	12.0882384057272	11.56273919208
ABCA1	7.38900626439993	6.74416351535824	6.19727850673613	6.91331134170126	6.30324213572873	5.77301282445559	7.61801696477643	6.1422180235599	6.33488304635636	5.31776033157854	6.44165658314032	5.11896405422551	4.98650789096	5.89502777589486	7.05661201388943	6.99254501843244	6.78480036468163	6.75752440300989	6.42040800713642	6.57907621272732	5.85162245930581	6.95640544399995	6.3228861972855	5.1822419328398	6.26510562051167	6.89608785724931	5.44332597223704	6.49547613575752	6.19933733341889	5.99016565442255	5.41023784846266	4.98619438745723	5.96998194541443	5.95774232486155	6.72587414945447	6.25262518309959	6.32554777027747	6.53186393873593	6.82793245011599	6.37372752685976	6.79246653923566	6.20455233612741	7.64863305839475	7.33388988559838	6.53265139073407	6.84857348163972	6.73045615139483	6.62290218878768	6.07496615026329
ABCA11P	7.06978041931413	6.97032544185114	6.21652296685124	6.57958907521851	6.80504017038411	6.57825973589876	5.90407743409275	7.05856068745617	6.84990106109412	6.33464316435566	6.70407954231276	6.81855405836036	6.53488684384277	6.73891124994501	4.62223203725679	5.53828512394296	7.16023883849091	7.06331169435959	6.32526681547319	7.24786262976359	6.47279188804034	6.82444426029158	6.00710963359561	5.73208895776793	7.19057351964443	6.36967997637352	5.97204534249507	3.47611566560023	3.25574764743675	7.65468835730769	3.27040306064398	2.74052333217024	7.93334272761881	4.45608753397963	6.96639330714938	5.7599000181961	2.98185786210875	6.52641717291985	7.64381514774525	7.61613404077327	6.92168789986635	7.10856862526856	6.70843556719258	6.49974327535892	7.006620304946	7.47111591956158	7.79178920638002	7.03164474133172	6.50000401344416
ABCA12	4.89447620463093	4.97750259011221	1.98151085192118	4.12964767172971	5.47930005665701	5.65046730913751	5.51637637522223	2.38771719338236	4.19615582065591	5.8147669742759	3.67371409129295	4.14174387307347	1.97243399885024	1.12423787964261	2.8827471877836	4.97620487085631	2.42398041536415	4.14914811454755	5.54224700646686	6.30697149822563	2.24793851222712	5.10205219547569	3.62733875954973	6.44861955460742	2.73598774104226	5.93841186759067	6.01020474338801	6.52077796693261	3.81511268184342	2.00830557515997	2.53617817185984	2.21012058148342	1.67714969900548	6.34403091866978	2.98078851531806	6.28649132027165	6.02324675986892	5.11073977753833	4.83279602853928	1.47777339432391	4.75284391136914	4.98318341044848	4.70405011458943	4.40892621492707	5.51454561041626	2.39621556029001	5.53218513528231	3.6963397564189	3.98613430026227
ABCA13	3.68173379886331	3.27727364092935	2.73660202949753	1.91503929054145	2.99381615511191	1.49011553979039	2.93910410037081	4.04222382587121	3.43589565965839	3.83580867824558	2.58304370951076	3.96704478712416	2.07851779683569	4.31949289593049	4.3451744123484	4.36811183751748	3.51922903578993	4.372945522887	4.23875935611349	4.57982305619773	3.67530976273808	4.28910317401927	4.82598896805875	3.79257028683025	5.22882870049724	3.33343854189948	4.88933092399507	4.50748175745725	4.24898142849483	4.89319854779777	5.72462418390938	5.78060051224312	2.45599993990099	5.69662007659005	2.1124282722937	5.09793307019425	4.33577679912056	2.1965692237364	2.711674551067	2.65985852953246	1.15030277086957	2.55581861231709	3.8999388733553	3.84931347436274	3.87906225773634	3.60794676566766	4.52437077512334	3.0713258698879	2.52673168669157
ABCA17P	8.15838081573187	8.10699220823442	6.93065559862281	7.38931091992472	7.41244972733275	7.35110926535995	6.27472499996317	7.28162006770638	8.06147212347643	7.42148591921866	7.57094065867353	9.04764713124893	7.37538312234448	7.3431435476034	8.37126033941595	7.65525874191312	7.30789883487778	7.28897031252095	7.52142053879746	7.33792702491941	6.77895627856628	7.56255345844699	7.43648018226361	7.02848924429113	6.71865583352482	6.03800953625662	2.91601608469259	4.19427918537223	7.74884570909613	6.43583970417791	6.37849814243954	6.92116644246482	6.48615385665708	7.26257958601599	7.17704407585309	7.14095797749766	6.91710695453398	7.14336402264849	7.3290028708006	7.88751308611722	6.72857136042641	6.91602272052623	5.05104082028319	7.95079155330771	7.56039224966478	7.16138092585947	8.38837412844418	7.14272423548321	7.31282576978689
ABCA2	6.11091858008866	6.8488013421255	7.82372826946411	6.7199475605321	6.02733379029733	7.49500154256295	8.11584982538028	6.97591584706487	7.13109229529583	6.81207699707238	6.71547940522065	7.45242970613095	6.77580352864526	7.01757616310617	7.53753064128844	6.5834342698377	6.46156399678962	6.56473262103858	7.08476185112297	7.46239615975027	6.81499056322523	6.75752440300989	6.40754311345005	7.09795866930159	6.42420915921159	6.69937613941225	7.1543515626003	6.12110830233865	7.09658758607141	6.25186678440889	5.26785239814185	6.76768896013855	4.19522798296364	7.15884271295283	6.74444555527842	6.3964155950639	7.58078855531181	7.16782800944696	6.45142419654909	6.97082037497382	7.25254379506976	6.48163261135338	6.00893409833732	6.85460938493314	6.63423769131828	6.74339109030937	5.39372473141523	6.85696658228438	6.72885800699053
ABCA3	7.76614756332234	9.38676874020722	8.75562760654987	9.3394007183219	9.11065310880022	9.61701966353903	9.28804374664885	9.54412811060477	8.95214723419164	9.87835427495967	9.37490925690527	9.43036128145594	9.19539539147809	9.93974048521983	10.7523188860885	9.71412448049368	10.3550033162836	9.2070573834897	9.81111452128905	10.4486320059527	9.75687179622031	9.43341024579531	10.0522897740098	10.1844844771757	9.99166532767208	9.7277751521803	9.4614335922662	9.41938935608356	9.10952892262147	9.42077763144867	9.73902843608643	10.2815798285614	9.70035110018169	9.11319194639098	8.06459313075063	9.86038498709727	10.0034938393536	8.58062741371613	9.41170809860054	9.02213155615778	8.77638968393337	9.39674967723351	9.42375497576854	9.01074177881035	8.8618628811442	8.92160665232231	6.93121090735248	8.71865609382055	9.50620373773635
ABCA4	4.8648149803003	5.31276129589308	3.02888516176005	3.7575036282174	5.10408999614167	3.24990850100385	4.80815398115113	4.85495786355198	3.55438072635307	3.29571553258847	4.867547410771	4.24610772361103	5.07286440587159	5.00578774913074	2.79803813082866	4.40982465828155	4.25523229901785	4.54444993057467	3.59571253892907	4.7937622508699	4.81689226395179	3.37968469834464	3.68335476114607	5.02999690528818	4.13105233682049	3.46317191720971	2.95206731152571	2.09139316958722	5.58174953199256	5.15675095753277	2.30247859598992	6.38330819352855	5.36359809255479	3.31063206237767	5.02968964265454	5.41099140520939	5.34681267099391	5.05579789674134	2.71809950970773	3.64386696641728	4.83483473220223	3.64763885392246	3.82467328476366	1.82734954509325	3.35322451287342	3.76345634467347	5.82858692671944	2.28645169885652	5.31856623798202
ABCA5	8.48543219811416	7.36642574962101	6.50000401344416	6.53056703270113	7.81657034571373	6.81663596107266	7.37001442846356	6.5925406347545	7.61927010527884	6.86692323934722	6.90253356120853	7.71080144293834	7.38022003950499	7.77293824951984	7.53636102933665	8.10376482082945	6.85954166247177	8.11980686059846	8.0449170403419	7.83231482482543	7.36788493375731	7.73022749294306	7.37511196968059	7.3356856246566	7.64122332836499	7.2269311650164	6.99697425906954	7.91259026892751	8.02132915027633	7.58710469236139	8.22918816038667	7.61801696477643	7.99709531502965	6.66059918663548	7.67625847157429	7.76909647994498	7.36548899503097	7.60596045730834	7.43256875376863	7.35048781703625	7.12677037043079	7.68245515486171	8.13662824342433	7.45610736260192	7.08865380464291	7.15346800821187	8.30777596531206	7.74417489314354	7.11419103826494
ABCA6	4.82360953718889	2.88676608932103	2.14083989172775	4.96095029641088	4.72653155768973	1.93605196058742	4.85222093681462	4.96060125427323	4.5967208313963	4.79273447293945	3.32863901053265	3.65770625933195	2.00309705294635	3.56158321868598	4.64122806355847	1.95561386641089	2.68552317075063	5.31355944636167	2.61670648221702	2.63543045476274	3.09739334409821	4.75214520101905	2.19964291399218	5.59668233822953	5.98652011976999	4.99689076944961	5.60996027145144	2.46701831518596	6.46528482607086	4.16129620145431	3.0204147494321	4.01073111661241	6.69568635104176	7.31543483197029	4.5842451112064	3.0019789005862	4.81720716060702	2.28717035561257	1.54154279224785	5.27790101116828	4.99471763741019	5.52954445693808	4.35858655422791	4.65259312950424	1.71196524383657	2.95088458386584	5.78576688375856	3.52212838500012	5.45073479419853
ABCA7	6.79693228931624	7.32729498880358	7.21122684322399	8.40326900825498	6.67768071223779	8.38837412844418	8.1680596811086	7.33481191810899	6.91947165134782	7.67128510411976	7.31019065546346	7.66221935043769	7.39243065824215	7.11072968866712	8.05126195575608	5.28744488310126	7.20978378363885	5.83009483730107	7.76614756332234	7.76549300172234	6.36015828799414	6.81915274004514	7.0804582208793	7.16253998313615	7.86438103791316	6.94129590767922	7.53512437217783	5.62538420489405	6.01565371465197	4.37554189444596	8.39231239613492	7.36548899503097	7.78210379542366	7.82141206995886	5.76358229183011	7.13784094992581	8.16593229418288	6.80390570216281	6.62206757909572	7.47178576583135	6.82576908222309	6.21266262626467	7.11805437689415	7.46337986995886	6.92513168954508	7.07650758074927	6.58238401735419	6.63721203623895	7.41603457595011
ABCA8	5.33736996267732	7.40234471552474	7.94294342531153	7.86502378885241	6.94316374820928	6.2389535039794	5.33900881905425	6.18309345563739	5.90505846960684	6.52077796693261	5.76778772955499	4.74442317406659	5.3524872704701	5.28150347321102	6.57159153813698	7.52481227319753	5.08781555519896	5.77506038171203	7.95187267800972	5.4283497041889	4.37777424799531	6.58534991452844	5.28228514427155	6.12683939907907	6.68985225742593	5.74335531473808	5.79113016581891	6.32876965075378	7.49993816769701	2.74110261638165	7.66683856761267	5.07926825484648	5.14125255095519	5.19960872433894	6.34594479571662	5.53828512394296	6.97005723859252	6.61702623841104	5.48035897391885	6.71573457457053	7.31252152485464	6.6988548422635	7.53694236282002	5.36524561935398	5.3423307085073	6.33985122711983	7.22018808810426	6.20008565719731	6.84087781450429
ABCA9	5.94348580551861	5.32399420855682	5.25926283105753	6.53785777666249	6.03011968496726	5.85336032006482	6.06798434134523	5.78706759725447	5.68298953054982	6.54533261408016	5.87457896225981	5.62042422647187	6.27075529763409	5.41281429807152	6.00306374319656	4.92336387646583	5.35325300805068	5.84155580966581	5.43161262027662	5.78402407513011	5.46652555682607	3.53085910648223	4.9109389021372	5.45126533020062	6.11069522465501	5.36984449675359	5.68873860251497	4.65874500301853	5.23978006383094	5.87406192210111	4.82798488824477	5.51454561041626	5.47521918204559	4.50912341244583	5.86703157292331	6.25010267814295	6.72669829239366	5.47955524933594	6.55176377367128	5.32529969836738	5.56527933735404	6.23948729807806	6.90225291571652	6.62882517699232	5.8147669742759	6.16094238235485	5.78450174982567	6.68376419852121	6.16362740973347
ABCB1	6.08769860509296	5.89553533487044	6.336503373309	4.74122172737435	6.00893409833732	5.81791981068541	6.75458049746746	5.89827796532746	4.40058673740243	4.30304288802339	5.60367291786525	5.51036168598643	5.19214656139874	6.5266853551998	6.16959608642544	6.5266853551998	6.76768896013855	6.5755910988142	6.03505091714152	5.94942911734261	6.91518394366717	5.23479187929025	6.61702623841104	6.97948974760645	5.15305578459362	7.33129598732901	5.58252959383627	4.6753843665888	5.01556849401134	6.21389147604558	6.82296946880054	6.2413489169865	4.98942934000833	5.87823758633493	6.1698535751328	4.48067168195348	6.57931236174548	5.56925963193722	5.61339942684735	5.83133379824724	5.50784050050678	5.93590797907822	6.45997010211137	6.9711364197511	5.58011949546033	6.15735220828935	6.56206024142588	6.14422132027238	5.79035831948737
ABCB10	7.74417489314354	6.03557450275768	4.77765917025894	4.27728647194958	7.69073947217056	4.93867059483883	5.36926837883232	5.13697290417193	5.73135634782767	5.85998862991183	5.81715412746012	2.92106430999707	5.92808023204254	7.44439158067895	6.77834751308215	8.32042118170232	7.77161101870057	7.68091354043013	7.12254828562902	6.74832025319893	7.29472793931688	7.57208153400902	7.83884086252384	7.57769371487915	7.23429922255134	7.12084154560098	7.66092353666731	1.95455656529186	6.61755817933709	6.64119652670098	5.51666153183709	4.13060579017602	6.87500301332905	6.71277000782209	8.04671553951929	3.44925794736792	3.45248651788002	6.59011921309764	7.18196406960892	7.04657002477353	7.48612131687345	7.26003850397678	7.40003216206372	7.17995265637354	7.150168772293	7.34905861003456	8.30930268730198	7.49654049198475	6.99868280545444
ABCB11	2.32337670291839	2.41573459667014	3.67694951488604	2.77657806592414	3.45413044808407	3.5059770560627	5.13071585467136	4.92758258576674	2.67516743708811	2.21818643679896	2.75039250492921	3.50646400349524	4.2498364729793	1.83176949741633	4.18157732485845	3.44273079131565	3.00841840149454	3.90207131216313	2.58065750875137	3.98300897405226	4.66359971750094	2.94493643683676	2.02232704834333	3.48372928947559	2.38643195486595	3.61647901588781	5.07955202702925	5.45939331877713	5.34763678427594	2.22485087872984	2.55231002579499	4.70140034011156	4.09450345222501	3.59137135548632	3.58868900462715	4.88864885343216	3.95361574828358	4.0169549681625	2.10915879900395	2.3171998236647	2.46172599630294	4.66438299808685	3.2243320205038	2.01620485726021	2.82209452154418	1.92803651465586	2.54047291721259	4.2088036496918	2.52103348073721
ABCB4	2.13856105950065	1.82487280169833	2.33633197347904	4.71991884501852	4.69171816733998	4.09349793176512	4.94471812589005	2.32270809967748	2.39365927869924	3.39495672189233	3.80903480271247	4.42813069631383	5.248119818745	5.38223401177783	5.10923380731514	5.34872625952452	5.20914724648885	4.07403988267385	4.087928842176	4.79347074426024	1.90866300158555	3.24393206694505	5.02999690528818	2.54903446259764	4.89385183416399	3.82245622610239	4.0190045604747	5.03765312841703	3.61855050620264	2.90161956588779	5.04955425401857	5.12698123146201	5.07224932269287	4.15154446912178	4.93280246795436	3.92154629058792	5.0173384941639	3.9251482983711	3.12504262384273	2.35594500278294	4.33845203500615	2.8153177412515	4.45209289669127	4.22512194733932	1.66920325289314	3.74703244220052	2.34950456547744	1.74402856884476	3.87652984026624
ABCB5	3.2031886653937	2.26914346019025	4.46064872088742	3.54776318020017	2.47454076974013	3.21740263179578	2.32139407444422	2.91720919062601	3.68498152358384	2.36421337326362	3.67042690238822	4.41421671531362	3.14150022250483	3.90586294504239	4.3590469536311	4.9211017395643	4.09450345222501	4.26888405208582	4.12251748471826	4.34107376476101	4.20257844742292	3.4094040590049	3.51545714035397	5.15765868445756	3.45248651788002	4.51577215322275	5.20267452023519	4.19192021954319	2.82323839255858	5.93739614550892	4.90125080921382	4.22362350370879	5.11404310246108	5.48799984042266	2.58419129100037	4.59905237938561	5.82730877149142	4.65142763858155	4.35816539410569	2.41118114184338	4.11071323823544	4.22931386572941	4.07776294120287	3.72059983604945	4.13262708561395	5.07985519942116	3.45303508953525	4.25150568958215	3.63795628439214
ABCB6	6.58719817742896	7.30504164790347	6.05421935352838	6.3678071977335	7.24029728503846	6.08769860509296	7.08750265057017	7.12316150768266	6.74499912668275	7.0225817789153	7.5616917610866	5.90612813973904	6.04229336017008	7.63389616370311	8.1240531164176	8.84041403280155	7.77293824951984	6.40073219356743	8.16449908911446	7.35313367479348	7.57297301295739	7.65961380910448	7.01595648832055	6.56035793672553	8.39062334730921	7.46486666502499	7.37383568750213	6.82470804928529	4.844624568044	6.80913873573344	7.72839614240634	7.98181368430372	7.1334445959219	3.31217061284682	6.52231833467359	7.1273251001906	7.14066715380959	7.11805437689415	7.09632409036011	7.46756883336083	6.94129590767922	6.93688432247057	7.45329031345153	7.20774308759378	6.89200281001113	7.03681462159515	6.79666664235946	6.80226028370098	7.1691738963506
ABCB7	6.55230450986161	6.79428152264455	4.69240132641389	6.35861995339704	6.18309345563739	7.4171840335065	7.57456196540114	6.72097129468419	6.56762877043261	7.81564226902695	6.62127144006421	5.60112393527386	7.59786348996782	5.86124102758768	5.93336236496241	5.80511466237691	6.50337412035545	6.31165464968651	6.81638551336061	5.6690917814269	6.29331210886291	6.39422539651703	6.31871470522048	5.88785843735374	4.67608813347988	4.99162277674332	7.06221047726667	5.96693036296027	6.56337722434737	6.30855496503037	5.91929694942486	7.68183660199762	7.62836666339649	3.57589722222269	6.20929523283267	7.63545034088307	6.32265473228529	6.61062843711651	5.87525429652984	5.89420977807447	6.60119464234736	6.28001965342569	6.63368074625575	6.04917295098157	7.0914468333796	6.18228083094701	7.80078748471676	6.60525056600901	6.67529363044144
ABCB8	6.42244826754393	6.88042971295847	5.98304290564507	5.47367438433906	6.52446229647233	6.59011921309764	5.1624445163669	6.8373991001113	6.97510463903089	6.28964683842648	6.31715176779636	6.64858295402279	6.48007346478735	6.09369127658132	6.76516013204197	7.39594508570618	6.51446065548594	6.27203570161501	6.58983825007041	6.79666664235946	6.50256900962394	6.26356927694022	5.79644882427033	5.9483670130002	6.94805509688681	5.84726974500116	6.7339779360232	7.46995344941798	4.41816215959788	6.59988331592091	6.56892870186757	6.53235981806835	5.72084824714669	6.66940526355943	6.44939366437896	4.85848615242235	7.02148321018379	5.76223004202858	5.90335408853678	6.78787688002482	5.75041858019059	6.47870145522634	6.13735841503906	5.85237113272866	6.50703021939633	6.14859496516355	6.1656684575795	6.13176852681206	6.09551959570853
ABCB9	6.14477674291883	7.00064107283239	7.67780264291127	7.01044611665351	5.77377395591097	7.52389985980059	6.1000374211337	6.03528529589138	5.90457702202664	6.80913873573344	6.91630583289527	5.36748453382387	6.72421430638297	5.80801195715365	6.25362704107238	5.86381037850207	6.7471968567026	5.70441692931297	7.03992026091805	7.28190710059997	6.54476607335361	6.21850497329052	7.18442265304806	5.98966024655938	6.66455947100627	6.28775632347729	6.28023528507986	5.48273337335024	5.73965319508684	5.39082689261481	7.39047185050104	6.18335276150757	7.31047862457488	6.16094238235485	5.94067477983759	5.91370226960345	5.1986937640644	5.93789865800964	5.86751433459225	6.66301078050585	6.36678359480572	6.41831034719382	6.30120390722614	6.51051152901799	6.24486533616533	6.36169626145734	6.32876965075378	5.56764811813747	6.47632536065804
ABCC1	7.447600278773	7.86633749664035	8.07404701412301	7.70860454702394	7.38311482350318	8.60655276859119	8.21768708184806	8.15587002299152	8.32203294666314	8.59327278054628	7.52451524551379	8.77775783199599	7.93025999635913	8.58404871597308	9.1324765980856	7.45610736260192	8.07000285361372	7.60388525267499	8.09496203487084	7.29531368925486	7.84115519080784	7.58524010381039	7.86869525341043	8.05876074920481	8.18337814661636	7.75494567548046	5.98808811080368	7.56738477585904	7.30395555442356	7.40687571882747	8.36816046000193	7.48993528644906	7.29594042693434	5.54471399592006	7.13286391448042	7.08126777777202	8.15437019521097	6.99152014837764	7.48850907735916	7.47682071167759	7.46723868811156	7.2269311650164	7.9699957948083	8.29611972356493	7.42008541359127	7.33448704998949	7.66901517653774	7.20922528284717	7.24285835942637
ABCC10	8.89488463283415	9.21221038222113	10.6274104922244	10.4494105462365	8.30820050828561	10.4885237229684	9.66849935044667	9.3549312988993	9.21087343773423	9.29847575152787	9.08979328494106	8.6029393020888	9.23314112438985	8.01396560676393	9.18848055130494	8.8995978917543	8.31777309903879	7.55629849419392	8.9735703717612	9.40346594634565	7.82173632646574	8.3394973705228	7.04629716853744	7.38869434525025	8.50520126107529	7.8997058034383	8.49301775202392	8.21957453056475	8.38269568244026	8.18228072007719	9.56890768326226	7.76645014713493	8.49179713397693	7.91019895777577	8.11980686059846	7.72905555784236	9.28181594447052	7.60388525267499	9.41938935608356	8.9802433147494	8.6656360553104	8.66089698330624	9.72053130120486	9.32543357526395	8.40729093421639	8.35162411169591	7.86404187583874	8.4037059793034	8.060828546455
ABCC11	4.66583117737327	5.1386488811264	3.24095249029968	5.66115851291587	3.54666528813459	4.74962955089527	4.38792199342562	4.69387106025534	5.32165844361536	4.34385969678912	3.54556718170917	5.13123654182085	4.31256952345037	5.81304295157092	5.23198677229347	5.36009539683742	4.02557972181369	3.87121345750993	5.06033064194527	3.61647901588781	4.89795572944447	4.18412812581026	6.30697149822563	3.74869462373466	6.09952542967242	4.57869102203703	6.03092727541634	3.92779602213757	5.04389995780726	4.85706725932729	5.74074732307802	4.17321729418485	5.60141407587762	3.40139379707682	4.05234461311649	4.63237001292164	5.00578774913074	5.28916622122813	4.50866925086308	5.56082503942144	4.2839770162428	4.21135893878266	4.04623834646795	5.58916960996923	5.20972642233633	4.98619438745723	4.54751379965903	4.70481475921108	5.15906343640315
ABCC12	3.04808646333867	5.6940780573699	6.20030508380439	4.96745228760311	5.67562660045695	5.14332932824161	5.12192322090335	5.05136090965371	2.89113127553355	3.76459925782622	5.27280864697534	6.52304375935121	5.08660283271725	4.65801477724632	4.69064462934511	6.21571874041317	5.84521952850583	4.86973794147489	5.20483464942217	2.64933882304218	5.12071572588614	5.35495164478262	2.4375692119518	4.5967208313963	6.00073446512612	3.47216210840104	2.94672162710073	2.90330617877443	6.54690554500378	3.87814056991988	6.60577194786868	6.27203570161501	5.55645743017186	3.7006838457973	3.03595251265303	5.84674272154885	4.90968232538006	6.2372101264044	5.25475143746963	2.35211349631952	4.41115632411498	5.84792918365398	5.62918596007466	2.15463692474221	5.67960091515828	4.78389864015145	3.17756233648444	5.47034583931895	5.29798127373927
ABCC13	4.57505080942618	4.61797609848398	4.44910294647135	5.0271607824071	4.89319854779777	4.05234461311649	3.81568590284913	4.32969263760345	4.69273714846016	4.22651718854407	5.09942363075888	5.17063194340327	3.72662055445238	5.14097312749226	5.0143701126055	3.75133425416271	5.59203234108957	4.31949289593049	4.53956903586537	5.77143626835645	5.02815887442317	4.48437225291702	4.46701611761454	4.69766615964286	4.92303199034223	3.62684130763812	4.46613871274237	5.47841730078493	5.10616139490606	5.28944785835395	5.99400634032394	5.76074411934186	5.32690897559711	5.31831405804	4.72581856000315	3.99036719360405	4.34427566363262	4.18358455016158	3.93464055370111	2.92550928359969	5.16442214236112	4.32210309635959	4.60145812572344	4.25807069270878	4.82629033427603	3.35322451287342	3.89199484373062	3.88182577472165	4.71708846445101
ABCC2	2.18179098545011	2.09057964642981	2.02470374909286	4.87117814179369	1.81447180201911	1.7853746845642	1.85107489400442	1.80967927719092	2.02980183007048	2.05038901317113	2.08661891577241	2.97739170675618	2.31461098731642	3.34878835279137	4.92401615640488	4.52755570675212	3.10831602166574	2.46637829687421	2.0752616647371	2.05794099767281	3.14585938030167	2.44804361455424	2.7388208837983	1.85648961669982	4.70328171678129	2.05530688639385	1.46760907013428	3.87121345750993	3.04541749020584	1.94070889545162	3.14150022250483	2.87298612751279	2.24087037046303	4.85528539758017	2.09540538984675	2.10260192415284	2.16325308256721	4.39271285463641	3.17080154297286	4.16478185118453	4.05846561775175	3.21897389901214	4.96060125427323	1.73457184370955	2.05282300158599	4.32393196009258	2.08984096212893	4.83450162282316	3.46585388414039
ABCC3	3.0592200294424	3.65152968445517	4.0965375328184	3.64278121226732	3.91124910377961	4.54714810870557	5.0847211993517	4.77093525960363	3.58336804842016	4.64441178385691	4.50215477393713	5.56501053434474	3.35379991362527	4.13754948802113	4.98749922836788	3.59355470732574	3.21950185270448	4.05789328365772	3.04928531519742	4.67792316329799	3.81343211584127	4.57941453529777	4.46064872088742	4.4499333809257	3.18848882322273	4.40435407680199	5.71323108825315	3.23023095692104	5.27180177142048	4.32254230230887	5.06545747663619	5.00310240580343	5.03157492964307	5.82652427273682	4.30573440105097	4.16522698803435	4.45569114574189	5.74655202867143	4.24610772361103	3.8620585459387	4.59251359726453	3.29289251101453	3.92722746079894	4.63826660039842	4.05644317901122	3.57536872328279	3.44429236356156	3.57200281906941	4.55991133609724
ABCC4	5.28974215196317	5.19134485078663	3.44714025942942	4.31897031497967	5.75463064226914	3.58568997826812	5.20797063275214	3.75294885805712	4.84330220196462	4.71588449735862	4.80815398115113	4.81305981481	4.70104866552126	5.27334357671904	4.43597617643611	4.66059189549329	5.16383764846955	5.57483437728952	4.88496827213174	4.62850801205991	5.08629223821383	5.18107647914844	5.18052645045431	5.32292437814352	4.82150506050359	4.91594360577747	5.3470919063186	4.95940768211422	1.73602279556154	4.92788341683501	4.9884735595338	2.92994773924488	5.57829372962451	3.93415586674584	5.49937490566291	4.24709446074586	4.3719808140159	4.18013471193183	4.27168391793364	3.7439541657146	4.68464623504627	5.37233640598175	4.68798690425401	3.23390581063956	5.25308338220733	4.67982098410265	6.62720677974991	5.80414964622002	4.59055680333844
ABCC5	9.80625579881438	9.72863351130186	9.41325247235679	9.88845774998869	9.09578626910654	9.3394007183219	9.34645909279815	9.30052823320129	9.68689916320602	9.18490921316515	9.00445185003205	9.00568254982202	8.89641810724869	9.77074446816136	10.4151947213093	10.7171238598903	10.0547905314432	8.85702479732327	9.97551197037447	10.5662147213202	9.32760164718941	9.79818870369311	9.09029866915447	9.53472553061955	10.6381239246828	9.27201661525765	9.86886074459762	9.69039987996026	9.91003577163228	10.0258913904767	10.5095965075394	9.45610105976837	10.1388812538002	9.82981800191285	9.45105941800045	9.37180146074295	10.5598417356404	9.54830574487799	9.45761475716664	9.01460413511163	9.41008670873786	9.01518365663546	9.74207813230579	9.41249658111715	8.77735064779604	9.0975702101068	8.40409256163119	9.06394850804958	8.9573162812392
ABCC6P1	5.55106170844575	2.81182551518335	3.05863224604051	1.96021075188329	2.32754462024182	2.96872226951394	5.41338395065727	1.92608075317343	5.11604100477268	4.97337668016612	5.03619585629694	3.64328141937875	5.46577760952263	2.78072673643318	2.11403658643098	5.02968964265454	5.11867278980266	3.97933715017949	1.80262455087538	5.63099047610566	3.34044250820694	5.64475843243493	5.59848036911359	3.67918366380506	3.28261937803296	4.75071861409594	1.65987364098746	5.70343548855736	2.67930159762591	3.27097030482904	4.30983746840952	6.8373991001113	5.70995356719349	3.38195260422315	4.96837555863402	2.50309628495086	1.20905051394155	5.07286440587159	4.90186179978213	4.66816238712848	4.96187306138011	6.53031659818573	4.89855015155519	1.72060098527793	4.95050883817853	4.67043304849286	3.43094120747216	4.40396033072291	2.56645658483147
ABCC8	8.55093374229904	8.5419871565084	9.39034890750911	9.3975717356552	7.93693639740993	9.34576134272667	8.38910764936624	9.2902714402074	8.57201547251298	8.81698783967282	8.88128359641956	8.48719690580466	7.83755663608401	8.13165616443864	8.81448993126424	9.16422617089357	8.0094932791098	7.44081975710479	8.39062334730921	8.53583198023594	7.45525926239501	7.96407253292576	7.98293839420739	8.26445333467774	8.31271189689882	7.76645014713493	8.26520052863121	8.26363012985358	8.55574028002732	8.77687491362268	9.40126082804288	8.42931055713709	8.88128359641956	7.71048797737113	8.25689092565237	8.3661465590194	8.9075391810223	8.13624840889578	8.38910764936624	7.99297471369433	8.28122622793646	7.94230286058448	8.62278223245616	7.83787328925446	7.94592794465042	7.82570705822463	7.56136027168756	7.69606700479505	8.21341816095218
ABCC9	5.12843974298015	4.27030777569956	5.38888503998303	4.83925676657573	4.59055680333844	4.13847407693652	3.85147685089153	2.51721186766698	4.57869102203703	5.00213355017982	4.45649651454436	4.63901353286868	4.43860491927281	4.31714768777464	5.10379936073423	4.93406742521853	4.53247702087484	4.48478884027109	4.87293046240907	5.11749897221532	5.15448282797409	5.02474341725654	5.39424865143393	5.86779225665298	5.55429736842819	4.52312507774796	5.07774936440556	4.65947300152318	4.80425451001284	3.7439541657146	5.92505785587203	1.94987879454208	4.41726877405412	5.26063159630742	4.90744128615589	5.48007025607968	3.25152456601398	5.16383764846955	5.71876145169756	5.06545747663619	4.39761061869201	5.27063764451919	5.452031299295	5.16661691342692	5.25926283105753	3.58689806614482	5.9793776764707	4.39626585165119	4.84398120270353
ABCD1	3.29068631713029	6.5834342698377	7.27362620639098	6.82184909309772	4.95020998066212	6.34346500556491	8.3046553367058	6.74162520184022	6.19300713139351	6.7152189043468	5.41201278065083	6.55230450986161	6.46156399678962	2.08096791931865	6.5028488747534	7.03742136281041	6.17037824527459	5.53975186183137	5.36668512798722	4.19145618793202	6.41412025468314	5.07104877075404	4.18905724660955	7.45876086880898	5.45152201506569	5.87958826271142	3.51545714035397	4.42813069631383	5.2494330146644	3.00518014708036	6.28182099355906	4.64700535286017	2.84007176252862	5.24480356227431	5.31384950124626	4.19522798296364	6.91044242992929	6.64833380715438	3.14848406633992	6.27740901306228	4.82116720546519	5.94711435264403	5.96408028710282	3.8486981709129	3.72445327834883	5.26838827667706	4.88702734155575	4.07888498192116	5.04869836003823
ABCD2	2.6891451372616	5.01857869802792	5.34872625952452	5.00310240580343	1.90173644012127	2.37895538064902	3.20373527433565	4.32115378111632	4.96002512420216	5.1841746304408	2.53856548286841	5.51271405266246	4.46017828456352	2.26914346019025	2.37753418880808	1.35965548460298	3.68335476114607	2.33776031109553	2.65186360582427	5.08251824221495	4.89930202752602	3.76518981906812	5.42521295690768	1.60619548496846	1.16590955635624	5.07408450415593	4.05957653970824	2.42075248056589	1.6295984315188	4.98186781115949	4.40146820007837	2.98670744657293	6.48772961157862	2.98728604832767	5.23028941643307	2.91990712212986	5.16893436501472	5.61751468769571	3.54989080015235	2.99988714162747	5.04983030686174	4.59364425910633	5.1624445163669	5.03157492964307	4.25858194266469	5.09075495796662	3.79313490208474	3.78840948694217	4.32254230230887
ABCD3	9.72692146567474	8.69319292147162	8.95050501161887	8.61497731236292	9.36294071570192	8.47505291891322	7.69220876718209	8.01823282823459	8.87294334672984	8.43557242515159	8.7249536878425	8.41557339694435	8.75760590073512	9.19343393957868	8.75049422625403	9.42077763144867	8.79138851152632	9.06394850804958	8.89384491501802	9.04124604372388	8.79138851152632	8.98132548495124	8.8707766348804	8.37905040008339	8.76218582090113	8.59458653401669	8.06525990667555	8.57425087668185	8.45977724436993	8.12845620079043	8.05126195575608	8.58200454148849	8.06965852003636	7.89254676583125	9.37761364638558	7.72350700440388	8.03699606158816	8.45279857086619	9.20893645924138	9.02880218671817	9.1980329050899	9.29585572518974	9.90222655433365	9.40346594634565	9.13931699441994	9.08433039642063	9.07354692361181	9.29646015284212	9.2748323360331
ABCD4	7.13138721401674	6.75344750679782	6.5877446545051	6.77344591109658	7.20633638996625	6.72396951605014	4.39271285463641	6.39270481589424	6.26432237350996	5.61102120992204	6.28312630508811	5.30207231771368	5.93163262406507	7.49438060794317	7.93464838047415	7.75138942550771	6.89743971046085	6.86820612503566	7.21096089393365	7.69378659929398	7.27936245699316	6.74137527925484	6.53007368067884	6.85641343527279	7.31047862457488	5.9437057422597	6.74887550585143	6.79112358980135	7.09032814307686	6.06726371739826	6.93374403085982	7.03025494564365	5.41099140520939	6.07470197452703	6.90464205517744	7.10670198902266	6.82054169054395	6.96173483660526	6.39245543924873	6.64910033657895	6.68023035963719	6.97921207864854	7.71493737894151	6.42315527017212	6.41733344818671	6.38533985529222	6.58637382090623	6.99811841070639	7.13506185274883
ABCE1	8.45398190361551	8.55185452914486	7.78710334965812	8.18698843518321	8.4719813368287	8.76160214176537	7.37296112336837	7.97725216584956	8.15157727602758	8.79744914265364	8.35794882063231	7.91631573078493	8.4500244414528	8.98639351306267	8.546714624457	8.46109765349436	8.60062357675932	8.57837315435476	8.06291303969553	8.48076674216637	8.66276919141474	8.46239788216032	8.40934909768336	8.6739615508968	8.73866806493449	8.4719813368287	8.12369071836452	8.01123395344672	8.41596704354511	7.88751308611722	7.92275411604278	6.89775716614278	7.47445060389491	7.19394275399894	8.75277843828261	8.173908519188	7.2537976965356	7.93056519892598	8.45558159954395	8.28795808342445	8.27273699222778	8.21882266169879	7.78083194187935	8.07522150412498	7.95867654487963	8.04943608222106	8.97463371882143	8.68686767143202	8.01681313743678
ABCF1	7.60596045730834	8.15587002299152	7.56558647979022	6.8521286280211	8.55750864766043	8.02903421667286	7.12485856375406	8.63390792973992	8.34485611197878	8.41723188399078	8.40447331700517	8.18518304790862	8.6493393749662	7.5502348854091	7.8932290560497	6.70515293028756	8.33793523284972	7.89839670812637	8.25021407614134	7.55294692266952	8.28726943942317	7.99947632486	8.71723788479071	8.54625607548509	8.45896996877536	8.57116889270572	7.80493063694971	7.17937817226829	8.63751642982316	8.71051853487444	7.01869651243539	9.36727615087083	8.95384672769027	8.12878166085517	7.71493737894151	8.92704707062742	4.83140416363696	7.91935912795561	7.57769371487915	8.18052730396182	8.26960503471287	8.3606828451735	7.41216367683295	7.47682071167759	8.83631305288828	7.96067015454497	7.23090131451491	7.79800599415309	8.45124796054104
ABCF2	6.44990506704377	6.69489674098928	6.1721443239003	6.66405994157544	6.70595581880877	7.08274885465409	6.66455947100627	7.63932610798911	6.85432272618704	7.2365378474726	6.98697807610323	7.13225401211502	7.12403515101251	6.98610754119024	6.63474010021508	3.82004060299019	7.02879688560085	6.91710695453398	6.25339627925513	6.86641253382568	6.93145068159987	6.67452181663089	6.84776030869355	7.2241328461483	6.79479301461868	7.14787434753773	6.71196153493768	5.91347160790311	6.10309659049106	7.56406490310783	5.56157342458033	7.41952192806738	6.96975652230496	6.88128763537053	6.55880774671217	7.35048781703625	6.71758903646135	6.79246653923566	6.64249088420637	5.89904909408758	6.79027619652465	7.07486262466427	5.67882881416743	6.38698347140578	6.96700824803043	6.64437703447083	6.55502486626335	6.72942686593469	7.06634974923793
ABCF3	5.56791741794988	6.7013584157652	4.63163989724773	3.82299748040784	7.03276348169446	7.84804253553793	6.1746915157047	6.08338008736727	7.30190946039675	7.57094065867353	6.71652410469694	8.33712277720127	7.15151303922102	6.32973793072074	7.6289610619132	6.53056703270113	6.8953015335556	6.49547613575752	7.20633638996625	4.43679265813087	7.07679447978527	6.85668039919158	7.16253998313615	7.13561580785437	6.52641717291985	7.23715762179205	6.61090348428503	4.64700535286017	5.2307798893449	6.97482752154699	6.63548242696164	7.86438103791316	7.71964200571617	7.13668392562604	7.1933710030495	6.36834617211246	7.5616917610866	6.60363698740951	7.20952112412388	3.98556463136024	6.81613166189149	6.82930423213995	3.39334666107466	6.89279213081028	6.68825199916518	6.49897898692146	5.04234378425736	6.77110534184186	6.74614457599089
ABCG1	7.8583297266728	8.38061926705292	8.94363381059685	9.27901654308419	8.04338587450806	8.31742688659114	8.60960905368721	8.32004563195192	8.38061926705292	8.65942479993415	7.98115951432867	8.59190036885881	8.27785808187917	6.76741287887458	7.9027282908229	7.70728288927813	7.30283905673263	8.57979210841729	8.3960320354751	8.27785808187917	7.24731378539283	7.85863037612773	7.05633093147077	6.63315890772042	7.59124036896483	7.08750265057017	8.54909319120738	7.73775331451431	8.31615305166682	7.26734234911259	7.7684072205534	7.66157258465789	7.40003216206372	7.58881817645663	8.16987875875931	7.96550128438056	8.28418271153559	7.84667973685858	7.8789567417604	7.52205831259741	8.2411819010969	7.29707916449015	7.43287507733932	8.50995260930757	7.69002535452274	7.75213838641383	7.99535294768726	8.02557337535107	7.74290151671341
ABCG2	7.46605793887003	7.45381742093096	8.0683005656869	7.48934912441087	7.11638936887047	7.2614264702791	7.98181368430372	7.81310323619362	6.33408552730655	5.67510053261282	6.52030048651175	6.09446777024994	6.67106134553356	7.32990001854194	5.22048228180382	7.92718359780017	6.51873614152216	6.9019904234547	7.91631573078493	5.70915608608298	7.25590133202898	7.28388446332564	6.35465625679219	7.97725216584956	5.42628742417747	7.24848526677924	7.29594042693434	8.19289228119425	6.63038616933159	4.86883208962934	8.1522827539795	8.02234718931348	6.5758392255916	4.4030863239449	7.29840550544407	6.74212734992166	7.49311785861426	6.62370645636061	6.48267827541175	6.74499912668275	6.89339943825	7.42454224377233	7.93368720528603	7.62075374857085	7.31875048730552	7.42896047140163	7.82503597452887	7.00240907731644	6.69039311378543
ABCG4	7.28677868479847	9.07240218789797	9.62122700834313	9.82179405004302	6.97564789040821	10.2077591191111	9.81111452128905	9.06636540532512	9.33801788139123	9.45315504506526	8.03283525284072	10.2476962446294	9.96506364423796	7.34455214545681	6.94725021483515	7.62231501479543	6.96500292970299	6.84087781450429	7.59724891156674	7.85290557905008	7.11446566868501	6.62447108409849	6.8382209777683	8.27469790148729	7.39565409450464	6.17725755803138	6.53186393873593	7.93231573879248	7.34455214545681	7.55689246567047	7.49867068779163	4.495792265507	8.06866738704397	8.14357223227587	6.99923564621546	7.48062002516392	7.65618193918933	6.52304375935121	7.34905861003456	7.79300339432759	7.00491062324153	7.48062002516392	7.8636869412335	6.86557928345024	7.40176596979152	7.53116386187087	7.55770643089286	7.50966893259248	7.38961636519614
ABCG5	3.5962757717544	3.02573005182422	1.64349726377879	2.48331822092153	2.96119460617132	3.60579768459773	4.42388541377678	3.3100789426325	4.06833823659144	2.36080575112095	1.4398571643753	6.39962071664589	3.08585559599106	5.85774247020869	2.38107725152133	2.75423658449805	5.74101718656334	5.49608362064513	6.04617879870879	5.14706263020726	1.71363303381755	5.84621093636743	2.52937082772272	2.49599189993256	1.87491225698666	5.20350467160423	1.67868865601689	1.61565067306087	4.42642574971603	2.04718138636489	4.28910317401927	2.21818643679896	5.89113345111672	5.86176181508074	1.93977957053992	5.79237509707909	4.07091033317907	5.93764923275964	1.82175560215192	4.60611274153454	5.0436222444876	5.22640379709841	2.47753315606253	5.56130689629396	4.86110980202714	4.07248805103375	4.63003541688802	3.49827273245845	2.8827471877836
ABCG8	3.51147547738327	3.74452434266843	4.59290122876703	4.30669955970041	2.00048603009847	2.45540577186236	6.66217577888732	3.87952984513271	3.47499089005239	3.11258768145066	2.49353299925832	6.96612022573674	3.48979536569786	3.29664711477334	2.96872226951394	5.64396438119279	2.12905262034299	2.55104975606885	3.88825320594401	2.1462432868313	5.68092378402771	2.99221838797789	2.55637652428307	3.08101701209135	2.79091379131845	4.21623472592041	2.69510298353872	4.7695068490213	5.81622071710762	2.61785355981903	3.34211525054455	4.28165838115502	2.63356929865808	5.38300194420995	2.52041066584718	2.56070104005789	4.42565368014067	5.79360363345657	4.85637626571429	5.41201278065083	2.9784527835331	2.8471376686142	5.20995585138403	2.82883337213007	2.61125609101556	3.63347299182165	2.27376693742129	2.40228228428053	2.59681076251684
ABHD1	4.84433758856044	5.7959136675812	7.0914468333796	5.92445952645088	5.4909606177447	5.97430631284473	5.79697628639854	5.49684711215289	6.01518408162849	6.23223348693463	5.33212856999047	6.11478402941372	6.08769860509296	5.51298466585619	5.8214467317252	4.81657022444637	5.13417334914003	5.51144864125617	5.45757733797726	5.11377779112818	5.93163262406507	5.57881120320344	5.69377645026288	6.18079473006254	4.99471763741019	4.56263796833363	5.79852938995128	5.51323474226064	5.80561190939677	5.3049963187352	6.48189519218671	5.01098048849003	6.23201207891556	5.91492406448202	5.6839774637904	4.42388541377678	5.5515500171899	5.60475351246881	5.48172782106802	6.00946711286907	5.73184083130656	5.07836487995902	6.0715491959266	3.89935863505259	4.93019482305369	4.88358157557938	5.31074197711469	4.75139558032615	5.29884490741104
ABHD10	8.49301775202392	8.91250832864263	8.89741997783245	9.15043270644276	9.28116437161773	9.31044791388249	9.11065310880022	8.88884830141883	8.97635665505103	9.32695388700126	8.50821816761105	8.93483952222032	8.85653222398839	8.88555542037919	9.14457648261161	9.02267817166146	9.13812686305562	9.12894180796298	9.45170842796199	8.77449295138855	9.21823075747195	8.97123924415248	9.46379241708377	9.48773390226054	8.72012005379884	8.96672928968133	8.82111265837	9.53554983738946	9.43492403719871	9.53472553061955	8.93162751614286	9.78114933383519	9.43193265704864	9.60772304604625	8.53493647551454	9.71687767281204	9.36294071570192	9.42305062878245	8.47289659566676	9.23314112438985	9.10659686432434	8.94363381059685	8.78235451008627	8.78693969256372	9.11188844959607	8.84913100977487	8.75322125544501	8.62847366591982	9.19282676872886
ABHD11	6.06604438441303	6.48291336558663	7.08185520926957	6.95083828308068	6.15341516687777	7.15292038065911	7.12936381096295	6.7453021095614	6.58957835550008	6.78426983712289	6.11069522465501	7.19545131714294	6.49317093988332	5.66244244524258	5.80925622084347	6.09239323107809	6.66911950958219	6.40101808528351	6.73531298369615	6.9041350682133	6.1739662340797	6.25389608369017	6.28076379214208	5.66430387611461	6.30042729914085	6.41276321957138	6.20980097300453	6.91204130673605	6.49152691136083	4.68464623504627	6.4488729371927	5.34980741730226	6.42763462889421	6.3678071977335	5.92206948848231	5.77807394611463	6.10712119449761	6.90385108364784	6.71196153493768	6.47431571071234	6.92399626249868	6.4130661398436	6.66455947100627	6.48111903654704	6.70407954231276	6.31091457778469	5.24753332784305	6.1721443239003	5.41959817013931
ABHD12	6.94644200196638	7.61865130455215	8.7656487601981	8.6493393749662	7.17056380314328	7.71493737894151	7.78493007601692	8.47246076188132	7.90783234447186	8.47924420399673	7.70792186703143	7.88122149778907	8.33405281258375	8.29190526693206	8.08477874600694	8.00822684280902	8.3216498317729	7.23261014893056	8.07215514001557	8.19475458877601	8.44457479565274	7.95867654487963	8.0423073777103	8.19034622016372	8.10376482082945	8.2236619765184	7.55975038933997	7.18649998874284	7.3622451544218	7.60931331566534	7.63771829052816	7.84469541900552	7.76327768673822	8.28199449128161	7.05107927291983	8.10120891160007	7.0603235053924	7.48246065099756	7.36344190819995	7.44318991485443	7.86767984017119	7.22214918883595	7.26117944528782	6.79003703069752	7.42481444045113	7.28897031252095	7.57487257201457	7.38900626439993	8.03087876696636
ABHD13	6.86584580818159	5.63353996941188	4.52102595674035	3.97227380699092	6.66349193978484	4.7311946165171	4.03238056623704	5.67757016818839	6.04252002901441	5.22352186805078	6.25138269372083	4.87117814179369	5.09942363075888	7.13257642235718	6.42653903500025	6.46132327459304	6.37018518789231	6.38558766206142	6.05623431887903	4.72617598230645	6.26219246934387	6.55449398746258	6.05070031097918	5.49245176226099	6.58112871114989	5.56211804014654	4.92272754078792	5.93739614550892	5.52830530635218	5.20542449317807	3.3876825866549	6.05932160889877	5.85470690608711	6.06032720214325	7.29707916449015	6.10689411735214	7.08529148054431	4.67271837843061	6.01925570319629	5.80972939672495	6.09208943568477	6.6282683070515	6.2852153600949	6.73942428885093	6.69408713352774	6.41651105113331	7.76394975592904	6.92951061122503	6.63368074625575
ABHD14B	2.82662977069218	6.64328523727879	7.15098020333	7.26653848563719	5.32425359710295	5.41751302792531	7.40176596979152	6.83598656352052	2.92217743152533	6.59365232036716	6.78067649025997	2.66568163719335	3.26598967267737	4.86550757452674	6.2891368282773	2.72802841079943	3.88393752019365	6.2066718801818	6.32240912042523	3.89247258022244	1.96201185800854	4.87844203551306	5.88471941817561	2.55468488591154	7.50023469146626	5.73889644794952	6.44484080088274	4.58464182012571	6.90696640444602	4.85603027625275	7.10131581333734	6.5176267379419	2.81303496940553	2.60824366168118	6.15834607005155	6.08465498328848	5.01006700258844	5.92276974493247	6.37555490244473	5.35354354041417	3.54387365722433	3.95881236223263	6.38909246629371	2.32006912575068	5.93536312911444	6.06009734830474	5.68722809892945	5.29911997901728	4.27873354208889
ABHD15	5.30720896368153	2.09371019036928	4.93344259334795	2.31598517638727	4.23825529120352	3.35718307867087	2.33776031109553	2.60469806721076	4.71515139699286	4.65219161282484	3.2031886653937	1.54545194596774	2.7961938589245	5.17440805669336	2.22185558313467	1.77639988774671	1.73457184370955	2.80760757900524	4.35816539410569	4.6786711813873	2.75480991421603	3.85771282836278	2.78871303431601	2.10188300743601	4.89583607910457	5.05970734008658	6.41541003974036	5.16661691342692	2.96872226951394	3.06486627190848	2.39426093067908	3.93249191830125	3.97068612147081	6.05674823418292	3.26066869597673	3.67530976273808	2.62218551927097	2.88558363844304	4.53366858280927	1.87378512915372	2.59925372693842	3.6019064717783	4.55381544930177	1.598705417414	5.7946236777909	4.55500547642919	6.93065559862281	5.52615454437044	5.97300353256642
ABHD16A	7.4599834781569	6.94316374820928	6.50157404983565	5.59873666951851	7.61399283672393	6.64145582348552	6.55421992514904	7.24029728503846	7.12254828562902	7.17335337756712	7.55629849419392	7.81784662029329	6.73638313410608	7.81657034571373	8.47631540189275	5.1561876144507	7.803027127928	7.21515389331258	7.70950911635054	6.82576908222309	8.05462577064586	7.64833705448832	7.73937358577204	7.6848815531075	7.74417489314354	7.88156493784972	7.78400698455806	8.14761098365275	8.20602479248079	8.02657303723642	6.9872718501739	9.2323857913759	7.92476637033357	7.93197333826563	7.49110820308827	8.82731100245243	7.77261270508243	7.609052595136	6.82687375633176	8.27586106204967	7.82677807929634	7.51599555701657	6.99063774832476	7.16077247585041	7.87063855988429	7.69573452036475	6.9872718501739	7.46115041936134	8.20889581678961
ABHD16B	2.12228189794214	2.14470902095214	1.96751870165416	2.1124282722937	1.86953680174736	2.1492006578913	2.24866227066726	2.15911956859224	1.92707719777205	2.03255292026073	2.2401778985153	2.13778376670289	1.89555261026187	2.43163012169389	2.35658230062445	2.49151900301142	2.90051176478721	2.26078048743142	2.17437436846688	2.79965161216578	2.01106079579819	2.4338148101109	1.92290140120874	2.95851940834525	1.91719655364776	1.84643036558226	2.96166771800975	2.85777093921201	3.22710482503491	2.6100828018828	2.9149125217489	2.55172120975561	2.32688677366548	6.38435869522613	1.76496135409655	2.76523462274918	2.73598774104226	2.49029738041422	2.79965161216578	2.33291648459028	1.99519852645365	2.24227052670204	1.87266976956774	2.09955844541123	2.31401708982971	2.01700007554911	2.43883108665615	2.01448282895472	2.03773830909977
ABHD17A	8.36375812171499	10.0146581829141	11.4354116550844	11.7271994012398	7.63897670797552	11.1500291071909	10.9092050573199	10.6070330724476	10.159352291864	10.6696663598206	10.02728522732	11.5993561018022	10.2637409772326	8.08838188426533	9.30916967371498	9.92878191991802	9.09943836268497	8.55750864766043	9.48773390226054	9.67649239350479	8.55484643756716	8.26925038436183	8.6256502322216	8.60062357675932	8.89641810724869	8.9168119466517	8.73866806493449	8.57519676488255	7.45381742093096	8.22596382405577	9.75687179622031	9.88513443017849	9.81111452128905	9.42882534691715	8.73369454209641	9.65717726705052	8.78638541148882	9.04235221554489	7.83361737275385	7.41776753075179	8.48590410606783	8.53068143695343	8.71002912134735	8.48895054737572	8.23074264648924	8.16380920903404	3.35657894337479	8.40522601207524	8.9802433147494
ABHD17B	8.71673242792546	9.39170374485928	9.96506364423796	10.206436056245	9.00071364618846	9.74111036786826	9.74990606194158	8.96104338156921	9.60327096841116	9.63848502236423	9.1756572478539	9.37022635016124	9.56107960803626	8.61325725338307	8.41848753127036	8.72207259384262	8.58103501890398	8.05492872213615	9.19596767037709	8.80430568443983	8.23663228670316	8.67680431551462	8.28418271153559	8.30387947800863	9.19876539675956	8.29611972356493	7.6245803061498	7.39411465878918	7.81657034571373	7.64612638262524	7.65114230106645	7.13020578480525	7.5305494137275	7.10749902935883	8.79848094788507	6.99897400821919	7.95423682951651	8.01365456037542	9.0987893656939	9.20827078195212	9.31920906375897	9.31722051338798	9.45610105976837	9.58978692493027	8.93378727649482	8.95839907863645	8.94254830098228	9.27825863054992	8.65206362334877
ABHD17C	7.6242656825562	6.6122031032756	6.41622875746265	6.74964773730201	7.05437343438467	5.67612330182209	7.43431733843193	7.02737701460161	7.3846305318891	4.43860491927281	6.38405407589229	5.49170855979603	5.87231585457574	8.14207347800395	8.17713454252996	8.27273699222778	7.50325835671255	7.95796479796018	7.40893404931963	7.05386379835004	8.04914346341852	7.62289986278245	8.11333205696648	8.33207326949401	8.10053379528287	7.98256057141591	7.81721470149716	7.09716440945953	7.01368802492694	7.17704407585309	6.27100474647856	7.32783147261651	6.94588668118508	5.79697628639854	7.43648018226361	7.26340072547948	5.75615999061832	7.36025017926392	6.07862212782471	6.92225098934915	7.73291770585823	6.97032544185114	7.38311482350318	6.75975735673593	7.29007597135393	7.48372832123667	8.04840478641189	7.59724891156674	7.05464595786663
ABHD2	7.51803693380014	7.83755663608401	7.73022749294306	7.69346508265379	8.1680596811086	7.71872008578745	8.01823282823459	7.59367141343053	7.20069058806419	7.63833027588062	7.59212489775307	7.85732145215362	7.9386569253418	7.7697466746503	7.98148789585326	7.8693553477854	7.84934072692095	7.51418806873267	7.72965348863231	8.31925197483241	7.96374327710648	7.6700385262295	7.69313107967825	7.67840163683258	7.82472416663101	7.72781502713294	8.29459875092737	7.52832933043293	7.72285945047324	7.80173272006394	7.65747506896277	8.3115911971165	7.86603963949378	7.9190241620881	7.65497952695703	7.73229148052555	8.09289342808911	7.69313107967825	7.77753380501208	7.7700547958874	7.66741470311178	7.60235279188231	7.98966980758617	8.1522827539795	7.50995192393885	7.7988347321883	6.32715300889314	7.79664364225312	7.96237137970773
ABHD3	7.31715128373202	6.14197328641444	5.83108845057253	6.60719947902835	7.96897979598231	7.36344190819995	5.07744308481298	2.4232356175548	6.34346500556491	6.54718443436212	5.9399274270056	7.19517830828476	6.6524676121226	6.95261402946825	4.39487631787141	7.60716095459275	7.1024587519303	6.72778456194481	7.73744788590481	6.9348792686027	6.97168921283527	6.97292145131552	7.16941849126056	7.71017432184418	7.24618853197694	7.08976305000595	7.4106650158917	6.36306683534912	6.33517480145575	6.24835661249874	7.34424968019502	6.93065559862281	7.04684650219337	7.63117929308447	8.36414180499067	7.02205535334916	7.41805662310573	6.91976151991623	7.24990867336136	6.7418671071385	7.98762188116054	7.53961659258342	9.07354692361181	7.27718518377836	6.95614085103408	6.89632466505168	8.03155323593404	7.63545034088307	7.5858134228283
ABHD4	6.85980467954122	7.35313367479348	8.74809911951525	8.55093374229904	6.49183063406003	7.77550532798604	8.76007883602943	7.64453584314562	7.87653224977493	7.93434203880493	7.14451457616712	8.21957453056475	7.86997963820375	7.01397061992023	7.48153144698407	6.95112905093222	6.66611139088991	6.61782941763343	6.33049544726231	7.14303185998002	6.52446229647233	6.15759458757791	7.12028757155588	7.56883004408178	6.92141920389072	6.56063927001263	5.51666153183709	6.24957536119814	4.37898652366143	6.6938373391554	5.34204592731521	5.01887270311718	5.00338343254212	6.51182837083392	7.03555201092222	6.59988331592091	6.38909246629371	6.17600816887013	6.22808235514322	6.87125093924031	6.80667843646362	6.36355462231878	6.50522497423498	6.94588668118508	6.4122244501251	6.08845307168974	5.87480085904718	6.44484080088274	6.56949254391641
ABHD5	6.1769981938412	6.04252002901441	4.83070692284138	5.74228852262888	6.09602533931162	4.70481475921108	5.67536661753791	5.36138888709841	5.61885544418288	6.07203029487776	4.89415498632033	5.62866632427184	5.39891543154131	6.11528970387672	5.85753964027594	4.97717852312961	6.04104890809331	6.08138398573614	5.61024621998529	6.50105000341342	6.32081769219204	6.32081769219204	6.23564752397507	5.92808023204254	5.47342702655332	6.30938252533398	6.15470549184519	5.8913928760379	6.20591883692817	5.34572279270051	6.194033682497	6.20929523283267	5.81204725028822	5.92349539544231	6.22229023121345	4.49203707488758	5.54657435504729	5.9610387518534	5.65887715735857	5.98784352198067	6.49822976158611	5.95121749259845	4.93156227986852	5.51802049458359	6.33357967594221	6.39797348404555	7.12963037881538	5.99637605212542	6.06604438441303
ABHD6	7.31310918130208	8.08666098920308	7.59637141569339	7.80753380446664	8.10154850155709	8.01123395344672	7.25109512510008	7.68370027052873	8.17321901686363	8.49767339068727	7.87385613398253	8.0423073777103	8.63877717488699	8.87294334672984	8.64847046601251	8.27155669113033	9.00392439022668	8.0973547121008	8.55041204492095	8.51209760225187	9.13869021231697	8.77192928488197	9.08136220050402	9.08683517917309	9.07057901114279	9.21414931471254	8.35679995926774	7.59367141343053	8.32632431259691	8.30660844677015	7.90881815525881	8.02903421667286	7.54905123251531	7.80463671218436	7.39354593060206	7.70458285219475	7.66741470311178	8.30232880167571	7.81340001241303	7.91259026892751	8.17677196838522	7.93965273586018	7.92788388266032	7.68673383378058	8.26777114641585	7.5305494137275	7.92821262868171	8.18587121940509	8.4993365285664
ABHD8	5.41201278065083	6.81152652795212	6.85293861226871	7.922342330523	6.37661899850224	8.16877066799032	8.60250535353501	7.75556951492556	7.25194893300108	7.96033130343521	6.35025418399476	8.34525920917341	7.83980413840715	6.70275530890973	7.30563664248794	3.37797583190981	7.40555950224906	7.06135626241448	6.65323602937583	7.4485883761573	6.58637382090623	6.66405994157544	6.95665820065734	3.32863901053265	6.96946208572901	6.45945028528174	5.33850097149078	6.34704790433371	5.38813371519607	6.40829647527433	5.49840922010326	7.06164478886113	7.51627793061837	3.26661037631312	6.92843048454112	7.67512534171573	3.45776614664096	7.04600457903852	4.54048046895147	4.31343819368979	7.63117929308447	7.18196406960892	6.64301608636069	5.7198197753397	6.39024580515781	6.7418671071385	2.82717280957931	6.55256681984631	6.76490810580329
ABI1	9.45315504506526	8.54909319120738	7.60872917235677	7.82570705822463	9.02333718791131	7.80401543670407	7.58612357701147	7.90608441811958	8.25853425678108	8.11551195914953	8.45807779943398	7.91739750002558	8.33552499492862	9.6366827950664	8.69790805454647	8.4500244414528	9.22653157386431	8.75049422625403	7.73680827908529	8.65844774422129	9.4822127853849	9.11563882079059	9.689456148449	9.42445498815632	9.02213155615778	9.26514119560433	8.14859863239281	8.13769650996033	7.84531108706787	8.1063192634148	7.68644662262048	7.36254818966032	7.69073947217056	7.45525926239501	9.46896523392594	6.45606748519397	7.5842965094974	8.06017474982604	8.53667663285976	8.35984481685422	8.11013546938225	8.2899359923149	7.85290557905008	8.24044841815825	7.98256057141591	8.21152541528513	8.97912546368947	8.72979515821142	8.33552499492862
ABI2	10.4219407341466	10.9178561200851	10.5786163634514	10.4201258942878	10.229798570598	10.3335363689706	10.437989708887	10.4556106933595	10.8961653361441	10.368022849477	10.4753030626936	10.0435412180408	10.3990079540851	9.60864023988197	9.8308502288711	10.3517467570373	9.50383433465152	9.82790083035996	9.67204206229991	9.80913743389436	9.54830574487799	9.79615216566768	9.33654225068388	9.49487776200907	9.65532506426272	9.4751270570271	10.0396745361975	10.0396745361975	9.78414043906466	9.9132826637108	10.2338316871202	9.50214579761849	10.0067046319737	10.2282650540895	10.0931050481376	9.54830574487799	10.1481897656764	10.0879702396292	10.1966388943951	10.5115867082916	10.0981181084295	9.89474504301933	10.4924186073046	10.7381902136404	10.053463064631	10.2984813367778	9.56030322090824	10.0034938393536	9.57234237063086
ABI3	6.50131039004262	7.15599405283764	9.18431389688948	8.48804128057794	6.52748741288784	7.56774835005541	8.71904060195335	7.70396912677579	7.16282695139627	6.81178330137666	6.98122643106767	7.47913393800094	7.60064349295949	5.53673908358394	6.84117229900401	6.52003457302443	4.08938250714184	6.15067018795352	5.99456793209446	6.71731347046632	6.00789633273445	5.79141391471518	7.12485856375406	7.14701310212675	5.2869076908865	6.24663303509219	4.38961148217415	5.81691087630986	4.81373689932846	6.4239347401434	4.69691041144816	3.42657896097099	3.76129106860515	4.03801509691917	6.5373049038563	5.48352660979109	6.56949254391641	4.47685273672892	5.56004530130093	6.6122031032756	7.30077673530423	4.16330146006782	5.14361066022864	5.52855903493748	4.9668262094528	5.82193241887564	6.57403050360141	6.06059140026282	6.17776359770875
ABI3BP	5.24006374837129	5.603964893839	4.27125561275846	4.34476293459077	6.18900036825424	5.02876120207845	4.2942715538465	5.11073977753833	3.66863933693187	5.01985635828917	5.17590867421893	6.03402049979232	5.09311649249101	5.83009483730107	6.56180629135511	6.61702623841104	6.73424099386132	6.38725485285754	4.08740815101549	5.0094677454617	5.96381339841297	4.70440037316594	6.80415244100178	6.42977521294569	5.08072289564698	6.06462935806643	4.52396586548201	3.77614297667952	2.98845548551301	5.95597322911831	3.78631616815323	5.30667826794733	4.72692308015857	4.59216118539573	5.67038672036423	5.29689318605158	6.24029328771959	4.57869102203703	4.97364959991818	3.35440212037819	5.42344262671829	4.97150904225461	4.38160344938089	4.74004591195977	4.70481475921108	4.46914616464209	4.32900014508377	5.58610440348957	3.40456380664816
ABL1	8.59327278054628	7.93263824910725	7.98630159537174	7.67128510411976	8.28872167289194	7.7684072205534	8.07803459392354	7.87230377621335	7.48307544225505	6.61593747596086	7.47744838465142	6.9945078069031	7.10131581333734	7.95595060619339	8.30969164797974	9.24686221616052	7.95325156293895	7.7748424703673	9.02523162480708	8.65377175744006	7.15098020333	7.92379016453291	7.6245803061498	6.92540308816708	7.22926571042433	8.15505166945572	5.62712691613564	7.27302223503878	8.53667663285976	8.35365923031927	9.04534666679623	7.84045785069326	8.12259377136343	6.6135358978367	8.35480249143743	8.3239414744625	6.69195844244859	7.68937325667043	8.08222152542978	8.28199449128161	8.37864652182181	7.88255549690397	8.43062438466826	8.05528913552589	7.76745677785553	7.9209966413806	5.91752638876158	8.03595174633023	8.40895130863688
ABL2	7.41805662310573	7.47083330857202	6.9390557708501	7.15206711135161	7.41307144827892	7.03474104622872	6.50576859114488	6.82270250596326	7.10968927806421	6.78044484607138	7.06549839990126	5.93487613298988	7.39185846983095	8.28953117989124	8.09530536451731	7.21989128017968	8.41514795607557	7.54260619475848	7.67195707606096	7.78400698455806	8.33593280555835	7.88651928650005	8.3208173686743	8.57425087668185	7.85765212991068	8.29459875092737	7.85476378718259	8.13884479408283	7.61371723831232	7.43037781215006	7.84337698873161	8.04737724774265	7.54017220328867	8.02657303723642	7.33822410841035	8.2009257134672	7.21841430105396	8.16416338344485	7.24029728503846	7.66901517653774	7.42035575981577	7.36055143980961	7.1540566590307	7.59816735681576	7.21637784894645	7.77326398708022	8.24561412351958	7.4006488602232	7.52013530198586
ABLIM1	9.98135270286879	9.0987893656939	8.65067402177185	9.03051452809272	9.41782848125279	7.18592423425878	9.7648167190001	8.67438786668627	8.52676728160019	7.49529527993449	9.25634359705834	8.37395081519207	8.76849830938715	8.92873105123095	9.97551197037447	9.94997834546789	9.13487320632519	10.1268042382505	9.89804677838014	8.87355939879911	9.07774763875709	9.19539539147809	9.32695388700126	8.87294334672984	9.04361881857656	9.33031901211329	9.09330247416976	10.0211957123938	9.28518925942162	9.1030332912177	10.131900807526	9.44713768444275	9.02523162480708	9.33177145163259	10.2491160728281	9.71225498651028	9.06036164074649	9.48542406661893	9.31920906375897	9.43566461578845	9.32473668871821	8.8253181035232	9.98357969201772	9.65160347764893	9.04534666679623	9.05514560032626	8.8586641109306	9.19404997029605	9.41851181432975
ABLIM2	7.12055940185283	6.91867127621298	7.36433259763347	7.37961605036887	6.95229569910439	7.13138721401674	7.50937352108934	7.28762536416915	6.66881630956328	6.56283751482027	7.44051715567818	7.75869875040709	7.03886372552107	6.67477971981333	6.57697079920402	6.52056806060576	6.78919714633401	7.35340318762529	7.23401759438483	7.22355167751627	6.5536652801938	6.42292962997569	6.39797348404555	6.80255507874217	6.34403091866978	6.74137527925484	6.97057997206399	7.69346508265379	7.47913393800094	7.76067663122915	6.79003703069752	8.08330889039596	7.18223030429004	6.87773809672336	7.07733381796868	7.47890069407648	7.48460766883504	7.54572850731398	7.19030163346352	7.29411748523236	7.922342330523	7.26706368091566	6.95363089883549	6.83065492337246	7.42454224377233	7.70330134650229	6.02271434244982	6.91413716600941	7.5622850724874
ABLIM3	6.7659703715473	5.58896158722456	7.09632409036011	6.87179094727172	6.4057483291705	2.94614292115687	2.10833585765168	6.77895627856628	5.98197422001519	3.96264051583719	5.75018358605698	6.77001555431369	5.29078404740768	6.94535786803171	7.38761727700145	7.5873635000444	6.17495117898885	6.80152589854552	7.04325327775233	4.31343819368979	7.09849315217898	7.04684650219337	6.46683685046411	3.3100789426325	6.94614147145665	6.75836088645351	5.06579613886071	7.56470684347789	3.508109502653	5.27847753604863	6.46368048961939	7.26062462621309	7.30563664248794	7.31192559381615	6.88782435428325	8.13808946417264	6.0476937475876	7.43067427675341	6.30671235430153	6.24257972983322	6.89807067106377	6.93342919893778	5.45708172179192	6.75400522195144	7.11263488702538	6.23744618212183	5.34495530412271	7.07375929161743	6.74747239616516
ABO	5.38252443022092	5.43672881050411	5.63681250006118	5.66354559201652	3.36962512206343	4.67307909480275	7.18856993907789	5.75286777994514	5.13500013060497	3.50749988247898	4.82085640751997	2.50060322518061	4.68835590133392	4.84094808141499	3.67098707319598	4.15885575360788	4.21490560097465	2.7961938589245	2.94910805897208	5.71172445518372	3.06821414988871	4.75071861409594	2.40016896314494	5.22855050119642	4.2639359529861	3.68965814324886	3.14585938030167	5.23508267019769	5.24140910893114	4.45209289669127	5.29291643080373	4.13935929801192	2.37081149466067	3.13996632589651	5.11548482077054	4.0363544395212	5.20769750475253	4.90968232538006	3.03714977551754	5.76019673392225	4.94855760303634	4.26098236574564	6.17445116240207	4.97306357730012	3.63847024256127	3.66269754287504	4.46443546890263	4.14618154253154	4.5320410289405
ABR	9.57234237063086	9.78008623948569	9.56967160718543	9.52365974456596	9.6152946153534	9.6375396918368	9.01579524598468	9.8434322798633	9.462252521307	9.59153440605951	9.96736555782496	10.0172488582457	9.8248818626243	9.85184509563411	10.5095965075394	10.5438647683209	10.1832341981258	10.3109524728602	9.67379111592841	9.73038463411994	9.85637239447326	10.0248160646991	9.68521193534654	10.1481897656764	10.1735628650162	9.86251747851756	10.0021945205189	10.1818838244941	10.0547905314432	10.167270410935	9.92543490473388	10.6006592735177	10.2924967333386	9.93974048521983	9.51162970027058	10.6147562990528	10.222342961476	9.86668325631914	9.76386428293927	9.99989365097824	9.60576942993901	9.65717726705052	9.4265897932048	9.39827438566275	9.59153440605951	9.60327096841116	7.20524301891017	9.41938935608356	9.39459912189766
ABRA	3.30800738621223	3.57819390646375	1.98057944844663	2.50060322518061	3.8754528713305	2.91778406457513	5.34843554150976	3.7439541657146	3.5059770560627	4.16522698803435	2.54713824860844	5.66985896365475	4.20649648682488	4.5806490663881	4.48395412596893	2.71283046694341	2.32547532120385	3.50646400349524	3.7179124474309	1.96201185800854	4.31343819368979	1.86291140915785	3.60634536476029	5.32557556922394	4.50789651549713	4.88395042716366	4.46017828456352	2.0752616647371	3.26933585253954	5.10289752436347	3.3339592914871	5.13528591373683	5.66830452672607	5.66013645740092	4.00762694225533	4.34240162359678	1.61741474659765	4.49079392158951	4.46527128172623	2.57258845944317	5.20567594622244	4.39006723384426	4.00918418477467	3.9079873638674	3.97782774174428	4.36811183751748	4.63355892540758	4.7057756861357	2.66509248228593
ABRACL	7.92064292952209	6.67184448010936	1.28989639964052	6.3228861972855	8.67169150001543	6.88016078086547	4.70510326793436	6.22338850051813	6.65875899685296	6.77054824942523	6.92086775647929	7.0178532881487	7.15569623979533	8.82782510903019	7.22355167751627	3.23124035891765	8.29074718011222	8.96494773089865	7.10304570022216	7.06108293772628	8.44341855249523	8.61774617818073	8.32431284653779	8.28653412619973	8.42596427499065	8.21341816095218	6.48974647607953	7.57958696810367	1.90173644012127	7.8204202294393	8.21191903932289	5.78008215597891	6.55857577893699	6.81207699707238	8.174255481034	6.64062247897939	7.78710334965812	8.29725501677657	8.5380271479503	8.07367561898922	7.81912627002493	8.88664410932125	7.61212915052688	7.33244684927664	8.77398142767379	8.38234719278105	9.20064672130038	8.83575458247862	8.51380361071361
ABT1	4.48704011647653	3.0729457338905	3.65770625933195	2.7967291614882	5.70075936861954	2.83165033455782	5.96535508390074	5.26576857714687	6.26275347029231	2.84065477934944	6.3742454069838	4.48311480821256	4.51119672338832	7.20978378363885	6.48687677071517	6.94068474565679	6.69568635104176	6.96146554210158	7.11527958573733	3.63523294342321	7.23864134502059	7.00090472835337	7.23144759472835	6.53518291427417	5.85774247020869	5.64263106142111	4.11905453444488	3.97438945555549	5.65808991867258	7.24562073207054	5.16383764846955	7.03502398251504	5.74758789497227	6.01950898610689	6.14449945153375	7.11419103826494	2.90605704849098	5.56606122606453	5.50008384273218	7.26369267400924	7.16253998313615	6.78282929740518	6.81207699707238	5.61102120992204	7.31047862457488	6.93688432247057	5.32690897559711	6.95171685598268	7.17483940049107
ABTB1	5.18273321262272	6.13662724514195	6.57263363947434	6.66911950958219	5.35089031763434	6.68186144016489	5.10379936073423	5.64505157090561	6.3875205606535	6.50078579180996	5.81791981068541	6.49419911977635	6.249824200204	6.46556600451185	5.61418539035162	5.97526359671068	5.85311632632429	5.22493487461164	6.05674823418292	5.84132185938756	5.85442001564957	5.83441880384257	4.64963828268583	5.47262090340265	5.03217767356587	5.61856973171029	5.38863159268697	5.26063159630742	5.682443742941	5.37964888990656	6.06032720214325	6.6779332963287	5.90314632668919	5.91294942124986	5.84054854866747	6.23564752397507	5.16073457302174	5.82756861593462	5.71347091150122	5.28744488310126	6.16171968010921	5.81402107204362	5.12220105838408	5.23140397825671	5.26292320813498	5.00401297365611	4.5755113821166	5.65095404029012	5.80663833228479
ABTB2	4.24231457865047	5.51116033731238	5.37180665116991	5.53646834348006	4.99162277674332	5.17440805669336	4.37945668021366	6.16065867346432	5.16324486287414	5.05167481812574	5.51402272238947	3.9643598770525	5.3852258028502	5.81327435640452	6.23819250689555	3.27580859421265	4.32210309635959	5.79141391471518	7.42422945220117	4.73932958877017	5.826271507558	5.15332877265682	4.68763186959867	3.91065431276767	5.48507477877867	4.5581877839742	4.01792692069692	3.01586520534167	6.03977008286536	3.2005629998709	7.09464065593912	5.93362446446892	5.47367438433906	4.13105233682049	5.27738479379403	6.41514876607068	4.5850483280875	4.41983220753952	5.24507650678493	6.32214678476555	6.37018518789231	5.70944565084262	6.18851787829542	3.97020223011897	5.73184083130656	5.61493948685103	6.01046766155166	5.2953650864008	6.0570009047135
AC000111.3	4.66511688397677	1.43313766136284	4.07300880768355	1.96201185800854	1.29476840238755	2.75307858896554	3.67042690238822	1.0871170112127	0.643830081189565	4.53956903586537	3.96143692837653	3.28590963258375	1.42795359227932	3.57766288260339	3.00791934157398	2.21668958825466	3.74110484318874	1.21570027061701	1.73057654412699	2.13310254348124	2.08418717606409	2.28717035561257	1.99607971931294	1.34454944648972	3.06093945019923	3.08810918858797	3.52921045099212	1.40125566633392	3.61759026144324	3.66480980440417	2.92994773924488	3.46929756521003	2.0629859230957	4.99837926931562	2.11653659995223	3.08101701209135	1.17382106577487	1.61168927040671	1.25990495325914	1.66920325289314	2.19095563633558	4.16037776089471	3.13944569709922	1.0871170112127	1.70502561440695	3.23937038911399	2.70264122594635	2.23421278637138	3.02938634752769
AC002059.10	6.16885747513132	6.35355358515581	8.53026014450495	6.9390557708501	5.6999353904876	6.81973069786738	7.27688062805164	6.37372752685976	7.06387324049741	6.43081742201823	6.39024580515781	7.17483940049107	6.97578186873654	6.20088523651123	3.63463238357158	5.78806456670618	3.70738672340675	5.26347907369933	5.94613640152154	7.56530176749726	5.44762571524461	5.70840351332254	5.46308012634241	5.83785461063813	6.28572032150176	5.61493948685103	5.29740406100483	5.62328427947935	7.65199732580896	3.93045093791084	7.48005285315645	4.93632629840195	5.78549598808842	7.34787694280216	6.34566859979088	5.01405513200905	4.57746587802095	4.81373689932846	5.66714662583124	7.19227585289512	6.1656684575795	6.37349407414014	6.43969015927147	5.77427665096064	6.02709002189716	6.06239137357932	6.44806758001494	5.92855769967078	5.63941667098896
AC002064.5	2.08906109024571	4.17863695537158	6.31113853836191	2.40228228428053	1.51101271097625	5.5535254780343	1.50632848647756	2.08571812931683	3.15933289204163	2.58774353387947	2.3179211860291	3.85147685089153	6.41250323081523	5.96973713304017	3.97540580878426	4.34063193227905	2.10109664127137	4.2839770162428	5.00818140029774	5.28865378805079	4.15107369323164	3.26500180781569	4.02203328413959	2.6904109570068	6.03800953625662	5.10949109927973	4.76990429219339	6.30377106208534	1.37712508235163	6.69039311378543	1.23345030752234	4.7425781124522	1.9703411077685	6.53488684384277	3.92357909025635	6.07231312550152	6.44990506704377	1.02297574842649	1.56943413104701	4.14618154253154	2.01002290767964	4.18109750153696	3.53312363787836	1.92494636403915	4.53613673395068	4.43462330320237	4.9624996257064	4.94505716861112	4.02663939117252
AC003973.4	3.49616964694262	1.51558547219338	4.844624568044	5.47521918204559	5.36748453382387	5.07656549543782	2.06803871869817	2.2472390217714	4.02303073114769	2.44804361455424	5.89799661068466	1.40755136769639	1.65148458661973	3.48768942958608	5.35774671544309	1.26540424542264	2.71517386592162	4.58981923214747	5.57325576647007	3.01755853481888	3.01054627368945	3.99829931598417	4.67754029256628	5.0131778912436	4.72768690800062	1.62616843357902	3.74599190611807	4.46404901508584	6.00331535883044	1.16590955635624	5.60112393527386	4.87527972183799	2.4657369612901	1.34096407923268	4.11071323823544	3.04090679625938	6.69651600469305	4.74644151877509	2.58477641269182	4.24898142849483	2.40501314412264	5.48202823168901	3.09575129114847	2.32688677366548	4.44427971874476	4.19871554120218	5.39348169968839	5.0170628522926	4.98430724154489
AC003989.4	2.637191277475	3.14253084077025	2.67172777763974	2.55172120975561	5.12638334344965	2.2401778985153	3.80903480271247	3.12980307413276	2.47028784235469	5.19697763759273	3.81568590284913	3.85454061000262	2.94555434996327	2.75196406868015	3.42057681286588	5.62787536654731	5.21497141314917	3.224834375309	5.5992962863849	6.46380646464319	3.43255803762272	5.12724408762408	2.75090746264731	2.68783307522072	3.8486981709129	4.50958306138506	2.72388968687074	1.8915813774309	2.70988280398129	3.5450004291428	3.57766288260339	3.16335716547363	3.85663582392202	6.89632466505168	4.66289090562623	4.19969871248328	2.8248762266446	3.23666068044093	3.0820286825518	5.33350570607853	2.4722321099567	4.85706725932729	3.22912177776118	3.37388189687956	3.04869228244425	2.80197995655358	3.5198286338197	4.42727682031727	3.16870559912881
AC004692.5	6.35182004182677	5.91752638876158	5.47651527840135	4.94855760303634	6.62290218878768	5.59643195809412	5.94149802623091	6.99811841070639	6.17851241348477	5.07564681203243	6.39245543924873	5.750903225126	3.4949670555069	6.48216695644176	6.29305439303196	7.09179075545024	6.27615013930162	6.32554777027747	5.94737758195808	6.97426061891747	6.40016899897574	6.52129359220773	6.88616954911956	5.58610440348957	5.7228617540188	6.82208546513936	3.35944097031699	5.10205219547569	7.61736396840551	6.97732367070349	3.19945577535887	7.1802264249004	6.99506117966589	6.87878839890176	6.50182862712148	2.29432726286905	6.14680412316111	7.05437343438467	7.27936245699316	6.08043544894889	6.18695702775807	7.0582434420758	6.6167857586145	6.57403050360141	6.88071863691108	6.53082862989639	3.06486627190848	6.62882517699232	6.21410223015293
AC004941.5	4.11707234683645	3.8433719262749	2.39487239315068	2.38046434591753	7.51803693380014	2.04804604397174	5.02815887442317	4.72692308015857	4.1431272561846	5.99046600325364	6.20720142409843	4.69024245225317	4.66289090562623	7.30448129243813	6.18594803505149	6.3896691664185	4.42727682031727	6.37319004590766	5.94124399341903	3.9251482983711	6.76383222875466	6.58035670559741	6.98178464227838	4.7311946165171	6.25240217733782	7.08332124545399	7.34288110568717	7.38525939620541	6.89339943825	5.38407797700012	4.48395412596893	6.15496276733059	6.00202546514828	7.11638936887047	6.74693817500844	6.37500726648579	6.77757501565103	6.01824085164857	7.23836195032126	6.5434732612901	7.60564612177893	7.53487828938878	7.05414385725588	7.59124036896483	6.86114714329101	7.12055940185283	6.28285782683565	7.14477283256017	7.64675039419143
AC005162.4	4.67792316329799	2.79158219736746	4.1564304126809	5.09075495796662	4.16380657645617	1.78783967577384	4.35017471779673	3.17140507470089	3.94930190851952	5.30449554700655	3.49889544989531	5.29318006206375	3.0204147494321	3.64448681969695	2.70613125984777	2.65436782584076	2.73997262742614	3.57589722222269	3.9643598770525	2.72041965660741	3.37500832235773	2.55526904880975	3.08319788149413	3.05419483565727	3.78631616815323	4.38160344938089	4.62600287239196	2.35022070256587	3.74757114650343	2.55288041754873	3.68900417199315	3.03770120662706	4.10209481806006	1.73602279556154	2.84354834552729	2.92932471959075	6.29254701791183	3.4546069943254	3.2114059384296	5.39667865273101	2.44135235585752	3.4466562790653	3.09739334409821	2.78756134655633	5.88035585453098	2.17589274157976	3.7179124474309	3.26988700353514	3.50224389389569
AC005224.2	6.21214683981151	6.34374256751814	5.98224158425016	6.34679430485758	5.62221577005741	6.99841564504779	7.07458152564468	6.49074322759851	6.4284839050916	6.16912372961669	6.01975797782741	3.97983648668141	6.85795497368489	6.87231637986856	6.89394528676197	5.53300915999374	6.77158873288845	5.8283289566845	6.39055039846082	7.4280482480848	5.62409032563776	5.29235126082251	2.27731365029516	6.14422132027238	7.14701310212675	6.50904513316456	6.35861995339704	4.99061836518289	5.00980137153356	3.59865407142762	7.27718518377836	3.17650173787283	6.78615592077497	6.10082114472655	5.95450689994129	5.63784203598804	8.20490572834338	4.3451744123484	6.49974327535892	6.39138608773576	5.18986561791177	6.18620461666942	5.7825457979456	5.58586207347538	5.16661691342692	4.82467560830227	6.64542760175883	6.5261344575908	6.37349407414014
AC005256.1	4.25303654039987	2.98133122770083	3.2403389688982	3.44604965839893	4.26937481616098	3.15105864841423	4.64665991573624	3.46988030574854	3.9135536213914	2.74984127530928	2.89668929369945	3.56932837429174	4.4486938607609	2.97788202724698	3.56769263229459	3.12165809119044	2.78072673643318	4.97121696100397	3.27677759460852	4.60346147710388	2.90495239287192	4.10209481806006	4.11573130788147	3.16923272280093	2.5793696094948	3.81841741641538	3.18249232814481	3.34383971430242	5.25873331793537	3.64114687012757	5.2953650864008	3.73951124847729	4.70891367941624	3.0729457338905	2.92824643598932	2.8883843092701	3.73951124847729	3.94607973474759	3.51712676355602	5.03954414719618	4.69171816733998	5.684775771328	4.30388847997878	3.34652714789971	3.2265367444274	5.67351966437258	4.62111847492875	4.56746979022597	4.12456205331669
AC005306.3	4.174236540711	6.60223442497179	5.70153869824499	8.11333205696648	3.35777522856715	7.19136079103369	4.63549870612284	5.48826998679693	6.00461313850707	4.50260539646556	6.04940927248618	4.99689076944961	3.85515607972477	6.55095349057336	5.83981627715445	7.61832449570056	5.8854852271021	3.28157914043462	5.98404807253066	5.40371221136549	2.95268141172483	6.36727168299743	5.58512268091984	5.91015979771381	6.31091457778469	4.56146673462825	4.65034141382412	3.97068612147081	6.89279213081028	4.50789651549713	7.90952300144105	5.1058437452074	4.74510899299853	5.96610218615804	2.6100828018828	4.78988823702167	8.04943608222106	6.05726202855214	6.21916975557425	4.91492868356233	3.05203508243725	6.3742454069838	5.50807573432812	6.48847323785892	3.4744383109248	5.81402107204362	4.41726877405412	5.54862120058541	5.0143701126055
AC005498.3	5.08190866233154	5.08279035655329	3.76757209104835	6.42140043702227	2.30467526984393	2.662188171092	2.93047634983979	5.23648189707103	5.44656606949377	3.22599097521875	5.2127150532091	6.29721309381033	4.3874191055981	5.41151886704848	2.3349358220684	2.94966073101661	3.00406999098905	3.97020223011897	4.4030863239449	7.13257642235718	5.21581113842366	5.01468470668513	2.90495239287192	6.40682476240729	2.90722404438423	3.44067526547462	2.37081149466067	4.02812676089238	7.17027981416879	1.43644546567828	5.91804057386017	3.4368986473179	3.91780496564514	6.02660109134256	3.70446740966659	5.3049963187352	2.30871903941938	5.36552030262136	2.67288718065827	2.49544426237331	2.64933882304218	4.5320410289405	2.76357254490449	3.2119620399629	2.94847687986019	3.9009843516425	6.17112309709866	4.89319854779777	5.95475630970113
AC005523.2	7.08723736528977	5.8028839686561	7.5814243853896	7.39443618504933	6.98941472083791	7.30732914723409	7.21265310636772	7.36433259763347	6.9872718501739	7.89289481183853	6.98583590694469	7.4864040672595	7.24786262976359	6.92058729875658	6.51101546940163	7.6013387749834	7.87357206359207	7.33306215986647	7.0225817789153	6.57291790016777	7.35167087198901	7.41893492866565	7.69073947217056	8.24482019434784	7.30677527380667	7.64029211799001	8.09289342808911	7.8963206356653	6.91204130673605	7.9796638567222	8.19475458877601	8.22664363372569	8.57025186397412	7.88452894794324	6.80339537400412	8.84349399817533	7.15774186616224	7.6944056827933	6.91919088099274	7.42924606716743	7.16023883849091	6.43003317623227	6.28285782683565	7.48062002516392	7.66434984269599	7.26340072547948	5.70864601284033	7.23261014893056	7.48123840405601
AC005523.3	3.21573276441032	3.7836512887172	4.05789328365772	4.6831176579636	2.37753418880808	3.44819692645019	3.6122705725806	3.31063206237767	4.60833835183332	2.69232496197951	5.02876120207845	3.97326450364328	3.30845989212174	3.61166447616625	3.31895424085883	2.48844092260685	3.76459925782622	5.27817866137963	6.15787589004549	6.18773800832024	3.89199484373062	4.51737983978243	5.09549573972203	4.15985049260746	3.68612640888303	4.02054718894895	6.29305439303196	6.92540308816708	6.37766098224881	5.95243199949885	4.66777949676575	4.69959833298869	2.70775821756697	5.87457896225981	3.01921802935038	3.30001599024951	4.60766477633476	4.61364465558734	5.54890422188605	5.42094763831453	4.50135471219645	3.18185756336393	2.40989991192521	3.73951124847729	6.08845307168974	3.59248476659603	3.90958110397384	2.60653376058867	5.77479410051527
AC005537.2	2.83059160460867	2.50985480032716	2.23352144503765	2.01528934657332	2.38173657311736	1.60805509719799	1.95744900803761	1.56763455642952	2.03352978352668	2.08168375037108	4.98217613377195	2.22485087872984	5.70262595287511	4.06361660216385	5.82345730421963	4.63937889560884	4.11011517854022	2.56882198260375	5.14125255095519	2.59085874342866	2.13696530997233	4.63355892540758	3.80203787642023	3.2443986837454	4.40806984289117	3.44170646615312	2.35594500278294	4.89551644927133	2.05703877380041	5.56082503942144	3.20975694582751	4.57041463648867	5.89063822209188	5.99456793209446	4.38611634401274	4.40188157156254	3.33026449725019	3.60417025915689	3.34596424720682	2.70264122594635	1.88337812821096	2.71400172140027	3.09466650403663	1.63494799131324	2.67455828730023	2.18634604013166	5.35575423994856	1.64349726377879	2.25443016723594
AC005592.3	5.02110899122031	5.20829216277989	5.47734955666587	2.31937593150257	5.36359809255479	4.54565658591111	3.75531498165948	5.06033064194527	4.86515541188168	4.54521180578209	5.23508267019769	5.28549723021818	3.83073335063612	5.17903527856427	5.68850180222135	6.22653036356386	4.70481475921108	2.40778901256126	5.57432606687141	4.33127337163524	5.33187364140822	5.750903225126	4.85361587387582	6.25062461979407	5.47709845391478	3.19723034072215	4.60264769691262	2.07288060185392	2.33416224494694	4.15107369323164	8.00822684280902	4.6432542158002	5.22048228180382	6.48974647607953	5.07317459165394	6.17060948125317	6.38613900216806	2.47392981954465	6.15496276733059	5.3682066981043	4.53116076490508	5.26707508426397	5.28202832568847	5.62196502221523	5.90535725362154	5.74627239801759	6.68508155507374	4.60346147710388	5.33765747773512
AC005606.14	5.53975186183137	2.91720919062601	4.71005015733744	5.99815547634631	5.74047305606069	5.49986074417313	2.91936296819881	5.94202197865554	4.01024643234906	3.92311888147642	2.93631102496622	3.24393206694505	4.81850241309709	3.25520858928583	4.71857480433113	3.95780606693937	3.89718176308418	2.77024808250776	4.38961148217415	5.7630656751006	4.15688390933279	4.9366700512009	3.39000838123167	3.14746986688056	2.7835351009943	2.92106430999707	3.87438904439615	4.2942715538465	5.56321428919806	2.08498784186103	1.97855947021617	2.94493643683676	2.23585956671533	5.79723486864319	2.87979854191872	3.76641034130939	3.68965814324886	5.57590444260551	4.88604978835738	6.03218095992793	3.21950185270448	2.22565819339979	1.7979611058225	5.86657432928538	2.49993396527153	2.09057964642981	7.01673976934385	5.19016819455191	3.059825284169
AC005785.2	5.83468463271617	5.97853167174325	7.54017220328867	6.94562681195726	5.67536661753791	6.44140218439623	7.3356856246566	5.30155122256093	5.54251924951517	5.91122719604481	5.68604101396576	4.21135893878266	6.57452575897236	6.50445373044801	6.2593473968476	3.7575036282174	4.89185018252418	4.20508942811094	5.81764183519618	6.64384981708316	5.92606870365878	1.96295281208686	5.86803682365643	5.97327523470105	5.94321070700248	2.50257182642667	4.0508144763648	6.95445620278331	2.16402781893197	5.66738172051881	4.5534513594073	5.35118556391365	4.78672166112654	3.64977839674148	5.829374388002	2.40921397441412	2.69288870093642	3.3399316075655	5.35521215418734	4.45528466402398	5.47548848155165	4.1776521123038	5.65834267842772	5.11129158733473	5.80487701821324	5.69761951029551	6.07781622491186	3.27202814110037	3.92779602213757
AC005838.2	4.07995664484783	2.10188300743601	3.54223448882085	5.72036202333559	2.59681076251684	2.0646932227787	2.63903763065475	1.48011905089159	3.02938634752769	1.71196524383657	4.85706725932729	2.2809049353309	4.87559744232676	4.55779954472499	1.62616843357902	2.05794099767281	3.43152762767045	5.00310240580343	2.78534721863773	2.11491754789695	3.01264470488081	4.89795572944447	3.19667060141496	3.02368204711327	1.41094550073714	2.56882198260375	5.74938706853663	2.82267685179447	1.95829416817147	6.51314608489798	5.02532076942002	6.44913244274425	2.73542203123532	1.57128462379408	3.12774059292416	2.27805556154975	1.72213989410378	2.92331734836875	1.50182838318125	2.74580817688533	1.92202147346237	1.91269559114001	2.17139422211005	5.95523965478316	2.47277319930717	2.23352144503765	2.86183313729079	5.05341250869543	3.16335716547363
AC006026.13	6.03037737779766	7.06059017386249	3.95574577717165	5.95727115291039	5.92808023204254	5.11313139260124	2.72855758540438	4.60415377391115	6.79721514301049	7.16998397860797	4.57583039419159	5.80561190939677	5.30022876083738	3.63847024256127	5.11923840624675	5.5478686115604	6.56870484766675	5.96487466168064	4.48311480821256	3.42544902703886	5.48534098940031	5.56211804014654	6.54749181638604	4.1721270814306	5.682443742941	5.62762379421691	6.23485855764882	6.71573457457053	4.7239708842321	5.92606870365878	6.53808619993493	2.81643704438071	4.97458052003195	4.6386498012903	5.76969466772147	5.65046730913751	7.04797063666697	4.08392093286797	6.07990541600118	7.17308346554754	6.28076379214208	6.13176852681206	3.35440212037819	5.93214045465857	6.79453003267819	6.54776172180419	6.52446229647233	5.90763179351206	5.68555722846677
AC006129.2	2.03442187329492	2.02720604022414	1.7573530825338	1.06322100421891	2.43693088107285	1.85750981829993	3.81343211584127	2.43629464743345	2.09786519952063	2.0646932227787	4.1976162374703	5.02317920461203	1.22192775724033	2.15005823301522	1.97502262048083	4.59178448296045	3.12003440607733	1.91607890556476	1.62457280290896	3.85715537535988	2.6884429028122	1.9211887568382	1.41659329452522	3.07463052092631	1.57335074886974	1.49717109909248	4.10057508784171	2.85548235709822	6.69248083836022	6.33596421022833	2.28858808430306	5.57123559132287	4.03863452075853	1.55533656271683	3.85253445047849	4.16429162220695	5.82598214320036	2.04629986334073	1.51331583807796	4.81983939849149	2.0604216271315	1.33726231362543	2.32547532120385	3.64496699528739	2.33705619087203	1.24456232516675	3.49936782469398	1.86397899205427	1.09739263542075
AC006538.1	5.54128613809608	5.30694835044405	6.34947270803934	5.20542449317807	4.94725175772613	3.92415399352007	6.56580570458669	4.55500547642919	5.30292292070895	5.84028711863647	5.20457630804058	5.90763179351206	5.39055256938668	5.76640735046407	6.03779876314826	6.90330927595031	5.43402147811191	4.53530720852304	5.77559989918742	6.64200490356361	5.97681723981597	5.33594357630983	4.87813824264968	3.4133154033423	6.27875037148232	5.69610821534277	5.47262090340265	4.9668262094528	6.28336038078255	6.53031659818573	7.59666992218286	6.69010983189162	5.54128613809608	3.82420154426822	5.39507022286281	6.00764595609079	6.10028381187522	6.6328646560856	5.14877941372843	4.99689076944961	2.20333091138817	5.54657435504729	5.6487265300039	5.02504859952992	5.63378412786509	2.32270809967748	5.41532601601855	4.59782503828972	5.42314786647596
AC007292.3	5.19162265727473	6.37319004590766	6.63748918318098	5.83705856474258	3.65099213758489	5.31640225872782	7.48789691063689	6.07131550203651	5.18133371179577	7.24314720789638	5.88421658796066	6.94342556020306	5.9213685579769	4.40575986134234	4.90997265265186	5.9535034040747	3.41615304351005	5.63658466931717	5.80851907375809	2.03154808685439	5.56031098040168	5.77783705759316	6.05597111395957	6.0372937089726	4.82467560830227	6.14781483784367	4.48991897708108	6.68212980252898	7.36788493375731	5.32083467916091	4.40531430279466	5.83546141813313	4.8905911065138	6.09706765124249	1.99330936213975	4.22973239066449	3.64225228766403	6.23564752397507	5.48906321602554	6.14099664160323	6.19089165959199	5.54028576152959	5.38888503998303	5.83729546401865	4.54048046895147	5.20375481838711	6.27301901613088	3.82245622610239	5.2187781301517
AC007349.5	4.43200386299745	3.59355470732574	5.80104467599228	5.05579789674134	2.1878893031269	4.8052811378452	1.90063755186246	2.09282504044207	5.25417028647135	1.28054400918476	2.38643195486595	5.26866412115417	2.74293032238385	2.14550631347992	5.42264915649158	2.08984096212893	3.57874248277626	2.45599993990099	3.22007341452327	2.49420148463868	3.97438945555549	1.57914374936552	2.39098752968839	1.87789016892489	1.89555261026187	3.52977904273355	2.84649248322043	5.96973713304017	2.46298801448129	1.44239238285189	2.83511767064135	3.00841840149454	2.32826625699621	6.17801262157918	4.49539901309543	1.79303097365948	3.49446940128594	1.87699615985022	2.78183573226211	1.65148458661973	1.90377694261983	3.30168615408232	2.85721893839963	1.64012686450267	2.57624900446016	1.89260281332731	2.09624332841087	4.67462868464705	4.7304630009614
AC007362.3	4.62457723495786	4.25703914233098	4.91894987074979	4.70545484510022	3.98670843861786	3.67426311585482	3.9530966839208	4.49918200684985	4.15985049260746	2.35455284113686	3.71518375279959	5.0370799995742	4.11665435889544	4.20163179828251	4.61095042315699	4.70727339474013	4.21957331859425	5.1058437452074	5.43672881050411	5.12015706017382	4.56510755006953	3.87382778377084	5.23703896437075	3.03197787935963	4.59746390054048	5.22493487461164	4.97900060919377	4.05131504378118	5.55930136708094	5.17648491838244	5.63400738745909	4.71741882945607	3.20975694582751	5.7977619423813	4.15688390933279	6.5758392255916	3.58235603081469	3.01586520534167	4.8771427659265	3.82756268645532	5.16661691342692	4.86623735106182	4.65601101455741	3.93837516214333	4.09808511430419	4.10449154831011	4.52714748733827	4.09909364078888	2.94331409151593
AC007365.3	6.10056107876024	6.31301707916479	4.31434697748199	7.64801718914872	5.11043093741054	6.74964773730201	7.28416095024304	6.46528482607086	6.4488729371927	5.45967312188121	6.01349571646623	7.35913903510934	6.44220335047611	6.24486533616533	5.26730639927029	7.10495429645547	5.94176409294326	5.14766122123982	5.18617987535276	7.19752587936473	5.79952636389607	3.92258687909801	5.93590797907822	2.8248762266446	5.64579242720239	5.31831405804	5.54391445808494	6.81942863510905	3.03427518853279	3.38820983819615	5.82961196899057	5.96921930438379	5.9997177784076	3.38299774032265	5.97501864096713	1.56559167518898	2.23205446352027	5.48482057187787	5.82503273749649	6.23223348693463	4.50620545121448	5.63837834091722	5.65153779038791	6.65562085657555	5.54524945685067	5.28290561051671	5.83627458671546	5.44840196090547	6.04180241456983
AC007389.3	4.77729893178214	3.98145803853132	8.14104880150491	5.70469164837235	3.35887200878389	4.14368762776218	7.40528352510273	6.06936935958468	4.8889918571785	4.7181691238696	3.75691742495821	7.66434984269599	5.00488445951427	6.2679209211394	3.0563849093341	2.534282893966	4.01230926092948	5.82097461975811	3.29514966576455	3.53312363787836	3.90586294504239	2.7388208837983	6.43583970417791	6.60951978100282	3.95096123508193	4.23579831301344	2.43100573625828	6.06581001510552	6.71597503049205	6.25986247250174	5.17562917331388	3.46650843765089	4.13262708561395	5.24973614968291	5.37756448495021	6.27472499996317	5.72978158866802	5.46502293670906	6.08974348505463	4.92206230124596	5.45555057594005	3.2265367444274	5.27151778400913	5.30667826794733	3.89149538062757	3.4133154033423	6.40933424409853	3.74452434266843	5.36472288319496
AC007401.2	5.01956709531015	5.29426476576828	5.73314045065378	6.7418671071385	5.61959963853808	4.72979208982195	4.02509788279083	6.21999018310633	5.17413392890341	3.73182671204351	6.14653377139934	6.28336038078255	5.2359117705892	5.45991773134415	6.33881860941921	2.13070175328989	4.00187559582641	3.32532896385674	4.89027053922083	4.01328113466291	6.03425371762693	4.58704000831163	3.40303199514049	3.56215135669091	2.64692551722741	2.52421275888421	7.1186332772077	4.83688191495514	4.30669955970041	6.91129030218309	2.32626861433281	6.93578487216158	2.81236317250412	1.78273172604852	6.50131039004262	6.54263524320633	4.55150877495467	5.63174303581645	5.95849322581838	5.81327435640452	6.00485197044981	4.78597946567154	4.52674441640919	6.26457943428984	2.88558363844304	5.61418539035162	3.55593934381858	5.84445503845296	5.14535301867655
AC007680.2	3.22819492723625	1.42531750623144	2.69704784969389	3.25574764743675	3.96704478712416	1.90866300158555	5.31126690285963	2.95147629925981	4.85603027625275	4.81373689932846	4.68615161987999	2.38771719338236	3.64496699528739	1.98435580520483	1.83978812003781	6.11220460585434	5.65153779038791	3.51376176254892	1.78164036335762	3.06042301117907	5.98276561321582	2.40989991192521	3.18848882322273	3.30001599024951	5.21905080594041	3.33556042877732	2.55468488591154	4.36131199964858	6.34758301693297	6.71391086001728	3.80697279072923	2.05794099767281	2.28930945060936	6.74389396140805	1.79179796095336	6.3988319441403	3.36592172636317	1.8607206724205	1.96021075188329	5.19105815386215	5.70262595287511	2.49151900301142	1.63849797029478	2.86295338595015	2.17358828957759	3.77026483094436	5.83522019712259	2.87409256880057	5.31126690285963
AC007787.2	3.87862716459468	2.75841631510703	4.33080489655996	6.44700594562653	3.42057681286588	2.57005896126183	3.02938634752769	2.97301965942224	4.47442254156372	4.14964588015673	4.05957653970824	5.58150299855027	2.68441152891959	3.15933289204163	6.04593319904995	4.46443546890263	3.02211044713579	3.15485474611372	4.00187559582641	4.42900654031483	2.58829763938018	1.91927587124957	2.84889848796102	4.5671086643187	4.22608338354337	3.12445138706342	4.3865719430806	2.62337511830411	2.38231535885337	2.90884594271199	3.17702034992886	1.86620696369965	2.02809790822024	4.34336453383172	3.12056919272879	3.26933585253954	3.98831376773258	2.27146055719844	3.36374051847695	3.51264130197672	3.02680260085395	3.33668327316227	2.89454346681621	2.64692551722741	3.06708722064105	4.54946355816106	2.63543045476274	3.06541008328989	2.90552701110055
AC008088.4	5.75884267758606	6.39270481589424	4.06833823659144	6.05876766783243	5.32501157747681	5.12698123146201	4.82219490759859	6.43969015927147	5.8565158674428	5.1890541094103	6.30454943270979	7.40528352510273	6.05597111395957	5.61959963853808	5.69350952734541	2.49727000307331	5.74155213178075	5.59643195809412	5.26234190304235	4.1360441960432	3.63742331846739	6.01150983097333	5.89904909408758	5.78549598808842	6.17673951592008	4.9071363851854	5.60816852299172	6.32474398325366	4.50382134586407	6.39297126890182	4.8243116260363	2.91150775780428	5.00370965574056	7.61158763430975	5.34204592731521	4.02464075888967	4.72947968000415	3.79421723793403	6.1081236516509	5.91492406448202	4.56746979022597	2.68973346152005	5.42094763831453	5.85520860979492	4.55741968306245	5.4324387882789	4.88666415431571	4.5806490663881	5.68749737347401
AC008746.12	4.60871257742819	6.41439871423448	6.97256645500409	6.28361072687114	4.93987633643657	5.48433127828229	5.74913448754022	2.45477997148186	3.91946141079897	2.96929531911683	3.90524622939091	7.8890903747233	3.57312672792915	4.05789328365772	5.98603569987796	5.38407797700012	4.1976162374703	5.96002289587718	6.56658104925699	6.88951276012716	3.38517682696331	5.65177300976907	4.04470638003848	4.13105233682049	3.8168155948296	2.30665574166902	2.88155504249222	2.32626861433281	2.98505676360757	4.20257844742292	7.2912637535346	6.29986330860441	3.41219799305828	4.05234461311649	3.32221022935863	4.087928842176	4.63315726010825	3.28055582142807	3.85771282836278	4.47982765033026	2.28717035561257	4.50866925086308	4.96594895589154	2.96658706547273	2.54172388905431	3.48314950081754	2.11997812473827	2.36821136765889	5.10949109927973
AC008753.4	4.16229096987157	4.92889700199885	5.91243887931422	6.81234385170838	5.98942554611618	5.28663383779423	2.94377548519801	5.74454570451653	4.90997265265186	5.15529665525232	5.23922808829054	3.84183317441483	5.94415913292814	3.96143692837653	6.39024580515781	4.16177747034133	6.25212796927544	6.34297100986469	5.02563330140547	5.91122719604481	6.08515817774337	5.17413392890341	3.20644649390391	5.87525429652984	5.89270445314356	6.72803509551695	6.36483042976468	6.26248040451304	3.47157274774482	4.40673336051294	4.31806891071303	6.68293468904351	6.44700594562653	6.87312451311493	5.51116033731238	3.5412114493055	6.62398494369687	5.47576737420057	4.68464623504627	5.03646505099129	6.63693823872627	5.74454570451653	5.91980720597243	6.13153058108274	6.16646892640789	6.73665488684141	5.93615443169123	6.26902142894185	5.89018757323327
AC009120.6	6.92116644246482	7.22588191879234	6.9387683942389	7.52298175580336	7.28049129490443	7.51536850940458	6.20953062225627	8.04118521101524	7.04936374286812	7.46368933524291	7.1169492762725	6.62882517699232	6.46368048961939	8.25813212814932	6.97082037497382	8.68980065675824	7.610592848215	7.59367141343053	7.76645014713493	9.45170842796199	7.57125126882413	7.76033368025697	7.81973989282597	8.49007487023608	8.33712277720127	7.76327768673822	8.0030657696766	8.34259180050341	7.75178437819172	8.23883418358853	8.66929373455743	8.21082679370764	7.87583471631575	7.83393298710553	6.62692429393262	7.53990636263232	8.57707050953119	7.30757632647781	7.32522611281316	6.96727207147195	7.13020578480525	7.12651378440785	7.5616917610866	7.04159424598923	6.61142769797034	7.17647642123993	7.44409900626251	7.07650758074927	7.31715128373202
AC009133.15	6.04870530713043	5.79488291923849	4.03018706358734	6.31139546043222	3.47558854760669	5.50924595053398	4.01280869285542	6.52900282854061	3.86460182245166	6.66217577888732	6.03753940106623	2.45540577186236	6.6154058850617	3.40029161918769	5.68010034194055	5.97022963561127	5.62221577005741	2.96872226951394	3.92258687909801	4.85428712529018	2.64813025376303	2.94018433319636	4.61488993150503	3.21251315417189	2.30176733521952	6.42653903500025	6.89339943825	3.995760890954	4.34016898911113	3.71518375279959	3.02787211045666	2.89400759337527	4.1075132806972	3.46929756521003	5.29911997901728	4.16089523587203	5.64111015732598	6.25439824422074	5.81921279263883	5.97853167174325	5.78427484381466	5.15822544713776	3.62584859626851	5.89113345111672	5.84181597314477	5.77020225126928	2.96872226951394	5.80059089508541	5.69610821534277
AC009502.4	5.21053741847529	5.50496199251712	7.80656607805816	6.51259560828885	5.82023665635354	2.12742022542234	6.60119464234736	2.97200774785575	4.63046456928028	3.31586527651014	5.62892687530513	2.50309628495086	5.41251023611181	5.22020635816778	4.57665353674751	4.968686889825	5.96279166441518	4.41379585918283	3.27780188569215	5.92808023204254	4.44340084312369	4.35500276945183	2.05374844712053	5.18020564066287	6.33905565428887	4.98496197294888	4.2074580226292	3.02680260085395	2.32079287253767	5.40487506087645	5.14589740402443	6.03297869422883	4.01126857368751	5.3843577486381	5.50419791892662	2.03618249527657	6.55394793488512	3.36047110966354	4.84330220196462	3.50863853086991	2.7664530506479	2.84942666305972	4.82929827336991	5.35118556391365	5.28065325793156	5.56211804014654	5.829374388002	5.19134485078663	3.29176912570824
AC010145.4	3.1747459684665	3.85515607972477	3.8047148149453	2.39955066303389	2.92609626135842	3.38086597702081	3.40139379707682	2.96387782700737	3.30105496543677	2.35022070256587	3.16042253189707	3.34715514665343	3.02787211045666	2.65055606204573	2.46505649308436	5.56391160004604	2.21012058148342	3.26933585253954	2.53677596887653	3.93998601287333	3.27831043713179	4.2639359529861	3.17080154297286	2.78297659952941	1.72481573206169	4.84398120270353	4.86883208962934	4.70790876768621	2.14313025829662	6.31740839209171	1.78654931507005	1.67714969900548	3.29176912570824	1.88954098710468	4.91124879949412	3.24348384796201	4.26004332689316	3.24874563044435	3.08045526509283	2.59085874342866	3.76459925782622	2.64019341588936	2.45799634124023	2.23282241952721	5.1738207463674	2.12642562060849	3.53367268672287	1.8294941382008	1.74276695483831
AC010524.4	5.64396438119279	4.94247321320483	8.47153680461664	7.42924606716743	5.58896158722456	7.00518570317246	8.05876074920481	5.2267142101933	6.41088249271648	5.41936407965447	6.19378500001525	3.44067526547462	6.77478317546623	5.71172445518372	5.02690008648803	4.8648149803003	4.96123121986742	3.00350088417759	4.93596865509648	5.3443909082953	4.89684076951935	4.07141580182506	4.93156227986852	5.90108674463643	6.17957374662354	4.02357397115663	2.6945773652373	2.86350581002129	3.12615985696988	6.33958028849974	6.40654238208178	3.30379253327201	4.60306344081545	5.09855745018705	6.53373700413768	5.2240311967022	4.87361584964669	4.72581856000315	5.22237455441518	4.95050883817853	6.77079958892	6.04671756743854	5.46019864767179	5.62945959856233	6.38377334946204	6.1952169039445	5.06890065441837	6.01349571646623	5.8899290490859
AC012065.7	6.56892870186757	7.71271441419344	6.35381504791574	7.18856993907789	7.49529527993449	8.2288317472608	7.09464065593912	6.83714014776646	8.39520006653642	8.42549210782338	7.33792702491941	6.47057063021074	7.74190719108509	7.1980430139101	6.7750457420402	7.13561580785437	6.67291735822657	5.99863905474974	8.07000285361372	9.31319035752159	6.87659925780386	7.12403515101251	6.06059140026282	6.19779213766192	7.28897031252095	4.29181130432365	5.17621389040136	7.1284645936196	6.59413609045629	7.51536850940458	8.40046367401336	6.39347521195025	5.86355742075494	7.90573758229223	6.66748762075696	6.20855045451394	5.93188595183737	7.79075897689274	6.88100690973934	7.74542021467068	7.90107635033822	6.40983269958067	7.78647809745563	7.79571552084487	7.30757632647781	6.75344750679782	6.87255943325352	6.31871470522048	7.51981036958977
AC012360.6	2.86016657234594	3.70120889498384	4.86587063776891	2.54773657966799	5.478729834326	3.48871790812596	4.52437077512334	3.73294468709075	5.62918596007466	2.56645658483147	3.73836497765971	4.65837573848275	2.92609626135842	6.14781483784367	5.06363535108499	3.28533373098687	6.08263311318936	3.3690915208775	2.14550631347992	6.69010983189162	2.19385653180343	5.074765463317	5.51637637522223	5.24561306885311	1.78783967577384	2.221128030751	2.93206200382987	3.76022131335227	2.85548235709822	4.93156227986852	6.25439824422074	2.60290632187265	5.3423307085073	6.56417044599343	5.52089113556073	2.07131681278829	5.6460245557484	2.87353014766701	5.7486273680035	4.21671661389046	2.48088246333507	2.17589274157976	5.59232902837801	3.83580867824558	4.12866782093833	4.63199569154492	5.52776811431291	5.23168708165748	4.5483183668645
AC012499.1	5.34147324693567	4.50912341244583	6.17239043421495	6.09629999953188	4.78318271042418	3.56769263229459	6.02780978109096	4.25755082803346	4.66929489208426	5.69740170665961	3.08981594069606	1.86836297195388	5.29051416919162	2.90209971544794	3.4368986473179	1.9703411077685	4.88739119448466	5.2544564964518	4.21441079059306	3.14532759386105	3.41384060745129	4.54250047524531	2.88445241436304	4.58704000831163	3.41278875957147	3.38349604487931	6.59492168440525	3.20595558385678	4.09600491827771	2.53801418421026	3.25418438294021	6.08948639191998	4.79240273871079	6.79612987730296	3.75133425416271	1.0508617588709	2.55961092304712	5.51504071157712	4.93019482305369	4.20982878151236	1.72908262773938	1.65471154642762	5.52062448330514	1.39831875246641	4.26052057071411	3.99414309602467	4.28307239725347	2.35267884557367	4.23304806031751
AC012531.25	6.15041133403842	3.26767613198819	4.23249527911282	4.91692486731605	4.31256952345037	4.77619044156308	3.28157914043462	3.52598531631512	4.09710419742561	2.92609626135842	3.16432105160168	7.05437343438467	4.00970805849398	5.04015695477036	3.05087751420011	4.87813824264968	3.78141531550713	2.2401778985153	4.13561424215272	6.67993770551937	3.1410267806806	6.07131550203651	3.76757209104835	3.76241371602155	3.66160615297918	5.20797063275214	3.65040428451075	4.62340154297879	3.8296419081905	5.64111015732598	4.44648711073621	2.80760757900524	3.71732670873065	1.8915813774309	3.1288020027527	5.81026637128727	5.17621389040136	5.33736996267732	4.41115632411498	5.36472288319496	4.47562403671752	3.74452434266843	3.4466562790653	3.53627831502319	3.44925794736792	3.4368986473179	5.22098147731815	3.23879582790231	2.98395983598999
AC013463.2	4.58819947248307	4.79935889435691	1.82175560215192	5.60216449330118	5.95398366777048	3.76074423801684	5.24669399983461	6.09208943568477	5.50924595053398	6.12445598727486	5.74655202867143	2.06205489106074	3.15427345361873	5.51348347569014	3.59407986593932	3.42657896097099	5.14361066022864	5.55133443740973	5.72862898743674	6.3707439545994	5.18564596029821	5.4031597815942	3.85663582392202	6.84038286619798	5.35196731469848	3.67426311585482	5.40752881050188	5.67376426238547	6.30198163603531	5.45302951679904	6.15496276733059	5.9086849382661	6.59282034601254	2.57751272961483	5.27394177868795	4.83104919391596	7.81755500568897	2.83386962747989	6.4355445846868	6.08312416348915	2.75369135204108	6.19219960750376	5.50036001948725	3.19328139231534	5.61470143880677	5.75486781212135	2.51537062613909	5.783516046336	6.56553041521114
AC013733.4	1.98057944844663	2.34262937897656	3.28745005587216	3.48929160211263	1.87266976956774	4.4022653595138	2.4232356175548	2.81236317250412	2.50191903408868	2.82383963142167	3.89559295239531	4.80185300619895	2.22039762051774	2.5229886498207	4.07300880768355	4.19279799408354	4.63789967787496	3.78141531550713	3.58689806614482	2.79043863695359	2.07777614248713	2.5447723176001	4.35548594730647	4.10802143208273	1.99607971931294	2.5313231952776	5.78450174982567	3.15824869785883	6.08515817774337	4.88127499629165	2.27146055719844	5.08895603244973	3.03658009190741	5.73813660305356	2.59804652018615	5.32557556922394	3.48822231557658	2.78871303431601	3.23124035891765	2.55039165361756	1.98435580520483	3.88005058579169	2.42907000770682	3.42657896097099	2.07613217487327	2.04139723072485	3.50545997811474	1.22192775724033	3.91563168157622
AC016831.7	4.98813058506957	5.15416267822612	6.55394793488512	5.4332462108621	3.66269754287504	3.27374226187152	6.22077753864187	4.12602099814923	5.26517736662315	4.42813069631383	5.58011949546033	6.83250638817399	5.50289293168089	3.09682773730293	2.74404177883038	4.03536647377015	4.89824343111979	4.97717852312961	4.37382430077151	2.40363427881521	5.45329190898776	6.14525217632388	5.32000061249874	5.81622071710762	6.50904513316456	3.95511408534591	3.57707079232188	5.87525429652984	5.80511466237691	5.2074087180211	5.7056905088009	2.0129845143718	4.45209289669127	2.70613125984777	4.87221558706598	4.57626484199816	2.16069480933312	3.13265288693436	4.61488993150503	5.83522019712259	6.81074723069464	5.31803283968724	4.83752769415889	4.15207310699232	5.01186318185591	2.01794791716508	5.32112367452001	3.5203561957225	4.7519657464435
AC016999.2	3.46363409555895	4.46830031801394	3.93148094710457	5.45252087903987	4.57312301816367	5.59954007201862	3.89045845840094	5.68794692533123	4.86018102568161	3.83740437970696	5.24140910893114	2.48275343430951	6.13304364444332	3.0592200294424	3.91780496564514	4.54485051365572	5.61959963853808	5.66961625171617	4.04930217689432	4.12655819380146	3.93637508691283	3.67479586634484	3.34489588180654	5.3986413550292	4.05339010074724	6.01046766155166	3.70904016363437	4.62600287239196	3.84715268441472	4.2339873177825	3.19552344930142	4.73330572326079	3.27151584679354	2.64189354275714	4.9837243640595	5.92784720485142	5.41671543408513	5.79189274589573	4.98650789096	4.22009532199417	3.74338636936482	4.84363131174487	2.534282893966	2.79803813082866	5.684775771328	4.0029094322514	6.07104112404516	5.426037968407	5.54278677404267
AC017002.2	6.31386688338161	6.08515817774337	4.43076309947768	5.18446257754394	6.51928587387455	5.38622793606865	3.41112419206959	4.99900983053228	6.68556656139675	3.72109356363523	6.62075943874073	3.63947977348981	6.02733379029733	6.7299217083486	4.03801509691917	5.97909839012799	4.35452745887438	6.1965247548382	5.74155213178075	2.41890904594145	4.2158077413474	4.60105455745897	3.67309166095843	3.15485474611372	4.82116720546519	3.57474840222262	7.34787694280216	6.67739116277836	2.00652899787956	3.66917178118707	7.67128510411976	6.98325029620669	2.19173889188899	5.50981952895925	6.16171968010921	5.19412334562792	2.03352978352668	2.13778376670289	4.99410889684799	4.96029972759322	4.60802374181296	5.93639937689168	4.57469553272439	6.22732801488498	3.85307834572423	5.1884609827762	3.36696317393685	6.17957374662354	5.48716067500565
AC017104.6	5.49585077672528	5.03924729229341	7.49837366261417	4.58784551279022	4.42858579005205	7.0170131483682	5.39809891705941	4.71439380035194	4.61797609848398	4.89220769986895	6.04156778271719	7.90608441811958	4.97996715896635	4.55266545223876	5.26517736662315	7.26762253692564	5.39136365715848	5.02658077208935	3.31331688878948	4.49371244236642	3.77988232678331	3.1872888493425	5.43672881050411	5.40233821162841	4.18853881957165	3.87652984026624	4.07888498192116	3.35096360494381	7.2579361143017	3.80203787642023	3.12384531064976	3.00574273192667	3.13944569709922	3.04640901284178	6.01046766155166	4.16478185118453	4.77619044156308	4.00038390428567	6.14833098389609	5.84674272154885	3.76641034130939	4.55457257921678	6.16065867346432	4.22113880452817	4.54003801289838	6.11652020889754	4.01024643234906	3.9004674585946	2.87463487118876
AC018755.16	5.92396505554867	6.99811841070639	8.27073198621629	6.76951348552743	6.21085229113654	7.59124036896483	8.51512372189273	6.90001153484145	7.32932815032563	7.75644273889529	7.03474104622872	5.42039190036844	7.21867752695483	6.04671756743854	6.72446777407808	4.95878234558189	5.14904678005982	4.45364617148277	6.65164274672984	5.35196731469848	6.8901107749478	6.29067728046506	5.8157740201857	2.56070104005789	7.18618200979064	4.82219490759859	6.94644200196638	5.96381339841297	6.92116644246482	4.47942947657464	3.76641034130939	6.53677506553894	6.39138608773576	5.50496199251712	5.7266859844732	6.13225799740881	5.91566598098926	5.90965920064664	4.9211017395643	7.21812831219377	7.19958568518208	6.87231637986856	5.76969466772147	2.49151900301142	6.29805450640356	6.22423510849526	6.48216695644176	5.52747283094375	6.25313498133556
AC018755.17	1.6006496096076	2.05794099767281	4.50014083182695	2.06123319990484	3.69148236900742	2.10915879900395	2.17951514431727	1.89059838648238	1.78783967577384	2.64189354275714	4.58184120679133	1.78398716541938	4.49287816646623	2.14470902095214	3.15267405002164	1.63322373903795	1.35965548460298	3.26711632530098	4.39885046225675	6.08043544894889	1.10616908472713	4.8052811378452	2.82102760546659	4.83450162282316	2.77827839950355	2.54235507417117	2.16494386054324	3.94983426588561	1.88954098710468	5.16595297507705	2.26714724997105	2.17881674529509	5.11953533543812	6.18647026714901	2.55405037603239	5.48507477877867	3.29514966576455	2.25378309696582	2.44469079968649	2.51909986413376	1.75203839750552	5.84495292828558	5.6619414744108	2.77657806592414	4.04117563734327	1.61168927040671	1.39831875246641	1.25990495325914	1.98651590243654
AC018766.6	4.19002597208144	4.03746363478841	2.32970016307305	3.06595556728539	5.83155801624662	4.1301409180301	4.50055692782135	2.18108970386544	3.52387409260204	2.56947414221829	2.25719070970558	3.14955052961886	2.41826716453532	5.18534339914046	2.78015000934379	2.22255456408898	2.50680041654629	2.36622494397983	2.79391647747721	3.79590695674083	1.94894483220272	3.87952984513271	6.33905565428887	4.28071034333174	2.53308002774167	3.1309958857928	3.46363409555895	2.64692551722741	2.76067209653687	7.07294655335266	5.42314786647596	6.01850127726539	3.13472468674799	4.92724348256138	2.2956402063656	3.76074423801684	4.43597617643611	5.20769750475253	4.97964544582846	2.88499929070288	2.66341463901514	3.76703078034145	3.99414309602467	1.91607890556476	3.06760091768931	5.29911997901728	3.38022762084768	3.43641540860194	5.55080420424764
AC018816.3	5.07955202702925	2.51231199646593	4.88260983829227	3.54070897297472	5.34763678427594	6.099308643954	3.91457844061937	2.84649248322043	3.65770625933195	4.17667428608732	3.33343854189948	6.04870530713043	4.329920738505	2.41118114184338	3.00954256857046	4.59092148360626	3.24393206694505	3.06708722064105	2.57876585365414	2.10673153551388	3.24348384796201	5.16564097626269	3.44604965839893	4.36960782543258	4.05846561775175	3.4600495560894	5.63378412786509	5.68628699203844	6.62206757909572	5.32690897559711	4.30855624072902	5.25223509556755	5.6619414744108	3.05087751420011	4.98318341044848	4.66181603407297	2.75722916860761	1.81341030521677	5.25665788999627	3.20595558385678	4.54250047524531	3.15212944191496	1.96384162197529	4.02155861524758	2.94225693701754	4.4177283797158	2.7388208837983	2.77890386772897	4.9624996257064
AC024560.2	6.30855496503037	6.12629303222521	6.86445636551422	6.94483398984839	6.60903354633276	5.97354933128646	7.31454034311053	5.73676118352263	6.47557315815903	6.61326741433482	6.30723955550549	3.48544454336964	6.07887187333204	6.04512511328368	5.70817635738389	3.11843023645317	2.90722404438423	6.30299479574812	6.11478402941372	7.32845689228994	5.46257755013602	3.15374286413464	5.49399361524543	6.77478317546623	2.88676608932103	5.40371221136549	4.67427317753917	2.1298952564277	6.39584355552911	6.29490587662972	2.70499325189293	5.5687539369752	3.1272150170406	3.98831376773258	6.54935053965656	4.37594577251297	4.07501946129272	6.40654238208178	6.05193446015972	5.83264316620869	6.64173436699425	6.85928586330069	3.98034519313901	5.99095959650391	6.11779331769692	5.78549598808842	6.53210176483	6.41060109485899	5.85753964027594
AC025442.3	6.28152825963572	5.11073977753833	6.64785205205949	4.54089733737423	5.22125098778514	5.74177469047835	7.20442119585667	6.1000374211337	4.69994238494104	4.90838417235358	4.73293034732491	5.1058437452074	5.734159503876	4.22754049232127	5.08690994821762	3.59516570923831	5.18167047311689	4.96002512420216	3.5564358800871	5.93054114935808	3.62733875954973	4.84532142828601	5.17326524222274	6.15834607005155	3.84715268441472	3.83740437970696	5.84544751269421	6.28775632347729	7.23174500815774	4.94441174675382	5.51036168598643	5.50681030804541	6.00102022192302	6.06986291026279	4.81338201870111	5.78035086119235	4.57906153673011	6.45222756831693	4.50748175745725	5.61161136761861	5.85442001564957	4.82085640751997	4.57390342449775	5.22493487461164	6.18620461666942	4.57982305619773	5.9399274270056	5.74506399011992	5.3012886345299
AC064852.4	3.8754528713305	3.059825284169	2.40295383805089	2.44740328976783	2.01794791716508	4.94121923145366	5.51880403008725	5.1538770424662	4.56871495074406	4.88066417587877	5.45805095334459	3.02573005182422	5.35385636161203	3.72662055445238	6.02296447485464	3.39548884787999	2.35080865572099	3.48822231557658	5.26439353954397	4.78051154859773	4.69844202009289	3.36425234128631	5.28373388231856	4.74610090476265	6.95809304818574	2.41118114184338	2.70668905535971	3.79368280089976	1.47021779702875	4.91863757581076	6.44594414394328	3.34153181374349	2.29083289821465	1.61565067306087	2.19095563633558	5.3803911989828	7.12170538392522	2.48088246333507	2.09210380067922	2.12905262034299	5.63965257619993	2.43629464743345	3.84183317441483	5.27180177142048	2.67341832344293	5.19783620386111	1.53317814891661	1.99519852645365	2.84179934923074
AC067956.1	2.61429587836511	1.54762414109746	1.9239171262623	1.82487280169833	1.72481573206169	4.88963981674915	1.87991300027464	2.83386962747989	1.86291140915785	5.36472288319496	1.48011905089159	2.28717035561257	4.93632629840195	1.72213989410378	1.65148458661973	4.92758258576674	3.53085910648223	2.64297253667476	3.09414074748911	3.21361227334819	2.11491754789695	3.40303199514049	1.63664993869682	2.89933480068191	4.53613673395068	2.16325308256721	5.96948560344898	1.80152518505651	2.13239023304933	6.28964683842648	1.70773820673809	2.68494104439918	3.66647285845279	5.99946483389298	1.41348325706649	4.867202265305	6.24638886579942	4.03863452075853	5.65356160758419	3.92998173256346	2.43572815428447	2.30804193948879	4.98085158232182	2.63903763065475	5.13919488484361	2.8471376686142	5.16297503452195	2.07922884072439	3.95931884486201
AC068039.4	3.74599190611807	6.11528970387672	5.57406789971518	6.22105724185153	4.37554189444596	3.97983648668141	4.79801571409749	6.31595132385442	5.25636492031247	1.93509329026637	5.05819158788527	3.65542187408376	4.76082159145509	3.13623379842505	4.81817973859574	6.28964683842648	5.49170855979603	5.17063194340327	6.08869739052082	2.63654694926261	4.92724348256138	4.2937608869736	4.04117563734327	6.561541200937	4.77346673073988	2.77713828244437	2.60469806721076	6.56337722434737	5.32214852423642	3.46363409555895	1.66135282499095	6.02348599145832	7.74914961636427	6.96946208572901	5.24254407189069	5.25250398002372	7.00824005917507	6.7130758778724	5.14820730162467	3.90586294504239	5.1427818731811	5.39136365715848	5.56972723198232	4.86110980202714	5.43805692783386	5.17413392890341	2.21154561650044	5.484073594492	4.78672166112654
AC068138.1	5.53595937968825	3.2317549773002	5.85039670159721	4.64086596425688	5.53426829597277	5.57301813475661	2.16243681762485	4.95404601988421	4.95908940203441	5.25062832402508	4.54126662462449	2.62593657392307	4.5695721669363	5.2869076908865	3.98729293748613	4.12102783151997	4.48517245500159	4.66181603407297	2.22485087872984	6.88924104708492	3.652074963886	4.51577215322275	5.57483437728952	6.73638313410608	5.980139612968	5.98966024655938	4.64634377068447	4.99718077879759	4.53406106729763	5.9727927978036	2.32547532120385	5.7310616318785	7.59181155837407	4.54286521975495	5.51271405266246	2.26155751133158	4.27973245092976	3.69741330249674	3.20975694582751	5.28916622122813	5.54416192287462	5.50951505074682	5.94588298036836	6.33127793911749	5.88494977092895	6.09476049510782	6.05170619741719	4.62297324043966	5.44895705067315
AC068831.3	4.68384809600479	3.50224389389569	4.53825448764904	4.44340084312369	5.15332877265682	5.14904678005982	4.38032688965539	3.28791289038715	5.73760467041206	6.22832628397855	4.7315589562834	4.3892006644961	6.08465498328848	5.27708830120711	4.93632629840195	3.63947977348981	5.2953650864008	3.00518014708036	5.13470333869636	2.30734684798164	2.8883843092701	2.81816594571182	5.63198102982982	3.81890040906992	4.16624580150226	4.80745661157626	4.42771498217772	6.90253356120853	3.87274986267728	4.50014083182695	3.24095249029968	6.11478402941372	4.19470394489155	1.66299260768405	2.96166771800975	4.31806891071303	5.95973695862552	4.670071203237	4.04019291475359	5.45757733797726	5.30802370901514	2.22915668548299	5.48092821054174	2.81303496940553	2.74984127530928	5.47709845391478	4.52559748988073	3.17028407087157	2.1492006578913
AC073283.7	5.72642395721217	3.34323838839829	4.41939067244362	5.72788231163261	3.81075895714954	3.82364828352602	2.99764715086949	6.54851654713226	3.21792993842327	4.09349793176512	5.91347160790311	2.86452213960917	3.83580867824558	5.59360989355886	2.88948000731087	3.15824869785883	4.69844202009289	3.08045526509283	3.64977839674148	2.69704784969389	3.62955936842149	4.96060125427323	3.30327738923058	5.211903994035	4.01024643234906	3.90150950818842	5.29858133334479	3.9914827506718	6.96448624157963	5.21610066395436	7.63897670797552	3.3100789426325	4.5534513594073	4.1530145909548	5.05996015874282	6.34517477808666	3.72008721825711	3.29406407518674	3.0204147494321	4.83450162282316	2.67400152689837	2.77769811929012	4.02916789748353	5.37861218982013	3.35541463925761	4.63046456928028	3.66317478610032	5.63989639352604	4.62033379627492
AC073321.4	5.25113649040201	5.50706018306941	6.39697557209072	3.88508404474347	5.39781620897397	6.42472685561163	5.95672495169767	6.82029059464099	5.80314274043756	5.66063959458131	5.66508226473046	7.57674904126566	4.60570386198795	5.3049963187352	2.65369415845048	6.58690206429937	6.38881951242625	4.52437077512334	6.23094720886474	7.80268434546201	6.4719612557739	5.99095959650391	6.82000800016539	6.01950898610689	6.42014711898279	5.93713505760412	2.86615725965213	6.6328646560856	5.22465711492963	6.49501467535924	6.69514764157263	4.83752769415889	6.58901743205398	6.25413271346762	4.40765048699103	5.89293882352772	5.2240311967022	6.36967997637352	6.23016985263043	5.9976401658962	4.72507255353767	5.60367291786525	2.58829763938018	5.52666837815296	3.97020223011897	4.75178629186795	5.5478686115604	5.56031098040168	4.31434697748199
AC074212.6	5.01556849401134	5.2994006684259	6.19247742084305	5.05881563542696	2.56882198260375	3.82299748040784	3.77723265169119	3.85663582392202	4.53489499872351	4.52954092637181	5.04690262800957	3.23278006851152	6.12882106273494	3.23228333431958	4.90556125933217	4.09909364078888	3.67255834928226	2.98019835414249	5.00728984578498	5.61024621998529	5.14650065192718	3.35151207566533	5.26517736662315	4.20304942620058	3.08319788149413	4.51904560914139	6.05647911704116	4.42565368014067	6.21290148760148	5.01502918328906	4.83381640664092	3.66213257723493	5.88138266694396	3.47993931066281	4.36475669769572	4.341495358935	4.39271285463641	4.36131199964858	4.54521180578209	5.51323474226064	3.29068631713029	3.61279932097513	4.26888405208582	4.85395879660602	4.58784551279022	4.27917875268049	5.41560356846533	4.7304630009614	5.0094677454617
AC079305.10	4.71186900560783	5.70817635738389	3.38721160787268	5.58038754250869	2.38830848617078	5.8913928760379	2.97788202724698	6.02962482824924	6.66375087703135	6.27795847255062	5.16324486287414	6.26510562051167	6.25035817570844	5.15906343640315	2.92439119518935	3.8041520684555	4.99260001288311	2.46900205557593	5.02785613177804	6.58877174461619	3.66595468380614	3.42219808127088	4.85025227684126	3.11894402082832	2.85833772190094	3.3184064991844	7.020970770616	4.43034397488665	6.88841665788058	2.73770728289953	3.1983346326464	6.91947165134782	2.85104705243243	1.89858191382345	5.68772267671004	2.77890386772897	5.80262962033694	3.105041073342	5.47062572249313	4.68424939372349	3.37968469834464	5.27122913132934	5.91468821712127	4.93956395576803	5.28423723195772	3.60687323922154	5.17562917331388	3.88606178426932	5.08190866233154
AC079741.2	5.37473933085978	4.06612650896468	5.80314274043756	3.79421723793403	5.42703904925843	5.09131640872046	4.95404601988421	4.27498916300474	2.3442363564189	5.05941281426613	3.84235831477337	2.64076482921353	5.1561876144507	1.86189158377876	4.77554919810523	5.62589931113969	3.58027020609709	2.9784527835331	4.25568852292723	1.53956699274256	2.37495265855247	4.30124938571664	5.58487868525918	5.23451594836954	2.33633197347904	2.02980183007048	5.94097777426438	3.24145499453442	1.53110490147201	7.42748029344391	5.8579943777013	5.37887168761387	5.09075495796662	4.25150568958215	5.10261850994316	5.96743024436451	5.62589931113969	1.58363057826371	5.19615714651002	5.12638334344965	4.75139558032615	3.35541463925761	1.7177802698192	6.57985335986293	5.18702814855657	1.91057223971955	6.36092794824157	5.19697763759273	5.1505305858388
AC079767.4	5.52062448330514	5.57776835585098	6.44834304168443	5.76942768141487	4.1712589893574	5.88863815660805	5.57960179469334	3.94561092573976	3.01477820779241	3.18459300063969	3.6582031482674	3.86518946180941	5.32030639433917	3.89045845840094	4.84792170584345	6.33881860941921	1.726330660059	1.6295984315188	1.80866928022259	6.6277791437251	5.18478140477465	2.59681076251684	2.8883843092701	2.25645656997047	4.5320410289405	5.25168975352371	3.07190634025379	1.82055915591633	7.17539005578703	5.51298466585619	4.15409312874304	2.98787905276505	3.50275834317518	5.82810365972522	5.35928579958109	6.09080817013162	4.95846077977418	2.66394688827485	3.31895424085883	4.83070692284138	5.80663833228479	4.11854743885844	5.84419857572773	4.7304630009614	1.84189164249965	4.27081019953675	5.55724923023606	4.66547585844524	3.95723850259482
AC079807.4	3.93303561157014	4.18707789800229	2.46966517064195	2.44993862472409	4.15885575360788	4.84664628104956	2.87075627878763	4.09710419742561	5.57123559132287	5.12413156387683	2.80148072996991	2.89113127553355	3.39853584418796	5.34596985717462	5.0847211993517	5.65095404029012	6.00306374319656	3.08865383891345	4.01643687890928	5.65670355622538	5.05104082028319	2.8532748141367	5.23423118204057	1.68341177280744	1.39525172087633	4.97900060919377	5.98704548540836	5.42150886759788	6.90330927595031	3.77083853662527	2.24158938739303	5.2193349117943	5.14706263020726	4.17374118975621	4.81850241309709	5.13098099813923	1.61168927040671	5.85626296961528	5.17240532844328	5.02348483546161	4.30037983451215	1.67868865601689	4.76594034011661	3.64114687012757	2.07131681278829	1.60805509719799	5.15906343640315	2.66155252821965	5.52954445693808
AC083843.1	4.59864622039811	6.16489900426152	6.36806947320733	6.59413609045629	5.1058437452074	6.6154058850617	6.12808868313519	4.78219404204371	4.44175865528516	5.60112393527386	5.41532601601855	4.15253349278346	6.49798066975095	5.30320228615155	3.16870559912881	5.28447037863061	5.59486307495423	5.25525961248146	5.14156181212238	3.76870217455815	5.356293580081	4.53330361556509	5.20593740142135	4.90358608707666	6.0767363911827	3.15721304786909	5.43376135373679	6.33357967594221	4.88066417587877	4.75178629186795	4.69543086838939	6.2389535039794	4.10855782462303	5.37783422750974	5.82169728775119	4.9211017395643	3.64977839674148	4.84925041575044	3.27477687656051	5.00488445951427	4.82798488824477	5.80536698581337	6.39936715536431	3.28745005587216	4.88293185294012	3.36374051847695	6.28390209850703	6.02906939112028	5.74993897118171
AC083949.1	4.78744039854687	3.18293994280748	6.11069522465501	3.35379991362527	2.77248611152345	3.85098013787675	4.32716590152068	5.98197422001519	4.30168453957658	4.5042336905588	5.15448282797409	5.93461787214468	3.24715742657966	4.16283135964505	4.29790145910783	3.37682503256155	1.48524734671184	5.81791981068541	3.70566974995354	5.16040801768232	3.61056212179632	1.91057223971955	5.45152201506569	2.47884016031416	2.67930159762591	3.56426546879051	3.22819492723625	6.46839926484546	5.04175777851924	6.33753913094976	3.5564358800871	3.94876009030448	5.84079876585465	6.39084243559312	3.10561898078227	2.18333232840165	4.62033379627492	3.36592172636317	4.27638694084235	5.5690057758362	2.74984127530928	4.64122806355847	5.12473810690774	5.7997793397258	5.65227168456104	4.47942947657464	5.0015749668394	2.05703877380041	5.39613626503556
AC084219.3	2.74746869634748	3.04706559007284	3.39548884787999	2.72907052380392	4.47643530752315	2.23585956671533	3.1747459684665	2.10756858472052	2.28293348539406	2.02151991514324	4.22707962509971	5.96846576086798	5.08953774791938	5.48615829218144	3.47664376597645	1.90377694261983	5.08403217110944	4.22009532199417	1.96384162197529	2.62279567741513	3.69791975698064	2.22634745700255	5.71197250786837	2.60228976201025	2.13239023304933	2.77024808250776	2.39032417588389	2.59225894006879	2.6884429028122	3.60849228381089	2.07131681278829	3.20112409645552	5.16128610244287	2.84235268541786	4.34886721290415	2.20864033148093	2.11081015120935	3.06821414988871	2.89454346681621	5.12582142347948	3.11785641205956	2.54299816290652	4.7057756861357	2.88676608932103	2.86499672596667	2.88558363844304	6.13153058108274	2.64246566828185	2.94614292115687
AC087501.1	5.52454581674783	5.37914908597633	4.27458645289287	3.43361033130652	1.23345030752234	5.63681250006118	2.3442363564189	2.54299816290652	3.06258640441361	5.14415526465492	5.17240532844328	7.20069058806419	5.61885544418288	1.8915813774309	5.34409950105873	1.85843492495593	4.84891623960729	1.56559167518898	4.93344259334795	5.90942838011268	5.48987835010714	3.66480980440417	4.26098236574564	2.85054623483483	4.6536674150702	2.9796342203273	4.6831176579636	2.13070175328989	4.65034141382412	1.76369826847944	3.70738672340675	4.14368762776218	2.49283956366674	3.09198880942975	3.57589722222269	2.93102326724517	3.41384060745129	4.8928346937932	4.42388541377678	5.57907637875585	4.54444993057467	5.19016819455191	5.05819158788527	5.11896405422551	3.29230612460285	3.17362600847735	2.58892347972251	1.78398716541938	3.40139379707682
AC090627.1	3.37500832235773	3.04808646333867	3.97175836273136	2.17505323698526	2.41826716453532	2.99814646045078	2.24935086970256	2.27376693742129	0.972547638608467	5.91147308754353	3.45099397571911	2.45983004948322	3.19494088188205	2.37495265855247	3.9162439648836	3.62368598060349	3.36696317393685	5.04104959620702	1.31672394889722	2.63773496808684	2.75722916860761	4.26937481616098	1.48011905089159	1.32453290916656	5.53828512394296	2.22774241265654	3.5203561957225	3.59029502578369	2.32139407444422	2.67996952325289	3.33235519890764	3.2114059384296	5.9679579938867	4.69307150014418	3.53962551079879	3.64496699528739	6.94265820699116	1.71038529160714	4.3071304885545	2.14761990410507	2.55172120975561	4.3284674147969	4.82219490759859	4.27306434754858	5.09668695955725	3.78521183377548	1.93894848889604	2.39098752968839	4.06771618506861
AC091133.1	7.78810040504755	8.13951034220951	8.51254978790864	8.81192816364651	8.26445333467774	9.00971347151174	8.08296292910319	8.19071112793906	7.84864981052129	8.73134225179744	8.69272181607386	9.15911900493077	7.89698759442782	7.2394641994666	8.30232880167571	9.63848502236423	8.22596382405577	7.92310982006165	8.62932757117605	8.37126033941595	8.09841646080212	7.69668626164813	7.49529527993449	8.10015842292341	8.02620970091625	7.05740949608878	7.82141206995886	8.17983014573073	8.7710390444563	8.35404582527927	8.23588958232535	7.9596353380492	8.19140635242694	7.59937649564732	8.23965505882476	6.73319078607857	9.09453027095236	8.27117062128444	9.51383039304772	7.43492403192806	7.8636869412335	8.27200688964487	9.23104428138341	9.3997299332589	7.17253456635197	7.77420852492498	7.71620337908869	8.11414512624917	7.77519401833084
AC091633.3	4.1721270814306	2.31652609362362	2.81422824940517	1.9703411077685	4.88635058403162	4.04833932667327	1.58533838744472	3.94452184664981	2.36821136765889	1.7234732068675	2.50427042846635	6.17880615201086	2.56369060134493	2.60469806721076	5.41751302792531	1.70902684443226	3.95361574828358	5.12526171822983	2.26845944380304	2.80030380313342	2.10433838293047	1.78273172604852	5.8806181150651	5.55930136708094	4.88994465459471	5.51431991792733	3.2443986837454	6.19752680614294	2.34556655471221	5.53828512394296	2.51909986413376	2.25927060086193	4.05644317901122	4.84792170584345	3.66917178118707	5.60603559503616	1.31672394889722	5.92784720485142	2.66044176841427	5.51852203961003	2.6669414921254	6.04156778271719	4.66738041705044	3.27893047606904	2.13856105950065	2.87075627878763	3.6008560587596	5.0474720331321	4.71224119103418
AC092192.1	5.51666153183709	5.28447037863061	5.48987835010714	2.64813025376303	4.50620545121448	4.42204374921204	5.35928579958109	3.30105496543677	2.68125335639962	5.7646281707354	5.23368191896568	3.62784665683743	4.53613673395068	6.56283751482027	7.2241328461483	4.9965817815107	6.10082114472655	5.28581579090066	5.05011831824443	6.47305855580822	5.89293882352772	6.02373130031504	4.50700920247054	6.1914122368579	5.51691235013197	5.73510944037877	4.87874450253815	4.50135471219645	6.2763965173741	5.06331601483076	3.85307834572423	1.55348681689883	7.35286198216438	6.42365692887255	5.40679436252115	3.04493979265388	6.87801423939737	6.40101808528351	3.05087751420011	3.05032013681469	5.82910597804997	5.86556847371226	5.7740231330838	4.85565348903369	2.65436782584076	3.45360173522095	2.05889031063148	4.75462375890861	2.61179997690869
AC092620.2	7.51952732061935	8.3766808625636	10.4625086599399	9.83894784038641	6.95665820065734	8.91940332242575	9.26581846252969	8.42130835544547	8.41848753127036	7.89667845868515	8.05809269402861	8.98933698851896	8.16173003597578	6.55983763749625	8.7641901873306	7.8319583701671	7.43373480619222	7.52737391044541	7.65199732580896	7.22133065505665	6.58927760433516	6.31334255708204	5.64992802340474	6.36941234826011	7.43521587501017	5.83182118963588	7.0333322582491	7.67780264291127	6.11242575370467	7.84045785069326	7.96103081504638	7.1113035367455	7.51268270574648	7.56998544593379	7.74385948697813	7.2862214988641	8.47924420399673	7.37692242531727	8.50048362376331	7.82007664509154	7.74509503054239	7.1191904805803	8.80187144854016	8.25977354572299	6.95557937443933	7.44916329306891	6.73288671035663	7.4714238251053	7.13109229529583
AC092660.1	5.99637605212542	4.6140457103294	6.04434292535537	6.10541571192431	5.7293241351905	3.14150022250483	7.19057351964443	5.37635775286564	5.25389416399468	5.55054303586769	5.29714491604055	6.80475255833593	5.65307114070978	5.58038754250869	6.10360937378991	6.16040872288911	5.20100423943437	3.43955250548476	5.94969979208865	5.49322605441765	5.32638505616384	6.07167172666871	6.37372752685976	4.65142763858155	6.26457943428984	5.56364704225104	3.68335476114607	7.01308056290244	3.65870618243181	5.92632334834472	6.15863134811515	4.54250047524531	5.60475351246881	4.98681610165726	5.51637637522223	6.42446134801989	2.74637414964188	5.80561190939677	5.32292437814352	6.16728410919757	5.77712025557002	4.59443079073158	4.27030777569956	5.92160474766861	5.01006700258844	2.54354248751036	4.99689076944961	5.13528591373683	5.54471399592006
AC092667.2	2.46505649308436	5.20428138558634	3.10611211738951	2.11653659995223	6.48999734126507	3.17924070733863	3.49156426087713	4.43679265813087	6.31616678588406	2.76404532163269	4.53613673395068	3.64064512612993	2.7835351009943	5.44196818768747	4.54751379965903	5.3232101464575	2.99930107041975	5.39809891705941	5.15880382607992	3.51315943529089	4.23304806031751	5.66169010491093	4.24328123209641	3.2243320205038	5.89113345111672	5.5761808371712	4.88004610732439	3.83963599732321	4.78253205259242	6.52641717291985	3.92998173256346	6.29331210886291	2.6663198127563	6.2938739167273	5.11255759420798	6.53701844762598	7.1571644652978	5.43512777837781	5.46446014911218	4.71632171198693	6.25625067943593	2.98614867584286	4.00187559582641	2.99054481970163	3.79858548454285	4.99565105999019	6.33333390084369	5.70126569117732	4.40935161544216
AC100830.4	3.78792306717011	5.45657373704108	7.10466716072317	7.25077983340404	5.72360997845251	5.74913448754022	4.57869102203703	6.48948284497746	5.71478896183045	6.00946711286907	3.27780188569215	7.87858116253757	5.87480085904718	6.32451999930466	5.29564572398062	4.96283649165295	5.46602806090209	5.56031098040168	5.63174303581645	2.741764297522	4.57353528932378	5.52615454437044	5.52372643272541	1.97329618276847	6.12471000579693	2.90884594271199	5.45382726528172	2.01002290767964	2.13310254348124	2.46438882784278	5.78784876551338	3.18459300063969	3.81018726152044	2.92331734836875	5.16721194266895	6.0365153033314	6.51521475491895	2.78015000934379	3.36264372595925	3.10949243287738	3.9503862379651	4.49704452631876	4.62150644902511	5.59668233822953	2.46701831518596	5.67376426238547	3.21740263179578	2.78871303431601	4.49287816646623
AC104667.3	4.30483800252617	3.70232671548439	3.18024231257765	2.98239069617259	3.90367878895165	4.73863054349828	6.55857577893699	2.94439292893899	5.33489621880438	3.40566847173649	2.87979854191872	3.94769973528259	3.68965814324886	4.85848615242235	3.53312363787836	1.99143720821973	3.7630102956759	2.50547330917553	2.91658655959058	6.13964197281714	5.95752493455097	3.44872386160397	3.37173561710705	3.31695094461559	3.53962551079879	5.81764183519618	2.29972139630436	4.54003801289838	4.86445029123835	5.27708830120711	3.47045577388272	7.02012572898911	4.82832396464569	6.43182754522688	5.31831405804	5.28916622122813	3.31748590690612	3.75587049834125	5.84028711863647	3.81458025826055	3.6775051595832	2.76466847507613	6.44861955460742	5.84674272154885	4.59513692032433	6.23512423190717	6.28233676016844	2.27805556154975	3.40252049764754
AC106801.1	5.66035538756685	6.41651105113331	7.97761257916226	6.92058729875658	4.21236048610152	6.78535431573121	5.76640735046407	6.03603166040266	6.71678646682662	6.57750212769413	6.19856604273157	5.91393571392634	5.14245933732231	5.51195481577097	6.35749678007092	4.17469790723384	5.91347160790311	5.3758187157923	2.37971400487805	6.22181617210416	5.91321851839433	6.08191698412473	4.63123475675592	4.94153855397137	5.53501873317096	5.46899714123008	4.17374118975621	6.45682722326438	4.6735160637021	5.75509597815167	5.4136142627383	1.15756947454791	5.02968964265454	2.01002290767964	4.41680818753892	4.80185300619895	2.59153351408121	5.28011839289677	5.87652730503489	6.29907296184303	3.55328374200255	4.99867218194552	4.02663939117252	5.87336185927447	6.16198923522666	5.20972642233633	4.45852616295031	5.32719809625617	5.10980406551284
AC108056.1	1.96295281208686	2.845959466109	5.37126289469968	2.34950456547744	2.71460717099826	2.97788202724698	5.9953394650358	3.95835160148663	3.2403389688982	5.70441692931297	4.48828320571776	3.16766563172632	5.54631400894219	1.86620696369965	2.59925372693842	3.33445343159757	4.90804407558274	3.71406304391899	4.88231017490997	1.93307194579385	1.76739945407105	2.89668929369945	3.33841631905957	1.43087706034678	2.94966073101661	2.35267884557367	1.47538939506143	3.49103549877136	3.1222584839819	4.40099894015918	4.25072597471291	3.28261937803296	1.87991300027464	1.69743189320238	2.86967377218454	1.42795359227932	4.72979208982195	1.82055915591633	2.45729144361867	2.69704784969389	1.84997804168218	2.46362407617203	2.97788202724698	1.38790985768872	2.91435576143649	1.7234732068675	5.76887311288912	2.58304370951076	1.99519852645365
AC112198.1	4.39675071305598	2.6100828018828	4.48704011647653	4.63084320064315	5.55252411328195	5.47955524933594	4.83752769415889	5.64212409418779	5.15362550592503	5.55277191509222	2.78417770908484	6.48291336558663	4.43076309947768	5.40996647596569	6.42598060705358	3.48651374622664	5.09105868764558	2.62833269902287	3.25046381006545	4.90155297400236	2.96549203282718	3.31535459943777	5.2953650864008	6.42472685561163	5.4091193429358	5.14820730162467	5.0088213423991	5.94687098855866	7.79240687758722	5.57223372204308	2.20554965849249	3.53418315402721	4.88231017490997	4.35682893133336	4.79167443556087	6.30377106208534	6.29777322992694	5.32557556922394	2.04307782271017	4.94566526039281	5.04331586188084	3.79042149860059	2.96119460617132	3.61855050620264	4.63003541688802	2.22334977916245	1.81100023984999	3.21031363257266	5.20829216277989
AC114730.11	3.19552344930142	4.40625933100914	2.49353299925832	2.65055606204573	2.34345252864871	5.61751468769571	3.59407986593932	5.43915935117047	5.35354354041417	2.20478218519818	2.76891184835279	2.12228189794214	2.99548896150697	4.71005015733744	2.27293699055972	3.81130016784537	4.77376749115735	3.26066869597673	3.5160148817509	2.63964063648831	3.30438037735872	3.82127107640056	2.67812855541837	3.21792993842327	4.6719711649685	2.42528605346348	4.62562056190859	2.13391796867286	2.7133704395191	0.770273452317427	4.1573133029903	5.30074805601562	2.81116821022581	1.52201875405323	2.57559393780684	1.80389159674562	6.32374509025219	4.66323117051864	3.08865383891345	2.32006912575068	3.15770404158825	3.93576154417278	1.99699312574924	2.26782386223452	4.18109750153696	2.74052333217024	3.0592200294424	2.09540538984675	5.08163665124867
AC114752.3	2.97518675673845	2.47576011771962	6.16619029009	3.39658108080834	3.72714910850102	2.09864127191844	4.88834161779706	2.33555407285163	4.47116879507777	4.1050291074167	2.44672452798303	2.02552539928925	2.85667191040834	1.87266976956774	2.62337511830411	2.05530688639385	5.51720695421565	4.21671661389046	5.93461787214468	5.64532296785224	2.82994202338304	1.74147013165735	3.40828648321595	4.99689076944961	4.14964588015673	1.94624942050159	2.07365138025883	2.06973920625729	5.06515479451614	1.28522672453868	6.44140218439623	1.87991300027464	4.88776728647228	2.83904456652092	4.97489292960049	3.97983648668141	6.65481862913965	4.45930341497753	2.2189687465624	2.13941008341797	4.93120450731818	3.0563849093341	5.17091574490178	2.54713824860844	3.67918366380506	3.15212944191496	4.02107919884711	4.46613871274237	2.71583965139243
AC124997.1	2.91778406457513	2.52364741709286	1.83301498862777	4.01073111661241	4.75673378199898	4.15834241963203	5.71555946065117	3.53418315402721	1.29476840238755	5.46019864767179	1.77274230924605	2.13609326773525	1.48011905089159	5.80851907375809	4.75498982458628	2.23943313373305	4.51282703619653	4.34886721290415	2.71400172140027	5.20238897227815	4.86077758653574	5.02815887442317	4.45287601910909	5.05910251859167	4.50135471219645	4.47685273672892	2.08322512453466	2.09057964642981	2.08012290870538	6.20746969938931	5.84445503845296	1.68805542250964	4.98749922836788	4.98398271697508	1.59112567942111	3.69020217400847	2.40921397441412	2.23069062539056	2.38705978039262	1.32864171450985	5.34495530412271	4.70790876768621	2.48844092260685	3.46416361687652	1.3081677529737	4.27498916300474	2.845959466109	4.08145734125785	4.52994303523921
AC136289.1	4.15985049260746	3.07938662626547	4.79452566662201	4.10602815811213	4.08995222138388	5.15136908430943	5.01006700258844	4.2498364729793	4.32946453670191	4.94505716861112	4.90054747127864	6.78615592077497	4.74749496655857	5.33489621880438	2.27221182458636	1.51331583807796	5.16661691342692	1.11500543679649	4.18953540415743	3.12056919272879	4.92955605757512	5.01529328945737	4.83344626869711	4.61797609848398	5.34549989435172	2.03255292026073	4.11522349423079	3.81288762213755	4.94087891068695	2.6992829268572	6.72557900212326	4.04418077125008	6.00710963359561	6.08066046569991	3.50053904377668	1.98848204467626	2.46900205557593	6.18228083094701	4.05234461311649	4.94215055898327	4.84094808141499	3.61647901588781	4.97150904225461	3.54935495438193	4.60063011742061	4.17024991180144	5.98886023219119	5.19930248670475	3.86410059214446
AC139100.3	3.98983656729541	3.68019236651853	5.59536964950595	2.1584022921737	3.48207390849583	1.87991300027464	4.10209481806006	4.48704011647653	4.50055692782135	2.90440144577133	2.5398222027415	4.26613807834424	3.09253428290889	3.85307834572423	3.95723850259482	2.40363427881521	2.72802841079943	3.65152968445517	5.21025146545372	2.72802841079943	3.10448881057021	5.89775149181214	3.72169442727383	3.70396200814807	6.57107096278311	6.33753913094976	7.0938195227597	2.66815912696172	6.32008845974962	4.46278094370351	6.95665820065734	4.11471653936713	4.01956095173428	2.90884594271199	3.01421620065758	2.76014085290277	5.4978587046816	2.2922859226693	3.30595767894617	1.68341177280744	6.08016302068992	3.79257028683025	5.66244244524258	4.09551255068636	3.70633627982532	5.85470690608711	6.35913519024688	2.61374433251747	1.55947508824837
AC141928.1	5.25168975352371	5.22523088198746	5.93944256659828	5.63658466931717	5.26063159630742	5.92349539544231	5.61215450915699	5.15880382607992	5.40801764490401	5.48250074960531	5.14618321065263	6.66667841651191	5.65279028894884	2.96222231960477	3.9085259322837	3.95361574828358	3.70179312470249	5.32030639433917	6.07059583886982	6.02683291230013	5.48799984042266	3.22110121867306	5.43915935117047	3.13521638314348	6.18437948213898	4.81305981481	4.13401081954179	5.13388836447334	3.69362643446503	2.91207458621506	4.11760519822619	5.10319634286788	4.86410134203282	3.8433719262749	4.6753843665888	5.30155122256093	3.01264470488081	3.51489297384731	4.74716067441931	6.03897960792545	5.73156447515722	5.18273321262272	4.99536222186361	5.02938326675398	5.2074087180211	5.66761872585242	6.04104890809331	4.80977270430243	5.35878614427269
AC144652.1	6.52925272314588	7.85230061107806	6.7750457420402	4.97364959991818	7.06411243941299	7.79240687758722	7.87613069111327	6.94535786803171	8.38558561827806	7.99984894455312	7.52481227319753	7.58710469236139	7.40146927942929	7.71620337908869	7.27688062805164	4.6098603345208	7.00879070125164	7.15857497330569	6.18670206542818	6.39475756555314	7.44584108042364	7.17335337756712	7.50937352108934	7.15377587476666	7.04079096588483	7.28021140769164	7.12936381096295	7.16363744519059	6.05772523680431	5.50496199251712	6.27119525100905	6.87717490478861	4.37469464344095	7.27218512834982	6.37880225636139	7.07679447978527	2.42787954757211	5.90481003089754	6.84500449753708	4.79452566662201	6.68096762894052	7.55743737217199	5.2240311967022	5.8439553437725	6.35025418399476	6.19548409679469	7.00004437085947	4.5858149898139	6.99535044798734
AC145343.2	4.88864885343216	5.97022963561127	7.51418806873267	6.51900903088721	3.01816294053638	5.86228851483214	6.39193461944325	3.51315943529089	6.35807133301497	4.1923641700352	5.49961015188624	6.25240217733782	3.059825284169	5.91752638876158	3.50979612163683	2.29626403474441	4.51863589804729	5.15136908430943	5.53526915981127	3.55381507471694	5.21106220296184	5.36499944066481	5.84674272154885	2.58601556209266	2.98845548551301	5.78060051224312	5.18167047311689	2.76862524448652	7.80959579769664	4.25348466692132	4.19927250620636	6.68662966290783	5.67709653684949	5.71650218386958	5.16160181800109	4.47116879507777	3.38939264531535	2.70829012964026	2.63839151163418	5.95823257826514	6.48948284497746	5.57195407375834	5.66585815150104	2.32754462024182	4.01492870925309	5.91068414910339	5.23053188521214	4.93564878709732	6.06009734830474
ACAA1	8.8927690239979	9.00183781408349	9.10952892262147	8.9735703717612	9.00392439022668	8.82877494613226	8.95268826019275	9.25157014834124	8.51805120785017	8.66614198204917	8.95505312768885	8.72588005687616	8.66929373455743	9.17696339222238	9.45525901430675	9.84973021671205	9.32336525422019	8.74809911951525	9.6393933418995	9.30772208600681	8.87405272940733	8.8648842527061	9.04716960632717	9.23575520507547	9.27063451070544	9.05101536119104	8.97068089846589	9.13556318796834	9.53902051601405	9.35149491690018	9.66065925023766	9.20893645924138	8.71521639983686	8.68824999024825	8.67680431551462	9.29091638773249	9.90562218109676	8.95505312768885	8.87134068160026	8.82369132838536	8.65463218974412	9.26090492150499	9.01987803066608	8.98465970301323	8.7873964813004	8.88496490719339	7.68122404247356	8.72832768153643	9.13070987582711
ACAA2	5.2869076908865	5.93362446446892	6.71361530996329	6.10787760633552	6.07011630088373	4.56263796833363	6.13377732502063	5.29967865214837	5.08866514819603	6.0035738629509	6.44431638697008	4.65104512526515	5.45482645675517	6.36069480784745	6.78367262697136	7.6587337630051	6.45450012938467	6.92983277097539	6.64091452520938	7.8450167632126	6.5787884824292	6.36967997637352	6.95445620278331	5.5704411934532	5.72036202333559	7.23543426059133	6.73288671035663	6.39322421625377	4.93019482305369	5.75662872252546	6.70621703563994	5.48906321602554	6.15067018795352	6.64328523727879	6.42472685561163	5.94415913292814	5.77427665096064	7.08126777777202	6.24934575303497	6.39322421625377	6.42598060705358	6.55018000015645	7.40687571882747	7.25971619703401	3.88555231043864	6.72942686593469	7.61865130455215	6.41385136750564	6.45197878197272
ACACA	7.77161101870057	8.62974980208208	7.93930168040516	9.53313778320552	7.83626070024178	8.73035963547141	8.74723088427902	8.48590410606783	8.64073414889319	9.15107864427864	8.43887276108181	8.77590960032008	8.86977660411611	8.40852402987147	8.8155712318157	8.2509852293034	8.7439815061332	8.09016790709016	8.84246421477828	7.82106830805932	8.67538804380088	8.4147206120498	8.35721667342475	8.51118027702805	8.59279613135136	8.6959920208706	7.71872008578745	7.79333935107026	7.67331702798681	8.4796438162817	8.42844747835452	8.68447620730894	8.57162298480302	8.41514795607557	8.34646410214036	8.364940464216	7.56343510308403	8.34332747794236	7.45968223904048	8.14724778576922	8.04605118520515	8.2426287786025	8.3394973705228	7.32343871066811	8.40566786244838	8.03699606158816	8.00678420740887	8.0915043872623	8.59236640230508
ACACB	7.83562249115283	7.10612330776309	8.70149571193705	8.1512477896759	6.68399312648605	7.42561247304674	8.08905702713418	6.88532131424119	7.01222685056246	6.75400522195144	7.05856068745617	6.49572496807669	7.24003435640129	6.43182754522688	7.16969934685553	8.77056496413195	7.61123672813151	6.9945078069031	7.39268380644785	8.4176311472628	6.93743056524129	7.15260134537809	7.01757616310617	7.0057437160312	7.39491690027117	7.79761754856601	6.52327209246884	7.09291248932436	7.8352985634275	5.98380748439548	8.24409520030101	6.31666728809638	7.4300910462014	4.33311752843614	7.28708532507599	6.99365608855255	8.32004563195192	7.23346473166136	6.94694817592961	7.74226137646892	8.15979562921699	6.52696567319706	7.53789392706967	9.30772208600681	7.11781264260174	7.26820065537641	6.98266081535638	6.95640544399995	7.08242106322233
ACAD10	4.89185018252418	5.48716067500565	5.25279595868725	5.57751933934762	5.50264759566968	6.42822754852409	5.7344014914698	5.53348641722398	5.90211854157171	5.62736469825129	5.99456793209446	6.24004775499383	4.98878778889469	6.15266113405703	5.58536639016228	5.57070635404813	5.61600768363126	5.7140052832394	5.50496199251712	5.98304290564507	5.56341460284608	5.41936407965447	5.34495530412271	5.4623253954828	6.06187327014583	3.97733522717678	5.67351966437258	6.24257972983322	4.98465078744427	5.49507975683015	6.29305439303196	4.89251050107366	5.14933593682704	4.20163179828251	5.24196954355566	4.54751379965903	5.91068414910339	4.63237001292164	5.46577760952263	5.12192322090335	3.4972051905719	5.6431747880161	5.4172282232053	5.80610301352814	5.42651616030832	4.47895813677174	5.67930498703816	5.37419494143323	5.62589931113969
ACAD8	7.0079589257296	6.62151366938101	4.91156658660669	5.90211854157171	6.62982062278033	5.54304744406994	2.88896063741313	5.83264316620869	6.24486533616533	5.70673135309254	6.30671235430153	6.0715491959266	6.67261593988948	7.80430937780223	7.75741335329363	7.57958696810367	7.52923600181389	6.93632674551788	6.70382077060668	6.2376981445159	8.06147212347643	7.30984721023533	7.66311412835509	7.61094909898142	8.44745060842378	7.26762253692564	6.89632466505168	7.51952732061935	7.36108679222683	7.39268380644785	7.03964252759402	7.43431733843193	7.12708339242944	6.64785205205949	7.28954231745797	6.80751447127102	7.48091598815148	6.88398099735815	7.22470504176986	7.2128885855237	6.59093547378741	6.92168789986635	6.77210531970588	6.30222597359344	6.93011236004456	6.98782197195585	5.43860314454555	6.38698347140578	7.43256875376863
ACAD9	8.10934643094436	8.79549783151902	8.36894244500652	8.57425087668185	8.18159799728685	8.96842584708714	8.86765624524327	9.22901612455605	9.13435099738039	8.62231765928601	8.53667663285976	8.90698598359403	8.54584279184508	7.97476928585279	8.35760709872867	8.50182548073073	8.45769542853165	8.02903421667286	8.45769542853165	8.96442442076762	7.93464838047415	7.81688001569756	7.92310982006165	8.54324635768169	7.79300339432759	7.92032035125364	8.51074267374878	9.04178832683811	8.56757661488174	8.10120891160007	6.91331134170126	8.58607938972864	8.75277843828261	8.53232606017808	8.10833885244444	7.91189666748395	9.44402676051348	8.23074264648924	6.92086775647929	8.37784970318649	8.74857109365717	8.39479962595047	8.40006273031119	8.51118027702805	8.22398871563136	8.05702011398121	7.74818911185862	7.81624059990351	7.66402692779615
ACADL	5.24561306885311	5.36418171182092	2.49796578551805	4.62850801205991	5.57455755668904	4.64478401291618	5.40622327119281	4.77485284704787	6.03218095992793	5.23479187929025	5.00026112530039	2.33087574412949	5.22640379709841	5.38274975811334	5.28607828222546	4.50830713713407	4.18953540415743	5.37282169458098	5.28150347321102	6.0370176636199	4.49331231333502	4.31343819368979	5.16014019843475	4.94087891068695	5.42920162693837	4.47241619533651	4.80779643996172	5.87729883729253	6.4031189099148	5.3205746405987	1.65987364098746	5.07716204694927	4.86145075702007	5.01282535648057	5.47548848155165	6.34136472774917	5.65621758270062	5.74126532002758	5.14650065192718	4.52674441640919	4.17024991180144	3.91563168157622	6.05294672506917	5.17935911207192	4.81551781013013	4.80356696203562	5.31699622918776	5.12669823996246	3.98353821275658
ACADM	10.1268042382505	8.27428571571569	8.78182546353984	8.95557258434226	9.47050516036524	8.79347135819295	8.08629935509202	8.57201547251298	8.18518304790862	8.55834130933354	8.51338679334472	9.0521773196419	8.78336539184351	9.00130601415868	8.25651383319409	10.0918267408485	8.82731100245243	9.0428972406054	8.72588005687616	8.71904060195335	8.92765982133471	9.05912230489395	9.1324765980856	8.70336299134118	9.1472369739965	8.77449295138855	8.70864093043864	8.1809116810728	8.10560427062977	7.71271441419344	7.91155106905454	6.99228978668509	8.06933470498499	8.19548431694244	10.411352715499	5.61050047210692	7.99328676309984	8.43303027779613	9.84553388164051	9.38895072419027	9.24895014052893	9.78299781295392	9.89587251667241	9.45105941800045	9.24555141247276	9.37695512250795	9.9938998434156	9.96372454057693	9.65160347764893
ACADS	6.32135346089343	5.78502472480678	7.61927010527884	7.11975471643055	6.0982761140539	6.81773778142243	8.69367057293502	6.14127476975839	4.53116076490508	6.91518394366717	6.43841581929023	2.85269486602959	6.71758903646135	6.41782412586347	5.87501623958058	6.57032484793558	6.1221750823472	5.73591953067713	6.42574586158371	7.78810040504755	6.52641717291985	5.83522019712259	6.18254491472218	6.02860043045587	6.40210795099399	6.39613365470088	6.27145389810074	5.91170151059326	3.32748179709719	3.68900417199315	4.94184495835312	6.95754869532698	5.15416267822612	8.18659461900817	6.28497604982524	6.03011968496726	6.28182099355906	5.55106170844575	6.58665468424055	6.38641585366586	5.54498885478623	6.13563086764353	5.79539398959231	6.47841884439772	5.77712025557002	6.09804460645937	7.01368802492694	6.34221512418553	6.15937293665372
ACADSB	8.19633488993848	7.20978378363885	4.44556628937697	5.95327521957462	8.25254022301623	5.71799763692838	5.52216289216466	5.56106287355035	6.16017176386611	6.29305439303196	6.90057091756291	4.55110638588481	6.38176943766492	8.02267276478629	8.13274082849922	8.35794882063231	7.9693357625061	8.52061828164432	7.10802900181222	8.02761509086531	8.33094802987029	8.00480706166171	8.36153076904627	7.87550305873732	7.7478526717891	8.02728219142732	8.05629568545868	8.16733792720618	7.87962992291956	8.73320845907754	7.29734027339445	7.60809762338431	7.8963206356653	7.65440024713293	7.93464838047415	7.72101429498212	8.48411227578553	7.97725216584956	8.09879227212504	8.10303116907163	7.81624059990351	8.32203294666314	7.5177652822858	7.31903126784024	8.09948188791354	8.02520117015578	8.62517913115186	8.23771919738143	7.85132656972733
ACADVL	9.72582077606369	10.2476962446294	11.7152492441358	11.7464235773921	9.07417798810274	11.4204819945466	10.9038239562905	10.9178561200851	10.136105930401	10.8739328475984	10.505617289973	10.8584877512555	10.3188226876895	9.55704321008294	10.5620387245564	10.979389617883	9.4799638400008	8.90279610824396	9.42009340598391	11.1255621161534	8.96223218122152	8.83575458247862	8.77883736589833	8.55230353195103	9.91757504330165	8.91890413968933	9.16786805467215	9.84658545014182	9.46527785877188	9.50383433465152	9.77641095851682	9.72582077606369	9.68853930062843	8.30969164797974	8.74016881976601	9.64364922764577	10.2781798422595	9.18305513744243	9.38431558545241	9.10484726364245	9.06636540532512	8.84758341844672	9.85736162587712	9.37695512250795	8.85816088803549	8.77294715595528	6.36483042976468	7.98762188116054	9.3310477229616
ACAN	5.87079767489904	5.13123654182085	6.51547304951646	6.18647026714901	5.7658622073772	5.32910563028755	6.51575187335829	5.90917644330402	5.77143626835645	5.79166044877208	5.61074324160441	7.75277617781689	6.4539896697917	5.65913509098556	5.92160474766861	6.29467430159642	5.68628699203844	5.38380956173301	6.50678992565413	5.44332597223704	5.9727927978036	5.44386029702618	5.24313222776372	5.46790803571047	5.28634587831986	6.08418111499903	5.24893169208981	5.80561190939677	6.06702337451538	4.44773691863767	4.63315726010825	7.00547392972098	5.0474720331321	6.13057166602792	5.53721038627274	6.05647911704116	5.01067828009688	5.22855050119642	4.84433758856044	6.28361072687114	6.07700424246361	5.79671379687077	5.80030921078476	5.64370711767123	5.68900778216511	5.72158539540841	5.99046600325364	5.84701168729202	6.40291454006442
ACAP1	3.41000547823544	4.14815334271332	5.15503130069003	5.05252030661675	5.05194296753936	5.64443886450994	6.18126382441305	5.71555946065117	5.94176409294326	4.78357673494364	4.9965817815107	3.91735112997786	5.41671543408513	4.83140416363696	4.84599550722628	4.55699929249179	5.43860314454555	3.8286680676147	5.31747742438999	5.26759861516675	4.78051154859773	5.13264623075066	4.49881530989257	4.83651258929317	5.78806456670618	3.72662055445238	5.19697763759273	5.72788231163261	6.41674004940982	5.48120154830307	6.38256055367313	5.1822419328398	6.36941234826011	6.30377106208534	3.76870217455815	5.37282169458098	4.87588793028997	5.07104877075404	4.63046456928028	5.60525325380443	5.03796226639316	4.65219161282484	3.73513081758232	4.44556628937697	4.10855782462303	4.3781400773777	5.83931402243632	4.41680818753892	4.04623834646795
ACAP2	8.34882174742592	6.81800366793575	5.10319634286788	6.18309345563739	7.53331119137716	5.74627239801759	6.48999734126507	6.7339779360232	6.53007368067884	6.43391859243029	7.18888629519097	5.65776660297443	6.5139354044531	7.70728288927813	7.99188441539211	7.84469541900552	7.0734709331081	7.64060185645271	7.07650758074927	6.90669929922962	7.6013387749834	7.59757976057049	7.40528352510273	6.91154597691714	7.68153162155376	7.20331033703945	6.17801262157918	6.83631304433786	7.27393086591331	6.84558432852493	5.79826184718802	5.87457896225981	6.14859496516355	5.6005928962287	8.46448564004506	5.19473416509625	6.86305121554769	6.72421430638297	7.67128510411976	6.84010324297816	7.13049620643658	7.81469790033349	7.96479946855041	7.11294050992502	7.1811475084647	7.29411748523236	8.10664978520917	7.64612638262524	7.35395058575641
ACAP3	8.03283525284072	8.44457479565274	8.93221354669338	8.99792245289377	7.17253456635197	9.05042397571266	9.22235149330999	8.80579448879036	8.41920727247342	8.46489912083801	8.23112203583343	8.77735064779604	7.82609649347291	7.47296538723465	8.56757661488174	8.0305293797688	7.01164069997665	6.76571704583263	7.07320130960758	8.4504114246205	6.74805708839324	6.51468866498468	6.48615385665708	7.08976305000595	7.25254379506976	6.79931828786576	7.87684355724711	7.4482563123001	7.35998440624711	7.69987578253982	7.9316083865099	8.98235483092134	8.43644643007744	6.71597503049205	7.08806905606973	8.01158966090574	7.27543206352703	6.70382077060668	6.79612987730296	6.45371412245471	6.45891405581602	6.9041350682133	7.4280482480848	6.98325029620669	6.4239347401434	6.12781207235759	3.0820286825518	6.26614738573219	7.217504582773
ACAT1	7.67899940604621	6.64249088420637	6.52722774019903	5.98328132882209	7.69037332622604	6.08191698412473	4.93344259334795	6.50312441565594	6.46500033500725	6.15522515294374	7.54905123251531	5.23395869685516	6.73942428885093	8.04296020886425	6.32686928621091	6.84667003865894	7.43615349453359	7.83725329463775	7.54720056441803	6.79298945588446	8.13165616443864	7.70792186703143	7.99947632486	7.89424960322588	7.40775407881435	8.1680596811086	8.21376525963141	8.10560427062977	7.92310982006165	8.23256963562899	7.37815198306365	8.41307875794672	8.16134464681349	8.19475458877601	7.80787522989672	8.33629840438531	7.48993528644906	8.64510961910488	7.42293665488076	8.09458739105099	7.94918305942377	7.91087907142108	7.31310918130208	8.860724531256	8.54584279184508	8.2411819010969	9.03845400897995	8.07447170783734	8.1669806741559
ACAT2	7.8977100836818	7.45095843116309	6.30883504229111	7.17849779990172	8.32004563195192	7.17196768748735	7.2603570823901	7.62615700396117	6.77834751308215	7.16782800944696	7.62809724592123	4.25112335339814	7.42979642277829	8.41182899301533	7.67685164940174	2.94731384316455	7.7700547958874	8.07589223933596	7.29955079468609	8.10154850155709	8.41385981511034	7.80687753052647	8.80994537793667	8.67538804380088	7.80588489237377	8.07404701412301	6.90253356120853	8.35679995926774	7.84667973685858	7.62680297589005	6.36859309384797	8.08120160383786	7.30335208921118	8.33057470070987	7.87653224977493	7.80787522989672	6.84063649010609	7.5120756755246	7.07546628445095	8.02406347477736	7.30335208921118	7.79697667175768	7.22981917591552	6.87179094727172	8.3645824257544	8.06899193790693	9.24206318231856	8.19175378218582	8.17822529915823
ACBD3	9.10534157277984	8.90985233868307	7.87164798380175	8.0305293797688	8.83685073418677	8.23479000550615	8.46065236240977	7.88651928650005	8.94687343949087	7.95052707140409	8.51423170107712	6.63773770074532	8.37864652182181	8.76324097155434	7.57517887494348	9.20436748997297	8.96104338156921	8.70292455775808	9.04014394419944	8.6118989411102	8.9661169764181	9.00568254982202	9.12089970668067	9.05329469412049	8.66929373455743	9.0975702101068	9.27340964656457	8.85291558627307	8.81906037822465	8.86541621172371	7.8977100836818	8.87294334672984	9.12089970668067	9.30844038456239	8.97068089846589	8.8253181035232	9.00849884060938	9.07774763875709	8.50821816761105	8.94844719436066	9.01640126620797	8.72541658298339	9.1168239666757	9.35632574067373	9.18225016294428	9.01074177881035	9.38746620265701	8.83276919652856	9.59742410538854
ACBD4	6.53161560905381	7.23916228200744	9.20502249219941	9.22653157386431	6.16094238235485	8.77775783199599	8.89168492302602	8.28418271153559	8.3851678003598	7.81498640436766	7.3371326200644	5.07684163382968	8.00273086294876	7.11326434856211	7.58078855531181	7.24562073207054	6.18228083094701	6.88754114248432	6.16412850170119	5.10526992505087	5.77712025557002	6.65612813253017	6.26083710931913	6.25831291313228	4.34930957770308	6.84470355335141	4.56871495074406	5.52720214078101	7.32959355679263	6.722338983	6.45606748519397	7.09546678095885	6.66480314446552	6.26407697931839	6.20773795390158	6.54212253206393	7.57984374079848	7.11210161418099	7.25494557341917	6.16836084922847	7.12374960473656	6.9168753296969	7.06892654710528	7.39327130952675	6.42420915921159	6.43182754522688	4.91391904022229	6.6669375626508	6.7323602037984
ACBD5	9.23789694369413	8.944723312995	8.96004427349341	9.27697138211873	8.9869726359759	9.29437088581057	9.17157934453354	7.8855153224659	8.61140042349121	8.64745682919713	8.4824073171858	7.90952300144105	8.96949123733294	8.49262969934822	8.20383317847702	8.07522150412498	8.18698843518321	8.80385513769172	9.52993761042038	8.99168521535559	8.42215797132421	8.52370155886757	8.19368236871497	8.03451571923139	8.05666597284039	8.20342424927749	8.6315746065241	8.26483227929358	8.84805436981291	8.38715880516872	8.50262444671559	6.24538670988573	7.80753380446664	8.46239788216032	9.18225016294428	7.30395555442356	8.55041204492095	8.84781889412982	9.45384991318533	8.96949123733294	9.14586557744545	9.03712268790695	9.60154958798617	9.20064672130038	9.17210945421246	9.17836255201819	9.78201035466913	9.61701966353903	9.04654706856613
ACBD6	7.4300910462014	8.22438332584311	6.1970275821783	7.5830032469694	7.50794601426777	6.5077597602032	7.98662457588129	8.21119292885225	8.39185696858386	8.46900573888601	8.23663228670316	5.52537592585015	8.17640864859522	8.5380271479503	7.98214981118795	3.91946141079897	7.91052864201078	8.540748339743	6.42168007233648	6.12657559337872	8.21004816391773	8.19330845318165	8.42970685142473	7.85320218254797	7.43797502634953	8.20306168182979	8.7095415059018	8.49135290141089	7.37264263858528	8.9135608395791	5.7160186182435	9.25634359705834	8.53625685198742	8.42844747835452	7.66872350630985	9.0447622588681	8.3208173686743	8.13238337565128	7.68153162155376	7.64349501676003	7.36642574962101	8.00648545203905	6.86901637734752	7.52923600181389	7.96271799845713	7.75644273889529	8.82265584841947	7.79300339432759	8.10523996581419
ACCS	7.52109541136248	7.53268005187781	7.4461495070381	7.97142012367853	6.36041304156014	6.03950406647829	8.97239093642153	7.11210161418099	7.30757632647781	6.5107449490709	6.59684064828151	4.21490560097465	6.23149243329579	6.54718443436212	7.82774120327526	6.95229569910439	7.40296403030712	6.69596278916628	6.01324219520491	5.69377645026288	5.88269236243844	7.23261014893056	4.15782673062805	6.28101266171787	6.83494948489218	6.22639966835997	7.33602327205833	5.9757338500374	7.36702602286466	6.42875738126858	5.63941667098896	7.08778111450294	3.13211194480701	3.57819390646375	5.7898407102294	6.73691499734078	6.06059140026282	6.93862493607654	6.91098839694919	4.27260255660003	6.24787227551029	6.63394705897621	7.30732914723409	7.88651928650005	6.05146860913808	6.87934324024957	4.00553131122476	5.96560247322604	3.5160148817509
ACD	7.62587899132034	8.47631540189275	10.1216220769243	9.50851670344486	7.70829543111846	9.7901976154729	9.61378360611335	9.54584209523381	8.65377175744006	9.68853930062843	8.75180665363076	9.76577155619049	9.19596767037709	7.59181155837407	7.6587337630051	7.01368802492694	7.52798674752233	7.07514218221541	7.44703536573843	7.59937649564732	7.06783675615914	7.41244972733275	7.09658758607141	7.38588186579917	7.30732914723409	6.98207694736292	7.71559425772901	8.45398190361551	8.76218582090113	7.44469486206404	8.31575050228593	8.39479962595047	8.4479053530788	7.42331412181423	7.35706553064046	7.85230061107806	8.10417285250797	6.92483240519379	7.6587337630051	7.19864329159925	7.82570705822463	7.94033552620784	7.3968621452536	7.10304570022216	7.38493759629593	7.52421123919303	5.70022664957433	7.46486666502499	8.2426287786025
ACE	4.883255655269	5.15476130650594	5.0504273619704	5.26063159630742	4.30621250581111	5.51219193482759	3.29948109646227	5.25952219499178	3.4094040590049	3.76129106860515	4.14570651431835	4.61488993150503	3.92998173256346	5.86506875344046	5.04175777851924	4.81621002165465	3.11639681900986	4.7311946165171	5.46019864767179	2.85377598133111	4.98057395619239	4.2339873177825	5.63607622094146	6.21028926891934	5.11313139260124	4.64478401291618	4.90968232538006	5.6690917814269	5.44815795831707	3.92892742138082	3.86460182245166	4.33930088982451	5.22212728396478	5.20012325682233	3.33894704278267	6.40234769354751	5.21382370326993	3.37618662421581	4.36300258353867	2.87799323132644	2.94796848395696	4.94055735758732	4.3321755846435	3.49390718066041	2.91207458621506	2.45060615817416	2.3442363564189	4.34840000673512	5.27255177278904
ACE2	3.85771282836278	2.35267884557367	2.91548370758017	2.33555407285163	3.59407986593932	2.23138686201082	1.61168927040671	3.92952495113171	4.4163611133733	2.35145710161421	3.64763885392246	4.80815398115113	4.85192097867423	2.81477803442427	4.75897783499196	6.17372018416555	5.17240532844328	3.23330697278319	4.32524643940114	5.63528857153474	3.06649616899452	4.53697187956852	4.81983939849149	4.64048365388937	2.70613125984777	3.71467378604551	4.69240132641389	6.03626735590182	5.0474720331321	4.27917875268049	3.68397339215343	3.62640271729516	5.33682375723755	6.79797901455377	4.0368781306698	3.63896369337182	5.25846123044757	3.81841741641538	4.57583039419159	3.12504262384273	5.04104959620702	3.72008721825711	3.71732670873065	5.17562917331388	3.50700358898864	2.78133503848328	2.23138686201082	4.31212854388379	2.53856548286841
ACER1	2.41365172840111	3.54276887844121	2.02809790822024	2.57005896126183	2.53677596887653	2.23812512394187	2.73217955348261	2.24300465962055	2.85889374062173	2.05446812692063	4.53572177790437	2.90552701110055	2.0520655042428	5.41696561710214	3.50053904377668	5.65726653743757	2.51112322885532	2.161663055807	2.76014085290277	1.80967927719092	2.77769811929012	2.28645169885652	2.94555434996327	2.94074150573928	3.99623741028352	2.09955844541123	2.46767096952995	3.67145035242106	5.08403217110944	5.44467812726626	3.22599097521875	2.81702973135677	2.47454076974013	3.5797209634829	1.89760519176012	4.81952174625271	3.21086440610104	2.28930945060936	5.72438509561426	2.21083079155135	4.86515541188168	3.01816294053638	2.48569746905795	5.50863783855135	3.3481865206864	3.14425019617079	2.55961092304712	4.98681610165726	3.61600273471676
ACER3	8.06899193790693	8.48368947879988	7.73840847120938	7.71366346920937	8.1840829292306	7.71239183866306	7.23519439954235	7.14787434753773	7.88386733071965	7.8459478323869	7.90074838044711	6.33779398559453	7.35913903510934	8.25370416352782	7.5814243853896	7.1658906651788	8.16593229418288	7.66092353666731	8.43142576231613	7.21036933979723	8.04260671138637	8.23298264325889	8.22805851307604	8.18698843518321	8.18768171882183	8.19071112793906	7.80687753052647	7.48693643754523	7.30448129243813	7.28981045609084	7.41893492866565	7.2590875714694	7.50882074526741	7.92788388266032	7.67331702798681	7.22133065505665	7.66311412835509	7.62321435840963	7.64992232136357	8.3847809050534	8.03874745504283	8.1240531164176	8.32004563195192	8.47153680461664	8.09980788159237	8.14792797751109	8.41427019378586	8.22327371689286	8.05159907458079
ACHE	3.33183043023675	5.47791255089527	5.22724934742379	4.8317423463952	4.55500547642919	6.21999018310633	4.50495017510255	6.50752702747268	6.18173551585913	6.51900903088721	5.47392200905282	6.24183635159827	6.20830252530305	4.47442254156372	3.60417025915689	5.26546942744687	5.61339942684735	5.05763310011681	4.7828665946907	3.76641034130939	5.7114793079859	3.15540490628761	5.47113094275535	3.77884424038844	2.98185786210875	4.08938250714184	6.48999734126507	6.0982761140539	3.40303199514049	5.5309388637329	5.73591953067713	6.39962071664589	5.7293241351905	6.01175023422888	5.03984648292947	5.64037257052092	4.66059189549329	5.58358863973338	5.51008388979266	5.31699622918776	4.61560395089584	4.97680794823959	4.5838244133034	4.40531430279466	5.2240311967022	4.76666896928002	4.56306035412819	5.27280864697534	3.96264051583719
ACIN1	7.1977924856072	5.74730749508126	6.94265820699116	7.13840020822856	6.79560149441141	7.18468272798673	5.51776811277604	7.4544043436064	6.76713605462894	7.39215368664186	6.63368074625575	7.20978378363885	7.02425559322662	6.74805708839324	4.79832742514482	6.5434732612901	7.5049382952007	6.86086468886376	7.45381742093096	7.56800499423025	6.80339537400412	6.98837122109114	6.95390181468625	6.1081236516509	7.02879688560085	7.07959770985359	5.8400729746188	5.32557556922394	8.16314929714309	7.53934550393858	6.48820475153687	6.61062843711651	7.33658815678858	7.59181155837407	7.0322115625763	6.97455968947146	3.77988232678331	7.36548899503097	6.82240422787024	7.28302386218806	6.53161560905381	6.75484721450501	6.8301289766239	5.93362446446892	6.81074723069464	6.82444426029158	6.05876766783243	6.37018518789231	6.99063774832476
ACKR1	6.63394705897621	6.56686414834351	4.8496087096387	6.44165658314032	6.09952542967242	7.08612272465445	7.00962417340439	7.15543741520376	5.51666153183709	7.03992026091805	7.20579315271927	6.7881063072611	6.56790996037294	7.15515577180999	7.42120462224943	7.17225363020352	7.17678941792309	6.43081742201823	6.80725522843081	7.24258654766878	6.75372557466848	6.38353282047705	7.03110493426885	6.88100690973934	7.45001128584145	6.74912305821411	7.84115519080784	6.90139226396783	5.13098099813923	6.68955253557464	7.41630659293191	7.9589931798113	7.23288309738336	6.66667841651191	6.5499122714472	7.69638123698893	8.05326018169772	7.66311412835509	6.18670206542818	6.30148097205162	6.886480786151	6.37018518789231	7.51390141480108	6.78535431573121	6.68985225742593	5.78884189444412	5.40652223885255	6.41412025468314	7.70145221074871
ACKR2	4.7181691238696	4.58745598995784	5.34119505139411	5.426037968407	4.92687736290742	4.92176883309548	5.53426829597277	5.39296624982413	5.94737758195808	4.5671086643187	5.58968442609129	6.08393015639107	5.17903527856427	4.83247493642223	6.27849586948506	5.06890065441837	5.15529665525232	4.64359742831828	4.09909364078888	4.44085242429087	4.59178448296045	4.6831176579636	4.83247493642223	6.30883504229111	4.60802374181296	4.48231876194356	5.39942415070115	4.55500547642919	5.99946483389298	4.95085544498726	5.41443355548516	4.56106039510664	5.2544564964518	5.44945395608567	4.67754029256628	4.58265128602564	3.34763230108769	5.63023948371121	4.75139558032615	4.72284985768953	5.63837834091722	3.55046186461057	4.07248805103375	4.7107980684047	6.0099475003812	4.66144351555793	5.3814690350269	4.63937889560884	4.89089846681581
ACKR3	7.79300339432759	5.51245748622338	5.72909070604675	5.52268816075099	6.21871197588136	5.05996015874282	3.97386584031768	4.72732869743867	5.42094763831453	2.85155498390072	6.37210360825657	5.7344014914698	5.08190866233154	5.29482655706935	6.89253817284045	8.04156955507204	6.722338983	7.37060395620323	6.19779213766192	6.73665488684141	6.46893113318799	6.29413647594121	5.24561306885311	5.757867547464	5.68555722846677	6.59887658870767	6.91602272052623	7.12622696883407	7.46665647063898	6.70431894495156	4.94279248265061	4.26530768531804	5.03340385315471	2.41634070538981	7.64349501676003	5.07255509193931	6.59684064828151	6.3239966247361	6.68508155507374	6.11195097216337	6.94614147145665	6.51625982672554	6.9653287375237	6.90882485438515	6.23848020555079	6.8009344437433	7.07320130960758	6.38641585366586	6.42219756318568
ACKR4	4.61095042315699	4.6719711649685	4.64245090257888	5.54105623391666	5.02143497594509	4.37382430077151	1.56943413104701	4.93730169423177	2.01620485726021	4.28449184238479	3.23831254901831	7.00174871089588	3.09682773730293	4.26569634341562	5.56004530130093	4.11121255327898	4.60264769691262	5.14125255095519	3.68123342423305	2.63839151163418	5.32557556922394	3.06708722064105	5.38274975811334	2.76466847507613	4.51577215322275	5.17903527856427	2.73479847955064	3.34990559913397	4.29518108594965	5.84260649142082	3.7492424546578	2.81059137804263	2.74637414964188	3.36209878126398	4.4924699920104	4.76628271448118	3.1309958857928	1.63849797029478	2.58248564419508	5.87180218653648	4.57111857977092	4.90186179978213	5.94321070700248	4.4022653595138	4.74367095162772	3.23725818533916	4.50347119841713	4.99260001288311	4.01180741835527
ACLY	8.93272586743285	8.1063192634148	7.35447864298968	6.67234544062018	8.97582247936625	6.81828782383376	8.14357223227587	8.01610219209062	8.1921556601655	8.21802792915773	8.1669806741559	7.44916329306891	8.15157727602758	9.18165073561827	8.65463218974412	8.13090841233338	9.0428972406054	8.77345567375637	9.32969378199632	8.2433404824385	9.20001832110947	9.07417798810274	9.25221407580649	8.72207259384262	8.74546075548099	8.98933698851896	8.58826018402923	8.601513685037	8.18121907583771	8.50776969903772	8.10904366304644	7.97439097687597	8.17459912197444	8.43182033369237	8.33207326949401	8.00199969073131	8.35829741679432	8.23730687043169	8.15979562921699	8.43182033369237	8.25610819074085	8.42636150538909	8.29031246434293	8.5060680998419	8.47016503696412	8.57474585003211	9.2837867011501	8.4585249295278	8.81652527622249
ACMSD	2.18108970386544	1.52433493667619	6.14127476975839	4.86077758653574	3.41278875957147	4.64922952462448	3.94249496661693	2.71698745311185	4.68384809600479	5.24313222776372	4.46064872088742	2.2922859226693	2.62279567741513	4.67574395094157	3.34534285049661	2.94275827038381	4.06833823659144	4.84330220196462	3.21740263179578	5.32265074370326	4.24942758628655	5.91955304416863	2.72277644034004	1.97680524358398	5.53646834348006	5.74405105341567	2.80640759194268	6.99277840124495	1.64185995453666	2.81702973135677	2.86183313729079	1.53546918765801	4.35858655422791	3.25152456601398	2.88386689576931	5.21382370326993	7.44081975710479	4.75498982458628	5.68372008436694	3.86460182245166	5.88600372525078	4.29742744064864	4.07662260025782	4.6598196274502	1.58363057826371	1.18089184672264	1.22192775724033	6.02805590255056	2.13239023304933
ACN9	6.23252229797518	5.65252916980454	1.84539575659179	4.46321603250814	6.56816262554164	5.62866632427184	2.70668905535971	6.18851787829542	6.32876965075378	6.70354385140762	5.57960179469334	5.19385802384202	6.44806758001494	6.7016450997824	4.24058013643536	6.90279978455092	6.47762930920341	6.64571038187737	5.980139612968	2.52364741709286	6.98465542375442	6.78200009030236	6.4031189099148	6.46948562507857	4.41024176408701	7.02941280151625	6.06702337451538	5.21774702344316	5.27901421500964	5.22751357340484	6.58370063520873	6.31953006303588	5.30207231771368	5.74074732307802	6.01824085164857	4.75569231435293	5.61189570623142	6.34758301693297	5.27659935478111	6.30403386420333	6.61810025166386	6.69621911412262	2.39955066303389	5.32476423338231	6.13404903008848	6.4334265969902	7.67298318907219	7.07733381796868	6.9041350682133
ACO1	7.37875923656558	7.922342330523	7.95357189590439	7.58241037591933	7.57125126882413	8.0573472239814	7.78370787125141	7.02341233767564	7.25052776678085	7.36165966117752	8.06933470498499	5.57907637875585	7.26602804648805	7.81943523907689	7.82340239425156	9.00676461199801	7.8330081111507	8.64123651971705	7.93568004783273	9.43492403719871	7.71048797737113	7.74226137646892	7.56709887226785	7.95733469424142	8.06017474982604	8.06259381278697	6.8069482578909	6.47841884439772	7.28103279214933	7.11104185514209	8.58288143871491	7.20497047113648	6.93605129870985	6.54021674196852	7.7219093101475	7.16166710182531	5.7293241351905	7.31019065546346	7.05856068745617	7.09716440945953	7.35258974739553	6.91840201185849	8.16877066799032	7.86042155341459	7.5289638198643	7.70545340097902	8.29113449007635	7.44888866946967	7.97210338680522
ACO2	7.76294862483241	8.11864473210904	8.21231073496709	8.59327278054628	8.02234718931348	7.82075543655198	8.39062334730921	9.51893782687538	9.51720388065175	8.90067035122505	9.14102838378182	6.5139354044531	8.58152367564661	8.87245977089131	7.44139251659999	8.78951180585065	9.15414883850043	8.74899322357394	8.10376482082945	8.83993347071208	9.08433039642063	8.6493393749662	9.18737423006345	9.33654225068388	7.98324030875309	9.29585572518974	8.70248123873851	8.56885442856114	8.43644643007744	8.69367057293502	8.76514952260274	9.57315236772416	8.75141233575823	8.79949214146528	8.51254978790864	9.27974308228328	6.07781622491186	8.76749586397038	7.87063855988429	8.23730687043169	9.05101536119104	8.569785667859	8.13591993049633	7.79143401889603	8.55272148611857	8.77638968393337	5.86148177295132	8.40766086706277	9.25823748027722
ACOT11	4.85057816694013	4.55779954472499	5.55229020501053	4.66856974429277	4.37248917087479	4.65644451339142	4.49371244236642	5.04983030686174	4.11428627774697	4.93406742521853	5.490413280129	4.64398200039581	4.11760519822619	3.05527607051713	5.70208589148667	4.76628271448118	4.5967208313963	4.26635571263434	5.3232101464575	3.41162816962057	5.11749897221532	4.93057029603789	4.79600454011964	4.56470536329347	4.87329054211317	5.44222902294532	4.64086596425688	4.84697344292721	6.19752680614294	5.17006106418226	3.86572504556094	4.39358356223586	5.63658466931717	5.8579943777013	4.33930088982451	3.8296419081905	5.77834824601823	5.04717757398409	2.65055606204573	4.89824343111979	5.53218513528231	3.3258384802085	4.15498953893878	4.29879341854895	3.25803761106563	3.92258687909801	4.60187943406626	4.7181691238696	4.99061836518289
ACOT12	2.36080575112095	6.13225799740881	4.52559748988073	4.73265859412382	4.07604413885568	5.75914824257847	4.8052811378452	2.94796848395696	1.35965548460298	3.28110945039559	3.08810918858797	5.17440805669336	4.47319636583503	5.47034583931895	6.38774933944251	6.44753782236052	4.35060215096678	2.87409256880057	4.88260983829227	5.42496037962909	2.52232924412426	5.53646834348006	5.45329190898776	4.91156658660669	5.51271405266246	5.87823758633493	4.07555415892671	3.39168615264627	5.09942363075888	4.71551980969613	1.68805542250964	6.13103672793693	2.5197558130654	6.04457301563063	2.72277644034004	5.6556857579113	5.58308101308347	3.89718176308418	2.76357254490449	4.16177747034133	2.39955066303389	5.02257557909238	2.56504082224936	3.53085910648223	4.70104866552126	5.25819404000485	4.83993717713776	4.68424939372349	4.83070692284138
ACOT13	7.59212489775307	7.27393086591331	6.5499122714472	6.11731191615442	7.52045122053526	4.90744128615589	6.83467822519077	6.99673744367993	6.8393115531601	7.87550305873732	7.59069196729424	2.12562447049154	7.48372832123667	8.28872167289194	7.40378220157656	7.37060395620323	8.26559707407838	8.6575228839395	7.25849365266448	7.43615349453359	8.26328735064826	8.03595174633023	8.85080331811878	9.12392046781056	7.01898378802064	8.61497731236292	8.69832016578593	8.3960320354751	8.91890413968933	8.57749182298764	6.48375378285249	8.70015569284988	8.08369318273437	8.87985089773592	7.31903126784024	8.85816088803549	7.54572850731398	8.21690440645127	7.58823347475845	6.83518140029879	6.42951599767883	8.11333205696648	7.36108679222683	7.12138989563426	8.3216498317729	8.13555396707186	9.34151813128416	7.58795522002924	8.20490572834338
ACOT4	5.71650218386958	5.77044682899183	5.18617987535276	2.00830557515997	6.30537227608281	5.13665221237118	5.86484346935954	6.43316580248746	5.49480970098963	6.25517303398043	6.20801367479633	6.76571704583263	6.01722327177581	1.97329618276847	2.30049102577778	1.73057654412699	4.85160177489266	6.5884889827391	5.37012871106681	7.16865186789211	6.62933523225298	6.550431188456	6.42763462889421	5.45913875651748	4.63467750099793	5.75859060308838	7.32162876005581	7.0223262340208	3.53908918184843	5.42094763831453	2.10030649474024	6.24431366082333	7.86900992358204	6.42446134801989	6.08465498328848	5.41389263330551	7.70208486095988	3.10892536995176	5.94225737751002	4.55423255860587	6.71809046666505	6.35025418399476	3.46650843765089	5.61312979759973	6.2372101264044	6.54045518986577	7.36970865082485	5.97526359671068	6.64276969128101
ACOT6	3.28365749323199	1.81341030521677	2.37824717575534	2.31069873659323	2.40085623128175	2.87917857914719	2.22255456408898	2.59867383480295	1.42248388242687	2.91377180102192	2.65498612916866	7.16726636537896	1.70059848238238	1.95744900803761	2.59479474521482	1.81934048767637	4.5320410289405	2.07288060185392	3.09575129114847	2.65186360582427	2.63485383410725	3.13371969586991	2.93968972513164	2.1878893031269	2.55901037346326	2.95797487116534	3.55920732967516	4.95503920863794	6.14727132607631	3.059825284169	5.23841767472372	5.67270334436597	4.66438299808685	3.45621356140607	5.09012046958139	5.10949109927973	5.28916622122813	6.58035670559741	3.39495672189233	2.29626403474441	3.28696197345524	1.77639988774671	1.69576655633437	4.92239518740163	3.54666528813459	3.79858548454285	2.76523462274918	1.77515370216752	2.37081149466067
ACOT7	8.36894244500652	9.48066098792072	7.81590156127757	8.81751764003382	9.51236587200272	9.39101590988428	8.5090028321158	10.5002179077237	9.80014152793864	10.1981428977868	10.0600539430002	10.5721205270087	9.93307955547047	9.31722051338798	8.97912546368947	7.73680827908529	9.95583016841202	9.48922146733187	9.01518365663546	8.89331604994288	10.0034938393536	9.38817240713733	9.95583016841202	9.96852898587515	9.59327060410889	9.86668325631914	9.57979169037407	10.1552138237417	9.56447261577572	10.1909691327556	8.85968386147431	11.1539412586291	9.8268221121864	9.69530719508771	8.53181017144608	10.7573772006056	9.39034890750911	9.29437088581057	8.91996148547284	9.67204206229991	9.82790083035996	10.0918267408485	8.52450159331707	8.81606675378096	9.91888640017677	9.42728895627835	7.98181368430372	9.2776278810385	10.1523209769019
ACOT8	6.97539239701764	7.71649162663529	7.48993528644906	7.96725656551174	7.83822385565725	7.79664364225312	7.1543515626003	8.46865278655327	7.84531108706787	8.72541658298339	8.16987875875931	6.82079004093014	8.30660844677015	7.93025999635913	7.17820223486774	7.99188441539211	8.10699220823442	7.62075374857085	7.59695651402631	7.19896736899591	7.98694563502271	7.42206920410309	7.97795100442665	7.64349501676003	7.54602981951261	8.24154343636624	7.59271431651348	7.75675045478568	7.17704407585309	7.2546523337681	5.52564624793518	8.62050969030162	7.76645014713493	7.08126777777202	6.89502307602951	7.97865190521664	7.24590818719281	7.3405506139565	7.52451524551379	7.68183660199762	7.5842965094974	7.94983640369687	6.70354385140762	6.37715136735481	7.75675045478568	7.43431733843193	5.60816852299172	7.60169657800003	7.91670117269958
ACOT9	7.51418806873267	6.49572496807669	5.90841816488158	4.76700681387996	7.31486241872916	5.67803373485706	6.99755172156244	6.64515645173955	6.67932988659699	6.17649357905543	6.74312805024919	4.83925676657573	5.52295332233612	7.25436549107077	6.48322523562438	3.34878835279137	6.9770378023468	6.96117986819245	7.32019086566044	4.05548623136371	6.95835484149907	7.8673498231462	7.12596794343239	7.00987160820823	7.21036933979723	7.01841072571821	7.46305338804264	6.51678442027203	7.16363744519059	6.6737675448985	4.26150021251888	8.0030657696766	7.90305361908718	7.08213196752327	7.10188855764086	7.20217315716434	7.63513850918329	7.54325760733982	7.00295348165056	6.90359638043957	7.31282576978689	7.06221047726667	6.64412113838338	6.92706523695939	7.14336402264849	6.87825626148196	6.97591584706487	7.10968927806421	7.19057351964443
ACOX1	6.70541494860972	6.03245463594421	5.32910563028755	5.64137925100976	6.72803509551695	5.20625095081297	5.31747742438999	5.54890422188605	5.66781641868546	5.62611928771194	6.33305538177959	5.44361533893168	5.6999353904876	7.08016680157311	7.30844250659282	7.80268434546201	7.43964128562774	7.18916500443904	6.68610004012813	6.66881630956328	6.88398099735815	6.88616954911956	7.04325327775233	6.92031993529386	6.73721757416263	7.26340072547948	6.70954174354952	7.19462914434784	6.72339237485261	6.55421992514904	6.32451999930466	7.32222055902158	6.75645410998743	6.64910033657895	6.96372321874433	7.48880761233019	5.93487613298988	7.11666169159372	6.32059751072838	6.71495692942628	6.5176267379419	7.06387324049741	6.90727234436354	6.87745523853742	6.73866036146436	6.94920960331777	7.48693643754523	6.82659559952679	7.26117944528782
ACOX2	6.0420462504855	5.94512201594693	5.6999353904876	5.82294643855775	6.16121846972019	4.94087891068695	6.08769860509296	3.23228333431958	3.11740315090165	5.27472515195376	5.50573266998085	4.31759705809696	5.41475572605422	3.24990850100385	6.32663925012479	2.59681076251684	2.65436782584076	3.39658108080834	5.45582125800838	3.5564358800871	5.62196502221523	4.51411068775338	5.52615454437044	6.04794757915832	3.22710482503491	6.06581001510552	4.30901136159417	4.84094808141499	5.73704504191437	2.3741503064708	2.221128030751	5.86405005308324	2.23352144503765	6.4394465546335	5.47442114020039	5.89346741236036	2.55637652428307	1.62107697623309	5.92682296424023	5.30747851298165	3.67098707319598	3.22061883661074	3.56932837429174	6.47762930920341	6.03402049979232	5.42781770542929	6.11348057523206	5.73233931236889	4.96029972759322
ACOX3	7.0838698380428	7.69824158248401	6.50105000341342	6.88071863691108	7.36642574962101	8.08981116884193	7.49438060794317	7.29213806620264	7.76163991956269	7.48460766883504	7.43521587501017	6.55554767581129	6.80283934748772	7.0591668452025	7.28762536416915	7.12622696883407	6.45245695989891	6.37349407414014	6.93461633248197	6.96639330714938	6.26692193031966	6.23923375002308	5.30720896368153	6.19062334363919	6.82713858721776	5.81179501886256	7.12817488010867	6.06260714990891	4.1831253916258	6.41514876607068	7.98762188116054	4.35682893133336	6.48948284497746	6.94694817592961	7.5289638198643	7.26706368091566	6.70252086060806	6.31715176779636	6.77708922988552	6.94694817592961	6.70489435043104	6.79957222866814	7.67452764193588	6.85696658228438	6.58162486952316	6.90963833149273	7.35879622131727	6.79821445004368	6.91204130673605
ACOXL	4.7808934696241	4.32254230230887	3.44819692645019	4.65034141382412	2.6253263601137	3.12284076106561	5.28744488310126	3.2525066868333	5.41776967496672	5.28887757771461	4.88260983829227	7.42687660830923	5.10526992505087	3.04147739063138	2.99604905389956	3.87334615496594	5.18478140477465	5.6216977344701	2.67930159762591	5.42067217055193	3.32973851207852	5.27901421500964	4.44466922643912	3.42163707067071	3.5401298848556	5.27790101116828	5.0483851670072	5.54553005834252	6.12575851002268	6.06415345827945	4.0200320026299	6.79324946258656	4.65724968947087	5.61024621998529	3.39810054702377	4.67608813347988	6.3614265197959	3.59248476659603	4.59364425910633	4.77657148201083	5.39913338547685	4.49918200684985	3.34878835279137	5.2439543705035	2.28787621053973	3.5254611026067	5.38198643851879	4.96445987511693	4.6269037442575
ACP1	7.92613247879533	7.31543483197029	5.78830684966172	6.06032720214325	8.75225672986804	6.45371412245471	6.61300068159136	7.26003850397678	6.92679749871156	7.19632279762303	7.81943523907689	6.60745023804146	7.59335464489752	8.61961496795037	6.99615637197324	6.73721757416263	7.99112101103234	8.67633280903003	7.53543568372402	7.72067066034876	8.73766242416595	8.31386673807122	8.72353081896516	8.17570143654909	7.47323876462926	8.48636767663352	8.59279613135136	8.19751261085024	8.26814066213794	8.47924420399673	7.78589992925552	8.49386698403746	8.73474569654979	8.83276919652856	7.9589931798113	8.97635665505103	7.86603963949378	8.83950024218114	7.88618214730026	8.06899193790693	7.95595060619339	7.98936658495042	6.82321420966321	7.65618193918933	8.43142576231613	8.1910712989824	8.29649266244154	7.88520552187982	8.05984213090749
ACP2	7.74033254900741	8.35939324653759	7.19255083452176	6.60577194786868	7.57707811745527	7.82310340445972	7.25733701424498	7.93568004783273	7.93965273586018	8.08222152542978	7.92000117091579	7.45329031345153	8.08222152542978	7.57237251101164	7.38675118224482	7.24422441355816	7.98694563502271	7.29441155474886	7.67625847157429	7.88287956084201	7.93832761009977	7.7444917788733	8.15764377113267	8.34646410214036	8.4008720073056	7.68122404247356	7.81498640436766	7.44201561525497	7.6013387749834	7.21515389331258	8.03351872258913	8.35126184123839	6.30911972617348	7.8789567417604	7.9514944639873	8.20525511225186	7.03656510646362	7.27302223503878	7.85199289009113	7.89254676583125	7.68153162155376	7.33683532625578	7.28021140769164	6.3403419851843	7.05222187651733	6.26926772900511	6.34459974896969	6.89859989272628	7.56967389944185
ACP5	4.58862973761885	3.4605146566694	5.18642610617637	5.3356869488378	4.76769641344208	5.23140397825671	4.55616449579124	2.90663096504162	5.19901189828241	5.84674272154885	3.25629332633013	5.49480970098963	5.08781555519896	3.11740315090165	5.30320228615155	5.32825860991219	5.3223944419476	5.77274827762902	5.28260017557982	2.96498857302059	2.25580131129287	3.64002232692532	2.67172777763974	3.89045845840094	6.39749531835493	2.22185558313467	6.64412113838338	5.59434146676331	5.34176142539456	3.96751590576704	4.49754026701619	4.0190045604747	6.30537227608281	3.14798309895852	4.40266440539065	6.40101808528351	4.78918069772826	5.6839774637904	5.03030822934055	4.88963981674915	3.36374051847695	5.9437057422597	4.98285392968502	3.64386696641728	5.654330859965	3.33497480516703	5.62589931113969	5.1169143641801	2.74110261638165
ACP6	7.26790687385925	7.04600457903852	7.90476085264526	7.4482563123001	7.16051186197257	7.7748424703673	7.15543741520376	7.5742250517503	7.52234356835653	6.4313444307309	6.42292962997569	7.04797063666697	6.58798132395654	6.72368047272541	6.91867127621298	7.54994919497354	7.76777424069985	7.609052595136	7.28416095024304	7.41923212703248	7.14900637558188	7.48759095808204	6.86557928345024	6.8155668497287	7.5873635000444	7.20888417191483	6.90781094586715	7.09632409036011	6.04380078062354	7.31426988173112	7.81250236492293	6.50703021939633	7.53877567927883	5.52776811431291	6.71495692942628	4.09861559170088	6.53401589906247	6.01497251006339	6.00022391792028	6.23874422830557	7.03164474133172	6.70927719570134	7.61158763430975	6.5779910723669	7.3810813155775	6.89608785724931	7.21425757619159	6.30777078289215	7.19834334080111
ACPP	4.33618577965748	3.77723265169119	3.87761077115237	2.39098752968839	3.94146161093012	2.39426093067908	5.21825625761077	2.32547532120385	2.94910805897208	3.47830719701073	3.64496699528739	4.62813781449191	4.22754049232127	3.86673364153829	4.61322939799916	3.41384060745129	5.07134765845028	5.09549573972203	3.3258384802085	4.52954092637181	3.44486727531669	3.55438072635307	4.2835474631048	4.93220572613946	3.07887928971387	2.05118987072116	5.84132185938756	4.78318271042418	6.4122244501251	5.40541083496872	2.37011996878699	4.9436994562413	4.71370756684254	5.9448708035323	3.80523763232831	4.68464623504627	5.34409950105873	4.91894987074979	4.14416481586166	3.77083853662527	2.83386962747989	2.74867190257534	3.43589565965839	4.32302309299964	4.64359742831828	4.46659311437092	4.32393196009258	4.36091174607034	4.16478185118453
ACPT	6.89688065803781	6.80779786925674	7.94845236581583	8.01750718749936	6.79721514301049	7.9501727363758	6.80065717827661	7.02794383482531	7.12936381096295	7.06694706571489	6.46839926484546	6.28990813566123	7.3356856246566	6.73502667186581	6.24381249922184	4.22362350370879	5.20125918723305	5.9483670130002	5.65808991867258	3.86673364153829	5.33682375723755	5.0115687106527	6.00279033690456	5.70699624656219	5.65356160758419	4.75428041049484	3.63795628439214	6.2105858586657	5.93865701920277	6.68241874487222	5.01186318185591	5.94662819072138	4.23875935611349	7.22527418189272	6.43029800373538	2.65559724192926	2.87075627878763	5.70469164837235	6.27393786680125	7.5830032469694	6.13225799740881	5.87729883729253	6.42977521294569	6.31616678588406	5.63555591407907	5.16754019413063	5.95774232486155	5.94202197865554	6.26665727674427
ACR	2.28293348539406	3.11953677333229	6.111169182481	3.94983426588561	3.4977019654046	3.87704460591997	5.11010923417642	4.62190779558758	4.49142156910084	6.19856604273157	5.52694667820774	4.66323117051864	5.33594357630983	1.94260575207124	5.34738156441277	1.58533838744472	5.74603604635119	4.49964242530832	5.76778772955499	3.92311888147642	4.4251697744705	3.66755612506933	2.89004657902701	2.18562876089628	4.81983939849149	6.03872524437216	5.55252411328195	6.38641585366586	3.45567813060138	2.56434044077008	4.12353894533456	4.22795677254879	7.06634974923793	4.65601101455741	2.17208445021634	5.77172320525887	3.26500180781569	5.10867816500165	3.34715514665343	4.16229096987157	3.49275079216713	2.58660947767468	5.35354354041417	5.98380748439548	4.28534015629163	1.48739443306738	5.80715502111416	4.80185300619895	4.52474552866107
ACRBP	3.43589565965839	3.58397871423757	3.68446557056236	2.87463487118876	4.24855943719891	2.67228633839353	4.78150529818749	4.55741968306245	3.88452097254261	2.88155504249222	4.94689190920808	2.91322586025488	4.26530768531804	3.82245622610239	4.90619967649044	3.63687595248672	4.36300258353867	4.76436996621171	5.4929605412584	4.99292260996003	5.12843974298015	4.11213297876106	4.82150506050359	5.16128610244287	4.83752769415889	4.63123475675592	5.54836125778309	4.93190052544691	5.20483464942217	3.44714025942942	3.2054053877023	4.97150904225461	3.80804302966922	4.41510260231829	5.06670993028034	5.34258184226008	6.82873740665	2.75786711623746	4.56632645053789	4.39805606575317	2.92824643598932	2.92502050244938	4.27917875268049	5.1538770424662	4.16867644844988	3.80637491453648	5.05790728271765	4.27546436687322	3.91513582363031
ACRC	8.18446769392313	6.20591883692817	4.77518625873763	5.55799764224365	7.67481796780727	6.87686061943589	1.77639988774671	4.97278661479389	4.54286521975495	6.24587966727835	6.5750629278507	1.66766308181622	5.0370799995742	6.93985864681097	6.85376567844639	6.54397476465891	7.8627011177798	6.89228069825632	8.3208173686743	6.65481862913965	5.89270445314356	7.4106650158917	5.85973583343286	7.70112839567126	7.5150878658882	6.22888250543816	7.89455286673521	7.73229148052555	7.04684650219337	8.07522150412498	9.13435099738039	6.29777322992694	8.05159907458079	6.15016823072811	7.72934199326317	7.80621771498244	9.16479645846115	7.95668826307626	7.17027981416879	7.18500551699642	7.97583612449913	7.28447047926945	8.76610626584984	6.75675242170598	6.78067649025997	7.1571644652978	7.61707307084895	7.61427561186477	6.93095767255528
ACRV1	5.87706224913646	6.22423510849526	6.93145068159987	6.36117910399392	5.76330867773149	6.64571038187737	7.23008713589083	5.81304295157092	6.63901032751669	7.03830256771314	6.11756582913925	6.80530075670603	6.52129359220773	6.20324475135759	5.90965920064664	5.9740533553185	5.92731333319884	5.57751933934762	5.40428317156785	5.88370333225948	6.1965247548382	6.22130013730827	6.83065492337246	5.77068430677434	6.09263349469783	6.32135346089343	6.14882096766422	5.00277737987911	6.54236106699421	5.47734955666587	6.32554777027747	6.14346779540641	6.13057166602792	5.64626612733684	6.17906187922683	6.13833499424626	4.61211126983206	5.21798307259996	5.47816065905269	6.15341516687777	6.26926772900511	5.72360997845251	6.7778544819849	6.68770622440463	6.07131550203651	5.84792918365398	6.90306017295171	6.32741675737031	5.68037899076517
ACSBG1	8.07483586129008	8.42421696141489	10.4573982083488	10.2135243772464	7.01516076969042	8.44700245905117	9.56708982618239	9.1215154209081	8.65513811841891	8.14322747825324	9.19282676872886	7.35676614695669	8.16554311847403	7.44943061074609	8.2426287786025	10.2548478712607	8.13884479408283	8.19071112793906	8.38715880516872	8.51512372189273	7.7133247240166	7.99467635063353	8.31742688659114	8.37012342393728	7.20414092823594	8.4673901885734	8.69790805454647	8.86649204478655	7.90074838044711	7.75277617781689	9.40719064581949	8.3766808625636	7.88287956084201	8.07367561898922	9.00971347151174	7.73556830476954	7.27603146705968	8.4322195721799	7.0427010678383	7.96582252032968	7.38558535486434	8.31699866154127	9.27901654308419	9.22014848688542	8.11448263984824	8.27822423162784	9.01022285388913	8.43683393413059	8.34763465042371
ACSBG2	5.93590797907822	5.29453868083326	5.90159906698537	5.98168894222389	5.02968964265454	4.61520978029181	3.44010584154616	6.36701260452697	4.7937622508699	5.40857620354747	2.98133122770083	3.04147739063138	3.44819692645019	5.0094677454617	5.44997531847387	3.8286680676147	5.60367291786525	4.09909364078888	3.53252376960467	4.2872236130594	3.43201309881939	4.22880831027224	3.82756268645532	3.92565794188359	6.41782412586347	2.37689356974884	4.41248628866656	3.59079952749362	2.64134799097731	6.29694240303385	3.43589565965839	2.44740328976783	1.53110490147201	6.21850497329052	3.59968286100847	3.79799741230258	1.98435580520483	3.65597108967628	5.93713505760412	6.03142113065829	5.13558653953101	3.31063206237767	3.65369094784404	4.47806824181956	3.5433146121699	3.46988030574854	4.23677071309426	2.98787905276505	5.35005836465145
ACSF2	6.40393514563855	4.09045466454629	6.22757260954108	5.52776811431291	5.71751564566919	5.25525961248146	3.64386696641728	4.82929827336991	3.57536872328279	3.62684130763812	5.20887422972484	3.65597108967628	3.6008560587596	5.31246534706466	3.4600495560894	4.26797954310714	7.02069905397979	6.69701038760473	6.09681759859247	5.17355737480505	4.53825448764904	4.61211126983206	4.71515139699286	4.4403445090824	4.20025993775292	4.31949289593049	3.30544869678541	7.31567050486804	3.7112880870566	7.36702602286466	4.82727921844137	6.09184701160131	4.31166883509377	4.16522698803435	6.21946715710882	4.05444505965384	5.26007407562435	3.66045721016376	6.18954545668533	3.0615084036577	4.42683786851783	5.05549552467932	6.96975652230496	7.62713507494801	3.36749473647756	3.71732670873065	3.70504968978416	5.84419857572773	6.08241349755458
ACSF3	4.72134533986596	5.67585693103155	6.02508309991663	6.42420915921159	4.85257027132637	6.00659930084766	6.04671756743854	6.46999788404532	5.58038754250869	6.25960764828533	5.75331046430996	6.01925570319629	5.8074170563402	5.90335408853678	4.61879101311218	2.96277709678314	4.30258979055736	5.14332932824161	5.64343869123383	5.51170624148139	5.87823758633493	5.10090156693363	5.14037333183884	3.79421723793403	6.13477575476016	5.29768096577617	4.65679720409039	3.07568388110605	4.3284674147969	5.05073626101489	5.70864601284033	5.68064682756277	4.1976162374703	5.82239973094467	5.66560187533475	3.31331688878948	4.65104512526515	5.9255142607967	4.5842451112064	4.42068783647848	5.88219265058757	5.17240532844328	5.6688350065855	3.01921802935038	4.73265859412382	3.63523294342321	5.3495330330505	5.36472288319496	5.8157740201857
ACSL1	7.95999419775211	7.46145061441963	5.99688093826229	5.90407743409275	8.59642964732011	7.80430937780223	5.92206948848231	6.58507147148427	7.11294050992502	6.74109395500319	7.02069905397979	5.84260649142082	7.37900724282831	9.18305513744243	7.85542942308651	7.83496048536827	9.02098597429702	8.04774608784185	8.46153591214543	9.08566151133819	8.95784334910669	8.80287715924078	8.6987795694109	8.90814813246828	9.22839061930661	8.76610626584984	7.41425078686223	7.33099052783656	8.06459313075063	7.20800010104735	6.17776359770875	7.03412067225002	7.62490295932222	7.91364659873136	7.84240691725199	7.11181881700351	7.85891294615581	7.57517887494348	8.40895130863688	8.12731133255126	8.19865006655684	7.85511050832309	8.20564388594183	7.63833027588062	7.98832463733781	7.9596353380492	8.23112203583343	8.35162411169591	7.62650545121881
ACSL3	10.884480025047	10.1871322588384	9.31585928153518	9.76386428293927	10.5721205270087	9.84553388164051	9.80719979259026	10.3433887932891	10.2448218100987	10.0993810024009	10.3582396307545	10.390474569399	10.2252606109631	10.2282650540895	9.59504273151003	10.0664651965468	10.1099685020082	10.2311311450797	10.2732826183703	9.9132826637108	10.502198837832	10.2148439893872	10.2716080771635	10.1775369159398	10.1818838244941	10.1909691327556	10.4924186073046	10.6251640074139	10.6424324302761	10.8132935794257	10.6650835999622	9.71312026469765	10.2698480899898	10.5438647683209	11.206589707278	9.75886053716589	10.3973148866893	10.6006592735177	10.8132935794257	10.7266558522634	10.5344762794526	10.5521506445347	10.6070330724476	10.6128345345318	10.8341379488624	11.0384825506489	10.8527988007486	11.1359017157254	10.5699949094988
ACSL4	6.58747371436966	5.77223406866572	3.00742213714474	4.82085640751997	6.73638313410608	5.13919488484361	5.90612813973904	5.66115851291587	6.0365153033314	5.54105623391666	6.37500726648579	4.85025227684126	6.48032188624907	6.87801423939737	6.76432649085399	6.25599135492675	6.55801264215637	6.54557725892245	5.44332597223704	5.68653898084049	7.21340438568795	6.56498380479395	7.05579278296213	7.0427010678383	6.72965873471531	6.76490810580329	5.61856973171029	3.62215792050977	5.4470880486425	5.8565158674428	7.28504110928498	6.21652296685124	5.3470919063186	6.73448319275814	6.57663668917174	3.99829931598417	4.7425781124522	5.84751762699981	6.08769860509296	6.37991967159113	5.5761808371712	6.49047153789086	5.62221577005741	5.28865378805079	6.21164494234907	6.02709002189716	7.20579315271927	6.34892231919593	5.56004530130093
ACSL5	6.51952413443642	5.83084415419033	6.75372557466848	6.55449398746258	5.28447037863061	5.96718050549816	6.08666105346893	6.06798434134523	4.76042997343067	5.49684711215289	6.39270481589424	6.99365608855255	5.69761951029551	5.92632334834472	5.05167481812574	6.50105000341342	5.57249449890651	5.72360997845251	5.91903319464565	7.42090572300517	5.49986074417313	4.45871783814398	6.38405407589229	6.96864085331444	6.15146270283137	6.63038616933159	4.99260001288311	6.22253076488535	5.3580128423385	5.5906993908544	6.14859496516355	5.06890065441837	4.44556628937697	6.22964743533987	6.12445598727486	5.82479575302825	4.68578055735134	5.67709653684949	5.17269310659323	5.71094037035457	6.30966060919636	5.8565158674428	6.41594895908007	7.05977787643718	5.91881034480083	6.04180241456983	6.65902679593196	5.41776967496672	6.15289211579517
ACSL6	7.5804924318243	7.48032291341041	6.6475997002562	6.90385108364784	7.68547915149512	6.8141680840384	6.12983010237957	7.21778759513853	7.56530176749726	7.24422441355816	7.64060185645271	6.62075943874073	7.65411767826636	8.5060680998419	7.8963206356653	8.03283525284072	8.07729333415266	7.90881815525881	8.64454886604284	7.86836221915418	8.4334584871568	8.50262444671559	8.33021103958821	7.97068217273154	8.08516116873164	8.31814900233138	7.53085323234726	7.23747580029881	6.48136384899026	7.57266950786035	5.56056916203974	6.50601385198962	6.29777322992694	7.16391556438467	7.87822061604022	6.53235981806835	6.61116232067109	7.65468835730769	8.39691534517967	7.79240687758722	8.33593280555835	8.35365923031927	8.37864652182181	7.98694563502271	8.30777596531206	8.38715880516872	9.09943836268497	8.47924420399673	8.43303027779613
ACSM1	4.81657022444637	1.87991300027464	2.75369135204108	3.61331743730002	2.61785355981903	3.37121177529394	5.23108083380213	2.84298229507858	4.29980393042247	2.89775146110273	3.99358899867345	3.95881236223263	3.57766288260339	1.87491225698666	4.33618577965748	4.88358157557938	3.19998873056948	1.92290140120874	4.70545484510022	2.89004657902701	5.26730639927029	3.82914209864182	2.77657806592414	6.39193461944325	4.08592706226933	3.69526246412561	3.10611211738951	5.67220245055461	5.83441880384257	4.11957421792381	5.79904793452176	5.1729545295661	5.62409032563776	4.22973239066449	2.22774241265654	5.92880612175231	2.66568163719335	5.70415150619126	5.22612029595141	4.44773691863767	5.44762571524461	3.11315681441452	2.66394688827485	3.2168379212243	2.78640554052143	2.00219231590293	5.10646103980899	2.87193442599752	4.4495411339918
ACSM2A	2.51231199646593	2.69871059833771	3.14425019617079	2.33705619087203	3.35490680862603	2.65369415845048	5.25113649040201	4.08995222138388	2.53741033676274	2.53247720465978	2.85428449802756	5.99376672173295	3.0615084036577	2.21668958825466	4.49499267670667	3.61331743730002	3.92258687909801	2.32408966661569	3.72925971425924	4.36212171902581	4.16867644844988	4.3892006644961	5.56321428919806	3.14309509619534	2.69994196692313	2.88035037972206	5.26811297571526	5.10379936073423	4.56027913990503	4.92463160110382	3.28696197345524	3.04928531519742	6.54851654713226	6.38641585366586	2.78640554052143	5.09997552423921	2.86559154868384	4.88739119448466	4.86410134203282	3.58568997826812	3.31063206237767	3.09253428290889	4.41161525090466	2.20631926677092	3.01816294053638	1.68180180910941	5.12698123146201	1.64012686450267	2.86967377218454
ACSM2B	4.46748690739737	1.79545360185279	4.09151416284929	1.94440143531505	3.20920987042186	4.94566526039281	6.2601385337168	5.32825860991219	3.44714025942942	5.23108083380213	2.76756623122287	4.13449962093068	3.78093958926021	2.08168375037108	5.29482655706935	4.44600331405121	1.7853746845642	5.87902124269324	3.03139946595976	2.44004883697337	3.4105497898118	3.09858403397809	5.06608683348045	6.08338008736727	6.06581001510552	5.07594233166758	3.56265507779033	7.44584108042364	3.73182671204351	3.17756233648444	3.30751702887996	3.2119620399629	4.04470638003848	3.36103099044988	2.15696182949872	5.70343548855736	1.82383414382029	1.51331583807796	4.11265533280721	2.29294659703102	3.67202931294941	2.32079287253767	4.1831253916258	5.89192920347349	1.28522672453868	5.32476423338231	5.7137214719667	2.31133178895305	2.3404255690367
ACSM3	3.52598531631512	2.91435576143649	2.90495239287192	3.93998601287333	3.6787048349559	2.23421278637138	3.63947977348981	3.58183959429025	2.63356929865808	3.87862716459468	3.18071640436065	5.28011839289677	2.00397695789925	4.96800690723254	4.26098236574564	3.91897286741056	3.24145499453442	2.61062174872716	2.37564882018815	5.74047305606069	3.87906225773634	2.00568948244611	3.71080205814929	3.52977904273355	3.55869737770646	3.72607397038178	4.74406795557833	3.19494088188205	5.91752638876158	3.04388984990514	5.6790958620531	3.99036719360405	5.14848722652947	5.88785843735374	4.42683786851783	4.53160151320172	4.75819296012315	5.94859886081527	3.89247258022244	1.94894483220272	3.85098013787675	4.34476293459077	5.17675191412382	3.99087543878337	4.31166883509377	4.30037983451215	1.64349726377879	2.54235507417117	3.48044208158172
ACSM5	5.56157342458033	6.17572659262618	8.05326018169772	7.53362844509017	6.27496090352453	5.98679025840858	8.43515204018118	6.81468337927431	6.47714803591135	5.70723941948369	6.19959955289935	5.12306085471382	6.73021128764541	5.42067217055193	6.16094238235485	5.63528857153474	5.80801195715365	5.829374388002	5.53571780883152	6.08138398573614	5.67829472169606	5.99508239899436	6.06702337451538	5.69350952734541	4.85395879660602	5.08403217110944	6.06653841895751	5.18020564066287	4.34240162359678	6.14525217632388	6.61755817933709	5.83755452571817	6.74109395500319	5.51454561041626	5.80925622084347	5.6991249522923	5.76436776461603	5.36579516782789	4.70510326793436	4.59942130384994	5.67855859664032	5.89371487019186	6.0570009047135	5.99245309237768	5.25636492031247	5.90965920064664	3.99674882944565	5.80234680476284	5.27738479379403
ACSS1	6.14099664160323	5.89675182315745	6.83688470592839	6.47788510055437	5.51826751072804	5.90030957647603	6.35100880011468	5.37394027265471	6.101620426068	5.86432260141807	5.63784203598804	5.1502265549458	5.51271405266246	6.05849939230471	6.31927903315704	7.43128515247005	6.56234884665804	5.81817942482501	6.45222756831693	5.854127874099	6.14882096766422	5.8089992172643	5.88628432120278	5.38763294584715	4.96123121986742	6.45758429777032	6.21340398094313	5.38763294584715	4.96771732985796	5.90763179351206	6.15990216082454	6.5389122609596	5.90239992540974	5.94565707210061	5.75615999061832	6.34221512418553	6.69064899061419	6.4374144783452	5.35548356650845	5.96049104860676	5.72642395721217	5.79488291923849	5.73965319508684	5.60269444062351	5.86253610748535	5.41416348640765	5.77883631413646	5.9483670130002	5.93967664578614
ACSS2	7.63707300831081	8.53849345060928	9.67112265858255	8.73766242416595	7.16670048384178	8.9661169764181	9.11887966904437	8.4068904411848	8.3606828451735	8.33552499492862	7.61187141966553	8.51254978790864	8.30583502797509	8.05360892519	8.58826018402923	8.16912302504891	7.93693639740993	7.129104041189	8.1899927216146	7.92310982006165	7.38761727700145	7.69857692088056	7.54292912023599	8.29231125276129	8.05259874399595	7.93598574661999	7.9146510137088	8.36153076904627	7.64612638262524	8.00987079471449	8.84758341844672	8.33057470070987	8.21991943253168	7.91968083217753	7.77392323746211	8.16967480179541	8.9802433147494	7.6189311701858	7.76103965730587	8.31853588830267	8.59412705807615	7.58881817645663	7.64767365119923	8.11942036406687	8.10228997518421	7.51268270574648	6.69144727650294	7.64992232136357	7.83884086252384
ACSS3	6.81828782383376	5.90535725362154	7.47862361812521	6.84907018903158	6.19272733551561	5.50366755802341	6.53836507540875	5.91468821712127	6.28419762289193	5.38976028455132	5.65406389838852	5.89218168578517	6.13508960081582	6.04539401572737	6.48086654482435	6.79640648120401	6.4057483291705	6.20008565719731	5.99659975236323	6.57610667488731	6.41088249271648	6.1591081517143	6.97647679960382	5.90007708167586	5.46602806090209	7.0333322582491	6.39749531835493	5.80663833228479	5.83059212957348	5.56239192811626	6.83092452260953	6.51848440635921	4.31530734347881	4.78118365966944	7.2590875714694	6.32715300889314	4.1301409180301	6.61622480334943	6.42090305902083	6.23618135261883	6.83331005077953	6.03327575524186	6.45970606981212	7.75807376540876	6.23119618172671	6.6582635693603	7.25311397273824	7.18302968437949	6.57080323478136
ACTA1	2.90440144577133	5.70022664957433	5.65750489466599	4.10648729649745	5.19214656139874	3.32863901053265	2.82323839255858	5.75708749631229	3.512106703239	6.45171277678929	4.21236048610152	5.31937998438563	3.96590309100513	4.77166740584285	2.88499929070288	3.76459925782622	2.83846287534488	6.11856521705548	5.03188828032385	4.26098236574564	5.95243199949885	6.04870530713043	5.75286777994514	2.96222231960477	3.73836497765971	4.24855943719891	4.13935929801192	4.670071203237	3.47045577388272	5.00980137153356	3.34763230108769	4.69691041144816	5.94016767613707	6.38856921494881	2.8827471877836	3.23937038911399	3.4503611387105	5.01186318185591	2.9681904995293	5.22612029595141	4.70481475921108	5.61189570623142	3.90697163589812	6.16591151798321	5.04655771058245	5.81552571755907	5.86853801699396	5.12015706017382	6.32059751072838
ACTA2	5.91122719604481	6.42292962997569	6.61486090287123	6.32973793072074	5.61102120992204	9.19099237763142	6.78019172082636	5.80610301352814	4.97058965479679	6.15016823072811	5.98835873782025	4.84792170584345	7.5814243853896	4.68018815531651	5.27334357671904	5.81998663949136	5.6685901194622	5.87358094052989	5.42264915649158	6.36624144607801	5.67536661753791	3.84016935269132	6.48375378285249	5.87002816173448	5.57881120320344	5.41443355548516	5.03280635647751	3.31641457400918	8.5336210002369	4.65182115059777	6.18413567877465	6.80751447127102	6.48639378652674	4.06206030656918	5.13178700681857	7.35940066970137	6.22781733481482	5.0569112467477	7.43462717181895	6.21824567946993	5.93106890287333	5.61074324160441	6.94890985238882	9.1572821324166	5.79881097034846	5.72412959672428	6.22205622582712	5.40702537363399	6.12063258605223
ACTA2-AS1	4.35319323548221	5.57325576647007	6.91576397096301	7.17910882630338	5.75914824257847	5.40567614255525	7.4995749824738	5.53548684460253	6.12983010237957	5.24283123308755	5.87282999781503	4.4486938607609	5.74177469047835	5.86253610748535	5.6690917814269	5.19809678537567	4.83651258929317	3.67479586634484	4.62490204812712	5.41799956110489	4.90652134487433	5.46019864767179	5.73337318633336	5.4518008344065	5.40996647596569	5.29858133334479	3.21792993842327	4.91526466553067	2.04307782271017	2.63174370945481	6.15628785321561	5.80487701821324	3.07620684673295	7.10495429645547	4.01230926092948	6.53429630743595	2.58601556209266	5.10923380731514	5.20887422972484	4.60871257742819	4.14519034348528	4.82929827336991	5.88628432120278	2.56762704377898	5.80368876189319	1.81810771258315	3.64550539231626	5.12247814327877	5.18760179122713
ACTB	11.777269323911	12.4646675675312	11.2435102846368	11.3168899365504	11.2029727779989	11.9374550566439	12.3983752642361	12.1976017344018	12.3628224352543	11.4764186529505	11.7715849637185	13.094205929854	12.1775049576084	13.2127099171292	13.7312419380677	12.9438727638763	13.506487778179	12.8961123856935	13.506487778179	13.9384328953323	13.3301500762813	13.0404819197352	13.4563181575488	13.6097419300831	13.7312419380677	13.6097419300831	12.8752205808255	14.3053411796504	13.4563181575488	13.506487778179	14.083855522517	13.6097419300831	12.8548184538903	13.66648380319	11.4662574770853	12.6818511726442	13.4137193711652	13.3301500762813	11.9153950111846	11.907977641431	11.3974684864921	11.614604899501	12.1144357623187	11.6376807150334	11.304106464517	11.3425057980746	10.4185822044772	11.1007856100712	11.3633315214184
ACTC1	6.12629303222521	7.06726238233594	7.20069058806419	7.39844854871149	6.83494948489218	7.11356661050723	4.59905237938561	7.16198266193946	7.469641400794	6.96065151532226	7.07070936803636	8.02201720985721	7.51570925880033	5.96304604626138	7.20042701025443	5.83318348472966	6.6382664053613	6.36197041334074	7.00906208892492	7.53487828938878	6.23512423190717	4.33888881416837	7.3684749212339	7.86767984017119	5.98835873782025	6.42900522480093	6.93260032014166	6.26692193031966	6.38511691287134	5.51610384723927	4.98398271697508	5.50892167394071	4.61600152687405	8.36646179209404	6.61116232067109	7.52013530198586	3.4133154033423	7.05769658150899	7.33967853878449	7.89388037841714	7.42206920410309	7.02476174336738	7.15659900134374	7.68183660199762	6.65164274672984	6.92654000831379	7.50794601426777	6.71220669047778	6.90113005639695
ACTG2	5.3709490389573	4.5124638423357	5.75884267758606	2.81000603834707	3.31115219691905	5.08279035655329	3.42427178139739	2.85605693016122	4.15059803663279	3.67098707319598	4.19002597208144	2.72802841079943	4.65644451339142	4.9884735595338	5.36334363452075	5.32690897559711	5.24507650678493	3.46416361687652	4.41680818753892	5.67733545206092	3.06042301117907	4.88534270021198	2.82883337213007	5.24507650678493	2.38963283231898	4.53697187956852	4.68135485472292	3.95254255341931	5.35851040501598	2.87979854191872	6.38070734316641	5.70817635738389	4.02107919884711	5.29740406100483	2.75141824517605	2.66096177074698	2.27879008022441	5.09369704207361	4.85257027132637	5.25766662017348	4.46914616464209	5.18986561791177	3.14585938030167	5.59565185400243	4.66738041705044	4.66929489208426	4.372945522887	4.06206030656918	2.8917398089014
ACTL10	5.80314274043756	4.90021839842241	6.4284839050916	5.25308338220733	4.96800690723254	4.81373689932846	5.61237153534363	5.83133379824724	3.86029659019057	4.0200320026299	5.85237113272866	8.50140068533094	6.33673339834373	5.45967312188121	3.53030334142891	3.10020160119945	6.40545736531188	6.14050013170556	5.68271805094966	4.78815120775714	5.19189306476354	4.81009772215842	4.09349793176512	4.7828665946907	5.43107805660115	5.35982749873759	3.85098013787675	6.4147720771574	6.80530075670603	2.65985852953246	5.56321428919806	3.13035973196018	2.93571144406651	7.28593338573353	5.31803283968724	5.87106465228756	7.26456090862642	4.23677071309426	3.58235603081469	6.43182754522688	5.0170628522926	6.72533383316352	4.29653983761882	5.77454787903999	5.55535773565194	4.13982714568504	6.38353282047705	5.91516129732808	3.97983648668141
ACTL6A	6.11069522465501	6.20880209430963	5.79749504992394	7.09658758607141	6.28673878455883	5.82217365891026	5.30880998833739	4.98250785512085	5.88421658796066	5.97152157367452	5.58610440348957	5.91321851839433	5.80511466237691	6.68508155507374	1.44516254502769	5.93536312911444	5.58536639016228	5.95774232486155	6.70759453541578	1.90173644012127	6.48537635952537	5.87336185927447	5.10056215283519	2.77076347848552	6.96117986819245	6.01497251006339	4.6128715307271	3.27151584679354	1.99963413969852	1.72060098527793	5.14706263020726	5.60501699388789	5.97600413190732	3.86089359082948	6.52257281979842	6.20535037886574	6.34221512418553	2.16325308256721	2.51420257994483	6.143976278541	6.29777322992694	6.59036820408189	5.54004956615168	6.53572657838087	5.82424055162764	6.24835661249874	6.54101756332913	6.25113247570065	5.66689287883035
ACTL6B	7.65411767826636	9.21621142906118	6.198052351547	8.47153680461664	7.91189666748395	9.79427874051531	6.15470549184519	10.1993826159822	9.5449169944466	10.0981181084295	9.09578626910654	9.8268221121864	9.08495328556296	7.98864961892925	7.59153748290095	7.35226779043927	8.12048855596458	8.04381820986561	8.01786397565983	6.82160290115281	7.8693553477854	7.8115040834643	8.10303116907163	6.22860431222118	7.59181155837407	7.68518342177863	8.41348501795513	8.17603823221663	7.0519472131282	8.51846761882996	7.60003618051282	8.65651396959158	9.11366466248473	8.18159799728685	7.99810512985219	8.21082679370764	8.27428571571569	8.35126184123839	7.92032035125364	7.2603570823901	7.80556246864483	8.18698843518321	6.06286308718905	7.03858417790915	7.75432660258093	7.40146927942929	6.54263524320633	7.30871819088788	7.70918498160953
ACTL7A	4.67501485641227	2.13531395723969	3.88393752019365	3.72925971425924	2.75538995695255	2.50427042846635	4.48743049844918	3.12331763556783	2.67341832344293	3.53738969949365	2.82717280957931	2.82438412094817	3.84128055982226	3.59302261573674	5.27523708758385	5.20012325682233	2.87409256880057	5.48250074960531	4.63937889560884	2.67052680403495	2.3171998236647	3.29068631713029	2.79043863695359	3.86673364153829	1.85961294085054	3.55381507471694	2.90552701110055	2.49483508738435	4.32807628177835	2.2809049353309	3.42710721312566	5.03431214199013	4.44732997404501	6.77687246839045	2.42787954757211	5.84886918933552	2.61551028180007	2.35080865572099	3.31331688878948	3.00841840149454	5.42470965953328	3.30277565717105	3.3339592914871	2.37345332847788	3.08924762720912	2.55637652428307	2.30598715610162	5.18273321262272	2.85957825521566
ACTL7B	3.31063206237767	3.21845889537119	3.40139379707682	4.1573133029903	4.88293185294012	2.43100573625828	2.74349896423664	2.14083989172775	3.64599522285549	3.40139379707682	2.87298612751279	6.43817690277875	3.59029502578369	5.75141417161825	2.29083289821465	3.28055582142807	2.05374844712053	3.62640271729516	4.66738041705044	4.0154436046834	3.95412635886256	3.512106703239	2.87799323132644	2.2842202779168	5.21853799368012	2.4922127627824	3.81236475621101	6.4552859337598	5.16978044094321	3.53085910648223	2.31937593150257	6.48032188624907	5.56822424226796	5.23423118204057	2.72388968687074	3.4615856209544	4.21182609532601	3.35034463455527	5.66327057006007	3.98983656729541	2.57559393780684	3.74647678984803	5.57509221799504	4.80977270430243	2.57005896126183	3.65653316722381	2.90380654698656	3.39000838123167	2.38896273645774
ACTL8	2.71698745311185	2.66394688827485	3.09043690568665	3.83296457346493	2.58957115156229	3.69580234762589	5.11346026218565	2.80030380313342	3.7492424546578	4.39805606575317	3.32532896385674	3.63183142275803	4.04576180279946	6.52557189269129	4.46748690739737	2.98078851531806	4.33888881416837	5.67562660045695	4.55500547642919	3.60360807215112	3.87761077115237	3.84397363090562	2.94614292115687	5.96459676494225	3.72109356363523	3.94718931113424	4.09968756078621	3.20266228667917	3.07080827844691	2.78928101251122	3.59684173395318	4.206014225267	2.62154762018483	4.86044967833503	2.80940418220537	4.78707706083003	3.51376176254892	4.66511688397677	4.10702819095447	5.77301282445559	2.88948000731087	4.17716127802559	2.67871383019524	5.04205731053362	5.87381336184178	2.7371781150891	5.02968964265454	2.81702973135677	5.67457183944702
ACTL9	2.54235507417117	2.56578812139709	3.82364828352602	2.68609538055397	4.5838244133034	5.21160844268427	2.63174370945481	1.7699806773242	3.88825320594401	1.90770061964388	2.29368219739918	4.39626585165119	2.42017640069047	4.67123223153177	4.30124938571664	1.89361501710791	5.42948869250387	2.83273646533873	3.5186990165093	5.98456992662771	2.54843722419685	3.52657070419293	4.33762187008246	5.63941667098896	5.10289752436347	1.81447180201911	1.72213989410378	2.19592219185194	6.48086654482435	5.70343548855736	2.5447723176001	5.95752493455097	6.37582433214306	5.09339962076396	2.52544928850803	4.87498529129957	3.87274986267728	5.41389263330551	1.84997804168218	1.49499769663956	3.12056919272879	4.23157111686805	4.65480589947678	5.79932180438024	2.75250671567644	4.71480125745353	2.09540538984675	4.63593603778861	4.85222093681462
ACTN1	9.85936223342005	9.39674967723351	9.20129191557019	9.42305062878245	9.06036164074649	9.73803139559393	9.65795705849674	10.1061274342238	9.51810144393136	9.21087343773423	9.48459575720102	9.32822290221265	9.08369640340833	8.83370631493568	9.52283246795161	9.53643402362878	8.43062438466826	9.49487776200907	9.22526666522896	9.02267817166146	8.4479053530788	8.26559707407838	8.20011750291463	8.40646359348525	9.0795566759796	8.22215515094181	8.86129401390771	8.87030730083357	8.91307598468835	8.77638968393337	8.86292688271273	8.38796002715311	8.65563497201951	7.89116988956929	9.26026695722446	8.18518304790862	8.37317130788112	8.66325052786724	9.25759791586901	8.33750749603205	8.72012005379884	8.80631834301947	9.73337627216159	9.13993196868052	8.7249536878425	8.77775783199599	8.27822423162784	8.75760590073512	8.28418271153559
ACTN2	7.13168133430915	6.58317088283674	5.9437057422597	5.783516046336	7.56709887226785	6.12471000579693	6.50853615191298	7.50608957995205	6.52422062941977	6.48111903654704	7.95668826307626	5.71751564566919	6.11880118965972	7.4239256520445	7.28708532507599	8.2549491487218	7.2579361143017	7.81498640436766	7.94394379511091	7.02369251499581	7.75967390714361	7.59212489775307	8.03251898117396	7.3864588590811	6.87151017482383	7.85797217291253	8.58444033124344	7.87822061604022	8.32122423388932	8.3624205072757	8.08629935509202	8.25370416352782	8.90597398388943	8.2482253002188	7.86603963949378	8.32431284653779	8.17207877201532	8.34646410214036	8.36194024235169	8.20633690586357	7.41542151409073	8.41960727180405	7.89254676583125	7.70362101809863	8.31461542449213	8.15910615692201	7.83267745133751	8.50140068533094	7.75938257928025
ACTN3	4.81720716060702	5.31302885829733	3.13784598129995	5.62143857297577	2.49483508738435	5.82268618026904	7.33658815678858	5.49532535606083	5.9592430697585	4.95340637684752	3.64278121226732	5.63150693346004	5.74627239801759	2.00568948244611	3.65542187408376	2.41634070538981	2.47028784235469	2.62032578983499	3.31895424085883	4.61520978029181	3.26444378378918	4.33713298680295	3.47830719701073	3.68397339215343	3.36209878126398	6.41195079522842	5.9679579938867	6.66325651395477	6.33881860941921	5.59486307495423	4.58306111780566	3.62584859626851	5.77533360188652	3.83468052068403	4.77376749115735	5.41854358624891	3.84607924631172	4.44910294647135	6.23589077977429	4.62963559889015	5.47190164664539	2.19385653180343	5.05849718878371	5.55080420424764	3.0615084036577	4.95085544498726	5.67733545206092	4.42683786851783	3.01816294053638
ACTN4	6.70489435043104	7.83822385565725	9.30702824251905	8.96442442076762	6.90805720535622	8.11654769905586	8.26171218084674	8.76703100979366	7.8510167098122	8.07331259319895	7.9950345529066	9.0298817097023	7.8670068480725	6.78480036468163	6.5750629278507	3.34596424720682	5.70316442048828	7.07408583994772	7.8627011177798	5.95096214884859	5.71928121470676	6.72474695448496	6.23252229797518	7.06608150788919	7.28162006770638	6.86086468886376	5.69740170665961	8.03595174633023	8.13848835126622	7.87583471631575	9.06274495597295	7.74159627784179	8.51555203027289	8.39104006128088	7.2582074577924	7.77100376306063	8.54995581950715	7.8673498231462	7.48722718871054	7.44916329306891	6.83598656352052	7.82141206995886	7.99112101103234	7.0906290404031	7.22843792202005	7.33046595915036	6.48713632947823	7.61707307084895	7.68876317101405
ACTR10	10.7627081166417	9.44164419071205	8.9075391810223	8.1753441182719	10.6357448238906	8.60783312118828	8.48039690212326	10.1346887238963	9.87113017914143	9.47366855334969	10.1552138237417	9.56272483968693	10.2400307773274	10.6090655456402	8.64222873394632	9.20893645924138	10.0021945205189	10.6961734465752	9.16106074181861	9.06571363611106	10.7428678568769	10.3171913580733	10.719445963588	10.4521297732689	10.2192766417831	10.5641819385071	10.9092050573199	10.4098238843825	10.8818869404615	10.5899703342825	10.3256098743771	10.4237733935635	10.7096614598149	11.1500291071909	10.6147562990528	10.5721205270087	9.78414043906466	11.164054891469	10.2462885968706	10.1646544218967	9.94889649442669	10.4607526778737	9.04654706856613	9.58321805373756	10.7875345809321	10.3138181209374	11.1500291071909	10.4591651990201	10.7627081166417
ACTR1A	7.85947893054455	9.92196402143879	9.14586557744545	8.90698598359403	8.57162298480302	9.94209141319094	9.01405081282261	9.86148986193256	9.79118031435546	10.3939696429884	9.58490053670269	10.4829009308507	10.1414534383637	8.54537832145203	9.18619178157723	8.10800231243159	9.30702824251905	8.78951180585065	9.14336667010296	9.22094501888144	8.96283104757392	8.80430568443983	9.20194068170324	9.08795021364932	8.89384491501802	9.09387410011675	8.54455098681546	9.45105941800045	8.80939976021076	9.15980998532536	9.05740964821364	9.66150553296324	9.00676461199801	8.89690627309212	8.10523996581419	9.48375268852164	8.40123814336305	8.46448564004506	8.15266680144392	8.95050501161887	8.89168492302602	9.10362484524926	7.95389960778868	8.09913305672303	8.97184303223152	8.66276919141474	6.96009625290544	8.5241089191773	9.24686221616052
ACTR1B	7.8137231428725	8.52807370987683	8.78336539184351	8.91044185109783	8.627972068242	8.31233115798844	8.67438786668627	9.73621306811708	8.639214921585	9.41088567645697	9.21021147333739	9.80219730676542	8.69319292147162	8.60655276859119	8.83950024218114	8.49386698403746	9.39827438566275	8.84607903490297	9.00971347151174	8.64172044860411	9.00849884060938	8.38837412844418	8.92873105123095	8.62847366591982	8.71625207427259	8.71002912134735	8.61679385179246	8.48851308459182	9.07537129857179	8.78638541148882	9.24686221616052	9.69039987996026	8.95159198313306	8.47289659566676	8.91044185109783	9.44558353259388	8.79549783151902	8.36769119893131	8.53493647551454	8.2857103309467	8.29269120336515	8.53583198023594	8.46614815476663	7.56069686968201	8.70422182098602	8.40447331700517	6.02483310392578	8.27233345109003	9.58321805373756
ACTR2	8.29074718011222	8.20306168182979	6.46393243966699	7.30536489186148	8.42050758569696	7.40775407881435	7.96033130343521	8.03629432846287	8.17713454252996	7.77132322999135	7.70238781126114	7.43226621994807	8.25452232148146	8.35044519632401	7.23715762179205	7.18916500443904	7.95867654487963	7.90442187264051	8.13555396707186	7.20189114580646	8.51074267374878	8.46978562440557	8.37905040008339	7.95389960778868	7.80896690371257	8.1580164964207	8.37514935847273	8.65563497201951	8.27469790148729	8.44054887363272	8.35679995926774	8.51760874802647	9.08625866557279	8.84195456845041	8.06400072734174	8.59327278054628	8.04914346341852	8.944723312995	8.20967766241559	8.68776949623861	8.58288143871491	8.35044519632401	8.1254921770029	8.0938946031707	8.54718987994036	8.73273961880821	7.93633627464936	8.74947711125341	8.02728219142732
ACTR3	9.86148986193256	10.368022849477	9.66849935044667	9.70952431989869	10.502198837832	10.4009427556685	9.95914172453887	9.85838968094383	10.3647026002708	10.1049246488884	10.1346887238963	9.45761475716664	10.2022253121973	10.7428678568769	10.6580497952426	10.2732826183703	10.9013304839491	10.6788316566067	10.1720893707177	10.8424006435064	11.042014818443	10.7472578761488	10.802251746156	10.6186161369299	10.9641432279371	10.6424324302761	9.57234237063086	9.83292719985131	9.63328485398303	9.72582077606369	9.21952481846424	9.38431558545241	9.52919677809044	9.66229694992382	9.70952431989869	9.79615216566768	9.56890768326226	10.0370027608173	10.1049246488884	10.4255844871668	10.294032533108	10.4219407341466	10.2815798285614	10.2429895492653	10.5541958736191	10.2968758790756	9.93745593356254	10.2268412177451	10.0124076580616
ACTR3B	8.94790477912827	8.06599057441854	5.82424055162764	5.94588298036836	8.89641810724869	7.43737876888423	6.51259560828885	7.53149713047084	7.94531092776173	7.22188561276305	8.14824094249783	7.48123840405601	8.11196714397927	9.2830737499603	8.87355939879911	8.02557337535107	8.73616116239192	8.860724531256	7.98115951432867	7.7861980703852	9.08860155023716	8.80002175476025	8.78795712895412	8.76466406763527	9.02523162480708	8.78047283938802	7.60687400537152	8.73521350269555	7.99612929110002	8.10417285250797	8.37632092874999	7.74914961636427	7.90208768601474	8.29882817134597	8.93041029326458	7.99467635063353	8.35443281524626	8.48930475524955	7.86079542615868	8.62138206345241	8.55139262576168	8.60739932824709	7.50325835671255	8.00199969073131	8.61823337124614	8.48118163220154	8.77497929183924	8.8707766348804	8.58912784950885
ACTR3BP2	4.57869102203703	4.90155297400236	5.6177656055958	6.06164086668559	5.70723941948369	4.01847003671354	5.28916622122813	5.69148843544704	5.89699960207629	2.63654694926261	5.84751762699981	4.25252581468787	4.8378558173929	5.90736492650504	3.60794676566766	6.59413609045629	4.30304288802339	3.5059770560627	5.19046695625338	3.0815057195035	3.9758893285604	5.73387175833253	5.90335408853678	4.29836731601482	6.05094362230654	5.734159503876	5.31276129589308	7.29897528244985	7.7500615919091	2.5197558130654	2.11154033491891	2.31267928044871	3.508109502653	6.68155792542082	5.12582142347948	2.82102760546659	6.77210531970588	4.844624568044	2.95908647163918	6.16171968010921	5.47367438433906	4.22362350370879	5.54078839812526	4.34793428765225	5.40487506087645	5.70517697198	6.07990541600118	3.45951734082863	3.36482206812975
ACTR3C	5.81129261192062	6.99063774832476	6.96448624157963	6.50727282123528	6.02399380038601	6.26407697931839	7.00604080133729	6.9653287375237	7.02651882125712	7.31543483197029	6.08214512339656	2.62032578983499	6.66480314446552	6.16228146179636	5.32501157747681	6.35126903357044	6.38909246629371	6.03119066516628	6.05902668625345	2.55346931581156	6.26382219268361	5.8565158674428	5.89192920347349	5.76098837660021	6.25389608369017	5.28343162903481	7.89490352219153	6.21702189898793	3.58183959429025	5.56925963193722	2.00131539462944	6.11553826146012	3.41162816962057	2.63485383410725	5.85548911772345	5.40801764490401	5.16809443495978	6.44322372908368	5.37756448495021	5.52747283094375	2.59085874342866	6.07104112404516	5.75564030991592	6.17112309709866	6.55960357792969	6.31616678588406	6.86250881366586	6.11069522465501	6.20426742948382
ACTR5	6.88289858120782	7.28135015601706	7.37961605036887	7.36576677853479	6.71417921416629	7.57062663015509	8.00199969073131	8.16627311192617	6.95261402946825	7.57984374079848	7.73229148052555	7.9511552049494	6.33802922343154	6.11402761553146	5.09855745018705	5.50522803102477	6.45012783612272	7.21543536743632	7.54812198762745	6.46999788404532	6.45606748519397	6.69755763701877	6.96146554210158	7.11610519717892	6.33698247946254	7.02506537597577	7.12513610879858	7.74693424272392	7.12000987982647	6.81207699707238	6.42114971554481	7.46273496331295	7.56998544593379	7.02968665209363	7.15151303922102	6.90084295464345	5.87902124269324	6.82131070210884	6.33280741340176	6.70431894495156	7.44382137083634	7.26849121121537	7.22500789703078	6.81583827609693	6.91489079933788	7.24906791380535	7.0319253549698	6.67962153868283	6.78977975751127
ACTR6	8.29611972356493	8.15266680144392	6.36092794824157	6.61593747596086	9.19941489373929	8.1580164964207	6.06388889818245	7.50267221114425	7.99188441539211	9.13556318796834	8.0542833655481	7.83594766358208	7.83594766358208	9.09217714766256	8.34882174742592	7.25135144798449	8.99738480000729	8.32981319585607	8.26286591618298	7.5804924318243	9.15911900493077	8.72064084956068	9.32194302458309	8.96004427349341	8.53411242449188	9.08080140837994	7.85863037612773	7.28274989308122	7.24314720789638	8.4585249295278	6.14727132607631	7.2534559055272	7.99225732038569	7.66126820847785	8.65651396959158	7.34231785634104	7.77392323746211	8.30855706343471	8.6118989411102	8.70292455775808	8.46945985920434	9.22592387401312	8.03941006845523	8.8644279245664	9.04361881857656	8.62748162573014	9.29585572518974	9.14274779654731	8.52936654357479
ACTR8	7.10938994464845	6.87255943325352	7.72715744397101	7.33967853878449	7.09687769673994	7.64612638262524	5.5704411934532	7.02205535334916	7.34397731976054	7.48184576768368	6.52527321830451	7.87297390085386	7.35823034386615	7.32314706630014	6.59861087148133	8.2620990326831	7.24647763344576	7.27718518377836	7.58017513557743	7.65114230106645	7.50053387470272	7.51536850940458	7.53211580960187	7.93400548711938	7.28190710059997	7.28677868479847	7.29734027339445	7.81590156127757	7.00491062324153	6.96727207147195	7.26456090862642	7.23715762179205	7.23519439954235	7.21812831219377	6.86305121554769	7.34969794288858	4.74749496655857	7.41184548411124	6.58927760433516	7.44439158067895	7.11833875471401	7.31047862457488	6.95809304818574	7.21314846466937	7.33338564001682	7.20069058806419	7.59399512237641	7.49311785861426	7.35313367479348
ACTRT2	5.39557130628227	2.30665574166902	3.24194377687948	2.30734684798164	3.38517682696331	2.83958041267992	5.73314045065378	2.57005896126183	2.18943271598117	4.28768426871972	3.87761077115237	2.76297358770828	2.57497133183882	2.17139422211005	5.68998031247164	4.57469553272439	4.39307684915937	4.28580047639806	2.03255292026073	3.96315287340544	3.20211926076672	2.50060322518061	6.27326139872734	2.80583691348874	2.41826716453532	2.92879685198751	6.17880615201086	5.71504418092576	4.8429165189885	2.74293032238385	3.619109125706	3.21573276441032	6.85404124808165	3.63742331846739	1.95744900803761	2.26914346019025	4.11707234683645	1.85107489400442	4.25703914233098	2.25927060086193	3.46261864162788	2.41704266243598	2.94074150573928	2.50489881313691	3.32477120666134	2.24866227066726	2.23882696527151	2.6891451372616	3.48544454336964
ACTRT3	5.76695478589314	5.69199276582565	2.89113127553355	3.03427518853279	4.62525780421214	5.85548911772345	7.24590818719281	5.62611928771194	5.91243887931422	5.20829216277989	4.88035262850152	5.81402107204362	6.83331005077953	3.82127107640056	5.01468470668513	4.74475677718893	5.89346741236036	6.09052733270205	3.90639937837308	6.7162485130167	6.59011921309764	5.06207977059654	6.20426742948382	5.27445618209121	5.29259738891564	5.68348326974226	6.722338983	7.33338564001682	7.15492797304376	7.16782800944696	4.50995576624809	6.76136769654261	5.57670295868741	6.92031993529386	4.99780313263024	6.806163151687	5.28011839289677	6.13007957613836	5.7559048140757	4.67079969405478	6.18282074196475	5.9086849382661	6.42339846373901	2.26078048743142	5.73965319508684	5.55002175905396	6.02195245653085	5.35471088627116	5.7630656751006
ACVR1	8.65563497201951	7.08332124545399	7.16166710182531	6.76926517898579	8.05292483663637	6.50105000341342	7.88583739886355	6.49450128880891	7.09263930404675	5.9592430697585	7.04824734180854	1.92494636403915	7.35852744084151	9.4396220390841	7.90038152289521	9.45170842796199	9.26651095649064	8.63482583385143	7.06108293772628	6.39823281001818	9.77721657910954	9.0050749712182	9.47131846577997	9.56890768326226	8.86929944506726	9.58490053670269	6.51625982672554	7.75494567548046	6.40682476240729	5.7310616318785	6.79797901455377	6.53007368067884	5.47602056314335	7.36403156842389	8.0542833655481	7.78589992925552	7.66710595708935	7.38761727700145	6.85319991170443	7.63608399134122	7.48405478805039	7.46054880721616	7.86336097525724	5.47316485559369	7.7988347321883	7.52451524551379	8.34882174742592	7.6944056827933	7.71080144293834
ACVR1B	8.37279109339609	8.56929625308746	8.04381820986561	8.372001909211	8.39398658710241	7.94063681689056	7.77037306834107	7.9596353380492	8.25134617530109	8.50140068533094	8.14285617956536	8.07072838400151	8.40852402987147	8.50821816761105	8.22771955502227	7.81624059990351	8.73816350663597	7.70049876279759	8.21617418865747	8.48283005221382	8.08261255382785	8.40326900825498	8.21304597033252	8.97068089846589	8.7476522835912	8.55795303875711	8.78336539184351	8.84095000592744	9.11188844959607	9.03955111563753	9.53902051601405	9.07477777733036	9.37761364638558	9.15301324129756	8.41920727247342	9.08741966574443	9.42445498815632	9.41484035171105	8.53232606017808	8.63343978995672	8.61961496795037	8.32042118170232	8.81297429417221	8.23479000550615	8.61325725338307	8.45243163894262	8.40646359348525	8.7439815061332	7.90145691026796
ACVR1C	8.77638968393337	7.16670048384178	5.50314444280165	5.92058176414203	7.5130059731051	5.97327523470105	4.45405381942395	7.73092824307533	6.40468039703436	5.99142909997153	7.54360759268296	7.46145061441963	6.86641253382568	9.41484035171105	8.75562760654987	8.05159907458079	9.1324765980856	9.43888136775341	7.31252152485464	7.98899715503091	10.0008833879298	9.01872388423091	10.0679684222378	9.90348917844906	8.51512372189273	9.67475165895034	6.74939142240345	7.72382248188555	7.23976624048955	7.20131771193657	7.31252152485464	7.03578344292838	7.09658758607141	7.97306921029985	9.16227102538368	6.5107449490709	4.96312566911607	7.99042891841646	7.82875465195609	7.23570541223657	7.63608399134122	7.82340239425156	6.72446777407808	7.20131771193657	7.02039875410815	7.7942774972056	6.52925272314588	7.78178842974618	7.97795100442665
ACVR2A	8.0669917097321	9.29091638773249	8.23845082089993	8.5241089191773	8.4037059793034	9.51630004178368	8.86929944506726	8.60347248873923	8.77687491362268	8.94790477912827	8.4101657675013	8.89539880847894	8.95557258434226	8.51639850860204	8.84041403280155	8.84349399817533	8.03491729026475	8.9802433147494	7.62111348226491	8.11864473210904	8.27586106204967	8.35003887222447	8.01681313743678	8.31311371842369	8.47417520641927	8.25938133765748	7.86238864149851	8.21264751453924	7.91500316974897	7.92574561220156	8.38195751582108	7.55598629475954	8.10590440403927	7.90406059798599	7.85132656972733	7.55689246567047	8.56662894061791	7.76874471410883	8.13989408549221	8.16593229418288	7.14506423494095	7.84469541900552	7.83132699432758	7.66529707846395	8.07109323452276	7.78493007601692	8.91940332242575	7.9190241620881	7.60748107221213
ACVR2B	7.33099052783656	7.2537976965356	5.79513330218233	6.28285782683565	7.37178452111627	6.40234769354751	5.52038954280284	6.47382632530276	7.06918778647949	6.38856921494881	7.34170770942906	6.67317492976335	6.42822754852409	6.57931236174548	6.58288970552313	7.33388988559838	6.42977521294569	6.82713858721776	7.0810065156007	5.57406789971518	6.64328523727879	6.52826025963107	6.45320587303342	5.29078404740768	6.87391533016806	6.47737937855809	7.21314846466937	6.28673878455883	7.34726853734117	6.8901107749478	6.17521194725219	6.68241874487222	5.12555710515564	5.82071828833015	7.41039759200931	6.89886301399802	5.26234190304235	7.06694706571489	7.12677037043079	7.32403606432328	7.16109242396832	7.10830623739634	7.17458185221133	6.93657983191728	7.17647642123993	7.26653848563719	7.03555201092222	7.09928815927397	6.88951276012716
ACVR2B-AS1	4.31806891071303	4.77765917025894	6.59439449249908	5.64699232236181	5.0483851670072	6.75320254682521	2.61125609101556	5.84963617412751	4.62111847492875	3.98983656729541	5.58205977711996	3.78253773961026	2.70437677335206	4.16579694700864	6.25313498133556	4.23920977885286	5.87902124269324	6.24710590599248	5.88628432120278	6.91576397096301	5.31046162397018	5.17269310659323	6.05395691732555	6.00485197044981	5.46446014911218	6.36910911134381	3.93781695657413	4.26888405208582	2.39755132793337	5.44997531847387	2.57070580888232	2.99814646045078	1.75862850199236	2.27953580664795	5.37368400868908	2.77657806592414	2.70885207170714	3.75412530955428	2.66341463901514	2.8548622208458	6.3622323714532	5.45939331877713	5.86253610748535	5.25898797685574	3.07241562058277	5.95146485794553	3.04038284229186	5.96897695419444	5.64823940492133
ACVRL1	4.63123475675592	3.09097072126526	5.61493948685103	5.24059232692113	3.13159347495721	4.14269901083254	5.20995585138403	5.77274827762902	4.81883001117373	4.87293046240907	4.72544894024343	6.36015828799414	4.89027053922083	4.08847641736725	4.883255655269	5.14125255095519	2.17812451060645	5.22550605861657	5.4869213215371	4.04117563734327	3.86955932900197	5.0131778912436	4.33311752843614	5.24452439435249	2.94672162710073	5.33489621880438	4.65480589947678	3.76757209104835	4.90054747127864	3.31895424085883	6.7194079947478	5.30856946700462	2.86350581002129	3.15668650383035	4.79600454011964	5.32000061249874	5.08015073753413	5.09607508421433	2.10510479180217	2.65114639125261	5.95549717788914	4.64814458402394	5.67562660045695	6.09239323107809	5.19589754950501	4.31388298721878	4.48704011647653	3.98613430026227	5.25223509556755
ACY1	5.9658614316618	3.56046779878264	3.08981594069606	3.37226509467616	3.1598627463492	3.0615084036577	3.99623741028352	4.11760519822619	3.50275834317518	2.74867190257534	3.16165038777602	5.47791255089527	6.17750989417118	2.91150775780428	3.5962757717544	2.3462182781514	3.06426761316373	5.29345402783443	5.04690262800957	2.27879008022441	2.54658175052498	5.6619414744108	4.98250785512085	4.58265128602564	4.21910228578026	5.67510053261282	5.81204725028822	4.88066417587877	5.30994552215476	3.78044451049918	4.17667428608732	6.33305538177959	4.48311480821256	3.71467378604551	3.74231450980123	4.22267092971798	3.52274187283947	3.77835567794378	4.60488780190847	3.12165809119044	3.58916719583558	2.88948000731087	4.53160151320172	2.80875524754336	3.63183142275803	2.9553631387438	4.6735160637021	3.06426761316373	3.18024231257765
ACY3	4.38212388229502	5.51348347569014	5.00370965574056	4.06514250549348	4.83140416363696	5.08568765479154	4.62963559889015	5.45708172179192	4.33804271070353	5.34596985717462	3.82694702212381	5.91193915089399	4.68464623504627	6.4488729371927	3.47993931066281	6.34679430485758	4.40765048699103	2.64933882304218	4.52954092637181	6.54609992721782	4.64963828268583	3.11366775258845	4.7408503718075	5.97909839012799	3.99674882944565	3.48822231557658	3.01921802935038	4.03746363478841	2.99548896150697	6.0809510056821	5.44041247887394	4.41726877405412	2.27879008022441	5.69433695150682	4.1335468133618	3.88122085852929	6.55634057314854	2.60534075298307	3.76757209104835	4.73932958877017	6.07104112404516	4.35149271508001	1.96122377530871	4.80356696203562	4.22113880452817	3.02211044713579	5.6460245557484	4.68726664366131	3.78191584379929
ACYP1	8.9075391810223	7.56313356295314	5.35715419804911	4.02203328413959	10.2519595405916	5.02110899122031	4.49754026701619	7.03445281909266	7.67932267838167	7.43939901419938	7.91596906981805	8.00022406202556	6.90963833149273	9.35561299760596	8.96790523264163	9.17836255201819	8.71341789550524	9.20064672130038	8.75813122128057	7.13138721401674	9.27825863054992	9.39529767946593	8.68117780118564	8.9353906858233	8.53991321463025	8.83425468502163	9.28804374664885	9.14586557744545	8.5649739647118	8.94254830098228	8.23513788341881	8.1247281080788	8.42130835544547	9.14839864311618	9.45610105976837	7.9696841871814	8.86129401390771	9.30180399187903	9.75175737546318	9.27697138211873	8.80187144854016	9.10067951951334	8.10737498378466	9.09453027095236	9.7277751521803	9.24895014052893	9.74490201603382	9.65160347764893	9.52365974456596
ADA	4.97121696100397	5.55277191509222	7.10188855764086	5.72566036726705	5.08895603244973	6.03449917241014	3.01375744540017	6.40044207063568	5.08781555519896	6.01749294023766	6.17851241348477	6.92427428105122	5.52398319428757	4.32302309299964	5.47289468464813	5.00244024076867	5.21053741847529	3.14366509639297	6.64009044411755	6.69434007694998	5.68298953054982	5.46126594860918	5.68372008436694	2.41365172840111	7.39075334862658	5.484073594492	5.04175777851924	6.09804460645937	2.5313231952776	4.38517028092488	6.30619296238576	5.30880998833739	3.42936055021277	5.65776660297443	5.62611928771194	4.10162186614187	5.90965920064664	4.36519015613335	5.61050047210692	4.26492748738515	3.04977522285945	5.63451599150631	6.27898624339793	4.88864885343216	4.93764977664783	5.91122719604481	5.95219268866285	5.25335886584755	5.71119407345772
ADAD1	5.15503130069003	5.52319577294033	6.1000374211337	6.46657065703548	4.77870658388333	5.69638595955793	7.46368933524291	4.5440190521315	5.5687539369752	5.69433695150682	4.71224119103418	6.45293502568636	5.31530838450964	4.89583607910457	5.39667865273101	6.198052351547	4.26706974377065	4.93120450731818	4.56385722122391	5.89553533487044	5.96921930438379	5.55429736842819	5.43273377376107	5.55277191509222	5.3205746405987	4.69024245225317	5.64443886450994	3.45776614664096	4.75569231435293	3.93576154417278	3.04640901284178	5.47086839905573	4.325720317335	4.95814504383032	4.68241925892634	2.98505676360757	3.26711632530098	4.84363131174487	4.00347142194035	6.01616193248531	5.60295103506589	3.93148094710457	5.53118026390703	4.54565658591111	4.28449184238479	5.21905080594041	5.52398319428757	5.18020564066287	5.36441814131888
ADAD2	5.26984790896711	6.22860431222118	3.55989885186763	4.85160177489266	3.92415399352007	6.64384981708316	8.16053957137915	4.49704452631876	4.34289445744535	4.7006596642785	3.37121177529394	3.05419483565727	4.36960782543258	3.08101701209135	3.20373527433565	4.87147959426743	2.58719123915068	5.65021885506496	3.66045721016376	4.28492806004605	3.94146161093012	4.16478185118453	4.31577012038787	4.38078507052779	5.71530533823712	4.27498916300474	2.82717280957931	2.94225693701754	8.25568720328467	2.84649248322043	2.93206200382987	4.12055293281433	5.49961015188624	4.95651389802171	5.27122913132934	3.93946383751542	4.59251359726453	2.84235268541786	4.02967714648128	6.57032484793558	5.56764811813747	5.22267250189378	3.2146146876733	6.42684613354659	3.28590963258375	3.91298850478755	4.78492969265912	6.14680412316111	5.04807511240586
ADAL	6.96891115845102	6.50703021939633	7.0603235053924	6.53597333618046	6.5280161886734	6.69408713352774	7.12108970368256	6.72803509551695	6.57477806434537	7.15774186616224	6.61949300048848	7.29153564822154	6.28802367326981	7.07597291611417	7.47913393800094	5.77606651964356	6.63853561351662	6.68212980252898	7.06301718713435	5.87706224913646	6.99953932985179	6.96065151532226	6.71361530996329	6.84907018903158	7.62558351617335	5.87652730503489	6.55336247233426	5.0094677454617	7.41244972733275	7.07514218221541	6.04794757915832	6.06363913845361	4.89991900097452	6.80779786925674	6.40624242009364	6.09104329007757	6.67132827165388	6.80339537400412	6.99755172156244	7.03555201092222	6.85954166247177	7.4198168723538	7.83009869991757	6.53290935211343	7.02597316239426	7.11419103826494	7.47445060389491	6.68556656139675	6.87878839890176
ADAM10	8.95616526465083	7.47355421063602	6.32426919581349	5.67433097137072	9.21482964184434	6.66375087703135	6.51978038729187	6.5373049038563	7.05945924958933	6.44027635662447	7.43462717181895	7.10938994464845	7.36942883629818	8.82685296915256	9.15414883850043	9.38676874020722	8.82782510903019	9.31655456695426	9.70577023674713	9.30052823320129	9.12210591085121	9.29710423959889	8.71625207427259	8.70864093043864	9.17448527337446	8.93325902626925	8.94303043074139	8.95050501161887	9.21753667828368	8.73369454209641	8.96790523264163	7.4482563123001	8.22250536257395	8.7156772036357	9.14274779654731	8.24703585283617	9.41938935608356	8.84507239244553	8.98759580437085	8.9397548405213	8.66748070094133	8.73715159850282	9.17157934453354	9.18165073561827	8.73273961880821	8.73227729629395	8.84300456585293	8.96283104757392	8.55750864766043
ADAM11	6.89807067106377	8.20342424927749	8.39724989061544	8.00547503673413	7.46813377923568	9.10952892262147	7.43492403192806	8.6579913536048	8.82212203250038	8.71865609382055	7.92718359780017	8.40895130863688	8.18192933995411	8.51682492793413	9.02333718791131	7.67481796780727	8.58739774101119	6.67075164996542	7.74693424272392	7.73397770637619	8.21043635718677	7.86767984017119	7.99535294768726	8.12195155449414	8.21768708184806	7.83132699432758	7.38931091992472	6.87444858457703	3.11953677333229	7.0932179601364	7.55539806100608	7.83465156800119	7.59459819802216	6.66008180731646	6.59463340250321	7.0906290404031	7.865656650411	7.2662891780991	7.00518570317246	7.24990867336136	7.34726853734117	7.77392323746211	7.59695651402631	6.34971598174419	7.19987521635704	6.26849258568663	5.4497212184673	7.69220876718209	7.35940066970137
ADAM12	5.3939963181327	5.85237113272866	7.0591668452025	6.0854012761871	6.05421935352838	6.56234884665804	4.98942934000833	5.46257755013602	6.57004591472477	6.85319991170443	4.74297416649216	6.48457227350882	6.19603785236772	5.57354846571097	4.77765917025894	6.35571413594165	4.84130529385233	4.65034141382412	4.76082159145509	5.43729391863739	5.20972642233633	5.59232902837801	5.55106170844575	5.72515053891815	5.70891919322828	4.99900983053228	5.58487868525918	4.03238056623704	4.41510260231829	4.89991900097452	4.19664493044903	5.01249897675095	4.56510755006953	4.95503920863794	4.36728688263807	5.94662819072138	5.18020564066287	4.40673336051294	3.64114687012757	4.82187201102331	4.74749496655857	5.26292320813498	5.09668695955725	4.26888405208582	5.21745465147205	4.31343819368979	6.06510771459164	3.84455954220442	4.81720716060702
ADAM15	6.42420915921159	6.55608885512592	5.70915608608298	5.21132099501215	5.14010918219582	6.69835543203774	5.41201278065083	5.88494977092895	5.12387162350334	7.07679447978527	6.46294942486123	5.47392200905282	6.30246526110022	6.11069522465501	6.5107449490709	5.03984648292947	6.27795847255062	4.18616998692752	4.97489292960049	5.17562917331388	5.25500760473947	4.98186781115949	6.30431301566825	6.01224310316088	5.96150611948717	4.87498529129957	4.99320517209872	2.97407653801932	4.59402950483567	4.50579763078928	4.81408880438852	2.90440144577133	5.91929694942486	3.38464798454092	5.0179245820758	3.82694702212381	4.05789328365772	3.90639937837308	5.72885694627395	6.07809904193509	6.32715300889314	4.96563490949882	5.73591953067713	4.99963191933572	5.92030807223454	4.92889700199885	5.18702814855657	5.47681308425636	5.31725473547784
ADAM17	8.3239414744625	7.23232673912652	6.80226028370098	7.51742529435786	7.39327130952675	6.74264626544125	6.79906605359796	7.16253998313615	7.11181881700351	6.79587448855378	7.29320111968066	7.07959770985359	6.50727282123528	8.08804766685757	7.91631573078493	8.54813269224405	7.5583315881599	7.7874430531464	7.60358370741335	8.04774608784185	7.34231785634104	7.2450377410591	7.2724781271358	7.25407784001224	7.72555635342385	6.88345283732602	8.13920596093971	7.9613852432057	7.7988347321883	8.41427019378586	7.37602431205787	7.49626743210668	7.37206025390991	7.38252274814666	7.38525939620541	7.96479946855041	8.51465374614314	7.69346508265379	7.88942679941052	7.50821662664463	7.28049129490443	7.2224703033903	7.94774669262613	7.46934375821371	7.21959776466435	7.45876086880898	8.25813212814932	7.2085900963097	7.49867068779163
ADAM18	4.44383473318339	5.2579564251912	5.72955157756429	5.65750489466599	4.61250086478441	4.75462375890861	4.5152858705211	3.39281981373474	2.96759431589126	5.48826998679693	3.95979731718386	4.36169285604025	4.74541584007285	5.04655771058245	4.94087891068695	5.29259738891564	5.2359117705892	5.61988734457592	4.55150877495467	6.5120731979524	4.80388841714874	4.14467589312099	2.68194401316762	4.65182115059777	5.09520117658986	4.74749496655857	3.40252049764754	5.75640174639991	3.91457844061937	4.70248917420915	3.32275981408488	5.76358229183011	4.57941453529777	5.63837834091722	3.54989080015235	5.85823687938777	2.54299816290652	4.5727525186962	4.20834537320842	5.21610066395436	3.63523294342321	4.33127337163524	3.51655478754167	4.63789967787496	4.41552880514095	3.48822231557658	5.64443886450994	4.174236540711	4.52633709096307
ADAM19	6.83388155886268	6.11195097216337	5.29714491604055	5.10949109927973	6.18101926766542	6.71809046666505	7.96307324163608	5.74554577345261	5.66404307202508	6.02002519365601	5.68528234057258	6.79349368572633	6.27556294280345	5.87203092826985	6.13587849790713	5.56341460284608	5.62143857297577	6.20510587849276	6.29201438311932	5.89318284894835	5.3313288174891	5.09250549763804	5.32746967144297	5.7344014914698	5.83809047763265	5.44867996318418	6.42365692887255	6.1698535751328	6.24835661249874	4.90386437641187	5.03188828032385	6.58238401735419	5.67960091515828	5.71555946065117	6.40829647527433	5.61721969773125	4.71114577545663	5.30829615690829	6.21085229113654	6.59547313773963	5.54681305351581	6.07035741257911	6.59887658870767	5.57801263631705	6.37372752685976	6.08043544894889	5.8159737395411	6.20110804243356	5.93789865800964
ADAM2	2.17208445021634	3.5203561957225	4.59477423287106	5.0528093802086	2.15533360144612	1.98848204467626	2.92275853282042	5.02785613177804	1.27501321446905	3.20811755201147	2.71460717099826	7.09521157669734	1.84189164249965	5.39753497652993	3.95412635886256	4.71551980969613	2.28360887908591	5.63760985484281	2.06721239653495	1.88104969659041	1.20229764643229	5.6790958620531	2.63123838392148	1.47021779702875	3.72820271409042	2.67400152689837	1.49717109909248	2.40501314412264	5.62042422647187	6.02780978109096	3.5433146121699	2.03061910325105	5.25335886584755	6.32823792687894	2.01106079579819	2.30665574166902	2.11403658643098	4.03127831223237	1.40125566633392	1.09739263542075	5.6078824077046	1.96295281208686	2.00048603009847	1.64185995453666	1.68975104940286	3.80033710533	2.35938923384908	4.99000043985484	3.508109502653
ADAM20	4.91564453763847	4.38698994561656	5.22378540341907	5.07011438361099	2.9681904995293	5.94539167550547	5.72438509561426	4.45852616295031	3.93576154417278	4.88433468885254	5.49867012063009	5.91778749536066	4.55699929249179	4.2913552921823	4.77485284704787	5.55429736842819	2.22185558313467	3.39334666107466	4.72134533986596	5.1624445163669	4.56470536329347	5.00787700190911	3.14309509619534	5.67612330182209	5.50138113063696	5.24113439951059	5.12582142347948	5.85113653099226	6.84694056080705	3.89662691194942	5.16721194266895	5.41504475450484	3.62531793810279	5.29592239281745	4.72432015065821	3.65321386411625	2.2530373713504	6.1000374211337	4.95115219285219	5.36878891487689	3.86778988263796	4.27593091899917	3.90255773147219	4.82467560830227	4.75462375890861	5.86072637778502	4.58104402464533	4.0190045604747	2.82883337213007
ADAM21	5.12988649747006	3.88348447855919	3.33084227761094	4.64011260376268	5.55905871904542	5.58536639016228	5.48906321602554	5.80059089508541	6.59838038572752	5.19298640014398	5.27009699644153	2.80373055095411	5.84108769038972	2.2809049353309	5.21523553760984	5.52244123867828	5.0389311746321	3.30001599024951	2.75369135204108	4.97121696100397	5.29798127373927	4.63549870612284	5.34549989435172	5.49961015188624	4.99596467252714	4.31166883509377	6.49152691136083	5.43028404737408	5.99659975236323	5.40594731832241	4.84029378502246	4.89795572944447	5.39136365715848	4.1050291074167	5.41854358624891	6.0372937089726	4.99689076944961	4.8889918571785	4.4760195224766	4.20703629538813	3.44320944974395	4.56871495074406	4.29790145910783	5.32910563028755	5.16809443495978	5.61988734457592	6.46556600451185	5.54416192287462	5.56764811813747
ADAM22	8.07000285361372	6.84667003865894	5.66535274231136	6.4041954300764	7.80143248146981	6.69248083836022	5.96998194541443	6.93688432247057	7.17678941792309	6.89279213081028	6.98972445906946	6.04994934118533	6.74776515468356	7.78810040504755	8.51380361071361	8.72832768153643	8.03283525284072	7.87858116253757	8.42004702826966	7.45674026855386	8.53068143695343	8.51380361071361	7.98966980758617	7.98899715503091	8.16627311192617	8.2009257134672	8.26814066213794	8.48411227578553	8.02406347477736	8.67267592680065	7.50175267732052	7.84305341889143	8.42296753993572	8.51929002971448	8.18266305820694	8.05159907458079	7.74066457270694	8.47060484666825	7.97583612449913	7.68122404247356	8.08009716920179	7.82535949512875	7.82340239425156	7.6189311701858	7.97688659039121	8.13448817741233	8.59458653401669	8.17136465981475	8.35289011759502
ADAM23	8.44419079701284	8.2549491487218	6.84087781450429	6.9228474476844	8.09289342808911	7.97688659039121	7.32282334500116	7.92574561220156	8.36112316369079	8.03595174633023	8.4673901885734	7.97306921029985	8.26171218084674	8.30348517636488	8.61457392903835	7.80493063694971	8.45243163894262	8.35249908063918	9.74490201603382	7.66592018730013	8.47924420399673	8.34225542400253	8.62186942104895	8.344050926869	8.4037059793034	8.33832830690153	8.67121768868748	8.83744227938172	8.63970760127608	9.06935763171567	8.56449808639834	8.73963200256546	8.91571693145895	9.01518365663546	8.46776057884527	8.47377829292382	8.19140635242694	8.86238052077176	8.39962878071427	8.23112203583343	8.08190441308212	8.47631540189275	8.29074718011222	8.17060363175568	8.70477830907909	8.45398190361551	9.5923854343513	8.73616116239192	9.02824019459105
ADAM28	5.2703864112565	5.04927134398645	4.90997265265186	4.0735192157254	5.94149802623091	3.69020217400847	5.08660283271725	4.36169285604025	4.50495017510255	2.95959948192769	4.28259350611929	4.3577345260302	4.7188755541167	5.22751357340484	4.6416482842543	4.79414040923728	5.70183532069948	5.899846607721	4.65874500301853	5.31302885829733	4.8701234615442	4.88066417587877	5.26838827667706	3.059825284169	4.95616577639106	5.40233821162841	2.58356350242515	5.39781620897397	5.50546707412156	4.40765048699103	5.98090938954071	4.95616577639106	4.83517918343615	4.76842093141777	4.26797954310714	4.46573105181606	6.31740839209171	4.3992186753385	3.39605193123638	3.79977490183391	4.35060215096678	5.80314274043756	2.89505371388868	3.44429236356156	3.28418912891275	4.52714748733827	5.68092378402771	2.55039165361756	4.03337257933254
ADAM30	3.95979731718386	4.63974599487001	2.28293348539406	6.25086933461697	4.10109017732495	3.15721304786909	3.7405572763779	4.75037059612104	4.39190887747072	4.70891367941624	4.45444784161475	3.01755853481888	4.7808934696241	3.89825896509395	3.82914209864182	5.6940780573699	4.8768062382007	3.67255834928226	4.83617899455116	5.00758294830054	2.20936854014305	4.70727339474013	3.11152488990529	4.5498392033151	4.308056930985	4.59178448296045	3.968573613525	2.92665407291497	2.04967298331154	4.96029972759322	4.76594034011661	4.01792692069692	5.95398366777048	5.48507477877867	3.74178810092272	2.28360887908591	5.23341705500857	2.78756134655633	4.64998547702447	3.45951734082863	4.0086825589133	2.03352978352668	2.95088458386584	5.17903527856427	3.70504968978416	3.59916781616138	2.22039762051774	5.69584736789336	5.30022876083738
ADAM32	6.06312563253473	5.38380956173301	4.36169285604025	6.33153373477208	4.93956395576803	6.73288671035663	5.490413280129	6.76054146303004	3.50493923792264	6.08366532586018	5.1579286838621	6.30198163603531	6.8301289766239	6.73288671035663	6.09476049510782	5.4869213215371	5.02317920461203	6.02532662311684	5.83391926779062	3.03926058669052	3.88234012851217	4.37898652366143	2.97085998703291	3.08539954135584	6.23976830270978	2.46767096952995	6.07011630088373	7.16941849126056	7.5468997939616	4.52913281731129	7.21203863828603	7.45499513106557	5.29689318605158	6.54212253206393	6.39245543924873	6.14477674291883	5.0504273619704	6.3899604679489	6.24738608267799	6.52157415554233	5.19046695625338	6.59813768830308	5.60342253282628	6.49712973616987	5.27122913132934	5.47007289945912	6.15016823072811	6.52900282854061	5.77250891415938
ADAM33	7.82707685313608	7.59786348996782	9.76871694885961	9.40045695680602	7.21203863828603	8.09458739105099	8.75760590073512	8.11448263984824	7.61865130455215	7.04132531849863	7.55715994317879	7.40437236597045	7.48612131687345	6.97226703613024	7.29563264770508	8.40326900825498	6.38827953996734	6.66581839627464	7.23836195032126	7.04214345448966	5.43512777837781	6.4719612557739	4.22754049232127	6.32526681547319	7.08446172952755	5.78378609812008	6.93286842359203	7.13286391448042	7.17849779990172	6.0179762929774	8.25938133765748	3.62784665683743	5.23978006383094	6.68931260588286	7.63204832540562	5.61493948685103	5.82169728775119	4.95846077977418	7.35940066970137	6.11348057523206	7.31486241872916	5.77353293259945	7.53908180513688	7.53456077314513	5.94016767613707	6.08666105346893	5.59203234108957	5.96921930438379	6.15446164074581
ADAM3A	4.45209289669127	2.21012058148342	2.08322512453466	2.89611097944913	3.46476020491726	2.65806653070659	3.15824869785883	3.73401195750602	4.98285392968502	2.49924541256252	5.67536661753791	5.31747742438999	5.5309388637329	1.48011905089159	3.76518981906812	6.29829224876964	5.30639375782012	3.49446940128594	1.45701695265164	3.3632143338417	2.03697703423904	4.00970805849398	2.38963283231898	2.45343317390031	1.51101271097625	3.01816294053638	2.60589447777977	2.76466847507613	7.26679212006059	5.35413611969771	4.26492748738515	3.5254611026067	5.28343162903481	4.91492868356233	2.11154033491891	2.70148038946535	2.72102665086958	2.37971400487805	3.12003440607733	2.88326095228801	3.09043690568665	5.03308450788519	5.61652224500397	1.43644546567828	4.94534343604276	3.42710721312566	5.28399498967893	4.52791991063169	3.27530768211487
ADAM5	5.51144864125617	4.60488780190847	7.15998037033561	5.54304744406994	4.40892621492707	5.23168708165748	4.19279799408354	5.28525961860792	5.48381405719085	5.05910251859167	5.48482057187787	4.23781862076645	5.81974558157999	4.96380925204258	3.51147547738327	5.29180778431386	3.99358899867345	2.51909986413376	4.77619044156308	5.29512108207745	2.25443016723594	4.6506918843606	5.08568765479154	5.2307798893449	5.2020851657606	5.70995356719349	2.70045908476396	5.91068414910339	5.31969763393427	4.43902926892127	3.42110940048185	5.59799591400314	2.02470374909286	4.96654277652795	5.57855499726261	4.50215477393713	5.12698123146201	4.23304806031751	3.45360173522095	5.81106262901455	5.70723941948369	4.54089733737423	3.77297748716432	5.73284618970078	5.15646707822801	4.59477423287106	5.34307624345836	4.61250086478441	4.14174387307347
ADAM6	5.0462654177974	4.77446707703183	6.62206757909572	5.07594233166758	5.46473246546213	4.84599550722628	6.70489435043104	4.34930957770308	5.12754281668207	2.17505323698526	4.4030863239449	1.49499769663956	4.00453450499596	6.53649307470257	6.336503373309	6.57004591472477	4.07091033317907	5.35385636161203	4.34661017238337	4.74541584007285	5.42238998111245	6.21824567946993	5.3852258028502	6.95754869532698	3.29780416999907	4.88635058403162	3.8433719262749	3.9009843516425	5.17156340238245	4.57626484199816	4.87651670953512	4.08538776941325	7.43345935109085	6.76794707303109	3.80033710533	7.19136079103369	7.38675118224482	6.76355462198328	5.45099125537032	4.045233165478	4.60833835183332	5.55512146568747	5.74938706853663	5.62787536654731	4.02663939117252	5.88785843735374	2.91828766693259	5.7666670522391	5.0043348423305
ADAM7	2.1872182627012	3.02986065481896	3.84820026146279	2.75722916860761	3.56046779878264	3.92565794188359	4.30345788531808	3.72059983604945	2.67871383019524	4.41726877405412	2.33977965892259	3.6866848356422	3.99258306197484	4.04982372575512	5.00026112530039	5.07104877075404	2.53070674939762	4.27546436687322	4.46701611761454	5.51960110575842	3.97540580878426	2.38438779548988	4.81952174625271	5.05399743416356	2.81000603834707	3.41615304351005	5.88011647155588	3.94046136778064	4.24519783109589	4.86689713743745	3.97438945555549	5.49961015188624	5.62538420489405	5.10056215283519	2.40160802466163	5.09220759688087	2.1239347481708	5.03217767356587	4.67940444107013	4.27593091899917	2.71744735188649	3.19773487692965	4.0169549681625	2.99494033861878	3.85515607972477	4.36908587490819	4.84599550722628	3.11639681900986	3.30327738923058
ADAM8	3.52387409260204	4.29181130432365	4.51984977165435	6.62908640394694	4.43902926892127	4.26753817199699	5.75486781212135	5.22073985649427	4.97779744474161	6.02072684741382	4.3564086753334	3.7112880870566	4.8296313918698	4.89027053922083	5.2307798893449	6.33305538177959	5.20858688588865	4.46990103191022	5.76149339897986	7.20103126447672	5.18446257754394	4.6536674150702	5.52141515225061	6.15550132766404	6.45606748519397	4.6269037442575	6.63448650646036	5.87877626306415	4.67236514203004	4.7107980684047	6.45118058635184	3.86955932900197	4.01328113466291	5.99838618758313	4.18953540415743	4.63937889560884	5.48482057187787	5.51348347569014	5.9793776764707	4.62413348499809	4.01328113466291	5.45047917902306	5.79671379687077	6.37661899850224	5.73460384403853	5.60318435347164	6.18851787829542	5.98142079575519	5.44920037449156
ADAM9	8.18370547434055	6.57429112958155	6.05472250190363	5.06180322154899	7.77623762671358	5.74530284990352	5.49765931916518	6.57263363947434	6.46581156965176	6.64328523727879	7.71398806544268	2.69344220336061	6.89608785724931	7.91839331564486	6.81260969867146	7.86438103791316	7.68370027052873	8.05876074920481	7.20888417191483	7.32959355679263	8.1809116810728	8.35679995926774	8.04054217116423	7.8204202294393	7.1691738963506	7.63640470722061	7.95628610045985	6.92513168954508	7.58017513557743	7.33602327205833	6.25912884402171	6.70900788727251	7.08242106322233	7.59038229284817	8.31311371842369	6.10712119449761	4.62340154297879	7.50608957995205	7.83851827915828	7.42719293552553	7.74914961636427	7.82248312757222	7.35447864298968	7.69378659929398	7.86997963820375	7.87063855988429	8.60563040609943	8.05326018169772	7.85732145215362
ADAMDEC1	3.98145803853132	4.43200386299745	3.05527607051713	4.66891627204186	4.55457257921678	2.4722321099567	5.73387175833253	5.45657373704108	4.64634377068447	5.52694667820774	4.88933092399507	2.9796342203273	4.61797609848398	5.59513101434304	5.64288859286456	5.9976401658962	5.12960654580457	5.4377916933556	5.5304579910611	4.23202104744005	5.15110575102445	4.24104457728066	4.67236514203004	3.95780606693937	6.19626913475252	4.52633709096307	4.12556648176264	4.80715099085588	2.85377598133111	4.73367914829431	4.5223261292801	2.08740016228195	5.74655202867143	4.52755570675212	3.93148094710457	6.02906939112028	7.25702729739452	5.35196731469848	1.98848204467626	4.18905724660955	3.38617585712242	4.46151078097422	4.15782673062805	3.27374226187152	4.15932359327046	3.61492530524692	4.64086596425688	5.32638505616384	5.27420177766441
ADAMTS1	5.64370711767123	5.50546707412156	2.70775821756697	4.97680794823959	6.17163035129824	6.97948974760645	3.30706110979753	4.81621002165465	3.87063737437726	4.01073111661241	5.24701650647204	4.97364959991818	4.73708887322704	7.72454758413493	6.3403419851843	6.31358581656095	7.17170726610631	5.68998031247164	6.9390557708501	6.92730520758093	7.11610519717892	6.54236106699421	7.30871819088788	7.92788388266032	6.43918917569649	6.91895025428698	5.99863905474974	6.75400522195144	6.64707147033577	6.65323602937583	7.7700547958874	6.3988319441403	4.84728872006826	7.84559986562793	6.11242575370467	7.29840550544407	4.82929827336991	5.81668294564956	7.24814122607164	6.44297442704887	6.09263349469783	5.47494882478877	6.69808649059045	6.35182004182677	5.39185374886148	5.41151886704848	7.12879384544858	5.3370893064974	6.24381249922184
ADAMTS10	6.03142113065829	8.0094932791098	8.98995996668483	9.18792440741527	5.59873666951851	8.62700843547402	10.0282584858644	7.31516127397894	7.93092334091838	8.05126195575608	6.90547972065631	8.05492872213615	8.56449808639834	6.66968780572655	7.03412067225002	6.45477856468442	7.0011820132914	5.91419421314888	7.02794383482531	7.23429922255134	6.25240217733782	6.7307267961583	6.59310058445958	7.17820223486774	7.01757616310617	6.85488205629935	7.26172988737163	7.13168133430915	4.41983220753952	6.9653287375237	7.74851257344182	6.20639840364856	4.46151078097422	5.1499403172543	5.66806194664778	6.62179395191863	5.52998591697979	7.07150783352199	7.15569623979533	6.99979334739866	7.13561580785437	6.54690554500378	7.72748971810345	7.48993528644906	6.82160290115281	6.74693817500844	6.37105283755447	6.49739302811886	6.08166456549576
ADAMTS12	2.91098359494975	5.56130689629396	5.43028404737408	5.65834267842772	4.50014083182695	4.92656836830989	6.48402601683543	4.7828665946907	3.97278844919487	6.32059751072838	4.18412812581026	5.28944785835395	5.87457896225981	5.32746967144297	6.0892303169431	5.50211315756725	5.03557958238247	5.38491937296706	5.01825120171881	5.27549158487481	5.74454570451653	6.20830252530305	3.82420154426822	3.63296594859406	5.32214852423642	6.33905565428887	3.53196883861918	4.57583039419159	4.89757126479347	5.05521406500959	5.01468470668513	4.14220489266885	6.27251816608422	3.54776318020017	4.13502825820952	4.71041655600106	5.83705856474258	3.97933715017949	5.10896807836978	5.23395869685516	6.45477856468442	5.33594357630983	4.48869050426686	5.14037333183884	3.88606178426932	3.57417967812212	4.79452566662201	5.02749440617846	3.51031920647717
ADAMTS13	6.05849939230471	6.67023106033634	6.72857136042641	7.50325835671255	5.97476762388926	6.61593747596086	5.71822272982401	6.97482752154699	7.22666390434285	6.54045518986577	6.14373152378081	3.2119620399629	6.70728038783881	6.96117986819245	7.25558952829256	5.44867996318418	5.72462418390938	5.11575116344397	6.67291735822657	7.07764810501711	6.13508960081582	5.2395255415009	6.28101266171787	4.8746540023447	6.01020474338801	5.2579564251912	6.54319063876978	6.83494948489218	4.31949289593049	5.83345109544665	6.03119066516628	5.1986937640644	5.9255142607967	6.6164829048578	5.78549598808842	6.31899525845095	5.80801195715365	5.43618100186877	6.15173385584577	6.76247499020117	4.62150644902511	6.32081769219204	6.31769949111989	6.56206024142588	6.43689729199134	5.18731732955057	6.01073441302802	5.95169926031914	6.156004280335
ADAMTS14	6.04326258389728	6.1656684575795	7.42331412181423	6.73288671035663	4.68276155236826	5.65887715735857	6.86006162463188	6.2066718801818	6.32795484080819	6.25313498133556	6.10965554326286	7.2724781271358	6.7718554632516	3.78944007081841	3.20160184765076	3.92998173256346	5.78326825636044	3.33556042877732	5.39942415070115	4.06312775003985	6.33517480145575	5.19641719617885	2.31652609362362	5.7773843016572	6.15811436419784	5.40594731832241	3.59079952749362	2.47090380613225	4.04069175941808	5.90891651078559	6.30938252533398	5.41880591773516	6.48163261135338	4.07995664484783	4.03488888597075	3.02098059562712	3.03087266633202	6.40016899897574	3.21845889537119	6.43289693130883	5.98276561321582	5.56004530130093	5.20593740142135	6.25517303398043	5.80949243111945	5.49273258213907	2.67930159762591	5.52666837815296	5.39645242886238
ADAMTS15	3.56323412990078	5.03157492964307	3.30327738923058	4.53781889191207	4.93796171073287	5.05430874247021	5.25335886584755	4.55699929249179	4.4030863239449	3.40828648321595	3.27259576290426	4.52829082509859	5.30720896368153	3.32697451433121	6.14627897677687	4.65297043754107	3.28476095711679	5.1822419328398	4.24709446074586	2.40847723545409	3.09148497436713	2.02316164970955	3.36749473647756	2.79391647747721	4.62525780421214	3.70963310988523	3.97835934666201	3.2465303932369	3.31063206237767	5.01405513200905	4.25703914233098	3.92154629058792	5.9793776764707	3.72875633493075	3.83128395929958	5.75640174639991	4.73547433779121	5.12754281668207	3.8168155948296	3.09414074748911	5.22436525225048	5.29858133334479	2.61670648221702	4.76405109463749	4.93092231657897	4.66476486532554	3.36798884383028	2.21385218342663	5.1884609827762
ADAMTS16	3.40883636735128	5.08690994821762	3.81945486186912	2.25514681495966	4.59782503828972	2.57325119660325	3.65653316722381	4.42113443890902	2.23661372310194	3.80140783204628	2.294938116792	2.57687497193646	2.90495239287192	5.76915977236715	6.76054146303004	5.88946259818305	6.20929523283267	5.14706263020726	3.02154932372852	5.30022876083738	6.71137346704818	5.29911997901728	3.98197046507632	4.88963981674915	6.67346629634988	4.81408880438852	5.16014019843475	4.07604413885568	2.56645658483147	5.29658202673219	3.40303199514049	4.61520978029181	3.77194412554208	2.91044136262051	2.86854673920105	3.32697451433121	3.16165038777602	2.40989991192521	4.91391904022229	3.31895424085883	5.03857566144479	3.023146521774	5.35168955178432	3.15267405002164	4.883255655269	2.76234160621659	4.24328123209641	2.2401778985153	2.69994196692313
ADAMTS17	6.58136781333861	5.07378084678745	5.23620550191246	4.67648382619972	5.57070635404813	5.32853986860218	5.25362607044201	2.3031698572385	3.37070084846783	5.45835300525479	5.44361533893168	4.74962955089527	5.04451324665096	4.94505716861112	4.23157111686805	5.08370971283358	4.992229212267	5.46019864767179	5.89063822209188	5.12698123146201	5.67855859664032	4.93796171073287	5.36279393199553	4.39970176842691	4.50382134586407	5.98224158425016	4.99410889684799	4.72871988840234	6.49262209508345	5.55698094351486	6.02508309991663	6.13197796652119	4.96563490949882	2.89933480068191	5.84862267029961	3.22819492723625	4.5932865243762	5.07043264450037	5.76358229183011	5.17562917331388	5.59486307495423	6.50703021939633	5.3758187157923	5.11010923417642	5.8013100121531	5.48172782106802	6.47762930920341	5.28290561051671	5.52933054341175
ADAMTS18	5.97501864096713	5.86876371734875	5.89526601716539	6.65428677386394	5.64111015732598	6.30855496503037	4.97931233326326	4.14467589312099	5.02563330140547	6.41488941452785	4.52275157078389	3.3372748984549	5.07985519942116	5.60733334992807	5.14904678005982	5.65127413831875	4.42296076987735	5.93561917614414	5.7852544325972	5.5974525463006	5.07744308481298	6.35913519024688	4.81583837934338	5.53875467523966	5.31776033157854	5.63710929792728	4.76007847069199	6.81049689089135	3.07412865686175	4.60727152920318	4.95685984915718	4.79865383668983	3.46809697874472	3.65099213758489	5.21666410519836	5.52537592585015	7.04936374286812	5.42067217055193	4.19664493044903	5.21497141314917	6.08214512339656	5.79697628639854	4.52559748988073	5.44602115053731	5.81622071710762	5.25113649040201	5.21552213184849	5.36389000534765	5.26495389846353
ADAMTS19	4.35409148384525	6.5120731979524	4.40015596697395	5.13983401272736	4.77019014011857	5.82756861593462	5.44552084926831	5.86381037850207	5.67985949679869	6.0882357480631	4.64086596425688	3.93637508691283	4.86850554031944	3.70687283540587	5.75463064226914	4.31120039376212	3.58568997826812	5.41751302792531	5.0052120106603	1.598705417414	5.16297503452195	3.99358899867345	3.57258419693847	3.68446557056236	3.94983426588561	2.9126441575895	4.30855624072902	5.34064241583879	2.16805774036133	5.00666706255553	5.750903225126	3.70738672340675	5.40072094134093	3.72445327834883	3.16432105160168	5.03030822934055	2.34117309416206	4.88635058403162	4.34336453383172	6.34005958719692	4.35548594730647	5.88676919948439	6.19116758956152	5.20654226817381	4.2913552921823	5.18564596029821	5.76723776523107	5.59434146676331	4.70104866552126
ADAMTS2	6.11528970387672	4.69503979277846	6.69596278916628	5.47576737420057	4.3577345260302	5.08866514819603	5.3397549993507	4.55616449579124	3.73401195750602	5.57751933934762	4.92920160750489	4.99963191933572	4.99746805346345	4.89855015155519	5.30398494450271	4.22512194733932	4.1431272561846	4.29879341854895	4.81044000252968	6.51028447561212	5.43216111279851	4.13060579017602	4.59055680333844	3.55540985941992	4.01434455105887	3.51425838231993	4.13105233682049	3.42110940048185	5.84963617412751	3.59968286100847	4.10401463288359	4.97337668016612	5.20712642648266	4.44466922643912	4.35858655422791	4.93867059483883	6.19354761938457	5.14477659993048	3.34763230108769	3.47334276921345	6.26329978982558	3.59516570923831	4.36859663852367	2.78580102773134	3.84664781069949	4.01230926092948	5.15332877265682	3.4094040590049	4.19927250620636
ADAMTS20	3.60417025915689	3.00296458664876	3.65152968445517	3.00954256857046	3.87438904439615	2.27221182458636	4.29474155856994	4.93019482305369	3.94668984227035	4.52024889699667	3.62260020907329	5.0052120106603	3.64278121226732	3.77562311190997	4.16330146006782	4.57000747887778	5.19615714651002	4.4200232374601	5.33850097149078	5.22237455441518	3.67694951488604	5.07073897771713	5.21025146545372	5.59335649763647	4.73509173724316	5.21053741847529	4.32807628177835	5.56447113546243	2.45413564422633	2.18179098545011	5.44920037449156	3.77835567794378	5.13983401272736	5.41151886704848	3.22969520828499	5.85011374780793	3.78840948694217	4.42683786851783	5.02968964265454	2.741764297522	4.04324939751841	3.57874248277626	3.33235519890764	3.95780606693937	2.4493285995541	3.17080154297286	5.00310240580343	4.40485518729787	4.22880831027224
ADAMTS3	8.7710390444563	5.96253921334919	6.02660109134256	7.48005285315645	6.91362689939879	4.6098603345208	6.32214678476555	8.82685296915256	5.49121949380795	5.27394177868795	8.45932347114665	6.66217577888732	5.18052645045431	7.47651748352245	7.43191342130175	6.25212796927544	7.27909964941054	7.62140106772261	6.79479301461868	6.30590566105724	7.18500551699642	7.26288303329187	7.38404022974491	5.57983890998771	8.2804697417265	6.61002503189828	8.09767567019879	6.96065151532226	5.47262090340265	8.04338587450806	5.53348641722398	6.78867486460941	7.51925725602415	7.91839331564486	8.52017202888199	6.97814346646592	6.18594803505149	7.30732914723409	6.74912305821411	7.14617081471453	8.37476689671641	7.12936381096295	6.20455233612741	6.56090863063175	7.49925878579917	6.5434732612901	6.64301608636069	7.72067066034876	6.75344750679782
ADAMTS4	6.54718443436212	5.59018665091554	4.70365138124248	3.49156426087713	5.19353354047976	6.4057483291705	5.76149339897986	4.60727152920318	5.9687211483216	5.40515935505677	6.01592394340319	7.46368933524291	5.26517736662315	5.32501157747681	4.66289090562623	3.53312363787836	4.78528414018767	5.18478140477465	6.02455653568261	4.7181691238696	5.64992802340474	5.27847753604863	3.4977019654046	4.69657052589802	3.48768942958608	5.81279162196379	5.87480085904718	6.20773795390158	3.80203787642023	4.70365138124248	5.09250549763804	5.40515935505677	3.49616964694262	6.90225291571652	5.81552571755907	2.38896273645774	3.10774112480547	6.06187327014583	2.76582383982173	5.84313960407966	4.21823869284615	5.54708022855506	6.01897634878658	6.00817161259513	5.79360363345657	4.84827268905414	6.5631127948281	5.4623253954828	5.92160474766861
ADAMTS5	5.79063636501684	5.64673775490675	4.94215055898327	5.81895689380455	5.9658614316618	4.93280246795436	4.72581856000315	5.53243433588216	4.96414780628689	4.02054718894895	5.38274975811334	3.01101757014668	5.1686865137087	4.91991914473026	6.07521976620881	6.91947165134782	5.37986162041705	4.23304806031751	4.37469464344095	5.37756448495021	6.50703021939633	5.91170151059326	5.34307624345836	4.58624289463534	6.08066046569991	5.30880998833739	5.82373287956588	6.09876216144605	5.53170864317822	5.93590797907822	4.15154446912178	6.00408381206372	5.02348483546161	6.03195025837097	6.25362704107238	5.41251023611181	5.35878614427269	5.71119407345772	6.00461313850707	4.65034141382412	5.38096465824317	5.59360989355886	6.1698535751328	5.31555513118762	5.5909963374801	5.66610542541124	6.16338659449502	4.77414640323217	6.00921175378995
ADAMTS6	5.54028576152959	5.73257561614443	5.65913509098556	3.86619312610892	5.60525325380443	5.88757039797967	4.81689226395179	4.88534270021198	5.67351966437258	5.35059822187073	4.76733845540519	5.54304744406994	5.31126690285963	5.30773748370105	6.09315560577941	5.77905670693198	5.05610962984172	4.97410636940061	4.05548623136371	6.40600610409759	4.59942130384994	5.58637196512633	5.21905080594041	3.35379991362527	5.50036001948725	5.6548883507401	5.09729611008899	4.49413547422839	4.88231017490997	5.67612330182209	4.45287601910909	2.80640759194268	5.57483437728952	4.47399591293405	5.30802370901514	4.6786711813873	5.91445318061998	5.32083467916091	5.2776536866225	4.86244053496904	3.00040246967988	4.80779643996172	4.16380657645617	5.2187781301517	5.7630656751006	5.41475572605422	4.95148050434749	4.42947506402305	3.58631252517854
ADAMTS7	4.9884735595338	3.41384060745129	5.70343548855736	4.85671152380297	4.73014470632501	4.39307684915937	4.35271670917923	4.00038390428567	4.2158077413474	4.70824937600227	4.15932359327046	4.59633035195721	5.22855050119642	4.3834838739483	5.69125026920765	2.85054623483483	5.29858133334479	3.78309676147234	3.14955052961886	5.18702814855657	2.92665407291497	4.5223261292801	5.08895603244973	6.54776172180419	3.79590695674083	4.6102285666581	6.13810196309523	5.47576737420057	3.97068612147081	3.42984456844126	7.26230855935385	5.37064403963175	4.71224119103418	6.01565371465197	4.2862799343452	4.85603027625275	5.50731752421355	5.62736469825129	4.87559744232676	4.52474552866107	4.90652134487433	4.91827753487328	5.22293699007327	4.32900014508377	3.9009843516425	4.83344626869711	5.49961015188624	2.76404532163269	3.83580867824558
ADAMTS8	8.14824094249783	8.37357668294623	8.42636150538909	8.09948188791354	7.66157258465789	8.44295325312475	8.37905040008339	9.25431646034603	8.37476689671641	7.65018706503618	8.42931055713709	8.30198121777582	8.84041403280155	4.97215000033449	6.9714342284693	7.61959557473154	5.71267735092805	7.63117929308447	6.60497839476642	4.372945522887	7.74945654381682	7.45674026855386	5.54198856480154	3.32748179709719	6.65612813253017	5.94465845262503	7.44500688207777	8.14207347800395	8.37357668294623	8.55139262576168	8.16314929714309	9.16606075185203	9.11129210172158	7.9400078402719	8.4037059793034	8.67814098433209	6.6705131478982	8.09317717543395	6.92254439563898	7.50205741546134	7.74599979517566	7.54783595902699	7.57867477132884	7.5468997939616	7.78493007601692	8.01024951786369	7.11553419066961	6.99476747345104	6.90882485438515
ADAMTS9	5.23423118204057	3.51031920647717	4.41466215581144	4.56672001154686	4.92524613572375	4.90459160826476	5.9086849382661	5.01006700258844	4.09450345222501	5.58097437597071	5.51529670608064	5.29127342816929	4.61836767547765	5.26707508426397	5.04419000097222	5.14477659993048	5.78806456670618	3.76459925782622	5.77855395271279	5.07506709493547	5.01762576191207	4.83381640664092	5.86853801699396	5.14904678005982	5.27929242786942	5.42920162693837	5.7666670522391	4.91291129116451	5.52776811431291	6.10105162772611	5.22751357340484	4.57428434173305	5.53143137943303	6.67501866778421	5.68426398701989	7.02908733847336	5.7486273680035	5.92252551783641	5.34901631267402	5.05726862484614	5.75261429714237	5.2307798893449	6.11043044680519	5.61626880237386	5.11806399224806	5.02999690528818	6.57350898680268	5.39372473141523	6.06936935958468
ADAMTS9-AS2	5.14506713122106	3.65926290500287	4.95575283639289	4.2639359529861	5.16410847148935	5.0389311746321	5.49121949380795	3.64655935246182	4.85428712529018	4.96445987511693	5.2494330146644	5.55880559726223	4.82629033427603	4.39190887747072	3.18848882322273	4.548728678571	4.96029972759322	3.59248476659603	5.29372493016224	4.54714810870557	4.52474552866107	5.1499403172543	4.60570386198795	4.13561424215272	4.27546436687322	3.91678195239152	5.77301282445559	6.336503373309	3.34153181374349	2.92046313803799	5.24452439435249	5.6520359387177	5.34843554150976	4.57705444686661	6.05244884511842	4.52063281492415	4.52714748733827	4.58624289463534	5.92830007305145	5.40233821162841	4.82929827336991	5.29658202673219	5.68190048165735	4.93378111826344	4.23017541504817	5.72360997845251	4.69800937663741	5.17962732363943	5.57123559132287
ADAMTSL1	3.89825896509395	4.11665435889544	4.90220531217266	4.72284985768953	4.53348609918718	3.87334615496594	2.84354834552729	4.05029680285445	4.50789651549713	2.6884429028122	3.15485474611372	5.11313139260124	2.87627748575004	4.62562056190859	3.84397363090562	4.65644451339142	4.59513692032433	3.82694702212381	3.07241562058277	5.04655771058245	4.56347344541562	4.96713675602819	4.24855943719891	4.50830713713407	4.6269037442575	4.09203474158523	5.08601301916684	4.30483800252617	3.98197046507632	5.26123918361243	4.90459160826476	4.96713675602819	3.0563849093341	5.07011438361099	3.56603156282714	5.04451324665096	5.12754281668207	4.90804407558274	4.35366091169249	4.50535543961164	3.11953677333229	3.62895405191218	4.05644317901122	3.33497480516703	4.75936288143978	5.47240623443704	5.49986074417313	4.86623735106182	4.57312301816367
ADAMTSL2	2.59867383480295	2.93631102496622	2.87571508093434	5.09793307019425	2.48967993748502	3.07463052092631	3.69845759174645	6.09418331997342	3.02260126115049	6.07470197452703	5.50784050050678	6.62982062278033	2.89668929369945	2.89284617484341	4.76842093141777	3.28590963258375	2.38367249992669	2.72156924795207	3.3378158647244	5.73257561614443	2.38643195486595	3.20644649390391	2.66815912696172	2.63123838392148	3.34435432769886	3.09414074748911	5.4031597815942	4.21957331859425	4.5955402886523	6.4284839050916	4.49881530989257	6.40044207063568	4.20401054158245	2.59747399113128	4.15059803663279	6.41856714351356	3.46864850923042	5.43133508672318	5.13500013060497	2.77535579694194	4.89991900097452	3.08585559599106	3.84664781069949	2.66509248228593	2.89722328316273	2.73821425485743	3.50332367421927	2.50680041654629	5.19189306476354
ADAMTSL3	4.31618971369326	4.87498529129957	5.16780637712522	5.37208946565994	5.70316442048828	4.86375123346746	5.45835300525479	5.40177436316654	3.57033527290355	5.40801764490401	4.54680495724842	6.02780978109096	4.59092148360626	5.05011831824443	6.80504017038411	5.05849718878371	5.74126532002758	3.43906139387462	6.06187327014583	4.65601101455741	5.59486307495423	4.61921275590357	5.42864143314132	4.94655479622048	5.75859060308838	4.75462375890861	4.44383473318339	4.79801571409749	5.26123918361243	4.20550278349954	4.97215000033449	2.99271052086979	5.07926825484648	3.64763885392246	5.03340385315471	5.95426806197102	4.91190581681442	4.0029094322514	5.44815795831707	5.41854358624891	5.41151886704848	4.33033189716082	5.42864143314132	5.47602056314335	4.91225012024256	4.90358608707666	5.31831405804	4.34558375226626	5.30639375782012
ADAMTSL4	5.94763228802027	4.21536106496613	5.43805692783386	5.49937490566291	4.18412812581026	5.83729546401865	3.85351138722674	6.03872524437216	5.29331704494909	4.70440037316594	4.57000747887778	5.1579286838621	4.5483183668645	5.96948560344898	2.88386689576931	6.61062843711651	4.68578055735134	4.36091174607034	4.34240162359678	6.81365323624057	6.33881860941921	5.55905871904542	3.75904359921892	6.53701844762598	6.30750175871284	6.31979637155921	5.03765312841703	6.73021128764541	5.39891543154131	5.40233821162841	4.33440586894918	5.72310093520613	3.94718931113424	2.96277709678314	4.80494828233016	3.58631252517854	6.68825199916518	5.80487701821324	5.8808332639683	5.76861153891274	3.39658108080834	3.69791975698064	5.26707508426397	5.734159503876	4.99565105999019	5.50138113063696	6.29829224876964	4.88433468885254	5.30292292070895
ADAMTSL5	3.57258419693847	3.14309509619534	5.85874464191392	2.90380654698656	3.13623379842505	5.85727593776954	5.44386029702618	2.39683866877196	5.45757733797726	6.14575577417209	2.92046313803799	4.20112974453307	3.11785641205956	5.22048228180382	2.68552317075063	4.83104919391596	4.99471763741019	3.41437372714976	4.16972277603261	4.56470536329347	2.77135167372663	3.2961338956168	4.00347142194035	3.86572504556094	4.44732997404501	4.10961236626832	4.22267092971798	4.58341944735749	6.722338983	2.3628577832191	6.79084790112592	3.23666068044093	4.43902926892127	5.05639284070463	1.99519852645365	5.12359780101824	3.38617585712242	6.11676518289371	2.96065174369605	3.5401298848556	3.08375986599438	2.81816594571182	2.96387782700737	3.5979941878948	2.47884016031416	3.57200281906941	3.97933715017949	4.25112335339814	3.63408754996839
ADAP1	8.52895481702936	10.0691249017493	10.9760589370689	10.979389617883	8.33750749603205	11.2599290147554	10.8074833827375	10.545909202379	10.0754047333378	10.4715347813164	10.1373902677285	10.8183695366059	10.131900807526	8.77735064779604	10.0057095118336	9.95363898119492	9.22901612455605	8.58328930978446	10.222342961476	10.5721205270087	8.79549783151902	8.76368562443543	9.19729474056311	9.32969378199632	9.68025714746675	8.97068089846589	9.25759791586901	9.35706378632814	8.6289165988045	8.60432200481369	10.0879702396292	9.37556566730705	9.11563882079059	9.01749949160336	8.2979986389887	9.20436748997297	9.79721802567544	8.601513685037	8.71247670321096	8.53026014450495	8.79396711749245	8.59828206356338	9.07057901114279	8.65890347997455	8.2949967656523	8.61140042349121	6.86223453636541	8.39757534181997	8.96391555378024
ADAP2	6.41171211615141	5.9437057422597	7.64252013547346	6.6988548422635	6.73502667186581	5.80368876189319	7.63087798825716	5.89270445314356	5.98886023219119	5.68348326974226	6.11956130946082	5.85442001564957	6.15655884609693	4.92492759177884	6.71917147091469	6.04722029853348	5.19412334562792	6.27947565230122	6.51230778415076	6.09104329007757	5.98142079575519	6.35025418399476	5.83785461063813	5.70817635738389	6.05726202855214	5.99270520548477	5.29426476576828	6.94342556020306	4.94471812589005	5.18328518455006	7.07846128015125	6.61755817933709	5.95874071100898	5.21825625761077	5.45024229570956	6.722338983	4.96931778702793	6.35543425732581	5.63353996941188	5.57123559132287	6.00435509340874	6.27176391281203	6.61755817933709	6.85618234360154	5.10056215283519	6.36540302361804	6.22392955717255	5.34980741730226	5.91321851839433
ADAR	10.5862328488718	11.777269323911	10.7075786425037	10.8961653361441	11.0811110080465	11.2318096401712	10.9461414923851	11.2104093852596	11.5993561018022	11.4397274261058	11.5156960532026	11.5055597661715	11.2675272861331	11.1466391558831	11.4906524638545	11.2029727779989	11.3974684864921	11.042014818443	11.2715200654861	11.2137627393853	10.9208127627053	11.091528142689	10.7875345809321	10.7875345809321	11.1674826298867	10.8132935794257	11.6044076419248	11.3002204276589	11.3633315214184	11.1994467630981	11.8384617522319	11.6552066963305	11.7214345028837	11.4764186529505	10.6357448238906	11.6044076419248	11.7838158210303	11.4109818221512	11.0745481110495	11.1815004192208	11.0977176842723	10.8074833827375	11.0066248441596	10.5560698970493	10.9614643125858	10.8930150410252	11.304106464517	10.9523688117975	11.1608195691609
ADARB1	7.55975038933997	7.28049129490443	5.9793776764707	5.96743024436451	7.45412232696388	6.86557928345024	5.73156447515722	7.21148021553881	7.64930389727264	7.24169779215141	7.25615967665682	6.78146928393888	7.01397061992023	8.40123814336305	8.41142753181299	7.79300339432759	8.29420228135105	7.25645167888278	7.48032291341041	7.86145358796664	8.39837862455346	8.16351906038787	8.5852672229171	8.33283802521691	7.98361476926622	8.42890394080688	7.79571552084487	8.04118521101524	8.06184218960445	7.89221466842026	7.14701310212675	8.22327371689286	8.31005128582566	7.77689636213609	7.28162006770638	7.70083199457643	7.62615700396117	7.62049366159413	7.25407784001224	7.31426988173112	7.48246065099756	7.03886372552107	6.86277915523	6.85349688306657	7.3371326200644	7.31964704747627	7.66281763056908	7.55354198197802	7.79856379365915
ADARB2	6.03528529589138	6.21138931956042	5.48226338991386	7.27302223503878	6.16438437659766	6.21340398094313	6.72915983455246	5.63837834091722	5.55277191509222	6.49974327535892	5.72108358432459	4.39675071305598	5.9437057422597	4.4572957671846	5.56972723198232	6.44569220641133	5.41251023611181	4.22795677254879	6.44511718764003	6.60363698740951	2.44868303701889	4.84500422532127	5.62866632427184	3.9085259322837	5.31831405804	5.05223087093049	5.08370971283358	6.39852778673591	6.78480036468163	5.5369761446897	5.37473933085978	5.40938945602754	4.96312566911607	5.54836125778309	6.18032404040318	5.98558190882531	2.87799323132644	5.48639428373843	4.53613673395068	6.05647911704116	5.66830452672607	5.74913448754022	5.76149339897986	6.41566727522546	6.17750989417118	5.27790101116828	4.78672166112654	6.04229336017008	5.81921279263883
ADARB2-AS1	6.77757501565103	6.21190340976133	7.91330577197859	6.91362689939879	4.9478873063891	6.55230450986161	7.87962992291956	5.91727936731839	6.12956361577117	6.07568145519599	6.60796053644658	4.0200320026299	7.08947066111653	3.27259576290426	5.44867996318418	6.93406288849528	6.01771570224263	4.59594380710534	5.77984444971639	7.82372826946411	5.33489621880438	6.16282099869378	6.50445373044801	7.40893404931963	3.74452434266843	6.32008845974962	4.1831253916258	4.47075685435422	2.96442786035043	5.37338056963843	5.34119505139411	2.81422824940517	3.75587049834125	6.43969015927147	6.44220335047611	2.55526904880975	3.27202814110037	4.36300258353867	6.45708488388137	6.54582671761519	6.29596735466649	5.66244244524258	6.82956028473552	5.71650218386958	6.31979637155921	5.7260530614549	6.77422751868049	6.58263737016642	5.44386029702618
ADAT1	6.3678071977335	5.52830530635218	6.4719612557739	5.38976028455132	7.04079096588483	4.9624996257064	5.97705292886163	5.22293699007327	5.69584736789336	6.94265820699116	5.46923715312153	2.96277709678314	6.17725755803138	6.73866036146436	4.73367914829431	7.57361215081091	6.40779367714625	6.65507562973036	5.53118026390703	6.58665468424055	6.53919133990991	6.49477083833799	6.42951599767883	4.32075757514143	4.86623735106182	5.56738290375002	5.08221562669261	6.17851241348477	7.41603457595011	7.28103279214933	6.60119464234736	6.29278182639559	7.70179697296035	5.04175777851924	6.15289211579517	4.91225012024256	6.06260714990891	6.90781094586715	6.86475363023874	6.13225799740881	5.7448085755446	6.90359638043957	6.38613900216806	5.93487613298988	7.09795866930159	6.35595320890541	2.5447723176001	6.77708922988552	6.85075330891224
ADAT2	6.57107096278311	6.20136263882448	5.11255759420798	3.09575129114847	6.8818140544023	6.04917295098157	5.48433127828229	5.10289752436347	5.38837544880235	5.14125255095519	5.94763228802027	5.94969979208865	4.33888881416837	7.08529148054431	7.2822084740248	7.64863305839475	6.693055304057	6.64223814534561	5.96637599250475	7.14272423548321	7.06549839990126	6.86086468886376	6.59684064828151	6.63773770074532	7.10584112332587	5.9399274270056	5.09012046958139	5.94016767613707	6.24538670988573	6.82351694420553	7.1150087973822	5.35744946229431	6.69596278916628	6.86798100715029	5.97229037263246	6.4057483291705	5.93891145162512	5.96897695419444	5.22523088198746	5.96560247322604	6.04722029853348	7.10775036719166	6.78839441887499	6.50312441565594	6.54533261408016	5.6005928962287	7.00962417340439	6.71083514451708	6.42822754852409
ADAT3	5.91041985886708	4.9724349015272	7.28534026858072	7.11326434856211	5.80925622084347	7.09291248932436	7.24003435640129	6.45320587303342	6.99178298894187	6.53007368067884	6.15041133403842	5.00550456154913	6.21483988207312	6.03977008286536	4.57000747887778	4.82187201102331	5.74177469047835	3.87862716459468	5.37064403963175	5.92252551783641	5.97046869570029	5.25062832402508	5.97177986207972	3.95195722242639	6.30299479574812	5.77984444971639	5.42920162693837	5.95727115291039	5.39185374886148	6.80152589854552	5.46151654044709	7.0427010678383	5.30552303367535	6.01150983097333	5.54604417369654	4.59016988940196	5.96127658733329	5.96202375900892	5.12526171822983	5.12098706681493	6.32317865832569	5.39107825352624	5.12192322090335	5.99142909997153	4.78707706083003	5.93461787214468	5.20350467160423	5.81998663949136	3.78631616815323
ADCK1	8.0030657696766	8.498085302248	9.47837041603024	8.67943606074849	7.82677807929634	8.62421641154799	8.21082679370764	8.35794882063231	8.69549258236868	8.09879227212504	7.54753144782251	8.83993347071208	8.51512372189273	7.02848924429113	7.30100843946186	7.56376144630201	7.87790997498426	7.48492296141163	8.17060363175568	8.31005128582566	7.1727893727994	7.32250122349649	7.81528967991006	7.9122913895265	8.00022406202556	7.80927601636953	7.77100376306063	8.61325725338307	6.86196533738806	7.73291770585823	8.68686767143202	8.4008720073056	8.14104880150491	5.62999023307505	6.25803795128103	7.6845468249851	9.05042397571266	6.49822976158611	7.26679212006059	7.78115374281294	7.07930995817785	7.22926571042433	8.13202562201973	7.70637449073654	7.23118531969126	7.79143401889603	7.37233690144149	6.93517381395912	7.54292912023599
ADCK2	6.59684064828151	7.52265128020152	7.12485856375406	7.14272423548321	7.34116162071081	7.83070328352231	7.28866889814753	7.80367554647029	7.73258795430634	8.07589223933596	7.6587337630051	5.53900936949122	7.4995749824738	7.2027145616179	6.60363698740951	7.13949354932773	6.94671439787117	7.57237251101164	7.04021681309435	6.42472685561163	7.29242533954214	7.17510960418884	7.46239615975027	7.16670048384178	6.78839441887499	7.2453414556483	7.09825448272141	7.27688062805164	6.69966871638455	6.43029800373538	6.20136263882448	8.04943608222106	7.02312028009019	7.02821574028057	6.9778781252544	7.35794017371967	6.47481048328768	6.81024773522294	7.43706173657538	7.46813377923568	6.42710525453202	7.37354714698743	6.4708336769538	6.80065717827661	7.510572367153	7.37932786678289	6.64653036015009	7.0810065156007	7.26340072547948
ADCK3	8.08084729790092	7.77847270972815	7.66058297462567	7.2582074577924	8.21649839627279	7.69073947217056	8.08441452171601	7.32872578137324	7.60687400537152	7.74599979517566	7.96167385754036	6.77554485748639	7.56470684347789	7.92821262868171	8.60655276859119	7.49925878579917	8.56147555176837	8.18159799728685	8.13017151241163	8.20342424927749	8.10590440403927	7.71840577121429	8.13920596093971	7.74567895894836	8.00125233765591	8.08838188426533	7.48276060618433	6.03168049229816	7.54106033777898	8.17355349964365	7.91297776383143	8.34225542400253	6.9872718501739	7.70983508833675	8.38359046883871	8.31386673807122	8.16053957137915	7.9789812622535	7.78083194187935	8.32352340850199	8.35480249143743	7.72127472453949	7.68612952118041	8.08766875793723	8.1680596811086	7.80525529068757	6.54582671761519	7.92126751850665	8.22138250626588
ADCK4	5.54105623391666	6.44322372908368	5.81427360706088	7.34638650120908	6.09655176987474	6.62027956147535	7.11527958573733	7.08697927607616	7.26790687385925	7.40350130779069	6.24710590599248	7.63389616370311	7.34026439018302	6.21164494234907	4.64593943643052	5.85973583343286	5.28634587831986	4.67501485641227	4.4120277905261	5.76752639637505	5.81778082294079	6.22757260954108	5.26091786013457	4.28165838115502	5.96510332618623	4.08438891204916	5.25978541387742	6.77448949802027	5.4031597815942	5.87256519259	5.70022664957433	4.96283649165295	4.35409148384525	7.20217315716434	5.80587831712382	6.09052733270205	4.22314893426588	5.49121949380795	4.41552880514095	5.50186885942753	5.33016975515613	4.67501485641227	4.65142763858155	6.47279188804034	5.97097186135436	6.05574411211153	4.71925398064739	5.59773204347514	3.68498152358384
ADCK5	6.39773409552408	7.2546523337681	7.44382137083634	7.79761754856601	6.08138398573614	8.03874745504283	4.68690371382355	7.48492296141163	7.38436273279977	6.60604948515194	6.38176943766492	7.5049382952007	6.92654000831379	5.62812406618779	4.37092649044416	6.92168789986635	4.61057025810772	5.92030807223454	7.23598632152228	2.64297253667476	5.81974558157999	6.29920322601467	4.85395879660602	3.97438945555549	4.88834161779706	6.73373065584388	6.00435509340874	5.83108845057253	5.76330867773149	6.20929523283267	7.68969968904813	6.9348792686027	7.43403294749902	4.73195870849605	5.84132185938756	4.2088036496918	5.00462238339666	6.97057997206399	6.31113853836191	5.40702537363399	2.63232935036355	6.09528028836749	5.87984651603546	6.20030508380439	5.9727927978036	5.52537592585015	2.77305707922513	4.7239708842321	6.20615703911493
ADCY1	9.31387565751483	9.27269499372297	8.24154343636624	8.06115707023787	9.36369212305998	8.91412530159521	7.78083194187935	8.67489504019885	9.65065375691929	9.06216773351788	8.87134068160026	9.1635815138708	9.46969291790635	7.8673498231462	8.36646179209404	9.37245978826535	7.7219093101475	8.82319847960074	9.13745468366968	8.69644017755308	8.33207326949401	9.09153670641875	7.66623164552522	7.7510652375102	8.03155323593404	7.58175866918155	9.26849877952757	9.13812686305562	8.87245977089131	9.65345336022766	9.17039091155442	9.45246609393281	9.07722622987891	9.36294071570192	9.39459912189766	9.18679570516676	8.64847046601251	9.53820062569997	9.61863670504196	9.13190628221788	9.28518925942162	9.06636540532512	9.2169169709592	9.02040671391749	9.22235149330999	9.50214579761849	9.81410932056992	9.22782375386672	9.6445519261779
ADCY10	2.55039165361756	4.48991897708108	3.88348447855919	5.63048908862108	2.37011996878699	4.25807069270878	4.44773691863767	3.32275981408488	1.73327685837789	4.30761336380651	2.7343126846687	5.17156340238245	4.85257027132637	2.64692551722741	5.25819404000485	2.38514041260638	2.08740016228195	3.69741330249674	4.77127647864988	1.61565067306087	3.97933715017949	3.91124910377961	4.02812676089238	5.22939279300364	5.60816852299172	4.91795387666598	3.33290164434261	4.64557747553253	6.21627905392897	4.7780106897101	4.0529036764521	5.7391575546095	5.34816134336755	5.10867816500165	4.66181603407297	5.5841113376298	5.32961749494982	5.45991773134415	5.10742170035658	5.67242773085162	5.6464937526469	4.367690006795	2.53553376691563	4.46787666168923	4.26569634341562	4.1335468133618	4.50700920247054	5.26123918361243	4.48906413041979
ADCY10P1	6.49653579556022	5.97430631284473	5.36984449675359	5.72862898743674	6.2304372588586	6.57107096278311	5.14589740402443	6.41060109485899	6.31165464968651	5.90135562465162	5.62066338758282	5.1884609827762	5.63837834091722	5.57590444260551	6.12136250086615	7.24756843764071	5.84419857572773	6.26037666427136	6.41622875746265	5.44582188865586	5.62066338758282	6.3478758133736	6.35331471580199	6.49768993409272	5.69048234782096	6.20297327761976	5.46126594860918	4.442584719218	5.23053188521214	5.62464204139025	3.62421492771191	4.73547433779121	6.52641717291985	5.90788455380466	6.32008845974962	6.15522515294374	5.70493853584458	6.63008830529435	4.72692308015857	6.39584355552911	6.14781483784367	6.42292962997569	6.6566454897852	5.64992802340474	5.72108358432459	5.30449554700655	6.75016670563571	5.95375499289327	6.31358581656095
ADCY2	10.3031344459021	10.0779833246458	9.97444437381527	9.91888640017677	9.8308502288711	9.64627216224959	10.0319923800101	9.64364922764577	9.72692146567474	10.02728522732	10.3853959164169	9.35855588487743	9.71225498651028	9.04820817225513	8.62606514057094	9.67924177330598	9.41249658111715	9.17274162982825	11.0133587502117	8.90333851761712	8.84913100977487	10.0357365723152	9.30424024915351	9.26090492150499	9.09387410011675	9.4931783726235	9.3394007183219	9.24334918368477	8.95839907863645	9.07537129857179	9.5221107928511	9.38895072419027	9.25497236642257	9.18094683481101	10.3800655102298	9.09453027095236	9.03899655753544	9.17210945421246	9.35706378632814	10.1523209769019	10.111514285089	9.49634615255096	9.64536794019792	10.8157176386036	9.95363898119492	10.229798570598	9.63328485398303	9.66150553296324	10.3887493909009
ADCY3	7.00240907731644	6.76821759818404	7.92514795930946	7.71048797737113	7.60872917235677	7.36702602286466	7.91398019441831	7.24937461725147	6.64542760175883	7.29813167402089	7.29868956899117	8.65890347997455	6.94265820699116	7.70396912677579	7.68030668153069	7.22329247607859	7.85863037612773	7.42687660830923	7.62392273685668	7.87653224977493	7.79630627100176	7.51742529435786	7.61673494173857	8.11414512624917	7.85006937993234	7.9755071226324	7.64733492337661	8.36329835547195	8.26520052863121	7.69792858456634	8.26520052863121	8.59871464369666	7.50937352108934	7.96897979598231	6.9547047744708	8.61914660267785	8.39231239613492	7.65634464506853	7.13020578480525	7.62991741316392	7.13454387606208	6.67848486108287	7.64222061882993	7.33158326070922	7.63513850918329	7.36970865082485	7.0223262340208	7.38162361925934	7.95187267800972
ADCY4	6.20324475135759	5.06799462074372	5.84028711863647	7.6242656825562	6.27393786680125	6.65273890092842	5.51583479968645	4.83483473220223	5.17505318394618	6.50678992565413	6.84830208823537	4.56106039510664	5.09429048853533	3.4008172384446	6.25726971224046	4.11854743885844	4.36256956679702	6.21702189898793	4.0086825589133	7.53299441960206	3.79042149860059	4.13935929801192	5.96049104860676	7.00824005917507	5.47651527840135	5.31019355957562	4.55110638588481	2.66394688827485	4.68173755604138	4.40353061928492	7.01164069997665	3.96751590576704	4.89122467376514	4.86341140633331	6.95722003643481	6.76713605462894	4.46527128172623	3.18788863460221	3.77194412554208	5.43054464268498	5.44895705067315	7.05579278296213	6.97647679960382	5.40072094134093	4.38300712081756	4.1559357974528	4.06990323614139	6.47714803591135	5.78132815848714
ADCY5	6.16702166860116	7.20606901087886	6.09004711273107	6.61193697325934	6.38353282047705	6.94316374820928	7.0603235053924	6.85488205629935	6.88871096262578	7.60503827648447	6.85460938493314	3.69148236900742	7.25167112190617	6.13477575476016	5.08535577703544	6.03779876314826	5.54918704623329	6.49450128880891	6.60525056600901	6.18413567877465	6.33333390084369	5.97805377356882	6.06388889818245	5.01556849401134	4.61130862212488	5.94969979208865	4.0029094322514	5.19298640014398	6.21652296685124	5.08307697988884	4.48110260312761	6.57535747886379	5.0389311746321	5.18959566875635	6.52878027175778	5.29078404740768	5.79904793452176	6.45839506947224	6.24106405020213	6.5536652801938	6.31715176779636	6.14602083921298	5.61550043035136	6.03897960792545	6.46343375789912	5.65153779038791	5.59258972369851	5.6666190954897	6.00073446512612
ADCY6	7.04214345448966	6.91231047830537	4.51781545121158	5.435418433601	7.65054704349984	7.36788493375731	6.10841614317905	7.51332854013848	7.45847050697707	6.31063757268716	6.67158140956198	8.44588685810156	6.70407954231276	6.65875899685296	8.08597192902389	6.46021494113387	7.5685452849011	6.83957519169584	7.66249753707122	7.95796479796018	6.95142852917619	7.13506185274883	7.02848924429113	7.31844369586539	7.04854084148481	6.78067649025997	7.46756883336083	7.22500789703078	5.80925622084347	7.06221047726667	6.59391171502711	7.2546523337681	6.75235715177273	5.22855050119642	7.35564232509486	7.30335208921118	4.59864622039811	5.52933054341175	6.32741675737031	5.32189810352353	6.9168753296969	6.64223814534561	7.37477135845503	6.7323602037984	6.52474349635665	6.96809134767364	3.08375986599438	7.1334445959219	6.88042971295847
ADCY7	5.95672495169767	5.66221781617682	4.09349793176512	4.33170208968154	5.85948465453314	5.87002816173448	6.39138608773576	5.24227571931703	5.82675719936446	5.49811838151364	5.72955157756429	5.35928579958109	5.45805095334459	6.42292962997569	6.53161560905381	3.11258768145066	6.31014273549367	6.46707845147482	6.01850127726539	5.74834891096096	6.43841581929023	6.53429630743595	6.5487798027602	5.89192920347349	6.07257573121541	6.29067728046506	4.71515139699286	5.3495330330505	5.65356160758419	5.55674302861739	4.76116826466953	3.73027875696728	4.79202432727907	4.37335013062229	5.9658614316618	5.39507022286281	4.42642574971603	5.46708749955036	6.53785777666249	6.29278182639559	5.97526359671068	6.70299084706557	5.95398366777048	5.29884490741104	6.48375378285249	5.96408028710282	6.61379021610507	6.48999734126507	6.02097203281822
ADCY8	6.8141680840384	7.71683637747116	8.39520006653642	8.35443281524626	7.40893404931963	8.20165568395467	4.58905125271321	7.25590133202898	7.81498640436766	8.74106254868103	6.53836507540875	8.68304941530367	8.09913305672303	7.36788493375731	6.84470355335141	6.56790996037294	7.82810403160292	7.40893404931963	6.40073219356743	6.51678442027203	7.39443618504933	7.36084793715083	7.39813729298227	7.88816889524181	7.58677354960499	7.47051352778616	4.62727406123293	4.32302309299964	8.11370734893685	6.75617782656625	4.94623677063021	7.91189666748395	7.15515577180999	4.2872236130594	5.33321393553698	4.81983939849149	5.37635775286564	5.42975307305545	6.48898474581276	5.90267033663699	6.11091858008866	5.67585693103155	6.73721757416263	3.77246075457863	6.29568490047649	6.12370605128247	4.51161948269329	4.88496827213174	6.09756601132586
ADCY9	7.93231573879248	8.64020398588472	8.60921098056753	8.68075653521293	7.55234878570704	9.09029866915447	8.83033054327862	8.59190036885881	9.31920906375897	9.00071364618846	8.35044519632401	8.32469205655611	8.78638541148882	8.95505312768885	8.79243113526725	8.1669806741559	8.69272181607386	7.56406490310783	8.30509394551584	8.4101657675013	8.34485611197878	8.13591993049633	8.41557339694435	8.66929373455743	8.99110159669893	8.48283005221382	7.72934199326317	7.83431438916028	7.7830327856843	7.89116988956929	7.79664364225312	7.99003748330877	8.45518664732714	8.07803459392354	7.8352985634275	7.98630159537174	8.41307875794672	8.51032894961413	8.02482314979184	7.91670117269958	7.77753380501208	7.27661404390365	7.83070328352231	7.50325835671255	7.56738477585904	7.57583073804913	7.69160452519067	7.7861980703852	7.7874430531464
ADCYAP1	7.52142053879746	7.13079472912146	5.04717757398409	5.78402407513011	7.76645014713493	5.07985519942116	4.27125561275846	7.21723673886612	6.62075943874073	6.07365183754557	6.65639372502975	4.82360953718889	6.63038616933159	7.01567503563127	7.26602804648805	4.10961236626832	5.79801672505986	3.48768942958608	6.35465625679219	3.35096360494381	5.89750869412471	5.73534234021926	6.55148848446501	4.07712838361879	6.52205937443176	6.47586322803993	7.35110926535995	6.7447112510682	6.53623611890401	7.82875465195609	6.64119652670098	7.73461509658431	6.08515817774337	7.28021140769164	6.27947565230122	7.18618200979064	5.48202823168901	7.08016680157311	7.65992331624795	8.01024951786369	7.52142053879746	7.11975471643055	7.61646665062972	5.15822544713776	7.16337162239966	7.30984721023533	8.30162650916557	7.12138989563426	7.58395564449717
ADCYAP1R1	8.67538804380088	8.71472934869034	8.4934516507741	8.39185696858386	8.93430073742783	7.99847804495469	8.72979515821142	8.06259381278697	8.53232606017808	8.3259706099731	8.35205397878826	8.2620990326831	8.45683780560752	8.5419871565084	9.57979169037407	9.90794240982183	9.01241079263564	9.03107106458257	8.62469307151846	9.14650464330982	8.8332559527891	8.76610626584984	8.75180665363076	8.93918391740597	8.63712515476632	9.1516962341232	8.29153357790839	8.21920308548852	7.31398496316712	8.41182899301533	8.54584279184508	8.88611129928056	7.8510167098122	8.43851122172311	8.13951034220951	8.59149714982597	8.47883460994828	8.17903339970985	8.28795808342445	8.69644017755308	8.60739932824709	8.22698723734677	9.30362056025558	8.70015569284988	8.1573066521997	8.28494553119504	7.36548899503097	7.92613247879533	8.47016503696412
ADD1	9.33301983576964	9.95363898119492	10.0510398064752	10.222342961476	9.84973021671205	10.0422575033415	10.368022849477	9.61111185010398	9.99989365097824	9.90012470583173	9.79427874051531	10.0248160646991	9.91435539452837	9.61378360611335	10.1552138237417	10.3782983128971	9.73439277998927	9.76772602298324	10.4430756102109	9.78799997566717	9.51015527279307	9.72308680532297	9.60864023988197	9.82282717431094	9.82282717431094	9.62937926110306	9.8699503197942	9.89587251667241	9.82179405004302	9.78114933383519	10.3517467570373	10.0248160646991	9.95363898119492	9.89036030557157	9.65065375691929	10.1523209769019	10.3123987387757	9.55325534881501	10.0904293502387	9.60072785781649	9.42305062878245	9.39387301544467	9.73529867605722	9.9625013440941	9.65795705849674	9.80528510386677	8.30509394551584	9.45676701298952	9.28804374664885
ADD2	9.05157181247713	8.97969698048141	8.33832830690153	8.40409256163119	9.02880218671817	9.31240106537027	8.40895130863688	8.52148310474126	9.04124604372388	8.76800056624371	9.09153670641875	8.55660862728585	9.10484726364245	9.37245978826535	9.53988617197113	8.67986922737874	9.31107561393446	9.25033732593514	9.08495328556296	9.72308680532297	9.14650464330982	9.26916766447306	9.38676874020722	9.16916131737947	9.41398864963691	9.18556315720906	9.20436748997297	9.28586537610616	9.26090492150499	9.20001832110947	9.36946319505375	9.08979328494106	9.05391323262835	9.31722051338798	8.50182548073073	9.07591472171422	9.29710423959889	9.23506800098671	8.96949123733294	9.30180399187903	9.31107561393446	8.80885249965041	9.102481971503	9.09578626910654	9.08433039642063	9.15301324129756	8.66614198204917	8.87782668076433	8.78845484763542
ADD3	11.164054891469	10.2091455033139	10.9701573602802	11.0776730618116	10.0956016604578	9.62036225396483	10.9401971135782	9.89258018486969	10.0741523366696	9.05797471166622	10.2120092778319	9.42225784411734	9.50383433465152	10.2562878322587	10.541913689325	12.1231009850353	10.503887661349	10.4414121307773	10.5721205270087	11.0977176842723	10.3416366362508	10.705317263037	10.159352291864	10.4414121307773	10.5303793438205	10.7448258416157	10.5699949094988	10.033124611646	10.4308181099514	9.58667504381987	10.8447964993273	9.56030322090824	10.192312939122	9.87621771515363	11.1815004192208	9.9927345537946	10.4680176873416	10.1688118372781	10.3286844533587	9.94556157559169	10.7243343944052	9.98476564368686	11.6261433532736	10.884480025047	9.97444437381527	10.5598417356404	9.36514635091811	10.7171238598903	10.4885237229684
ADD3-AS1	4.25440508679564	5.83391926779062	5.37473933085978	5.59383418495585	5.25089600546015	5.72006364968146	6.17957374662354	5.72885694627395	2.94672162710073	4.41816215959788	5.88269236243844	3.2596401935986	4.79024825676741	5.99946483389298	4.70140034011156	6.19984478030208	5.82453090515163	5.69761951029551	6.15759458757791	4.95213886620062	5.84621093636743	5.0847211993517	5.08953774791938	5.88269236243844	6.11020027352565	4.64851373843065	6.41782412586347	5.15707230984602	4.45405381942395	5.71172445518372	6.6122031032756	4.45081814171433	5.17675191412382	4.30037983451215	4.41379585918283	5.86176181508074	4.22973239066449	5.76019673392225	4.96473429463283	4.49704452631876	3.9609129940706	5.65021885506496	6.3027464857956	6.30403386420333	5.65177300976907	5.23198677229347	6.43421019647848	5.79289192002729	5.8509007019427
ADGB	3.87274986267728	2.20771934002703	5.20797063275214	4.77729893178214	4.56788186372375	2.45729144361867	5.67064034782822	5.356293580081	4.56426022974403	3.20761297075858	1.38790985768872	5.18052645045431	1.92494636403915	4.02107919884711	1.25027135184946	4.17167918256159	4.6735160637021	3.64002232692532	3.2042828988772	4.63123475675592	4.72871988840234	4.45444784161475	2.03352978352668	2.99054481970163	4.78744039854687	5.25873331793537	5.26007407562435	3.52820012909022	6.11402761553146	4.92687736290742	4.45930341497753	4.97654624132874	7.35366868521347	4.51984977165435	2.88896063741313	3.30379253327201	1.85648961669982	3.44377923120119	4.79202432727907	4.67501485641227	5.37914908597633	5.918575576699	1.94070889545162	2.39487239315068	4.52102595674035	4.80494828233016	4.3952892287127	4.66661740954505	3.09858403397809
ADH1A	4.33127337163524	6.11807535117778	5.6216977344701	5.98534174725197	5.61237153534363	5.18246074653301	2.72215906277049	5.68118321537843	4.87221558706598	4.25252581468787	4.32030330402329	2.38830848617078	3.72008721825711	5.15249131117135	2.20771934002703	4.98589221872064	4.44773691863767	3.90150950818842	2.69288870093642	2.77482353929692	5.16661691342692	3.82364828352602	4.53915005024717	3.59190737435832	5.17156340238245	5.81026637128727	2.44537910406649	2.74404177883038	2.96929531911683	1.93410603226637	5.5385475979083	6.22052181001606	5.72814420649338	4.76225897523756	4.21028822515893	2.38231535885337	3.5979941878948	5.96637599250475	1.55179815888291	4.87588793028997	4.93929348317082	4.93596865509648	2.97631327146391	5.31699622918776	2.86734794909749	5.55252411328195	4.7758673904307	4.95908940203441	1.55348681689883
ADH1B	4.66964692250881	2.32970016307305	2.63839151163418	4.0200320026299	3.55695496444927	4.48151365720042	4.47116879507777	4.74188682988808	3.97120162893863	2.57439094995899	3.45413044808407	5.435418433601	2.53677596887653	4.10209481806006	4.67648382619972	5.41911661061268	4.21182609532601	4.55616449579124	4.54485051365572	4.71406136200693	4.65758800435693	2.74746869634748	3.59516570923831	4.41853556040379	2.72619957378818	3.76022131335227	4.79731457474143	4.56106039510664	3.14150022250483	2.36156259343227	4.9578475753423	4.25703914233098	4.29326479191569	5.13500013060497	3.32327811846106	5.52268816075099	4.67721345580161	5.63965257619993	4.29980393042247	4.03586943466911	4.75897783499196	4.77203879984114	4.72170351652425	2.76181822015702	3.30648351843701	3.70179312470249	3.54882582394498	3.26711632530098	4.54606133687759
ADH1C	3.02573005182422	3.04090679625938	3.01867114509947	2.02316164970955	2.64872784268137	2.221128030751	5.20177169393886	3.40828648321595	3.19373987393161	3.1373057087088	1.53758392566788	4.43720246784502	3.15055647044374	4.74610090476265	2.56882198260375	5.99585187518099	2.75423658449805	2.52937082772272	4.90090378949835	1.75862850199236	2.36421337326362	6.28446029223757	3.97540580878426	6.82848316648194	2.71698745311185	2.97301965942224	2.20263363647837	5.29995570747249	2.81422824940517	3.67145035242106	6.21483988207312	4.37382430077151	2.89400759337527	4.37685786443511	1.49011553979039	3.4842557665498	4.1250737477951	5.30475087665048	1.51780296846711	3.3378158647244	2.92932471959075	3.65708257194982	3.4972051905719	5.3232101464575	2.88386689576931	2.45799634124023	3.33445343159757	4.87361584964669	3.33942501784935
ADH4	6.11880118965972	6.14099664160323	7.71809087927474	6.66635740655535	5.89750869412471	6.31570598020811	6.65931326654987	6.19933733341889	5.80104467599228	5.34789539021875	6.70541494860972	6.70541494860972	5.55591174622364	6.14680412316111	6.6643097008783	7.0920415281799	5.93813500998149	5.70262595287511	6.04593319904995	7.28925628966217	5.53900936949122	6.32374509025219	5.26037248722014	4.90423294028146	6.10237766645553	4.43034397488665	6.34320525313064	5.8806181150651	5.9404100537065	5.87336185927447	7.03681462159515	4.81271613689807	4.30435431355443	5.43001639887339	5.78654737092031	5.48325291873648	5.73025317175187	6.61002503189828	6.35406621844219	7.6242656825562	4.99999747503337	4.78956205777521	6.26510562051167	7.59399512237641	6.21440220681125	6.58162486952316	4.66738041705044	6.59337696177621	6.48589037140146
ADH5	9.04235221554489	8.48804128057794	8.67724759865041	8.71673242792546	8.83993347071208	8.46945985920434	8.72784300795616	8.81139291016463	9.052780486364	9.24069358840943	8.66089698330624	8.04529425569132	8.72931567569261	8.80829980837272	7.46273496331295	7.77519401833084	8.45480386304656	8.72156439483012	8.30930268730198	7.41395679120634	8.89488463283415	8.35082230446096	9.25691859225051	8.55834130933354	8.02557337535107	8.85816088803549	8.87526362377733	7.94592794465042	8.31386673807122	8.56103878647611	8.15050342301813	8.31118560155475	8.25889799610981	8.62097385466921	8.76514952260274	8.87730840263002	8.24409520030101	8.91515932301445	8.89227447017868	8.47631540189275	8.47289659566676	8.80525092611972	9.14457648261161	8.70679190611153	8.94739684445787	8.80994537793667	9.27558122310814	8.81448993126424	8.78951180585065
ADH6	5.85727593776954	5.14361066022864	5.10145260089992	2.95908647163918	4.12917308457726	4.05029680285445	4.82054605298317	5.02968964265454	4.93730169423177	5.5309388637329	5.16354072593935	3.65321386411625	3.10661555595508	4.50495017510255	5.0060640945329	5.71504418092576	4.48395412596893	5.30045113065736	4.70440037316594	5.54862120058541	4.40625933100914	5.68298953054982	2.80818271274226	5.67270334436597	6.09394104319766	2.80090617392297	4.75178629186795	4.59823528551409	5.48150483498181	5.34495530412271	4.17374118975621	4.2783045819072	5.75914824257847	2.92106430999707	4.88127499629165	4.548728678571	3.59739456470733	5.27230008112506	4.15782673062805	4.02967714648128	3.56932837429174	5.14212409813706	5.32665462701465	3.97068612147081	4.20789344617381	4.4924699920104	5.25030900589965	5.08015073753413	3.43536929532252
ADH7	5.53501873317096	5.06890065441837	2.92994773924488	6.32876965075378	4.89718383812617	5.44552084926831	7.66157258465789	6.66881630956328	4.32393196009258	6.22423510849526	3.93946383751542	3.67042690238822	5.56972723198232	4.95752127669614	5.54524945685067	5.51852203961003	4.58464182012571	3.36264372595925	4.17522786236272	5.19641719617885	5.36009539683742	5.57776835585098	2.35938923384908	6.61865153339527	5.0382458855867	2.66991755939573	4.27973245092976	6.64276969128101	3.63347299182165	3.77297748716432	3.96264051583719	5.18197011189148	6.04842719099158	5.12813047355406	5.23423118204057	5.54524945685067	4.15498953893878	1.99233150895591	4.9634657717133	2.61429587836511	6.34060752805649	5.74834891096096	5.52666837815296	5.266035407198	5.05104082028319	3.79313490208474	4.82659631785378	5.4332462108621	4.46404901508584
ADHFE1	8.03699606158816	8.35443281524626	8.93483952222032	8.61536718652728	7.53424970667814	6.87745523853742	7.95389960778868	8.18845989073259	7.74129880263998	8.65206362334877	8.07729333415266	8.26402160487073	7.31398496316712	7.90239298790131	7.76264823159323	7.08332124545399	7.02908733847336	7.63485272664427	6.7194079947478	7.63771829052816	7.47712096396551	7.1243171670669	7.37756435475284	8.14207347800395	6.94780607124861	6.91044242992929	8.08766875793723	7.37538312234448	6.76383222875466	7.27275252926062	5.73233931236889	7.43462717181895	8.79744914265364	5.72642395721217	8.01919844494451	8.22805851307604	7.56313356295314	7.55567089248277	3.92779602213757	7.61275875126429	6.83039411356262	7.60267475871573	7.13535208708841	7.68337607229439	7.47415012052477	7.64252013547346	8.3259706099731	7.52675347480923	7.41659269898806
ADI1	8.07331259319895	8.23112203583343	8.72207259384262	8.91729316120379	8.30509394551584	8.18266305820694	8.94031975457841	7.86042155341459	8.4876285216202	7.79240687758722	8.21341816095218	8.07109323452276	8.3960320354751	8.68980065675824	7.85704621853381	7.98662457588129	8.59099865703194	8.15620775585676	8.07256731063376	8.85968386147431	8.52238215075571	8.18337814661636	8.24370529718975	8.92160665232231	8.6289165988045	8.7848544732842	7.94494374260519	7.96725656551174	7.88356180442162	7.80927601636953	8.13448817741233	7.66058297462567	8.01226848203706	8.30660844677015	8.09016790709016	8.24745160607234	8.07803459392354	8.19633488993848	7.67998861347297	8.49007487023608	8.41677667224357	8.11414512624917	8.65246718763029	8.85023873956194	8.1261607062802	8.17939917603367	8.42844747835452	8.33750749603205	8.55834130933354
ADIG	5.02968964265454	3.94452184664981	4.01073111661241	5.452031299295	4.99900983053228	5.29259738891564	5.41645965951263	5.92606870365878	6.85795497368489	5.45405967127884	5.81427360706088	5.78427484381466	6.00381674770467	5.42445751194319	6.61810025166386	5.47415960665503	6.77970540208725	5.38863159268697	5.28399498967893	5.70517697198	3.31895424085883	6.40016899897574	6.69489674098928	6.95112905093222	4.94087891068695	7.21314846466937	5.26063159630742	7.0627637723092	7.150168772293	4.50135471219645	5.95450689994129	5.36389000534765	5.52216289216466	4.69543086838939	6.03245463594421	5.75215051751554	6.02933098164948	5.39029094774978	5.57855499726261	5.86432260141807	6.693055304057	4.97587057665879	5.18873567553485	4.04677619860343	4.87748651037048	5.99787834639412	6.92813872656959	6.20375697200619	5.55615661817205
ADIPOQ	5.82169728775119	4.9431095577866	4.04222382587121	5.11190045891495	4.89385183416399	3.93464055370111	5.88494977092895	5.41309307520613	4.85921509669733	5.45099125537032	4.69582596011737	7.22162869572067	4.4030863239449	5.42920162693837	1.54154279224785	5.06670993028034	5.30320228615155	4.95503920863794	4.19664493044903	5.04297641034818	4.70365138124248	5.47342702655332	5.53143137943303	5.87282999781503	6.53996824172375	5.36524561935398	4.80815398115113	2.80701986488233	3.23330697278319	5.85753964027594	2.42017640069047	3.47946461536192	4.12055293281433	4.45890951333765	5.04389995780726	3.74110484318874	5.39055256938668	5.59618417047274	5.11777322493498	5.07506709493547	4.98973204033436	4.73932958877017	4.7780106897101	3.36103099044988	5.71822272982401	5.60035377297994	5.15707230984602	4.4247845007614	5.14067012182017
ADIPOR1	8.12087322774328	7.96271799845713	7.78459114878107	7.30844250659282	7.0810065156007	7.04629716853744	4.12705659181056	7.0588701764523	7.62869389597746	7.28302386218806	7.81498640436766	5.95897615169021	7.79209994814722	8.06184218960445	7.62289986278245	7.3301666711943	8.46365138456117	8.52936654357479	7.4300910462014	8.21119292885225	7.91364659873136	7.8890903747233	8.27349967649252	8.49386698403746	8.13414691871981	8.55272148611857	8.11196714397927	7.14336402264849	8.0915043872623	8.16053957137915	8.29611972356493	7.62075374857085	8.04118521101524	6.09052733270205	7.84898484209663	7.76199086864105	7.07070936803636	7.73126509539855	7.51688733637132	7.57030469440844	7.55265193689552	7.05083082794867	6.6366711117743	6.53701844762598	7.21174735444982	7.28475882404337	7.04405905201286	7.13668392562604	7.23976624048955
ADIPOR2	8.78795712895412	8.68499961016323	7.23715762179205	8.2426287786025	8.51846761882996	7.53601980517217	8.32242753694187	7.19632279762303	8.33712277720127	7.72285945047324	7.89149053720308	3.39972474978746	8.13848835126622	8.59366179068367	9.25033732593514	9.82790083035996	9.17039091155442	8.74152915742787	10.3301695899854	10.1566534963003	8.67169150001543	8.8707766348804	8.9168119466517	9.30120586942157	9.4396220390841	9.04178832683811	9.59659683881589	9.06514047030967	9.91888640017677	7.77161101870057	10.5379769035515	8.88884830141883	9.43642012720553	9.63328485398303	8.70015569284988	9.66575144956393	8.86416787476031	9.6252040763941	8.23374917162744	9.42009340598391	9.33572929338631	8.15194409341461	9.14521956100022	9.3443702229808	8.39104006128088	8.6352886242636	8.33021103958821	7.9613852432057	8.64268798823984
ADIRF	3.56158321868598	6.62933523225298	9.4295907301868	8.18052730396182	6.75263238429123	8.69082595595236	9.98135270286879	7.70362101809863	6.75592329073712	7.87790997498426	7.55265193689552	8.82212203250038	8.6118989411102	3.0019789005862	7.00824005917507	7.00604080133729	6.86250881366586	7.51716570664059	6.64437703447083	5.991918929186	5.83909208437081	5.72059141862569	6.99979334739866	7.31988882140346	4.06411597788014	6.71004254198245	6.49419911977635	7.86531927992418	5.35168955178432	4.77518625873763	7.78339878487828	6.44990506704377	6.22181617210416	4.74779910797676	5.65913509098556	7.43431733843193	7.44643890671385	7.03799786223344	4.83208842722215	6.45682722326438	5.89090050120287	7.31625829108033	7.05278466985337	8.36375812171499	6.53429630743595	6.66611139088991	6.45038664359673	5.98759073968538	5.87624276043845
ADIRF-AS1	6.25313498133556	6.05955799525062	6.95951812114832	6.92628421695118	5.94887436777108	3.2961338956168	6.50601385198962	6.51952413443642	6.34971598174419	6.58060154515256	5.63555591407907	6.48615385665708	5.96435207639037	6.19498136192782	3.32382455693412	3.29571553258847	6.45865204335531	5.57070635404813	4.60063011742061	5.83264316620869	6.13350981012625	5.96150611948717	6.77636896890712	6.76741287887458	5.74257341671246	6.63257194967159	5.22724934742379	3.51922903578993	1.87699615985022	2.31401708982971	5.2199119328561	3.17756233648444	5.31776033157854	3.70963310988523	5.72694139472907	5.2144336340266	6.43918917569649	4.79528529675082	5.98168894222389	6.42315527017212	3.39220292162578	5.81921279263883	6.58238401735419	5.478729834326	5.35471088627116	6.1965247548382	4.15498953893878	5.94016767613707	5.73676118352263
ADK	6.66405994157544	6.53941396842564	6.49768993409272	6.61949300048848	7.23204012065877	6.59627473558596	5.70208589148667	7.41184548411124	7.00604080133729	7.82310340445972	7.06808138474045	6.03505091714152	6.80913873573344	7.03742136281041	5.87932692876416	5.31909491443752	6.37183658757049	7.49171436303158	6.47279188804034	5.52747283094375	7.40321529163085	7.07408583994772	7.4521779534603	7.28162006770638	5.93436968548163	7.17114692688689	7.65992331624795	6.47714803591135	5.08924899919589	7.14671155407679	5.3900081988791	6.98837122109114	7.0427010678383	7.76231445510942	7.07903034754384	7.04936374286812	6.16254148892211	7.53543568372402	6.74416351535824	6.20163504409528	7.06411243941299	7.15857497330569	6.886480786151	7.3371326200644	7.40003216206372	7.41867209808544	7.96407253292576	7.25254379506976	7.28135015601706
ADM	7.89872344205875	6.66086007517281	8.40852402987147	6.42446134801989	6.19062334363919	7.66839227329797	6.53785777666249	4.33867042458726	8.1979070183539	7.55946246306527	7.70728288927813	8.07215514001557	6.31979637155921	7.20016450284361	6.53265139073407	10.7523188860885	7.66341354435591	6.79003703069752	8.39479962595047	2.6904109570068	6.7668494593286	7.16225255885997	8.30198121777582	8.03087876696636	5.30449554700655	6.83119126639208	7.9872684137346	7.15747623230871	8.18337814661636	7.27140920335389	8.87355939879911	8.34147491571671	6.36678359480572	6.38127154365078	7.97439097687597	9.44634113544099	6.75179558547818	6.62206757909572	6.97057997206399	7.01841072571821	7.99847804495469	6.10188588981667	7.53990636263232	8.58699294851033	7.6013387749834	7.4358462574033	8.18587121940509	7.72382248188555	8.76800056624371
ADM2	4.67236514203004	5.2020851657606	6.19471860328873	7.04184591815891	4.51161948269329	5.29512108207745	8.23551929134015	4.1320754171635	4.68241925892634	4.33888881416837	6.19906673002113	4.3874191055981	6.34136472774917	6.4440378881362	6.0570009047135	6.13508960081582	6.87285922730018	5.34258184226008	5.27063764451919	4.80078358748511	6.38152014957264	6.02097203281822	6.20773795390158	5.33819880667281	6.74993764720805	5.69486120935795	4.15409312874304	4.90619967649044	3.90901364080531	7.07434220547181	4.50748175745725	4.29836731601482	6.86445636551422	7.69378659929398	3.78574951627277	3.95361574828358	4.61250086478441	4.1360441960432	4.63901353286868	3.65926290500287	4.36608878132271	3.47718772079709	5.18273321262272	3.93249191830125	4.53247702087484	4.94121923145366	4.26249332329777	3.5962757717544	4.31759705809696
ADM5	5.96358004358442	7.16077247585041	7.60327947082093	6.04457301563063	3.84931347436274	7.48492296141163	6.75235715177273	7.44500688207777	7.21314846466937	7.39875144847808	6.18079473006254	6.86956712024786	6.45092743772675	5.18760179122713	4.07555415892671	4.30388847997878	2.51909986413376	6.29229143938878	3.88508404474347	6.28701365717567	3.02680260085395	2.68441152891959	3.51922903578993	6.0809510056821	2.63654694926261	4.37986190012687	6.69994205362344	6.84227704975608	3.76241371602155	6.43995944167497	5.08568765479154	5.19162265727473	6.35182004182677	6.05524544215907	2.65055606204573	5.22882870049724	6.41566727522546	5.95823257826514	4.71439380035194	4.22267092971798	5.18760179122713	3.66647285845279	6.0365153033314	6.57350898680268	5.59536964950595	3.49446940128594	3.56158321868598	5.33952731462378	3.8556324068292
ADNP	9.24686221616052	8.37437535455473	7.70362101809863	7.44731133852901	9.24206318231856	8.06050608946079	8.17207877201532	8.23624797784257	8.29459875092737	8.12295408715243	8.45641541459084	8.61823337124614	8.15838081573187	9.5715153290892	8.7476522835912	9.66229694992382	9.3975717356552	9.57052953722074	9.13190628221788	9.17766323643077	9.45105941800045	9.69530719508771	9.43036128145594	9.06036164074649	9.31920906375897	9.46071398891188	9.16479645846115	9.17039091155442	9.11319194639098	9.64627216224959	8.29420228135105	8.6069671943824	9.10534157277984	9.00910757739953	9.26296041926943	8.96104338156921	8.75606724935716	9.13070987582711	9.50698973198562	8.87355939879911	8.96842584708714	8.93325902626925	9.25956969400645	8.85451088371288	8.99907118037593	9.16289461912457	8.82369132838536	9.19029939134317	8.74546075548099
ADNP2	8.13202562201973	7.98464819561543	7.17758607436279	6.88728698826051	8.20785494739655	7.30789883487778	7.43648018226361	7.3714949918925	7.88489407218478	7.53183964426215	7.70758052292162	7.24875446073493	7.76033368025697	7.25971619703401	7.56255345844699	8.24703585283617	7.72934199326317	7.9375910233398	8.20450250879393	7.74914961636427	7.51657830042226	7.67810941542182	7.74190719108509	8.03318334032409	7.89667845868515	7.58395564449717	8.19586870300943	8.30621329129139	8.53991321463025	7.803027127928	7.7478526717891	8.63751642982316	7.90145691026796	7.96167385754036	7.74567895894836	8.69790805454647	7.51536850940458	8.41307875794672	7.8204202294393	8.601513685037	8.26012712245348	8.01750718749936	8.21882266169879	8.15764377113267	8.21376525963141	8.09841646080212	7.99435262915844	7.91087907142108	7.9098566486112
ADO	9.1301120468101	9.01518365663546	9.20827078195212	8.98875803031472	8.78795712895412	9.26167960728207	8.89589931283817	9.02155904519343	9.29986651293949	9.27416503364351	8.97463371882143	9.5923854343513	9.51307312045286	8.89589931283817	9.18094683481101	8.10120891160007	8.97582247936625	8.87405272940733	9.19343393957868	8.62097385466921	8.90279610824396	8.86020829620787	9.03352659880575	8.84300456585293	8.92478563271836	8.87405272940733	9.20064672130038	9.1966459261459	9.0028694287073	9.23645705551515	8.35480249143743	7.80401543670407	8.50048362376331	9.02939689011558	9.15362338587377	8.26559707407838	8.63022391062091	8.95671927371971	9.20763830691613	9.22839061930661	9.30916967371498	9.07774763875709	8.8618628811442	9.56107960803626	9.27974308228328	9.33654225068388	9.88845774998869	8.94569602382756	8.76061725962018
ADORA1	6.4440378881362	6.50053225705935	7.63326933237525	6.69966871638455	6.1874693234701	5.7946236777909	7.91529407884626	6.48562197589601	6.04131518135727	6.78282929740518	6.81690755643153	7.96693147671284	6.96318698886765	7.60003618051282	8.36574139337585	7.34491921109997	7.73589886434866	6.91044242992929	7.63389616370311	8.14177570772146	7.51570925880033	7.32133217472428	7.36642574962101	7.19255083452176	7.58111517760642	7.4461495070381	7.36788493375731	6.21138931956042	7.77293824951984	7.1980430139101	7.91707993104353	7.89221466842026	7.46486666502499	6.97292145131552	6.18101926766542	7.41395679120634	7.88386733071965	6.95951812114832	6.99868280545444	7.27393086591331	6.71472939011104	7.23864134502059	6.7659703715473	6.97426061891747	7.34818640765183	6.82054169054395	6.24835661249874	7.17086872714265	7.15800696509734
ADORA2A-AS1	3.74178810092272	4.46404901508584	4.96283649165295	4.49287816646623	4.41680818753892	5.07684163382968	2.59291908606131	2.80148072996991	3.06595556728539	4.53287849925	3.73081297657794	6.47632536065804	1.81934048767637	5.59486307495423	2.74293032238385	5.12698123146201	2.95147629925981	4.28768426871972	3.31217061284682	5.9999785331577	4.96594895589154	5.42209965471519	4.66583117737327	2.35388586968323	2.94018433319636	2.36156259343227	3.90255773147219	2.81643704438071	4.22210213260789	4.1976162374703	3.11894402082832	5.07506709493547	4.92622768837347	7.14451457616712	4.22754049232127	5.35277203438301	1.75612909407563	6.07940508601055	2.33776031109553	3.17924070733863	4.21867762677984	3.72109356363523	4.92724348256138	2.29697068118023	4.39400082881688	4.97869317941295	3.5254611026067	4.1335468133618	2.6757831903076
ADORA2B	6.3747608476871	3.63347299182165	6.1499048648169	6.23589077977429	5.28974215196317	3.01921802935038	3.64550539231626	5.38622793606865	2.89229771840932	5.57643910117925	4.1025352371079	1.65148458661973	2.92994773924488	5.54442811005403	5.06983108502964	8.30660844677015	6.06462935806643	6.82444426029158	5.08568765479154	4.05339010074724	6.28596575864837	2.44537910406649	6.13278603063523	6.24762321777769	4.04117563734327	4.42642574971603	3.26014538745706	5.82598214320036	5.41175742716365	3.52766753926634	3.64874207123084	6.89474196460668	7.21007196882002	2.64813025376303	6.93145068159987	7.68845902507409	6.39773409552408	6.50364478099116	6.3678071977335	3.82522223063042	5.26149518053189	5.62300273147369	5.85442001564957	3.06369485204985	4.64998547702447	6.20746969938931	7.53024111906379	6.27176391281203	6.58957835550008
ADORA3	6.40881591662683	4.87559744232676	5.90662067196377	6.91070797833004	6.66157235746783	5.73284618970078	5.51170624148139	5.98380748439548	5.48771962805746	5.82783569350874	6.75016670563571	6.18647026714901	5.77632479962182	6.38152014957264	5.87555073220537	5.27959590801276	6.35721707452217	7.11237692370266	6.76300708568103	6.05120334987536	5.49684711215289	5.87718054321449	6.6145899297771	7.03502398251504	5.57670295868741	6.72587414945447	7.50640982455729	3.67479586634484	6.15961641909487	5.38650980614517	5.46549796318969	5.39372473141523	5.20404056829008	5.21053741847529	6.19906673002113	7.67331702798681	6.58665468424055	6.71966003717429	5.64137925100976	5.10090156693363	6.5631127948281	6.73181037241483	6.14272710883152	6.08288477365703	4.69240132641389	6.34758301693297	6.10689411735214	6.43609354120225	6.00257082526673
ADPGK	7.5858134228283	7.21543536743632	7.02848924429113	6.03800953625662	7.35226779043927	6.97510463903089	6.68265340037891	6.97977626394495	7.04106038553141	7.20552658456592	7.44023460385932	6.7397459485634	7.0371085526316	7.21898920096878	6.88100690973934	7.24169779215141	7.56197305975168	7.53362844509017	7.64313983428775	7.93568004783273	7.46145061441963	7.54260619475848	7.6845468249851	7.41156254756036	7.54994919497354	7.52298175580336	6.51028447561212	7.447600278773	4.14519034348528	3.29068631713029	7.02039875410815	7.37723995132378	6.85668039919158	5.37730552211891	7.49741269687032	7.09795866930159	6.72885800699053	7.04393295663207	7.18916500443904	7.65440024713293	7.33741802708683	6.97647679960382	7.31814612004681	7.16643870338829	7.40146927942929	7.33822410841035	6.36859309384797	6.88561833273474	7.29153564822154
ADPRH	4.01230926092948	4.28492806004605	5.62381387931462	4.50958306138506	5.01675201365346	5.43643356083187	6.80972808061391	5.34738156441277	4.42296076987735	4.8296313918698	5.15906343640315	6.66748762075696	5.28202832568847	4.3856243526702	5.1787752769453	4.83925676657573	5.28423723195772	5.90637844448557	5.37038894613309	5.51402272238947	4.75936288143978	4.61250086478441	4.59864622039811	4.62223203725679	4.55991133609724	5.20858688588865	4.97620487085631	5.49245176226099	6.20136263882448	4.88293185294012	5.09131640872046	4.14416481586166	3.49333455710716	5.49532535606083	5.19444244959747	4.89251050107366	3.01054627368945	4.26888405208582	5.73534234021926	4.12151668445517	5.47289468464813	3.38410157752145	4.91894987074979	5.02563330140547	4.36684834328821	5.42651616030832	4.49704452631876	3.05692827020524	4.94689190920808
ADPRHL1	6.26977412940683	5.62538420489405	6.19626913475252	5.84521952850583	6.22888250543816	6.2611379519742	6.59887658870767	6.56206024142588	5.83909208437081	6.11478402941372	6.18282074196475	6.22205622582712	6.35434967065494	5.59383418495585	5.16754019413063	5.40399702523933	5.46366060487304	6.2389535039794	5.32165844361536	6.31769949111989	6.01399103802091	5.87231585457574	6.01749294023766	5.74358765686639	6.05218870381552	5.80262962033694	6.51873614152216	4.89027053922083	6.44861955460742	6.43369854252949	6.7130758778724	6.29467430159642	6.17801262157918	6.82107262300274	6.65428677386394	5.33187364140822	4.83688191495514	5.12813047355406	4.09909364078888	5.60603559503616	5.15110575102445	5.96049104860676	6.51521475491895	4.93220572613946	6.05902668625345	6.27100474647856	6.75372557466848	5.73484373557066	6.1422180235599
ADPRHL2	8.88884830141883	9.67649239350479	9.93745593356254	9.72228412458125	9.26651095649064	9.84129093547245	10.0613823318054	9.14336667010296	8.91201159461847	9.61204258461037	9.72489779632567	8.81402453283164	9.12894180796298	9.08136220050402	9.91109748721253	8.71865609382055	9.30306458809166	9.22782375386672	8.93378727649482	9.58490053670269	9.17039091155442	9.08369640340833	8.68075653521293	8.617284767706	9.36052920907338	8.9075391810223	8.94085418043591	9.27627125036328	9.1553809185449	9.87621771515363	10.1620109777973	9.74990606194158	10.0134842931364	9.18431389688948	8.48039690212326	9.57979169037407	9.91757504330165	9.97444437381527	9.80625579881438	9.90679373003661	9.60944386352785	9.1635815138708	7.91330577197859	10.0475746838156	9.74207813230579	9.79218468832005	9.61378360611335	9.36727615087083	9.52051908667561
ADPRM	6.80530075670603	6.49450128880891	7.44111658516612	6.75179558547818	6.50417155435943	7.42422945220117	7.54393747274866	6.26849258568663	6.70541494860972	7.51952732061935	7.44500688207777	7.0657917720788	7.22270580733307	6.47356200476105	5.50951505074682	5.42419220801426	6.32374509025219	6.25212796927544	7.12403515101251	5.34356197759475	6.87231637986856	6.95171685598268	6.67428871064211	5.95646996572553	6.65533178236923	6.40234769354751	6.67576822812699	6.36483042976468	6.8436027980672	5.96743024436451	5.67220245055461	6.45657970379162	6.23589077977429	5.45657373704108	6.88289858120782	5.47955524933594	6.72965873471531	6.29516763974342	5.91700441929066	6.86250881366586	7.04214345448966	6.49103320299051	6.05849939230471	6.70648921607389	7.08750265057017	6.76951348552743	7.43677485388505	6.8521286280211	6.886480786151
ADRA1A	4.59594380710534	3.03427518853279	4.90652134487433	4.96060125427323	3.95780606693937	4.0508144763648	5.93188595183737	3.94718931113424	3.92467313988555	4.29092068898544	5.04389995780726	4.56027913990503	4.63123475675592	4.11854743885844	5.93789865800964	6.18361091068892	3.86673364153829	3.50112121305819	4.50459348287957	5.01098048849003	5.34258184226008	5.29024624855639	4.07141580182506	4.15253349278346	5.15222358700974	4.83752769415889	4.26197075389963	4.86244053496904	5.18731732955057	5.16128610244287	4.0368781306698	5.21132099501215	4.37382430077151	3.4744383109248	3.73951124847729	5.17326524222274	4.4177283797158	2.63422364163343	3.89045845840094	3.6211870572064	4.98345522558693	4.93471421863106	4.76733845540519	3.71292089301685	4.42429455667904	4.28165838115502	3.9135536213914	4.86044967833503	4.45081814171433
ADRA1B	2.61125609101556	4.5522489228233	4.96594895589154	2.12308684261188	2.37564882018815	2.60290632187265	2.22334977916245	2.42595747438065	1.80866928022259	3.21628042290458	4.24476544514406	5.14097312749226	2.88035037972206	4.69307150014418	3.09575129114847	4.25807069270878	3.19328139231534	4.95616577639106	3.7405572763779	4.76082159145509	5.53452186769892	5.45433227503438	2.20404370327521	1.98151085192118	4.66816238712848	4.90682341355097	3.89609092952073	3.54276887844121	2.87353014766701	5.09549573972203	5.39557130628227	2.59085874342866	3.95148907371314	5.11777322493498	3.20112409645552	1.35605322748522	5.07163469833961	5.44895705067315	4.74154613208059	2.47277319930717	4.9436994562413	2.01380206827714	4.83033428318774	1.94359082941874	2.09955844541123	5.8028839686561	2.07922884072439	3.2243320205038	3.58568997826812
ADRA1D	4.65403376038319	3.33135364587268	4.87498529129957	4.88197644198171	2.81182551518335	3.03983447096158	6.48111903654704	4.8243116260363	5.12041653269855	3.28365749323199	4.2970006063603	5.10379936073423	2.44606646318015	3.06821414988871	3.44766495554534	4.58144386155465	4.96654277652795	4.89618906634774	3.98556463136024	3.95412635886256	5.43991688143035	4.98619438745723	4.76436996621171	5.67433097137072	4.2088036496918	4.29836731601482	5.22696344233861	3.6963397564189	4.49079392158951	5.58968442609129	3.99201596105714	6.05218870381552	3.38617585712242	4.65335172160357	3.41720890690081	5.39968998063062	3.53196883861918	3.50224389389569	4.61364465558734	3.22710482503491	3.64166738754387	4.42113443890902	3.3100789426325	4.72247459413121	3.88348447855919	4.91254986194265	3.21897389901214	3.66269754287504	4.52350701374923
ADRA2A	6.59282034601254	8.51596498236968	7.41867209808544	7.41184548411124	7.49626743210668	6.9714342284693	4.62257658570679	5.72694139472907	8.11831019977412	8.22771955502227	6.32926256139699	8.73035963547141	8.71956189721579	8.57610495085789	8.7710390444563	1.81232931110801	8.67267592680065	6.63315890772042	6.52003457302443	6.03375724067882	7.89872344205875	7.22270580733307	7.84864981052129	7.96447505478942	8.25651383319409	7.91872721771665	7.16477878055812	6.6279973671296	6.18620461666942	6.7323602037984	4.10907546032696	4.10702819095447	6.39797348404555	2.96498857302059	6.6328646560856	6.57187652002716	5.66806194664778	6.42090305902083	7.01430242839159	6.62882517699232	4.4120277905261	6.32474398325366	5.35140555589663	5.75964646244732	7.7478526717891	6.33127793911749	6.41705783771214	7.59303337791887	6.93632674551788
ADRA2B	5.0569112467477	6.11043044680519	3.89876755462842	2.58719123915068	6.17445116240207	3.47098486567457	4.58265128602564	4.21135893878266	3.10448881057021	3.9503862379651	5.09339962076396	3.34763230108769	3.17594322460139	6.28182099355906	3.88715095866365	3.45303508953525	4.20257844742292	6.07754040868876	3.68173379886331	2.73660202949753	4.06160399788864	2.59153351408121	4.00187559582641	3.08319788149413	5.87555073220537	5.29482655706935	3.28261937803296	4.33762187008246	5.07867632276399	3.75855544663101	4.54003801289838	2.9553631387438	2.94910805897208	3.89301069407405	5.14618321065263	4.89385183416399	4.280295688578	5.55512146568747	6.29175815529114	4.30942833043897	5.12413156387683	3.43746203994444	4.16972277603261	6.01175023422888	5.58563742468768	4.79631736293543	2.99322089473276	3.04706559007284	3.30800738621223
ADRA2C	6.95499705257597	7.2450377410591	9.21221038222113	8.65377175744006	6.42574586158371	8.50776969903772	9.18848055130494	7.94667634215848	7.81403277853184	7.65141311493162	7.343409921379	8.61630450718727	8.09289342808911	6.21749756553716	6.54959320135434	5.86556847371226	7.06667610732767	6.58035670559741	6.05822852327776	5.89042562960545	6.81234385170838	6.26849258568663	4.58981923214747	7.53512437217783	7.46025946938007	6.06537328994916	7.94359973939408	3.8486981709129	6.5925406347545	4.32210309635959	7.60687400537152	4.59178448296045	3.92833189223209	7.43403294749902	6.42193122950595	4.5120670820516	4.83483473220223	7.2537976965356	6.8155668497287	8.07942209130517	7.42953807021886	6.27714150281005	6.2993334901863	7.6646571461246	6.51734440920835	6.33779398559453	6.64062247897939	6.97455968947146	6.48974647607953
ADRB1	7.94845236581583	7.7684072205534	7.58612357701147	6.73866036146436	7.37477135845503	7.70918498160953	7.8450167632126	7.54874762484731	7.93661658261593	6.49419911977635	7.44584108042364	6.44455547000037	7.48553507912412	6.10028381187522	5.81402107204362	7.39268380644785	6.50880205050904	6.61326741433482	7.88489407218478	6.39936715536431	6.28361072687114	6.62933523225298	5.66961625171617	6.78121673112148	7.02538401307501	6.71783792352619	7.70983508833675	8.15505166945572	7.75494567548046	7.28866889814753	7.29350021497502	7.26762253692564	6.88398099735815	7.28302386218806	8.35901271821342	7.08016680157311	8.06866738704397	7.25109512510008	8.37476689671641	7.73589886434866	7.42361232072823	7.35048781703625	7.68969968904813	7.64349501676003	7.60446341662176	8.09185255275391	9.02267817166146	8.06525990667555	7.61736396840551
ADRB2	6.67209977400018	6.03297869422883	6.29278182639559	6.69621911412262	6.19626913475252	6.64358090518013	6.60037795379622	4.40806984289117	6.01925570319629	5.89854196554047	4.98186781115949	6.78948193236897	6.49822976158611	5.8329246430963	7.29989297099344	6.2259979145765	6.55018000015645	6.03753940106623	6.04028919576477	6.53108629710938	5.93461787214468	6.49739302811886	6.34539695645877	6.51367836051028	6.59838038572752	6.64461446367958	6.85748526885419	5.17440805669336	5.87555073220537	2.72277644034004	5.50951505074682	2.6669414921254	7.50325835671255	5.31355944636167	6.05170619741719	6.86798100715029	7.01368802492694	6.29067728046506	3.11532262905932	5.79618511595761	6.85376567844639	6.20907642432721	6.73866036146436	6.67184448010936	4.62600287239196	6.15390636050638	6.42900522480093	5.7773843016572	6.38377334946204
ADRB3	4.65335172160357	4.22113880452817	4.670071203237	4.73750949571332	4.26492748738515	2.92932471959075	6.1965247548382	3.50332367421927	3.40519925976238	4.03072940694808	3.45248651788002	6.16517524825826	3.0729457338905	4.20401054158245	3.52274187283947	5.7266859844732	4.80599677094316	3.62733875954973	4.86445029123835	5.1375418608603	4.31212854388379	3.53468303439876	3.4040661477694	2.92502050244938	4.7076061779041	3.33942501784935	4.38835261218699	6.30148097205162	4.62926468147113	4.56913864720902	5.87406192210111	3.36374051847695	5.58610440348957	5.51666153183709	4.89220769986895	5.73784992618243	4.65219161282484	3.39058697317293	4.13754948802113	2.79091379131845	3.64706786945207	5.02596583553662	2.80373055095411	3.22819492723625	2.82939730674461	5.15707230984602	3.58286563708397	4.18264951851181	3.09148497436713
ADRBK1	6.6988548422635	6.60951978100282	7.05386379835004	6.21114712002801	6.52257281979842	7.07267192991052	7.28302386218806	5.76149339897986	6.35306419566408	6.7471968567026	6.0863770797281	6.94890985238882	6.74860365852895	5.70673135309254	6.38353282047705	5.54579712218161	5.51852203961003	5.484073594492	4.29563859746605	6.31091457778469	6.16254148892211	6.08564750716401	6.46811422181656	6.21410223015293	5.91955304416863	5.61885544418288	5.4332462108621	4.52755570675212	6.38017727087278	5.34927497647306	5.08839608562683	6.28802367326981	6.51129444514112	5.91804057386017	6.71445358412692	6.3875205606535	5.73865644325091	6.36015828799414	5.93287661306673	6.70076622528956	6.89775716614278	6.53488684384277	5.24480356227431	6.52304375935121	6.72289374988717	6.05070031097918	6.04794757915832	6.13508960081582	6.39422539651703
ADRBK2	10.3317426241217	9.89373289835977	8.49386698403746	8.91624905602771	10.3465666480734	9.24131676920457	8.56662894061791	9.20502249219941	9.52051908667561	9.68422711501686	9.80319345813651	8.31615305166682	9.61953018989879	10.8046639546404	10.9178561200851	9.44634113544099	10.6899375109773	9.70485360498943	9.7890039768731	10.3433887932891	10.4063815983779	10.5804973714244	10.4885237229684	10.4326072351616	10.9553076579874	10.5965480184729	8.94142521424497	8.87985089773592	9.09578626910654	9.11492167291363	8.57610495085789	8.69696260650172	9.07001524769556	9.21823075747195	9.92878191991802	8.79347135819295	9.0975702101068	9.15301324129756	10.1255912437258	9.70669843609894	10.1061274342238	10.0717773255531	9.60864023988197	10.1804388316185	10.0475746838156	10.1909691327556	10.1165993299524	10.2007345521148	9.65345336022766
ADRM1	7.75494567548046	7.50352739120787	9.34362381292875	8.07835988976629	7.20694479987339	8.46569109548598	8.7656487601981	8.85394794110961	7.60267475871573	8.95050501161887	7.56616997706841	9.70035110018169	8.37012342393728	7.51981036958977	8.08703207090602	7.92339555571325	7.74417489314354	7.3356856246566	7.57361215081091	7.36788493375731	7.609052595136	7.35022809930998	7.9613852432057	7.1032906979313	6.98999449499068	7.88255549690397	8.37592961560186	7.96341173990795	7.93056519892598	7.71840577121429	8.21412971067401	8.7072339008952	8.05528913552589	7.94845236581583	7.57125126882413	8.71195104521723	8.01954171395391	7.87482453023079	7.46273496331295	6.75515282628832	8.15157727602758	7.74802089182386	7.51716570664059	7.26089001975706	7.49254847994405	6.89914033330406	6.65381257339558	7.72781502713294	7.62958607304378
ADSL	8.77687491362268	8.96442442076762	8.7020020989072	9.19596767037709	8.62748162573014	8.83228321051391	9.26232588134044	9.52133867768082	9.02523162480708	9.57489778230708	9.26442351411883	9.0688006031634	9.01460413511163	9.04235221554489	9.02582799215179	8.10493423199968	8.73474569654979	9.07240218789797	8.6109607745841	9.016885690169	8.81652527622249	9.05329469412049	9.12952994010656	9.10596352647088	8.67768901053423	9.00793581675674	9.28882629730123	8.71904060195335	9.29710423959889	9.20372432058863	9.29168627212016	9.41249658111715	9.43806464694973	8.9802433147494	8.860724531256	9.52365974456596	8.70771086417098	9.07240218789797	8.56193394620102	8.6069671943824	8.72931567569261	8.75954548953776	8.31233115798844	8.57837315435476	8.59552792771254	8.57025186397412	8.43928464113091	8.5065095218731	8.52978239848765
ADSS	8.30045878237229	7.10356256863954	5.56056916203974	3.89718176308418	7.65587696088062	6.35807133301497	6.0392607433069	6.67848486108287	7.2224703033903	6.23459396655938	6.82296946880054	7.20360388070025	6.83358844945449	7.66839227329797	6.752878816557	6.48291336558663	6.94751796959285	7.99573371790977	7.68030668153069	6.04870530713043	7.72285945047324	7.61094909898142	7.55689246567047	6.51286984134649	7.19255083452176	7.27572868660325	7.38817524729428	7.17792023985939	5.30966051858479	7.44916329306891	7.11237692370266	7.33792702491941	6.45118058635184	7.65084955896506	7.68309393193911	7.03578344292838	7.71239183866306	7.50023469146626	7.47538713040232	7.43521587501017	6.68531235237807	7.17308346554754	7.20042701025443	6.14021161953663	7.13257642235718	7.20749475082679	8.22805851307604	7.63897670797552	7.49561244769581
ADSSL1	5.35168955178432	4.29518108594965	5.09220759688087	5.13071585467136	5.79166044877208	5.93461787214468	7.69504705118277	5.25250398002372	5.48852214490497	6.64249088420637	6.13007957613836	6.249824200204	5.85363693495946	6.68320757150815	4.95940768211422	5.30292292070895	6.85696658228438	4.1875493497741	7.07873870966519	6.98999449499068	5.24059232692113	6.70076622528956	7.03360959307214	5.28887757771461	5.07594233166758	6.36380402453713	4.1431272561846	6.05647911704116	5.98224158425016	6.60769383278787	7.29213806620264	6.82985423252174	2.70148038946535	6.40468039703436	5.45507479799757	5.61364839084097	5.71297243178888	6.5028488747534	3.90367878895165	6.18173551585913	6.03676056055492	4.75610458057654	5.15987313856653	6.16412850170119	6.43182754522688	6.37880225636139	6.8464101595726	6.98040145497595	6.22704455945515
ADTRP	5.69787931878919	7.14732214232709	6.7067345600119	6.19880764740596	6.53373700413768	6.64249088420637	5.19559981772083	5.39613626503556	6.00073446512612	5.42755401548228	6.69781117568132	5.2074087180211	5.60318435347164	4.70440037316594	5.56106287355035	5.58968442609129	4.04069175941808	5.32853986860218	6.48484201639309	6.78341135586857	4.77203879984114	5.60087505639207	5.57147367367341	4.8905911065138	5.83858616119384	6.10082114472655	6.32135346089343	6.74264626544125	5.57023795104953	6.11581741231552	7.04992517582405	4.54364646868706	5.51219193482759	6.39024580515781	5.45482645675517	6.04380078062354	7.67840163683258	6.19906673002113	6.73665488684141	7.48911397421301	3.81018726152044	6.73611378680739	5.55178246202311	6.14653377139934	7.10830623739634	6.1221750823472	7.09410153177512	6.73638313410608	6.18101926766542
AEBP1	5.61933812865711	5.38976028455132	7.86767984017119	6.9872718501739	4.22314893426588	7.0519472131282	7.65961380910448	6.21726860853725	6.99697425906954	6.41250323081523	6.13325630637477	8.32939957182318	4.58704000831163	6.41276321957138	6.73476225432941	8.62606514057094	7.09716440945953	6.13757294947624	5.88162847896824	5.44762571524461	6.33779398559453	6.78367262697136	6.31358581656095	5.74603604635119	4.73014470632501	5.29155071660261	6.51952413443642	7.36025017926392	6.41933840214376	4.15782673062805	7.85380382855996	4.99471763741019	5.24867259373217	4.85361587387582	5.47651527840135	8.67633280903003	7.69192171138629	5.96948560344898	5.92349539544231	5.57855499726261	4.20451115893696	5.65252916980454	8.12195155449414	6.29644601025947	5.81000532959643	5.9404100537065	3.44872386160397	5.25689061039726	6.74693817500844
AEBP2	8.22630928034495	7.43553400671626	5.69787931878919	5.42238998111245	7.96447505478942	6.53134808760303	6.05019845173147	6.57640175440462	7.23144759472835	6.85848109115566	7.43287507733932	7.26544927548362	7.1104954305576	7.40831597083065	7.4239256520445	7.83231482482543	7.65169551605011	8.06147212347643	7.4239256520445	6.41733344818671	7.66092353666731	7.87263584291013	7.4980411139692	7.7463176097947	7.40528352510273	7.7510652375102	7.60097060413291	5.96333934588027	7.23063301887207	6.75752440300989	6.8521286280211	5.79113016581891	6.40494253435498	7.50937352108934	8.35443281524626	6.57750212769413	5.27847753604863	7.78459114878107	7.48819595711043	7.94667634215848	8.20269937921416	8.0132844131658	7.79271119058946	7.92545995905732	7.7684072205534	7.96758947189931	8.20525511225186	8.41884030922418	7.93661658261593
AEN	6.31468092119338	6.51101546940163	5.59458919577119	4.95467409108822	6.8953015335556	6.31693934605222	4.65219161282484	5.99016565442255	6.24461506387637	5.36307134621703	4.6786711813873	5.26576857714687	4.20929883850266	6.55929477055929	5.48668030192036	4.98717293130598	6.79746819566048	5.87430719578817	5.78706759725447	6.93657983191728	4.87748651037048	6.1149029048469	6.839807602676	6.07966755768302	5.06828796709726	5.92830007305145	7.98596898061225	5.00980137153356	6.84386568602341	4.74644151877509	4.85921509669733	7.22778832178586	4.69844202009289	8.1753441182719	5.94859886081527	3.66917178118707	7.07267192991052	6.99178298894187	7.55800858997368	3.08755571895766	6.16388757434664	6.29959771779855	3.69689100286297	6.46922280497554	6.87801423939737	6.73585423516975	6.2891368282773	6.57376331702819	6.62344268444756
AES	5.93362446446892	6.03579854070019	8.55574028002732	4.85809262108912	6.57133465707018	6.55772835670442	7.96407253292576	7.93832761009977	6.91180634908293	5.94786529020399	6.99228978668509	9.3262060528378	7.09904159988126	6.95390181468625	6.8044374020557	7.75246596776952	7.33602327205833	7.19394275399894	6.35355358515581	2.24501932355419	7.00004437085947	6.87285922730018	7.33448704998949	7.82340239425156	4.17716127802559	6.66059918663548	6.88981922387368	3.38299774032265	7.973371824101	7.12541635358773	4.47982765033026	7.85199289009113	6.29360142453492	5.50164566489157	7.21174735444982	7.66651816255777	6.25912884402171	7.30395555442356	7.06466110326495	6.68023035963719	7.79697667175768	6.88479401211948	6.38558766206142	5.55674302861739	6.46156399678962	6.99365608855255	2.62464189324101	6.83714014776646	6.47531809393764
AF001548.5	3.4615856209544	5.4267556778035	7.45706629165267	5.26149518053189	2.95851940834525	4.83688191495514	6.75372557466848	5.40399702523933	4.21135893878266	4.74043551081221	2.4493285995541	3.35379991362527	3.0563849093341	4.69240132641389	3.36592172636317	6.60692128321076	6.35963957024595	4.9478873063891	6.45450012938467	6.27419556657539	2.61979295615949	6.18228083094701	2.14470902095214	6.28419762289193	2.77367562792573	4.84532142828601	6.08974348505463	2.62397843640881	3.51147547738327	5.54657435504729	4.05029680285445	6.0370176636199	6.09876216144605	5.24113439951059	2.48569746905795	7.03629378728829	5.34147324693567	5.4031597815942	2.45191897962474	6.02986388054116	5.2439543705035	4.14029623314847	5.0179245820758	2.18022169631282	5.78277354011589	5.02409020978734	4.206014225267	3.99775780175056	5.37012871106681
AF007147	9.42077763144867	10.1775369159398	9.24410750473082	9.34856583080892	8.53493647551454	9.32336525422019	9.51383039304772	8.91143499623061	9.17157934453354	8.1247281080788	8.57075134800758	9.04877994930816	9.13745468366968	8.11414512624917	9.93527259821075	9.79818870369311	8.57657986687655	7.44051715567818	9.17448527337446	9.6913810052618	7.45909248289491	7.93126375652467	7.28302386218806	7.42331412181423	8.96283104757392	7.31964704747627	7.88751308611722	8.11163975058397	8.24703585283617	8.23074264648924	9.40787815692024	7.72524553650363	7.70792186703143	7.32729498880358	8.24044841815825	7.11666169159372	9.41249658111715	7.49051941919861	8.54157117148669	8.89539880847894	7.02039875410815	7.98361476926622	8.79595539415122	8.17859477891214	7.36254818966032	7.83884086252384	4.05957653970824	7.71271441419344	7.38022003950499
AF067845.1	2.20554965849249	3.4040661477694	1.80522509301064	1.68663952338213	2.78417770908484	2.8883843092701	5.05369761469106	5.59232902837801	2.80258365013109	2.08245294133995	4.72947968000415	5.1867469413211	2.29368219739918	5.43161262027662	4.58464182012571	1.41348325706649	4.64775259658975	5.04869836003823	2.61785355981903	2.73821425485743	5.08279035655329	4.69273714846016	3.45951734082863	5.29206272879037	1.64658505340012	1.32081134512133	5.89090050120287	2.00484493514434	2.67114870075329	4.0190045604747	4.24898142849483	5.50599107151255	3.21573276441032	2.90986515820821	2.30734684798164	2.49924541256252	5.34901631267402	6.42193122950595	4.44447447259194	3.18959094612974	2.37279101855489	5.49738877584735	2.81182551518335	4.15409312874304	4.31482080264442	1.99699312574924	4.46830031801394	2.84354834552729	5.44279504761397
AF070581	7.80207600719176	8.11228917686866	5.93134081677277	7.2224703033903	7.80078748471676	7.32634323119283	4.93504161114152	7.79178920638002	7.60531690268199	7.17704407585309	7.79271119058946	6.34247763499511	8.06525990667555	7.04797063666697	6.91602272052623	4.63427078020509	7.05605445462721	7.30789883487778	6.47057063021074	7.11638936887047	7.6124599735875	7.62558351617335	6.84965130156762	7.37628897353333	6.91489079933788	7.51716570664059	6.63315890772042	7.26820065537641	7.21515389331258	7.01516076969042	5.33381476921638	5.24254407189069	3.38464798454092	7.01308056290244	7.81498640436766	3.26598967267737	4.04730354805071	7.29868956899117	7.88418689968929	8.13414691871981	7.43648018226361	7.88583739886355	7.40350130779069	6.90547972065631	7.90544762874103	7.83921168331376	7.22270580733307	7.9926412600131	6.67876021270913
AF086184	4.01956095173428	2.14387481030338	4.78849809024911	1.61353325672342	4.37426116759472	2.30734684798164	6.02296447485464	5.11010923417642	1.74001534718476	5.33489621880438	2.46505649308436	5.76861153891274	4.47764498989145	1.99699312574924	2.18254401424212	1.73854102460966	4.83033428318774	1.16590955635624	3.95459066366896	1.9875503211863	1.83301498862777	3.08981594069606	5.47289468464813	2.82323839255858	5.39239040588116	5.32665462701465	2.35267884557367	3.56658953166507	2.9553631387438	5.11923840624675	2.2401778985153	6.46975747826585	1.94440143531505	5.6078824077046	3.34323838839829	1.87991300027464	4.14914811454755	4.62768327160119	5.27096560150195	2.16805774036133	5.84598190603858	5.65726653743757	4.60455108868287	4.76990429219339	5.88652212856348	5.97705292886163	6.04940927248618	3.97278844919487	5.2020851657606
AF090939	7.42924606716743	7.47944220337361	8.1753441182719	8.10934643094436	6.92813872656959	7.73775331451431	7.5189473608253	5.62464204139025	6.6274675508593	5.7124383003114	6.22310449081422	8.11584982538028	5.09997552423921	5.14448234694579	6.23485855764882	7.40528352510273	7.22926571042433	6.5280161886734	6.68186144016489	7.14928540040887	5.15136908430943	7.24003435640129	6.57133465707018	2.37495265855247	6.87635811019417	3.78253773961026	6.02683291230013	7.69733253630878	7.36642574962101	5.94994153643835	8.11448263984824	5.74177469047835	7.6646571461246	6.44511718764003	6.47921100977943	6.36540302361804	8.44135262562358	5.31502844739189	7.24085733678497	6.06388889818245	6.26819634239102	6.42951599767883	7.41893492866565	6.4797751083563	6.1965247548382	6.70327249967992	3.37444080860486	6.91602272052623	5.86703157292331
AF131215.4	6.04722029853348	6.76300708568103	6.95923271361041	7.86633749664035	5.79035831948737	6.34813140867051	3.44872386160397	5.7102048706567	5.55030796254877	5.47442114020039	6.50105000341342	7.0804582208793	2.8248762266446	1.91927587124957	3.63523294342321	2.128184937745	6.23385702377928	1.98341296351754	5.67013920733154	5.69023246830404	4.42429455667904	6.35749678007092	2.44135235585752	3.64655935246182	6.1846696835417	6.05623431887903	5.06063454087839	3.4385206836945	5.09668695955725	6.14702056746427	6.17600816887013	5.37338056963843	5.82730877149142	7.2128885855237	6.04276610013514	6.77895627856628	5.16410847148935	3.46988030574854	5.07684163382968	5.18959566875635	5.82120508982644	6.29879763978913	7.20467454848687	6.73021128764541	5.56791741794988	1.38087805035956	4.89415498632033	5.37394027265471	4.54364646868706
AF131215.8	6.0882357480631	6.39164726713974	5.21638468364665	7.03057938500835	5.52512649821517	4.48828320571776	5.48482057187787	1.67415904666901	5.31276129589308	4.92556403971475	5.88400535849531	5.7658622073772	6.04489260141555	6.14152749517043	7.02624376926618	5.55698094351486	5.87798913431141	4.3865719430806	2.09460607199608	4.92622768837347	6.73611378680739	6.0130079263376	6.0370176636199	5.58150299855027	6.05876766783243	2.6253263601137	6.44243601878125	1.97329618276847	3.99936479229546	5.55002175905396	6.65562085657555	3.56658953166507	2.19964291399218	3.39439574927787	6.17930964271296	2.55637652428307	3.72820271409042	3.63795628439214	6.8188536992693	3.79535870259346	5.40702537363399	4.65724968947087	6.80339537400412	4.54751379965903	5.26896351432259	4.74475677718893	7.18649998874284	6.07568145519599	5.68271805094966
AF186192.1	5.47415960665503	3.36157426297097	2.69754568414322	2.70555283983959	3.53418315402721	3.43094120747216	3.87814056991988	2.97146818563226	2.33156396075584	5.90588824771115	3.62368598060349	7.46723868811156	4.25023986260628	2.32337670291839	3.90697163589812	2.64755474577154	2.79282105633048	2.3442363564189	2.52735929022242	2.19729969309788	2.55231002579499	2.92165046218294	3.47993931066281	3.58286563708397	2.64994762130679	3.23879582790231	5.28472015896673	2.49151900301142	3.22325365258415	2.55172120975561	1.99233150895591	6.30324213572873	2.83569425855642	2.80583691348874	3.31793476360575	2.25858906652792	5.38570878354041	5.10205219547569	6.41933840214376	4.52829082509859	3.70790454317997	3.0424919684479	2.64246566828185	3.75691742495821	4.33577679912056	2.36821136765889	3.68847363291367	5.57509221799504	5.56391160004604
AF198444	5.04927134398645	5.19752719779751	5.89625764726606	4.91759393313392	2.57559393780684	3.5412114493055	2.21595961507552	3.38086597702081	4.01746098372246	2.2472390217714	4.33713298680295	4.20357160594587	4.11573130788147	5.45099125537032	5.95549717788914	5.35277203438301	5.46790803571047	4.56063020198783	3.67694951488604	3.729770526411	4.38835261218699	2.48088246333507	6.26248040451304	4.68241925892634	5.01887270311718	5.05136090965371	3.76185167478581	6.44569220641133	2.15307773744064	4.27125561275846	5.38546362539124	6.27524011785598	6.16254148892211	6.74558297345287	2.15224514856275	5.54364373355913	4.54003801289838	2.71583965139243	4.8032423814811	4.57390342449775	2.82717280957931	4.59092148360626	3.11315681441452	4.75977091567623	3.07080827844691	3.0592200294424	3.35597223317908	4.70824937600227	4.94408296631918
AF213884.2	6.22052181001606	6.60014145546306	8.8024112543384	8.87730840263002	6.01694692178934	7.88618214730026	8.50140068533094	6.58085977828183	6.25439824422074	7.01673976934385	6.92679749871156	6.84907018903158	6.48484201639309	6.03557450275768	6.9533830118473	7.33481191810899	7.04824734180854	5.6688350065855	7.08126777777202	7.90074838044711	6.21702189898793	6.19906673002113	6.5631127948281	6.78019172082636	5.35140555589663	6.73154188536096	2.60768979150575	5.53118026390703	4.09861559170088	5.62918596007466	6.7081603989171	4.54048046895147	6.66611139088991	8.21649839627279	6.6988548422635	4.39271285463641	4.57626484199816	3.99358899867345	6.00228034137666	6.99841564504779	7.33244684927664	5.66091247808629	6.62075943874073	6.87125093924031	6.20907642432721	6.45758429777032	6.75484721450501	6.14910795196564	6.43081742201823
AF279780	5.82910597804997	4.81689226395179	4.24942758628655	6.56180629135511	3.41834080069941	6.54476607335361	3.82299748040784	4.51411068775338	4.56788186372375	5.10205219547569	5.75708749631229	4.62297324043966	4.0719733388727	4.92434624963301	2.87245371185072	5.4332462108621	5.12526171822983	5.0904328912039	5.00184719557575	7.11473542409708	3.20373527433565	5.22180515940978	5.09193410359075	6.09876216144605	3.30952156069421	5.41125688263196	5.67733545206092	6.51468866498468	3.18671936618983	4.41466215581144	6.65957355227211	5.17006106418226	5.74603604635119	6.6574342383503	5.33516985553416	1.84885618954044	6.63038616933159	5.67585693103155	5.72462418390938	6.25313498133556	4.8232632919267	1.18731988808951	4.75319343066742	6.03800953625662	5.82910597804997	4.49032993301751	5.61493948685103	5.36307134621703	5.23620550191246
AF289551	5.37756448495021	5.61312979759973	5.26926392160601	5.91929694942486	5.95297114723171	5.07104877075404	7.05303799269996	2.11572303970654	5.4267556778035	5.06416849919963	4.68052887009694	6.63068143324296	4.16478185118453	4.16129620145431	4.280295688578	5.33489621880438	4.93504161114152	3.0563849093341	5.87680364387424	1.69427503990554	2.26432247769472	3.18071640436065	3.32748179709719	2.30665574166902	2.30734684798164	4.81720716060702	3.31485381423688	4.32946453670191	6.10056107876024	4.95340637684752	3.4379908862469	5.57698805087338	3.8504190093072	2.78640554052143	4.97087755923327	4.06054120992434	5.60816852299172	2.3552499428969	5.90917644330402	6.13757294947624	4.83279602853928	5.71751564566919	6.17776359770875	4.2937608869736	4.89352770225222	3.56215135669091	3.17650173787283	4.19713550186526	1.79054180770409
AF520793	9.50304479887644	9.44957192664969	9.15301324129756	9.25691859225051	8.59327278054628	8.64268798823984	8.62847366591982	8.79549783151902	8.9075391810223	8.90597398388943	9.17629528296129	8.57474585003211	8.37476689671641	7.6041731234087	7.92788388266032	8.50520126107529	7.78459114878107	8.02791509814194	7.77719975165573	8.35760709872867	7.3684749212339	7.96202123968632	7.57802700259269	7.28866889814753	7.53512437217783	7.89698759442782	8.43851122172311	7.1980430139101	8.16947084483151	7.55142617383574	7.17620321576162	7.36788493375731	7.30536489186148	8.43062438466826	9.46969291790635	7.1933710030495	7.7874430531464	7.80047181079087	8.82927634169321	9.09387410011675	8.89384491501802	9.29710423959889	9.21823075747195	9.4822127853849	8.37592961560186	8.92873105123095	7.45793553740604	9.20893645924138	7.60298143843836
AFAP1	6.55018000015645	6.25062461979407	5.05819158788527	6.0147163369412	6.68635456934465	6.01046766155166	4.84532142828601	5.28607828222546	6.33779398559453	5.6816656582789	5.96743024436451	5.24340390812181	4.91459278400754	3.48979536569786	5.85850824792998	7.06164478886113	6.41566727522546	6.72942686593469	5.72814420649338	7.20042701025443	5.94149802623091	6.45784078693718	5.6690917814269	6.72501314902051	5.38790610372085	6.59657355551275	6.10237766645553	3.44981452122087	5.39107825352624	7.48581384048994	7.17881592994603	7.09495547658247	7.41453405575754	6.90522568883395	6.81049689089135	6.3944961587606	6.34731064230168	6.03352927416305	6.55449398746258	5.58689287170241	6.07203029487776	6.31215229709799	6.42763462889421	5.81791981068541	4.73590739047965	6.04276610013514	7.19005663022461	6.62101059029755	5.48852214490497
AFAP1-AS1	4.83208842722215	6.26457943428984	6.46999788404532	6.04028919576477	3.99775780175056	6.61326741433482	5.75358247011755	4.79452566662201	7.13668392562604	7.58974992392854	5.36112955904428	6.23274311600654	7.57674904126566	2.76127165654088	3.79042149860059	4.79063608235458	4.41024176408701	5.39029094774978	4.47157793461803	6.58927760433516	2.74522455785763	5.49424762543663	5.19046695625338	3.58027020609709	2.25514681495966	4.81883001117373	5.19725818917569	5.19503631654187	4.69430063644619	4.66323117051864	5.22125098778514	4.21823869284615	4.67079969405478	2.76404532163269	4.64665991573624	3.11894402082832	5.84470297830363	5.24113439951059	3.19270653028389	4.99033619214465	6.23094720886474	4.79240273871079	5.7946236777909	4.53160151320172	6.3228861972855	4.32807628177835	2.40989991192521	5.88421658796066	5.24669399983461
[truncated: 21,181 more rows]
[truncated: 112 more columns]
