# Supplementary material for: Identification and Exploration of Immunity‐Related Genes and Natural Products for Alzheimer's Disease Based on Bioinformatics, Molecular Docking, and Molecular Dynamics
Source: Immun Inflamm Dis. 2025 Apr 7;13(4):e70166. doi: 10.1002/iid3.70166 (PMC11973734; doi:10.1002/iid3.70166)
Supplement: Supplementary file 1 — Supporting information. [file IID3-13-e70166-s001.zip › Supplementary materials/S1-DEGS/2.merge/merge.txt]

geneNames	GSM3895951	GSM3895952	GSM3895953	GSM3895954	GSM3895955	GSM3895956	GSM3895957	GSM3895958	GSM3895959	GSM3895960	GSM3895961	GSM3895962	GSM3895963	GSM3895964	GSM3895965	GSM3895966	GSM3895967	GSM3895968	GSM3895969	GSM3895970	GSM3895971	GSM3895972	GSM3895973	GSM3895974	GSM3895975	GSM3895976	GSM3895977	GSM3895978	GSM3895979	GSM3895980	GSM3895981	GSM3895982	GSM3895983	GSM3895984	GSM3895985	GSM3895986	GSM3895987	GSM3895988	GSM3895989	GSM3895990	GSM3895991	GSM3895992	GSM3895993	GSM3895994	GSM3895995	GSM3895996	GSM3895997	GSM3895998	GSM3895999
A1BG	6.52649658112819	10.2817862979613	6.88869389679309	5.74753569583293	5.15104833061379	5.90895053356495	5.96538750173078	6.09329476784144	5.35785616111177	5.78780488504604	5.61496291358396	6.45820424345148	9.91294005833116	8.10037576923523	6.26926210921259	6.53474575459013	7.13601132957411	6.79713408169232	5.88644185989284	7.86782120152954	7.90506268864323	5.20541173605148	7.50136406678183	5.55742906078658	5.79430355084255	5.12868991511039	5.64777178472084	5.51177311622538	5.90590780564866	5.40215978215462	6.85725988789987	5.72051176419123	5.89508921750185	5.45510324789805	5.49574056962449	5.85831353071116	6.10790737474806	5.66080668085605	5.44971649254996	5.33901378675609	5.8038299187385	5.28886512295058	6.08908002620925	5.10234965813629	6.13379685721604	5.88288825420296	5.20487080664414	5.81611352403018	5.40194190781
A1BG-AS1	5.24385642255402	6.43656808055805	5.51012612596841	6.61416509985574	4.9286291484457	5.19100969904794	5.42298622560709	5.55613251599902	6.02193863604544	5.1473596780741	5.09898548030197	7.13746204941332	7.39419188975322	7.93388047454548	6.48615477891277	7.54267745638361	7.76163675970684	6.79891129711692	6.87107795915151	5.35433123978815	5.5425090424718	6.31825776427593	5.34671307575026	5.82037757221414	5.11598336582795	6.58948041818343	5.34122250707431	5.8405325347288	5.70246760989798	6.15101275466937	7.53309183857017	6.59256886306365	6.54426329739998	6.35510176782855	5.31319772945745	5.67173186399737	4.36747015239351	6.29996730737416	5.52530526062048	5.99647612381069	6.62985897532118	5.89254423424874	5.57602438876462	4.91815131322241	6.4193299826525	5.10936036736259	5.74106173221607	5.48722587911577	5.53030396585254
A1CF	5.30005211281311	6.03506691784563	5.44838228455676	5.88916121769337	5.49082303468241	5.86407918427106	6.06219850457201	6.10782606013996	5.33964348395507	5.59916192244429	5.30652570190766	6.18387198608656	5.75958945759243	5.36088885357038	5.50868164243552	5.35588994307266	5.51416794670677	5.06676545716068	5.4056041079725	5.34195548006027	4.94490451650247	5.68495572386143	5.97542991560781	5.54613597933971	5.75254099379063	6.13813195503241	5.86384173602241	5.62835555975098	6.45050137475879	5.57754163454164	6.29669739602014	5.97416769070713	7.31016401305199	5.83839728158901	5.26286021871006	5.39201956869494	5.90284573518089	5.45554322384474	5.97019355686144	5.11154319794402	5.18702674645962	5.76462585991888	5.90284573518089	5.6472014523274	5.89768436009199	5.16331941342417	4.81414551515831	5.31141213691918	5.02198771637734
A2M	8.99074946444917	10.1621539696198	9.22531255417191	8.5330504777442	8.76543852766816	9.88809500275152	8.18668691710485	8.13335167406824	7.70138429084582	8.56207955222392	8.47976397878545	9.39714333309022	8.80924759700098	9.26105381991436	10.1152766581965	8.49088553298368	10.065429910246	9.20708095164298	9.21045878449826	8.07272326305706	8.83320333516025	8.4617826836834	10.9076103264806	8.59701061234781	8.36054782099586	9.63586416091407	9.16736111522076	8.42954308710215	9.09603535522952	9.57197911853852	10.4809665870055	9.11234354279406	9.19526775850208	9.59863290727797	8.89482638884137	9.17617588886922	8.97933676319127	10.6785935223743	8.37569010291417	8.84731803922087	9.18679155858365	10.3220187361261	9.13385022039249	8.97005694469182	10.930116916379	9.70955203257048	8.99074946444917	8.09446575659976	8.38007311769947
A2ML1	4.97428590208022	5.62717687767986	5.42530890397356	5.64165440535695	5.19650947242407	5.30696333919341	5.37319379172031	5.09590776759243	5.62596072548114	5.17756939719814	5.24044380130781	5.61693262295678	5.41388172525392	5.28638843642166	5.15493434589304	5.22681026996535	5.15486456666852	5.2066540425407	5.49926491350051	4.92378235763128	4.99013575450613	5.22344093026726	5.38783081476772	5.48913363466474	5.15271470198937	5.29658284884152	5.6416444368963	5.21144554929084	5.6117789288032	5.2420520462919	4.8334880411068	5.66148167358031	4.94144646989462	5.6475291514972	5.75878714075859	5.23443281953874	7.87344653973405	5.29988905495552	5.11706416390182	5.22602940721481	5.67070582249736	5.73847141796362	5.25735695620255	5.41454628929693	5.42637220644239	5.29089085781309	5.42306267750817	5.22789683217568	5.17074764729659
AAAS	6.79165822690532	7.27634882288377	7.44192825166975	6.08520925499779	5.41175961666016	5.74993935598997	6.03011654252529	6.18619340012349	5.79225493582241	5.70127287125856	5.53756858480542	7.30350468964902	8.04075673962457	7.63396581984132	6.83724043946982	7.10009733667705	7.32712434719461	6.95359044438853	6.58694263509649	6.15427237250396	7.00994382337655	6.02116105303293	5.94296404982936	5.86004945809284	5.97212984717124	6.05785517022696	6.57019717798461	6.09230149523764	5.88129842829164	5.90216285555959	6.17933902149033	5.34098389558572	6.23279048887658	6.23625930397434	5.41749604574181	6.13669836412873	5.66100686560388	6.57529534508828	5.84636845134732	6.54704135057208	5.83622761818155	5.83419390144424	5.56062133885504	4.20192809084744	6.38003475214589	6.3674161939103	6.00353550797624	5.71879534295234	5.75856183923295
AACS	8.82718418139451	8.38823434885926	9.07782319800927	8.86274750050223	8.99001975763159	8.77429731433433	8.8733610608811	8.23200674374671	8.70450458931121	8.81651865037178	9.16413488842438	9.23834704301403	8.97137962003475	7.85402232613346	8.85348132718633	8.83738005178386	8.36462427783872	8.76287724655634	8.96366294184126	9.81641651463945	10.1614476943698	8.9831654071584	7.4317512205991	8.94127129369338	8.94401226394719	8.91260659634806	9.02413559806595	9.35197219403417	8.84412853613067	8.46918921327973	7.51433834820443	9.20106099330436	8.59419208562731	9.12671217516975	9.08391146269522	8.74701465114788	8.72136425114628	8.53029321658536	8.64191268572034	9.41723769852571	8.5455687362021	8.26734100705373	9.01200333998325	9.44486298299389	8.11400258477192	8.72773739195412	8.93664398155142	8.90634124650525	8.9271641511441
AADAC	5.18509760942738	5.73036137944806	4.59350631909254	4.23465566652648	3.37614098779341	4.59419998103146	5.88621925706857	4.642585744148	4.40700222958035	4.85631322188603	3.91559391763722	5.46620126729831	4.50320518045366	3.98704109734608	5.22625109396763	5.06815302942962	4.64871498652633	5.2506657199162	4.69719172170043	5.42177278868578	5.77299315992371	4.91883376844648	5.26196899806846	4.36852104923104	4.35266916820061	5.60835647874833	5.37060100630636	5.81241817537025	4.84529423141366	5.34579974911315	4.26508581978144	4.47539047385365	6.23401680464067	5.02775006436427	5.45366986636895	5.43727215299315	4.79043808070293	5.35620467819696	5.76000689870653	5.93578765693343	5.05771398582422	4.9675265622573	5.25207578680844	5.86520471177142	4.63560363873	4.06236596100858	5.58419202595805	4.10262109648039	4.29531128590688
AADACL2	4.28557958181495	4.97109515514174	4.16112667245954	4.9378942885839	5.21486034735021	4.40669226841999	5.49238310990826	5.28115547761215	4.90745325146166	4.36835077535979	4.73854695209855	4.87046206121545	4.32056900736324	4.73739801023051	4.61981506256027	3.70635889842397	4.79081788471351	4.31356875330128	5.03901301773277	5.1635606851804	5.07585022607914	4.7530567849681	4.2852834627768	5.04216372429873	4.77935215555619	5.05262264872634	4.48352923644022	4.51196850886454	5.46171702231701	5.39744734627604	4.80750715370389	3.07110064825269	4.27881622298352	4.86525036614393	5.01173453193801	6.15655442296489	3.27922495302894	4.39728752776821	5.10503571847961	4.8341815566608	4.80307721289309	4.45960281815737	4.22155864576604	5.58878762396971	3.72880472151605	5.18684748634083	4.48707082013654	3.83223317916253	5.18815041010871
AADACP1	4.5195082861633	4.96849269704734	4.74729269248459	4.15329440436995	4.02527434087732	3.84196549328277	4.9815156790604	4.10520695915896	3.80764135464371	3.90686727961137	4.27736607021521	4.35238562551519	4.42825767576177	4.29394485351864	4.87332734011477	4.36805582867819	5.09558174632198	4.61145435296862	4.17770268073549	5.41561507949541	5.46621514139108	5.13816162549644	5.44393810239202	4.20429827966137	4.74741607991107	4.12171844022978	4.16553219366903	4.4426042683498	4.27882428525543	4.52254810367022	4.97695034428062	4.3401141850998	5.17892434439	5.36033751243227	4.68834715374335	4.56631698895439	5.10797657416386	5.19152107892976	4.97352914745549	4.27254274354372	4.69256476032122	5.40375866951454	4.87794876008839	4.14330002282505	4.35057968227308	4.46290710852518	4.6649820619835	4.39877929787176	4.96394979634511
AADAT	6.85287371332232	7.58909380428387	6.50896706974694	5.89200368711032	6.32089589762548	6.23804636004345	5.94671799035422	6.12909702884092	6.28660700530382	6.31662975588882	6.39813022229754	4.74027559174779	5.35377754176867	5.60721949600742	6.00861550589811	5.36770019295639	5.55155847615067	5.75956394995145	5.66603426558071	5.34542276766027	5.42776344506289	6.38748557738181	6.48103892966786	5.98720787649004	6.1129318426765	5.88876118271131	5.98827884965833	5.82922454172071	5.76239818281117	6.06853083353384	5.35771233269083	5.98785282718254	7.03724085669601	5.83709412356503	5.71275473042486	6.19168683090795	6.08440608773557	5.92446423297341	5.59903039730627	6.03359699051968	5.89056586125456	6.14450484171505	6.1695395791461	5.79814265192509	6.67203900631033	6.20775734541108	5.71115714614067	6.11162419035501	6.00056249771005
AAED1	6.02415293793895	7.1797538456712	5.4547024038437	6.21974631000214	5.30192219583479	6.78287143001396	5.5515101608298	5.22363819941303	5.75070939210131	5.60568667938792	5.17730780658376	4.91854425936007	4.84564806033237	4.63009418173309	5.02937428384968	4.33579916026649	4.72059984843402	5.3706480997367	4.43761220435548	4.42984537954066	4.02251856703035	5.92061393278	7.46188783873406	5.19474001339034	5.5039949190498	5.97173036900868	5.53248260622342	5.71099829321331	6.00101106532255	5.78983739603325	7.58145962280503	5.45640970587506	7.35193945381803	5.41289216311386	5.06154246638599	5.5370074230825	6.62746962708258	5.89636184736726	6.07908981231978	5.36857694645275	5.50949933543507	6.15664144147672	5.90617183690813	7.09958528635143	6.63601080199905	6.05129717433379	5.53137239342707	5.57954070155787	5.67330703525313
AAGAB	8.80539841979379	7.81889486412616	8.45783689311457	8.2345754564954	7.79340764750631	7.79018939233365	7.27202422642075	8.22928058405111	7.7577941628962	8.00799544502861	8.35905010278987	7.71374780640911	6.80538123917281	5.85332545349227	7.55333062697066	7.56187786327709	7.30281835384588	7.38376429317604	6.97784279878672	6.74193907672933	6.83807943402864	7.41298139531083	7.41417519944283	7.52493413977703	7.24004833322462	7.83447852243414	7.06359204415388	7.90019593510567	8.07624291990258	7.93709351155525	7.07617614418061	7.72774641385275	7.97593327691201	7.56572211322148	7.4240526746392	7.53392880183377	5.69061295989079	7.0721352676733	6.98749154512419	6.72828155618054	7.68061221777046	7.34358826974884	7.9132796271137	7.71333248295478	7.31489082353033	7.26970282914222	7.01586596198932	7.89047295220873	7.78685075355105
AAK1	8.11697481166385	7.95862582961224	8.48395097588901	8.07678985552354	8.17850642331233	8.37043616651117	8.51471571341902	8.21191839396961	8.32680275656342	8.26890761850866	7.87875160585909	7.72391090209238	7.64177403113843	7.4940503036001	7.5465099605606	7.67576288068543	7.25243633187687	7.57365318061624	7.67011160415464	7.55835093391925	7.64986742830238	8.48297882813041	8.18908467287904	8.44911817389224	8.55215088018499	8.38634947751357	8.5219523386023	7.8894174555535	8.3879412359315	8.32718306931294	7.93779409192785	8.26608518512599	8.548215284204	8.04334369945057	8.27824023699127	8.54642482305738	8.28566915513779	8.14281257615793	7.83863288396168	8.0936795874615	7.98476057990511	7.6997995010905	8.72881897186797	8.14192161876158	8.51222658783929	8.36589164281326	8.26217309161828	8.47019561925188	8.29249555533283
AAMP	7.82074697823473	9.64067923176392	7.9329102115347	7.76955828811745	6.88134099534451	7.8363025942084	7.10303695281769	7.25187768311137	6.87137259272653	7.24079004225287	7.22029960312788	7.92433038256268	7.18919734902738	7.05728883789089	7.50773135522931	7.66277877031126	7.55065144839869	7.27320605460894	7.67915735557942	7.20945735674992	7.96446734320888	6.92687364194694	7.76828044124927	7.03212094055757	6.67227986100347	6.73864709752677	7.11844892324178	7.08966893885955	7.07037554598109	7.02374760206309	8.747368507212	7.42370170133844	8.7918148343457	7.9544839775128	7.61451685826674	8.26239419827677	9.40071335595306	8.59797115041368	7.99419299412586	7.52826967620417	7.77868875836286	7.38413932289059	7.64913842833203	6.72948969374081	8.27581907193161	6.87308436885906	6.6151927255064	7.04703912940497	7.20247259190141
AAR2	7.34365181131583	7.11257739437421	7.92801117505976	7.70291358899088	6.96027134374059	7.5384043114539	7.60157230881156	7.65553950091007	7.62999217781021	7.38784521692538	7.10758863779999	7.80342213644955	7.41447483790378	8.16043782770374	7.82946858986516	7.44811774913506	8.1349388896855	8.20434346940676	7.45418880358782	7.01325555470707	7.12402428605422	7.32664827499827	7.80309617379437	7.49297326638795	7.49585854520296	7.54111642260834	7.49499016031689	7.13752881699507	7.24956574679754	7.42619166740761	8.06436797483868	7.43985917967605	7.56333790799205	7.32510759213589	7.28488176321988	7.78905686037237	8.80372512770472	7.7848015197723	7.4296830330346	7.83319933431704	7.23900506608631	7.21770289725354	7.32345995277728	6.56646771094926	7.3784788837554	7.53334425054885	7.24279183536955	7.37668099598541	7.26420096069855
AARS	10.897229490838	10.0000106047058	11.9003714543704	11.1647727675019	11.5466467050232	11.150080702523	11.4878036001509	11.4952581578275	12.2201066140975	11.6979782175875	10.4874932708096	11.0069047953953	10.6566578416977	11.4801644249148	10.5204050930548	10.6073724377822	10.8200044646269	10.9493714772634	10.9232880098913	10.187332562063	10.6628599937673	11.4649509400717	9.05279029790666	11.6655004960905	11.6299865641879	10.8716749278258	11.2660928800718	11.299618430961	10.7551463200765	11.23749711699	9.18293320325989	10.3985500192281	10.2287068540668	10.5828482403391	11.258840403778	10.5828482403391	10.4544791604571	9.75970340774549	9.81027614491438	10.498595272704	10.2287068540668	9.54753541963172	11.1151330974585	10.325167034122	9.66240995384028	11.1712767942297	10.8782388305188	11.2301248887658	10.6933942412247
AASDH	7.78506773010352	6.38426827595667	7.86972838204446	7.84040985681851	7.99426067850005	7.46564739423368	8.28808683459278	8.06477462945784	8.12310495011552	8.18472373704077	7.89097345621293	7.34919662067226	7.22690022297984	7.64881674114117	7.93892339488708	7.64898140660965	7.50587258519536	7.81965716468814	7.8042076692632	7.08348628613866	7.40607078199104	7.91090604973558	7.76293152516446	7.92130257539249	8.02885657055402	8.11075826871427	7.679925599745	7.67711337184215	7.82964041230651	8.0653929321483	7.36671573502456	7.67973187566444	8.29338841693087	7.71680905031696	7.64165056452766	6.94966814875472	7.16822927081384	7.81843185987857	7.36875629533982	7.6098313842951	7.71753067251706	7.78678380258385	7.53733337587887	7.85683443011562	7.68693356835939	7.88444979779995	7.95220640934438	7.83135648478684	7.84966825350211
AASDHPPT	8.54571269860417	7.13259863627261	8.36862150599679	9.37060837728755	10.016542963956	8.93006721000809	9.83382271176986	9.34064311190477	10.0311618069534	9.88526583536093	9.80739242243322	9.38941233029403	9.08972706786617	8.76091621150609	9.3872988854051	9.37879619294934	9.15073266341371	9.33851336271582	9.84670412779733	10.0768647979219	9.90286530820409	9.44817608459006	8.04337110115162	9.64651993226182	9.6967972984021	9.3774042133359	9.45895118885985	9.78943629302731	9.63211100712707	9.74092692441947	8.0315199130811	9.82362742916921	8.66522933179757	9.44126713746038	10.0277460561011	9.08493462268167	8.48754303223979	8.70052406524646	9.42757560152611	9.76088134959548	9.78193325796598	9.50660967681086	9.73706891942936	9.80995627360995	8.24684672725186	9.50702034136739	9.73038211838734	9.91101236311586	9.88172780225853
AASS	5.35054951084855	4.90508405702222	5.44837541025562	5.8264948216981	5.87326438853184	6.71207203524929	5.81320013221767	6.63610292542657	6.51747192296327	6.07100431856848	6.35055479120902	5.2411131445894	5.1712293368877	5.29743172026177	5.6215073997177	5.75765126914921	5.57966094518225	5.4824218563742	5.29399468675321	5.2703126875784	5.04193286126425	6.13652134090343	6.43343607263321	5.8526536188558	6.30396812638017	5.95787180762718	5.63396759880083	5.7565233734524	6.18752813751711	6.86138865949133	5.98392010149025	6.23986859458312	4.88539160782907	6.03321219180809	5.57041677301844	6.00565495640467	6.19097660240097	6.31500702446697	6.42545697266988	6.04372905708926	6.8576848938923	6.69970709762705	5.81025845830568	6.73185593544489	6.05757245258437	6.28456908248653	6.14274000906969	5.73315002141083	6.33683333038383
AATF	7.54336737557677	8.29141466255823	7.51800054621355	6.89318224080435	6.6178479541045	6.61159433413454	7.02315253136662	7.13435729513843	6.87102855871673	6.73531100472684	6.59938577455139	7.24967358069646	7.37455697143241	7.69525567075764	7.09098097363782	7.35357700980931	7.56044582503951	7.7718018459422	7.04309411206187	6.35585861240771	7.61345458804609	6.87025618998163	8.0729206478167	6.9962409645332	7.10671069461451	7.03954494938489	7.3740996171361	7.15955144992039	6.92868786821589	6.94291018676698	8.04003314040751	6.57222219616694	7.72004614036991	6.75793604175249	6.76165321213016	7.1898278376481	7.76748264797041	7.21308057011103	6.74228565774558	6.80595590942482	7.0668625348283	6.93203168814759	6.79026819037331	6.16942606721367	7.70657518959133	6.80351279744402	6.65621204586798	6.85158866768324	6.62552963953029
AATK	8.07693316156918	8.53849618481418	7.65284192099098	7.39032154181102	7.3792228265859	7.55210793523774	7.25683853014704	7.9329553980566	7.58178266913778	7.52676278977807	7.39624038290099	7.13191521904294	7.31960098314544	7.82830157156551	7.42213501660911	7.32684143821228	7.32272738180041	7.37853833475917	7.36310529412603	7.33082522801353	7.41007232846537	7.3518857862256	8.121948565233	7.3538350484173	7.32103628434613	7.45982469978823	7.52994603204495	7.35639301095318	7.56100632898525	7.45826386894458	7.70508830578632	7.44333768385096	7.63896260575	7.6156211976101	7.39920572465554	7.63994789502309	8.69158787410274	7.59230584279233	7.87442542566155	7.96971663557455	7.85214983524493	7.84926975890824	7.29781093191387	7.39227080400272	7.62676254554416	7.71575121998681	7.20177128111074	7.42082761353521	7.3895091518575
ABAT	8.99001742813055	9.58579606222415	8.8611123332799	9.41510632081122	9.65689956034604	9.31921594340544	9.74499393475955	9.07990345909504	9.58319586322968	9.61833530158434	9.56935416787569	9.07139079348238	9.63577179501813	8.93111327352427	9.63073907770639	9.79687847087899	9.32539715850626	8.96007149677811	9.69591632723663	8.97053890562777	8.63443102765379	9.57524825852925	10.1402655278402	9.753191911978	9.78218688716109	9.5720875926137	9.63530550491577	9.9065117728289	9.96545727335559	9.32298301615361	8.85832148365244	9.84993906873444	10.9986114294774	9.69022666918953	9.64076546340505	9.62306022148861	9.87418845105305	9.48371987572638	9.79831639011092	9.64964564831021	9.88099444895114	9.6094849776217	9.77097065775294	10.1039316517849	10.3130179712823	9.66970531069426	9.7884852490364	9.7853199891297	9.80951883754559
ABCA1	8.01228913899562	7.93213565293106	7.753679428323	7.67005818906318	7.60087382463683	9.78289300642009	7.56907936656162	7.30300726606725	7.70013624371577	7.96446774716058	8.49244257977268	7.92068803511552	7.90191646878796	8.22982344747933	8.41995175299736	8.13654357470742	8.59624130390357	8.72733043922698	7.6194074869661	7.23118579630403	7.29301664222988	8.23530330398209	9.05621053935764	8.27179132568438	8.07371406962496	8.11382172673611	7.8912739611135	7.12464109551503	8.50891978381174	7.84117836834575	8.60011900466649	8.04139676038969	8.9494991713608	7.93748513266639	7.09148507387904	8.50152056623812	9.43209751254957	8.56044414465956	8.29691237499428	6.90171832867479	7.95093678924711	8.09657570299639	7.88231022233085	8.43356873269551	9.33354880546547	7.33918614698082	7.7907050861796	7.14708874904765	8.00320174389748
ABCA11P	5.53048481293476	5.29784471397627	5.41633433699256	6.99635787569772	8.1111694546915	6.35723081396977	6.55933230891362	6.72739096728438	8.5072721681726	7.76252440620317	7.48456209668616	5.70646713117998	5.51481410971799	5.49235169803741	6.19490817888199	6.12589125492988	6.01333835580128	6.23733227270831	6.04771435537822	6.56396046485853	5.72646092542247	6.99752595321721	5.73806142037546	6.16501984482665	6.8918610988427	6.69979062012289	5.92033770958479	7.03827620400014	6.7722154403432	6.83745116490232	5.63165798777557	6.95635423116435	5.09561878465748	6.78775769517293	7.19962343414897	5.31422188332165	5.99576099683965	6.15185789916893	6.44481254385874	6.62203519184115	7.1268172827797	6.7861199782384	7.35740220754583	7.25278902434007	5.63118433434842	6.62061423155971	6.78229462471238	6.92637357483085	7.4121051643691
ABCA12	5.0917624462431	4.80841188252106	4.58787947404842	5.00707171267856	5.26563979012549	5.80739293889861	5.28995338127909	4.91496140336777	5.45772129754885	5.20167697913829	5.2664810431376	5.87712040167378	5.0435076218265	4.86596186316995	5.05237525603624	4.29836431858182	5.02411742944876	5.12566080532169	5.34340742513125	5.1955399694597	4.69180869862786	4.78026438419746	5.54416349230256	5.11104231035696	5.62399978225617	4.95207307313201	5.81295072519181	5.86731497722103	4.9557139058402	5.30724733664302	5.31615634395172	5.50585200266857	5.27065972613223	4.86480341639917	4.53424614676744	4.67408722124137	5.53473042574041	5.49619827957865	5.08424633326594	5.29595248062782	5.15644239094554	5.80151795884674	4.99002599590837	7.4184752033088	5.71353116839865	5.13968628586804	4.79031804724397	5.34073196473205	5.51379563766828
ABCA13	3.92313675797063	4.08860098384277	4.73253059090478	5.81602602991509	5.09299234306064	4.78636801130406	5.11207653781108	5.12062833022107	3.9574457346631	5.20912642440328	5.13130881554698	4.33391895962123	4.29526004523103	4.26269104361764	5.54231314167575	4.6598773761662	4.47845720861134	4.35704767091188	4.50515842192609	4.70791179457298	5.28735126146958	4.69773108932299	4.79917718954586	5.40993620786608	4.69162266617299	5.1372876660847	5.0519363353434	5.33775500764363	5.20170376475738	5.51480672712759	4.80207406294882	5.44772513471673	4.8910071509008	4.63594346364213	5.04445814457795	4.59534096006784	4.55039777398242	5.06700377911339	4.60702100554556	4.46657354902862	4.29055841044285	5.09389935134655	5.46995609290808	4.97058324520937	5.10659746734927	4.11174820550662	5.49452861330693	5.11132686769722	4.83004323682653
ABCA17P	8.7028706870932	5.97670533277717	9.07710807265575	6.79232591627326	6.34170902277033	6.48799528080554	7.74224295132555	6.92044887246446	6.68915276269479	6.44742590743352	6.26211002975688	6.42546390281213	6.53138834048603	6.13843739626038	5.96048241024256	6.32899036734674	6.69456362141579	6.63487041017346	6.30831229530322	6.49441977050907	5.85543645275352	7.24180850843861	5.83292901812725	7.17323395906366	7.53735916887197	7.17042958001201	6.97716393934385	6.7883486213704	7.04573366190459	6.85335615504969	5.26337942267468	5.46645314980233	6.66343066980966	6.64003510137014	6.13046832601205	7.50265920157019	5.76949985269218	6.03837271102832	6.02660011118842	6.76095645077121	6.25609581926056	5.72429191087155	6.65701100692034	5.51601970484782	5.91542892647641	6.61833374471569	6.93406048851552	6.56562976043858	6.22430642092289
ABCA2	7.24123027052961	6.50090827561193	7.10008202876478	6.82759530010913	6.66568049227866	6.91909915985729	6.84563908836169	7.31567260997044	6.85970426061682	6.72802004125844	6.69529070099587	7.7039700218258	7.730852067489	8.86477916772045	8.09510760974646	7.90265633175921	8.23238709442879	8.18045829321056	7.8783613558377	7.67907943825768	7.83589657702593	6.97098380209991	6.70682696411132	6.75943215159007	7.11906931122788	7.02993064929519	7.15678753868593	6.87644805170942	6.92714686389974	6.94371617318628	7.49656931502308	7.54795636100397	7.11132748887013	7.71247008610618	7.50201917884198	7.72333319410566	7.30875042128189	7.89695982390582	7.71893129817131	7.53990865696152	7.80554212801251	8.09790901207708	7.26146262069521	6.28463592290481	7.3015783574143	7.76787559886737	6.94342537017618	7.36411392916384	7.53795166040838
ABCA3	9.85056270633191	9.80748078844683	9.60523634982195	9.42109417826479	9.03722415263919	9.24176499314352	8.93875668620733	9.28045951258581	9.03571390635811	8.78310969961889	9.22120229549068	8.97594391484073	9.15862460540769	8.90228615957621	8.68411763687609	8.76106483267063	8.67334494080069	8.4980691857665	8.43423542000942	8.24857118028249	8.20795560392688	8.83427335616465	9.06264416881053	8.69022512012433	8.65137543839288	9.0041332084394	8.97932349727207	9.2384519088361	8.69185949623673	8.91941164309032	8.19548055587907	8.36161208000592	8.85529119653233	8.78199991981743	8.53527266949685	8.5915241713907	8.78131129480082	8.70872933140775	8.56397917072603	8.40349555392431	8.39263862689194	8.26212940888218	8.76178301240899	9.41357250158114	8.74353444946864	8.84786852816653	8.91795459530837	8.81958909266654	8.57434548937746
ABCA4	5.10048247604082	5.09160920393269	5.27174694548601	5.17714341995176	5.61105932323719	5.22002918218135	5.23153090320756	5.1476268929944	5.15635829592638	5.2100312744223	5.2749635066252	5.09697185879106	4.85546409107593	5.12003720739307	5.44434240574741	5.04919289970417	5.16073560487042	5.23122652933873	5.13156214337537	4.91642140690713	5.06328179861539	5.59857225629665	5.0632353687032	5.25600462581277	5.05004669420062	5.30187737906015	5.34633401998563	5.46073732363092	5.20410372229891	5.21825452775972	5.1276775073885	5.06745017295456	4.84597433291145	5.13267904070759	4.9619201414174	4.84927343611677	4.96723636636358	5.1153787395363	5.03388134643851	5.13806491052206	5.0010450807593	5.24840301741084	5.15185201500402	5.13790756470851	4.9894195466339	5.38197929535256	5.29342197616177	5.39347843693921	5.13897545268897
ABCA5	6.6656304665792	5.96206929565653	6.66650428371608	7.26839516512894	7.62345961176597	7.06326851413156	6.92173063806578	7.01503175816491	7.68700738648001	7.80698171061955	7.18444721966211	6.46592096932776	6.57674199489565	6.16675519431507	6.77457829470703	6.82282017570088	6.32592060142072	6.43969364265337	6.81607563991124	7.0578821105488	6.44597948850899	7.22489393429118	6.05533710307887	7.1349420194645	7.10783062559884	7.12309039407427	6.8548413456201	7.34651595467417	7.06277651152076	7.22552175012266	6.16004909622939	7.40320900551385	6.26762085455516	6.96506018049248	7.29864051312482	6.50627030844011	6.02879714974554	6.53362514109757	6.66904373469159	6.75321718135504	7.36112484469573	6.92545397032351	7.35221754742947	7.60797434209393	5.98181346292826	7.16323729461239	7.34499125908342	7.4265791295266	7.78040844460945
ABCA6	6.64666433515632	4.72831635337399	5.19296567097038	5.01481009599204	4.93862511520352	5.04194640679181	4.97406797969069	5.13737529581137	5.47108697222305	5.23884702615368	4.56763042558412	4.52011599723962	4.35188593032175	4.86679342742399	4.89965255368204	5.17205574573913	4.59928004232509	4.87780137590832	4.98033672162363	4.36628238795902	5.13478685131955	5.8201081212382	5.36416068339706	5.36761508022797	5.78496645756462	5.42635394514158	4.94212186839884	5.09317407641641	4.82230041974085	5.34338253352176	4.67483438391015	5.26905652650465	4.9958720948373	5.20762567931954	4.67248125255394	4.44368158452734	4.91621389216702	5.11420636447817	4.75483143749572	4.73839246184126	4.98212980771705	5.63809341083568	5.45991430454378	5.03224209307881	4.88280883943433	5.44995114638161	5.20221347720027	5.16351858517882	5.08210965277953
ABCA7	7.23530746992188	7.33340152519166	7.33382678843705	6.69011998933294	6.50600167659829	6.67725282294293	6.48071032636556	6.67143793870563	6.27256168704944	6.17472751487407	6.3092997063039	6.8377335869547	6.70052417276006	6.61991020880597	6.47540634866612	6.4948591889257	6.42533160152155	6.26793104282187	6.59812432713072	6.28825803530808	6.15481987919929	6.37195811100822	6.09856404891166	6.65093079998353	6.42657490587091	6.67462150661209	6.85831160288436	6.73362087547587	6.65194965984228	6.53090024897243	6.1786641531109	6.63162562057305	7.0517325491119	6.93005410302492	6.29126145697864	6.75546877470774	7.23492059849726	6.30615453021821	6.41731361741577	6.73370061233438	6.33404766461196	6.33152857052643	6.52183091962111	5.69133905284772	6.46657327667335	6.46145830486075	6.44101909012924	6.62107672951381	6.47371120211853
ABCA8	6.91024234926783	6.21278540108822	8.23707127537696	6.00315593246023	6.2596247815493	7.05091839172718	7.54865416380397	7.66978600056926	7.93508151981222	6.34982577127041	6.2700738852601	6.34270048521147	6.54835282048524	9.02466802661068	7.53300221963573	6.91694722371165	8.31558758546679	8.12324631090811	7.04403587857275	7.21449798527457	6.74889902971068	7.14245956683167	6.78600183506685	6.84447457730947	7.77648370521572	6.68822751498339	7.92818519031363	6.23750678831484	6.54989038221374	6.94824913828467	7.16057476778703	6.05271515895711	7.15839573293688	7.13050053408068	5.91623139006816	6.7151792549099	6.34045236864053	7.15215666666755	6.1327788995927	7.67618888920504	7.25736417990834	7.56706937680392	7.66479632656455	6.20089545005802	6.82696532173363	8.59435601402783	6.77202364230526	6.17408384733654	6.52943627156867
ABCA9	5.95733094630092	5.67735286203809	6.55162422826399	5.94717556517679	6.22350667193744	6.21568270636185	6.1402634640029	6.23359895656499	6.88372317352456	6.34533338752906	6.07127059982036	5.45296910090959	5.4806937015057	6.20829726143747	5.99936267749594	5.81844293803478	6.07640980946659	5.98677177160392	5.86235494482781	5.7083458611569	5.60339114875008	6.37310215567276	6.41308956037868	6.17720961757379	6.45455026827968	5.99242837252209	6.62939066029561	6.21731375079837	6.18135821222375	6.55466863422384	5.81545216409701	6.32660950216972	5.81128148567324	6.50714750782659	6.213338671514	6.08086442212495	6.73898296520087	6.22804331004136	6.17440497830092	6.97005180014174	6.59449514286349	6.50583825552261	6.56673583919427	6.26312811696321	5.89048967265166	6.86936556572838	6.01793197643867	6.22616934409301	6.54389806225808
ABCB1	6.41172282236276	6.93639460636877	7.52853973686743	6.65553601350044	6.99766030410822	7.7481893746723	6.78519176718684	6.73703614949755	6.62701210075497	7.00187565446002	6.9345851454789	7.53148783412214	7.36599718912619	7.14134663014415	7.84020203710763	6.9686610138328	7.96114337671048	7.49145902858283	7.27701206369196	6.89988006389571	7.37912492245332	7.10783566665344	9.0013059797475	7.09068550807286	6.84003671590105	7.87272063424272	7.14265045074355	7.0280516813679	7.42173110643089	7.64759721962744	8.69139513677282	6.8986304640756	6.76254387377712	7.38899940902376	6.9481428621952	7.33120005831305	8.99199009329847	8.78926868716363	6.94745060154813	7.60985703535302	7.74511896542712	8.0612147600846	7.04017696075257	6.33291607205259	8.61847575433359	7.42838639185022	7.12439822330043	6.67420435390081	6.52200410456982
ABCB10	6.24889611727064	5.1388722450499	6.70878375887513	6.92593440112663	8.18205059834994	7.56194477456299	7.51555575990614	7.12357126750167	8.25156976563281	8.05221319859882	8.02071335939772	7.3278313053335	6.75051420812945	6.8144756318066	7.54477279480215	7.14663349016402	7.34855888240272	7.21983338889885	7.66168920041302	7.42262041909764	7.0009952233396	7.38428468039567	6.7458699437719	7.57374134904162	7.66724873164936	7.41277414962828	7.14368211200609	7.59932234325124	7.67685367098466	7.65472995439919	6.91135448576858	7.82771539448837	7.55698588721586	7.4239057255153	8.04593861511344	7.0571268248897	7.4107755785922	7.66424551220336	7.55358045087977	7.31954384976706	8.01879523173966	7.73144791019932	7.92841799035212	8.07425647180628	7.13267745789327	7.54880747711739	7.38033937961156	7.93638724766774	7.70218260927649
ABCB11	5.03633817934797	5.53591895498729	5.40402896823441	5.72418102454176	4.80775714121357	4.9706776322609	4.85018618408552	4.90021770050962	4.27989723266056	4.22135301455835	5.13809754643093	4.4403249398629	5.18555353099858	4.34298224789119	5.10158498637778	4.73973827580012	5.04845041952424	5.35876580597024	5.20581645030286	4.36430020434149	4.77138939018046	4.67539135339485	5.56548068207848	4.88235447353744	4.5493247579479	4.65460091551756	4.73059462053469	4.94708410549568	5.46002868498448	5.0322731832854	5.55540611168421	4.95966180323636	5.32193259737272	5.27855195236907	5.39979847614894	5.24908331679076	5.5330641485922	4.62298083164151	4.69083420103206	5.06619986798067	5.24222557534169	6.19262786087231	5.38698287787533	4.92878645146338	4.27589429760658	5.57769635726906	4.44004566532425	4.56497447561374	4.76050802667454
ABCB4	4.95645503396535	3.66829596792244	5.68840287393922	4.94261907554865	4.38372992204413	4.90605871871662	5.74322441679411	4.51326753958848	5.61286063014733	4.9387541235407	4.68911810785226	5.24939370605744	5.6803026182567	6.38248937814964	6.11288286105399	6.16194021258497	6.18625997202571	5.75630067948443	4.78076590104342	4.9002090616235	5.00893101626504	4.41499140118466	5.12745304577689	5.1941258419633	4.53146225223528	5.69570544910905	4.80931146796215	4.93499362969512	4.92194585559455	6.26502142645815	6.02897446807533	5.28426373989827	4.53342796492729	6.19879495151097	4.6413237504664	4.57862036445031	5.58683155532223	4.53461498949975	5.24824466627129	5.41134184252847	5.57757276365698	5.67906811270133	5.3568906513402	6.05039788755925	5.93494312954266	5.08042788031397	5.5043191032408	3.88702186374379	5.7669554120469
ABCB5	5.41031374650443	4.92407425767752	4.76873932318336	5.02707844164516	4.54037644572467	4.06973693574187	4.69151990968319	5.42558611615726	4.45838742782188	5.1291479758612	4.49306582427647	4.9951750877521	4.69472855264496	4.99549306137894	5.36399558819456	4.64478742210198	5.21482741494823	5.11707461360569	5.26187787615629	5.04216773557345	5.25797547255414	5.10873021479221	4.99642771113056	4.41487321876689	4.61622760907297	4.91927574658155	4.0125305896038	5.09612689649196	4.33929185122317	4.48790116173142	5.56662187300801	5.86227953258364	5.17676693537179	6.15974867827582	5.05180330002319	5.29803051397168	4.58024841141766	5.42003603103421	5.49518379817768	4.93711117637801	4.73672997808134	5.44963648502379	5.31570213917249	4.68731880358311	4.23199020551094	5.11767201860157	4.80426564930953	4.36644487184252	5.1275388365981
ABCB6	8.66195522324319	8.01364331196253	8.94121733721165	8.10731486796168	7.16918047626206	7.28609794166002	7.5855144269621	8.01693754027173	7.43189569576502	7.27137321201441	7.27211026744718	8.48303706431658	8.25063324948593	8.66336791282265	7.78347113719218	7.90622567214237	7.88022399437551	7.87821551832124	7.50486008885599	6.83110338613545	7.0247749379745	7.67586513876143	6.69832080254729	7.55797107491505	7.45837850693938	7.66690582050097	8.13650840522764	7.66078007090425	7.6071060563896	7.81957456914027	7.44683539991185	7.12707823204177	7.10456733069952	7.99617100345368	7.39045270668182	8.01407326096497	7.88180866355595	7.42669536021165	7.57376862969057	7.8167983270102	7.46931763798728	7.4069955063949	7.90823005344424	6.96365666358896	7.45410768018177	7.83824868747976	7.64654056941854	7.67586513876143	7.15865286783078
ABCB7	7.92995855427779	8.67515577491757	8.1449809144213	6.86245776238862	6.42749005376048	7.26848380780965	7.43990432743708	7.36944569206312	6.91858809183548	6.89095325826075	6.67026016637213	6.97259912644122	6.86806514938863	7.24414840921823	6.58108453588417	6.72803883625097	6.52684766349159	6.87174052166344	6.69616541299401	5.72372718170701	5.74217289606487	6.83490004415573	7.95264010419853	6.90402430870381	6.61344130708735	6.79256785266077	7.06270702632973	6.7330926452613	6.82989994047276	6.63597000338408	7.57753042555975	6.56589143648065	7.72970378209798	6.76768713843772	6.49286045363222	7.19151856546735	7.14882833845668	7.12603662376187	6.96211143995003	6.57784156034757	6.63921573304003	7.12547891459316	6.74320577152066	6.64200841006263	7.85783229963639	7.06510999546406	6.70908774099208	6.759270549699	6.66406752900989
ABCB9	7.38720532518752	6.52875101126162	6.68831517707177	7.46496320743385	7.16292661381277	6.86698779710049	6.68570923134975	7.20015421544055	7.18733541194113	7.2208112682135	7.03658383333503	7.05360617016882	7.03231089883523	6.8866432957996	7.45115101470358	7.85678449703034	7.40180134284514	7.22970414304033	7.27802096226013	7.2042121424082	6.99826214274616	7.35730703095336	7.71540343656618	6.83282881563101	6.96590078754236	7.07783125932983	6.8052112342063	7.22603132450053	7.17444040324044	7.34813927307909	7.67962781618404	7.57019170393102	6.90067321767636	7.5476730669556	7.57009916904376	6.54056962149436	6.6842422812253	7.33876875493716	7.91832700109206	6.70214097787369	7.40879861329037	7.56259567833295	7.48270813287254	6.82793943548521	7.17685583595928	7.39620162135893	7.18823898789905	7.32676779654423	7.57373252417576
ABCC10	8.98753831355662	11.0769012191493	8.73515379960125	8.15865438048318	7.61922139204945	7.90011122328225	7.86431212645411	7.97849908316117	7.67130193926663	7.61936240277059	7.76189780232781	9.65610715777173	11.0531920290244	10.4268417947171	8.9385846790806	9.54536967583043	10.1198544042703	9.28972605158284	8.67833000425189	9.39394355030565	9.97976906599278	7.84578508033099	9.280428157158	7.93190032772811	7.83485674944304	7.82425803111573	7.87147547108777	7.7238654482037	7.85739202531442	7.64721554546277	9.61823696597692	7.40106018011354	7.86135618921232	7.79291839834349	7.50841516738161	8.08642868911786	7.97614949202026	7.96248202787425	7.83711115834718	7.89676045602128	7.66767443846544	7.80704943523522	7.82438846603278	7.18176911977453	8.69789171654134	7.90756540252824	7.73877028142766	7.75294714680377	7.3905072902706
ABCC11	5.49263732351366	6.15257231925527	4.93313729299204	5.6024917714681	5.60410838749804	4.85467752833902	5.69305460146527	5.84697800239585	5.55322809231576	5.68219094174408	6.14867088590302	5.86969684633658	5.76802247549364	5.48188143819447	6.00302455904573	5.87269297471207	5.8033617019081	5.85630048816849	5.55855214777436	5.82015295373905	6.2046920200605	5.55549135475768	5.57499852151894	5.3173099263467	4.77351262619589	5.50666955065353	5.93634453653086	5.1772247586324	5.45068074881665	5.83557547066467	6.69713481766025	5.27990143141391	6.33091739967812	5.54572699393685	5.9537069926924	5.90421698729588	5.53532676414425	5.83017597312468	5.66424650381176	5.79452420094443	5.55850903801356	5.25055446175043	6.04865624085081	5.84844373426299	5.37064747789447	5.14412723977945	5.78095540373314	5.76151290161308	5.63131064656181
ABCC12	6.77244908553474	4.73241518963624	5.63655305177629	7.08796788410468	7.28884680120065	5.853778282303	6.58811619247953	6.68044240749515	6.83089040134703	6.35370985817217	6.62067301612618	5.49176086240039	4.86063339548598	4.8622290832601	5.79637745876895	5.99171640354276	5.56017173186525	5.67161224936659	5.50696483114177	5.27509282447566	6.30983343714917	6.7875791613504	4.25611936446381	6.28585218709709	6.45581789886693	6.78676833627369	6.37669055806801	7.19199314665571	6.16933302878275	6.85873006038483	4.30512834816451	6.32058186218084	5.28918839933139	6.87546980371732	6.00769325234495	5.60596537474451	5.20562348877766	5.74069414648113	5.16031314557466	6.0007253491611	6.31654970496439	5.48249628720122	6.7056618633294	6.17809433324465	5.05104747661652	6.19441069008388	6.75953979170257	6.27383360258564	5.71060974018662
ABCC13	5.50062636803429	5.99590668290266	5.74194399130875	5.74058625996556	5.23766153517554	5.64807886035067	5.35152451898059	5.70160885277899	5.33022152297625	5.66536125051129	5.79763009935599	8.0304479776886	7.45135643684356	7.67497574521495	6.64153662105208	7.45322092706836	7.53143868237064	6.92219976881391	7.10505367168058	7.9115078435791	7.16125610009777	5.28457497767791	5.63251275734571	5.3069010529338	5.42849928079968	5.0925181422914	5.14680349229797	4.85739636345627	5.52997057572609	5.36873997872287	6.26033442347625	5.6213592812061	5.69500664508554	5.42841322740469	5.39733839032475	5.70634657024764	5.29652683809327	5.12191015742486	5.46590382315559	4.87961248159634	5.73969704155066	5.34214469892662	5.71578853997577	5.57358530475382	5.65410259800002	5.7951441123896	5.46854757467947	5.16768578281569	5.53216971804251
ABCC3	5.24569900203036	5.78570917993615	5.27166147725362	5.32312773846947	5.44639880729612	6.37589264724088	5.24199957366991	5.56834366595583	5.41417755075864	4.8879114305981	5.36585563745743	5.97349921004289	5.36718184762439	5.80830128646445	5.69721539676574	5.57335268530821	5.91699069112461	5.5659505047523	5.82309567607125	5.38261773738713	5.46630193130546	5.22181392368516	5.15844168548177	5.10895642992885	5.12091891211148	5.82193565765454	5.3717388254161	5.33294302323893	5.50899326810837	5.68574151832883	5.20415771213914	5.29645728639016	5.49900182008364	5.53320075844904	5.46344675703625	5.20024223450337	4.95529886148741	5.61493386121949	4.84771629388387	4.90095748299233	4.95273286086363	5.11132632428734	5.2737521694717	5.84933402959991	5.26070279324247	5.44296528573606	5.41399141599837	5.54945098778799	5.19201906670125
ABCC4	5.23109834450413	4.89454168505653	5.489544131391	5.58187605694232	5.82435599800044	6.24282208941685	5.91897796415185	5.03835491292932	5.81727603842513	5.63438506868172	5.74439954437889	5.65097547103777	5.38662944246049	5.29195460379883	5.96031931036744	5.69819392722054	5.67220874069992	5.71384253798781	5.84837664031219	5.29965911990143	5.10136407475065	6.28160242341734	5.96078359709805	5.95432984631598	5.61913795853914	5.9372487209742	5.96834436606342	5.49216627744608	6.45408576997174	6.18449710155025	6.76452010482526	6.0472863283946	5.68451646972593	5.96233342255467	6.22796656630329	5.53181405106781	5.87083589130569	5.9696480038942	6.01283327890467	5.73459665052584	5.8494473086447	6.98285548362574	6.12628116323603	5.57664002616189	6.51897686270469	6.64080338764431	5.96792138598144	5.9713647082113	6.0333279856893
ABCC5	9.42409148158937	8.29295333843949	9.93183288031905	9.00266896564154	8.60238602036592	9.12555225503957	9.35240784478001	8.95753451852563	8.83801574827497	8.97846999152897	8.50838976668653	8.93994294874351	8.99550080811987	8.88884637578558	8.44591114090228	8.8696591333196	8.70225368981227	8.85104295200792	8.76530956152867	8.40761499648967	8.45046313739576	9.17352345359344	7.31990224017802	9.2779039492736	8.81170158013961	9.03093958516835	9.04218763447472	8.70730459171854	8.87492650245042	8.75150307578732	6.78315629495066	8.13370767850155	8.43380340747553	8.55344793487569	8.5703818566137	8.87190214608451	7.97833781267944	8.41073006293064	8.21852984504505	8.55563322304739	8.5011721309421	8.54463050326217	8.50470570068388	8.82799228498179	8.14595353863348	8.64642370021075	8.80277076093227	8.6653697363408	8.43411264636775
ABCC6P1	4.45663644422456	4.5052162111745	5.25299605799116	5.92425619517844	5.30305557867266	4.51337129840617	5.76666790333746	4.76777932884569	5.43906138831047	5.82638418725967	4.58151669802885	5.04384656945964	4.58564904733845	4.03133329949884	4.04024470530442	4.74776428948409	3.98053938252095	4.97259916757007	4.968576429648	5.07880164094054	4.31983047145783	4.59174344048469	6.18029743529204	5.36971026342504	5.2362583991165	5.39855998062093	4.55969307077314	5.43811873037777	5.00574565115685	4.94802429448755	6.27293001888723	5.1248055402837	5.66797381001227	6.29178317754109	5.78880940361698	4.92620066723183	6.31954774200052	5.0355270651467	5.59861172398809	6.60987542413115	6.35734174841825	4.69686076111869	5.76476066519457	5.09992375531611	4.25790003750768	5.15420331441721	5.0230861726629	6.02061556594939	5.5025592651022
ABCC8	10.1893355526241	8.44709051628369	10.1953872081228	9.20621598167905	8.93221372920793	8.83894815546076	8.93716586829109	9.4488569880707	8.76183356303154	8.63719638669236	8.82307679998161	7.82259626183593	7.76325171885291	8.71934251813428	8.55186044938578	8.51341707480919	8.5635391433686	8.49769243659113	8.06840636106713	7.20230329931163	8.31170327992013	8.30791970066942	8.00039686925265	8.16834843323663	8.27870915702899	8.78697744941162	8.05815341364504	8.61963519358252	8.39122403543124	8.83302423028355	5.79055874356015	8.25378448349783	7.46515158776901	8.90498990989121	7.88053059302705	7.98789828469315	7.17206228267272	8.69396215805103	7.95141919532976	8.34652705336134	8.2808995594328	7.90205487827175	8.57696808797195	8.53048805965844	7.92514990125284	8.57696808797195	8.37151386596778	8.3180034917199	7.94531748335381
ABCC9	5.03433086196387	4.87222114012273	5.68266544585555	5.05291268369376	5.66038559190522	5.94584839363277	6.00065512756647	5.76001753348873	5.65943737851537	5.43308619951146	5.42737163348192	5.6618268762578	5.12451227676181	5.27282549378054	5.76467642194422	5.24858283811321	5.7338405225061	5.82444231190687	5.52289148966475	5.04829488448515	5.1119958600157	5.92943798056566	5.86071147406888	5.67008265417215	5.12823559467264	6.09110836353617	5.43648712486974	5.64983513758742	5.88699910994699	6.14134786964206	7.08750047573112	5.90834971477526	5.73746585836664	6.09387082521195	5.82757773751599	6.12281661929297	5.97453817009853	6.69446918634696	5.8426985803729	6.21312446254288	6.02303296356708	6.1298713269135	5.49797244177933	5.90800519724361	6.09678816174141	6.66294109113424	5.59969361353182	6.07689780553352	5.71582446809883
ABCD1	5.28187251255588	4.97517360418629	5.87321738232932	5.3548367262546	5.50086100397317	5.09772192632518	5.58023981608719	5.39099441663238	5.52330472532512	5.3394269438546	4.87096218579325	7.26240557913772	6.79610113985301	7.19761813514311	6.83199339857222	6.93902134178671	6.21532929781239	6.79786331114181	6.64794603576429	5.52781706352071	6.21897898311765	6.83329106445854	6.17873659443863	5.36231305130416	5.79122111913779	5.97528322814898	5.73713941870528	5.65164830534265	5.43626526062086	6.44103468481168	7.84752017803653	6.2644046622403	5.53671639718425	7.6358163110265	6.98825154134879	6.43799696694144	7.14656677947922	7.31417212565941	8.6230230071423	6.60549171659723	7.71255555275813	7.30798609339453	5.95440997744354	6.26396227614269	6.34063515995968	6.66215400259911	6.19160265677737	6.020148551548	5.88188814984243
ABCD2	5.02510564652853	4.41097612188269	5.27168640895905	5.32656606860825	5.39235836891315	3.90472759485084	5.99332943349801	4.89378646093937	5.52862856546397	4.85971125559914	5.87465829446862	4.34540840351833	4.82036858292652	4.92478897700235	5.17860740287992	4.66595829054299	4.82995414847909	4.319785645758	4.15397271575763	4.59801204526303	5.07018536695467	5.18681485197924	4.42058210397531	6.31735013233085	5.57037018159224	4.46722368971512	5.41851195671473	5.92938483006747	4.80224890363386	5.83789831411208	4.67773863415073	6.10211896714413	5.56108065587037	6.54731183116224	6.14638202596833	4.46374266963692	4.78779399327983	5.86130587727718	4.97983196897195	5.88417240213102	5.39506356046952	4.92344148535919	4.98882545486312	6.57064793643718	5.05173902302123	5.29119441297498	5.80745725290041	4.92261461548724	6.27301561561647
ABCD3	7.36610170182782	8.90112017003109	7.67263526417713	7.91447426555766	8.69183448276859	8.18155706964395	8.38734955029942	7.99838848673896	8.54212997629407	8.48119084655699	8.23762865478585	7.54395789479223	7.92058503582867	7.88005962486282	8.31066991920908	7.74638828115299	7.73359780682713	7.79174377605336	7.51798126791222	7.05234525584401	6.90603562174227	8.09992794876323	9.29092878103909	8.1261644589766	7.96127667847623	7.79658556644434	7.60373106146611	7.95990468177936	8.21132190583373	8.5475687959644	8.71251510874706	8.0977130872014	9.12638048777599	8.0491149038622	8.14843248045076	7.89853241315334	9.76580586983514	8.31172818287287	8.43177086997444	9.12638048777599	8.31409991095124	7.85904887681224	7.83039615398596	8.44781339790431	8.90175231867981	7.86994524648322	8.10054839095549	7.87390905263985	8.27407319503049
ABCD4	6.71268855875075	8.59643161584176	6.93145084637299	6.69939554223859	6.42258897726209	6.53603029716122	6.55086212041074	6.70030908185839	6.42359590093192	6.62597131786293	6.56261227000946	8.04476737041101	8.19514411218281	8.22974087262879	7.51330656119422	7.77123736753753	8.26715539527984	7.56218702111783	7.76626365182972	8.18775459170263	8.31545931019896	6.30871321852154	6.7717519403031	6.35265650432212	6.65050290178671	6.63383587894541	6.73508042987615	6.52843776787664	6.29010543151016	6.32497828393013	6.97590165418457	6.77110637230511	6.59981160332785	6.75136173598909	6.50274497359168	6.44313752844353	6.58148802864264	6.36713915242807	6.71279412332904	6.81189896146139	6.51929019115034	6.44894764042548	6.268785446872	6.03315312760406	6.96949469631769	6.59653098104873	6.33529925154586	6.47727142881547	6.59747700207724
ABCE1	7.59730670904852	6.62113007453179	7.48864608413734	8.22686325585254	8.79490730536904	8.4542239557071	8.36285325386475	8.16523044125196	8.65874929669444	8.74720203271012	8.74753371827585	8.03648766445711	7.93005995544598	8.16246422699131	8.44444681909618	8.24570429671408	8.37927385724823	8.38554011298523	8.57300857795155	8.70737700208683	8.54842807607506	8.40331889288461	7.87652633871201	8.24811172691506	8.69369443053032	8.44308322288148	8.36461248809086	8.56215508916162	8.54157649286911	8.78231951296741	8.1365179610206	8.67210018268521	8.04308235394058	8.29427455329934	8.75923918371503	8.20206704996434	7.94015251852629	8.11315797531084	8.59059333263438	8.41752392340414	8.55912439360018	8.46875308421407	8.62514066057932	8.76098757854357	7.89150638615802	8.65307162024566	8.68752681331123	8.87496276008484	8.84728761020123
ABCF1	8.33962525773377	7.59185098610868	8.19353207903504	8.70430991892427	8.14694442145842	8.45949211065338	8.08911275629799	8.40958981766786	8.17502744150794	7.99549715122826	8.06304427030022	7.80911329149411	7.10832958425599	8.02594776799844	7.86425337301423	7.54010445988814	7.42658442765123	7.49627899848559	7.80753074000189	7.98245044719402	8.30668243388925	8.3605556434799	7.70790476220452	7.95106525277096	8.22286950997866	8.22173140208137	7.70485180853843	8.18618422184415	7.4517972558868	8.08865585166768	9.2491396148061	8.15845011078502	8.17219878647855	8.2578517899457	7.63095371510532	8.18157363875659	8.53724066401637	7.73886628142493	8.00614302911422	7.29328873227931	7.41530303696131	7.4478512613524	7.79514031716389	8.33202402615699	8.04748874447779	7.44488553493392	8.21456215306414	7.94115872965039	7.77734180497453
ABCF2	7.11802028955679	6.29331860171646	6.99122356355859	7.40168949850813	6.99282073870135	6.92875604473245	6.85055099991055	7.36843352556097	7.64503154949343	7.15898752909079	6.85963935050164	6.00759386268253	5.97075989434602	6.01620568567097	6.32589209021577	6.45558634634021	6.03365548034064	6.34888252785854	6.64429935372589	6.03855604174579	6.04310324581846	7.09457149697419	5.94465789299277	7.04911560972546	7.19304511838648	7.12404351768681	6.89499931396556	7.23069887573431	7.13352964767501	7.04437860228562	6.14625935668215	6.56382272605241	6.73465383323044	6.76546659262168	7.08348213428895	6.51006193189829	6.9306258098174	6.28384458683679	6.51898470933931	6.60334019093092	6.6620055848597	6.21424732663382	6.84445508112928	7.09875726697537	5.89898393379029	6.67535239610322	7.12058869256764	7.14117428116487	7.23434956177489
ABCF3	6.99993136748981	5.79247665692493	6.17040071152324	7.08577121482823	6.91547666394972	6.68136960377711	6.53426022909229	6.87183397934984	6.88248893164474	6.58112781258676	6.65099588643513	6.27881840277454	6.02881060212718	6.2647005909838	6.60561999626195	6.72527866218436	6.74313281057984	6.62719272300834	6.46977290615283	6.20223060567885	5.78206321688205	7.28756890799196	5.78719890388819	6.94536025348613	7.28828989309725	6.87514056621202	6.7719260433314	7.34746749814308	6.99993136748981	7.38310121026797	6.01600334946871	7.64524144992845	6.25251842885997	7.05072352507956	7.67001776566484	6.50390782165491	7.18250042341203	6.93790889018124	7.29435966425457	8.16199242962768	7.4602217549784	6.92093199952471	7.48520761810992	6.0834172326385	6.39028696203293	7.12633816986565	7.12747469811043	7.36108452717596	7.57638559654809
ABCG1	7.65735395919894	6.92516270723822	7.89673703231615	7.49256251482271	6.98704306372468	7.52842713409491	7.19249802497242	7.61829739822726	7.25406766147044	7.12905779137225	7.26811597125099	7.18070635834026	6.62142921065569	8.0216464676706	7.31925922591456	7.41061717968855	7.62689398457421	8.02177201110027	7.07723032501696	6.87517131354191	6.4099638577123	7.27504910715475	7.74680051425613	7.47296518545055	7.39018498650905	7.23977454200202	7.58108004850031	6.95152055029834	7.30821454268896	7.26322605466518	7.8242325630935	7.57853151687792	7.14408220131852	7.36773154411181	7.29692818836124	7.36293264651251	7.93001545693707	7.83830598155999	7.82416979137866	7.32928073018831	7.68196674858658	7.62771629403858	7.13691681006986	7.40903847106039	7.87830411825422	7.51277814558601	7.21272934866443	6.82759035369535	7.23512315793258
ABCG5	4.97906580228892	5.03672828813078	4.55769547019487	4.14408952584095	5.20947207014951	3.5209669502568	4.50817396151279	5.95445455146398	4.78078039669137	4.24805035797918	4.72136787766414	5.49456133697309	3.95134219994391	3.14868615662819	4.82053273278173	4.45404477051987	4.76607125700678	4.52410147873149	4.20086591893071	3.64760068068898	4.75106306101836	5.11741810936741	5.32652492269979	6.24620059008758	5.41352815479502	4.99576865066571	5.62009852762456	5.03426938074375	4.77361412155889	5.18109494976403	4.33657102391235	4.62513820478785	4.66874504434977	4.60822490938245	5.52419006337089	4.17401730854258	4.68134971374816	5.61623294799359	4.78527731740819	5.3224378198808	5.30831571664447	4.33006931834394	5.78518868349717	6.45714604588053	5.84414707998894	4.82878447153551	4.89463223917474	5.57261503227227	5.35705081800907
ABCG8	4.80784596528267	4.19430568769366	4.88548576049273	5.41143704360765	4.73394304758455	4.79118176784997	4.80887028703722	5.43238821727233	5.27104805647116	4.5221171025294	5.47544766880588	4.11640981204497	3.80506342096743	4.02527362927273	4.85285921571841	5.60676951152254	5.63803977841816	5.33984833431795	4.54546784474869	5.40440905823621	3.98561909912696	4.61174525605188	4.51617983013732	5.24811463052223	4.49601586670994	6.20141674341665	3.84687092368988	6.05929209997385	4.73468283551839	5.202902206412	4.03218780111589	4.1104630551922	5.01999438200129	5.51870629401393	4.10532247749811	4.08612592906112	4.48448276251064	4.47147956690436	4.64293964726199	5.06680967996818	5.18155268539834	5.14180331064566	5.42830989917554	5.46036737630845	5.13144627957196	5.63671195392153	5.77120160650871	5.92423337974525	5.83221514212883
ABHD1	6.0264371675131	5.61230991322426	5.99515071135188	6.09924599789818	5.8988932831118	6.15053117593972	6.03284959148488	6.08978371299998	5.92435616994084	6.10696405474325	6.08855727092305	5.4844736320364	5.65214694485893	5.77998525658003	5.70376716088508	5.53196374345247	5.77140422310798	5.65576535509254	5.59121470339436	5.15023364700711	5.25257252230084	5.83546145522885	6.95942455007445	5.82768248238658	5.91509896889988	6.1723370724036	5.76060990840438	5.88123779659039	5.81025035452156	5.88337391755883	5.71899616018474	5.94666766918147	6.03527404817339	6.1190619717869	5.9378774907857	5.4328655992097	5.67231013993169	6.24606370381313	5.8218853099865	6.08384034220664	5.85406113970683	5.97817951453233	5.73533383063342	5.928063923637	6.11000376300346	5.76353184573667	5.98558486925845	5.55259193063717	5.78705963438803
ABHD10	8.85710621315278	8.2812150073605	8.70977035822426	8.5428762229673	8.51222420712088	8.17937249179921	8.31364579445525	8.69002750132509	8.32926644127471	8.35075388857577	8.4253925520787	7.9562795760725	8.02523191396299	7.92302708142952	8.26679069016617	8.13667241120241	8.16501243459617	8.11741218785486	8.25163627009204	8.38329952331453	8.45377222525432	8.12838970849499	7.94433815556299	8.5828432030834	8.48477835466978	8.23113459840208	8.20228733124727	8.58302094348485	8.23639844875262	8.42838542699229	7.88476640916732	8.44243648934359	7.77034807658674	8.03988455921149	8.61617773175781	7.88292884686313	8.18080261841393	7.84008657394517	8.01940066156168	8.8275056001426	8.23257976458923	8.01390711592312	8.35358406266034	8.34430874817254	7.85061700911396	8.03973279625334	8.34448238687241	8.38329952331453	8.57328760565485
ABHD11	5.91263524430645	6.10357536990306	6.69230462217836	6.2839723354146	6.55987634547219	6.55168656933469	6.32227197817257	6.45099535614988	6.46860539203174	6.43762141137361	5.99153412213688	6.3141628894847	6.58125179567015	5.8470363477568	6.76254977103591	6.52138843199841	6.22290538395253	6.21944254757255	6.26117140693982	6.2008440904327	6.51050907420656	6.55686401401932	6.61481777471647	6.63127801444111	6.7005212941324	6.36751746555291	6.41009354314131	6.04355735528619	6.53537425660104	6.83045498385416	6.22225316040135	7.0772846162282	6.57799740186839	6.35466798919925	6.80700183182821	6.23484712649786	6.22057889582152	6.29756817067735	6.03684684905858	6.30836011706544	6.63526531924369	6.36535235232116	5.97820724503956	6.06970681292063	6.27107579138198	6.30283975071988	6.43937636340307	6.62631573628883	6.57263841042209
ABHD12	7.29704896492924	7.86907081587704	7.39702790193027	7.55104635072222	7.4176005983183	7.26360415603117	7.72653637698358	7.19884916920229	7.39234051640419	7.36622556641833	7.43756896222789	7.87573370841249	7.6248138476778	7.78654134438805	7.97698225146066	8.09739846020469	7.67556254059451	7.64484823110184	7.8509967041898	7.71331554601259	7.98463374390482	7.80931469125781	7.65790824530686	7.77404503526796	7.72612163900818	7.35266617383476	7.8275276132062	7.99896844258119	7.98300864816447	7.60379424996117	7.93840484851597	8.16164391180664	7.41602797962789	8.18657728176462	8.01641790809323	7.83479314541203	7.90852001497411	8.12365899168396	8.16320637364867	8.0649981138814	8.10857099341962	8.09559223400161	7.55023718846817	6.97490759056553	7.80318841887829	7.98687671458812	7.56696721055349	7.53222401787119	7.78562384241798
ABHD13	5.98325044519157	5.44467763387121	5.97528373643995	5.67041598421248	6.26005100753143	5.4490239260473	6.08591255481879	6.51663459018213	5.8841280992954	6.16876094897937	6.15712901651637	5.36046710278122	5.69007735541728	5.72871902936216	5.82879128653806	5.65330861975033	5.32824181068805	5.70591219722169	5.24635228923435	4.77291113056507	6.15768462500074	6.12939339943395	6.0704809772369	6.20752808290459	6.35568735825958	5.53296561432228	5.47037004555952	5.83207116888124	5.19733328262988	5.71701540548182	5.47030731556935	5.80334979481043	6.56732938366687	5.9830532937939	6.2588591377182	5.99360089356966	5.47792452866145	5.75548681231052	5.836560843892	5.69583059165861	5.98006913854722	5.84963556612892	6.87937523905525	6.36745371213008	6.03543283558606	7.09117857015155	6.21687485143996	6.07117100712878	6.37552795800771
ABHD14B	6.84140725617316	5.7404105999384	5.89143955199982	5.67481727264143	5.25997882888869	5.37913601883385	5.48213136834032	5.91350697489263	5.54556084733211	5.70813670672117	5.62990114357394	5.22155041491673	5.1433952779897	5.39709021503681	5.55248133208867	5.29045653652163	5.47595386866554	5.39823916103956	5.28787140801544	5.38283945478271	4.33091811214539	5.79479404406854	6.54445067230252	5.72391939497894	5.76497506547718	5.73398416196302	5.40035322168462	5.72431769625989	5.56658272936242	5.95015069274032	6.73105865224908	5.22155041491673	5.77060107107065	5.85266645422703	5.42489853812336	5.02056529065576	5.92258747813436	6.09662981863085	5.42998453909553	6.28574250086341	5.57514620690291	5.79728725689451	5.65992310262579	4.75434684217868	5.80709159611797	5.5241598131209	5.8593801287031	5.52012318283124	5.59553616863171
ABHD15	4.60060013881828	4.43978201617201	4.68311344147294	4.29878094542304	4.90320947905889	5.03664711209013	5.6432559439731	4.65081460464929	4.59304092648475	4.83493572115772	4.87147684371802	5.56097926283364	4.70317134026962	4.66979925585921	4.71460945529861	4.69126420759445	4.14566992355729	4.46127232021245	5.1750157684826	3.34514975997483	3.60258129235066	5.42619373224265	6.8356593651706	5.39567378216713	5.53188326723348	5.1019842279724	6.00760659814192	5.17236222720509	5.405016106633	6.12952583384437	6.5577727478833	5.73089041227798	5.75960612330016	4.8636176291063	5.10584200374686	4.65029065700851	7.06154417911034	6.29903979717393	6.25826906502958	5.15767479172642	5.88555637552927	5.31142384660634	4.45215394110917	4.70303612797523	7.18662400219428	4.82681453272561	5.06797411054782	4.43628339805453	4.46113288253385
ABHD16A	7.74807293532943	7.7286006135478	7.77543459558611	7.73559532368861	7.89156641289961	7.6343947400297	7.81147830296846	7.87088615412659	7.799187544081	7.67171055605612	7.9817747699368	8.22366037766089	7.82647370827572	8.07615239699587	8.17527872635236	8.03291391490851	7.63837338249512	7.85214048194135	8.06491858297588	8.88147455215229	8.75163831219109	7.94280747755496	7.54131375783484	8.00496716017162	8.11901906097806	7.80438733534865	7.79017142688115	8.14507463936279	7.68643606294186	7.90273416786538	7.83129790663511	7.93034496512654	7.5295816698059	8.15380009672409	8.77804872206705	8.56824705327539	8.71955248585712	7.92859345648901	7.89606786559411	8.28256995481007	7.9733682834373	7.64249169267516	8.22041027219342	7.49096920891529	7.91456440077487	8.05548157523059	8.05898459250564	8.53334711123177	7.9425356917319
ABHD16B	4.99295166874557	4.69271163844042	3.9565776469003	4.58769134231868	4.30631948793171	5.11327068156536	4.93757798899797	4.39131316295227	4.10354813921159	4.68239423602929	4.33570055388566	4.38670834334982	3.94140201500295	4.74337189434968	4.08303641919002	4.62471814648046	4.18600047511192	4.48914385865698	4.3960483076378	5.05520361676727	4.40198533920069	4.21754638550161	4.37353826967554	5.19771409512399	3.8574509406471	4.52523666638996	4.76066892898841	3.78068946670827	4.36558119932478	4.02090031568662	4.09640198048893	3.85054371124344	4.09598204411009	4.12188777451503	4.13308125109581	4.24545767412962	4.18490719247046	4.69001825338994	4.96239043676144	3.69462422989345	4.0439606151108	4.51132808391151	4.36776052432531	4.64263060512266	4.05031758305254	4.52884232702206	4.63947384199898	4.19901126257354	4.11617519170634
ABHD17A	6.97200201221751	6.35365681365747	7.06492031225247	6.89749961845523	7.40041544601738	6.87249691114462	6.86645284277649	7.45032218197137	7.38551496726492	6.66208932293323	6.13531792756708	6.74918558160134	7.22400265866837	6.87207752680888	7.3392346723318	6.96008656314891	7.6319155993502	7.34045582083883	7.00644086708245	7.91414892247512	7.55309601389641	6.94357022122049	7.00679857725118	7.34426728436077	6.89034541508072	6.87929340435042	7.16385801098876	7.12560769260187	7.82520243879636	6.76149574533888	7.67722144244438	6.98140115527162	8.11795737481519	7.34996597739359	7.28836581937227	7.83310906700855	7.10941205634197	9.25609245303452	8.06381979100351	7.64087068840176	7.26486796173698	7.39860222550694	7.8318262443345	6.94176933554345	7.68597917416147	7.16613995516857	6.975677792572	7.95651907521907	7.94889614817518
ABHD17B	7.64088043912033	7.08828180048574	7.53118592065916	7.42650571815547	7.81700871091935	7.80147416344325	8.19421817233146	8.13723669275252	8.54432523904173	8.03386855263933	7.73410806602946	7.16422546339812	6.88987898112715	8.2639981933164	7.5015882341759	7.09006512042735	7.23799252668596	7.60992661579934	7.39565699543941	7.28558614900578	6.62763602013284	8.09692552525126	7.22194264721153	8.07653939823822	8.6482968600477	8.14836718584812	8.52306101342626	7.61855842677144	7.88028605576742	8.02934922662762	6.70201673533975	7.48341600055044	7.83350950589232	7.56775076014622	7.81773763446962	7.03271409356012	6.99164687977183	7.66135132468572	7.32301213538479	7.60943162585357	7.95115776690672	8.21187507395859	7.87233909389837	8.29944421991234	7.61718872856534	8.14731278945679	8.33345274146029	7.80375586367272	8.14201368476339
ABHD17C	9.00891686331976	9.49883821389807	9.31599669868708	8.62179154654897	8.35984203266472	8.5370181729656	8.48745950041676	8.34251236485597	8.22696721357426	8.30000181376574	8.60608425818004	8.0536915843218	8.62381547299585	8.28303483357626	8.16503344515863	8.25482939461257	8.47656429956793	8.52386588934321	8.1588240388196	8.10478520268795	7.86591168858043	8.24916401970246	9.03516799890635	8.44765615334187	8.04527043116163	8.40884695893769	8.22810223152567	8.35587837511115	8.32835783285708	8.10053171886719	8.42026999980387	8.1100296008971	9.57953944747032	8.23265039903709	7.60383264340357	8.6355024338707	8.21127773575806	8.53593172924892	8.5756476427013	8.05995442231902	8.12969568939613	7.96618186218225	8.23093896683362	8.43073288996366	9.12751733396567	8.10578583192329	8.32945399142071	7.89600342699261	7.79855865471063
ABHD2	7.34853232763581	7.4502308270178	7.23284420214265	7.20216434383627	7.04749642782469	7.1008377425894	7.03243976687722	7.25441081829663	6.85425885194838	6.72022954459471	6.97176475991511	7.08065097278726	6.62836375385084	6.76118699902798	6.78335838411197	6.61189248971649	6.62765819009915	6.69215297323422	6.43572051985404	6.82336697694814	6.79619060761567	6.90805548125236	7.44110020644786	6.72972858761627	6.88710753676244	6.86328867769665	7.01513781438496	6.96202241904813	6.85583681226005	6.76224708249727	6.77727941366019	6.68506953024924	7.11009696344906	7.08686897057928	6.75845511179236	7.05983162858705	7.27766314095095	6.61566013063686	6.92883659293401	6.87365316591118	6.85135665622097	6.6956251810566	7.04466027008389	7.23000804440186	7.03226598270193	6.98991825486631	6.93594089002002	6.95477214325487	6.70056760300195
ABHD3	6.30553836696797	6.74625126031767	7.59435733945358	6.5858206898398	7.09500891582938	7.29092034034961	7.80005327741498	6.83795932414153	6.9283063047428	7.21985455899579	7.17582343543811	8.14845480720895	8.25604542758589	8.54916779003416	7.91193204170821	8.13153477025443	8.14786614278055	8.22871155914105	7.91501358616076	7.61642575093939	7.62622164739436	7.4025568090632	7.44461379279744	7.56184907816018	7.23237587418558	7.44115010430987	7.59097333206267	7.09970196980831	7.38199420768983	7.30197812519254	7.93665757384598	7.15743986813673	8.07300006095938	7.44268030659476	7.08413976378671	7.97815516375876	7.73030142108367	7.56184907816018	7.66154151309856	7.81253231283919	7.2899934377966	7.32346112453961	7.02037699886371	6.82911147012235	7.99829821976603	7.22688763538486	7.16294436838575	7.08332018679247	6.96807042426697
ABHD4	7.1258223104301	8.4950093165889	6.72662646580127	6.62101205931331	6.51113477533282	6.59349486177692	6.58439458829665	6.52127714080221	6.33809527618293	6.32493109265436	6.95425019618138	7.90067366394283	8.05176207980854	8.73291717674241	7.57265344829958	8.19494402685933	8.36888136660129	7.96527590598981	7.77242919776727	8.44518289436872	7.31039197297286	6.61021558837102	7.95301951142552	6.35278156065982	6.52847976228317	6.52062054823627	6.67364889668317	6.57637371320131	6.96041072567321	6.53118074533854	8.3948789502824	6.58012922371107	7.88556954783306	6.96448209700068	6.77410009799348	7.39229940848135	7.39160302242656	7.30869080132473	7.08516082610956	7.20042764073552	6.71662089044978	7.12507618251426	6.62260628596017	6.43592508141557	7.57572749531286	7.01615891645215	6.4376784820178	6.78347643880261	6.62575245867198
ABHD5	5.78982649272348	5.98487768554602	6.2529255594625	6.10919869297585	6.5958744881791	6.93927768600559	6.60830788221493	6.14739933022282	6.48341782593571	6.40844564002942	6.38494327590345	6.35102020472315	6.15203578505246	6.51208366172341	6.22834006258345	6.11402267526721	6.24717848940693	6.7129142569225	6.26404302803412	5.71943256346904	5.78771034231483	6.64868286804833	6.84091953232888	6.78363797585101	6.72776610856821	6.7187017423793	6.82490695035972	6.45680185929863	6.45671294541592	6.57152501724326	6.57708940968525	6.4032369031183	7.34446633262353	6.54794182231483	6.33810829233671	7.03171902494154	6.47668138685792	6.50243893037278	6.68367937228542	6.72701438210524	6.51977552088639	6.46382605603321	6.29384696152059	6.37173875601207	7.07408406513173	6.68457982742493	6.44519617268009	6.65773915115698	6.41473104322943
ABHD6	8.30202576511744	7.69717006352817	8.56598083111153	8.38569224605275	8.5132371911954	7.96359352688367	8.687709389879	8.52090002744868	8.58555901759089	8.00237867060958	8.03564939800789	9.13868087818461	8.58555901759089	9.32653118108624	8.54014715502266	8.16128417482204	8.33959056199969	8.52453613467299	8.8108300582695	8.66402828926692	8.17397107237153	8.26061569827151	7.87394997826346	8.46322236317714	8.7768847464071	8.17658352883821	8.85203788829457	8.66511704365866	8.00461712747605	8.02357059610468	7.78598111674198	8.35519327124714	8.10855992747778	8.32343654963785	8.51404752366254	8.00644834033339	8.72767471012114	8.10381428810618	8.32267054304926	8.82029224815491	8.29931219024033	8.00187307855744	8.54984482613785	8.27326381067727	8.03279037884181	8.71299591840459	8.24146137800573	8.53605670754328	8.23303946108238
ABHD8	9.98622728930246	10.3540550967562	9.95111488281412	8.50684908953256	7.48322328576128	8.47060380767516	8.54668367948997	8.23114760441819	7.29884277198139	7.64655923748731	7.55945121653523	9.21924150131694	9.57548033024282	9.06311332891924	7.67141295276231	8.49136795503371	8.16955956405717	8.21540175844697	8.0149613342371	6.96382124056169	7.28018285649647	7.53987827080236	7.2832203084761	7.95981834523315	7.45183254310915	8.00664759935045	8.73411510515487	7.65802034691416	7.59367302595125	7.19711056383933	7.80150518152957	7.32360899787146	8.42498370172404	8.54773355210923	7.20134146076222	8.43111693193993	7.3097497819703	8.03739002322703	7.93609750532722	6.69140397235883	7.49466420533006	7.19925068879396	7.96866374638211	7.69552637324169	8.91434548144413	7.99978753424431	7.52010342648888	7.70047064514945	7.4705261083575
ABI1	7.43070664385891	7.50895518896073	7.40821729148599	7.76866735661253	8.21726562940377	7.86468864907391	7.91876317827426	7.67267097181086	8.13042167737408	8.0493495093958	8.3375243390822	8.02196240539352	8.32450216172651	7.90127347250216	8.46392391904208	8.21194218322689	8.45986397051161	8.22624597289058	8.24608379167222	8.64747525634115	7.7617701992094	8.05457332493389	7.9295119655995	8.05045450375322	7.91883563692065	8.2364943426892	7.69946934931122	7.96423550754864	7.87756138047142	7.86101137276968	8.48837871219831	8.32350359100596	8.05558548165063	8.36979108005222	8.59747426166746	7.92553806171161	7.47257641980815	8.25678502801077	8.52359587867597	8.133528341838	8.36646251098373	8.40866967250522	8.30696490496772	8.2740732081726	8.22831330864536	7.88489102542019	8.23270611408268	8.18544722630828	8.18957057615435
ABI3BP	5.48849185640727	5.33655410919804	5.81197241371718	6.18823583265786	5.51257943899903	5.54070248148056	5.88686685357714	6.23602950680304	5.77040777293215	5.81753979855773	5.67336300965943	5.03343265566001	5.16722871575764	5.26379363483371	5.32925511269133	5.21878663350754	5.48953797636393	5.33291206194153	5.09098117487112	5.05313011091228	5.27528009156578	5.26844007646456	5.51372689251274	5.25193462825952	5.8211132966433	5.50813566448229	5.66552456098134	5.72911732883091	5.11775707712357	5.61424382031397	5.31865681478286	6.0545828316996	5.5894290204304	5.43619181937187	5.38029444106102	5.03884804016498	5.13337734690375	5.61878892838776	5.21532042977651	5.46818639981267	5.48153560575531	6.05187066884901	5.14774286881568	5.99614615366489	4.98183301232778	5.78629925899738	5.6429480405492	5.19133120034308	5.93155197183972
ABL1	7.97516041202582	8.56725548755707	8.03482612627392	7.38661947425126	7.03537725893295	7.569408224981	7.24446715677386	7.62059097494715	7.07820897252201	7.12406711224836	7.16751097131593	7.4771510411184	7.62139837372484	7.97137935827278	7.27131448541112	7.31141001425356	7.65008477735573	7.50317513962939	6.99668016588193	6.86871273673415	6.84229021595051	7.10158395870358	8.0264038488282	7.12511725837098	7.19899688508777	7.2665386952555	7.43809510416619	6.88030919957059	7.08210612283132	7.15260839518392	7.74255832298228	6.79779357220222	7.56000440392319	6.97303868533255	6.67747268441964	7.39249290457525	7.10380298606318	7.20961444287021	7.33504885624484	7.00684653022978	7.1328244865724	7.44920343375467	7.07110597412481	7.39971991520301	7.85507699447196	7.34582472751311	7.15134188729734	6.7640780768384	6.7743763690911
ABL2	6.7444655960888	6.12670507996039	6.67237822319657	6.8153691812399	6.95385467847748	6.43274071375115	7.06317394267538	6.77048684080131	7.00353842665712	7.02411778145522	6.91290357344783	6.60528219413818	6.48910314500757	6.46691154197997	6.61294589462641	6.72447371804283	6.64063681010811	6.65152058993694	6.79136214253468	6.69191513804352	6.84416437633087	7.08917751891414	5.87741616673007	7.0773131387923	7.01117562443474	6.9247944562803	6.69152201450263	7.20752095607889	7.20645643053556	7.04733415596021	6.30755516012745	6.88686907738001	6.56364201863235	7.01932962506948	7.31621298945873	6.80321768841965	6.17861505583229	6.496718257193	6.93709171400897	6.87463365930945	6.96000330734181	6.71416858072925	7.1574750041874	6.9694382723233	6.16561105915369	7.02165302936736	7.11284443949971	7.06033815263881	6.99617950734104
ABLIM1	7.97052764086733	8.06819487578747	8.12264628735951	8.26881410358332	8.47878171471682	8.93869588260126	8.2198753168107	7.81074332003827	8.28132925177661	8.26879657536456	8.39166646748906	8.07641268901523	8.02577658639287	7.99495321370674	9.00141769205734	8.50910845453813	8.693820823811	8.73028536156744	8.58561912941724	8.42003881091884	8.33118827003402	8.55766162049807	9.21799928440223	8.4292586539856	8.68324254379049	8.89074451881869	8.39376985374003	8.41822464027738	8.73453887598607	8.46194001786008	8.69727388290635	8.97731639126495	9.84651738852085	9.26376254220984	8.57257229192163	8.61296022931009	9.45397000806338	9.50387868960728	8.97918314656268	9.17265962521461	8.66225250182766	8.9001104303751	8.14633275364129	8.18902857316624	9.35026722315086	8.33514380473377	8.66865614441395	8.37015642170307	8.32664846137567
ABLIM2	9.02265593339201	8.30142848148113	9.04671810096899	9.1412260463545	9.10450332436268	8.72666965946985	9.01748688990804	8.97922876388483	9.06813811286966	9.30671288344097	8.79272625296812	9.02890561314442	9.26699950057627	8.31113349570183	8.71910610612109	9.32806265398419	8.58247045634117	8.78815245996201	9.3371372970483	9.31309944378737	9.50211083190727	9.34231534583452	6.85443760692265	9.30995479224625	9.17902490196363	9.12125408705352	9.01884128736447	9.11266753137064	9.21419510984981	8.89022395869628	7.32908907722474	9.31841167157691	7.77475247962629	9.02623464050095	9.1544476310987	8.95042890680102	8.12091809867286	8.27594707827162	8.93581600286122	8.61038869433598	8.98008336706711	8.72055055659988	8.98342433419699	8.78892151277304	7.9679117099565	8.84008333637149	9.07352148254687	9.25047116885068	9.26267155232122
ABO	5.67142422035226	6.05049694473019	4.8629282603622	5.97490929687369	5.22956290269415	5.84940430481941	5.30754328275187	5.00734821300712	4.60938115504028	5.48528615669907	5.7899366588185	6.75391895788412	7.3223269311841	6.53290063429769	6.47328859928465	6.3910899973722	7.00972471989597	6.18215909680225	5.4868847493335	6.00072398954456	6.58417936060995	6.07128896247869	6.38827441163542	5.2174961066794	5.52253852183179	5.51528813072207	4.6461590991331	5.28695753502072	3.9918190366067	5.15447030287928	4.93767020114758	4.72671785440765	4.81051504895453	5.01860024245335	4.61201109776144	5.64725968782015	4.91752793395372	5.78509962691174	4.85210939795239	5.27389032942185	5.25537759536503	4.53794984803329	4.61053626713742	5.21887811579562	5.26720718085983	4.97026086388828	5.71893851884795	5.40940973081828	5.9082428272674
ABR	9.01778500130065	8.65875886095976	8.84717618349102	9.30703671448719	9.33745416050806	9.15449266559642	9.0840645790404	9.0256697678333	9.08780083675676	9.33984224570848	9.07057171195934	8.43427513814662	8.60444199306535	8.29162511565385	8.37932689469377	8.86941174506941	8.41465421417491	8.42635694584912	8.41102937567474	8.68654681347847	8.40699228607466	8.88606148994262	8.65841346138956	9.00668021942002	8.59253127885425	9.06530529700726	8.9222801631533	8.85050390408134	9.02386477653096	8.88258892437125	7.84010616997672	8.86394106155429	8.09398599599563	8.89623035040722	8.60499908914632	7.9398486523133	8.28049062198223	8.05289087508953	8.90355059291115	8.82395270486239	8.69063589871278	8.42269868158409	8.76566931287147	9.10196964708272	8.32622078228198	8.53101301561984	8.8690254917866	8.58816735955333	8.68270285051979
ABRA	4.82733062616788	4.97606509640601	5.98045709008789	5.57518097179303	5.7670383131586	5.29564969619751	5.5211015234241	5.30149036188654	5.33169555634408	4.58282202840845	5.50705408295303	4.65393319898737	4.69102355774256	5.19291579733507	5.44110145652282	4.86092511202891	4.39127377336584	5.05080003766791	5.04943579458726	4.68125003504758	4.69605420410246	5.44249767405068	5.11178596663262	5.85654544902816	4.61351749772309	5.23540983766753	5.80012120786438	5.32521540171099	4.74736253371381	5.59124280243787	4.81417847021848	4.78231060450641	6.27476056029108	5.82566879117937	4.12633350384384	6.01750481624681	4.89887878085858	5.59270296886013	5.65463747309186	5.07993941721868	5.40977715641319	4.54468717104464	5.00847652772053	7.52989616893693	5.0567579429967	4.7213566499889	5.27474906587598	4.84035488432847	4.9216872198632
ABRACL	8.0777178225523	7.37201456315413	7.39519523952896	8.27920994363362	9.15884998647015	7.68844839488257	8.25288340811411	8.16980884204954	8.64539926185423	8.50658547721808	9.05300015444999	8.75013028682593	8.17782591165803	7.07697005943643	8.05863210568349	7.50873529864906	7.4739957112511	7.31609306702971	7.90758686870856	8.07315459829847	8.61949070761967	7.67616980179736	7.19487849439181	7.96858699458104	7.76172397112382	7.60746059252636	8.28715473076426	9.37575398891565	8.18070463990631	7.91758070695042	6.97182105317978	7.78740310705912	8.30664271533589	8.7907876092583	8.27920994363362	7.6008263181463	6.77635980492428	7.34491491939327	7.67074861595862	7.7426036843743	8.48641866589795	7.94433150918775	9.45781031485746	8.71051006081488	6.93891681217591	8.30664271533589	8.52446439097844	8.75013028682593	8.03906241048472
ABT1	3.81126908142723	5.33615303330288	5.5658474671944	5.88305481042118	7.18773952527353	5.29508418910321	6.36419099041496	5.78652415937247	6.43943638262852	6.76884963586028	6.79792819496359	5.02497548662743	5.13855590723514	4.8709499938771	5.06640627263798	4.84537533953863	4.93737786750664	4.92603445713609	4.92263066393597	4.38532419525059	7.05868031658382	6.90034232566139	7.62271657304664	6.85638564786433	5.60998896634169	6.32556332821628	6.14075737976258	6.14419197652108	5.89110224004591	6.41155146141214	4.81863014998201	5.74053444672285	5.05119701569172	5.62525212951509	6.29388186843053	5.27907403963929	6.28112919526446	5.86817669172744	5.45788869598961	4.9550052037851	5.82760840535132	7.81091091292128	5.15334161525377	6.34277481645672	5.99732061020267	6.64933953026594	6.84623587538071	5.7776373327821	6.46712108071549
ABTB1	7.91611116382779	7.8875733028693	7.91963115192973	7.37477587544525	7.13060426017555	7.0475103849201	7.25010573837857	7.36508368975513	7.06065847994079	6.91402995983032	7.00358058586207	6.96890310974152	7.35132630336598	7.25885086154944	6.91578289435563	7.22987205175745	6.90642630765455	6.82867920852556	6.81492073605554	6.24065221743079	6.8001326589201	7.22247258278537	7.82177635156061	7.35115470258841	7.34950711790756	7.30117000267623	7.44208247916421	7.36573208003494	7.02000973119313	6.95357633649421	7.12424199843499	6.3833947401859	7.65463502204525	7.08387997503721	6.73478534509188	7.04372104876223	6.67008859370521	7.1540951033279	6.81134970215268	6.66436060319314	6.94403728820686	6.91594797864797	7.23250579786889	7.13486604151217	7.55707237743035	7.09212550100755	7.26221988441035	7.19903930191917	6.90032470532296
ABTB2	6.24308723437357	6.45648456768463	6.43074551420514	5.46444915091787	5.59714412062901	6.57222220917242	6.0867393995263	5.86082141218833	5.58175848159677	5.81142244563911	5.7433535030036	6.98861060184533	7.1878768283036	7.55846422452622	6.37610993299676	6.41811209324074	6.86449296731616	6.68271266410067	6.80911382911378	6.75310742482168	5.79511000333947	6.09101749521689	6.87303153886337	6.18050158407295	6.33823433787114	5.97955794941969	6.00419752525877	5.88220484270771	5.78982052917837	5.83235480840858	7.12524536643463	5.88510859134778	6.98242956408479	5.94116785514182	5.56697544088669	7.50026943685367	8.21257589330439	6.0261800301335	6.69852470311524	6.46583717556176	6.06878126473283	5.94893820192746	5.69504344219441	5.39038241679521	6.74276105830802	5.78982052917837	5.77048804733438	5.7596976610044	5.53169700928987
ACAA1	8.80057586136935	8.0548040756293	8.65191432606075	8.67997009566877	8.51764690231183	8.6534897642974	8.33958259033414	8.55079152901165	8.18454266710395	8.36392893240088	8.43555463281162	8.41965287549321	8.16897250342749	9.03792322152964	8.87133499706246	8.60253487465106	8.77009430005177	8.67333969657929	8.36875251457911	8.49833194110562	8.40731464451363	8.60434611281087	8.62133991852343	8.3018383913831	8.52997481704478	8.47962563845107	8.81544746777343	8.63144541898055	8.64127680202699	8.76886224545324	9.40061297834708	8.39317254412184	9.40631786273814	8.79261319271398	8.54630543547344	8.81154940029362	9.01489883278214	9.10299663157545	8.85465215249857	8.70127019747813	8.75766911785052	8.90741385905615	8.24557210846748	8.29528462726864	9.07390923730359	8.599475370648	8.47532523735236	8.39814644875109	8.30101603915106
ACAA2	6.85184442143713	7.00708859517123	6.64458161476016	6.5940674722942	6.57836129147829	7.22720429898057	7.31717807772229	6.16414882207245	6.4741088484662	6.80318465095433	7.01084282373337	6.73940475117861	7.12828055130879	6.90725165676811	8.05134318934059	6.92230530857485	7.50089036021305	7.47421189536089	6.9033207380453	5.59540418779775	6.29509897341954	6.88148813205482	7.899426388731	6.88063617058708	6.94445105851343	7.40308098513869	6.8184464822573	6.84808494465239	7.2935838183478	7.17918831046929	8.06957026640909	6.95103407905367	8.70067078272904	7.75286277516716	6.92230530857485	6.93372893975416	8.16541680623334	7.87446934088964	7.64807851226556	7.19125747302765	7.22171290873986	7.71667453097492	7.00161644841336	6.52080578369889	8.32470036195718	7.22771337657218	6.7018484702969	6.75394582657868	6.67007748012116
ACACA	8.62912102626879	8.30875521434105	8.66655946098023	8.1796847910776	8.56898461680397	7.8924402870662	8.99322205514336	8.38463163474263	8.54413585725988	8.36331047339959	8.25401715802182	8.2961460926566	8.04788796611741	8.3011982977979	8.24022179879458	8.87604123243184	7.8341085143878	8.08868286967947	8.48096190182481	7.68335133525991	8.10266880477425	8.0398876689845	6.54147129795401	8.77981208723855	8.65296245622735	8.02656291547095	8.7692681856696	9.0035598236311	8.15072892712302	7.96213271503154	6.85492192840274	8.10788436065915	7.55280297669724	8.46350670808026	7.7493294784601	7.66034999483986	7.83016476072092	8.19658381443322	7.39278536612868	8.86357601497389	7.93920527137644	7.61058635759355	8.43896131420285	7.72611422635199	7.26408053738661	8.05916305672914	8.10394838559911	8.5258561311905	7.99023682153735
ACACB	8.94487447427518	8.63780762232537	8.41390053377674	7.75690980467006	7.30987291299874	7.39157221085902	7.63944071145344	8.1054783209191	7.62600442847724	7.47149084069163	7.42858492960873	8.17352257150878	8.12346710108344	8.47223238298277	7.73652195014859	8.48808851681333	7.62367868293388	7.33342001724673	8.06772009256276	6.59194716179724	6.02108112446178	7.74172218519168	9.59226523951266	7.43893162523148	8.13065332483276	7.74751027289182	7.92304600943799	7.45486108787581	8.29327830156808	7.8079161053806	9.14069784929734	7.79990615462328	8.81175212361277	8.10568975233214	7.02967251626684	7.18211945365108	9.52152982145768	8.38698397053608	8.84815987964888	7.75549455856432	7.83761183066309	8.61860891673386	7.63407059799179	7.56296609157417	9.02537362388346	7.66330924033513	7.70966527210584	6.89943932086691	7.12866519270756
ACAD8	6.35067705667488	5.20744518719094	7.0960282100801	6.96250394090745	7.54013953075599	7.3532760335614	7.5818322859422	7.28263751838343	7.63786360540335	7.57047177560914	7.15554596126563	7.19271530959154	6.85463541869088	7.14487291634301	7.36412238909169	7.06413328124775	6.98894536261832	7.20729939722735	7.61957067076331	7.18361072566838	6.8553199955912	7.29675077886838	6.75125564121308	7.77204934339528	7.36846959683419	7.36515069869723	7.11739740800636	7.11146151969351	7.12512417259851	7.35083235399319	6.7841095554079	7.12840840861394	7.43237788341415	7.21525435411961	7.46529245632165	6.96253571451886	7.08264574265751	7.17536980627346	7.12827264863793	7.56359423299459	7.50132084314704	7.20498281210476	7.34454984446499	7.54834578802937	6.87995898698225	7.20437044795765	7.15650494662809	7.5913239302225	7.17516472205438
ACAD9	8.54579171075748	7.40835493674821	8.10470115994921	8.71163409797339	8.47778726188398	8.13951480023643	8.09078855188927	8.3759725446326	8.38000744569485	8.33384469021361	8.62446616334977	7.56949707719981	6.98194787729609	7.64736699682821	8.08451594792556	7.86060800004784	7.84496396363215	7.78388369865128	7.76214601332279	8.47731769606665	8.17946154437689	7.97188133298113	7.65599354799995	7.89545681953309	7.91726180419697	8.21353642150524	7.70769626240743	8.12506073843272	8.00633400410583	8.17834192816098	8.20174374250984	8.26862551610673	7.6382754684302	8.23568249143708	8.23013335532874	7.62188960979495	6.83948130241309	7.8228331890038	7.911403702958	7.84432003135496	8.064370503691	7.80460577582764	8.18395530454401	8.45641207524834	7.73438809653827	7.91877450971272	8.26482004459693	7.94391998866012	8.04212807334714
ACADL	5.46409536397346	4.38577660030067	5.01734529691669	5.56798942773719	5.49013233750852	6.25581812153067	5.18591878238004	5.27201890653026	5.4931180710897	5.98175875468825	5.80341925304437	4.7012748516589	4.39852835006239	4.61376360270374	6.07984913747069	5.54527376014547	5.64129908223775	5.1534198897687	5.30435861738007	5.14783131927596	5.45975443431436	5.77602278122162	5.71976708625394	5.81567194647263	5.7920915347169	5.94285387172765	5.02116996140325	5.86549583783243	6.34701636425971	6.08517527316739	5.4928642407132	5.50967727649889	8.18496340059686	6.09190392924948	5.63405416098312	4.65793869263401	4.69227032660786	5.82168643573271	5.38913796313054	5.22773626135571	5.77080420076921	6.13007743654898	5.03042401462101	5.77791575352093	5.41470169359077	5.79626037598516	5.61230218838014	5.29271683773931	5.68362422196642
ACADM	8.57226539012321	8.14683211553903	8.20839177160357	9.04886607338405	9.66555328503396	9.63670625625019	9.64855328021529	8.43970642452157	9.72181327458768	9.79461077771132	9.74807345866298	8.72448023379659	9.07318482964278	8.45927083977173	9.7795159607233	9.44946115191146	9.48799633692832	9.35924602127438	9.30545725361696	9.17723500632913	9.62175294777857	9.58609280164386	9.44797013534834	9.42453149303312	9.6993997061596	9.39734114931948	8.93640994568036	9.35803974745769	9.47574031883653	9.55726475570984	9.62488339227569	9.7610249393415	9.65203922171703	9.59992439626589	9.45219123084996	9.33368129978582	9.54230972152462	10.3029456086334	9.74867918414174	9.58556818470498	9.49633498511468	9.76909437620396	9.68234275279164	9.32516835452437	10.0361951523506	9.51765445111102	9.18479190624802	9.70409192147804	9.39769837203773
ACADS	6.67016632056125	7.29439243742477	6.38323566444116	6.34094201838866	5.96241388621879	6.15936759602615	6.24740911145709	6.26117755843088	5.96530128748423	5.90005619261458	6.22917391286126	7.97158250451383	8.78660722496367	9.00674492597199	8.06697817283224	8.05479876548104	8.70237601338386	8.06140200025419	7.98291410109078	8.77742422312032	8.68616587138023	6.05057651747462	7.47873314522782	6.0731452402851	5.85668703803703	5.87043126184584	6.17096322510137	6.0969444998765	6.12586938117736	6.31446125443414	8.67403491035899	6.54862416796501	6.17684460955816	6.86658954305559	6.62930426355898	6.39275779059422	7.47022112505437	7.49111360484834	6.7824406902367	6.47289528729266	6.57794388685502	7.00376532632896	6.14031123213755	5.49943895630079	7.11957143345828	6.47365347235649	6.12000253061956	6.3556672803791	6.12849517226103
ACADSB	6.58769978869915	6.65271509994444	6.09251477283803	6.57041523034369	7.46433784011363	6.69258610152785	6.89427835128073	6.27533672493679	7.29877286829557	7.08398103303196	7.29418801336681	6.64045664571388	6.34100701545761	6.31523530459495	6.79789297999662	6.46377081524909	6.08108366085025	6.63592694693466	6.98418976951507	7.26932637897121	6.375321034977	6.91043220857105	6.21299648694316	6.51860981690816	7.19066681523871	6.94827622165964	6.38620747998827	7.24385113241221	6.99410408739107	6.91173527260343	6.38435974897939	7.61738236599093	6.3951565652477	7.3384163507622	7.30263379876188	6.76784666754625	6.50577222310766	7.17374766637381	7.10517478348457	6.87578035763586	6.40633258004395	7.1918940395655	6.84621666149378	8.55756030165107	6.06499874874683	6.68862175328118	6.70494107902006	6.84853321977357	7.24851872156524
ACADVL	10.0775101389563	9.64980694168659	9.7019802495408	9.18486787363584	8.34392645168723	9.65507586559348	9.17453035076256	8.85280660645216	8.30125534950154	8.45576824394326	8.67373500821918	10.3441690927807	10.3945035688697	10.9156262233006	9.93865093774301	10.0965088807196	10.0444773122101	9.8822915945754	9.65941497939916	9.15505725465904	9.19587440621608	9.1910892859391	10.2559902116574	9.53253369774175	9.23120152048851	9.68954687422393	9.61446848826659	9.18209356219562	9.4829249270976	9.82118303843145	10.5577986331089	9.50053840299869	9.52112273556463	10.2506702615865	9.36700671128807	10.0990715280717	11.8701840141009	10.4243160777044	9.94067686544323	10.0377475281238	9.59261417117216	10.2698636587164	9.1034301157464	8.05500686131363	10.2312840989477	9.4586931687281	8.92816658124096	9.07093589851	8.8394320818865
ACAN	6.29870065414566	6.50403230839803	6.13160470074715	6.0175928520939	6.02798575558704	6.09889186192546	5.73880582717268	5.9814918745078	6.04207362351305	5.98846073410512	5.94379801472803	7.77122558321297	8.01256355606862	8.17712656565097	7.23379757619704	7.45741147054523	7.58754472320369	7.50206439761375	6.96334706996975	7.32105030963773	7.79539300075795	6.07388556994651	6.30130540822466	5.82836628133248	5.8357268332725	6.12431922317281	6.08717046856997	6.32589063093519	5.75396432083541	5.80496919206149	7.03269293514305	6.33907434237012	6.101552105753	6.15775016462279	5.46754582343712	5.82794521206407	5.894898489844	6.21565534928621	6.15349051039586	5.88021002699251	5.79055164974704	5.80999591045955	5.88950619192608	6.07369625198087	6.45425147574291	6.26803440781462	5.98786013917964	5.94753867660088	5.96700252193053
ACAP1	6.40400246585295	5.88453949017837	4.98034303980727	5.92917687787344	5.33794328284954	5.24646706452176	6.05748102913916	5.43833266038829	5.9513881842606	5.12578145697251	5.62885591300015	5.41205256244699	5.28947574240117	4.97814159686962	5.64328759448028	5.80096818212806	5.49122098462202	5.29871106399326	5.49684092838154	6.03371857054661	5.30653245069043	5.83512932646673	5.49862475341774	5.59773741337205	5.51505503485482	6.08684553358117	6.02239515944728	5.58834101058941	5.36125232772052	5.53981977641085	5.49360737263031	5.19197389435246	5.72479467690343	6.06102481533147	5.46149255600874	4.87422633104863	5.47134237251296	5.39637399323253	5.0863404291655	5.40025783971602	5.85784177433563	6.21397438875281	5.8915137091326	6.20644533458665	5.50612397773379	6.16127697555974	5.38054627476754	5.50416713956699	5.72956148695
ACAP2	6.3116524568311	6.27557152332395	6.73335077783306	6.83482450921574	7.59715995355371	7.51551575256286	7.4382374008982	6.93985114890158	7.68512966644632	7.47478414367767	7.44139718991104	6.67214284606326	6.73213136629853	6.66476110421919	7.13103915274452	6.63897099530455	7.09682887367173	7.13737059852235	7.1680962088669	6.83808517412194	7.21059017894799	7.36582927802657	6.96868385277647	7.48764582008203	7.77955840345249	7.38656965839674	7.2317459306438	7.10509031264473	7.55952879492055	7.88941818520586	6.66292753651033	7.26614312681312	7.04799455699868	7.43787988486435	7.56089061948101	7.22073265663849	7.91380048202041	7.13326583974371	7.79032987200752	8.00108038181866	7.49313613892546	7.16880827399655	7.15223792504191	6.97320249941173	7.03111416301884	7.02807601846565	7.28863251715801	7.22644697930396	7.44489224292242
ACAP3	6.60120142917188	6.01019814285221	6.0480373476067	6.16990104633591	6.09195445764748	6.79763661164284	6.38063119040202	6.19767605485096	5.96208422223385	6.33018118104792	7.0295409553544	6.99612266271319	6.49871232684692	6.89560293752011	7.23166695864091	7.29671073163776	7.25483769924075	6.58905920051053	7.24731332040587	6.95917986410149	6.19436206850491	6.5813243020512	6.03231628532984	7.15413461824573	5.30459748032439	6.952905021102	6.87813659964708	6.93416198357107	6.68767066717238	6.56644531827212	6.87178705613569	8.56770598681526	6.32774322797777	8.41343584783328	8.71818677255729	7.14690904145844	7.14512981108413	7.19714174023247	7.66581954284027	8.22233156552964	8.25164133001642	8.36660541782845	6.97337975231786	6.47858393436804	6.27922185002179	7.22949385284022	6.49672936780379	6.88720931636495	7.27161135963981
ACAT1	7.76053655544959	7.74279799893299	7.45263579082736	8.47678422840565	9.02591103470564	8.42194807082171	8.95626541703189	8.25270031362082	8.88358942242921	8.99368293587581	8.84492760027336	8.37527062035411	7.65118576568531	7.95140368078853	8.82208804322865	8.10948968360345	8.189300326912	8.15399362234271	8.74931719863191	8.17064542299514	8.16919052054386	8.57783644750303	8.92299396826739	8.48847489208054	8.85431453443146	8.47596273099946	8.1169072746645	8.73819241966736	8.67357063642486	8.90207552550918	8.37221612901991	8.65770978826528	9.34920965090626	8.43026754063985	8.88087896327687	7.77297315806083	8.69524144862748	8.48583356088997	8.40030619590541	8.41055642577217	8.34774483055194	8.01640325638026	8.48762445738802	8.70783881394052	8.43107778465693	8.43604213688851	8.49185733932641	8.65268595383404	8.66102632280341
ACAT2	6.26462759586012	6.15664629207936	6.35770542764718	7.25399775808636	8.32660259372826	7.1444634270874	7.67121113439431	7.28458520804075	8.06260193988649	7.99332255346627	8.21548529282694	6.819637204652	6.52210274073493	6.8393734258684	8.02863495898041	6.9714446171418	7.25375821661312	7.28385261036841	7.65661108160005	8.02403376651517	7.63970544212582	7.2616910317354	6.45433046941721	7.21465706346383	7.52247184894098	7.17262551962518	7.48384379020135	7.8442798488135	7.20408929213586	7.76532498305315	7.02432938589736	8.10615656825918	6.84384686288125	7.71699948700501	7.93029719567668	6.74468867003166	7.29884391423563	7.26820456362871	7.33874154278346	8.03142162478582	7.75265922765535	7.50376565605953	7.53905809978422	8.10827651029739	6.53503598411119	7.83484391094661	7.83907381412832	8.27946282797268	8.24962594130112
ACBD4	7.37666823234673	7.96791432828544	7.17322368121329	6.88058621534501	6.54610018009859	7.09768977457898	6.55815535318222	6.91655965854595	6.43638874133016	6.58969904248169	6.72503822821181	9.16182304038047	9.58551879701609	9.84399553740462	8.19114751446275	9.14368625936599	9.55541567809108	9.03793398817671	8.8329288191376	8.01988530549479	9.09982569336486	6.44438150595781	7.47209401490174	6.48497677911015	6.27296803710053	6.55236426027688	6.55248910970933	6.58904118201069	6.71048366552849	6.74041631695919	7.47146736678885	7.17939892621848	6.3758007523309	7.16471711315209	6.7214416041769	6.94236747680445	7.24019579792204	7.52883808195181	7.00238884145642	6.69097834265827	6.88744813222869	7.20282260050724	6.91071334377626	5.81933002523171	7.1385419494481	7.03066963885774	6.57051304604448	6.92904940369254	6.74452914537828
ACBD5	7.01565791706951	6.63516124877825	6.98087755716592	7.17613069832667	7.81454144209456	7.49292513224832	7.95639277644447	7.25063524811881	8.068876634954	7.97260797593021	7.7027986890287	7.37529105995941	7.14221808846787	7.11697359797547	7.35590974544536	7.14255580740423	7.07404107819157	7.41468691199316	7.51287869273786	7.15462456883807	7.52835747732071	7.4027870100275	7.5486206135019	7.49374597688529	7.69110048031669	7.36814736634738	7.54930074191539	7.71811799522494	7.73089033777619	7.58596200867285	7.7621199583073	8.12863412452539	7.48664918868109	7.4334490751239	7.95271539247085	7.86473491901006	8.38993946098789	7.75898667706446	7.92375599367856	7.70411673098864	7.63998296686701	7.69664469952182	7.52091358909859	7.63300813272316	7.80377665099831	7.77543640358933	7.67570612546792	8.17025798343092	7.64762854834278
ACBD6	7.28649423897335	5.48802474752831	6.57587888583362	7.56165219997913	7.86606028605183	7.01591668523764	7.00672251821737	8.10670954762481	8.15624909809922	7.83569099998527	7.89722261997907	6.14834826647532	5.40693745668969	5.69943500152774	6.32925953031882	6.443451010594	6.16609919756242	6.3284442474714	6.14987136306755	6.20694116238727	5.19490091723019	6.98426518160195	5.73678607343316	6.78162292404345	6.9712132443809	7.16868216168938	6.52504970612782	7.17707957501785	7.44206132375533	7.1886751206069	6.7714096534639	7.09970182113501	5.66236927861892	6.78445788485381	7.66416290054939	6.30919986644105	5.64935810554025	5.78343878146147	7.57888431470879	6.39939238435296	7.36509862295845	7.12401577914389	6.89172687258814	7.9487781425853	6.21628356265253	6.93227978258526	7.10934068789024	7.40855319872618	7.38866770891127
ACCS	7.95501683865062	5.24146450550847	5.67623045412581	7.02182878644895	6.30412246202357	6.33629767721663	5.22237727206264	6.01513298910222	6.5769121751653	6.66897309574148	6.13901308619498	4.95997676750045	5.0889588988271	5.68346516003179	6.72623123569222	7.17497526274797	5.52612454812389	5.25054705214535	5.02755290829544	5.84463318771179	4.98170224753896	5.80445066268481	8.44251923602746	5.20742008726392	5.75175693856648	7.07879497468497	6.04495122825701	6.93670705967727	6.65530121056484	6.49036273330096	6.34309445555054	6.28121849396592	5.92759732010403	6.73193497528935	6.12161347607564	5.09112005359331	5.95215686800729	6.58799209877721	5.98146953224149	5.08277450701673	5.77640549613886	5.89366327384919	6.29691979959848	6.13940828912587	5.73254509158389	6.21692146938127	6.36723031742879	5.96871978723691	6.09747049342386
ACD	8.60740065000048	7.86074856159006	8.54369387674955	8.03496149292742	7.77990907050062	8.07518279494613	7.37275160581399	7.78672528554861	7.20590028915092	7.43225393687529	7.675269159099	8.06825647574823	7.6469698320102	8.2033798733055	8.07479871070225	8.37257154329458	7.7716230930794	7.93774208911748	8.04345999696358	7.81724718012864	8.19886304259751	7.9363773097709	7.35117375299303	8.00911006275292	7.9045597710082	8.24223639597764	8.21958054671219	8.10444489320624	7.93672298559039	8.24104573482162	7.34611920434361	7.92351304816268	8.12551831538691	8.23128231334229	8.13019902203895	7.71154463565229	7.52151255459049	7.81791292615136	7.52891001712754	8.11342990395132	7.67305427329265	7.4758244535006	8.09873484078062	7.27483572924182	7.3318389521563	7.96779027979672	7.64723100929604	8.00911006275292	8.1130509408307
ACE	5.68209797912239	5.71703033541595	5.4851463591422	4.50180459273006	5.05162060936795	5.20983202564204	6.01953362818482	5.70776612128426	5.73356196564594	5.0476966690465	5.3838901239835	5.6960407374835	5.49747542606934	5.37180485216509	5.00451010692883	5.50772642992685	5.38487691370931	5.86436384612439	5.95273376839313	5.31169194392711	5.52697463422553	4.85295081433577	5.16384762441943	5.68879653996698	5.52289977312249	4.90383433631473	5.73494347126207	5.2365101761115	5.71886460337686	5.27753741012329	5.44892537155964	4.96546806165954	6.27337077353505	5.57285455183011	5.85890747940522	6.224321519517	5.41253024461369	5.2014849454908	5.81862324001051	5.87614727637961	5.95059765886903	5.68844826124023	5.21399976107221	5.63671726102616	5.14820990958811	5.24667991493276	5.01686239243776	5.70407436678065	5.29040050443146
ACE2	5.88320345091356	7.5486149745128	5.84666506789015	5.68738517277649	5.10057505167668	5.43373313500728	5.26948200432943	5.45401085645064	5.06871827916064	4.94607793746694	5.45078728989366	8.23989047312474	8.37710728685579	8.63737705879983	7.51789091369155	7.77175124345368	8.31869229337675	7.50220156729207	7.72850982572502	8.85428440528599	9.1354468559858	4.88843461622832	5.83227506677979	5.03540147896094	4.82278494752878	5.05563754200572	4.96350305047403	5.05882341763065	4.97742290680039	5.01191010962693	7.2647407604386	5.40570298396103	5.38688727393459	5.62502651756498	5.14415370406053	5.63048376777929	5.13606403980246	5.67290590366917	5.53867659223646	4.98429852629978	5.00048182228246	5.50411599127909	5.18931339185726	4.66797440346305	5.29410410162497	5.28351890091848	4.93197756141339	5.3241675792687	5.01569507269814
ACER1	4.46821903536982	4.6889391059571	4.4247940752719	4.28592006015492	4.46827269611754	4.48052076178618	5.73799330882925	4.64888135777904	5.77009585115681	4.83902821734899	4.32293256089949	5.09698884685867	5.19610024791009	5.56146286399499	6.13152781747072	4.69878585316498	5.03240813696946	4.80735496100323	5.10934423402277	4.789526177571	5.46557110780717	4.88046772978101	4.57309896680186	4.79514714089539	5.0143512953594	5.44562272483973	5.18947314556582	5.50748015178182	4.48772471716852	5.24054476221481	4.60915898927427	6.11957488591457	4.92767577259367	5.11653477421816	4.50242776204565	4.8734381718288	4.44283750169503	5.63727208534603	4.0172406962868	4.9066139291109	5.23528600893759	4.52548846838126	5.09292404521837	5.34542469364686	5.49645286812395	4.70138839942972	5.21836945821671	5.83925113978973	5.31407340178748
ACER3	8.21067762523162	7.96479590356717	8.38251444330161	7.76677797688481	7.57985615840103	8.38954595768093	7.6857641583144	8.5040737498593	7.72223486188186	7.418677252706	7.79524178002033	8.10652677601305	7.8835622591849	8.50129026010914	8.02252711148157	7.73911631959256	7.52285721792614	7.76583607423399	7.5333797408938	7.86784544153704	8.04263171056614	7.98640579993295	8.12104547019628	7.96037755032882	7.97338366823045	8.13929101258057	8.23086083752043	7.89971727265641	7.72004097116351	8.07054813287213	7.88916708948726	7.84056229226521	8.16895876238104	7.87919340314922	7.85187968207574	8.25457727659985	8.73086265349376	7.96082302515285	8.11181569769837	7.85819931021666	8.13518274475894	8.16307005106336	7.81286715157115	8.03361739647985	8.17537592912722	7.96191487521175	8.52737965331657	7.75443279221883	7.58376207001174
ACHE	6.10162348514451	6.41234630233862	6.11263490416811	5.88902843201418	5.75721398973931	5.38530131870835	5.68006881446011	5.6645991843111	5.63736785082714	5.52515503925655	5.44291735452108	7.8298000963275	7.88575970735624	7.20315321562629	6.76747725181618	7.75534072140923	7.41061588911955	7.17251479396518	6.91037922891435	7.13598283466998	7.36050994554412	5.78361892311221	5.05975041881986	6.25100617890305	5.78085700695159	5.63924899844836	6.20878728200153	6.32505960288958	5.76402091696983	5.55535488892889	5.4476075376075	6.63716700272589	5.36765695142499	6.74735368419966	6.69465980343434	6.83797498058804	5.49405267367344	5.9799868126584	6.0152103051111	6.13971763061455	6.08720135338188	5.74151963675308	6.24648635022549	4.85727514248804	5.81414135879283	5.60103161787403	5.76570996281084	6.23336543618158	6.22221628380614
ACIN1	7.76328388573299	8.68034556775125	7.83235389215472	7.24207125909614	6.77088155111484	7.34226370179242	7.09646453237758	7.09344242928893	6.90510676471234	6.86909264380343	6.53731594790129	8.79894351821122	9.1174023486771	9.08735405086825	8.4553527507248	8.90046702168189	8.83971287913857	8.56020172882375	8.47489916772368	8.61963642290041	8.72381769330447	7.21452105898929	7.91447468093475	7.51793033862757	7.23478018137556	7.4748849653837	7.59765028278291	7.19651472430407	7.39323447506703	6.94573968102378	9.03290829450324	8.10368126859165	7.88790426929324	8.51259997633144	7.73941043256348	9.00755136902028	8.54212281721517	8.42735112215466	8.28835615315404	8.4119328805564	8.11438491324854	8.27349239925024	7.68097149387529	6.10269484852335	8.69723276627829	8.19302346124584	7.03134561366348	7.71658644170573	7.52000458709715
ACKR1	6.77342192612461	6.25284346343405	7.4854225974329	7.04789548821079	6.46830922603811	7.36569662746916	7.000981869606	6.70715461267184	6.81469214009773	6.50178441051999	6.35567200616728	7.56720073542889	6.56876893225928	7.12287585776157	7.41240259719862	9.17735656256257	8.33695648241218	8.41180433919382	8.98223219307534	7.49789928939637	7.64608408416937	10.1586327435185	6.67895261673469	6.99119368413372	6.90041424061409	9.27350482239846	6.93955332139297	6.69035008099083	8.5841351462798	7.39256939738195	9.96600835720147	8.02735610761858	5.89891415208918	6.69417519185229	7.62698858430455	9.7425262551206	6.88251955233757	8.31653448874504	7.17470747604539	8.46202804480481	6.74690297896651	8.36492897169764	7.58513230870301	6.10794963011293	7.50003861925674	7.42629184795879	7.9208650212355	7.86681210642999	7.69606325590743
ACKR2	5.83057433102281	4.90797532191735	5.28396907263449	5.61192672209714	5.68770783923699	6.06768395250321	5.63404382163049	5.54762471912526	5.61502207609074	5.5683378982208	5.51379910665958	4.85484656809432	5.05534720543496	5.02534796435861	5.60798412200054	5.17912466137683	5.27505616597702	5.26188561825324	5.43771824180098	4.59718587597851	4.87650181144879	5.6557510620382	6.68821984466564	5.40466035053332	5.68409863201125	5.7509056694898	5.3489959757017	5.50599343137137	5.75737471464442	6.07756339262114	7.03996767531629	5.44114087136505	5.65662277734272	5.38863608218106	5.65439302135326	5.62498104111364	5.37161163521624	5.82215386704613	5.26254934534476	5.51564347272494	5.39979403807895	5.73220814087033	5.42848417687342	5.10462206001694	5.23771004714114	6.03106579241287	5.24378758507127	5.27493381996936	5.55253385268231
ACKR3	7.45571259349734	7.33688875190992	7.79843911097031	6.89912668090876	7.02127488002471	7.04172476891855	7.77629720483386	6.84278812338456	7.05446755437639	7.15085812586235	7.58170644591056	7.88662761132067	7.10778189436011	8.44341361723463	7.45480866312396	7.74908977819723	8.07244761281521	8.27984083415305	7.69537174115355	6.30463536959463	5.63997624364579	7.38872696481788	8.86434678644932	7.32351409279301	7.08228403701218	7.71695549222449	7.08877829406369	6.58169792745835	7.48441369925582	6.74292400197834	8.49778107998346	7.29374582263255	9.44828580765705	7.62582702415487	6.9608730238318	8.59961454096044	8.55889379404283	8.05966270244677	7.70837780730267	7.37788155554184	7.24711530179807	7.50031936341821	7.01018198689888	6.54033828606324	8.99463562453958	7.35249778649346	6.98287275839496	7.21284317661215	7.62376992435368
ACKR4	5.61750820240034	6.29548089350521	5.20155990879122	6.21860256478199	5.3663028602018	5.37059960748988	4.76938946449268	5.16876826556574	5.03818059574153	5.53258955315301	5.34263215657886	6.60833298122612	7.09371105062493	7.21700454166968	6.31686171384289	7.16157135584833	7.00549908609093	6.6531014859043	6.30871847721609	6.78062740167293	6.09713583456031	5.2725848841729	6.20250905922094	4.70001114675434	5.06824496224524	5.10052202495718	5.25641419153483	5.1797674240427	5.42694617372277	5.33299663646277	6.03083213539039	5.03351077758113	5.9055575093685	5.16278626709581	5.71614042233356	5.08260175857307	5.50996087506999	5.29589538143637	5.07133244532649	5.21911996881586	5.26158572569594	4.95561615234366	5.52058696267464	5.48262378528805	5.41897017576286	5.26458315718732	5.02408108967047	4.63451791189324	5.33580110026158
ACLY	9.43496154145737	8.6009520574242	9.63908684114773	9.66695290903077	9.96563085445598	9.46388352721156	9.32303612932194	9.59765759290905	9.57033548271721	9.52029702174655	9.75353064563895	9.1485066453285	9.0429261514527	8.84429877707719	9.55587072542703	9.3323681093668	9.10635839419004	9.26569847137388	8.96556746249674	9.65304340267105	9.58232702060865	9.13978450020388	8.76639424822349	9.0026224627273	9.12317967407324	9.00865305249409	9.00089836153305	9.73100063330798	9.1619738331504	9.42794279325502	9.7097938121774	9.26324783845367	8.81738698791193	9.42406168336141	9.61915615605394	8.97968965819593	8.72052111033457	9.0838810836423	8.537568752057	8.84497448922647	9.05162759230534	9.09492210722906	9.49154443458131	9.51890418890403	8.44549309013397	9.56428607088498	9.34747281688192	9.41804050462734	9.74144311521376
ACMSD	5.13721813387788	5.33996751881071	4.17824231441654	4.68924357337787	5.6900845279267	4.24655353203335	4.85307541057438	4.73970485962497	4.88403094944973	4.42647379421441	5.63176692320174	4.9633104801582	4.95671070290177	5.36001346147392	5.45992610364065	5.15916650343707	5.05576607862772	5.66016240613064	4.74565875120685	5.31523596916296	4.12380002373894	4.86191817262793	6.31397485942549	4.83971144879891	5.52101514507828	4.91434060265053	4.35344173948535	5.1279643536678	5.97996976204584	4.85622263531589	5.50275419555204	4.79892670429432	5.60818622439229	4.55742417888779	4.51042718853151	4.97561753810257	5.03952498975646	5.19799010416618	5.03434616098407	5.62009400755602	5.0367535530438	3.79821492688039	4.38541895206409	4.68806923578775	4.88224595631277	4.92028275085649	4.7808888789102	4.56961380307316	5.27428681739575
ACO1	9.01177214917192	8.82240770094975	8.87108670482321	8.57353449994313	7.99085518012605	9.28689672906643	8.88538568740717	8.43187159267635	8.15028968003288	8.41878135525534	7.21884348772659	8.53456597397084	8.27788488696058	9.06631761874541	8.60778284229031	8.44295794670572	8.39222441369357	8.71141754628838	8.45024249332317	7.58240060654614	7.36009785263383	8.66286009220783	8.98490964493629	9.12530303214367	8.5790093051993	8.62985088247182	8.40810691996864	7.99598559430227	8.40946760237273	8.26241092304506	9.23738882313291	8.18799375052049	9.3545020486127	8.62167328251472	7.89224115785227	8.50949464098922	8.7816446273403	8.94539414489584	8.18756157347899	8.37227505393034	8.27996136258966	7.84636792836541	8.5992692922111	8.39716237403101	8.99205913622826	8.75604826678093	7.88689465515529	8.30827739976564	8.16669552569414
ACO2	7.56620895197437	7.94804932808196	8.13786025414497	8.17248201346467	8.51545536039389	8.59884977856219	8.67928907048391	8.01178358481031	8.31404621760201	8.65636286980976	9.00800110018769	8.78583197758384	8.74591162169516	8.49988937091209	9.55150460692984	9.38383097615657	9.3740996902177	9.4204867456755	9.42336341724297	9.27138508088559	9.32399039609531	8.97034430707786	8.6874192998231	8.54851383758904	8.86486925533252	8.48717680716692	9.02801721341251	9.43219247437205	9.05785033157746	9.04685214785736	9.85573441815708	10.0379991663809	9.45620832336721	9.70431398174005	9.72332616564511	9.56839560877	10.0298485969398	9.7298902071309	9.95711529794426	10.0522633893352	9.38879831963597	9.76069674446263	9.24164930463732	8.08298992329196	9.56287762967238	9.27388255483736	8.99889018735958	9.31849711569297	9.44501400294932
ACOT11	5.88800389726018	5.79134421762448	5.91750786355851	5.83469513743093	5.49471069688442	5.65319144291772	5.74567290237723	5.06502776302465	5.34769617360902	5.41273009523236	5.39586637625407	5.46645617428499	5.12906363807161	5.3460847180537	5.46251678137518	5.65215568677296	5.30743492443828	5.33201402110654	5.07275319659953	5.32351177042309	4.89254419726727	5.57580135272278	6.23585203979895	5.53293562936279	5.116606910651	5.43389521897688	5.22323448619441	5.58964579225967	5.45329553492134	5.43457399120766	6.4646158793737	6.0675592640739	5.72498040522304	5.83177138889608	5.46776343932206	5.25588845843785	6.10391882990321	5.61182404640792	5.46982238175546	6.09675903985399	5.92600257232829	5.72296671427169	5.33668497964287	5.64581042340069	6.69014172401047	5.31578885081944	5.56137869980411	5.39268368868303	5.27941671513401
ACOT12	6.35522055224755	7.16907573090326	5.36215548020237	6.12248258430211	5.11322368071858	5.36873249710703	4.59436705440406	5.89079472829944	4.78515581368871	5.08667611388494	5.61813408351258	7.69263943794365	7.6960753305283	7.57612306983862	7.16583327999228	7.60297461644516	6.972428452359	7.04649819035667	7.07299969964897	7.02359838079789	6.88200828718239	5.60039271858489	6.62809306172462	5.11001807584068	4.68892318679383	5.56535214112647	4.74312370145349	5.56363880058829	4.4488897042987	5.19382437807956	6.39544720886188	5.07129289507433	4.04343595629401	5.04132785867258	5.43851888375923	5.65465771380244	5.23523010775243	6.27539362158124	4.07037961798326	5.38605934416257	5.13524839699174	4.87773147180046	4.57797978119204	5.82168078175093	5.88307548436932	5.44990430798074	5.99632176703857	5.38164703170132	5.6163562624165
ACOT13	6.29314281047582	6.88429968089588	6.71296044311285	7.62047879986358	8.33844130627053	8.21740531968489	8.58412810551485	7.81316398139176	7.78701761898319	8.2424452462784	8.16591647589712	8.89502249722995	8.24214269149273	7.96288110623573	8.50750962412154	8.35638174963739	8.23519624469836	8.25318242309096	8.54481181473215	8.37468983224963	8.07220716719208	8.58562328904871	8.04803972416656	8.59385735272164	8.25318242309096	8.29141690461092	8.51622566460421	8.57901809590795	8.69685614877058	8.61277054490524	8.52337088285661	8.35496572287885	9.10176592205531	8.97627252949932	8.32366889295599	8.4564922029068	9.41305609764703	8.63773835088124	8.3292837468855	9.03082913809067	8.64707885036923	8.25263184374261	8.51186324676424	7.86795454223018	8.42141167912356	8.30308461329338	8.34511510194989	8.44304258725988	8.21444661532729
ACOT6	5.91267616468972	4.74093121322536	4.20893042829079	5.22676645650954	3.88740384193931	5.0005142743137	5.07273266510645	4.59885800747783	5.42899043754499	5.63448774813718	5.15147987670447	4.57479412970102	4.55144378425266	5.11672193315508	4.95378682595464	5.4274117472683	5.18762028914021	4.33989928717689	4.46485663619584	4.39410990583051	5.53186396099856	5.08005529062711	4.70746654702129	4.94320870918545	5.40589874756568	5.9823793540247	4.36126066125971	4.68272481353245	5.99513374439566	4.46015624198221	5.8624702462295	4.7430807293648	7.13845335172559	4.58140322289324	4.53623662650267	4.24392918900102	4.54323816247553	4.40619535964354	5.01147591470943	4.08480256060365	4.8240220528728	5.02043074543142	4.64028747829818	5.18373153795019	5.6393219296624	5.09817901176962	5.04582357716996	4.36884194224945	4.55681311502421
ACOT7	8.36824683388436	8.25143769911467	8.66617166077583	8.60196332547901	8.78414212690471	7.26257271341779	8.03653361998528	8.37393215755322	8.3193206948316	8.24032705133497	8.25355813995458	8.07155267156757	7.60395791087549	7.41438934423387	7.8198615438613	8.01515587854748	7.70485507269392	7.87867344388706	7.87084456830646	8.15548052889875	8.18409781358561	7.9063316190932	5.90231280349891	8.32672201558344	8.33399044767229	7.81487533011513	7.88107699535682	8.2416674935008	7.49527809562011	8.05102426201933	6.7865193004379	8.04721093516826	6.8451405341211	7.8646970232011	8.0870082008503	7.57877262035459	6.76199845323195	6.95731012122201	7.41191068178067	7.72742881209864	7.76173142045437	6.83070189199866	8.1186645914821	8.53621810390586	7.03893264913868	7.7738531776264	8.38601924811751	7.91845915403318	8.22208663789737
ACOT8	6.80378460588849	6.75658333000066	6.76896648924947	7.11956102442428	7.12782036905097	6.65449841618393	7.30806738572317	6.87738942497122	7.01126402906386	7.19720472160637	6.92472835660283	6.73238227870622	6.83223834101199	6.30573733836241	7.28380482867087	6.92792079832024	6.93812782527911	6.86138621254561	7.15332182779727	7.55671173397941	6.14172198407358	7.59646202662956	6.70563606057469	7.46465811638481	7.55877071244486	6.94083700747048	7.11676983455576	7.40663475595952	7.25058293289054	7.07889400309749	6.98638934327859	7.71104432467398	6.46874516976061	7.35191806223053	7.63743364790003	6.9401516575972	6.74931979288215	6.81999576635258	7.24534908578136	7.59225034663907	7.43707424840817	6.62151668574381	7.57118316014979	6.06998576849151	6.91028329004296	7.17277229150856	7.42721868292277	7.34598714986562	7.45416699140155
ACOT9	5.55311913168171	7.0365281741794	5.50810831867183	6.0053655929724	6.35813731064741	6.79367408982707	6.62977417970667	5.33688832924844	6.1408320497192	5.88239567074068	6.08105934142656	4.88088390967495	4.96959289674521	4.93519434621003	5.39036778064212	5.52540021967175	5.49367458312645	5.78757338533711	5.59152969965122	4.8725475937659	5.39479793709664	6.15993941507264	7.5275980495608	5.56991879307557	5.58181193710581	6.43347114197027	5.72463023054955	6.28000353575891	6.59705877105027	6.35639065398075	7.75267857910513	7.15366002882528	5.37389098608664	6.44713211426313	6.66447971838326	6.30164090682951	6.44852414669747	7.25450034038033	6.91948629881634	5.57316334015636	5.99167815618458	6.71398949553453	6.17461662397156	7.04041316203796	6.28937196697099	6.18555704618362	5.91896430986171	6.28893794925382	6.55659985117168
ACOX1	5.92697263711732	6.73047920099249	6.41775556317134	6.3431517570469	6.51845374009831	6.53185754856722	6.34571770350915	6.48701002328126	6.67758591137575	6.65406618515907	6.26519047521254	6.81165009043557	6.2462807545043	6.36535806659986	6.83936231222785	6.54771422789155	6.65619722544128	6.96682461547462	6.3853637508818	6.18842953443509	7.22230590187862	7.05165741495365	6.48165197914314	6.40691770116469	6.44568523805365	6.57001621680412	6.96812063589115	7.08527566267092	5.97071550070597	6.85281830943836	7.19273228163575	6.0504077091369	6.10274431884318	6.07751976040073	6.48046033620983	5.6485543987779	6.3719251499185	6.75361620977074	6.16214380491334	6.4791817120405	6.34118598111311	6.71653610886034	6.5584999011566	6.74887573240827	5.95752914532708	6.21207973250579	6.29078035484622	6.20013720880183	6.08518280729307
ACOX3	7.10133849725783	7.84604867570152	7.27933490826115	6.90637863604553	7.10922324344543	7.00621074766579	6.70266588676999	7.82859755257451	6.79877949239029	6.32206450074891	6.88939626749058	6.03577947748211	6.04070875762339	6.45452865710825	6.37725562202366	6.13215793994582	6.39581031533156	6.5800918212698	6.22623256827954	6.06592901482382	6.20358310409096	6.72220643610615	7.10683112370096	6.59367098959075	6.65419077831033	6.81710085943138	6.57130950466842	6.98072983769883	7.03325557423194	7.6424368242711	6.42581691405935	6.65697597924303	6.25871326625095	6.445637034508	6.63473641255021	6.45157319106192	6.54526314636116	7.16606866897228	6.51284130546606	6.64931615116849	6.84743537615578	6.94552069383259	6.33059247069908	6.95468137735313	6.54334818934252	7.27574252456757	6.7014719289362	6.87910678932788	6.36994052825324
ACP1	6.81120851971817	6.46345808176926	7.40540049364389	7.90677798848609	9.065944980123	7.93595068518256	8.62386275602283	7.7676782672503	8.86103022067764	8.91226798941448	9.00389767524542	7.94911845923412	7.68415828695865	7.43697909234755	8.18708486493282	8.03315480056976	8.17509961441498	8.21485601022417	8.48581277976659	9.0513688455097	8.77023011709539	8.30705199091435	7.63508242544995	8.54518295123147	8.60468476639108	8.29507354955314	8.220782246206	8.71057055647399	8.32064533725491	8.6639346427556	7.72146679096147	8.82838485410287	7.94474130638426	8.14262901619357	8.9761458225645	8.08091195541225	7.67320916310711	8.0195432964782	8.42880538565027	8.30261355565488	8.64060987673978	8.4076913258184	8.5694530551586	8.56052852054329	7.66833721154257	8.51116780931583	8.53278574673787	8.68420777174439	8.91132151664373
ACP2	7.88691688681464	6.17831895905998	6.68485951075747	8.04840840410978	7.71822298065128	7.30373180216317	6.75246470640375	7.45504174596176	7.71577694728508	7.67271125018514	7.99305437822299	6.63745266989599	6.27788738067509	6.54815468032111	7.39900593270342	7.72126517406511	7.22608882230013	6.95764231499474	6.99896476902855	7.24920173731783	6.60933944228359	7.50866868488127	7.44161441220585	6.6112377838987	7.16916119238516	7.20399051029034	6.70227416971006	7.79964648764569	7.19553117693142	7.71175892550058	7.79885968563159	7.43742513577352	6.91122584299289	7.52412684026288	7.49528335698237	6.61321852161796	7.10091621522434	7.75634168028273	7.58256021859087	7.1665584448601	7.3197667302738	7.06853939312489	7.79813427679314	7.31485850744256	6.8681763019918	7.20064619782797	7.47631771253999	7.43165579287346	7.17613416464969
ACP5	4.26565137622498	5.9028103774568	4.99745041923514	4.84227030182728	5.14134227326948	4.8223844022405	5.50892730259334	4.5691974173513	5.17827912045425	5.4311259111048	5.11683797917007	5.4197139407354	5.24062744637485	5.17054743321212	4.51082833313132	5.06904584309734	5.00664597259512	5.22558673745981	5.01644975201816	4.3267007786889	5.61234635114418	5.21704064582817	5.53296769545823	5.43579585019905	5.84110120434822	4.88278434297608	4.78487025574165	4.32915430077374	5.80094797527072	5.70775537171216	3.86970651809696	4.50849851804236	6.94027909835579	4.83719831499644	6.34215577330403	4.96939985792067	5.38493165706211	6.35128947316608	5.92703633081551	5.71026043837861	5.22771037422232	6.50428410031349	4.22006534824534	5.89640854042031	5.74707357856751	5.7022710282284	4.77778803022785	5.3392734666682	5.74931061340957
ACP6	7.11399240437318	6.27340732252062	6.82850418971934	6.77130776114057	6.99789618721035	6.8889919345143	6.57155764149564	7.18671756752594	6.71289497656886	7.02124699096853	7.32537984264505	6.23452316803668	6.17781374347026	6.37952803569583	6.39761642642953	6.41317747406594	6.46651710783599	6.3257452513553	6.48631809087853	6.42070410953648	6.08393737288052	6.62823244492374	7.14253868695509	6.52108002182663	6.69926809652653	6.71683486210956	6.47048469028733	6.82524749464148	6.39966599781801	7.23771450426973	7.55681753615537	6.97054087178661	7.15805357307375	6.86919787569942	6.92184739477897	6.38382567299915	7.75486429579501	7.05492874240108	6.97737508449077	6.62332085943422	7.34497309885768	7.56895801532588	6.46810506404688	6.9168896477717	6.92287679662499	6.97860990509081	6.82932586473545	6.50471576378121	6.83305340729445
ACPP	4.95450864011326	4.6101534782851	4.85997636257602	5.12079376175444	5.47764520542094	5.72134246135975	5.33906373200451	5.08075981645961	5.72329475839584	5.00677013000258	4.99172874838441	5.53657770218663	5.90845471939813	4.87093135728059	5.72519963121244	5.08117082636195	5.41246061571779	5.61672463314211	5.70134524880379	5.00778184668525	5.39372014497859	5.63690363853948	4.85810310590576	6.01884249432163	4.74969924416469	5.6867385891977	4.89914086384668	4.66775019286819	5.49477325269712	5.11285020498814	5.87524986171134	6.01792562607796	5.55864577232742	4.89476202757949	5.24299016733351	5.67997273388233	5.07009727110863	5.18669761878667	5.43482113521218	4.91905113200021	5.75854676155772	5.13800875343305	5.40454867509782	5.82391314410229	5.37705843586083	5.73413909658824	5.72220400134734	5.03573052004409	5.41250803993729
ACPT	7.31462057451259	9.18895903394586	7.24881483931124	6.8591840579859	6.43425712955557	6.85122800423498	6.4809202872388	6.63309993706564	6.19300236046525	6.25304715177951	6.70168736426666	8.58247578818317	9.20902477711227	8.79945020316852	8.36176480840738	9.16336283342805	9.02708797407018	8.47386419113155	8.51393714120134	9.84559688158075	10.5861903644745	6.09660776931135	8.4921494562973	6.1058491818381	5.99827538394987	6.18203412817895	6.29884933859392	6.23540822451811	6.29792129492371	6.05930065766998	9.09616320346317	7.04626107662581	6.97858583952376	7.20733214090666	6.30434443028639	7.22451985114049	6.94937136624707	7.5896605234183	7.13709350328584	6.18318168283554	6.48134345564033	7.14460321803112	6.43164982683953	6.10028335882779	7.68365634729322	6.66460830015004	6.26185076183897	6.46932400963035	6.21063640970473
ACR	5.76526945102642	9.10327163230816	5.73627192552546	5.71444099487305	5.25460755699469	5.22116180020843	5.45932998818184	5.49966556098111	5.14058456171481	5.1093629205712	5.83909526292479	8.24591953437929	9.23605627865359	8.43846369680314	6.7829160345607	7.93755331424463	7.99760937907539	7.72810587293664	7.29804098731535	8.81445785991199	8.43638291305746	4.72099773201001	6.73382238860859	5.14038686254657	4.84807381487263	4.84083802531521	5.12714596075399	5.15139870621729	4.98617656884361	5.05921652654824	8.0628995293852	5.52506990409938	6.13225841702214	5.80811580326227	5.12506023452911	5.91568886317846	4.60105858912068	4.93496754179138	5.21173154988359	4.699344730609	5.33318309140992	5.79490949882414	5.62364765186085	4.99634324857012	6.63044549353821	5.22660346981411	5.02657145139334	5.32105918991787	5.21127189931744
ACRBP	6.21313170348098	4.61692190787109	5.55146221478616	4.32588358247618	5.15050774546902	5.64922255986583	5.38875673047082	5.68027786145718	5.65326410989741	5.19344629435936	4.97760883342473	5.52472101476994	5.11473340858069	5.05187523544997	4.68900789754789	4.96645758169986	5.56066666977136	5.82749463091164	5.97104363530854	4.71236167123707	6.11546480464482	4.94275338459753	4.28681526550432	5.32350789094377	4.58339806801383	5.01482379990041	5.9503608667462	5.14965894209052	5.75072854187265	5.31941961779045	5.81540891675171	4.62610300129541	5.06362610057067	4.97775678997695	5.6765945220257	4.75680314721044	5.15263364750875	5.25597740563782	5.93758988013391	5.53137905961964	5.6219751926973	5.51911424015967	4.94896755979058	4.70488597175671	5.82418507645418	5.7882705702006	5.1414200982882	5.30398541323828	5.63821147750621
ACRC	7.71676138133299	8.83866249857755	10.1050324963983	6.92412510358893	6.57527804486607	7.49255163974524	7.57667921939519	7.47297811857703	6.2781061257938	6.24356325344925	6.43271693749814	8.72501372317368	7.24868429579925	6.92319731114724	6.02006095359828	5.71161635635951	6.05641302120412	6.15811067021851	6.20376385705226	5.89121087890765	5.71227740847421	7.30572033615194	5.6262768478326	7.6570347428994	6.66366477169364	7.07261248517814	8.284263024399	6.4239348021673	6.56395027902335	6.94767653485087	5.25515117310375	5.94383990516233	6.69411665924063	6.53146014745604	6.67384729374116	8.46098139037791	7.87850749678418	6.5471311416664	7.31522730932785	7.3072250995183	6.01108456172496	5.89773441951326	6.4470368339653	6.84372029111124	7.31196263967366	6.64943475511927	6.85564822268968	6.87908078054503	6.32282282213172
ACSBG1	9.41432959547729	9.90555344499529	9.48285000390838	8.85006414053426	8.70503460996744	9.42092425084066	8.73319648698392	7.52960882508228	8.51815485131735	8.72535694294616	9.19862618892498	8.63118748834135	9.0079982033729	9.03348180682518	9.81780235432936	9.5039127608699	9.69802996053877	9.36729368733858	8.97398073888798	8.37431325373394	8.17488968218827	9.04373247511466	10.7579943550058	8.63358911997789	9.03585496061624	9.79874389525538	7.97982322100297	9.11897094290626	8.94398407496904	9.51380135369526	10.3413024514936	9.67307929962356	10.2909617571899	9.80122146781324	8.76508082523265	9.49616407472014	10.4472752950112	10.3319142550962	9.91162600652463	9.88585220026589	9.33322740368996	9.5273256181285	8.91185835307757	8.4308878840248	10.5993754677874	9.42765451499209	9.23079937389228	8.73467733494954	8.90719883511982
ACSBG2	6.5418150002688	5.82916593194019	5.62348757872218	5.43662978731418	5.0504978616374	4.77367876501513	5.53226013328198	4.99679717876456	5.03273922388785	5.27974276035102	5.37093753120475	5.56318662938125	5.8859135200019	5.82877383690249	5.39935625279201	5.90335358053331	6.01886641237158	5.941109065206	5.98381474972976	3.79842404518119	5.50681479906402	5.51232046688518	6.01269091552767	5.25343154959145	5.29097464945205	5.07860617465313	5.07382751638106	5.39440605294093	5.22649135304223	5.12197351955303	5.71074506190558	4.50473424373352	6.13997476714383	4.98674157477666	4.87711833715063	5.97102264912452	4.32570201578645	4.39061008182045	5.46441952311177	5.18819673769269	5.38462001429146	5.81062310411522	5.46155232814853	4.89408461617814	5.90094382978072	4.81754439735878	4.50711948854624	4.94348859092943	4.61419410842716
ACSF2	7.06166486670942	6.80278324349007	6.05712559523182	5.85457805836896	5.32570779423119	5.89380790592587	5.61773045917187	5.77082855528073	5.12265496227824	5.26986005439892	5.87006535288024	5.34613750634242	5.29379209310334	5.65233685665446	5.78409886758424	5.25324847831218	5.26168374822239	5.27502038050647	5.40513702429914	4.92569409425519	4.54792916871474	5.91610720987044	8.52278878159299	5.74625226533644	5.70095887669844	6.19379212662979	5.91806207025023	5.70916044762947	6.03359463450516	6.07376243607306	6.736254828691	5.57574991146827	7.44490908588304	6.47339084854287	5.5302007171909	5.0782963695569	6.75414227488021	6.53289881968399	5.86707147947145	6.30111364567075	5.58867599149165	5.94886296408557	5.80597498689086	5.12307814691619	7.4683674104405	5.89457848093826	5.61973900715498	5.38453045890638	5.17897957435179
ACSF3	5.3939972897238	5.0561393090601	5.77071838711224	5.3189330855944	5.90479300062706	5.4808836665176	5.36443871887726	5.35974877571193	5.47927640353189	5.95794568983411	6.18848119597557	5.69176159293933	5.88154419267364	5.13931516857049	5.56134726973961	5.36628455996241	5.86928253403657	5.71091690297603	5.23968748635375	6.03380724708532	5.89267574452387	5.69248360560869	5.34864861571689	5.99718550882112	5.24729687205171	5.86820265421805	5.30617543564534	5.84569469404711	5.87570530760837	5.44809801295757	5.25592335385782	5.37442760719859	6.47799571964727	5.75659205227691	6.28597174145242	5.91134761999065	5.73225080776289	5.66088456417483	5.5247066963623	5.37826369190276	5.66325151005613	6.15491702440684	5.91134761999065	6.50586540868461	5.79649737859395	5.82841661695074	5.96498374376762	5.90640654198381	5.98476061253708
ACSL1	7.58896615107404	6.99258618584937	8.09454851618894	7.5649534247875	7.68190080996732	8.30665815219357	8.01304247600749	8.2872090113026	8.32291242593997	7.6511910131786	7.55181182361709	7.61118846523593	8.57853634304992	8.98448221386684	7.71337775606294	7.58088725883893	8.1863300686706	8.38514562662395	7.68205328684819	6.89426242219766	6.99730463057707	8.09890006342203	8.37794943258204	7.90859938628504	8.11668982700787	7.58043101942194	8.44615782103531	7.53733843219029	8.27375650024228	8.0470483941195	8.85849104369012	7.64240810659508	7.88201480385937	7.40062980500395	8.09968031621089	10.0397330135052	7.22695744646175	7.68190080996732	8.14587247253657	7.94442430593687	7.77728105508276	8.41641887313653	7.49589211878183	8.45264166214939	8.14810125569374	8.2412932193235	7.78410796917881	8.43250041916631	8.58689517330852
ACSL3	8.66841723306594	8.5089878313083	8.89470777319185	9.07208372119985	9.91665439531743	9.23794683231123	9.66328108694022	9.04495883010991	9.68252679021376	9.79836903044515	9.65518795944338	9.24908167215587	8.98153513707348	8.94967918610729	9.25705286511981	9.06477319170503	9.22300874353608	9.22901346503318	9.51747842348125	9.82570010174525	9.55215882162754	9.39702040693197	9.13968644322725	9.62687919488864	9.61883705819646	9.34948921751452	9.24215579068754	9.48713889470596	9.43022096324724	9.59071452092831	8.79096919809372	9.82192234821707	9.12848841912466	9.33577379955556	9.76402228952069	9.09999675277057	9.47296234251351	9.26491875098717	9.13685867055989	9.47652504786549	9.47206556944887	9.26324048841626	9.4321153824901	9.92123026578818	9.06360816266803	9.29962131904852	9.42048504504361	9.65771422126578	9.82958316237002
ACSL4	6.58412799210944	5.29924147230071	6.42720874579873	7.24168547153997	7.57097154985679	6.73359655313383	7.21985436106497	7.071019487336	7.42646363293641	7.43257307824163	7.39881659489118	6.61938510917788	6.37160948901691	6.23749521003704	6.69616429470474	6.70072256681443	6.46024212585502	6.68843952994402	6.84947191219678	7.47084118187634	6.90534136080087	7.32137650850407	6.22625600776063	7.31129777038521	7.47354115627308	7.16341925907754	6.78391249068574	7.26302090636979	7.01594311976421	7.16026054173075	6.70807606079777	7.24449235636999	5.8622065441945	6.76225826838216	7.41907126243188	6.63279362133678	6.03282393274699	6.5741542205978	6.8731146685593	6.89754273064989	7.114355145508	6.77543740906603	7.62434706962646	7.42903337098716	6.26467378600192	6.98275034597103	7.32998182646977	7.16251537995984	7.45417092958949
ACSL5	5.29115333336358	4.93769364449192	6.00848471298334	5.46598523080893	5.90818907520898	6.25313827007081	6.25154299755349	6.06649850729634	6.15892460876874	5.85629286612982	5.44150064636895	5.84190692646468	6.40914737616222	6.06988133964335	5.38912727988505	5.67469530399046	5.62893092364977	6.23272020619954	6.05486156402266	4.9899032106727	5.91388647705656	6.45703403869114	8.7619179561303	6.30447186071753	6.14501582650833	6.74042992834216	5.80868395194097	5.86562236165523	6.56975001249324	6.36606077468988	7.36812693339485	5.97074654749543	5.87835605478458	5.88736507145607	6.20411924892468	6.80920469039478	7.2611510919542	6.48401835819175	6.60125664471036	6.49777046190135	5.88604042552651	6.46347210277891	5.47233071211667	5.86854940185443	7.13002538843211	6.20434002324627	5.80651893923888	6.31308205925968	6.16799059945871
ACSL6	6.81755399291819	6.70080384736472	6.63085790489667	6.96018085333778	7.76826055648269	7.42630887047459	6.92995538671661	6.81740856540535	7.5045817108555	7.65466290411088	7.50882725598853	6.38949045446586	6.47382902949541	6.77633702105204	7.55363300357487	6.76519539708413	7.07379257933986	7.002373596903	6.67980599099403	7.66802816166228	6.8415542237476	7.14174006630882	6.95488916835428	6.64107066926642	6.84151200285678	7.16927277833732	6.6057552396957	7.37631933573686	7.36699321007446	7.38429908410294	6.76572081261441	7.97101934785837	7.10371311730506	7.72171436995231	7.60477188478508	7.03690090317831	7.01061605303422	7.58037759230796	7.77470158793867	7.333634015112	7.70871971799815	7.22551100491726	6.93538780800286	7.50902897802248	6.84771847380816	7.10666857966287	7.31943841337435	7.01484752453698	7.41599289948282
ACSM1	5.22613235572029	4.44470111936248	5.34738589265833	4.57154706261632	5.12919405393504	5.91690208199695	4.57303315660234	4.86131583602138	5.90272552752508	4.38995028829871	4.84927065318735	5.03869875173391	5.38073501493664	5.3582382895299	4.78693292124759	4.54608792617166	4.7722772970039	6.12543430981112	4.66384132069527	5.02912713323187	6.08918143809961	4.99062556667309	5.70081228410915	5.81191736343215	4.17788858726774	4.12636414446307	4.82504341044163	4.15705394066114	4.25892959417626	5.6869094837926	5.69405642263325	4.82668593537354	5.83092372335858	4.45118322668307	5.37878940504706	4.36141141760671	4.55319575727584	4.57011963023501	5.56580260086634	4.96068859440215	4.46356082527714	4.2182771021114	4.52401160893202	4.77513216176652	5.26915086584183	4.26305546037427	5.10144711490665	4.94533880783605	5.01322006142102
ACSM2B	5.69933870357219	6.05856016028926	5.22092293082444	5.15239302622607	5.64730886828567	5.13201227859175	5.1882389956196	5.54766167269413	4.92893781926491	5.04071572783486	5.2029280817143	4.84691177783394	4.49652964396251	5.34053406045271	4.89957401995819	5.1739667231225	4.59682361927447	4.5029543225186	4.78656004347812	5.2767903257854	5.33380755136043	4.36106522474279	5.81294196824197	5.00163585983927	5.10753525939481	5.32864768647981	5.4442631547242	4.89336493464224	5.5781321839669	5.26326544318744	4.48301913424723	5.31975087210347	4.33655945978049	5.15664739949812	5.34174138259749	4.38584407447593	5.42740376334545	4.44993275832746	6.24332356708708	5.3592188079313	5.33817690769388	5.02398569240019	5.01221430148868	5.77118874406868	5.14136902521371	5.01255925067291	5.7105782978247	4.94180154925978	5.32118816037104
ACSM3	5.05295253403855	4.35765220105347	4.84182354917951	4.94526191250156	4.68547512249694	4.84664942580466	4.55674766926322	4.89998346799013	4.93673245614083	4.88344829381712	5.07334092753241	4.85078945433064	4.45867139108023	4.23978608771772	5.00899590586372	4.81415269586888	4.89453409309299	4.51090807630701	4.5902794063305	5.12500399434896	3.97997435778221	5.09178400641768	5.50290629699814	5.51037580629649	5.20448755406141	4.73973194212493	4.96657308343796	4.21366151012161	4.59638968939594	3.95948620456483	4.24189351187702	4.55941624186732	5.19987366684873	5.20693166728759	5.03590609128252	4.81659680909506	5.24183510055321	4.53365329326896	5.30601801267119	4.79690673366582	4.65795390877158	4.67315479664254	5.02139105151074	4.79452497026685	5.11199782039538	4.94326671803121	5.70829909775492	4.8008597127102	5.02601740868886
ACSM5	6.10601709802665	8.16708854001678	5.93553275096603	6.09552239358904	5.71682219090655	5.94503315974772	6.0707167285547	5.74759362987639	5.98359229012663	5.86223649374107	6.07757334541891	5.977758705787	6.50524691968566	6.31770436738364	6.22764302097768	6.34697574180901	6.34005590383371	6.24655762793505	6.03357719948799	6.13420221881636	6.17179004303429	6.11658077094905	7.01852187834105	6.14101860406444	6.14238647901304	6.38931089673091	6.31500310172883	5.6263872652079	6.48888414666602	6.11059200751861	7.92104921785389	6.34119388383297	7.32466723501023	6.21259064916931	6.36881576199679	5.74902472593606	5.72277072272085	6.56173785611349	6.22302213249585	5.82567170204773	5.9499184274213	6.45445737800158	6.13628851548166	5.67848720810324	7.37969833850971	5.91732507097789	5.97636784134346	5.46737467611961	5.79779119206589
ACSS1	8.25920783310194	7.74431529427444	7.61482545047162	7.43025854187892	6.97789909843166	6.76115732877464	7.06375867195291	7.21601719149267	6.63335704476331	6.8083540885587	7.01806410204082	6.59118373713176	6.66683272687805	7.94060143754578	7.74735520969278	7.45407821210693	7.45551148430736	7.15855600600275	7.24043773766947	6.96267260037451	6.84542748849586	7.19199830612035	8.34326047142235	6.68218952240797	7.2556750041128	7.21122741332024	6.94172270506321	7.21246470089221	7.07258659494248	7.36277091201771	7.98023879023217	7.10139525848723	8.26488169577967	7.54283125099449	6.81927861633733	7.1612717929971	8.14969119198398	8.19108917581064	7.66355024425449	8.31915436212198	7.22869696621848	7.3117578361718	7.14472509079441	6.73663771344499	8.47068386191742	7.2285182110079	7.02846420941252	6.49958461377708	7.09124820819074
ACSS2	8.57389969132285	8.14886518950446	8.42070823363658	7.85052164762438	7.43281824497473	7.86765268789019	7.93086755103601	8.24042574298701	7.83239350428467	7.65413649423354	7.48564631115526	7.59128404678063	7.47376018023199	8.2886417475324	7.57334722949201	7.58735082469211	7.64543851760373	7.59925351267748	7.61760241684535	6.77099199951655	6.89825325826095	7.8310726186628	7.86884295668873	7.87083716283651	7.98185778332204	7.92173357177057	8.01608123070873	7.77363249084714	7.55516205627169	7.66630777455985	7.56702611111214	7.15682305759949	8.30944661591364	7.48496563193507	7.19456580052189	7.42745559652382	7.21930573066521	7.54161837946361	7.09162318667373	7.27262315001485	7.4821987628887	7.7588359963392	7.55844771326425	7.36025784010315	7.72123858762868	7.95915621149213	7.63588693243834	7.68108771200568	7.52677773279003
ACSS3	6.16407645483355	7.22854756355218	6.30610472175406	6.71366187801407	6.31289925437905	6.70368054801584	6.73755966939003	6.16018596838057	6.15364867557022	6.33132485333425	6.52557918047553	6.17586696732986	6.13092865987457	6.24895071202617	6.34930825492212	6.16196113569655	6.18016776191696	6.24153752827669	6.41698571161299	5.58852256606658	5.41775997406491	6.56175645259052	8.26587668290182	6.3526842617458	6.63748487769531	6.89002634531827	6.54504011653598	6.22441726193467	6.39124047065909	6.99767376692858	7.57045967025195	6.53182096639136	8.21083586636206	6.85721445028255	6.25551989406974	6.9244837247882	7.88099914930872	6.84344680532653	6.84584700161364	7.08939783141711	6.87129886162191	6.62813282856598	6.56152047226469	6.77760829441807	7.11570857477346	6.28317211117027	6.55947530944077	6.5871041411036	6.36477878493216
ACTA1	6.4001733936444	6.24778927740258	6.39301447240802	6.73705331907269	6.26081794108444	6.39586976469305	6.60769934740411	6.7061480428237	6.81682961254805	6.55573430107958	6.57900636562345	5.14083988754374	4.93569493560031	4.97741976422033	4.91954677756023	5.33702425110105	5.13600148813099	5.14585972693448	5.75601690761586	4.93058278464183	4.37851504533112	6.41876303349341	4.24084984940812	6.49153956360781	6.11917061511844	6.14425389628458	6.10977711731117	6.44020478246995	5.78600543450244	5.90142990891429	4.46246764145749	5.61879098742902	5.00458801355447	5.1035046331278	6.18502059449457	5.32450170946303	4.46155089209507	4.99022242371909	5.27129523171023	5.0391857525132	5.43300599945164	5.29890593993804	5.80068297377364	7.6674170461534	4.55066020338504	5.57192535943294	5.92031239925408	6.24618178286084	5.67305745663211
ACTA2	6.44449049980357	10.043909058289	7.59936180191275	6.92455910486379	7.89942174052095	7.95182978488504	7.48557232991781	6.44623683167626	6.80491728340094	7.33731171381053	7.73651462913109	8.09536774078669	7.03337103770746	9.23509101162349	10.0482617329284	7.36063724828716	7.99917149356196	7.36684807265926	10.0627881884495	8.07829249580923	7.29766077177071	7.95264539751108	10.5578683412176	7.40268240803569	6.67667535299817	9.10934360612739	7.79327370375427	8.43865185981453	7.2236077495909	7.05623450132135	9.20053107097525	7.20098272111971	8.22675537069272	7.76116882288563	7.34558952421274	6.91491152567631	7.74838047733577	10.2599378750907	7.77387823818135	8.60795232178917	8.23212920549495	8.33602279687795	6.91769710589509	8.37812550993679	8.71338011998688	8.16095713759101	8.23588825884804	6.46954263358936	6.75323769950729
ACTB	11.0888452821585	10.5652726096801	11.3535549862432	11.9366774677012	12.2993779068617	12.0266683055217	11.99826941752	12.0345230218287	12.0654241461749	12.170588528109	12.0990324682046	12.4866442500861	12.1656972111589	12.3235558722922	12.7567181767099	12.5920808462983	12.6137693854679	12.6505428656724	12.8662145019402	13.2707964421708	13.2056593016948	12.2220914695264	11.7545597106074	11.972965232233	12.1323055930448	12.131901007902	11.9243082644055	12.315394781484	12.5817206911257	12.4476375452941	12.9663082257528	12.9938467031342	11.6366300802907	12.7260828615999	13.0852349075823	12.6745169372711	13.0300682822337	12.7005085970487	12.946127006429	13.3006791648649	12.9653004991703	12.9531074345252	12.4312673258638	11.9752603722249	11.8995944104745	12.6794189292909	12.1867270985262	12.8445611905007	12.919872739936
ACTC1	6.16720266128608	5.81434171399577	5.54606193125644	6.85704361609699	6.98202582111357	6.10055017251273	6.20327093843874	6.72857235015702	6.46618969557789	5.88773503331884	6.66220988408009	5.98131569002487	6.15901171725433	5.56677658263287	5.85729143876308	6.36086751395082	6.09285138820822	5.87262748740622	6.4682637972855	6.8416372589214	6.11574560409094	6.30031429036849	6.01606568219389	6.60923240487047	6.19427144628369	6.94696822911504	6.68673877334253	6.18506102853126	5.91744038828375	6.96844748578197	5.54778449030175	7.39681100836919	5.99853249191134	6.32404342007419	7.34428174605402	5.86150116214421	5.98460261391745	6.47892432851995	6.92718516579373	6.40225287387087	6.70479048905198	7.05424147251791	6.61388155657948	6.91232369974471	5.57784138792896	6.65642700728514	7.0780145450564	7.21361333847464	7.26450792741008
ACTG2	4.83138242143973	7.72929909184637	5.71275626326903	4.99754478844045	5.24957629811939	5.26679756499987	5.49770179569459	5.21695478469276	5.1255384162061	5.12019203822865	5.37149858287952	4.9597203597728	4.55327512478813	5.81881730788999	5.94638437311934	4.69987300021342	5.05143704358772	4.89887876967309	7.46945555795995	5.06683537729736	4.75439266572799	5.04465221257305	6.56700417089505	5.30788720554856	4.99014593691387	7.05600742860125	5.29722696781392	5.32446193369689	4.95316506913641	4.96941652791866	5.17534867829295	5.50907934711135	4.70879638241907	4.78677698743039	5.72371299065895	4.64599796059451	4.91857715980252	5.63882895877085	5.23114038007049	5.34381218758593	5.12848418439403	5.27815598805178	4.96742717797357	5.08184157952745	4.96407014994122	5.84434219795478	5.617518047484	5.10717136027069	5.43841916733069
ACTL10	5.33582437619847	5.20253062316955	5.66150896111141	6.57410337357585	6.21821959802549	6.23735771809511	5.09922291641619	5.96586789171463	5.46311643272255	5.59906888121249	5.27737794855323	5.83212541371339	5.67605886833902	6.86023285217841	5.28811369351609	5.79128022310757	6.04393481877475	5.46507960447647	5.67204277983672	6.38852194314685	5.44617706501731	7.02999672733298	6.52458657287987	6.78024762586161	5.7014903561455	5.05797387333529	5.18328032185684	5.55592397512351	5.31720228984701	5.56148816478033	6.7774655310332	5.71942813691415	5.43835803237455	4.94395285786769	3.96325321272874	5.41160280589972	7.15669422326873	5.38520655940275	6.04588677240436	5.34954414222727	6.0315612276629	6.18537293005135	4.79637843259456	4.2001239074944	6.5236554685623	5.02158227807979	5.24824447972507	5.76532148345862	4.79074693419189
ACTL6A	5.60218684997925	5.08755336430557	6.01908247588437	5.60377589623844	5.71495028081705	6.99343395324039	7.24123560990198	6.26717328267043	5.88521876251302	6.12307160781269	6.08468628907806	6.46429946088255	5.95425655329099	6.67690924443186	6.36211687751943	5.48235843247214	6.35480624118686	6.37068902722685	6.12188941880827	4.69947295567068	4.70521245769866	6.67769225273349	7.81985315630225	6.93170679879498	6.6948263167457	6.63513344857414	7.09563700740877	5.90477094039791	7.00419647911185	6.57919953202055	7.29888395639706	5.32477673234315	7.79416741338789	6.26292047287528	5.20494063828406	7.1568830979303	7.53362779814613	6.98917346689326	6.30298183879152	6.5196371652326	6.22366770376727	6.86904054615774	5.65863765436594	5.94372432397883	7.43149639179619	6.74900997944858	6.2223575722299	6.07264177902647	5.74243489574463
ACTL6B	9.02604399937207	9.06399901155612	8.37821213547068	9.19500299023916	8.6795351386359	7.63244525837905	7.99716849523433	8.46890622895095	8.89503750210825	8.5789354669924	8.35033900210366	8.99193989718333	9.27425768986807	8.66549153226973	8.30416837945217	8.81855575990566	8.52493961389261	7.97350391033179	8.56734495829492	9.40635473260472	9.36585091668277	8.44172822387609	5.23181214567432	8.57527093197396	8.23377404696748	7.91424422342545	7.77484077787885	8.6425648915324	8.24004027591996	8.06378495656599	6.32865407043573	7.87873727174855	6.17580895932667	7.57155856829614	8.17035870179281	6.82937815021912	5.58170849754436	6.78644894101692	7.01807525857038	6.89492169614332	7.02261877827709	6.44356431800689	7.49575684290109	8.32732421103944	5.93077119917997	7.73638456812183	8.60801248196684	8.0674520101652	8.32040566966787
ACTL7A	5.28060598223231	4.29698307970721	4.25352084717011	5.01970374639941	4.8445127265605	3.68938149830722	5.06252177588506	4.42350455900988	4.78146672125964	5.2786304262079	4.99925029951621	4.59594697916265	4.98995230214043	4.82591673180895	3.9398046978367	4.32587558656426	4.12952249648557	4.46523818002562	4.92510252829555	5.0120914136749	5.87635422748583	4.99134807541856	6.07553107427333	4.29544772910128	3.89497890217405	5.18164565681371	5.07977568094612	4.41310067972914	4.68120725302064	3.96488566997274	4.35889099295052	5.06438996473424	4.73029552554031	5.5009019523895	5.33950761456891	4.3832311315774	4.43450969447197	5.21054890038829	5.43990666013572	3.91913651660303	4.46718152589747	4.27288988558338	4.13859502279334	5.33378494412862	5.24762278599862	4.95664700438102	4.53227824424541	5.87486182374999	4.22644284557461
ACTL7B	5.11407665444004	5.30614429343702	4.59261591907799	4.17203162144265	4.67504076673994	4.10180573572965	4.50452990812199	3.73569957292776	4.75316693257225	4.96292570686315	4.63164203544278	5.35876353883064	4.22782999025326	4.66836566375142	4.63835938591857	4.49874200236614	5.56683241363078	5.45322892036426	5.2037891936559	5.22346596085147	6.03727930811544	5.1819472427378	4.99783269321922	5.18122903545422	4.64721023450144	6.33541982577321	5.33152447141391	5.07142781604192	5.36127726432315	5.58803009036803	5.04821282178757	5.68153434156629	4.85874340325764	4.87791320060598	5.84776764209824	5.50957650650938	4.51592616781283	5.21312588834236	4.25352702438467	4.0699088828415	6.36209911398363	2.69581992128703	5.34653289126625	5.05303959720806	5.21148879821068	4.38416681689243	4.45797317715149	5.41803676346914	4.73051171752421
ACTL8	5.16823003940215	5.10761326195086	4.94957143095806	5.17969141865876	4.3270740213858	4.82536098092027	5.38844702248078	4.55305166283571	4.91477439050728	5.21957648569411	5.18726352104967	4.53403816035016	4.31077768492971	4.58917398769791	5.14749832898621	4.78140016484073	4.9409803913061	4.81804194791445	4.95780950541502	4.16289858766474	3.76289578563698	4.57489554660194	5.50766268202324	5.11360701054526	4.79168277354045	4.70438715512346	4.19807523219316	5.22640935909172	5.31299238739804	5.12601407013564	4.37394513539395	4.45886323353517	5.5122312503963	4.27658667905904	4.8540044394808	5.03010077318405	4.73085288502802	5.19720648399571	4.31773043329921	5.62246294676784	4.63266862333122	4.28373921904835	5.12077952969654	3.86050065163633	4.95145613190496	4.70757050159914	5.02504604520278	4.88028369720688	5.19226497126566
ACTL9	5.78675520797862	4.92916840448076	4.38732159245907	4.72646284927841	5.05176573621374	4.33657246999593	5.01773903147151	4.48253311907423	5.68841929620682	4.17455981782548	5.22382195848284	4.25755208913172	5.0108198465295	5.61558443899278	4.46138343493705	4.599046121818	4.61753944610542	5.30873692834701	4.21494913687452	5.02725132960019	8.53402581126916	3.83492523703404	4.8045471795289	4.41526396821208	5.40222814572614	5.23758443237114	6.020249238773	4.4540088740208	4.77367015860853	6.50914594445602	5.02994563744782	5.54405246303837	5.76222815203245	4.81246566174772	4.57525272716367	4.74035181649291	4.59031808231162	4.94422111029609	5.87223939781059	3.7459498313995	5.02942701481048	5.32585147537907	4.37718947703211	5.1425246977474	4.68530192093967	5.6218838066365	5.56192597002751	4.68960269402976	5.00235744300811
ACTN1	10.4111612168441	10.7128672941218	10.7364060113433	9.86798446785966	9.32642786162373	10.468316758356	9.71923169854223	9.5603268690108	8.84111774208504	9.10912394000169	9.19849916023153	10.1355913187927	10.0755277120665	9.86798446785966	9.34242449578364	9.63287831759608	8.96539657133037	9.57953534515033	9.54829753665143	9.58278018161008	9.49074037267451	9.47609082349648	10.3303804898179	9.55740970187097	8.93590974575979	9.6131942658464	9.78499538614615	9.21945634381798	9.38911168516854	9.05766279066408	9.2964438433698	9.53749355101968	10.2000409158948	9.79181727934834	9.26105100585583	10.2272716016689	10.2105957363145	9.79181727934834	9.52894456744375	9.37880489222014	9.26020452677937	9.14675926442385	9.59413255825642	9.7726884450574	10.2388822454528	9.70258768992735	9.26184287337897	9.52193267154563	9.41467899404774
ACTN2	6.85221630488469	6.01314864354886	6.92090964105485	7.53845648791922	7.99074384777914	7.10404108238888	7.71094579493445	7.67479836922509	8.15791376197958	7.97556423957677	7.72964822418886	6.77897210007411	6.46337488519821	6.32134525526411	7.24237878246569	6.98798556033515	6.70721136458487	6.88650688242545	7.2704575415164	7.45460531002657	8.25374989856543	7.48704071374335	5.78503928305089	7.59379357716347	7.87854266700953	7.48849571920638	7.07429802479933	7.7765901495762	7.49589464802243	7.74557291574111	6.05741496625505	7.77756294379257	6.0893782047928	7.05050558794121	8.0334279148322	7.03243606094805	6.3251644353115	6.51290534734717	6.62547990696403	7.79518374643119	7.57028577888845	7.16719903529001	7.58139003231864	8.20926758540501	6.06155562046688	7.59073120087821	7.88960171313535	7.94592499135282	7.78851315751896
ACTN3	6.65054721625112	7.32585507896643	5.35862220333828	5.50858070434072	5.88658712030119	6.35734514935933	6.10961350450674	5.96330169111254	5.09067030443729	5.14273829693092	5.15307477008253	5.60201135582061	6.36241697925124	6.27568449650464	5.70098329582703	6.10206863359316	5.37363649645631	5.60287482438071	6.01171461280803	7.18292169110353	4.54303004076973	5.21521935684076	6.68373626508099	5.37417302061017	4.5166565253318	5.17114892751552	4.78476770484097	4.21735987937981	5.58428929236358	5.31305956621013	4.05698945651663	6.14919054404344	6.03569891912333	5.40334652147603	4.75067327150147	4.1335615130996	6.51491558679459	4.96534999856265	5.85653338449541	5.76136741270541	5.57573005547162	5.54701763005048	4.87719237353237	5.69124202915859	5.53852545867774	4.80891967495434	5.02728500557328	5.63952613064092	4.66297672191591
ACTN4	8.41206218424794	8.89494325225106	8.50438699988674	7.51522920943615	7.36819200576579	8.15471132202543	7.67335672590573	7.76291999083426	7.43987737100893	7.60021974204141	7.31012993424925	8.08188711786402	8.15977327388402	8.93540812381559	7.96891082184098	8.00538842052614	8.10434844319584	8.03226608832978	7.82472606212789	7.05268684211436	7.40470703108207	8.1280114307196	8.78744327435968	8.05846740344252	7.72805441061792	8.22704229665535	8.57772047356443	7.99219285972658	7.99080406437906	7.649498585234	8.02330909350423	7.8812202251337	8.30368134385991	8.21666442651275	7.94074728192539	7.98824836013992	8.96986201108964	8.3915911536923	7.82433575583196	8.48011315627654	7.8216517317147	7.99664930216031	7.81956653369533	6.79581450610399	8.48175859138029	7.97600183177226	7.9244038741158	7.70591254831599	7.69574186130993
ACTR10	8.38758647684968	7.83577873840928	8.63399473500958	9.47422280461495	10.4890897249811	9.27824558958365	9.86803973095994	9.64379639587829	10.1942322171224	9.98990785371968	10.2050529553278	9.32863646122381	8.77785248707981	8.72556259962231	9.85120179071289	9.3798831072996	9.49522640648183	9.55326690337592	9.74013858102666	10.4048464617612	10.5125851764493	9.76142094867698	8.77785248707981	9.69344470364115	9.87124614612844	9.77583764375692	9.33184896298147	9.99847898857216	9.53588847401163	9.90746013430148	9.05071427903878	10.172358233006	8.6735259142738	9.66946110772246	10.4267983542189	9.19101868035849	8.65593688892464	9.1097797575471	9.6117261576041	10.0744688368936	10.01701752183	9.37938887625996	10.0925472240111	9.79016912658866	8.91230280694724	9.89297526942297	9.85258953304094	10.2006633072269	10.2219943675905
ACTR1A	10.2404651627759	9.78377648208777	9.84767879803164	9.60005085328379	9.1636179644205	9.54889373649246	9.12982110620322	9.81187286031856	9.04185351195091	8.87526652828224	9.36439003422834	9.59172983482451	9.52716591379708	9.81561925976484	9.43909479209893	9.48950457014061	9.72041768523455	9.49637782197449	9.04030383549601	9.7074088146184	9.66993511445751	8.9326514679873	9.12552633481726	8.77006323191414	8.92468147227407	9.25673928433596	9.2823655624137	9.20321074198839	9.00302101406339	8.8479724877567	9.48584066912773	9.11894263630847	9.45159734880028	9.6453376403728	9.26265328967949	9.39521694884312	9.83825780046032	9.69919455883764	9.25603238599485	9.56267744533606	9.27677346272207	9.37054182917403	9.18602518597919	9.52716591379708	9.15644383594715	9.17619978432257	9.06298766944905	9.02918919361544	8.90291644440284
ACTR2	8.52589511081487	8.16882651816835	8.67547020957921	9.18959010025397	9.89987787210043	9.27509274014906	9.57647148568074	9.47824953868186	9.69305226110601	9.84632229700275	9.84081226317881	9.03746273474001	9.09434522986868	8.34631298802231	8.98386172543227	9.16158331732325	8.87711177720681	8.98209660637179	9.34019314802071	9.68128139313703	8.86788068157969	9.49456837107695	9.15168093124262	9.58500175861783	9.67477862182347	9.33504318031143	9.32268166761179	9.55399177440273	9.57892038960249	9.59232348156756	9.14696258852882	9.70093396069461	8.59517887357698	9.19304082850735	9.73114884623382	9.40238349473861	9.43150568752608	9.11486786254875	9.45716125008666	9.59105359539663	9.54698809092336	9.63491237421417	9.69568744528897	9.9293476365948	8.95298350042632	9.40781742626071	9.39675419611328	9.8151362552237	9.63252594233124
ACTR3	9.09501314750174	9.00569805241079	8.52979636275382	8.88742445079382	9.04426215846495	9.00154943025672	8.9357407507985	8.96170506624689	9.01666453682692	9.09712166394401	9.12113383033403	9.21657168580079	9.21853238620046	8.62764325322878	8.82068978323407	9.10070956243238	9.10070956243238	8.97906795396064	9.25050340810692	9.14100348267092	9.11290377513615	9.26002471584216	8.53115724764182	9.31201198450792	9.00760500152225	8.9115966494283	9.11142194984967	9.11920977853996	9.19726275712961	9.09987519584486	8.74254884799099	9.11353168791212	9.08198701145082	9.12222718040114	9.02509249449505	9.33887419079354	8.56307451826007	8.62065925062134	8.96983861345002	9.12790527102898	9.28496653519428	9.36078150560186	9.75409189767555	9.19914160897677	9.36479208467484	9.31717699465734	9.35430203213154	9.43556298533149	9.20385095479655
ACTR3B	6.64083806616226	6.15717865550795	6.64168389487643	7.57758427217321	8.42103466151796	6.8624315468762	7.32378108832772	7.3384921415016	7.66422259831497	7.96064008796953	7.90993583978138	6.95426307942432	6.64803215769891	6.51085783961858	7.22202243705362	6.89283590592427	6.81894412755573	6.67065580206986	7.40619481836484	8.98535248025417	8.05609140361701	7.41294780567959	6.35386566381593	7.44959128836121	7.58548776843787	7.29875638180042	7.11193282769156	7.67170772768876	7.5398266602713	7.43946862858841	6.53584616641625	8.50398044510109	6.31570332742176	7.28266744636637	8.53708599907506	6.87975739311808	6.79012228674707	6.83174524492341	7.98523278520734	8.19992775968797	7.70672776493512	7.06936399654453	8.14102442993181	7.9180621618901	6.33241526572593	7.28978877844374	7.71142075005891	8.04242172020413	8.28878979680409
ACTR5	7.44276481141047	5.60692626995739	7.01031448106336	7.13326085938529	6.92287315883512	6.78286681335272	6.96423424064798	7.39170091677765	7.11584127099403	7.17132270642292	6.83639237331359	6.0955030338118	5.7490509004959	6.39127641523236	6.22721256947972	6.16835997502946	6.16172670342442	6.15174779430471	6.24232594172008	5.96606027196623	5.70314467035347	6.67503148713418	5.9414575395074	6.73225302529262	6.87308997981126	6.9922150925391	6.94795615964731	6.61327176105709	6.85955662084933	7.2643416379336	5.98779067485282	6.54289040598933	5.75565401032028	6.27040191922708	6.54768148883802	6.09591369805597	5.98189288666814	6.38633452348045	6.55388089482915	6.35113572546716	6.61474504803477	6.65320363849474	6.60477309932598	6.9662063570748	6.0369938196335	6.95610448069553	6.76105056539814	6.90841870549502	6.69480601455276
ACTR6	8.76331653854749	6.91440328200035	8.64674463524744	8.83239323928295	9.47870600956411	8.55030548296883	9.31164316282322	9.18160991894865	9.29263946770724	9.42428364355743	9.13793853555559	8.73261682231139	8.85009477738088	8.75389422393312	9.43588453703911	8.71401858926091	9.01152014194187	9.24307328966964	9.47222173545511	8.73915099944383	8.76700468387404	8.71014798600489	8.16238900862086	8.99268019112158	9.14725324677565	8.6358610977278	8.61938218370428	9.15272542519039	8.8894386329595	8.99837381420285	7.91149999877731	8.58209058996488	7.06655292207834	8.68948969376779	8.80011689939985	8.34041492582501	7.76748767045996	8.2958655611132	7.89255400403218	8.50907622878565	8.96586667283632	9.17496346001345	9.1103078552614	9.45232290485607	8.2198585779967	9.42525207410618	9.00196371295199	9.32618521574924	9.25433265933461
ACTRT2	4.66464052583516	5.70344724709841	4.78640733603422	4.74248087643676	4.83935275054777	4.14701147534138	4.45574143932796	4.67907522123358	4.90163376609435	3.64109833117325	4.73202063574714	6.89062997121273	6.17842734129399	7.14363021862326	5.56805373504065	6.04541413452885	6.17534823077785	5.43606689844755	6.2961214272997	6.57044615285933	6.30422320035993	4.97246422679747	5.29572715566703	4.14203248812377	4.95641354431965	4.86725036533064	5.07747063046357	5.03113110907863	4.69771366680475	4.77604536482914	5.61775625656379	4.17620843108675	5.22705862362417	4.65719388267198	4.71485623244433	4.90611048705754	4.86713025818285	5.39161633493246	4.98806723717897	5.29779081484274	5.12943335013155	4.90150274011494	5.14086536683514	4.97996546411874	5.33844162495493	4.69509314721654	4.6636687498212	4.74429340248528	4.88444752512831
ACTRT3	4.5380865876936	9.29249771063938	8.86903369648761	6.18233950467789	6.06852858750626	6.07839658610496	6.09970206498424	5.2358339724196	6.25479410962708	5.95574206257012	6.11652935211849	4.76403556132203	5.24359679798391	4.76868761780427	5.02776017339567	5.55212682274258	5.27377877655507	5.56243653175474	5.03325335928227	5.29699676754371	4.58608735230583	5.7892595281162	4.64131995017681	5.99913776116962	5.42759737947399	5.55909550937204	6.48080886991284	6.07723592150787	5.80893443770322	5.61101527914204	6.00290639682493	5.49842611417787	5.74151721108632	5.05697884734171	5.67828683530344	5.61101527914204	5.02849792376709	4.58465414298554	5.41537985739941	5.6588280818762	5.58385478776087	5.17630174658775	6.02146763228439	5.88331565190263	5.5836950201645	5.66569808851967	5.69812151248682	5.98915698544408	6.35647678661622
ACVR1	7.27530996683761	6.20145663585614	7.52103117372526	8.09351307231189	8.57487767888133	8.53113802573085	7.81503951590868	7.83720272842877	8.14378265834934	8.46905336857122	8.07769537865628	8.44132630116829	7.93080332290779	7.77683437904655	8.45335512490745	7.75970273548076	8.20062618516548	8.12616273674675	8.10643881879675	8.62098537572959	7.67428970447716	7.99523506762629	9.79109025276324	7.90946368664718	7.71880683038151	7.98541082970134	7.83279984364202	7.4053302351429	8.36318714598326	8.1661596234864	9.04178254959708	7.52570229709017	6.17719361821643	8.17322393791579	7.66253540615783	7.67503574302266	8.77680265104343	8.55588093895181	8.22441768967954	7.57762741810217	8.12396234216032	8.55038414371351	7.71793086377472	8.49639274740415	8.13146254427921	8.08018915918757	8.51244514981565	8.01045760693661	7.64669046952164
ACVR1B	6.8340346985823	7.84776484267998	7.10952956552068	7.04225077669936	7.50961329136718	7.18187321480267	7.25516275193228	6.79707798828051	7.32311238319872	7.61263456566461	7.11427913003215	7.19292198987383	7.3693267192432	7.21643501757538	7.00253019552367	7.07244539515432	6.9105711131463	7.07439083824517	6.81734413854766	7.50925774487126	7.16319696113046	7.35868044963911	7.57234376841056	7.90382714581886	7.46586765552075	7.3838772918779	7.11119325478458	7.40806116202456	7.34389508214861	7.38174401290241	6.91652148563454	7.15405337860345	6.83666440096718	6.45658519683423	7.35692284243289	6.77356496057897	7.48527512745814	7.04369979638083	7.19893273818213	7.40816849681578	7.3103797935903	7.49035340476772	7.37040677557984	7.55217824451019	6.66360046697453	7.26689578629748	6.95632927632809	7.53354224138469	7.55268808476848
ACVR1C	6.47592995817871	5.99345487551339	6.37803744394854	6.4843470901921	7.19967641989332	6.22541242305841	7.11745922789515	6.89294597801021	7.02106403262616	7.00843410489149	6.44529836519328	6.86152765811297	6.4473455470498	6.9504108802886	6.39951593458373	6.89086495843704	5.88610471948325	6.25732984927605	6.94047105102655	6.47967748529623	6.94036107844748	6.92289235723375	5.91668555589373	7.14809928030974	7.29506494309237	6.3444027536116	6.98150774187778	6.42825261543751	7.07985706528254	6.36195606911692	6.43798941839974	7.3126774746018	6.66203739968092	6.9020060266397	7.66113828052722	6.67526794688589	6.2314270771906	6.55722507239853	7.07505210952012	6.95311789761953	6.79998531097985	7.06898669881298	7.57158676344802	7.62975379834661	6.1918115704381	7.09240239872562	7.12707759884915	7.25879091085776	7.40684784000192
ACVR2A	6.75680723931941	6.70673729490499	7.19498671852175	7.60794455910399	7.89057428722906	7.25237370667156	7.74248839616698	7.7567897000702	7.68732322771821	8.01832822091367	7.798748394588	7.22599990981757	7.07990792366026	6.92588646014323	7.27876288427868	7.12759804609156	7.05478695906059	7.26361284245316	7.56295865272166	7.87827527773231	7.57806115403753	7.75511459623015	6.81044551845821	7.72045756469462	7.87413086389097	7.49037268398639	7.48951276006182	7.77265564604106	7.66532595425267	7.65058280325974	6.7991993914252	7.61243573901572	6.5131607291081	7.52203466341391	8.07592215010548	7.17080677636312	7.21950783374965	7.25933559483485	7.56354451959059	7.94266889805449	7.83360257941356	7.30829532852389	7.71274341787862	7.5769467485613	7.12871664631864	7.60402386530808	7.81982422111649	7.87814803695648	7.74641468296403
ACVR2B	6.97402542895409	6.86803523884782	7.00094040247802	6.63434052194905	6.40319292211652	6.51784920332094	6.446245093609	6.49457156535048	6.52358840154347	6.46324824590149	6.48443875388514	6.31710003788444	6.29433804379307	6.3491665393052	6.29883969670578	6.45504377884748	6.16117423974098	6.41130408218288	6.37749912425546	6.48845259131858	6.2575488992257	6.48579088672365	6.2916157715044	6.41802545922273	6.66363400517558	6.62003836140419	6.54583147782636	6.53932781709101	6.54360684280513	6.53134761420029	6.68449384629074	6.55860798727498	6.36573098505929	6.6384623990524	6.45985154415826	6.53221684245362	6.41348288219263	6.68070099909119	6.47949675746933	6.43594367478002	6.42680613784957	6.44004263437763	6.89050257929399	6.2748761705279	6.51336392005518	6.63541764471871	6.70004501089829	6.78795328897772	6.6682060475702
ACVR2B-AS1	5.17946013564235	6.29303662990553	5.51076069430903	5.90187992974504	6.69133660420216	5.3739020557464	5.75606722202925	6.16127319387357	6.14744871053669	6.06471411062087	5.56427280912251	5.31634375068798	4.93516515548337	5.94456473918086	5.281926157123	6.20498203911211	5.71039772287572	6.4355024889002	5.85266377000644	5.21738692506791	4.61813865684745	5.74282968604272	5.36241287356941	5.66944877900795	5.97351248297027	6.06818584175696	6.34915878719183	4.89444099996254	6.02021850616802	6.34547475595029	5.28076475066381	5.47107306283244	4.62606869019787	6.84691511676839	5.6471322914533	4.92126574269751	5.72490905949492	6.22204097699664	7.38402189530114	6.17362406471383	5.52940563886364	5.24251326695933	5.18123346593489	5.08837090216522	6.70100250312063	5.7986396372916	5.89156464226875	5.40675861912429	5.93391226918415
ACVRL1	5.97979094548997	5.95815185894892	4.90877137886578	5.32452270944935	5.35268352189186	5.5872830460192	5.43501813748916	5.23502723881224	5.90140849578895	5.629565568947	5.23790114602615	5.19292297639241	5.01156247470733	5.80730433884814	5.67996981453075	4.97667124113452	5.60540040057345	5.04989717955611	5.74654794035013	5.17593605432774	5.37327043665413	5.3929051794348	7.64180931330451	5.26333152922458	5.50959189926373	5.1172535646664	5.43300944591151	5.39531821801834	5.319074894413	5.75025662847943	6.4011509603488	5.84227383313177	5.78335656133798	5.40143994473118	5.98537789067888	5.62916122194111	5.85125642360671	5.88506939849715	5.41533122090129	5.21679249319176	5.74280012186543	6.24001650459278	5.19285341131613	5.31584011836587	6.09226028256929	6.03528648509413	5.94224319556663	5.76185660494949	5.43288770702802
ACY1	5.07321172919998	4.76631778402233	5.18534008229131	5.27635301693505	5.45869731404088	5.65670199565668	4.78408971037705	4.79723921323725	4.98509596569059	5.10259322060476	5.23565167759365	5.11819618370485	4.71388942674706	5.16494765159526	6.66531689021308	5.96950512592276	6.40666997964654	5.9581409068967	5.77414965935323	5.93838011170921	4.23373420747935	5.48434119367595	6.36845342131406	5.15758205074741	5.42647085278347	5.37683265401505	4.81503985029691	5.7364812144786	5.54171562239228	5.8262830793869	7.79563385292457	6.5826431103209	5.88918301377116	6.38737377586618	6.12707991486201	5.81635178554349	6.15673807305979	7.26891770044466	7.03997331916534	6.1126958516896	6.5023053377848	6.63393086959103	5.86245595754083	4.35561375999222	6.68398667861304	6.29029766235301	5.46183722113513	5.536947035309	5.95753015190081
ACY3	5.28934859035066	7.08512833438945	5.43191233640507	5.84458075507652	5.43576954681512	5.80546832919387	4.98008776638884	5.38861788239363	5.43632860808103	5.24116000782704	5.91910143554925	7.14064093182124	7.93722515456094	8.11927923942076	8.10621157273602	7.38317982380741	7.57215502467426	7.23860158324735	7.07582730394319	7.87211794143711	8.89086811405388	4.78783003261434	5.60937837098767	4.64462289761704	5.39539845227235	5.38233703208221	5.85228268290744	5.30533024676219	5.06268828761526	5.13136224915065	6.53287887083089	5.44835935666364	5.30344692864295	6.22299652065725	5.36687383472175	5.44566087100025	5.57752437181997	6.73856969122372	5.18600346058696	5.27374172361461	5.50902843538044	5.26468430645741	5.51969432489487	4.86838170361484	5.77696557437433	5.28997323980978	5.93792524699975	5.45616747490261	5.63939590074557
ACYP1	7.58020814763361	7.02088376736083	7.88514887796115	8.71624826080759	9.07908594237064	8.36634848032039	9.38718570982752	7.94064845714593	8.97060485707519	9.21420657594854	8.93562445186625	9.178252238344	8.34366709318421	7.90609882972736	8.54484032128478	8.41507631588272	8.36788013468614	8.07825802906816	9.12232188136885	8.41133250310559	8.9089307962285	8.92924394604374	7.35922538433262	9.41846184224974	9.44453742540567	8.78902473475379	9.14263503118409	9.47755956056275	9.2298061426953	9.16486899211289	7.28737914068736	8.80533394027598	7.31221857887963	8.61580003672378	9.18434764002506	8.22105982604818	7.87042751521214	7.79589463327044	7.87883704685884	8.85595761432634	8.90573430016086	8.56416913344377	9.25865784938913	9.10769416596558	7.46850143154073	9.03694463679144	8.97102106750066	9.229213042839	9.02964014382437
ADA	5.82254546858262	6.93490330097517	7.03410967455392	5.63434661713993	5.48696122526306	6.86764644250747	5.70968713619888	6.25964083139145	5.5262080994885	5.49918500383455	5.94123085655385	6.51714654158082	5.81351704269646	8.58922744978252	6.0392296957217	5.31160396069511	6.05469496201416	6.53768866766396	5.30300880296967	5.21644543502533	4.82604073414769	5.94177444762587	6.56505877902071	5.64583424101241	5.78979159915467	5.60064397067484	7.19553215248975	5.79278435885744	6.12247334697162	6.5866078524033	6.87012168746271	5.71939354652173	5.54699093010538	5.70619090284639	5.35165518923745	6.89190745363681	8.87012362303756	6.21429811484917	5.79751420294533	6.11768733849253	6.35932259642432	6.4277970186585	5.63676569770396	5.23702567265965	6.42417642129691	6.82107813871426	5.76524776019819	5.75254257255923	6.22666029852756
ADAL	6.55599642807167	7.15324492537584	7.15786919473012	7.03897814078378	6.66924991769709	6.84535880518667	7.19991426943095	6.45253367884749	6.96050777859836	7.15943580207984	7.17461522733651	7.30812794988025	6.6882025334216	6.60681894820711	6.8814307727158	6.46235330704383	6.70396415885646	6.54569459591094	6.93271771971095	6.32846948743994	6.60539900197098	7.03363834296622	6.63851774798553	6.77386151231107	6.97442280728482	6.9951375785105	7.36589465153042	7.01406797285416	7.14741847931772	7.23517737869724	6.93894415062431	7.06334166274456	7.26340075451117	7.22453333727147	7.23392853709364	6.93366212839695	8.01657890335765	7.04518457245438	6.94842379169369	6.85939827360588	6.7014731420635	7.07104359334618	6.99472426082675	6.85604506723605	7.60189016040298	7.00162399957978	6.39030492392322	6.76153309021709	6.71200607658503
ADAM10	6.87610199110752	6.67292370439127	7.34986340266279	7.50122052964965	8.29766082012945	8.3956927999985	8.17004443917364	7.57364165029107	8.50903924810786	8.44396756464494	8.18594219607892	7.12527034563792	7.13223929913342	7.29650953979532	7.62610173545039	7.04811471577137	7.28482043494952	7.42923911892489	7.48417952696105	7.36602678025242	7.25346822052434	7.9198189861089	7.65481030617254	7.86773579516386	7.99759918353054	7.90112323834617	7.84782680697801	7.78863108378917	8.06207142571932	8.09861401189547	7.50274784858467	7.66466160304013	7.38896169055864	7.61392805232909	7.88639385350516	7.54311860313731	7.36927524943265	7.74184235918762	7.56603197663129	7.65861873247114	7.94048355745766	7.83341150064891	7.88239877483378	8.69546548436647	7.78694941769974	7.92521754704489	8.03606393019952	7.91627618049465	8.00759944334948
ADAM11	8.9138327737451	7.39444916805029	8.36798831795162	8.49990361051514	7.49626330769223	8.29136282307445	7.49626330769223	7.72996865897536	7.58350192179586	7.31743837841572	7.68795839537063	7.4547631218061	7.22598560290307	7.28767216923211	7.60782146418174	7.85018719080725	7.50401517551007	7.41944954378588	7.2294291747973	6.70373826182534	5.73045305619593	7.78612536986586	6.9105167635859	7.76181239500426	7.38902658217488	8.28725155287905	7.78002851816502	8.81371743371531	7.64826427865979	8.0709129249506	6.38540160357528	7.5842440520388	7.37163139954835	8.22512058407415	8.0168534434782	7.61016388117272	7.13497941904104	7.70570603513319	7.61759612947591	7.48275391026103	7.19139883090249	7.00430101021575	7.46258066486668	6.8516695569179	6.76106399203658	7.12918029510728	7.46437578816818	7.48069827516333	7.41315785553158
ADAM12	6.59661189620675	6.21144718271251	6.13305139940988	5.83766728732322	5.97723329037876	5.77845325374306	5.79196113646207	5.76831075292316	5.79370408907097	5.76553871659304	5.43853113988419	5.58561594382176	5.09606876530809	5.24349659715273	6.01941645192405	5.42615432215607	5.58832308298027	5.5801182262841	5.28718166466952	6.44877613928344	5.63261076709056	5.60265608688115	5.9028333186423	5.909554811416	6.12344661801188	6.38746685416279	5.58633908373397	6.15963142669567	5.72870493619317	5.33967420547598	5.63913756834944	5.18599770310793	5.13496071315039	5.82975910341155	5.91378239859504	6.08094824163307	5.91572931374328	5.99993802941709	5.69918599413599	5.55249057322806	5.70891129885269	5.49273882022601	5.70350629156019	5.72237282644913	5.13955914131005	5.39271373672886	5.63393652359627	5.57043000566546	5.53839861596459
ADAM15	6.58103449574664	6.54178356956772	5.87151123001235	5.72813782090425	5.56538223957144	6.00507190757572	5.6532342704719	5.77783823990353	5.66086038782485	5.59072353618695	5.45788372044505	5.64037589773147	5.93832611008965	6.5822028926156	6.24636838794837	6.02134536319535	6.15733894940617	6.31712097572543	5.67344543379131	5.47778851749033	5.4465121252114	5.67637994212287	7.01774460155552	5.75853416104281	5.47865955885794	5.76874336658935	5.77233866492392	5.93348432152212	5.70703158748986	5.77243477983345	6.97248048634918	6.19558066903504	5.99143560478629	6.33483014780616	6.29829146423051	6.08234228765522	7.17904043769985	6.66915985342107	6.17581403717221	6.52180067915844	6.38755818645561	6.50870201914419	5.70739502199152	5.49156598905314	6.90280919130432	6.38511025985354	5.76638254412404	6.09233823824624	6.06145531637819
ADAM17	7.39694024519184	7.80062489635861	7.29786267499196	7.09394616481386	7.13230295292008	7.12995663164755	7.02544699991811	7.25892807287516	7.10967520741857	7.10476912434191	7.08762527592764	6.93427740141452	6.87086117032162	6.92642736357681	6.88793946200117	6.85151583528129	6.73875825158019	6.87794587139597	6.84414756321493	6.68166595852397	6.88560076360478	6.90952744719868	7.27554899198697	6.74333197725763	6.89224638701409	6.99873034366097	6.96232348726857	6.84195827319067	6.795010503687	7.09558660775684	6.9716691334028	6.81647347371599	7.37677773783047	6.83386125416638	6.91074863195455	6.84087582478034	7.39383468545686	7.01338151158103	6.91834559030478	7.01024088661585	6.89462015064068	6.86564254932367	6.77156101213877	7.3773052408586	7.15377659497565	6.88502599874465	7.14607901466052	6.8617579316483	6.74025995817762
ADAM18	6.36796070446113	5.86868281618301	5.03620165042872	6.90980623373573	5.65884461637565	5.62977699866664	5.36470221709005	5.68727371946972	4.54453526176686	4.99648198731795	5.65239865931047	5.31635753910119	4.78871135864471	4.59976170838348	4.7385524883372	5.80501378743544	5.41249959683751	5.11210380838647	5.09672878186465	5.52746263298583	5.09365783062132	5.25801960063079	5.12124571604809	5.43044895212435	5.21978980495492	5.89897678735884	5.9114835656897	4.59378196833873	5.82238543902305	4.90829602438694	4.6326198731717	5.74342246497459	5.16030659423866	3.81093264495579	5.15145860600296	6.45528517941961	5.94793970965739	4.7165085313926	4.71191730725655	5.54291874072859	4.95685354058077	4.97481303102023	5.58935801002522	5.23214455599651	5.70033793119459	4.80142084002794	5.24248241166709	5.43649963823743	5.29240817346437
ADAM19	5.91936461571114	6.10563970568023	5.93314588526027	5.72583416927809	6.3474501857464	5.75413917752975	5.83328378412758	6.32787244649088	6.55254100715567	5.93468292666556	5.81616791627545	5.87320778334126	6.5490435866699	5.9305146787868	5.47355096641656	6.07285383095891	5.82288270309263	5.72559970533492	5.94357953073177	6.34804937137896	7.58544585728531	6.07424107595606	6.00861722341494	5.83760834130178	6.12704756627001	5.87132555890851	5.73495872440018	6.39502682754997	5.73897066298348	6.07218951645324	6.01394476523497	5.49473087595048	6.07591488799487	6.25447220650096	6.11692002650211	7.09481051751952	6.19522447063687	6.67238464655713	6.04246469876788	5.84191335981406	6.11137755940083	6.35798803741487	5.81752910972336	5.84969626015017	6.2256722188137	6.50368783943922	6.18531836903752	5.86392040603642	6.1022269527295
ADAM2	3.92768813529404	5.66374637157656	4.48035854697078	4.23153749808776	4.14393468184497	4.58393255294079	4.89796312889115	4.56398705873828	4.67144122322307	4.59375063167836	4.57080591616287	3.71369436708357	4.08520777662902	4.09988109704368	4.27460255030383	4.21523679749878	3.93575106433949	4.42327247135206	3.84167235095678	3.89904758916845	3.65557268589938	4.59938593988528	6.03997380385835	4.37745701214718	4.43067637867404	5.14987754504765	4.78735507472969	4.86485064964194	4.66493170252582	4.29874426445993	4.43023927242887	4.26103208256928	5.3829425949703	3.89566505930201	4.02839068946887	3.56595245621737	5.48209174079693	4.09659271313774	5.0087594749736	4.45245099439478	4.06138884862319	5.01452927740979	4.92714837664533	3.71351279987404	4.94932647505392	4.62202131867343	4.36420260585144	4.53628797221766	4.51597934359609
ADAM20	5.92193291451431	5.83593790075154	5.67677111841892	5.27049340672158	6.44480423450382	5.6079545902164	4.36922910458151	5.90024997264267	5.41098954405333	5.92645602281872	5.60015805713911	5.79764535910639	5.48087856185381	5.37362027606208	5.38471821190175	5.71815989090338	4.8100409813329	5.61647855102099	6.17268098251556	4.85189605364256	6.1822867589146	5.0407568088437	4.86947555705247	5.65644977203685	5.3921603571119	6.24396889979162	5.63339590867913	5.63810553691362	5.17664590390251	4.87315932567152	5.97997791675478	5.17326989316809	5.95713855131666	6.49710442289787	5.7436012093661	4.73808159230855	4.46402785904398	5.48611977188902	6.24588072907492	5.01829048326573	4.52850779887217	5.00335023686643	5.53575272528295	6.31537805502224	5.14758609879625	5.49853267323576	6.14080472646512	5.2034115138688	5.29345401011427
ADAM21	5.30515560462169	6.39898334293004	5.26661007800989	6.04693361008865	5.89057518976803	4.9210804399844	6.94575123981221	5.63051452869838	6.48583242136659	5.78730644243281	5.45021665577012	6.05730206480268	5.42964783562496	4.94866477598982	5.67015705905126	5.40477062175478	4.93030765693554	5.70114741473662	6.19776277768207	4.73428901265332	6.52963294977031	5.96893133601561	5.9149215953764	5.97677845148604	5.41236117989867	5.69082319404441	6.36183561140768	6.5971252202595	5.0926199765928	5.21175989095615	4.71361403085581	4.89967117342472	5.30308545240063	5.05626845746316	5.08356969572894	5.23488543756236	5.96705581349054	4.79894145894183	5.87201459421339	6.14932652379188	5.32522015691812	5.02172168642366	5.57799105119225	6.53426867525678	4.68252636032244	5.38053922460313	5.67221836446795	5.76761345591965	5.24783715915053
ADAM22	7.71065552283923	8.19398116042864	7.85206157233709	7.18751592991518	6.85398007520728	7.37878650056312	7.08996595603574	7.05060433812682	6.73671521215637	6.81093779386163	6.77982358846834	6.43941179179587	6.42972681376287	6.4570261003191	6.34131653444432	6.34064319197498	6.15651294315687	6.24420857065212	6.2325717256451	6.2739203234789	6.10445282984448	7.08828053439468	7.6357058965045	7.06240848601733	7.21996855837637	7.32098025611661	7.15522027699899	7.01320284906271	6.88509221513288	6.93014419654807	6.4697886252212	6.39207953404277	7.76687961902954	6.61778558214138	6.10390548090467	6.59236587118976	6.45181285985092	6.66377322042349	6.36646566912759	6.06783002210228	6.37103861460958	6.13380106035651	6.71545741861496	6.9203580105979	7.27707460927346	6.81211511044914	7.0694455344623	6.36999348795471	6.57985946428214
ADAM23	8.10841257492715	6.66139213221155	8.23704022847735	8.55507812691209	8.68635851943787	7.90772849742466	8.32996617995784	8.54358497820605	8.61910117505355	8.54226415322611	8.46125150093503	8.06014208962947	7.42769116877771	7.05379913042632	8.09465110645612	8.206929854541	7.93761462682151	8.15966723755824	8.37680987857009	9.0632199497684	8.85792900230323	8.35368928085687	6.27053143562907	8.11985520700616	8.12710372692873	8.4168128866146	7.89010928360643	8.33871171699852	7.94943674965969	8.46825483039956	6.33737848643287	8.50069266551792	6.83898887904789	8.18156681143273	8.97899764349156	7.77413789329684	6.9065517874201	7.77341341093844	8.13824818769697	8.55592335633023	8.36071232412707	7.718116186032	8.51359288710371	8.60257854167576	6.66475210396556	8.18629196422943	8.45967932493279	8.79710944758327	8.73317387945447
ADAM28	4.82099725138272	5.4524157277085	4.58723810255555	5.11428248432356	5.27341191575449	5.44686105486508	5.30491825903301	4.79783038332745	5.0528973766373	5.53348110100666	5.40713469169328	4.70429685996409	5.09620739970809	4.70754455174754	5.3008642437723	4.99467783519513	4.88735468717882	5.06376034570608	5.32636795672003	4.65270708933503	4.53148232729394	5.40865774715034	5.87159194651723	5.57265498327738	5.54409022749927	5.58080780954756	5.64010991491754	5.36783388813447	5.78318753638429	6.22075987600778	6.14327069665047	6.08358036145811	5.51594356537603	5.01909151825692	5.36301087918709	5.61724915114531	5.5655772549769	5.4669743460481	5.36257038765784	5.50292293440974	5.4584855516624	7.73821586448182	5.56569671030686	4.91384390659878	5.57447667705936	5.32470304805863	5.29519758155703	5.17636939207338	5.45310259585581
ADAM30	4.82042173757148	4.99206556654968	5.43846021055836	6.07637140191639	4.96053309576313	5.43144390340313	6.31553951637392	5.63324967086642	5.27331106823259	5.3489971804027	4.5768045070607	5.34597996376888	4.85122803079531	5.14814260326803	5.07660899941428	5.65057565384157	5.20601179551917	5.09018136033992	5.25127004502629	4.68123088614946	6.81432122342791	5.20006941292852	6.30627308155958	5.89763967081199	4.67545214920674	5.37363607826997	5.34335140554893	6.3839536250639	6.22932894347097	5.8175964932656	5.81274849094552	5.19154961138288	5.60135922522502	5.02579702573036	5.17882616225591	4.77584875421508	5.82582991492735	5.60082737686923	4.58621413181699	5.54457418539144	5.01993646596367	5.11798066478294	5.11765337348707	5.54786755405614	5.43174051114002	4.53548398095702	5.68492078420201	5.69631461243951	4.97337927912606
ADAM32	6.08140601578981	6.65476399609531	6.17760726642863	6.2757885351497	6.12211150380662	6.47706888494502	5.71957843237527	5.55069670403767	6.45578599290727	6.24184273677189	6.10324147101331	8.14362708132176	8.52321036177169	8.92741033214672	7.58856815185098	8.28338872977041	8.63896313979957	7.7626716022939	8.424264713977	8.35536929410059	9.66924482778692	6.13289569531514	5.40914843462177	5.65232228328326	5.46345618639442	5.88906798021719	5.59548195024259	5.9000363594543	5.27612805703925	6.10999195126587	6.34556805612331	6.04515787080472	6.85645876827993	6.10197978507251	5.761462721855	6.14194852217499	5.72118086561394	6.34456423300253	6.58028768804284	5.79775691377225	5.51956897790718	5.45651230902685	5.94525444682139	6.0256247621885	5.49052257310966	5.71261613623484	5.51455907168973	5.63822271266023	6.31178802670122
ADAM33	8.14147798756492	11.1371518873282	7.65612890413972	7.28761536958026	6.93548295824129	6.97793805523108	6.83467182472021	7.15385677591344	6.79681963128191	6.89404996651107	6.81347514517611	8.52146105228546	9.69030358438875	8.86798217434706	7.93569184204922	8.56989100619529	8.81336471074507	8.35317039233224	7.78671142575833	9.49900526644494	10.6364849445432	6.53709513908165	8.26042634461824	6.56970647065209	6.65753892530668	6.44887167771702	7.35285175225483	6.14019588932688	6.35721147316417	6.51624144787968	6.94926422982838	7.1253201458476	6.95692658939173	6.72011371844626	6.44182669716951	6.4464776190889	6.91729085657431	7.09237268570186	6.86619245336266	6.9981743674172	6.50397618476484	6.7965452406082	5.86018020680576	7.26073194332351	7.56834446785302	6.41365363474633	6.43703857991327	6.53542135597201	6.79778685840673
ADAM3A	4.48933360797637	4.20830722846304	4.76125238758649	4.66670411609133	4.32613680221078	5.13834971545379	4.45879468705093	4.96637261415653	4.57894385264901	4.61553078913518	5.66523860047915	4.84549768669114	4.89641486240001	4.25431483859909	5.27564678399463	4.63580942954466	4.75689781638276	4.49570892790862	4.51486334895505	5.69453945704275	5.26059078290465	4.27050928967697	5.18141158624615	4.58679915756553	5.01196753617195	4.81763412323728	4.05603954258131	4.42918075674065	4.37284171296442	5.51796586391933	4.9023063410874	4.93162142827585	4.66960716356047	5.03221771533174	4.36399026430848	4.97724481154097	4.88723610937256	5.4936457260528	5.3673916223946	4.95901538110971	5.39451519335633	4.45963429391701	4.96771029289231	4.81525760888753	5.7915638572616	5.30736684678253	5.90310349482618	5.15635145588748	4.82446482316468
ADAM5	4.77529134651636	6.12169543844632	6.07929274920558	5.5889077848901	5.38729320648453	5.40058856257344	6.30458968064456	5.88731730396449	5.60236933293013	5.81894118693574	6.160904868055	5.37678750100355	5.0211842090395	5.30798403324338	5.32672811115803	5.63996432644229	5.71763532187962	5.34709849602284	5.52790346797852	6.19376339096047	6.31498854844267	5.37729794771053	5.5478227604046	6.0195942261956	4.85067126719909	5.08927542558062	5.29946076032209	6.23826722129741	6.83075339786362	6.35815097231707	5.86784910397714	6.33271173294335	5.97621812695549	6.03564362033151	5.52097088944644	5.70450615774181	5.63109679876512	5.10551475337494	5.11471466495433	5.47821207459618	4.95372214774188	5.33934682858885	5.39282502428581	6.23952553178439	5.26296975619946	5.46064321119296	5.75443496819717	5.79639843585283	5.08864627033713
ADAM6	5.63100957172271	4.91833309627552	4.93320446852699	5.59760645378808	4.55980217108559	5.22263037260068	5.19770623563463	5.4588393982073	5.44895462164539	5.64848033959959	4.79922949603795	5.55646703934925	4.97424662666691	4.17897302900017	5.93493550581568	5.19751172303681	4.89284310447945	4.92535323276046	4.41654364279153	4.69547470806469	4.2851238585193	6.10980233125541	5.93246873241606	4.98457347731478	5.18819280130491	4.92484926830247	6.00755059517438	5.18904158354994	5.58132928594327	5.54647616500671	4.3324169442346	5.36318340748871	5.84178165442358	5.51801543535303	5.83774109727797	4.98655396921985	6.81888916512466	6.25513860775345	5.41273991252409	5.55551215932359	5.65439529086965	4.85313601007911	5.78624830774611	5.00711041421668	5.29221283372975	5.16084609834783	5.23443375069564	4.75630410229188	5.26400850704592
ADAM7	5.0298646808149	5.24306080863991	4.87318822643015	5.32213620987747	4.7656507151064	4.60128787281145	6.04044938742223	4.70797134103408	4.80601548904417	5.26997665121668	4.63002867064644	5.17577120219799	4.53577827199084	4.6520989423652	4.02338837102039	5.03716450184775	4.15913627446368	5.06555469251489	4.12790526674434	4.80343537988601	3.76505381781864	4.85568483782061	5.19738298762035	4.98678494880826	4.75613038201061	4.58391034318524	4.99350042456138	5.02803972555668	4.85195401795777	4.81886209527069	4.9364413554783	4.25111222149204	5.70481943860423	5.42271551740883	4.72753342301372	4.66960233097474	4.5110469817675	3.770285955554	3.25683524315267	5.38318680671743	4.84728824564737	4.86394658108315	4.29067689189297	4.80271618569559	5.10115480494108	4.88886665978149	5.30480362988815	4.20028317208354	4.10926015735749
ADAM8	6.2735868372486	4.93596266230549	6.85856189631493	5.55350025908145	5.62046057293346	5.9480937814186	6.12206172802664	6.62662572886549	5.51382689158222	5.69105109196123	5.5692810083637	6.28042727140704	5.90869656264906	5.47503950125743	6.04440640399756	5.79515340995696	5.96096921594053	6.12176832000135	5.81064075121391	5.70164254636467	5.44672275026683	5.99895692556892	5.30876344739103	6.4073061065039	6.2636857546694	6.76138055585713	6.56942267012929	5.46784812808834	5.18741333998657	6.44332625643323	5.56020261887504	5.21982629713428	6.71455033378003	5.90806372181018	5.754300657258	6.78272455142299	5.07987642216529	6.60317034613719	5.86506506335757	6.91867026981143	5.61674982437821	5.5499851158764	6.4040440996344	4.85712219997814	5.72185893461761	6.06243086170856	6.22385130041119	6.24946409509021	6.14956729212377
ADAM9	6.89613016150153	7.02252471305565	6.49804860631287	6.38070850081554	6.79507580246505	7.0120263050008	6.68483294254437	7.65350929524136	6.41090147808527	6.64795254445605	6.48976401797919	7.38319731112221	7.80098109580161	7.58732068174419	7.07178028678249	7.02930405718446	7.0733200022287	7.62184171487017	7.39843359979137	8.33733063011463	7.64160905670565	6.36768603186754	7.08887802248363	6.54563423990403	6.81470142919727	6.64251757873923	6.44864365720691	6.32314918806538	6.80919752099777	7.13439921173274	6.72919743013987	7.16537736727728	5.88846300471906	6.44480202886725	7.88799033906388	6.50725242774876	7.20463245087965	6.9687265957487	6.4330741465382	6.46688660414789	6.67624194317662	7.54334686821713	6.4100779984312	7.81799839860631	6.83236602531144	6.66237684388493	6.59601970431901	6.51931736221529	7.51455189129035
ADAMDEC1	5.84390617189316	5.67712449493226	5.26274037250829	5.01542983622793	6.44313226549578	4.99400624055713	5.4759102261142	5.55899011785654	5.88226050016163	5.1387678117782	5.92349584514647	5.47646866107244	6.3276885295825	5.34964046703315	6.16295021690063	5.54683146581114	6.45145802305506	5.43405298765312	5.87382051726998	6.10969582860995	5.53822649077276	5.46670874100678	5.92003101006465	5.71773794644089	4.86564235038268	5.63288121619505	5.53976218690793	5.90313835257778	5.0162421052581	4.69629694929529	6.25289632028865	5.14454253691458	4.73203678662288	6.11374448205721	5.22087044234361	5.86516477541721	5.03496236806286	5.31574092672704	5.74748729967096	5.31885039410818	4.45851788241587	5.21117398079592	5.58267283676751	4.81708389242267	5.40922801541847	6.18687407817994	5.60381721495918	5.55693406187392	5.61347560139609
ADAMTS1	5.88850736433089	7.68097113941338	6.9600270189414	5.58279912151708	6.03785694102872	7.91081204243735	6.33278426725657	6.47586685642171	6.28546269406067	5.65710678954766	5.62199216346762	6.56232329832713	6.47500369130494	8.60765514637933	5.9355962445627	6.43336894548128	7.37417961651678	7.85523615801551	6.66277905207174	5.14461468640102	6.02107631936881	8.11881754083162	7.92928440483613	6.26599352531575	6.24137052186632	8.06296022370322	6.68716779030733	5.67367201299081	6.93321229933026	6.16592768951095	9.37688777364797	6.15261073406643	5.96757108787737	5.59314609717002	6.64085717370539	7.94934631173957	7.63131005857859	6.50937778774929	7.1895644777622	6.90064629010684	5.84623900185503	8.02207701326356	5.89684814929348	7.2022226605584	7.10679338928795	6.71593052736779	6.98493617184666	7.66236828028474	7.3058103358196
ADAMTS12	5.43953369223809	5.20001074310496	5.27130635872811	5.44306192736132	4.89587868020626	5.11275234504448	5.58225125415377	5.16509836026153	5.37805577434915	5.17247968080067	4.85456855132096	5.38180057633417	5.38169229290328	5.27766801029302	5.33087126933796	5.99669706227371	4.52418678005018	5.45750874176616	6.34341158437069	5.7357881355394	4.96019903815612	5.2747172868012	5.90990789241376	5.48239588363285	4.74770182864978	5.38458887467964	6.16971593760066	5.80184102838353	4.8910690911508	7.03268074009457	4.7476837814113	5.23172876473708	6.11299346705173	5.25857403197906	5.80676792448911	5.2978899410121	5.7716840928801	6.25237228984824	5.41845451769112	5.45207652298308	4.71948497128317	5.68632967847948	5.72036677025653	6.06766782760418	5.69662562803346	5.64485712444783	5.70943916735568	5.96081915217149	5.79857447821829
ADAMTS13	6.18580783284827	6.59402238703661	5.87156553229815	5.81055545760222	5.84935468906555	5.94831991164945	6.2789288496605	5.72907277957886	5.6297069749592	5.65358452559057	5.67932192138796	5.90417720195915	5.94532269963191	6.08284394315743	5.89654468352785	5.76416662721143	5.52549126640662	5.80790875486597	6.15673702225333	5.83606394937918	5.81482594823342	6.25368502815717	6.32745650199222	6.32272105006952	5.61341187000465	6.32599723886196	5.66740460582419	6.02056058984785	5.95906409410851	5.28925516406954	6.21670272235603	6.19617289302348	5.67047335034811	5.96590975496957	5.85628618893427	6.01369346923487	6.06628416792926	6.44876847957085	6.05425955360591	6.02231313625429	6.45047095322282	5.82122095430425	5.81764432898499	5.96759076886962	5.73334327021005	6.16288166455182	6.1713654198091	5.54127133731519	5.83108528693477
ADAMTS14	4.41169503964103	5.33526330471368	4.57936783979003	5.41064630370382	5.12758047516054	4.90835287131097	5.38826804452257	5.38654453556362	5.13388632936749	5.3383273206407	5.02328082585917	5.9668335876701	5.95186915274083	6.64503436301581	5.97033532015811	5.65787408881502	5.63061255425009	6.14505262121075	5.38711903854993	5.9405022007973	5.25555785468364	5.20022774564443	5.56487299824452	4.49773370116307	6.09334735244234	5.010327151382	6.4382816811548	5.30196948879243	5.014034063508	5.17976449641755	4.78766620825707	5.06379696503696	5.72727952101897	5.63637126275578	6.14993589659444	5.72733423558909	5.45098462052871	5.68758410039306	4.91902221248541	5.26569372879934	5.13448818963886	6.67232325486581	5.09327443969197	4.6531914735316	5.80973437819781	5.61355528701352	6.06694757235688	5.56723940340245	5.25324616409585
ADAMTS15	5.21611187229843	5.79246108960942	5.41081796501624	5.42048612962016	5.82309612705477	5.28953109583163	5.68006867608886	5.39173101307001	5.10566971684943	5.31818390376163	4.89497150794486	3.93314898707392	4.94734073288275	5.04494955079202	4.37487924313736	4.67110106419631	5.14402905511591	4.97482978025857	5.05626744189581	4.70036132955844	4.72566992446737	5.21993565697644	5.25986159598892	6.39722652616631	5.4935856387154	5.43158022061738	6.32030323239307	5.48298390795263	5.6577270311642	5.14010296181776	6.14573914926676	5.26186300837055	5.60808177323773	5.06700345272252	5.3143793019499	4.73362441968382	5.83031527906391	4.28540396052979	5.61709772038821	5.25667724018683	5.04675913451088	5.27648035247409	5.43055713441591	5.22851679249129	4.36120185948142	5.22477613356716	5.22448839057299	4.72730686238973	4.67806444465509
ADAMTS16	4.98006035199525	5.25163615967024	3.7194892955616	4.91280123525685	4.6753394654308	5.85090943245436	5.55652410812426	5.77418347530734	5.48417517248381	5.80268423366693	5.14598622071007	5.74149503224935	4.47585643183226	5.03231731105082	3.80108232242458	5.2389728684413	4.84288026574473	5.2811170144486	4.04768794633943	5.56263857328229	4.19744222414446	6.07327994492315	4.93975388677315	5.34021237351699	4.99360350250923	5.21615221432687	5.20403465860384	4.70186889349353	5.27386652844153	5.7181063677104	4.28346795981053	4.46359408913827	4.37228919776198	5.29284475909598	4.06274579131878	6.26984496418396	4.1970190006909	3.661374032912	4.67741103286139	4.84505207030906	3.9152078679153	4.77979769624542	5.30364809462112	5.1188665073042	4.92539770172996	5.11196128253555	5.33851947970274	5.11555868189084	4.96103757150358
ADAMTS17	6.38487208097669	7.49999788780949	6.47018140602852	5.92718958135521	5.9707731109252	6.16775359351153	5.85417310033704	6.16108625281458	5.88914996544915	5.86723581615497	5.98355967708138	7.81789844955606	7.98084557837459	8.64358384614569	7.48178874647713	7.97669287323388	8.28689262509482	7.68911856525041	7.44446670128304	8.48502791535756	8.47499238560442	5.78911056639443	6.2971046055267	5.7845143481606	5.94684850841177	5.91139256547738	5.96092586503234	5.91427749262551	5.80598498436167	5.66112984247354	7.26483762244333	6.03914944080881	5.99792155153527	6.1134504361627	5.87865837034554	6.21994587958228	5.8721730373802	6.40980295612119	5.93840083921369	5.88186965618483	5.99185044306256	5.95295308957076	5.71606898086155	5.50075592641222	6.32210033400086	5.99611193443365	5.76337216269359	5.88214998993237	5.92176909822193
ADAMTS18	5.79697130167256	6.43376771698899	5.78446098450578	4.91486764171982	5.28827601394428	5.97052702479016	5.74981498393552	5.8297959276925	6.1414969278345	5.93639951770502	5.26785534745313	5.69397057664642	5.20795605521626	5.90095583484995	5.47206865971695	5.69246162765766	5.6724198602518	5.71538834599358	5.61156999662552	5.46237017260412	5.05456839919961	5.52129895139449	6.1000573331386	5.17482565098713	5.6635921762999	5.48076339662138	5.90233183679125	5.46304155519384	5.65384051036809	5.66046792068439	4.90539516458771	5.83664270063712	5.36870233031028	5.60448391899546	5.59238573767583	5.55844435645716	6.26361543828658	6.10609312909367	5.64069204737347	5.68352093871541	5.69773962544215	5.55791256826728	6.05621139688353	4.58494624872228	5.64531195727299	5.55241520785447	5.64432814912173	5.22513281374917	5.39547786567041
ADAMTS19	5.32051939805534	4.0643374762289	5.0436585057643	6.16927361171183	5.87727581374459	10.4202894733713	5.39786624142849	6.73413963885813	6.66414633844091	5.67741998043579	5.54443478106363	4.79326518956325	4.34137961781815	4.75837728893357	4.60861876164994	5.17761209424403	4.97447305936196	4.94486210258587	4.80372068479426	4.69397682400396	5.03889423849707	6.14322549828341	4.73058918224233	5.50953652333119	6.15719205134831	6.45398518789105	5.53622677713042	5.8254644072135	5.52656360026015	6.29741168699473	4.73376363423669	5.62507518311283	6.45938641697769	5.59120227855311	5.63067319715182	4.97018521882145	4.37596198391656	5.23472115883423	4.66861227935736	4.58457992615595	5.09977328849003	4.88590947370531	5.58502944531123	6.82853945191713	4.34682745386719	5.19014936712877	5.98815895583792	5.81036375139694	5.85811517364813
ADAMTS2	5.92128240090334	5.19026992584993	5.90377674183146	5.50123298820821	6.10091845821053	6.13536814365949	5.64152883537015	5.50125890971719	5.40374219289329	5.576180711204	5.63827136574029	5.50183782341799	5.52372421750934	5.19200666695232	5.32488896254286	5.37718992718358	5.22014878521348	5.32242641918872	4.42589646872518	5.99873586976826	5.17042269046587	5.20983202463509	6.23201216968069	5.36646706296432	5.2601370330835	5.4620569476199	5.24598388917445	5.06986451658703	6.54526496533317	5.21641608791879	5.34914285445538	5.1597430287616	5.87005285863425	6.09495651114262	5.14295453143847	5.79217600512248	5.79708381082476	5.87835638201435	7.04686344531379	5.52105430208327	5.32672938968122	5.81706929425677	4.85660826211859	6.32156234274138	4.87140080324942	5.1849300949978	5.03767864292328	5.10294036205947	4.91800767641512
ADAMTS20	5.55833645475455	6.30493104841274	5.53819916519493	5.33126849346734	5.33520525156046	5.36134416742869	4.99746421348899	5.12212821977083	5.23250218013136	4.86989588322178	5.44995017127437	6.49625942152131	7.05468083789556	7.66707829537978	5.65846326537271	6.58221197322089	6.71759592617295	7.00233546374084	6.44717538127706	7.20418115626483	5.18999870120941	4.98299083814667	5.7677854937917	5.08387026428263	4.65525572689519	5.23047590758343	5.25933581801602	5.29810516609964	5.35144437869454	5.31906261359532	5.78883943045632	4.92316755339842	5.60142851760708	4.86868976860993	4.82977568677288	6.23411764732122	5.08063787712285	5.07002406853848	5.25739638572015	5.08359044569268	5.26458482880683	5.36422919358026	4.64901287766421	4.7422986062039	5.54618846838389	4.70345206678511	5.00344654196381	5.06275843411664	5.21060878769687
ADAMTS4	5.81820318137859	5.79413466459072	6.56261844873758	5.73547892496249	5.90277357804062	6.18785197881021	5.75832813051815	5.48977053827509	4.49568841607343	5.34686210984111	5.58318523472004	5.60978682765933	6.04948591405114	6.45878808662595	5.55309744206051	5.78190720547337	5.72474555143955	5.97100348685132	5.78422561415433	5.96888257224318	7.00067747565509	4.62569962288224	5.61372812241696	5.71680285503256	4.33224060406593	5.58890397613307	4.94131232464991	6.12311685641858	5.45595611832839	6.40440852300928	5.94019441149104	6.00950624435285	5.70108060949614	5.36201763325552	5.47926900562024	5.15729356002815	4.83789412408158	6.04512387105141	5.30197943511754	5.69842731956127	6.14516749898413	5.78682738389629	5.55309744206051	5.90346910064491	6.40637487703868	6.21596483074153	4.85555696355094	5.35203130252976	5.15597120841012
ADAMTS5	5.70338356496362	6.01239477530027	5.40133596754024	6.10287915226804	6.56812089941208	5.77879076167883	5.67176691673153	5.48056924719148	6.7231233984682	6.72138426986092	5.67065955321016	5.70625845102873	5.88528931880188	5.50930391087435	6.05721460397953	5.77769049664156	5.87983768300434	5.72157697974109	5.94597425947008	5.57427633594582	5.55041123236336	6.05493599057978	4.99692113074663	5.97265036276065	6.17169895572789	5.49059230675675	4.90044563318885	5.92898758699154	5.74559824997401	5.09005324228795	5.67792840094021	5.86671258588239	6.09109566864316	6.03458463663245	6.7332245413587	5.91934784556828	5.32673089952962	5.03859633096455	5.58639344832395	5.70951665523585	5.87224230500516	5.53530565817434	5.55902169359046	5.64447324532327	4.99262654785924	5.98502302056678	6.07043907987904	5.92207366346706	5.97992630897481
ADAMTS6	5.32409275603409	5.35722788994802	5.66522401620642	5.92623606927772	5.63142261029997	5.49122589558734	5.96224450115939	5.25622819450986	5.95195297841772	6.30287010848024	5.99343435880943	5.07792905022476	5.62402223209729	5.19911916657922	5.65836498399766	5.57823982803957	5.71611648849251	5.65505147060627	5.38513397849204	5.62232085897353	4.9536990679044	5.92571256985502	6.05264333328793	5.27938114625007	6.07486826332427	5.11875010748101	5.5417316921635	5.8984787021606	5.54619333497058	6.18232841754707	5.11383635153615	6.42232315856849	6.31446443092158	5.02049283515494	6.73475118334859	4.62273440447515	5.76444500337881	5.46332575590039	5.57346289580745	5.6449086692915	5.41936965096504	6.75335920828265	5.50233241174843	8.30072237120609	5.02585870423759	5.98580197518078	5.7287697074934	6.05442799041076	6.10521933212657
ADAMTS7	5.1400378814621	5.5330626511953	6.28214020911557	5.37797819342802	5.79768278756567	5.54490262111641	4.86886746523645	5.29634303693688	5.57847579728087	5.02427105965929	5.36299472744968	5.46610778085972	5.54253303144892	5.44437457461638	4.62633956384692	5.3204617896805	5.31752573244939	5.79429196060039	5.19801703336018	4.74651047149641	6.17145563855247	5.05834687605624	5.96110469045934	5.98690688906102	5.64976294771562	4.48883155738437	5.62148744003339	5.68056761339313	5.79753119765428	5.00039165940733	6.18339134947025	4.93199269570536	6.63990037840986	5.56185675594281	5.23942501441853	4.9920063437826	5.8797567569582	5.16560072757211	5.2182582757388	5.49881928805417	5.61751418867172	5.82013405128401	4.80037276053781	5.17772792048323	5.27694750669549	5.68427757701396	5.75057821720565	5.58970142914004	5.67740018208674
ADAMTS8	7.41662634275709	6.697462999375	7.96952497754548	7.53693269200993	8.08893897612904	7.95711026385275	7.38002156633368	6.98600274838882	7.12841777543496	7.45638884461586	7.74184216425293	7.0206411335178	6.87381035058243	6.30046814595063	7.42614321664752	7.29580252211097	6.89542685558391	6.98398346001864	7.01999946899015	9.3502559483024	7.53303900725969	7.76506628038284	6.49809162097641	7.59810471031288	7.36569105854943	7.66528859626918	7.45354850163503	7.02016275996314	7.44516316519122	7.09100804351092	5.69935497654674	7.8461206995516	5.82575828874872	7.64935507710222	7.20633516802409	7.26990595371895	6.53359015855465	6.77756757105301	8.32447355536213	6.93242951001192	6.86714071929141	7.45004579527082	7.63304897853211	8.11498273638405	6.31252637935022	7.25579853360201	8.27696048196861	7.80171935413628	7.30430975181631
ADAMTS9	5.63316511704794	6.94709482728311	6.51646548067118	5.69875891351481	5.65157806709983	6.40842812596806	6.00189797160203	6.87675002582519	5.7795085406014	5.57851234887277	5.76047459304674	5.52214497915884	5.73691285044681	7.40028458919633	5.50454506198205	5.76108312072013	6.18557481731476	6.55859604619017	5.71526647363854	5.39200485189241	5.2808101363921	6.42625499403943	6.71816746474231	5.90033869325809	5.82793013503897	6.73199899948264	5.73706622934809	5.60921556275451	6.22319753951548	5.84569465396349	8.16188939400441	5.67266330158632	5.41327713381949	5.73936067795269	6.30291341774706	7.16185895762226	5.89039774528208	5.61986355005596	6.63799020282393	6.28077448267857	5.55009360773213	6.66708106776777	5.49488967309868	6.09844687250398	6.57763872262539	6.44912466110917	5.75306502043341	6.76877876121775	6.62660524860655
ADAMTSL1	5.63378411827307	5.16222470703693	5.07696265368103	4.80480996840377	5.10950274399585	4.81020408041014	4.99856822585518	5.22332289278708	5.07386652109851	5.14457762840797	5.50420263732666	5.38231324781047	4.57733631818412	4.50932665233476	4.77944448560311	5.45358569360514	5.21185053749549	4.95939732468375	5.35029941232553	4.8905807347619	7.19148087291776	5.76797032898101	5.0235039338781	5.42103683237649	5.39481180002034	4.93678590882618	4.97358866326311	5.09490794338025	5.25875738466629	5.30144542228414	5.24381174749743	5.26974733969715	4.68897250943131	5.4686716653953	5.22398071132444	5.2052811230357	4.89239631392501	5.79259905501983	5.45676076441214	5.17831056300387	4.885370811946	5.31678575057542	5.19944846533776	5.74688505213011	5.20935082705351	5.03745845778401	4.697524150417	5.35571106615956	5.2450572172615
ADAMTSL2	7.36438456442637	8.53741924566903	7.32646070430313	6.71721408668201	5.32535857172682	5.84240626452472	6.52725480597624	5.73225730983881	5.52918582405801	5.3743088131325	5.64523618989279	5.90081162788007	5.78033922371849	6.35191466912075	5.83855621972694	6.05901033616692	5.58945188925478	5.59719332778015	6.16232752878326	4.69954481622886	5.03373375843431	6.1679923321671	7.76852900438052	6.42308766313605	5.67384964932068	6.08253098574	7.08459932803587	5.89287033619395	5.83726521425178	6.1646752291313	6.82209105281726	5.14194620490749	7.52226166992582	6.49166945754997	4.79845375349499	5.30121998536938	5.31847627207637	6.72078847194773	6.11354727742235	5.34915028650643	5.9623043779945	5.68019211572085	6.1073931783691	5.52918582405801	6.97545653064198	6.42104548543603	6.01172783493021	5.29462942539036	5.08643756380154
ADAMTSL3	5.40530476794137	5.51329508490679	5.73608558881188	5.65502687818172	5.42486206943905	5.71995154810859	5.46312635497797	6.31398625529317	5.8630137949899	5.68150033933571	5.62644961435537	5.37062501030063	5.08246635193321	5.35091010686061	5.5922353322188	5.28088353219521	5.36225378154863	5.7183132209404	5.37766945060771	4.98688993679925	5.18991422500401	5.47144260630822	5.716176431815	5.48174904030587	5.94679938573893	5.57547454890754	5.98416204156113	5.69172247462001	5.63699794900873	5.68853011899698	5.43859176423108	5.55469674864699	5.14360124492069	5.55451349057448	5.72422512635939	5.67569105843732	6.12402826765797	6.15295738698352	6.10366829580272	5.80252397041764	5.78155558176168	5.53176749861523	5.58030156653731	5.83264793237592	5.49583059059711	5.78423481478169	5.67366788931687	5.68217472904253	5.73360793967162
ADAMTSL4	5.67796582533593	6.01981758346039	5.33462270842828	5.9015888302691	5.63424623854407	5.99530934257018	5.21394753910497	5.67915597372448	5.93619129267704	5.61655563780557	5.5654453764527	5.22545230686098	4.79602913644296	5.5661065700019	5.09638732605787	5.35226188300184	5.56368219365485	5.66887808733197	5.81952001762386	5.23301195310679	5.51071324376923	5.77679956775079	5.38237557587023	5.63866154213371	5.61289703350002	5.79656925487176	5.65769656975557	6.19655461916056	5.73067764439685	5.44179483615801	5.8546147018962	5.02215733026809	5.9992397708904	5.33414517975386	5.72828265442977	5.63423154535408	5.69246065725331	5.32812097186118	5.99968791318486	5.54754172445947	5.6890959167474	5.64190873711976	5.81345173016123	5.72496934008879	5.68323333394452	5.81049839897483	5.26947310404747	5.0344114507132	5.61385209084886
ADAMTSL5	6.12509456962643	9.79026746675402	5.84282508255489	5.12186702981251	4.89302652645629	5.3926028922169	5.27827393572086	5.23996647732771	5.00420884234394	5.00239206822091	5.02423596211557	7.0882952584517	8.50178508741514	7.45155270153031	6.06804421035598	6.93838856950616	6.98371358422713	6.65001143475468	5.6032147908881	6.41073589208879	6.48308123752733	4.81132646802914	6.73718311776006	4.76727958585704	4.4628710171355	5.24552939708801	4.967888575747	5.324344527762	4.84368756689733	5.26775064440186	6.69145336106528	5.01128726212647	5.71116525733077	5.08799347409483	4.78473826784	5.26910181309638	7.46967783834232	4.77602262112583	4.85442388030781	5.39587734608019	5.2843815834008	4.831776588811	4.75828092407848	4.32626299304363	6.56254152082122	4.89749999037732	4.87627994689341	4.85518467349165	4.59567811848087
ADAP1	10.2395639620064	11.4238452979599	10.1380757440886	9.89220443336012	9.07985945005072	9.76408590495651	9.12033929797744	9.68545560806126	8.87937891207772	9.00639220489667	9.44891140738857	10.2035875130186	10.6288352291576	10.2398731742575	9.70078143578814	9.84976624117652	9.8722784787594	9.90826444197034	9.61466661671276	9.74185909406695	9.35168556142419	9.37588498790529	9.11539348766393	9.24433499636657	9.12473486905441	9.48552689502865	9.86454500107456	9.90171865647044	9.34330828797555	9.3395327271046	9.97730598767424	9.94496397191456	9.85041796545958	10.0179792914709	9.3404492639309	10.3031395865335	9.68358289181238	9.92841873792571	10.019871036166	9.39881743700887	9.56773295410954	9.52819342856689	9.4586159149611	8.74231701395041	9.96347072156799	9.36656104925718	9.27134746148063	9.29351401562383	9.11817481221984
ADAP2	6.7129596756343	7.3421292392372	6.69517289194137	6.28604284088536	6.66104913309074	7.22265761895194	6.49208282468849	6.27530686074233	6.55895746247066	6.44130845862969	6.87523467382753	7.18907975739672	7.0738510461717	5.98211711061077	6.98442892687377	6.16775325837524	6.64512638894311	6.44052289910703	6.71873228063886	5.96521500600363	5.80921412821643	7.12267112950087	7.96693014508038	6.35483033829616	6.20164771077387	7.01738988010328	6.85474355339746	6.2311261647259	7.15954952456843	7.12934616634878	8.68470815992573	6.5758891550071	7.26813870446068	7.02981237221586	5.94770930763896	7.1822464251271	6.58193544835759	7.15861158720992	6.44374206581382	6.14042732627909	6.45437448820433	7.66609339462371	6.70507301308194	6.8912935224499	7.98064858849587	7.21830967274271	6.64537936573855	6.36947932208784	5.84402876521598
ADAR	9.61664106056669	9.1814514099823	9.62457939592887	9.8660328445349	9.85520589657461	9.70856971630977	9.69939034738692	9.88830725723581	10.0258019250392	9.96513941454597	10.2458187408944	9.83384662267971	9.72306380322651	9.57505491475267	9.73804344040903	9.87528628044745	9.72591291343011	9.82300156945527	10.0750959755808	10.02409509241	10.2473593342801	9.77665867696973	9.44903240068647	9.87572739051941	9.7672982554054	9.67820883426729	9.6539280291122	9.79092068731876	9.66638445084577	9.57745797708499	9.8899762334036	10.1597166883407	9.31610519724761	9.8243808613967	10.0729957649397	10.0396080119183	10.1291072703994	9.75769752760784	9.83102220147268	10.0170801255193	9.82011954058959	9.77615995923912	9.8274208998404	9.65193151225665	9.60971497406367	9.64186004759125	9.83742981904784	10.0444519930444	10.075872856006
ADARB1	8.27161872465524	8.41120754551973	8.00670486540464	8.07184736059951	8.33650358910016	7.47846101594884	7.95394208781231	7.91854362276746	7.9636536469522	8.29442240642802	8.16102344436481	8.52357935785121	9.03453282358344	7.95285555812768	7.95472170086437	8.83738033210775	8.34219610854063	8.24505363393302	8.48151833758559	9.5175882394958	9.11751456801267	7.72330207937628	7.02940165769458	8.01393196800793	7.91139941005762	7.53373961382124	7.63355920796107	8.04241024708205	7.73070840337086	7.6371033109736	6.65657187795314	8.32458536658015	6.60263968078272	7.62811535820099	8.31059041618871	7.40188195572302	6.96907125685552	6.92732835455942	7.68756981449017	8.07230661541466	7.71251071135394	7.30872267653657	7.85933335562389	8.13720268119653	7.33779238620191	7.47054839152391	7.90878277774496	8.26127092957631	8.30176376266825
ADARB2	6.72599054698396	5.2431927804015	5.77845312302626	5.78250809416851	5.83977314397195	6.491153743829	6.87332301041802	6.8226884612093	7.04933228512805	6.21745841516818	5.53445872804595	5.24554272613514	5.45047238717951	7.70403713095222	5.84591926234831	5.69564729082342	6.32038271682321	6.22271327026276	5.91197930928793	5.56586468713506	5.39205450769638	6.63454610390401	7.3478805734382	6.70297962371358	7.00359968396911	6.57549575963863	6.05036454117432	6.0757364817719	6.31841889291507	6.0898057092914	7.43091337330906	6.27069202096569	6.46453486500645	6.72553107585112	6.21415354448979	5.70479519500441	5.49148018578567	6.491153743829	6.01335358784421	5.63681284263251	6.79205474577117	7.9292859340821	5.89572897783663	6.1003347947693	6.73371713534137	7.00378928500886	6.30222945522836	5.92098051485421	6.21094831815345
ADAT1	5.87915197979496	4.63613233914284	6.08440051970609	6.6261173908684	7.66409824191523	6.72430937467347	6.65688251697901	6.70019333325831	7.26059109103543	7.24391331984149	7.01216282878615	6.23025563863685	5.51010418228756	5.18418629142066	6.28700358388469	5.95611461076913	5.60400152858034	6.08306860526394	6.72928045692212	6.73400770444023	7.62314711657675	7.0391681806644	7.10516611440024	6.73899713984064	7.363193075021	7.28903323250875	6.80488495466592	7.34227048201242	7.13177294069737	7.58506957042843	6.47900901386019	7.41023482486561	7.80589993618543	6.44553024316763	7.44185206159374	6.06943483538366	7.12530214376189	6.41585057488979	6.23005375396746	6.96226060914551	6.55296172794541	6.26126459947801	6.76167901353955	7.10271203582179	6.54959523553651	6.14833503480813	7.60167655089414	7.57778336917895	7.23002784959419
ADAT2	5.50776598733243	5.47769132025915	5.08432540268165	6.98261767270934	6.79221876566607	6.0491099946515	5.80020790682545	6.46484695148185	6.33890697109933	6.05105208569867	5.9769381921177	5.41168796881326	5.88374556601148	5.86525870885296	6.2580327510637	5.64767977520195	5.79259675953107	6.03616272100371	6.09871654882772	5.92394685068785	6.78648497305062	6.09323245363262	5.48501577792275	6.49363613924295	6.67580427946728	5.73662754516222	5.56065560018363	6.43203486083732	5.92755359120401	6.38133703645364	5.18183686935467	6.08413236986875	5.91907312696471	5.62364408648009	6.11151585363382	5.57916095344735	5.88976604825769	6.35244612011387	5.66943119493023	6.15944851028843	6.24526119041543	6.19500727255681	5.95487233860083	6.81602325307278	5.60996621667647	6.08636115054669	6.65832546004276	6.90609928545094	6.81657813622911
ADAT3	6.00475591682086	6.1665668031858	6.39553590239508	5.74789964651784	5.57388634850534	6.0787274188364	5.71321338060535	6.07505108155445	6.09962150562805	5.86575535482697	5.60058592544494	6.45152789131998	6.18635373048713	6.55420037396915	5.92393327402763	5.96476569454663	6.11202736966059	6.09207011012998	6.24344341600071	5.0800600956677	5.63685722737989	6.2149269619488	5.41177738073917	6.66022272379416	6.20371815497203	6.15592577030663	6.68334059246807	5.39237370095371	5.82295465076963	5.6321730910747	6.34101066322231	6.27732533527494	5.71120724546049	6.45447558517668	6.25720720641668	6.86883712160451	6.20934858143989	6.28120512494187	6.92469662990664	6.17373021971717	6.18802866407505	6.45400244009535	5.62737066849918	6.668261458726	6.6834919988941	6.06657705314778	5.90720286395171	6.41248869065923	5.83240335804384
ADCK1	8.02051422661351	6.20707455838049	7.09889413575231	7.97518109794783	7.58870802263248	6.84693415515972	6.91607781941542	8.30955929065956	7.56629664231239	7.42629397931527	7.14578077489563	6.67986207000971	6.63054558114494	7.62791424539195	7.11300767885768	6.98005805301306	6.9872679349734	6.90285804275472	6.95638444542988	7.86942288466219	7.10942265467851	7.44662156433121	6.04577585591902	6.96575032109798	7.34610644890761	7.49271651063497	7.19271969564157	7.43639677662019	7.44993024289657	7.48893978724621	6.43481819856278	7.40068346283529	6.52266622855329	7.16376066699424	7.59087148514061	6.6383280711339	7.87980451718105	7.07386867530157	7.20221752011626	7.64462942062735	7.67755189267277	7.57575214358496	7.85551846796727	6.58663899335056	6.49787479051425	7.46537323246839	7.40144030127312	7.74735032176119	7.53469614793305
ADCK2	8.52052053122523	8.98561438861897	9.09209699948763	8.33600970925908	8.38636610238851	7.51522212522032	8.1113212061685	8.6000435422142	7.81553617597777	8.01674036022222	7.9618395008326	7.7437445926709	7.45968112764525	7.61292986600273	7.37409482387031	6.67559765988551	7.52134033602757	7.55434778299977	7.63925619244965	7.6664028568393	7.69521250756058	7.60754961610631	6.92678582442764	6.925883109453	7.70364757239021	7.4078762717048	7.92198961164763	8.17426069092171	7.5344125412783	7.82480530825546	7.46879923536445	7.48191606150746	7.54993889560459	7.55519729614131	7.3850475367376	7.5024656985919	7.53707091674546	7.17802547461472	7.43470544128398	7.66385774979101	7.49144605438619	7.31368843284824	7.63925619244965	7.78955480335196	7.38945642413278	7.41450075802065	8.1328902590228	7.87787156249699	7.57352961811693
ADCK5	7.47163642601193	5.4652384812194	7.21040558064779	6.91359430007056	5.88179444675166	7.72049740403031	6.55637546862734	6.38163539110197	5.74977819803242	6.28342465181772	6.46553749795977	5.66423769814869	5.85344478609301	5.4717975146332	5.704192642741	6.01963245202304	5.91569825976821	5.56170706258608	5.05913000188247	3.76044138594989	4.02805104149499	6.36574844006055	5.49024035879507	6.44825791284631	5.76105034205081	6.37859890269391	7.02825996664522	6.82608226724562	6.17430221498079	6.17189923854276	5.43285291240688	5.8071711057307	5.70151660079865	6.431682836734	5.75748410656437	5.45080423866097	4.83524359488933	6.41053118276926	6.29465310535542	5.51840433491078	5.83807119819972	5.77906720402594	6.19143434472191	5.80909348688112	5.4214933874271	5.74192483412814	6.56273789487803	6.21641437705724	5.90832002984145
ADCY1	9.54557932683869	8.74671458176015	9.83198920600007	9.85362713077275	10.2934147003987	9.45118875708584	10.2717970967425	9.77614677805557	10.1160072897579	10.4276285620158	10.088226291489	9.79841668954916	10.0179507906014	8.92914334027042	9.89291089699579	10.1247260647613	9.86710511124371	10.0191720896987	10.4921470906193	10.7159333852841	10.7872137653791	10.0438358287075	7.40380985950018	10.0510477929279	10.1699771268235	9.90896254686237	9.73518042339227	10.3139817023357	10.1328484149977	9.94199858583959	8.14783197556249	10.4725392453778	8.41200547307238	10.0409878242401	10.4968565093515	10.0311381791074	8.96842405832599	9.09330443116762	10.3066224100212	10.5346802033592	10.2125346249031	9.8589268779372	10.1908489455068	10.0415822168956	8.77846429406746	10.0288175076113	10.0059897814718	10.4436456659845	10.4607286125098
ADCY10	5.55622289149854	5.80879483609602	5.73327826705219	5.05965131517483	5.00837906675149	5.18564396112532	4.99817250708287	5.29453388509735	5.3743306243248	4.88954597819905	5.12593708362686	4.90120719710491	4.98396114482285	5.40583626862743	4.62821016066617	5.06469772561509	4.95604725172326	4.62703086902117	4.84222465609905	4.6850436372022	4.37919404975969	5.283471291392	6.38513920663916	5.57463660266611	5.3066620316596	5.4182278102779	5.46598014252227	5.78716052134973	5.19027732017723	5.11414416717689	5.90356917784012	5.42305272939398	5.28459072051695	5.4548995900609	4.79488537524304	5.24669774532492	6.45751299338033	5.86921407758309	5.15102546578006	5.17724524956222	5.06207574723688	5.25811951415058	4.94384128388494	4.86487064743419	5.34074775057641	5.41736578998917	5.16494948794383	5.19659281604257	5.27227700014254
ADCY10P1	5.7872835562441	6.19223865818933	5.95900245321802	6.16886305581061	5.5675626404869	5.99154798439647	6.48478294119033	6.1125683024795	5.90945722232497	5.64039412989969	5.80225271370899	6.20728903734422	5.58075304294104	6.30885676067498	5.8072559698123	5.52797518878644	5.57847883562136	5.67011314626652	5.78783586373602	6.89797392250041	6.74217447676424	6.22435371441083	6.17574253295265	6.16209728903456	6.09391980245811	6.13693480947609	6.15907584216698	5.22802348765849	6.09423656704907	5.91394878178134	6.18155800595583	6.07221736689316	6.41975685618544	5.07379162053911	5.69730616807471	6.57536136986563	5.75018961042629	6.48890900304175	6.00294338750187	6.2002796054982	6.55304164945676	6.701141278982	5.66861866717073	7.52195143366894	6.69531768380981	5.98319839466563	5.97730169997246	6.03701588645209	6.07456467373383
ADCY3	9.66571521193925	8.82937944562945	9.69766353182054	9.41473966295247	9.12232028749677	9.67209325628351	9.77538044851928	9.56672161542956	9.22747228896539	9.2802721801699	8.9939601966546	8.6211584742821	8.81293341526742	9.59506643236319	8.67631913462181	9.27280160701217	9.40508970028097	8.9999768987843	9.077868109963	8.94386824651694	8.97395600825027	9.19059837873958	9.19251703504754	9.66571521193925	9.21494575886024	9.47439938812067	9.34108678339644	9.21879724175908	9.12901999726341	8.78296468391066	9.23419325415642	8.79081218659418	8.97999396580434	9.11062838705586	8.92720257676958	8.93030445170173	8.04361883610504	8.82355545934753	8.41029757922593	8.55951916058936	8.55571018853928	8.60309703166669	9.16186104496894	9.35359914321867	8.75125159072591	9.20461703963666	9.30831375304895	9.3501444282417	9.24554790186372
ADCY4	6.52297302254007	7.39489604343121	6.71950871700997	6.13726996267892	5.98662924816796	6.55140188024777	5.62760884178103	6.25534886413519	5.64912224113417	5.75542242384731	5.63476297524694	5.4047189271098	5.52455831250706	6.13774119302698	6.12687433560671	5.58545514519149	5.89769726971166	5.61201336121449	5.58153638545724	5.03956640632352	4.78404735997644	6.55378659140307	9.96554123035159	5.82237793243528	5.6432818407598	6.46276365577467	6.23427609575686	6.03325045325204	6.13319820607842	6.4687101339763	7.36821338995699	5.59123638677757	6.72951063214637	5.82184754329895	6.22425378103829	7.67509858420015	6.52158789091094	7.88981438629713	6.2722233985036	6.34154729858114	5.78288230140208	6.27286598534185	5.55912132457232	5.574831042799	8.15319747156953	6.28119105482414	6.20600023491541	5.77982236407706	5.42470643771686
ADCY5	5.88039412223347	5.78446940944169	6.12086573164263	6.0569965394807	5.97808012736754	5.71723536026761	5.9129333410588	6.09647051830452	6.34425017653695	6.0523646034999	6.21810484170477	5.71884418252654	6.23209528625062	5.60854522118597	5.96632941577041	6.0716231523054	5.64310861180769	6.0591258630587	5.97713376133287	5.61804042706715	5.54647938207899	6.29528624942104	5.24444666211467	6.76533048607343	6.3168844253678	6.51003247545447	6.76850081228957	6.21936140549525	6.20058129729617	6.29372474546384	4.9669405952155	7.0050607754221	5.9699676674148	5.70412293309837	6.39803531284058	6.65134069719766	8.23617783474366	5.57620579074573	7.55880057266273	8.25061517436143	6.83449932802951	7.00967693863565	6.76897399530691	5.59657894843651	5.83990017112783	5.93066193144158	6.20874107555064	6.32316724432017	6.98082854734552
ADCY7	6.1395925246537	7.40999473158751	6.1534001658015	5.94798818671397	6.11184825462102	6.32808329706298	6.47173991648976	5.6819162515175	6.2521591305906	6.17569123119576	6.19667257495197	5.8500964164034	5.80779439192112	5.29927909053464	5.83856292828166	5.49895012310872	5.44597188284962	5.63284931633203	5.80888979547295	5.35397187548355	5.15882136698746	6.28143140920101	7.34862236628455	6.40971269036778	6.08687821314894	6.57751382974932	6.61315810257151	6.25964438819473	6.46683441362725	6.37486615708877	6.58812654387097	5.91643580179732	6.60390472075602	6.24740245973241	6.08642377942907	6.54424293128942	6.48487483697802	6.36930777783395	6.39683772978041	6.29324271706414	6.00825324190476	6.23807565412812	6.2655341667125	6.08964053514919	6.68911005101803	6.28682904989115	6.13136112260124	5.93455957107051	6.08903330057155
ADCY8	6.09402686652262	5.70900749715079	6.22630200136566	6.09729769290714	6.30173701956141	7.3290015320855	6.5410905162272	6.08687351850918	6.7802506791629	6.65975305482846	6.65548069633395	6.40105667693715	5.37095237716447	5.423780026561	5.64937196493067	6.00273214364844	6.26329530132704	6.08156159503975	5.46709945972344	5.06019534598619	5.25154185888613	6.16155738762243	5.48708889965288	6.00427564408377	6.23447906732697	6.01955851697734	6.18588574356002	6.33922474676695	6.4739561708038	6.63569726775625	5.8704887028595	6.09714239204198	5.76116957141093	6.22035619681396	6.34123414979776	5.71408488461979	8.01063604569014	5.697737091508	6.39744989357902	6.43758090489764	6.0962549585268	6.25237036087409	6.07288059361804	6.88486641298102	6.81349774192805	6.25205658973836	6.14813812511074	6.0205790655198	6.33801403389982
ADCY9	7.95327306729506	7.42373087222368	8.26668503954507	7.87658888674052	7.864007146062	8.11070980672324	8.14982152016024	7.6561346083214	7.66909813736872	8.17310715555853	7.50015764795039	7.74697778195588	7.83857762213123	6.99774143010461	7.32617962512295	7.36407341638799	7.0705800861843	7.28497584962888	7.80824358607822	7.01570966912662	7.20385705032907	8.09033681924256	6.97630772742737	8.52108738690193	7.74516212776761	7.90165389779429	8.19231750244101	7.83213386368953	8.02566256058793	7.49966356888489	6.00919287298449	7.36843029542016	7.73119834774503	7.21944645413011	7.6843800374157	7.79038763775291	7.4119697174057	6.83470397623462	7.62488151610459	7.79114603184297	7.53395887520782	7.02564825955962	7.5868788892412	8.29350178546744	7.55814629127812	7.50751700745753	8.0819219271864	8.00021576116536	7.55473783674582
ADCYAP1	7.50697731487083	5.03066362735059	6.53280718898684	8.7277521342559	7.8692642775587	7.27581185480076	7.4505937178567	8.00316398900135	8.39261092023926	8.10960689192353	7.58361890675179	5.84589816764092	6.89454668634006	5.30821077716836	6.29327510771487	6.62780842191187	5.80919132794675	6.04984500216081	6.03276515021072	7.86698376449262	6.38851985606472	7.4400336803465	5.01055671869626	7.64371211465362	6.96672501375576	7.54854735312214	7.13124545675675	7.69209702983037	7.15117461692581	8.14286007854881	5.06195980315299	7.72420373872563	4.72645420474153	6.8715442548606	7.91997592040771	6.60484509509917	5.52102370613378	6.05978114248769	6.96538834514649	6.94279295769831	7.56686966698431	6.39248720225606	7.22839922383846	8.89583821187152	5.11586736376724	6.16641601377398	7.30247590507689	7.36118978473299	7.31100960985495
ADCYAP1R1	7.07403963779435	8.11530716750958	7.01618472453741	7.23539862313822	7.46998004415274	7.49048014978014	7.66966715384865	7.38956352835924	7.20812157312617	6.90264521295136	7.0526750334631	9.13724136257531	9.19123928161512	9.20136540279645	8.50491799244895	8.89782358517568	8.60202598321658	8.77238059143676	8.49698636797736	8.58312792064174	6.84302502961386	6.88822682547823	7.91978536975035	7.64487478192946	7.02097876280416	7.77187145515709	7.61445410026709	6.71669940083465	7.36146429776173	7.65188145324239	7.65937780563932	7.62730671736053	7.77168404634717	7.22892395102765	7.53850516868434	7.10553640875241	7.60439447898605	7.02816679748153	7.41755998638357	7.28589622924431	7.0864025738038	7.14509175853717	6.71205045325946	7.44053872465835	8.18860819397148	7.0070258746331	6.93451075608378	7.20485098712074	7.22212282486108
ADD1	10.3862995578334	9.00337723420525	10.0961264286656	10.0692730698817	10.1646316899649	10.1684260004181	10.2004101074002	10.5831688094107	10.3966661124071	10.3095264622947	9.96726402284832	9.50379620846706	9.62875191601343	10.3700888367406	10.1508128748178	9.89321022385469	10.0852736746197	10.2054480134881	9.95108506353008	9.77126211203783	10.1698503938465	9.94970220473	10.0129887621477	9.93585895744864	9.96022756817654	10.0213592113511	9.77089074359682	9.81685247459873	9.8760564223788	9.82935684092171	10.2912487826421	10.4566250131364	10.040083999061	10.7753788529814	10.3282219314435	10.1699969866521	10.6904967320762	10.39035284891	10.331600895614	10.5248370888244	10.5300435766388	10.6172614095809	10.0482614344035	9.77847692128983	10.1332779320472	9.96092877043029	9.98080675487807	10.2362325026771	10.1894718408843
ADD2	7.40302929885923	7.46099422467267	7.60566362093803	7.65614435058278	6.95470049977438	7.15179975559859	7.04377053145736	7.57714964326289	7.35150170715379	7.78236352599952	6.7928764467576	7.27978876411241	6.93080775296383	7.19195067507542	6.90186577643515	7.16125043298625	6.80141328875527	7.16943446511816	7.66270892759318	7.61056825644889	7.55205387264779	7.34514534580187	7.30511588545915	7.28335156537973	7.25015851915708	7.50331405725867	7.43249181453411	6.89849383952143	7.38091795268234	7.46477102536676	7.34693253020382	7.16555355659483	6.71423454930347	7.40979052399153	6.6652633831827	7.32010162910139	6.82059804817686	6.84107837169565	6.56953623419666	6.99872654400625	6.83787416406239	7.23671704164856	7.75675878377481	7.43975622750773	7.53256257350678	7.30854566005577	7.48655848051934	7.25086992265689	7.31157057087202
ADD3	9.27908743889103	8.69290951566751	9.38185566990299	9.38703312632121	9.37383275189956	10.0544222347427	9.7157096127514	9.21839994766827	9.371109238668	9.67903311052931	9.62011494015691	8.58967916457855	9.21689163908363	9.24232963776651	10.2122768904886	9.84255301610805	9.69033365796774	10.0069543729448	9.30487844596607	9.09239734611838	8.70205564219142	10.0346837170094	10.1074077246821	9.40399250525806	9.64706980520364	9.68832257985488	9.44949849617353	9.29592914836384	9.8204525513146	9.64096596918663	9.81233977662953	10.2025017671932	10.5476733730385	10.2858994649777	9.57722335078816	9.93440793919054	9.9656331360599	11.1076388185612	10.1468783418142	10.052860440038	10.1867233617865	10.4207080213282	10.2087168543399	9.40176962210991	10.7676553663582	9.98782559697979	9.76770881863764	9.38406357693754	9.65497933263262
ADGB	5.22720104870319	6.05288964806755	4.68870024651273	5.23099024700499	4.52925301091309	4.93334872039847	5.73434066259579	4.40508989832377	5.41199133412134	4.09414159885739	4.83771604208153	5.37524725529476	4.81180461251773	3.64497671898235	4.4524437323954	5.74930799588791	5.01414780183394	5.18784910986889	5.10234696465883	6.28202469831767	7.22531218144853	5.12657554438858	3.60537959672853	5.53060438566862	4.36175930127258	5.21312529148208	4.83974437764308	3.49000965313955	4.81634050577901	4.53732177435575	5.65630546698045	5.53501768722013	5.88813753484538	4.3818643416739	4.4176945550277	4.87599808963061	4.67249585142209	4.83762688447443	4.46372216969371	5.35682506472747	5.19347718381716	4.72797417244082	4.85558099760443	4.99885727221609	4.79224566245991	5.00914383113539	5.38429675241553	5.03166727162934	5.55990380430226
ADH1A	4.97288048886195	5.28934718808292	5.96697407122444	4.66705636799019	4.76950788574863	5.18875648178659	5.47633444744699	5.0145859864879	5.53065265148452	4.76802603850074	4.86629194509833	5.78753451579349	5.85447757253151	6.95418799554424	5.1192141192203	5.26308448218624	5.6104610574436	5.71772250561323	5.78887303683216	4.88601508904201	5.77519874476922	5.78319586139228	8.41218236126194	5.81326278497781	5.28345380870032	5.28345380870032	5.4598835137376	5.14915957991666	5.79639158967188	5.43169926493422	7.35616942725757	4.94178355997624	5.60433689857157	5.0709763474147	5.56656679855477	7.74621348622311	6.64884000919804	5.32829547812468	5.48162294164153	4.93645862691496	5.32167089214926	5.94705172814251	4.9208676504609	4.80420011615382	5.65775627722923	5.31259032655479	5.17027954708581	4.89612323067887	5.1740497551657
ADH1B	4.88600789162371	4.66990839993912	5.34582492402709	4.62178520832492	4.7075336017182	5.0708969145361	5.18167376817716	5.14227139762308	5.66868148283788	4.85250402886092	5.02494017628569	4.9937170134508	5.01165795536975	5.62556821462746	4.91023239456852	5.06759645823968	5.16166369404161	5.24820758202941	5.47810128849131	4.93135531486555	6.01642263585276	5.58192179578455	6.6420283581916	6.02477956044944	5.14474250849117	5.02654809089163	5.21894776755546	5.1520246691144	4.96622590504339	5.35281512120872	5.32045795544122	4.89371741902379	6.1179455178012	5.1511360847269	4.92761479772962	5.88090928540553	5.40727688145372	5.22691963891756	4.96791844673386	4.74581889475656	5.14663815518449	5.10468850938627	5.21118323255045	4.79699712412206	5.11422175045782	5.20122685605627	5.01737028357508	5.13768460964192	4.98172112421962
ADH1C	5.36997617818945	5.74875900823706	5.27873873006335	5.36923033623262	4.68208847215555	4.8655889010984	4.38797035798943	4.45586528362267	5.14152711756664	4.00217195203533	3.90361592970778	4.38886769909375	4.81349650192563	5.16540571396598	4.77454956724209	5.55706597154958	5.1569567230487	4.80206414318099	5.37684025494846	4.46060837231692	4.28150141865106	4.7275615239614	5.64459751745265	4.90901088752296	5.31773227986919	4.67166999232099	4.11825526034855	4.55924597110851	4.77189250527086	4.90458245090425	4.97014662042237	4.94563871987196	4.54845457029554	3.99918858420799	4.5800479694359	4.57740256124525	4.47905630696805	5.97374689602892	5.73426170520106	4.65410774499361	4.06321445469015	5.53533167077615	4.67424547782819	4.06406518067216	6.1292432902487	4.53400388238184	5.07767605379312	4.74046225905856	4.6764830036987
ADH4	6.67578992223835	7.11128028154117	6.53683503324247	6.12497551670676	6.0034051195685	6.36888293479531	5.96671285155292	6.23510227618986	5.98460650458895	5.89933833878997	5.96197092782342	6.41955119681755	6.45589185541558	6.52474773900327	6.3261114744458	6.21635361664668	6.08152389387741	6.30556826191909	6.19673073696699	5.82296224066529	5.86427346518238	6.07149245798123	6.50125139164178	6.00598743135637	6.03628156079039	6.21098532859958	6.10965456864391	6.00754373533566	6.05626565670231	6.02536437658007	5.99924344744609	5.82822485375083	6.8220171699523	6.29263556798743	5.92243888538636	6.33693835459806	6.15764252936848	6.33172761831182	6.09391284209778	5.91068398693533	6.05954542323646	6.16080317140051	6.20497722669432	6.07271828753529	6.6923693630252	6.3465259556557	6.16460747001656	6.06240825401319	5.97125687489988
ADH5	6.90036791233326	6.69542700252303	6.77607901968401	7.5209987704252	7.69656035918543	7.51262914802458	7.76976730525748	7.31609094981982	7.72722626637654	7.88254699389396	8.07882826415526	7.26816026339765	6.88497364638756	7.01634557529631	7.81343337710296	7.13985589841992	7.30600652803897	7.28939185436183	7.61641441221612	7.50608137831395	7.84285746590068	7.58009414384504	7.54759665184485	7.7705984282261	7.90458051146956	7.69244561924242	7.47165108746637	8.02808888816935	7.64233883099609	7.83270686571016	7.6344850109062	8.04802805372097	8.09634413205833	7.8103599739005	8.08395125163397	7.60277971339836	8.77343685214964	8.33319276745307	7.79441681643922	8.53914387122281	8.147463060688	8.0564404974455	7.78690167409298	7.9089774828656	7.73823913231671	7.70885007914764	7.80329640187914	7.72335288298649	7.76354069547618
ADH7	5.53881959519467	5.53115970293638	5.08488864301753	5.76522731213822	5.67892869242387	5.90467772237711	5.04647231790524	5.1377748339492	5.47808228029784	5.39709565244084	5.63985368032128	6.49576430431078	5.46380364618531	5.45474138807669	5.83657798676602	6.83614611854542	6.16284052664385	6.09175545160892	5.4365849999083	6.43835229631665	5.39198551627408	6.06700156955371	6.34678418067982	5.9036578199405	4.47086488024386	5.5063420769789	6.27417987597369	5.59220511336094	5.35507779684927	5.17139974240617	5.65936993840515	6.03341915703161	7.41887162529564	5.22098187440258	5.58229293655515	4.27431055753856	5.55452184312497	5.06300323656528	6.34853713799274	5.04703538904212	5.14121700467276	6.65801378360138	5.16948742533753	5.62458701572328	4.83057172085551	5.13774296199806	5.22778122397998	5.80376050107137	5.26957597591353
ADHFE1	7.59342137014358	6.35811019303217	6.91665607951712	7.33864782599221	7.44213197262488	7.5207982125666	7.19293916109656	7.85789227202563	7.24210577511094	7.59196753706688	8.22354927108343	6.17810373933413	6.29455936483136	7.17198273095209	9.01756303139381	7.50096854586674	8.2508878400699	8.16407739504834	7.81525163899511	6.59732823698479	7.03856058234068	7.41145249865296	8.96090635156378	6.27065245837222	7.27340856503094	8.18906654238436	6.57860478485211	7.79549046855328	7.3771016252506	8.03294644626806	8.77214265127653	7.70850364566728	7.88835598278475	8.37188476747455	7.81005106060414	6.8208983107903	7.28416247754174	9.02984954767806	8.12710996458921	8.05648004812093	7.54565721701237	8.58342004874409	7.30904031845847	7.52600906539628	8.77698876153219	8.09461020256013	7.64362912728003	7.10538724408181	7.46831637966354
ADIG	5.93897502558328	6.24161958795113	5.55008429339718	6.0273656300622	6.08827754854028	6.10488444951719	5.3541527842137	6.34639766288354	5.82047256882249	5.92058275807491	4.98580872831136	5.84200668246163	6.16072951772725	5.53643970448642	6.04214726804886	5.81097721162728	5.83408723538915	4.91885249632457	6.48689304255971	5.04209265756825	6.594942627114	6.42511337610264	5.62094040423201	6.10069532134284	5.49688236558285	5.71115627170118	6.39594906471737	5.85403546479085	5.76949486858645	5.5220769793172	5.33549121560842	4.9968002027117	5.22355172632079	6.15331875050452	5.40478139043522	6.2353658180337	6.04773277228133	5.76613359193227	5.51713979254028	5.98226268338496	5.77872092468473	5.85485334219632	5.31697925872365	5.32516800689304	6.07053359848747	5.87993824066895	6.05159275467056	6.88603716465827	6.057946265735
ADIPOR1	7.11070444886992	7.24422623228	7.21639911049902	7.58925392563255	7.80925476534362	7.65837569769436	8.18085892331845	7.71272982308005	7.72188187779644	7.81580128431273	8.10861227482482	8.47832278241247	8.36312453954922	8.41637285789911	8.55600837637451	8.42414706998304	8.50502819897344	8.53159759773607	8.27834482249492	8.63005151968508	8.52893023571681	8.14653651005086	8.19161139524639	8.18378772214489	8.09961566902081	7.9978301942451	7.98088626279565	7.85413887232851	8.18381951851334	7.92876671552543	8.6013676624211	7.91893103888755	8.41109819366767	8.12745868898601	8.17145956351419	7.93390359549363	8.24354193077088	8.0758019555231	8.5582994813672	8.61458258643834	8.20359509321898	8.24889255299361	8.20501356454445	7.75821806106532	8.10346479606714	7.99952600056197	8.24853219415127	7.76991205879211	7.91081589907533
ADIPOR2	9.47676156545826	9.22455126014389	10.2136054575717	8.32947024803395	7.80657201278079	8.67705830723728	9.16393493753708	9.61235165809781	9.08889061090555	8.27366490095319	7.5834720474417	8.36437443336479	8.33981089188291	10.7336059497216	8.80399619184517	8.97424270129427	8.98348069318091	9.42340108656775	8.36769223435854	7.87802451627913	6.82605844550747	8.94346525656643	10.1728598422024	8.83801924011684	9.2691577982324	8.75364011138174	9.66007417249055	8.21696200830192	8.67977719756697	8.68049753121497	10.1989510160904	7.97625899199306	9.38264890779393	8.21730494618901	7.95846232058942	8.45132477582749	9.75840381757027	9.02924895387258	8.88883804060017	9.22757698963571	8.78784529412933	9.34617114622521	7.9153489570332	8.38239590137385	9.10328251620533	8.91228580331067	8.5507127698889	8.05711357249148	8.28048427826774
ADIRF	9.25921788884082	10.2586199457085	8.18968590440771	8.30173392708285	6.56609916233394	8.38871338422977	6.64074332035272	9.02277305394638	6.05578707856671	6.38598524574104	8.39367954361902	9.39870541765583	9.65178562177776	10.1996752593073	9.70282155180008	9.18077280611462	9.29298102747974	8.94238029241048	7.9763754466478	7.65097143605874	8.12108545275603	7.4724392707416	11.0566927205244	7.72566449683551	7.51736910122285	8.59866304210418	7.63302581017745	7.84101935773216	8.78571103252005	8.14014235165516	10.7614701431268	8.23603054226674	8.61700494895543	8.78386284552832	7.2098803630791	8.19828098570041	10.1329550343854	9.66251724770415	8.93444286889767	7.67232507828153	8.58432778880434	9.75752350236985	7.5548960659252	8.15576762598481	10.0033593531009	8.70047352533887	7.5928058211815	7.61493010341817	7.09477844748242
ADK	6.62219739301696	6.58920299730954	6.40857370055679	6.82703606707342	7.08929921244006	6.52028382292404	6.79836367972233	6.66499447150701	7.08286830922618	7.22467309687171	7.06624850120634	5.87018633054175	5.13219574056428	5.29532856660931	6.21933717014124	5.55587516965004	5.1842805391392	5.87941274554354	5.96167803651304	6.45917491612145	6.02816339910073	6.93552767257958	6.09612621419036	6.67303769840559	6.86969827438073	6.53086508026165	6.44066078103479	6.9783799256444	7.14405078212846	6.92292947800902	5.96255469920092	6.80243433723807	6.3722810913803	6.21892029557638	7.2100579650682	5.59905847016342	6.26575737904063	6.42272904423729	6.63695352651152	6.36047373238132	6.69397951478175	6.40477278540655	6.65268441082688	6.86145887121633	6.17213838668688	6.64720986690887	6.73902035931211	6.86649814904456	6.85565941035806
ADM	7.19306299590346	9.34140373322267	9.53546626215817	7.21139079691111	6.91776204792259	10.6566489883398	7.91499659779155	6.76611966215605	8.61331610915207	7.48983533393688	7.78196607896824	9.87577836261445	9.42017100055502	7.19997489712503	7.09260352163895	7.70631798876447	9.54441766802659	10.2863646027823	7.93029399227551	7.40870565888248	8.61485849841166	8.24646381710525	9.03007856415363	8.00320129005397	7.80827657661869	9.34501003904545	7.80044700926929	7.40651302494222	8.1532990672958	7.93971366308461	10.2986781953101	7.05898609357526	7.44343826766982	8.84790463847514	6.83725709599995	10.9507049458643	9.65743929251255	7.40728089067434	9.32915893791363	7.44241407681615	7.62295573299762	7.81655332589011	7.72054902635744	9.7859047829805	9.83584490601437	8.33775883604965	7.60037360075164	7.0171019029332	9.0949576703543
ADM5	7.21867594621647	6.40448531815573	7.2541672840137	5.81367910408999	5.62216115766491	5.93332840138278	5.72112344917951	5.00350870003956	5.78038364694294	5.31432822296033	5.47538487489966	5.75776274193703	6.44452560610681	6.21963598975724	6.77616550716632	7.10282299790024	6.714857091009	6.99836862311089	6.28095869581033	5.81099260368499	6.48007886678572	7.90442899108509	9.4517865381835	5.83815769554616	5.88195622608509	6.99506289388914	5.89611274949582	5.74486849265276	6.58036535530845	6.13706420869229	7.37460252557392	5.8210336371136	5.02299059127439	5.38593489067014	5.60985755740585	5.66822701833288	4.99924554780113	7.67997283490725	5.7798072878135	5.69543497988137	5.69413459936618	6.78211963040434	5.72577242860376	5.10415719925517	7.2792317611965	5.68921887522086	5.59900676321687	5.27467852549366	5.50183547197227
ADNP	7.86662505937931	7.53266383050561	8.04345950195875	8.19397581262209	8.45615008911243	8.20891126809542	8.4981280158529	8.03625549000523	8.38969089879076	8.62950348335432	8.16047757898349	8.11784282413246	8.04434136753759	8.03920770029231	8.21109553802198	8.01498663628381	7.95043041905333	8.28855765405868	8.24624639056831	8.24940816699773	8.12535344963651	8.36663018422811	8.24531811101163	8.53107209472585	8.52832101167605	8.38784277858246	8.34122767351111	8.20484512234032	8.1098469615874	8.21965118126939	8.21788463714334	8.49019825806417	8.24206772607907	8.352141990723	8.41830159991502	8.22845436573192	8.40341115193534	8.11549962149392	8.12201304971664	8.29337908181672	8.30693758928097	8.05805880771382	8.41688667683317	8.50105912887734	8.33221914235877	8.30446217712982	8.41518623746343	8.3955784415548	8.31494470369944
ADNP2	7.65965025086848	7.41946362966497	8.22005742021168	8.07567984511003	8.27582872560586	7.76917920085236	8.11959773531286	7.95676304570057	8.51432719609194	8.29193628060515	7.92293769963306	7.26870051625982	6.88170192004828	7.38218753038735	7.81759709486506	7.41686993758833	7.32311783820679	7.7716014807023	7.6521617874296	7.02758930789414	7.18290436820815	8.16082324155096	7.58106034208447	7.87279356329699	8.1237843490921	7.90053983534511	7.44481532484927	8.00103414897659	7.72436442647349	8.18275534938456	7.66530166003947	7.76473460301476	7.34696664639342	7.51157259568154	8.01021076313291	7.33765498017971	7.3370714860343	7.18108809117985	7.67441421104036	7.78802935147874	7.85226218769971	7.63410463478125	7.65340149605902	8.49909921090235	7.50439925370991	7.69584593368694	7.81926446834289	7.92663604828172	8.00373345868786
ADO	9.14286581775623	8.37495929325006	9.23756819400716	9.38202001832523	9.76255652969992	9.09300080390942	9.6496541632319	9.43974998551372	9.88095961126945	10.0505216113965	9.33499986675555	9.01264370509385	8.94278041109397	9.37565309990319	9.25624664815316	9.04825524609662	9.06520129360158	9.03803145478484	9.28700982667984	9.2597427830017	9.4258367296846	9.36978192627432	8.41536519402813	9.3650966519546	9.36172688342589	9.01001377356584	9.23618680492119	9.45156145622845	9.06571431925899	9.39372024347635	8.30101771528723	9.37452336340286	8.98913200922799	8.84039777073802	9.39829427223247	8.95528203632468	7.87961087990775	8.81435766842161	8.83587342446662	8.87258878067335	9.36006576034988	8.90752096770029	9.29733406301508	9.39888074156295	8.63330065340641	9.10485223662274	9.3559097124978	9.28125313877663	9.48723996058019
ADORA1	7.58678428533365	8.08781221702195	7.64903459841058	7.15500630968098	7.02793837262133	7.20638740973832	7.09462101775118	7.35231717538203	7.21339402908535	6.83002753752382	7.18791625890078	7.74330420846372	8.03617531605915	7.7002250105202	7.31025653013483	7.47269708149509	7.69054178351686	7.78514160928434	7.36754663110846	7.29003198036345	7.40230997416151	6.94445425892781	7.19848083629659	6.8678883969958	6.6997853437736	7.00157460111873	7.39537311869779	7.2978246061291	6.77350018834103	7.1073668792318	7.69991107304531	7.23271397383649	6.55932971750688	7.45847920207664	6.9710110438409	7.45331434924898	8.93542712099109	7.45636070548682	7.27305145116595	7.34939174320859	7.15886425242799	6.82500221246277	7.06825492078581	6.72353064418932	7.44024757390514	7.20161556011996	6.81300282453356	7.30117327252795	6.98599632597575
ADORA2B	5.64690884750833	8.83236876434494	6.89257951196726	5.71073419444461	5.48246324093242	7.44324740344911	7.03920558604847	5.67356254202075	5.84594274842459	5.82601911177655	6.22758008530334	6.49295093129263	6.6655925489311	5.74520972315433	6.04601204285844	5.90702584025238	6.71057834698654	7.24205045270896	5.29860144304631	4.94880758254417	4.22959864181037	7.56612862371709	9.0566621665222	6.73344157859666	5.61283056136106	7.58772580483788	6.5636857359602	6.23377450642224	6.73909523725959	7.13236793693511	9.19614812590037	6.22679072588894	8.56352268664807	6.70271806996062	5.68796322562318	7.8202024038015	9.97176294764608	7.04008720825158	6.72951272151132	7.15794779510131	6.04416678708451	6.31948151141112	5.58692778343442	6.57619759524959	8.70281386902789	6.32475330464305	6.54874941561228	5.73970214724018	5.6511042415388
ADPGK	7.60748391068199	6.98201820424675	7.2085605110374	7.62584651772773	7.25237997016231	7.2854893700361	7.11292997106472	7.22084609483448	7.35350876926474	7.196570155402	7.15083902085399	6.1316850993044	6.25055974166927	5.6732337638931	6.74317862145459	6.25653738118034	6.2369880153857	6.5866287733889	6.27676197178038	6.09836523975101	6.56840939584734	7.20954850231112	6.87339177905831	6.69506520025547	6.95487767473072	7.37490550335815	7.11729993246768	6.78709454126599	7.7574305863	7.11926714586178	7.21369631183004	6.56240252582521	7.43990246774355	6.92997035625942	6.81250754757858	7.13487623876599	7.24804216232152	7.19815737215237	6.70891461639408	6.91892414613113	6.64705408584505	7.14988318314244	6.93681029584665	7.5614517018701	6.74942518166738	7.26766168134269	6.8374762501231	6.70568464492233	6.90499873066378
ADPRH	5.32567382240322	5.57898589286813	5.36986396803356	5.39238557035071	5.45577376663429	5.64704479835156	5.36095330220023	5.35940766063862	5.41333196965561	5.44025400505254	5.3084943965217	5.50533142708652	5.41601783859874	5.76659975083579	5.63016098697636	5.156518978823	4.91819878689285	5.05133089134588	5.38994041607701	5.03440484932692	4.83476370401645	5.7006439314116	7.24146275350598	5.16813662892135	5.0341092348206	5.84104815272009	5.54539986188589	5.26277972465163	5.54010836222278	5.76261740112924	7.08767141812561	5.39687891084676	6.55746990878464	5.79213239805302	5.58207717599136	6.37833174101959	6.36176465947259	6.66288604173806	5.23690923228432	5.61852222155614	5.82825649072522	6.06531398640695	4.96834345329334	4.49239987505507	6.42872556821826	5.70332980035473	5.15945400856432	5.53596553606994	5.73297571227417
ADPRHL1	6.43562417188812	6.83714225220749	6.824828634167	6.32156330095702	6.47710670349006	6.11567124001338	6.49664919170983	6.11709931397757	6.85643533032647	6.74519037988813	6.0899377494531	6.8216546894973	6.94759472216429	6.59274851264068	6.6184779804574	7.36778637809424	7.24523751824924	6.84799159159174	7.61833089256595	6.80439309687667	8.22520600893533	6.60828032553004	5.48236669844766	6.6082843482736	6.63274262912502	6.6222714276355	6.47112890655829	6.81797790188246	6.6512914996852	6.67565725743471	6.14445799293653	7.051027504607	5.79031576353611	6.43360475462045	7.27772117250502	5.98979959398693	5.87861096195844	6.10847857452616	6.91243996618394	6.45355353993989	6.5714802674332	6.04390549488356	6.8672042148395	6.36831964936755	6.08429384023689	6.28481151578291	6.54843799231529	7.28447133620053	7.01899037488649
ADPRHL2	9.01342606183206	8.84683049361498	9.67345306146173	9.18978698200759	8.36626549799258	8.7559609428796	8.17986363582328	8.67234859640752	8.03275701545715	8.38653389240805	8.16495393653894	8.10882821641742	7.47510753834059	8.11312073999778	7.6125156164538	7.5116747171679	8.34913437599933	7.90881387674617	7.56832099624502	7.78447544727747	8.28889985898765	8.39060650070771	7.96133744024448	8.16398797954647	8.72895311941868	8.64203369252281	9.14374952742125	8.62445995623042	8.09299153246883	8.54348937686455	8.69152298189492	7.94070159244859	7.52322166127385	8.17815163711905	7.80998005236394	9.01453677318651	7.85482049972618	7.81399420217126	8.33780456343636	7.86754774862984	7.71396337056493	7.43026987471608	7.80870231674566	8.40051103955269	7.90386439106141	7.67192614709727	8.70742090807357	8.13785703347065	7.72958570670827
ADPRM	7.00923054044366	5.99426169838599	7.31602695038684	7.07376001842802	6.90458637428789	7.08876997738789	6.91118108700655	7.22894350454414	7.45865303584319	6.88398891341022	6.67322249924842	5.8617303831813	5.9561538777353	6.06069984083798	6.72776800016921	5.88431960341768	5.98680582043259	6.35715219585629	6.77946561255056	5.83397417153649	5.70882571150213	6.70356724265145	6.58228647209241	6.55134747431687	7.00455456430065	6.95689586723077	6.6151492424976	7.0513546141628	6.7645891090218	6.82335985925222	6.04905144792599	6.3382821015021	6.78002965059904	6.24939323029885	6.81718313901592	6.37212690243813	5.57973653920939	6.06346463448635	6.34924810909651	6.47755417499157	6.97976207043738	6.66462343703605	7.06269580778052	6.76230525853084	5.87707523973246	6.67166887658809	6.75010038165137	6.94756405916076	7.02405164737838
ADRA1A	5.09928175634487	4.90145477643607	4.70125472409478	5.37112092803773	5.35619079071595	5.16999505820038	5.94049868812491	4.90790357416735	5.15558635831891	5.78353537700846	4.98181999172769	4.96700691179046	5.00571033975863	4.77158492905537	4.89682568895568	5.44530338510843	4.89975212356972	4.94142455247358	4.88665233807925	5.42864931175946	5.0146067009853	5.65436787393513	5.34698582365725	5.48660335869778	6.02304542740154	5.40438650841401	5.945351248794	4.80593595063394	5.12709884754883	5.68343003004761	5.33322626018107	5.83349759705535	5.33765315763358	5.63988468299076	5.26358775794744	5.14440205730309	5.46099971622008	4.69513581535635	5.71525899706791	5.59356188344568	5.65565550516531	4.89340974164257	5.48984904072426	4.69934988120056	4.97792517329592	5.05929069714652	5.70137173462675	5.04459467459385	5.35134887162727
ADRA1B	7.10886607138877	7.44536631871454	6.59111896363791	7.39613807855703	6.19659470481052	6.10835437433818	5.19768024981993	6.91515671155716	6.09632947549605	6.44592491971101	6.21929888075931	5.01218866392032	5.84081450595227	4.81803441018159	5.97474762868903	6.03314724734175	5.30888913991537	5.22698490094818	5.39720969715784	6.07054750891109	5.90398397075677	6.34396034153818	4.49829426447173	5.62199781373913	5.52110353361336	5.72292856057861	5.49918703868047	6.16139703274857	5.48671177592415	6.29328619618252	4.38510340848677	6.45486108790286	4.66295241683529	6.04863283731389	5.88411690513374	5.69230746108584	5.40075243839367	5.16769367114552	5.34292899381739	5.70662429288393	5.72626344154635	5.17436343308101	6.51043453624394	5.98247857199314	4.89243744614097	5.87772429022237	5.82147620767787	5.95455053930702	6.20174745145614
ADRA1D	6.00783497953624	7.52947144026824	5.94595297138504	5.42227983532438	5.49973244950722	5.04759185346111	5.59969959233349	5.29492728091314	5.31528767297992	5.257075299844	4.85878811821401	6.66528759984152	8.10766197166629	7.09671300485528	6.69730567220543	6.86358474169581	7.37900626752876	6.65414184376612	6.3105190456164	7.00382156711371	8.24654042390175	5.08383203351525	5.88413685447031	5.34679888967874	4.55080234187697	4.9648375290214	5.22250774348467	5.01803709962955	4.96997704546544	5.23381062481624	6.8995512196908	5.82795190399477	5.37232920952947	5.03422100101596	5.22493558212046	5.33381831609571	5.38729665731967	5.40329302211	4.98433626645752	5.21434736727667	4.8647081923823	4.95404150335492	5.19972964989539	4.99581147871522	5.70537899850536	4.91654432125135	5.1479391380362	5.00806724869717	4.93533346075634
ADRA2A	7.56347780548954	9.17403379946715	7.70708949898879	7.16768014404967	6.5971314285832	7.11449062793884	7.0154603945862	7.02250095739013	6.67648717943944	6.31626822965958	6.99270731041525	9.02567451877016	9.5839426583261	9.11744240971106	8.45997488286432	9.46234728962269	9.1736729377324	9.03376007701429	8.98420173210932	10.3473832479429	11.6033625157225	6.00621281998566	6.50015735532332	5.82369196173282	6.45810192731993	6.61752763454909	6.11250163677364	6.87246893219354	6.51789220599547	6.26019933762359	6.74120547618009	6.69627443122795	6.66166177650367	7.1492949904597	6.62531999263374	6.91624597138978	6.93055639455825	6.66001158586249	6.56671379152533	6.9613687241385	6.29644714708343	6.22694367338101	6.47268299678946	6.03967522793044	6.8768218268689	6.67982515048583	6.27041247651215	6.86707856003079	6.29240624744957
ADRA2B	5.13540685656469	5.81593476930956	5.58965505807255	5.20489281661432	4.92402592924855	6.10876905377942	5.32467520309931	5.5268616667867	6.30707341060133	5.22427416216825	5.06125069276712	4.67065486644874	4.51970303977107	5.1865580970789	4.96096223710499	4.76796606722157	4.68140884454332	4.52138347915537	4.40646310835796	5.1162006436513	3.65362209436605	5.5898635493113	6.5723826817318	5.3341615544623	5.02797549106308	5.55197652140617	5.91633998006539	5.56740904289823	5.04906229494996	5.18297621759723	4.44374551167072	4.46756355078519	6.38798052070954	5.01848913970009	5.37966685223124	5.35341363544821	6.17323871462479	5.14062330735814	4.57753433957474	5.28105049630386	4.89095087913371	5.34205086293649	5.17082117837827	4.21006019163342	4.97842546326244	5.25232457342929	5.89046621733687	4.78688873205026	5.52779570753629
ADRB2	6.26869846213985	9.04212623801222	7.43453464186258	5.89273736077162	6.15999722229395	6.45926562858154	6.01229472862097	5.61230807323292	5.9660815833861	6.04846509720852	6.64046605067191	6.29896675189311	7.59202111856956	6.77737579436917	6.97449202367843	6.17165877940008	6.86473448337003	7.00449359756491	6.17937769502988	6.36733579932917	5.83966354403273	6.15468403096752	8.07741758860514	5.91991069016972	5.69713164112375	6.41133071359277	6.47034886118444	5.76311873101684	6.44370632276874	6.74833017240126	8.71511410007677	6.1233858482633	6.60105283966445	6.89711273329716	5.36300796032444	6.6408832893546	7.12487223902388	7.28988749727742	6.49970609178879	6.74223795948373	6.15077043775391	6.72187248656651	6.16557712948717	6.1768636999291	7.75305412407944	6.18751384934237	5.95194036094423	5.65506975670654	5.96236340575806
ADRB3	5.62883353979974	6.26373909069854	4.87488638062967	4.41227494631342	5.12004752665708	4.51393234504418	4.84000593676543	5.73084738102255	4.43459843038654	5.6070498115003	5.61493228261005	5.34326199924582	6.0002262483665	5.38918197629221	5.35601245638977	5.12297035509184	5.60329188922704	5.83764773570994	6.3958163101074	4.8364618799874	5.65365212131716	6.01819094996549	4.73684129549689	4.6711336681065	5.41400055780962	5.35803908655882	5.02546805741118	5.9006158479472	5.68939821123351	5.06851612637882	4.7731271411869	5.63380336654595	5.0281260999947	5.62130751118203	4.33941810093977	6.52614186926965	5.45008272207561	5.29437845747988	5.54191249209718	4.99679989697969	4.89680250185474	5.56716898867624	4.99453903317302	7.02968308574367	5.87415763096637	5.18171207778058	5.00489623358468	5.04338183865416	4.73406104405895
ADRM1	8.40052744353571	8.65785172869898	8.45193595959233	8.45519743721152	7.97780914902057	8.25754209505777	7.75350732475164	8.36361535563093	8.16965892103457	8.17477685131147	8.03353947286656	8.2108088301806	8.04290397298348	8.47638829313752	8.36760646638704	8.49052602874003	8.2489579699506	8.22181106798612	8.17333508223518	8.18938351180773	8.261143018309	8.36613845151445	8.39523629100329	8.20934081530801	8.25219495149326	8.27907589605531	8.42357650183917	8.48992237542532	8.31296796766678	8.42012605448667	8.65866534838403	8.40531642649909	8.252033977276	8.53977364090195	8.75388159789115	8.14540955498071	8.16419454624662	8.21658465508455	8.5440744520543	8.02997704344989	8.3870825969553	8.41836583641537	8.28273106061888	7.41221573837191	8.2581230020157	8.47177603186917	8.48760224703312	8.4619356079795	8.35733561143818
ADSL	8.82590985025334	7.26953309871314	8.77726583770067	9.20195357398079	8.97321164529157	8.18223718868176	8.73984426750771	8.47263078916311	8.75209402790259	8.3673483161125	9.1981842232488	8.24671902094333	7.89627012032255	7.62388228275668	8.81071410431641	8.26058026060907	8.25257322298199	8.17530279194435	8.53072209894118	8.9262345066097	8.85714233287165	8.78604084591776	8.13670534547093	8.53659896240709	8.80830947509193	8.65061615669302	8.38489581461033	8.62311777369765	8.61454671832577	8.8853860250298	8.56690736238103	8.55501011307665	9.05509745367841	8.7274484668039	8.86033004030432	8.59645282763767	8.00490648460563	8.27746050597131	8.90680359171405	8.27838710655205	8.83606972346882	8.28494884870808	8.87766603214785	8.97321164529157	7.9095597884344	8.2502718291483	8.62311777369765	8.46621256937964	8.4675420397781
ADSSL1	6.94675587035004	7.34794719128836	6.41749338651664	6.60875981390935	6.34499747115173	6.68261624243124	6.31790725329064	6.56812734533864	6.37251642215052	6.24340486684128	6.16073940145003	6.69373472180238	6.53377724634576	7.01562184514905	6.54896011586233	6.75604393781542	7.3680862158768	6.8225433056943	6.45532479858768	6.05169255698536	6.92720563927071	5.74469676462162	6.99172140183248	5.70409287826009	5.98744546718988	5.79354947655258	5.76725956054855	6.30130670619873	6.18897290767833	6.57454690952054	6.66571272392201	5.82298343556646	6.23018845331631	6.19503233602455	6.07724505199254	5.89407882268153	6.0901584941002	5.81538628436633	6.13212289361871	5.41656157034814	6.13444948544599	6.36312430821387	5.90471712093844	7.03614958778234	6.18920156535177	6.74777796292048	5.53945935338158	6.37650649855209	6.4413137996475
ADTRP	6.05752576588386	5.49101631172078	5.96485787207125	6.76876805157639	7.132359929345	6.09330496929036	6.60680174591353	6.58496322828077	7.70310586152067	6.33641643459202	7.42502117667915	5.90725635171273	5.48163206740418	5.49391623357261	6.54350973644632	5.84933081773948	6.51381388865637	6.41070060593892	6.18820045670423	6.02962009331529	5.66614162031184	6.19619549264768	5.42267779020416	6.25830890259131	6.28693145528247	6.23112416031551	6.33796764977254	7.6498258727486	6.38482001846241	7.63383580086171	5.42838853016377	6.4559693580868	5.3739096910172	6.57591919825963	6.01636388630268	6.03046657888377	5.52312201077028	5.18995096125458	5.76778469125246	6.79578268670446	6.61808146987629	5.89104757063589	6.17762141218332	6.68863543448362	5.45786161859359	6.01851452667044	6.48466886401146	7.00728257371908	6.37644426652166
AEBP1	6.01612630607125	9.17121067899701	8.11124823394816	6.29764780899878	6.43099430657932	7.0427762475106	6.71692142004377	6.31992590250348	6.1906140309822	6.21430675760501	5.95333616403892	7.63694797655172	7.08213865183273	8.45197913129396	7.11839049399601	6.49713961592061	8.08222039721802	8.01915303601557	7.96921689462134	5.33062852640288	5.67982276194237	7.51800736339495	8.12247425142054	7.01679510381679	7.33395150036234	6.69512030658178	7.14928140661946	5.97425398112552	6.54956393525843	7.40828972331469	8.40643908801414	6.98276373284948	6.08527482308885	7.17340898684246	6.6471287761309	7.56251191153932	8.80812287093147	7.45619428304554	6.93995511374585	7.78400595171322	6.23685935244482	6.47280276240252	6.51469275327575	6.54383338015843	8.15738212417574	7.05990404368806	7.36776680344705	6.56137428725607	6.88590960582983
AEBP2	7.59954474312118	6.77240525668916	7.55638673437403	7.86715122557851	8.44858972836311	8.04900609565242	8.16758938112218	7.34471963200874	8.10626917024216	8.68972991376033	7.6169906822658	7.43939036372274	7.74727967911578	6.86960695302592	7.35529400220259	7.13537342420251	6.85540571052766	7.30620341237972	7.58131167397888	7.61885600319277	7.58961576890613	8.47126970234758	7.95120456070008	8.69128139507408	8.50887224374779	8.01146429740316	8.20308869092088	8.24379925687783	8.03279273627908	7.67792365555853	6.80634549228026	7.81813656469432	8.10887353283898	7.71826976260981	7.57961845864626	7.91110142625259	7.35556481541723	8.48067476688572	7.51110018437915	7.63643355249778	7.61885600319277	7.43092175609502	7.39007957997768	8.82049726292401	7.31864057253591	7.55924925536236	8.0940142395388	8.11396836462457	8.12674467404022
AEN	6.10465071304427	6.04822463681497	6.19419047935178	6.33352922967307	6.22406029052031	7.01491796870552	6.18596974998062	6.1262431902432	5.81376839014144	5.89454315209294	6.24584435251391	5.68172292461713	6.41416465722845	5.13838844694172	5.23977163691955	5.3278266210684	5.28890878255174	5.89344589372349	5.2980351854977	5.79427463728408	5.69122814295254	6.36710881913833	6.51693683696762	6.52544058933091	6.26649196833915	6.4559998096639	6.76557906684627	6.1667546659155	6.04918691498819	6.64162805889664	5.48838338739905	5.97641081821403	8.32890663712856	5.741828299744	5.43964682815571	7.56663428114762	7.16242955219931	6.62204722204171	6.94495468505307	6.32444201452603	6.06448757336227	6.13393706142903	6.27403344252923	6.46975908128089	6.30267972353181	5.91324444057236	6.4020599815654	6.33059014475488	5.98464896438471
AES	7.0362550472469	7.74371909594074	6.95528039927216	7.41998535298844	7.05946704700434	7.19579078554155	7.26565503720154	7.04818546139884	7.18204280608037	7.18884599530182	7.21593405875361	9.02033470019121	9.08371489328288	8.41607454589374	8.67406526085235	9.30698799738695	8.39105554806723	8.5793532006566	8.98576291725101	8.97334852349928	9.01479112599802	7.56065434068355	7.15106388479797	7.49677537385585	7.27238002884573	7.46032050871736	7.70193411486049	8.02063151114776	7.6580145512659	7.21158669614767	9.04520998355141	9.44747522855114	7.27863160813031	9.13413542303006	8.5846051190211	9.18137944038213	9.21918479881435	8.68722358831205	9.53092895106976	8.95778931907297	8.8413024037829	9.18594448813558	8.33696818598106	6.85980115744007	8.37222895298034	8.11465670073246	7.51885879236314	8.35210681424861	8.2932367192615
AFAP1	6.47706411778452	7.36701214464174	6.49467170694853	6.58307083408475	6.55459497077009	6.49641741664342	6.13012210136811	6.18001984744345	6.24314449111302	6.69743123643281	6.13150936596891	6.16042576104043	6.66133773081316	6.07644836880537	6.27571921512196	6.44775097050961	5.99470920624183	6.07178584636008	6.3901918025758	6.57592382197964	6.09768692468587	6.18747058020081	6.8023161016752	6.38536510680497	6.04491340919151	6.41079281870879	6.35341150521098	6.22695973743701	6.42205510884074	5.99768621587826	6.15255365008086	6.43445293114099	5.76006448071587	6.368381376278	6.2795471898291	6.73274491875615	7.62969493794759	6.38550465413167	6.67244952873003	6.89342408868281	6.1584447362456	6.6242154056868	6.15254817763667	6.97257478514703	6.15546225416498	5.9326708427429	6.20698531616316	6.14416165692374	6.09339105600095
AFAP1-AS1	5.06949855621477	6.11558145815154	5.26496901627004	5.04110812038451	5.07281028237427	5.38344429988708	5.4210820185544	4.15647432549354	5.50227335840543	5.24828263342485	5.29341841458386	5.02807741151953	5.71657250487496	5.90265810296489	5.42912057047866	6.29898426323986	5.3841616767703	5.20508278714246	5.58837823855245	5.87199761151788	5.98152042471561	4.68939690599717	4.94678780086258	5.56215958753302	6.57651084623826	5.13459313805611	5.61546167266398	5.24951101849885	5.47123943789592	5.50080912339723	5.69794036007255	6.45183467476767	6.03262124379396	6.74563490322641	5.67962268184908	5.20287169400926	5.86403767623837	6.33771278785289	5.827677478048	6.65157008779988	5.43224558210691	5.87087732433039	5.77841432304036	6.16136582662963	5.96314378400859	5.85288393976646	5.61202219445678	6.81875820991141	5.59249578532049
AFAP1L1	5.03027868305833	6.26981442615092	5.13672103262311	5.31439830453753	5.60712555620803	6.21813164945788	6.08041573232126	5.75745695426971	5.78616549737193	6.09047235470093	5.47095728604707	5.29159671682447	5.34853902686506	5.12532640469078	5.15497216827228	5.18815717234792	5.3246707342644	5.11931462859012	5.04071759273875	5.38240228260333	4.18006556024435	5.98321610314098	6.40368897250731	6.09338267092607	5.34214496346364	6.08697627567624	5.56838505442297	5.59005211208216	5.67454993739849	5.79802256961969	7.63469724242328	5.21023734692889	4.6743075468089	5.61340863297374	5.29148573018876	5.28179289733724	6.05187983509681	5.55443773386944	5.3287094146192	5.16726702113865	5.50768769654104	6.3596889373747	5.6707393962393	6.51466944228757	7.03973488395693	5.20263476238314	5.86983708884468	5.15614985979559	5.63491537660358
AFAP1L2	6.78628954122152	7.91277528237894	8.06590163114109	7.64597112313558	7.6191219290145	7.05225912852267	7.6579533396558	7.14639387344886	7.65317163589756	8.10963692852969	7.97177102801114	6.57776873865722	7.46741414546429	6.10649445357156	7.56484161840071	6.52239499383626	7.1629030732586	6.97876502515489	7.12344210958892	6.8520426274181	6.71764962304618	6.7008939863602	8.16054788790283	7.11634307083481	6.93276830701965	7.61713179592152	8.36534107385179	7.43170357828928	7.24485058275073	7.31782489069048	7.36382160882572	7.79183276129405	7.41461659790416	7.41480090783681	6.70711289341347	7.56087999029784	8.56974286005614	7.3532310358419	6.72332388389398	7.3753254478803	7.16753153055598	7.23292842227598	7.17509652138702	6.64693880675119	8.06619569867408	7.09269755610481	7.37249660104888	7.42473500611671	7.14594655945502
AFF1	6.5169362686653	6.31204266961408	7.24640234242616	6.92008082340837	7.24398623066319	7.37053590820995	7.75501050842093	7.04136564033664	7.39165525428137	7.46068749436322	7.34687731520306	6.96477223506817	6.8438867754561	6.79481907320633	7.05354936645821	6.55425288188604	6.95632582783066	7.20183739391649	7.23755324989482	6.39225025859411	6.24676438830446	7.74586855385771	8.09093989887083	7.56101936410182	7.49053945374876	7.60156411562846	7.47954714362051	7.24248531274982	7.69562940348044	7.68846093965475	7.31208663700725	7.23055784090615	8.42814723273256	7.21360512283369	7.66443626910802	7.9579572405557	8.47317809811112	7.88562697463761	7.68686683836761	7.81798582920717	7.35056471442259	7.73953874039603	7.04003112130502	7.40243457384099	7.81899087845292	7.27730594274435	7.63282713753122	7.10467375888637	7.55006033374992
AFF2	7.36528786985234	5.74657856107986	6.76568708126714	7.69442298932355	7.56178150304113	6.82077187083186	7.29297863456366	7.66906979809661	8.23286163275674	8.01424100305426	7.24921564969525	6.79058993065503	6.66831233131092	5.79617791593606	6.88999799660699	7.48838180791474	6.27007609734432	6.55635042178523	7.29581021535774	7.16675941450781	7.51317621378285	7.18547044014865	4.94710431627294	7.49098595854929	7.44426186312707	6.64632691383693	6.92947746244437	7.55899209472697	7.72701779781534	6.97808124554266	4.9476013490719	7.50894239803171	5.35109859990749	6.85761254435477	7.69297858188657	6.1332791156306	5.46322769319284	6.36072584291462	6.74365949131324	6.68352605343908	7.52799080351185	7.26516588406187	7.41988014509809	7.39532672482948	5.41875380080591	7.14847463214607	7.00885360043826	7.52864899543047	7.80002287902256
AFF3	8.7695881087597	8.35117872920565	8.24313472013941	7.74795353173557	7.23189953571901	7.77504573204868	7.65964782362233	7.84192119851801	7.72205475387408	7.6536308595403	7.07530891411446	7.99993184177386	8.2105165206769	7.04642204813993	6.71693472652223	7.51558511643712	6.108472066217	6.71070173786984	7.16821911796509	7.24553778621677	7.04447782700672	7.24677199652433	5.99319501069714	7.30767279742891	6.99633607170516	6.95989740973613	7.27147584127287	7.05290731723462	7.22252437149781	6.94933486570863	6.16857523793872	7.02791644683316	7.1913609388972	7.07935597582065	6.5658126989365	7.22670588206247	6.71229699623555	6.785595794685	7.17355024180277	6.51842476363919	6.86331025620545	6.86842988745676	7.44706000779416	7.46056532009477	7.83244784131028	7.61534768008592	6.9374867488883	7.271845953299	7.46492206737385
AFF4	7.38591559911445	6.63423359902183	7.66591590854116	7.85200616452284	8.07518009935349	8.02485096239556	8.15068088379336	8.08388469882786	8.34368539504286	8.44548017070881	8.1842186256984	7.87057245868487	7.83814418960948	7.80373251261009	7.81124655249349	7.69452022891947	8.11133964654158	8.05753536266944	8.09979057496336	8.23557228745029	7.76227143574065	7.95071835616673	7.60576883800486	8.23733045437059	8.02278260643588	7.93814089852019	7.79010478834058	7.87536816142648	7.99197349840422	7.77638568057814	7.89601439537125	8.0509209997094	7.85593565471879	7.68225038612941	8.17797108380151	8.06740091863145	7.96008065937191	7.91440564509612	8.36301364734312	8.40447472421256	8.10613850999331	8.02260884909017	8.17871759684234	8.72618451915851	7.94019123519957	8.08507011005305	8.03496750119027	8.18151573365401	8.35791676520228
AFG3L1P	6.20194019945271	6.44296332302619	6.24495718201729	5.97030529808223	6.02492768180883	5.69736036363864	5.76966451764086	5.98862717441715	6.03266461591684	5.97204935517133	5.88207270779289	5.75927439030156	5.76718758549837	5.92768722219229	5.81379472813465	5.30911284642707	6.01438912407897	5.75627795179211	5.72991300366863	5.46053039859852	5.98204985273541	5.92104496221467	5.92342912536306	6.71871915799104	6.79860253881131	6.45995860274547	6.53120519021495	5.84284997708704	5.83638397819821	6.43315764034973	5.54294637295773	6.1553052261182	6.39232072914652	6.35940629003953	6.53178035797837	7.11089080365308	6.39245988263768	6.06096843601702	5.72278834492169	6.70318035147914	6.43630250924975	6.31152821218407	6.22498401758737	5.39905238620787	6.0829268569207	6.25693365915571	5.91756612493589	5.63124390154295	6.05190490529337
AFM	5.57899458803923	5.80271654683912	4.83097476156182	4.01910779107774	5.11325793753607	5.34385649559462	4.63632540033951	6.64131905002817	6.00561293279512	4.12460608077215	4.92345400924336	5.2884154435643	5.28916183601053	5.27872457770511	5.43753486556683	5.17719073313492	5.53642574672089	5.19257131190387	4.55647364453509	3.62440078238344	3.81774089783941	5.27126065324285	5.88245817916786	4.70088222896718	4.92539952398025	4.5903672031588	5.57288885311028	4.79233365754246	5.12735374242217	5.42914100953222	5.51440105158635	4.334844031773	5.25727497183243	5.43525898040293	5.86460594016715	5.32456041546843	4.58911913710118	4.59267979614792	4.66542246980058	4.88388297365165	3.63973241738542	5.07537546190467	5.91069873270703	4.50229289450414	5.2884154435643	4.83547758812265	4.71390127098004	5.88207886497388	5.1992276642112
AFMID	5.09481925436723	5.26541579055667	5.61249530472546	6.53632062814435	5.7500851776484	5.74310358389756	6.02281604202614	5.16287838560497	4.842261241214	5.54487347374989	5.21732036693979	4.39951944273704	4.15020505674582	6.18531301683797	4.61883122813234	4.4642817102591	3.95368992414805	3.95371654242488	5.50047038539013	5.07785580680597	5.15261133597139	6.14414975302925	4.5149857250051	6.14138145223916	5.91090900363106	6.36364406375137	6.12219727986826	7.48040626284018	5.65184852570988	6.26908833923704	4.55387502745053	4.80647106671352	4.79139371419605	4.83504008297171	5.62157974234569	4.7863324389878	4.61594884901298	4.92308193488518	5.06999961253079	5.39467034022154	4.89603396301715	5.68513658218855	4.6822017400374	6.40330909883578	5.24826221244663	4.99504254498368	6.53539279106635	4.35589208701626	5.23873286934227
AFP	5.27271503252564	5.35547729325003	5.42962358456268	5.69403593675987	6.60030863750891	5.87856454528614	6.10376444578558	5.60847348597667	6.64397593702752	6.69037489048463	6.29604742678241	4.61028405700324	5.08298746972932	4.6430639042652	5.31936854871536	5.94602366943035	4.89982958360947	5.78570789312595	5.3388523886351	5.38738575269647	5.83660085790122	4.89982958360947	5.62766359966645	5.28830210446143	6.22856872088954	5.44517149300114	5.18347121299378	6.12328744920264	6.30021833924764	5.51496084523626	4.72529745777569	4.55290953342051	4.89358300578596	4.57528168126804	4.95722368894088	5.42007748208944	5.24296056543213	4.37030972713755	5.27888328335451	5.99465494223504	4.41346790119091	5.33353594387308	5.45600020001181	6.00549344012004	4.68299108978916	5.00587454349423	6.14962490115444	5.46349021887542	5.96406825082336
AFTPH	8.56060423060296	7.95954824472643	8.66105917949828	8.57673330016368	8.71879531742626	8.3570510666061	8.78258984316506	8.72136139809266	8.7709375349147	8.7941879861243	8.52962439235176	8.50104136823225	8.35242264248062	8.02137927866244	8.45915534861576	8.29969137745134	8.20443765063501	8.37859666527796	8.6496763435712	8.55708754907755	8.35244024620023	8.53874988977177	8.05967278534596	9.03863188251348	8.75186999831119	8.58519256450301	8.83742407562174	8.88136566803591	8.58132516271765	8.40459600501146	7.56590469983845	8.5233737177575	8.40310510537362	8.51350073932016	8.5352304999818	8.29381579749803	8.07718713222686	8.05935727252524	8.26648128333863	8.63745123736735	8.46938717210671	8.00631049467523	8.57475762117039	8.8391275740272	8.37581663171166	8.62006147065601	8.76472206775967	8.87915707829085	8.72460319076568
AGA	7.15889340858029	5.80698078087261	6.3664145085271	7.68906092634819	7.33683140774009	7.08576578745013	6.73023943037566	7.35414019645982	7.45565528310825	7.12446148135949	7.24436831633649	5.97081245758457	5.38583016567216	6.85906675835928	7.49398431783576	6.17750303435933	7.38539286368607	7.23472688164742	5.61927758021129	6.24298805482133	5.55598323232949	7.16874060559504	6.88714325976129	6.55406356120797	7.18474984278415	7.19383587390241	6.40406901412681	6.90655144303703	6.61627340239577	7.24085024469289	6.58921952428155	6.91204823659453	7.26137078219543	7.49214792775618	6.88788276646562	6.24376623865454	5.53240720164483	6.52252623031311	6.65727270610167	6.48015466207428	7.11771619008151	7.40430752679721	6.8949374747747	7.26793970576569	6.86074843992331	7.46499967744747	7.17131031403833	6.57302773104409	6.39444923862991
AGAP1	7.94459451045816	8.51603930433303	8.16929387801357	8.28354058091239	8.25463726193364	8.11342022162499	8.31216519092073	8.14031264039794	8.20083594159916	8.41592434498175	8.29337181507795	8.11571882141313	8.23973082732322	8.20822622462074	8.00071990398129	8.36736155454253	7.54282953588521	8.01459841195895	8.16906012210291	8.50121678210078	7.99474414390627	8.43390556887853	8.03065414646345	8.53677315392134	8.53982846354846	8.30055531402471	8.51644538030603	8.28165255240322	8.30308017754689	8.14305777391285	8.05891014138191	8.99603159346889	7.93930053845588	8.29531828256478	8.41520959133186	8.50316175115229	8.21901346052348	8.20545411926999	8.56622340179361	8.35486310549895	8.64302870123336	8.5454955459466	8.87660479965248	8.14337843907234	8.47642966495908	8.57353276930764	8.25538797803133	8.45444761874527	8.49340843562361
AGAP11	5.28829769403021	5.50177971876063	4.85628725603574	6.09092084286029	4.63192086387988	5.14555416268554	4.93898865870998	5.14753313858107	5.02926953906413	4.4753245012665	4.27734775267755	4.81788522878296	5.26995258747864	4.70002731932459	5.05504570010342	4.67776384049986	4.72237985206462	5.63891285344147	5.26070087516703	4.83461746997967	5.77998415015442	5.71784430703474	5.01816748429019	4.57025597497513	5.01999803699356	4.49073082861321	5.63640944893363	5.19706690524622	4.40288408861057	4.49567826835203	4.71075336867837	6.41550257436585	6.50098443817331	4.65670753697141	5.21813310365415	5.21851900395378	4.71361298884741	5.51612729400324	5.38978947283253	4.78134343887197	5.08096038945539	5.9370257823443	5.42663800400731	4.59161901976739	5.01824664332601	4.99267827475574	5.33197369204458	5.91717665411213	5.4957735269177
AGAP2	6.45160003932489	7.21863773434849	6.30039184378492	6.45442586244323	6.49628536678682	6.38641949664237	6.22964496273344	6.23325721775736	6.48991393541622	6.54068811193693	6.55905596220615	7.50613857793114	7.63599314783156	7.42852441352792	7.17373647134637	7.61661226663312	7.32070593220883	7.286172241006	7.23018095519983	7.65693622935769	8.35202206969822	6.28564158028134	5.97649653113471	6.32308906834111	6.15611491249748	6.36230402878528	6.15747450663933	6.49911918751777	6.14350001155787	6.30919721525651	7.11608701386133	7.41557627873001	5.89009832222683	6.94642832605527	6.80493189808145	6.93510637248584	6.12655307046041	6.45062166471693	7.40055676226893	6.79971478879599	6.93764161567975	7.20432200779613	6.54630776772321	5.54453214530397	6.72485446899771	6.62623324216757	6.43360807684782	6.57925793163143	6.80872809819515
AGAP2-AS1	5.01603242815943	4.788122467947	5.05515428021447	4.9285254310499	4.92931262788582	4.73582696837732	4.78621855001826	4.99051992791428	4.92268919032217	4.79264427302777	5.62319551701619	4.31608629270214	4.52559781523777	4.40717412006996	4.13153806331684	4.76819723454658	4.58096521315787	4.76507407686732	4.74993426795318	3.95529384520535	4.40042985694545	4.63056959796289	5.32753170820494	4.78075943149565	5.08455150531038	4.98108088864447	4.49097213859908	4.36570898441032	4.86665908250765	4.82759947392336	5.14679863743838	4.68192778409073	4.81492377417469	4.36873694619315	4.59341390730734	4.87694756208412	4.72610966417947	4.48873869641344	4.45764625208481	4.89944308468835	4.7392027613202	4.52698181711675	4.16962740603359	4.47125560389469	4.5741220927563	4.65507521853419	4.98975103798151	4.61562750360289	4.76492029888077
AGAP3	9.05872956991032	9.44229852833653	8.97303080962624	8.51848716548847	7.90520805213289	8.44185439557229	8.16177058768178	8.37004645280447	7.67720665015298	7.79081760187468	8.26910523222164	9.20713380359877	9.33992310724442	9.05844925762872	8.57298486489396	8.72370263487918	8.55058676162588	8.59507961651483	8.4670402620793	8.79933703228555	8.68285767954529	8.12167825162452	7.78026365247775	8.2310211608668	8.16311071078149	8.46790999813111	8.46227303334497	8.26894395666237	8.30743313686254	7.96995250939383	8.14014238321454	8.53162152383383	8.37038820339437	8.69484198955723	8.37968266747123	9.07470353006722	9.04906071614227	8.64460465284263	9.19730559421858	8.80864685593949	8.48381100029691	8.56454093739756	8.43530545589739	8.22042113273864	8.63748548886885	8.31174341817891	8.22888617965352	8.14157658372381	8.10069322944724
AGAP4	6.39428899715039	5.859467678436	6.69870381582043	6.53709045136436	6.02099507833651	6.15149643739219	6.56923403143149	6.8907772877972	6.72513075294269	6.5598352400234	6.54956247563377	6.43164059654196	5.92583947904263	6.52885934516932	6.95424062094065	6.97240063330307	6.68894683876417	6.84253684470114	6.88040423142608	7.87692685063663	4.6537646406919	6.69670513990361	4.93439593232319	5.93633431853412	7.09144005161718	6.53001270295644	6.49389326219459	7.12181419458233	6.48619943447181	7.34957728454315	6.15886789803161	6.71383357759929	6.24855042062139	7.00128472397181	7.55050510574279	7.18231891427186	6.40914653783664	7.97852262788468	7.38328971774928	7.79677206628827	7.42352112975217	7.13217292352752	6.36261105842589	5.45252579983266	5.71122896608275	7.62429134926661	7.2936859960021	7.23906268465558	7.55945974694713
AGAP6	7.2456962146363	4.65642226766856	6.68731282694301	7.42485418693037	6.70758322776613	7.01295912837946	7.12730448511393	7.24675597893788	7.18169287363427	6.92711821995075	6.46503850460913	6.03231104901456	6.14602375857506	6.62374944869649	7.29697596120531	6.17631053775168	7.06591201798219	6.95388208567633	6.51658158655005	6.41572092770155	7.08515797998044	6.71282103254156	5.2963561240726	6.13191604773602	6.07704273676254	7.11109651411357	5.98831477346374	6.51676142534062	6.36367365486564	7.04305001173064	4.99744157429199	6.39949689966631	5.61986041705705	6.98765645282728	6.8873096190947	6.89141058580115	7.128682178706	7.78229984022844	6.97008042245577	7.3264341973825	6.86563904483069	6.59608317761107	6.33308821484038	6.06004154823947	5.16319834528143	7.01875892937543	6.67193982175602	6.81082675058972	6.93559633436346
AGAP9	5.53246996938302	5.78450183406317	5.8447976199437	7.63864119725538	6.19846090713886	5.28960426957018	5.87660295639423	5.47645591257064	5.93551753934954	6.1563593307004	6.6109006569968	6.549110660679	4.96954188262832	5.84624160482006	5.16851044219995	5.68707680227494	5.71897003345706	5.61436274645776	5.53235696187096	6.48080389783225	7.06338273529562	5.85914957397565	5.73263138602642	6.02935144353222	6.31257338154166	5.1021875890094	5.66143665342696	5.66350845781478	5.37284058039943	5.95342295181636	6.41498330025088	7.00056311497903	7.60318195124817	4.95451188352399	6.78897538322707	6.16560083390909	5.08435751488396	6.51086389604091	5.12908337688031	5.69758650089677	7.22195738749997	6.10216595047126	6.67780110413789	4.69890144762852	5.8257370195758	5.38990471472089	5.24108637772462	5.24669908415707	6.78677801493696
AGBL1	4.6668099313608	4.96247295464205	4.78202717969486	6.08316605376377	5.78965119446999	4.50889961258401	5.78692208047333	5.40973690939099	5.77045282323609	5.88245458082161	5.99798256985827	4.48745850410533	5.58779133197478	5.65504642838741	4.67992859319621	5.13173206429602	4.73205196843927	5.79047533285512	4.82572002457201	4.77769032032393	5.35346582129163	5.47073666035584	4.63135847033494	6.03516337044637	6.15640628631759	4.95600144174899	5.41273623269425	5.26768787691159	5.35766757600925	5.17712722780475	4.93911336008652	5.14490476799275	4.90864726076742	5.90400377302292	4.7117457390483	4.99628964936299	5.02462109515995	5.25374507669106	4.83542053867893	4.77828478079845	5.4804506849281	5.58057674348857	4.65786600331235	5.10494081154667	4.67975295714692	4.87972135449593	6.04086478681561	5.0379829453713	4.88139665219685
AGBL2	5.43957228190504	5.48054327889994	6.04467637683553	6.35068549179532	5.41481990204116	5.50871363179557	5.33899898393826	5.81382915903463	5.33612833338545	5.2076974382253	6.12516629077918	5.85960319002839	5.1661120996724	5.25100293314058	5.42278400260205	4.45308494777221	5.68822423504125	5.36645446665731	5.1846652147238	5.21711361883236	6.01881818216727	5.60311000464289	5.74952435268248	5.2076974382253	4.99427518097838	5.14567128056098	5.02041262180938	5.07026364677891	5.38227096931401	5.28255774952842	5.09105073113211	5.60299830617779	6.21995360825432	5.1720991374012	5.93379331054098	5.42674929811274	5.30442830899299	5.38157843883046	4.80460001740954	5.78835073914767	5.24159792238002	5.23934161338521	5.79769990067567	6.34434101897822	5.50513928091269	5.9725415080806	6.40742831206089	5.74495588546031	5.27485055543724
AGBL3	5.74056725900279	4.72773092457496	6.04444398785328	6.06758967640194	5.89605496227675	5.16654918392727	5.00008019285378	5.57678110151916	5.7033491917793	5.89833787036254	5.60291789956709	5.39691460605897	5.4470635979144	5.19976799610996	5.27782012365633	5.07409140645267	5.76217989978581	5.94931170857013	5.71960449716391	5.34151659196248	6.56287241786161	5.28694342421817	4.9168873562237	5.53263099222494	4.90450632915987	5.68673561979729	6.22934287923982	4.75713378090622	6.20133976217285	5.28955127177603	5.21510680554771	5.63184584436224	5.85552084608192	5.43469923441324	4.71430009306293	5.37231918755801	5.74387497619279	5.6342620609494	5.58174684319483	4.87586166493011	5.38562504235003	5.03965615419507	5.39598144654945	5.19156952327631	5.57753096183931	5.9740071084471	5.73187721107038	4.47567787562824	5.21111588228824
AGBL4	7.78734848665363	6.65814034753191	7.39251570141151	7.00992562817942	6.81840702899624	6.75984428224212	6.5838260210473	7.59097325684525	7.23978627221075	6.99199803946211	6.61676849760719	5.95673302021988	6.21134736335186	5.9976875533526	6.22535089672404	6.18539281389057	6.12169451559415	6.37038125694596	6.5029815384349	6.38563035319221	6.59148889418193	6.84090593991974	6.7555071684396	6.89926641577978	6.44138472826959	7.16535058318969	6.48308021162484	6.60322912270774	6.51171964105911	6.87851555121459	5.82301918422985	6.60408717713209	5.86510643436941	6.54015892876661	7.20460604081215	6.61147112934963	6.65381813790054	6.56973732098287	6.50040098765991	6.75490248492467	6.6496811658248	6.44864518878337	6.63790048312018	7.22936612741473	6.36235003786737	6.49734989091028	6.63864356251	6.86382003846793	6.96864959078348
AGBL5	6.61101355241947	6.7572126582766	5.69362630994434	7.16947672240251	6.75403284816928	6.18461592990428	6.63630290451354	6.64080082047473	6.63316638985397	6.78312257845516	6.60622700013992	5.5306526233849	5.58621992527545	5.60250863484184	6.26812322741256	6.05416193521395	5.59138170476888	5.479087745109	6.16575354649914	5.83163295496522	5.05643758412726	6.4350464209283	6.69491050895753	6.85621491547577	7.11392385232788	6.45558289497996	6.46198581064235	7.05084238494923	6.71532671787655	6.50797038676319	7.79450423800582	6.94775111323989	6.81259234656022	6.75156981825257	6.45911868987993	6.33481264877077	7.08172166040897	6.44758766896125	6.00734993498047	6.53868610164252	6.91222479305448	6.87698229858212	7.07342336625598	5.62599400994613	6.44728460082697	6.48585603417114	6.79917075775625	6.87622222294376	6.78692776725227
AGER	5.14152093375487	5.03809837741919	4.86329283257688	4.96745118445878	4.60678152053529	4.34569312737526	5.20510232536698	4.42716084307428	4.8308204438383	4.58377708919299	4.69522847340072	5.27432120932589	4.99999931685654	5.67417198608591	5.08403149644461	5.24405620722599	5.43443248428917	5.56214711417304	5.05590895784695	5.01250784114238	4.01199902663912	4.86582483489772	4.93972900520245	5.03195232050366	4.48765838570588	5.29260789275415	4.56557696994664	5.06168711698937	5.07523441145812	4.81225242681883	4.60722516196757	4.9149716491765	4.33506737404594	5.09028575858753	5.03242842350416	5.36364462453316	6.05949080080797	6.13182599531561	4.46965303586882	5.785277113566	5.5941109383429	5.00020490678857	4.86695016926253	5.99796530851621	5.47389493071689	4.84114322253094	4.81873391993927	4.72931312002736	5.1707255246264
AGFG1	6.883362421969	6.72789969447182	7.05169681304608	7.32375744176728	7.56265325902318	7.32226013976882	7.51670405529446	7.1411122659895	7.50535193934272	7.67217020519621	7.5490971145297	7.28561645406024	7.13061575117973	7.2659136709628	7.23226287804886	7.16297287516701	7.2727601913009	7.24637002967777	7.36409903561149	7.59321190941003	7.57567379720179	7.39778405257111	7.07213027951877	7.48085778985021	7.48601364233176	7.2668206081733	7.35144127231708	7.32455828443617	7.29187945441951	7.28912612994463	7.05386148393528	7.53070511238177	7.05045961379478	7.32056604950771	7.61162273478308	7.21760300808223	7.31330028461004	7.30086326641027	7.26707899971818	7.31708717526443	7.42244761108974	7.16712938551473	7.4505301517717	7.71028039126214	7.07919070014236	7.34257553328392	7.44637193022169	7.49333245450023	7.5197072153028
AGFG2	5.91588402695916	6.71897436469131	6.14699459848528	5.8376555747075	5.63441561133931	5.73665964973332	5.84700700563231	6.03789300107514	5.8641673876895	5.73609446629792	5.85804927700135	6.64899523566544	6.56422714008005	6.18620655424682	5.92299120865926	6.04134532989302	6.04660860063514	6.01513730300753	6.0667432605211	5.78092528737968	6.29816939279865	6.1296481768806	6.32534294138626	5.82620590027878	5.87238845174352	5.8734834946496	6.1596099637495	5.94951950615813	5.99161860730214	5.96841547234818	7.10130918408139	6.14892564188955	6.11232765951672	5.86997935735015	6.05053427058015	6.50721190610356	7.55223843308063	6.43591166079745	6.81713024290262	6.14247784086408	6.14194091660045	6.23950099727362	5.75920104908167	5.71699362111254	6.34221602186379	6.09460444895511	5.98948268490255	6.0847608374553	5.97448177455476
AGGF1	7.29347658269815	6.23318566668808	7.21601885835535	7.84884813094197	8.30875346901728	7.44964539261908	7.89250501789403	7.77489822141955	8.36713774964399	8.49505244437991	8.1883014627067	7.15411877971568	7.10779869971838	6.77269141799511	7.45729967766638	7.47991765888873	7.33667204111899	7.41421917721871	7.70838226082917	7.978337111255	7.43678606600855	7.73844377081466	7.29917179228591	7.8098630082887	7.92541014107712	7.61043168112924	7.29912868304597	7.98146013619294	7.84351056838188	7.86836065025006	7.04238601634278	8.01273828472788	7.13134911783427	7.73377360315439	8.27665624492346	7.07009088787817	6.91703552306409	7.50745009346436	7.53693681358398	7.62576579744009	7.91268812537898	7.7430325099106	7.88369795983795	8.0053298820121	6.92300056456111	7.77938956556599	7.80889704198632	7.90310031108841	8.10545508337127
AGK	7.73716153388379	6.39058371359588	7.53894596391404	8.38146441038077	8.95780465532908	7.97794585506662	8.20078615632792	8.36655751242316	8.73878139076997	8.86076747220303	8.69259895485702	8.01272742077945	7.80042194942608	7.26834066968651	8.31001249771011	8.07844959173794	7.82690675344464	7.95302207671285	8.29213067957753	8.48470143720079	8.62850599229351	8.47438072498941	6.97969566047754	8.2985996656275	8.349023785071	8.09151794835701	8.01872869722411	8.78685858886917	8.46018914760464	8.56171084047577	7.0492659690327	8.55295235011743	7.16069688535759	8.19014606185408	8.9872906956641	7.64495216653024	7.39770723261518	7.63302856206535	8.16106194077069	8.4778257471462	8.40685589833985	8.10931722950042	8.39760338223472	8.51665760626976	7.01682055896994	8.29650035525071	8.65650158207041	8.69800811811848	8.50684288168766
AGL	7.87143162568475	7.28781607168218	7.32610135478836	8.19335614666371	8.33751714100434	8.24796099150266	7.74774160931731	8.28966199683197	8.43512505280638	8.39921617815288	8.0746349843337	6.88886555486111	6.96983276865299	7.05431496497193	8.10828422736266	7.6215116969378	7.67734853731364	7.67166150578315	7.58344245096369	7.78233674465422	7.97383906512339	7.79674700524688	7.97827074575136	7.13344878256199	7.77130717323626	7.65939409998689	7.22503684887333	7.93884688857081	7.95877485429315	7.82049357324944	7.20729844867864	8.09224493001743	8.46950998985263	8.1491853114192	8.26386599549552	7.21537940518603	6.76393770411538	8.06039988898325	7.65351438668997	7.311609350416	8.23234209073873	8.02491724975247	8.08331734150602	8.02967006665783	8.02798848033259	8.05402387416673	7.84425181893482	8.35188069086574	8.17466601531967
AGMAT	6.36760626919869	5.7522191545387	5.88129717477583	6.93406349581205	6.51731423363974	6.60416520542687	6.05667272572742	5.95507887086264	6.66449917188381	6.64962172740899	5.92583279219607	6.26935121900124	6.1033613255024	5.65160507484709	6.16336309351008	6.29452261035971	6.07389658456542	6.13492017818287	6.2555502657038	6.97300220011867	5.87453125952429	6.56937267417061	5.35847989128278	6.55407893037329	6.81538034350645	6.71220959726857	6.41460183716097	7.13422357410523	5.89232700430027	6.42045525793795	5.77880344056747	6.43971015286451	5.8251262015439	6.16779100448576	6.03002536404372	6.29937523074522	5.59209950199148	5.78611180645137	5.72773739034074	6.21834403938578	6.54503388145715	6.40026684331851	6.60287425702275	6.96671145480088	5.99271821667782	6.18861858574178	6.98465017106136	6.30973645832746	6.38107922909053
AGO2	8.69597974756638	9.52606737455282	8.85343535670759	7.35370855810192	6.40947289724334	8.40221537205749	7.05694482664169	7.8603295602752	6.69611563322807	6.74130289168964	6.79647281396318	6.64426892574163	7.28663234817785	7.55729533587929	6.3433747735519	6.62794741687788	6.017343316954	6.42227101726573	5.94262143461573	5.68895045748828	5.98057964308499	6.98141736579236	8.70458885933119	7.0628719315656	6.8984948569545	7.16791285968427	7.31571129128061	6.52409125877145	6.80912772002804	6.4051943802623	7.76264299436166	6.2986122746689	8.72916307249728	6.78524842004221	5.60413199114456	7.63575705542653	7.30398402107698	7.02242049829034	6.92217886518006	5.89670996920987	6.07049685180285	6.31988117479259	6.69277288926495	7.77355492146621	7.94464352290492	6.67510223982406	6.64978754540032	5.94844112907149	6.16312210626297
AGO3	7.18600747783476	8.02217854935132	7.3793418296305	7.14162459843547	7.27239262707765	7.37399076251868	7.13101157793852	7.22670274635367	7.43180859709324	7.12530829943076	7.17620496789955	8.00455524902192	8.20823103662376	7.84567820487722	7.46587974526198	7.96330832409974	8.21784683208401	7.74756399179844	7.3817945788697	7.53646206030629	8.17750801847185	6.92169616449084	8.10003424189733	7.16955962999543	7.08762592357593	6.92905441220844	7.29706864234745	6.97329301224072	7.07289669760835	6.96799286725843	7.81864704111649	6.72966032699821	6.89780519871801	6.77543083442729	6.8898443724676	6.994531783767	6.50921842824744	7.12829573103007	7.24976198401077	6.92431016714023	6.83316804229675	6.86295748807388	6.73427302323179	7.00604442855238	7.41729579017618	7.14898708966387	7.0670364092012	7.00847596023761	6.88590639445034
AGO4	5.80296398373159	5.50272754619503	5.83073140007206	6.54975208802384	6.18863585980556	6.02118847227236	5.93149064943985	6.33024528893131	6.32766069414319	6.12382924273012	6.25041446629459	5.78885856766222	5.72392012426838	5.9127912859109	5.89463520660326	5.74606295102355	5.96113159739644	5.84512044246284	5.70015143958621	5.29821299476842	5.97150193444432	6.18884358612547	6.15322651173451	6.30986813589539	6.57052472001498	6.48255661826943	6.68256111171181	6.07808151550656	5.92065292817216	6.60656124178269	6.96202092252031	6.49757682909379	6.52453331383922	5.92065292817216	6.22737282373211	5.99621737177686	5.73212131916796	5.79630875202059	6.90842753198317	6.25144111368339	6.05281480447887	6.66800828510725	5.73077908756238	6.72893201789511	5.89791089087879	6.0882001841284	6.68269293803022	6.37761887408188	6.59332268362526
AGPAT1	7.5072741623508	7.29036283346613	7.20327405144178	7.47577598221365	7.36318153582263	7.36371073706219	7.44476723674892	7.38047081562599	7.16232978212686	7.32684407036189	7.58817159576899	7.67937468800839	7.46841916729378	7.49615175941997	8.13680950975546	7.99889599596664	7.73106510734972	7.80285293792742	7.94197780253049	8.10398985600276	7.97143565187698	7.45763630966695	7.65255060899289	7.3982831787355	7.36426441003537	7.57585925479084	7.38222666251331	7.6855017983138	7.52409236128195	7.46804597335606	8.36515831514132	8.13624054194876	7.43119460148927	8.10025791662554	8.13733259306161	7.87172251427081	8.22626287304095	8.19015483008291	7.97487087148405	8.44288054112217	7.96033160274637	7.68243365471104	7.80627592166769	7.08203190618238	7.98632670178546	7.52170024932048	7.49143177379779	7.87502925727637	7.71215457519395
AGPAT2	6.7454969500402	6.57086937065928	6.12629243800611	6.42345658591475	6.36532973709833	6.24356720508976	6.25565534987833	6.80292798943248	6.42206084985095	6.01107216147065	6.51246666840252	5.91735198441949	5.85558551707681	5.76007023405568	5.92292669424364	5.82611860554691	5.91915944203603	5.86723723701947	6.22114896654284	5.77846595303229	5.71760939032117	6.38492768300895	7.37229772472242	6.53186698796782	5.94691359190652	6.79374248159076	6.81658479333701	6.13030260592984	6.67883923065092	6.3738317871625	6.35785699091602	6.83461819734721	6.18188308205763	7.24792487806946	6.46711142215222	6.22064254903297	6.18158664253965	6.34312971097436	6.73855532466093	6.20905670453874	6.13894052410641	6.46695496796218	6.22169655620799	6.28308423972215	6.07445669451561	6.22853113398354	6.42583221927408	6.64246363146597	6.65931539461979
AGPAT3	7.98675051466304	7.76097403344159	7.61765442143698	7.51710761694726	7.82405850567375	7.61003190253019	7.69302162555687	7.79058806127971	7.71321588180756	7.37890430465913	7.35671410447667	7.66759366112313	8.00993868681137	8.26881080847587	7.98137681946216	8.01063410619031	8.33540398757449	8.02466893365613	7.72336268274569	8.21729107020124	8.31912033640276	7.52263936200699	7.48527185966475	7.50592671836124	7.73821485376728	7.75685118998075	7.56048101392579	7.81723526748171	7.46884822147517	7.63656621597587	8.12866122506876	8.27113188354583	7.25110067308327	7.98209481739236	8.14875161998364	7.979141542887	8.01691094344175	8.4087300906601	8.11490185592836	8.22184742184635	7.93875754609587	8.25268972287324	7.71258368237217	7.06921237980917	7.84150269438047	7.63259239095337	7.50193031478747	7.47345424593307	7.8027398375701
AGPAT4	9.50127226938539	7.09051893180393	8.98799763355357	9.4249033735395	8.91267830617068	9.08382462951643	9.11061885661559	9.67726955243683	8.98959446592713	9.19799504358016	8.73886232714798	9.21384864343644	8.4156510521591	9.45650515130894	9.32766558392621	9.05049114129917	9.23267576221745	9.28047841212634	8.85124987011502	9.13408919186145	8.82643695541722	9.00297685141112	6.97936389537764	8.9618700452123	9.0544723699742	9.22687290437841	9.00756735690442	8.88744990499122	8.81495836619995	8.4503705288637	6.74204359821365	8.73081305172711	8.09289247139651	8.95394634592955	8.51806226859816	8.15184969307989	7.44164686752154	8.47912126320114	8.4328503321127	8.93020005324438	9.08337658625822	8.97056735551875	9.03492590146375	9.3722327103753	7.76690611878757	9.39349228546127	9.21204561814474	9.31164454921912	9.1190464107735
AGPAT4-IT1	7.60019235694829	5.6114183732153	7.31474410258278	6.67706350988427	5.90173732501465	6.68214045834952	5.87404257113675	7.16322257563759	5.995473659147	5.8382786422919	6.0632826520859	6.37722845280538	5.46720447896727	7.86450464023443	7.45537874816281	5.90761071977038	6.59552137134688	7.15403647200829	5.35419160613096	5.85801210635774	5.68891164535165	5.93018727497676	5.34823571096267	5.64840711587739	6.43680326995222	6.93054602747549	6.23861506733308	5.72971761864105	6.05523568876849	6.25721256417982	4.59177356273422	5.41479450534201	6.88936880232958	6.88893726171004	5.99237989367599	6.53156451305598	6.42163271331951	6.54132494648041	6.10376496991064	7.05972898117361	6.73915776270699	7.04198504628758	6.36610676257371	6.57561656027034	5.67657466058111	6.85607036658317	6.5721896200563	6.23937343651007	6.34692858974625
AGPAT5	6.8982932538738	6.84328483653619	7.01201031252877	7.41195615253833	8.33034850287356	8.10681906935895	8.15476614282148	7.54250748491245	8.12062758714857	8.27273197618095	8.24652496530558	7.43346058765509	7.31314969994727	7.43072656097464	8.05688973305013	7.49602404452007	7.74381188713096	7.96833619218729	7.73646878765634	8.18752958156392	7.77487980545141	7.89840594843003	7.6671456898149	8.0001060060942	8.18874886022032	7.94989117406726	7.9118516747176	7.9955704889654	8.13990291159289	8.25994326405691	8.05924102092944	8.4497580220041	8.3821030170484	8.21882440041143	8.16962064710672	8.00716236314451	8.2256850245895	8.24954199429176	8.38558382073823	8.27290402163553	8.34581888001796	8.10358636020145	7.85653282753802	8.20975211944763	8.19519308453004	7.88334823103539	8.0148495535283	7.89276335620217	8.15416149031805
AGPS	6.75960586175237	7.49494027787846	7.5038058080736	6.76161444315771	7.30867417810897	7.14761020101643	7.56593883890736	6.88521358539075	7.15868966904102	7.19658086295249	7.07723748813719	6.40502963678247	6.41825850204608	6.58263360700546	6.6148745655907	6.24431378772318	6.63690246468355	6.6879814525738	6.6102648028133	6.57752903303473	6.19787194346687	7.10249437252723	6.94605189286489	7.26389669877569	7.18502614148924	6.93667590527268	7.24139550201965	6.83920005596188	7.35483634647339	7.19064704018344	7.01417741973173	7.07943969131383	6.70283947880201	7.09355843441525	7.10589351029012	7.35913905250236	7.06805121076534	7.02793238859615	6.97282450324241	6.97667542513834	7.02598248045484	7.10162014089316	6.99506949341218	6.92811156449956	7.64638379544532	7.24000298988664	7.11552766024407	7.07833858972551	6.98245474164543
AGR2	5.03341444141627	5.27516431728965	4.57551288920189	5.02933878086918	5.71727540925608	4.90705806696838	5.84087471921622	4.88976375336349	5.11215969038224	5.3827007297995	5.2140294090833	5.32313505987866	4.51023693551989	4.78782864973386	4.83048141813308	4.9068619121827	5.01785282841829	4.85623218249879	4.73953098250203	4.62038874517226	5.92688859274078	4.91716003843136	5.06426523020989	4.96267884619926	5.35574034425538	5.58748632605864	4.16735837013582	5.51417892365148	5.3077151142259	4.8870829712924	4.05583347698363	5.42705350634137	5.21227491350019	4.77953566129446	5.01687205448984	5.10392118938331	4.80793451526697	4.56700195100062	5.1979774091211	4.77518756354502	4.68247173484277	4.89702148043397	4.48740669796332	5.42378425991322	5.33539473398421	5.13274504539147	4.99943607353973	5.44423884506532	4.53895181664711
AGR3	5.64347664129781	4.21915124001585	5.48749340768636	4.90605564911056	6.31032753233611	5.28307321507712	4.85868135517217	5.56368534979472	4.19555550509477	5.28407874760645	5.08574888270323	5.00292956710615	4.92229271415794	5.2883751138681	4.99510241048585	5.35929943670352	4.58780460357939	5.00393509963548	5.08889117185737	6.06162962891856	6.06317220723058	5.6365636051587	6.54807884299125	5.75169707976634	5.33677779334786	3.91740006917041	5.59455976904738	4.93078260812713	6.38813061179259	5.00271246349187	4.64555416497946	4.87705517684437	5.97129167236357	4.1663493557203	5.03814605864454	4.86970793347669	5.23861268017257	6.39113578287454	5.17304738865821	5.01444748516932	5.2893577933854	4.60833803488844	5.29871610181173	5.4880533064811	5.11053297424988	4.74157109502392	4.03417896064422	4.60680688308243	4.67703418905091
AGRN	6.76206775418022	7.7027188914802	6.85534426123332	6.42815762084104	6.38887399113784	6.54200291156437	6.30590273092045	6.4849939696486	6.27364364072117	6.34561065201464	6.49011423185866	7.69549443162595	8.07649947109048	7.97450701207307	7.56411511938496	7.67182616338754	7.86461266525171	7.65302645907639	7.45273791010895	7.70436859393946	7.84671619820683	6.40954345412121	7.40733873127172	6.31630146568975	6.20220735323542	6.46522486737971	6.67019500440719	6.60018548661593	6.57261949068391	6.43846286767673	7.74125174116271	7.24242170155483	6.57518825144435	7.51612992047647	7.11466252975843	7.33299712646453	7.73897638868621	7.51916612090496	7.2456074826771	7.199723604861	7.19954957347689	7.43538798790671	6.90046585282152	6.04983640420909	7.32699088629902	7.09424620333376	6.35255752461986	6.86525829702375	6.84825068448612
AGRP	7.46596835037797	6.05351337972799	6.57902797144467	6.24266827480966	5.22832852881409	5.92931615115562	5.53118533167089	5.88254725506213	5.79397901546662	5.54832405017931	5.79947359401178	4.84989398000829	5.02719160577916	4.48840581347043	5.17201559657215	5.23203490015061	5.28299360732016	5.29962809298196	4.90093066132938	4.90227701501263	4.6134503611562	5.37834559809963	5.07005139774213	5.53791710008716	5.72208684774706	5.41996300191473	5.30116678290567	5.59278491138722	5.80289406012599	5.36207499181169	4.98447216728897	5.55800843980054	5.7864623072582	5.37637025292729	5.40264754199616	5.8305021080478	5.29965408436581	6.07740985803651	6.4834576530409	5.58429092714618	5.23604796981652	5.11021328406182	5.46724132913161	5.59432879958771	5.61156108707798	5.59478624794341	5.2460962388116	5.21016055150535	5.28631010789899
AGTPBP1	9.08435394261195	7.33896633308238	7.59899028145582	7.83371558657134	8.28779319651739	7.87631656367437	7.78140627347171	8.12965979081603	8.44715996613846	8.15863796976775	8.05096383128645	7.47449540837424	7.28431509682568	7.71456529047518	8.048620439839	7.66629818079338	8.81294487062726	8.44136609229657	7.711671290135	9.51366883528901	8.06424892265021	7.97278617826123	7.61224600701197	7.7220990884181	8.15120842044186	7.87762334211311	7.75061769248069	8.16441128754431	7.78683454300883	8.15738111320195	7.56994896601772	8.03332085407304	7.32782641396469	7.82321584205959	8.3797683742492	7.29122340306645	7.26824025373876	7.91403841184263	7.65685854193643	7.99438766634077	9.64342899767545	8.2060843051268	8.40973177604632	8.40827523198875	8.18616254124268	8.25252779815589	8.01225822856318	8.41023393135649	9.96843360513318
AGTR1	4.75814252981951	4.82594421307836	5.37430174218449	5.38991376469985	6.08537701276691	5.5540565067184	5.35402107148375	5.46336821254066	5.70061899342842	5.57528980209103	5.80106184932907	4.69574955027628	5.16398425883837	5.42279112527683	5.7004536618738	5.39183475990598	6.02078748542651	5.4661473572446	5.49633217536054	5.6506258804821	6.11883697025068	5.82828644532408	5.84630758477828	5.08512110728195	5.57454187362963	5.94410513580491	5.07322510828008	5.79286612797834	6.15681599022752	5.62007103460106	5.29900502844929	5.5642755713805	5.59023262545672	5.53501975914294	5.33096125607906	5.21237916675663	5.66635599696505	5.60531716158351	6.12882771990876	4.97121553907607	5.73059911533386	5.29365930818305	5.75725686028445	5.6005146735682	5.31718362652693	5.84215855005029	6.21064322065492	5.6478624816405	5.36885367381302
AGTR2	5.34804189954271	5.42487083924089	5.11411377216165	5.28528998937888	5.24444851184004	4.64412498407658	4.81657533221421	5.05219331903349	5.08602515184111	5.18752449960211	5.03211902069559	4.99797154216147	5.05578475150698	4.80398414719728	4.86636267156269	4.94134777829753	4.83851271020609	4.86861453436761	4.81907355265933	4.51057604706126	4.39765186373614	5.20777971683203	6.8400492073215	5.01988197478645	4.92588113769894	4.92164301641993	5.54913132335318	5.21489714303083	4.99300204663813	4.97209629126456	5.48995544831033	4.92614674202977	6.06247520677473	5.18720885387561	5.02153719018152	4.94282207480058	5.85204343932742	4.87102806937391	5.58228567265027	5.35249173441876	5.15544411564276	5.20382644657449	4.81249888313658	5.14733740954504	6.40751062988445	5.36935568475784	5.14059336914466	5.09287312437095	5.1011761467132
AGTRAP	6.50940918702285	6.0419792649261	6.29891197419906	6.1302580248176	6.04000943334596	6.23938063333711	6.32084680647145	6.27157475254688	6.05807531436095	6.19990116779094	6.24094235622064	6.2858464348875	6.30820755891723	6.87300777127536	6.49080387520592	6.51099111330721	6.64708526192401	6.54407014147298	6.47259050936493	5.97992855998166	5.91553426054186	6.64191319131359	6.93997598397987	6.40071287026069	6.41027109918955	6.19075912891901	6.16897178147262	6.1519645586607	6.32074376912725	6.21573053233493	7.52233093131218	6.30102524992503	6.94092352347841	6.30007771042648	6.2000648153376	6.51863810051831	6.1849849969641	6.72718568516279	6.32367528258652	6.41175604914996	6.37322614344243	6.58011502887942	6.15588401842016	5.63062388181068	6.72997779515638	6.50656858886728	6.13905054485532	6.17466914050441	6.22617569055988
AGXT	5.37522178729574	4.93776230496	5.18134681728345	5.27305743309806	5.06566550017651	5.52727404877699	5.32431797516932	5.06150106582065	5.36792433342448	4.78917652794258	5.46863074784767	5.30625658296297	4.93047260608754	5.22340993077732	4.87774636924299	5.26024617507965	5.24612432226396	5.33208848396741	4.89638163136058	4.63444879187517	5.01353639823961	4.79094466766909	6.12819339582949	5.56121767852674	4.90005750079201	5.43455528311831	5.62033403438289	4.58342865476673	4.29574921926369	4.7880210331213	5.70549943120989	5.35050660611857	5.4343536531495	5.87223966041927	4.64212624068765	4.57384347624932	5.29002537047354	4.88017368386755	5.19254503555136	5.6078484863141	4.97049615489688	4.96477296578211	4.70402664111318	5.40155776322221	4.70779557053022	5.22727192017996	4.72550023279174	5.39204237969401	5.26275103969221
AHCTF1	8.35646000841979	6.78535809674137	8.24270330126823	8.22095992682692	8.16388016157815	9.14484284266861	8.42643012073948	8.37920892685253	8.71556339198764	8.55713872463822	8.1698467930936	8.48788036785464	8.55576670226437	8.39509167592207	8.39450107026445	8.57313353734536	8.48534530664731	8.63914507738552	8.5393024337781	8.52603349333689	8.57233394814735	8.48224992725199	7.66215914105637	8.78014839220862	8.30240293263925	8.04439912266812	7.97389292213613	7.90216007908446	8.35620256492801	8.05804059898567	8.24096782925891	8.41538125182154	8.23792090981499	8.11474479961112	8.8607796938351	8.04668279787759	7.97593429758862	8.31383645242139	8.72560065942022	8.07536503160919	8.12851045455412	8.27966612919436	8.09058751384098	8.78713874019727	7.14908637692043	7.97347192630839	8.28560853073411	8.16882307662039	8.44975450109503
AHCY	7.04705948793996	6.51914466331259	7.38479300284517	8.31690979904353	8.72776189220306	7.72250779819631	8.49633204505557	7.62828760260017	8.51989294381526	8.8435961529341	8.48074801628017	8.24973935909959	7.60117466845293	7.27750187860948	8.28894980507397	8.19507826117266	7.87422042427467	8.16867901002489	8.74049586886909	8.85803828891034	7.57723469872303	8.8516315215249	8.10607380133333	9.03239923548677	9.21965093499468	8.73407740176234	8.28803020697957	8.8904254574209	8.49633204505557	8.9535454538498	8.47450270504871	8.57071653315486	7.67761830750152	7.70932689217651	8.41256204052714	8.00937560476524	7.19909502632628	7.77592638572088	8.20996264661414	7.9887021972231	8.37126670421659	7.80135923988902	8.62581988054704	8.15315581980027	7.66412852883933	8.26643954128728	8.66807927389294	8.83319042080734	8.7783631868379
AHCYL1	11.0593242679096	10.5467680071868	10.8646509199342	10.5467680071868	10.5758940543331	11.8126921935502	11.4697686284196	10.6846117990013	10.4339250550631	10.9990294762357	10.7464853170623	10.0311017626696	10.7742699827196	11.2650058253868	11.1978433442407	11.5678502591361	11.5842285883656	11.8196349146354	11.2413647422739	10.1831540919674	10.5310404623554	11.4550471197049	12.0332131665626	10.4611630618259	10.8384618244953	11.2054843187037	10.2826291669246	10.7322859671234	11.303302573146	11.0973132329299	12.6031333922815	11.2284700236462	11.8899456610112	11.7372670474338	10.9519142170673	11.5516097430731	10.590323092883	11.9760788901776	11.6453961967618	11.3931046950606	11.4351132107753	11.7692427646152	10.9161716066637	10.7777689058955	12.2824115283009	11.6574977240525	11.0308857553393	11.0308857553393	11.0670479302725
AHCYL2	7.72924398847666	8.40569849417617	8.16017145755048	8.01355368732741	8.04045071906743	8.32243534373884	8.22875782620352	7.70678863185365	7.71656828424135	7.94357572658988	7.88207612029844	8.79079770216964	8.95061567936979	8.84736963839852	8.94428977794752	8.79599227109574	8.68561299283638	8.47251615991265	8.8226994195647	8.09457807416315	8.26844077414738	8.37861821844028	8.96634677805779	8.25124106778242	8.19367987954691	8.07970742554266	8.34807489675366	7.82183399273221	8.38543277051818	8.20841508695307	8.63116695253048	8.78693895541626	9.06979465299552	8.78809684501328	8.27418905862618	8.41443046893537	9.54147930474255	9.01397693843076	8.75946430673277	8.37634758631768	8.11858702118583	8.34309942390957	8.24736107534835	7.6148147523378	9.43703022710281	8.54887977554936	8.28659786399795	8.03980139795167	8.2074152121061
AHI1	9.56321033054719	8.0174922166511	9.03740350629876	9.63620528186401	9.42666815836014	9.13495612114957	9.07849843307644	9.65558341479069	9.62830554958207	9.64858352108553	8.98556682833701	8.67428473860547	8.69243665472319	8.30195842726324	8.99396072484374	8.98455551550487	8.51409968130986	8.55195955624383	9.03632094188072	9.06229329416058	9.44876074686581	9.20784649352579	7.31222563190183	8.89103321213394	8.97661441133435	9.05366150929447	8.5434817667408	9.06857837356848	9.33765539084524	9.15986544573656	7.37650490535624	8.98615522853025	7.94242292480928	8.51600163896575	9.2368918577524	8.32488994573193	8.10585107848249	8.47173371817724	8.81243351913266	8.7905546853847	8.80031615265307	8.88579966822764	8.77652157061968	9.18990833216577	7.43831795456318	8.81321383892019	9.22082807278921	9.3757830338359	9.32900521847309
AHNAK	6.88869876092417	7.30870875084136	6.54394725620491	6.68022265511578	6.14891696286497	7.05649774956856	6.5803632912191	6.94346889354239	6.32895944438025	6.33032120799583	6.65524543447238	6.86703433976737	6.51486246131019	7.37289733581164	6.8530775006747	7.27293150675957	7.41474804561888	6.86653667706423	6.76177744008535	5.87430371214911	6.19779437292855	6.74317574909666	8.08300011485295	6.76385970045025	6.74013035046548	6.87441509856376	6.22435123936601	6.03163940435823	7.36475894125823	6.53660116048238	8.40261593916263	6.77536536503489	7.26973755209759	7.11177544862531	6.83350276768434	6.53207267747714	8.67065558551605	7.75661508740697	7.80773074166778	6.47532922558326	7.3242031448527	8.28276093352169	6.35473391572223	6.49480492121976	7.40264072910954	6.77769274285059	6.46330113895701	6.1726339331805	6.41829856536319
AHNAK2	8.22379531964231	6.36150626823629	7.38337483444033	8.27268314623172	7.59048136209159	7.54299333665651	7.44328723874851	7.66207249955995	7.52732105314427	6.99881835065265	7.71577271443157	6.54850780871992	5.94469031470888	5.76757887257711	7.47188252311367	6.94208065876639	6.97982039577048	6.96390108852512	6.54580427119636	7.07302153537305	7.33502680045292	7.29574545237363	5.87934338827211	6.77267269749703	7.37702083508292	7.8027616645976	7.45499341899014	8.43287346264494	7.15740758731418	7.50404135355472	6.66039583628149	7.31885132044729	6.57753767187482	7.84947659723829	7.37336122422191	6.95967881249424	6.63937137188503	6.76256759700709	7.06674530274643	7.70303269412171	7.42745027274752	6.89626233078665	7.67584635993804	6.66779282473429	6.10405721867837	7.08618241093193	7.26360491998688	7.45829164327862	7.14909569614613
AHR	8.63670530161023	9.08849588161462	8.49176853848856	7.58793698095756	7.26200621151616	8.13509229195356	7.46189020691132	7.72999584189064	7.36503310668735	6.87377987718286	7.0470549625513	7.79529283841542	7.71836738095927	7.89048062182466	7.05347181638711	7.4786100841276	7.15371762974496	7.3328653716676	7.05714765201313	7.07487245795188	6.70140288426074	7.36407158020207	8.64640069367015	7.28906249844923	7.58591043034449	7.94987491409258	7.83045532780079	7.10361809350144	7.18152177061102	7.36837841758406	7.63635384585184	7.06514701818929	9.11915121560023	7.4464022855043	6.73539351324218	7.82533052517958	7.89963181660299	7.70318327521254	7.37793692566518	7.11033876299752	7.00866401444626	7.63900805958725	7.76371270291446	8.06404282968524	8.08847495058555	7.94720400718901	7.91505630397105	7.40439893581219	6.94773061207517
AHRR	5.849662176008	6.43517626666773	6.95912580701872	6.32050333604839	6.08859438748328	6.21428657542719	6.48764892059423	6.13619313913159	5.99783687798042	6.04378072285106	5.44952791713356	6.34682039017151	5.90988463728364	6.73772148013389	6.48566101428201	6.33713313098509	5.60038679717222	6.63724643875965	7.50829249393938	7.19237684461695	6.63797298319864	5.9323974239971	6.66646967063871	6.30924189724416	5.56071948898279	7.25841166140444	7.04088223819419	6.17447799470796	6.44359207308595	6.34981738598232	5.30134312426615	6.41273411621917	6.47975784071528	6.80479565910493	6.03466864467882	6.46290604608889	6.98805640294319	6.42030228745857	6.63747852934432	6.69454254048938	6.34125021613932	6.80537084011912	6.86990211355371	7.36117733594048	6.86307057764829	6.65769059200101	6.20660740434294	6.99344494086565	7.25297266900706
AHSA1	8.63592644338424	10.3968247381302	10.9125361255276	9.0731456069264	9.27500346674137	8.69294933610335	10.1130245324788	9.05292505469087	9.26855222193407	9.19511123857561	9.12208807387552	10.164274356198	10.2992874667724	9.71745471766229	8.69018206700404	8.89394973225374	9.22706657081707	9.47429517166199	9.48384419883567	9.52754678328182	9.33483416320575	9.4508801775197	8.68804932101651	10.5456601629776	9.80999063731842	9.40686422907978	10.348917463678	9.75291161970491	9.394324992254	9.24425326070485	8.95516951985474	9.16955882137126	9.06150436841116	8.98130657137584	9.08676680699439	11.007097218457	9.82416685023112	8.37428621687507	9.42578299557	10.2778041044126	9.07195295292022	8.86079706893157	9.26433350070436	9.15149595952077	10.2186609379048	8.9561033757367	9.16716883628436	9.52238173397138	8.79936525395169
AHSG	5.16753311619378	5.88332708478392	5.23258634753983	5.2610486994321	5.63236817539283	5.17351904725959	4.89131324422695	5.27994856813151	5.47082306917826	5.40727882602567	5.72098996819156	5.42899658427974	4.61738603388002	5.4223937188144	5.06764810212779	5.294429852618	5.35236332751531	5.79809009423132	5.37701569264286	5.27001925907946	5.29503011311485	5.24584210017859	5.08806529597201	5.60869957052401	5.15075917008738	5.57011615969875	5.44948047373472	5.27591348368047	5.59668602363568	4.98601267455628	5.70678380309946	5.59566057862022	4.72254000119614	5.90716242867965	5.2480430553337	4.91443161030699	5.48592128806429	5.45274855866201	5.43459067863232	5.48657157026921	4.87720712255099	4.78753487388277	5.57770278542281	6.27913218684529	5.20264835525947	4.9461703840779	5.56765675905194	5.03887728303575	5.1133179215964
AHSP	6.39219489617643	8.39995015340782	6.48195975590258	6.15663740586652	5.61553936513532	5.67095910097046	5.49588633726544	5.73109553566927	6.35405398083441	6.14929375957562	5.65440047730007	5.96870735789979	7.55808729364548	5.40122768109624	5.54815373618793	5.59298303677719	6.0950074482484	5.60136565553368	6.1618086551839	5.72381682515748	5.50245075420714	5.43650551890523	5.16652616241992	5.6837042234319	5.70265956767632	6.31827436655057	5.95943334799385	5.9083406963478	5.63555729485591	5.96440978997393	5.0258870713956	5.23623176965696	5.28014606608618	5.46405009574873	5.25287894211702	5.31747823581577	4.99778758880344	4.77027623184922	4.77678751951711	5.09436480208239	5.51507190836303	5.33360592204304	4.88957506456037	5.53295876387864	6.07359635090349	5.31578400230654	5.01617031754125	5.44623407926488	4.64216384293847
AICDA	5.12799921311214	6.23655791882602	4.80683049505469	5.26897540152555	4.94653429266511	5.09007097121296	4.47034596177599	4.1629771859461	4.62016605169665	5.01394744243125	4.73490899762855	4.6670952803874	3.56547974424049	4.3533017164288	4.95121543413786	4.55374253922174	4.94435080721306	4.72568809143894	4.5387251860407	4.3353154513741	5.73250265849844	5.28296384609429	6.76367329889184	5.02736252571221	4.51089752792333	5.06932785941843	4.77688218559899	4.37941714494708	4.40620804018794	4.89949510427534	3.80023584739323	4.78775248727396	4.04496686610034	4.4967677065987	3.64772174484647	4.79842643234355	5.46265370282849	4.77116428124972	5.39749472689236	5.08662294922212	4.7258608852517	4.36011921776831	4.94933041072602	6.96899161976293	5.35664469870482	4.94410732502236	4.37054968064719	4.796297926741	4.7258608852517
AIDA	10.2859822244786	10.7292710583327	10.2859822244786	10.062150402833	9.87775798754786	9.91628923636635	10.3793078940271	10.2037770992151	9.61289174882156	9.77156023063933	9.95462212090747	10.3134482551031	10.9228570506368	10.2074704531416	9.8952896113011	10.1612016480884	9.95462212090747	9.95128906128074	10.4747224608639	9.36258436852148	9.81114672343681	10.0957387377192	10.788733111957	10.3556242788414	9.78534857204254	10.0656359465641	10.2784524784393	10.0177491907043	10.371299105005	10.1063033222608	10.83248930283	9.79053303159148	10.8258164364923	10.2810946366373	9.77156023063933	10.27604241994	10.501944247038	9.90158464092	10.0840271488527	9.95902931634913	9.98175484556928	9.99028990716405	9.84534904299111	9.74311587279647	10.7199398407947	10.1175237233929	10.1269615448622	9.78200876533154	9.66718283706539
AIF1	5.68909140544349	5.84252735492234	5.55204110270916	5.73390445422288	6.25276217363376	6.63433152758061	6.54543769892462	5.76737938881812	5.81935240020256	5.68298765786077	5.97587412481087	7.52881607305232	7.20873922622619	6.81095599231448	7.31048994901285	6.78989196091324	6.66303315377248	6.63960205560933	6.83468994243125	6.47541712186606	6.37589032685825	7.12795761109412	6.91523650828588	6.18478622394369	5.8172324365272	6.79405203177868	6.53906274063717	5.52037423947884	7.6313849481316	7.49534415190936	8.97671510189683	6.84449270268136	6.71956853190105	7.18111340249645	6.50919641514107	7.72356645321946	7.03606841087693	7.56351597599729	6.32091290355577	6.59548662103157	6.21821294330253	8.02869205658389	7.04631866878985	5.84988921882982	8.02315483802884	7.61968823312675	6.31808628532196	6.94168859235457	6.47742860125953
AIF1L	9.74445744439734	10.199354741381	10.2380671441998	8.8034886815849	8.16093392691462	10.0787341431807	8.31881624586716	10.1251810574044	8.69611016902397	8.28434815802652	8.90972347227236	8.41704203190009	9.01262892548045	10.6861463830475	9.86114954243361	8.66404906231315	9.87206138699148	9.75098182427161	8.74780049462366	8.56306506185248	8.24375709979493	8.59988847886737	11.0948683075168	8.41704203190009	9.40924068002252	8.77585193381166	10.1911347015937	9.85366886349611	8.46838112420187	9.1782088615839	10.896166185958	8.56814171120048	9.7241346135336	9.45417788137324	8.53334452661431	8.73815190932215	9.06344707091599	10.3288092997549	8.96287185878944	8.8826209532968	9.33156204191753	10.39305547787	8.65070367276259	8.15947291445691	9.74086837136991	9.77681960822065	8.68789308077699	8.4117587747298	8.5601489400177
AIFM2	7.10375222311115	5.86336329659374	6.62571997771557	6.47048060447278	6.01703356770989	6.09903382747537	6.46774543642658	6.59397794167732	6.41721330459745	6.28806563454784	5.80185918879674	6.04273788658751	5.74166592691602	6.00286860586836	6.16865735400749	5.92839299295958	5.68848079947126	5.79851359698058	5.73941988048038	5.61840336808455	5.59113777302605	6.26513170047237	6.11441181091106	6.54110976503619	6.35129927635973	6.62777820145277	6.14815337609324	6.20443757806244	6.11823087244623	6.76347227513798	6.11218532933983	6.15369023272466	6.11262749527577	6.57687433719961	5.837764627984	6.05659372357117	5.82358401425093	6.00582681336897	6.41732678081109	5.95431252534584	6.21548781348799	6.3218345905402	6.44597756827067	5.75124879750992	6.31272518966532	6.25016457918954	6.65121690903032	6.47186579687386	6.0870601304491
AIFM3	7.09855383186948	8.23112467955145	7.28232394821888	6.90712580825294	6.51917177027214	7.05168027512309	6.58875694132651	6.44137171352704	6.2810864285913	6.5785849863513	6.66929820560734	6.66538188280928	7.03963643579878	7.20027338162156	7.47824056266086	7.26326218075729	7.14341134514538	7.02053753644228	6.787430052908	6.55353843112246	6.66879801714066	6.77013095833989	8.7913357622316	6.77926540448684	7.02036935080064	7.05084153114403	7.28480960094849	7.43598009779929	6.86099707363378	7.0041973184544	8.09935887413286	7.41104930671339	8.23880006065149	7.80205471276384	7.19548555140777	8.05856621123464	9.16787938733061	8.65648582530666	8.58565564365838	7.69069834416902	7.51857453744552	7.05235520191874	6.87730452818498	6.45968865886139	8.64049508397673	7.033699701072	7.11632035146758	6.83541975073069	7.12356325520342
AIG1	7.91125854522632	7.40831586744437	7.83142630379792	8.28808826511332	8.42026443121802	8.25276830442362	8.35533757663859	8.20504713279029	8.31492505291306	8.34605882927959	8.42103230462616	7.92094172807446	7.90699590597505	8.08493533272868	8.52585976732568	8.43087061341534	8.51881815764495	8.34707379615096	8.41575137437622	8.4023285483066	8.72018714170764	8.20057728960349	7.92763541243029	8.24277154556609	8.35016966671712	8.45476444050508	8.19191572188134	8.5384637500351	8.41091033697336	8.59199992837252	7.97692224802568	8.59791465889585	8.13721942311343	8.63214430582853	8.49704290769282	8.09245340065689	8.04886411926738	8.470129664965	8.18566082233016	8.66243707798614	8.44618597596563	8.38807136628268	8.25760158552942	8.23123128359523	8.30800311181542	8.36945071314583	8.41990431742632	8.38543865745477	8.59426144298438
AIM1	5.90433458003945	6.91406029605091	5.50689770192588	5.18846040923406	5.17862517577577	5.61487034325017	5.59889568140034	5.56064807043143	5.49111927751323	5.66456046573421	5.78242908067591	5.18234434244218	5.13549966279714	4.57797975915011	4.86025796788293	4.8128853160855	4.93415537993819	5.00425419588817	4.66761354473863	4.33244000204795	4.19901256173043	5.1729109284981	6.46663426697761	5.10690039248921	5.59601753232181	5.89805498204993	5.34538494649302	5.615160027086	5.29988589498859	5.46370677646819	5.35774323271496	4.67259423778687	6.34892918323355	4.30884945870785	5.1226554553022	5.12854257841738	6.10063275737111	5.13163565421281	4.61205498841914	5.47543897181915	5.40252274694976	4.8621128788962	5.33855401475144	5.44554079656994	5.90618481873279	5.4005977511375	4.97989271975918	5.16944873942798	5.18326011714898
AIM1L	5.2977152766606	5.62452625512576	5.89783686286957	6.11221229988398	5.78476559939954	5.58843968167787	5.77743609847125	5.77476855901777	5.77556632782629	5.55909674768951	5.4894664888709	5.49420324117148	5.61399321382578	5.4496902346836	6.15170185590572	5.63853706982539	5.71775301948388	5.55084482657638	5.68510682402273	5.71376417544127	6.09412538517833	5.71574613232494	5.65471681847317	5.87371682154949	5.38468454192688	6.05151954474832	5.83188381965273	5.97099475563836	6.40409596270115	5.65995217627909	5.02535201937689	5.37002554007033	6.21873936609665	5.60633961931903	5.44811962734183	6.18791308072994	5.6007552376594	5.89521918396662	5.67053507812961	5.80977066549157	5.73632607455722	5.2093873113923	5.98789748226887	5.36560041621057	6.07807028790686	5.70320620386602	5.59403652847515	5.45357935762514	5.80361288750081
AIM2	6.42818310768101	5.79409877255629	5.76350622113524	5.49634758808556	6.15257821110121	5.72402143476782	5.775705170973	5.76656819561525	5.60429986420223	5.78687077240721	5.45456224185127	5.18685974122077	5.26742828464323	5.10852649355548	4.94455041793869	5.45330590773958	4.92922966818703	5.31798621495612	4.92563470347782	4.68621331704988	4.54009785278717	5.90855026626374	6.15774495311899	5.59294934779055	5.47849785408309	5.6234113709922	5.76890682621277	5.27193694688821	5.68970882909397	5.52939298229609	5.50676265225823	5.34887789354661	5.51361538377655	5.66411442074065	5.29449113546476	5.69613190522344	4.88253863637375	5.55652109722732	5.29733012423663	5.81086621007292	5.39146816380051	5.44575158704201	5.79258682068161	5.67294139157734	6.11945123675355	5.41897154736251	5.84638620177618	5.33002744319544	5.22669804151573
AIMP1	6.64307357817663	6.45308827255954	6.34307425779555	6.44622389032163	6.52723138106948	6.55003838830919	6.42063364309159	6.62313822388756	6.7366710744716	6.52188416523036	6.61127674113333	6.26684106690406	6.46826700958433	6.63695540132368	6.37761543312665	6.48789822328997	6.48320526335709	6.60166802060762	6.81956706605152	6.56275924503756	6.36867157806242	6.35702228641292	6.43151197372725	6.82256249714657	7.07977348125951	6.18748513025467	6.6350916561205	6.49264776751743	6.30467474087683	6.45796159493143	6.30392499897347	6.6819257694521	6.33857580637535	6.39686116632537	6.50712627389662	6.42103680619057	6.71339724680149	6.54954681224991	6.63689174399226	6.64121690601027	6.70500155209113	6.66330246349392	6.46863480749919	6.35949431278299	6.43694052948984	6.72351522597854	6.78112864743026	6.76466261770347	6.92795428234593
AIMP2	8.08271026588139	7.65419407922232	8.54879618826503	8.48499994724661	8.69624110283013	8.65095500969996	8.59228877275638	8.29761530339849	9.01554684758069	8.68711983032414	8.77440676425242	7.85689187063903	7.73089646534247	8.06160807098418	8.268504950087	8.13708916312645	8.42227981141148	8.47496056912789	8.19235912101271	8.61454536091239	8.19060973838009	8.46865482050093	8.01669776061643	8.21059454892692	8.17342906435585	8.31558170501688	7.87297224134754	8.5907984524827	8.32177927375768	8.70021101996796	9.0024827029084	8.38842235388534	9.19947969900886	8.31348216117382	8.02193452115787	8.42530173112594	7.92951615973519	8.14003137134585	8.24289620887987	8.06445491009341	8.21386699048299	8.27741555649891	8.18836927600112	8.61349203044197	8.18692450515318	8.24422141248522	8.31686989971381	8.25364017967813	8.15936852599534
AIP	8.51944935343504	8.86701057118176	8.17059176999174	7.94247291955979	7.31659515204283	7.6091373286794	7.61138491604906	7.99511983679694	7.17855770568769	7.14733106702364	7.39114270293737	8.74058941543266	8.72503539919746	8.74030950481565	8.17937337256955	8.43206861238763	8.36293306210931	8.26944410208894	8.44734509012969	8.29818001068635	8.55147658390623	7.65403333116156	8.29724064963265	7.80695585481971	7.86384294347983	7.76074806783578	8.16802394589923	7.94440738657821	7.86244101827089	7.63119808069821	8.53232998606538	7.91947755073502	8.61753074527353	7.87288785180754	7.75258440352689	8.34613961115048	8.20511921902506	8.19669106290432	8.11671134834063	7.73049281389773	7.72873269798397	8.09672146046294	7.67547258672565	7.10937352686999	8.23674674662364	7.87421861330029	7.69433097151592	7.69063757464567	7.48491868994637
AIPL1	5.40846239409681	7.58378852606597	5.8650239750036	5.1344717609487	5.34449978602977	5.65576658375465	5.57791524909502	5.42906169619393	5.45063944349365	5.44007569882846	5.47947327114537	5.55511660999383	5.47549887868526	5.88802176666815	5.38762930420791	5.3168089209156	5.18199129432786	5.0590535510849	4.67765041582882	5.21783875573269	5.27766245400467	5.56253720768077	6.15244441796787	5.21863536598613	5.60633345400581	5.45502079988757	5.4362311884749	5.74695248135231	5.1695572473285	5.28300493798699	5.02776062221604	5.12662688171372	5.33182329243154	5.12402923958294	5.73793000435139	4.77102699162345	6.03600078005187	5.19969855485271	4.89267457260811	5.77949227844394	5.34928810635752	5.28245077433242	5.13001247529085	5.32681850192623	5.56631244757752	5.51930378381741	5.46543734483202	5.1930399321908	5.47729991056261
AIRE	7.82262382461914	8.61051962042529	7.7360860314862	7.33264406328669	6.58672871787287	7.38879498596857	6.25363250090517	6.73029425906141	6.21507654072237	5.72640227494633	6.20260613540741	7.71309859293881	7.87228623953558	8.05932770550383	6.91944010592656	7.23088360741574	6.86453622377618	7.08000631686089	7.16415719647653	6.67074320243038	6.61693048074506	6.79434635261081	8.45970565614743	6.5866410353355	6.73106878814152	7.4246863712657	6.94615405231221	6.57839400557057	6.71882246042206	6.4491986580067	7.66888710909559	6.80036722017695	8.70968857019172	7.23778617160766	5.98474425755331	7.00565152517041	7.55386223382126	7.06433062767981	6.97770515200949	6.28252389696886	7.14683015284163	7.06979617250926	6.87488276318594	7.95907246652442	8.20460792742317	7.14774107697987	7.04413928782414	6.9089912702232	6.64959709716777
AJAP1	7.88874079935555	8.59803979118123	8.50538746264257	7.8781620230508	7.49541581825196	7.93563135798313	7.63862003292176	7.64492243658895	7.50654934114816	7.62464524270067	7.17913790287542	7.24473306940162	7.22560637170517	6.51789202557767	6.55857665820614	6.76159702708427	6.49363271593946	6.45857273135994	6.43295308660184	7.1896274373372	6.67682210014417	7.46851302050842	6.7657238593363	7.85421867777556	7.31095775271203	7.55158270466524	8.00312472262877	7.27619202502014	7.32354085257109	6.92569589271805	6.17072196088257	7.00578441693126	7.14945654829124	6.92269302529913	6.81879140066258	7.24167955120695	7.04418735270969	7.07005542746309	7.01171538157635	6.70182187588487	6.69064011415464	6.41031218984565	7.35779283668047	7.61122761101273	6.92272196859955	6.8725318737237	7.78263707194512	6.93233114434011	7.28271150344051
AJUBA	6.49719448780994	5.77705740194727	6.31565424298384	6.39134481635362	6.20741791199139	5.56101627618847	6.12904124578576	6.36846018607828	6.35275314813483	6.13212805083156	6.05704955435388	5.6169530586375	5.30390875405719	4.94312685532355	5.31375042207054	5.39592284569341	4.88078308094637	5.17695343840043	5.073825087227	5.57135993532196	5.66389803523271	5.94141986291651	4.77248510192163	6.41101494208768	5.8378379583626	5.88516603344424	6.21647576930838	5.99696914344823	5.96012563728819	5.81488287319321	4.33073291619495	6.06862617413334	5.39414385961851	5.62769302655005	6.11301716081906	5.78536227258404	5.31906536314084	5.30498759462241	5.72058340093108	5.62302538981889	5.5500957676099	5.28949192136113	5.92041549762628	5.97463934546358	4.665125053674	5.47997553430137	5.89317147078127	5.94524644434989	5.96813988148698
AK1	8.50835888639375	8.96438484066829	8.71134880918428	7.73439229998939	7.26585653843359	7.63660611394901	7.85315566616726	7.90840272861385	7.32014321312365	7.54730518764286	7.32296658801819	7.57706069713082	7.11447989003094	7.64747995985132	7.04252097988987	7.84969937097472	7.33591255993959	7.21028200852846	7.28646359778812	6.56785139509827	6.96601605091276	7.86157213021691	8.12518618615961	7.75889457100398	7.57323703298271	7.51775193746752	7.78510435090947	7.57654610541027	7.73455190597758	7.44590722816283	7.40788522921757	7.0055914564155	8.28995322660595	7.58254096136325	6.84747007909812	7.55525246512378	7.17887265078357	7.34210141972304	7.29175261001746	7.10363769014353	7.25430436708147	7.12957779096552	7.65112475521956	7.21417722018852	8.42775648644396	7.61570460906454	7.50237747788098	7.33503472700454	7.20972751531087
AK2	7.09745456052922	7.16069992401742	7.26528400869962	6.74247141237528	6.84852139947642	7.13702983114105	6.96927954716087	6.98229932665272	6.85156785590014	6.71274116424744	6.87876621484071	7.11356174343973	6.9810640923053	7.3236321115927	6.95831530681513	7.05027270315693	7.02599113515609	7.1301015995968	6.79436217416595	6.17510575575395	6.47900343301776	7.23101137393284	7.4781701652048	6.95771611578914	6.90690225996546	6.94777691521679	7.21935376447274	7.03178240514078	7.10027444358092	6.87987587840365	7.7593995860685	6.83994436893582	7.2005208765989	7.13430685597738	6.75241061294763	7.5211290224987	7.25976162398172	7.13919183247401	7.19535882543649	7.05034913754749	6.87403274222537	7.13228134462756	6.86319407266412	6.87337349560679	7.49212080638167	7.31159096527998	6.83861495650003	6.96201964495759	6.86297432379126
AK3	9.64259599550573	9.35442031045719	9.28775169493248	9.57002257965836	9.14866084288759	9.65144218778628	9.37407215522978	9.7015647396676	8.60644517776296	8.69323825692773	9.3781525293031	9.98721000568649	10.1566761604103	10.2361744700987	9.98531072365379	9.73914381067458	9.96714278470428	9.60948772285391	9.46313292430221	9.5341739982314	9.94966762869096	8.70457964198694	10.4793251353367	8.79530191589787	9.05317421852989	9.66951325454557	9.21482308105427	9.41753841343392	9.78359053286469	9.84595420696599	10.7749746566375	9.40107601213664	9.28775169493248	9.81669146671422	9.37540488172567	9.70083673048041	10.4226284843638	10.4748748856279	9.93580609892531	9.82607339156196	9.80634522324555	10.4021150642024	9.1430437236147	9.38364782445797	10.3060662875893	9.43032407478383	9.21418460525503	9.64259599550573	9.30082944061355
AK5	9.91706736280219	7.94945079123719	9.49419652318582	10.1889318516945	10.1289916173903	9.28149495636702	9.96797667601099	10.1224521767861	10.1911209410315	10.1259194716767	9.80148715612868	9.64477062152383	8.81527272723592	8.93933287234968	9.45559434443614	9.20725514527492	9.06847059162904	9.13603739056416	9.3551949157667	10.4068056058621	10.0488542512114	9.70718007439378	7.12932331240798	9.88310679551117	9.79191452818038	9.7231437301099	9.82124647013593	9.76752844399812	9.68710167278826	9.53834563169623	6.97121355230135	10.0842933813852	8.29123256736124	9.41850968693873	10.3509875380891	8.99141093664519	8.13196704229108	8.6769074398529	9.08886808083285	9.65732263716303	9.74435006927212	9.34719546388432	10.3581874158154	9.79690119948368	7.54051035147814	9.73362909700211	9.7174502426732	10.0615880725752	9.9830479995482
AK6	6.71968060707253	6.52146009380473	6.69459494304596	6.79943643311403	8.06044369810583	7.07006444659736	7.66534564146257	7.03775715201769	7.73828756537453	7.82792562269923	7.78144227886156	6.84340429989779	6.71622297789862	6.78872262013078	7.07744271857873	6.89739030743926	6.96462633697163	6.94929390540498	7.17240888801485	7.18918564569212	6.82827918786854	7.43421430340619	6.84114682049044	7.49814013099125	7.51331361757922	7.21089660835974	7.33362516740543	7.61324163461068	7.21951649401516	7.40302653432853	6.57954642108609	7.34512909818126	7.43589359165921	7.36416103171546	7.88263033797039	6.97035296330497	6.88833505075529	6.93931492500433	7.49384861656687	7.25504415207593	7.54940334194142	7.26707559589693	7.6576586937255	7.99330441769092	6.98173250235835	7.65737305347395	7.84878657526347	7.88029914494974	7.97213248582056
AKAP1	7.45139045600621	6.74331842371125	7.50303830352633	7.73766905702012	7.67761786805425	7.24891606086611	7.55863379442194	7.52644969744986	7.66019655577629	7.61052982958032	7.75438376449271	7.47590555495631	7.54562876217757	7.516811257522	7.76391562972885	7.69021412065916	7.64993326697095	7.89710771568741	7.80480089331257	7.06078399136238	6.8853970870465	7.49697668544386	7.47250100453042	7.39620228482279	7.34758962612575	7.31567269584661	7.33840084380131	7.52661320930565	7.30471302172689	7.25310897202527	7.41810995364397	7.62292169236549	7.84587886729775	7.4586506743887	7.67584697625896	7.51604625562528	6.84961864910163	7.62692189312318	8.01198939365216	7.41064388551445	7.53876126423442	7.61221896544771	7.79007460680055	8.02203369336492	7.99698572095622	7.69959415345778	7.85456689456383	7.91817592632039	8.26450133651831
AKAP10	6.50734357282904	6.38626313153686	7.18243191453976	7.44547716905388	7.72931983389701	7.31724141855011	7.68044469672632	7.65539975571075	7.1954843073021	7.52985437973014	7.30951270628359	6.73534330224151	6.46811845579142	7.21226517869654	6.98893148267423	6.66736378840639	6.89746418398694	6.9020948892268	6.90645383946432	7.38948748592195	6.90481243925019	7.6489809025555	6.73263390486819	7.48174559166605	7.28360901946062	7.38613402919309	7.34897968527329	7.2537132516533	7.86349886630193	7.35213204330042	7.15619125151389	7.19562018480327	6.84403171542703	7.48523764344611	7.61436746790757	7.5572798945662	7.59652403445399	7.18449997010756	7.87963024324078	7.63103148465101	7.16932788832697	7.75864763374944	7.39291703405147	7.46269284845206	7.1923699949753	7.18425810815547	7.38342734936979	7.72224061608607	7.34732741485907
AKAP11	8.44448341849627	7.29764910767505	8.12306799649589	9.21195060681116	9.46898838387888	8.61592166404927	9.18144092909602	9.01262951951402	9.40649777780947	9.63480166833992	9.26496847247056	8.8117120279317	8.79952623459452	8.43891825303519	8.72217989073884	8.85121747160578	8.56391337113468	8.73012575666702	9.07773722738196	9.62696844069319	9.42406100613865	8.96609461272006	8.09725853348801	9.19912235809091	9.25183846440373	8.92094473960908	8.8485809014623	9.07851457058355	9.0513965566764	9.01637161353095	8.15891617251314	9.44159503195042	8.27435372384253	8.66446737275645	9.28841531276021	8.73683260149929	8.37167876139617	8.50654293978483	8.81946877279474	9.02876043389394	9.20347075199316	8.66523915357376	9.7206960062209	9.57427597451352	8.34428262827558	9.31109454402075	9.20363623292516	9.51887323659881	9.5327180110442
AKAP12	7.32108356803286	7.22982075831777	7.19716216191313	7.52142252316375	8.26030464001071	8.31477309120633	8.01408877258427	7.66897127197372	7.98528256652521	8.10991240206804	8.16040143419394	7.79499109490186	7.31949326612102	6.74312974465204	7.59134206436307	7.57033591053829	7.3422998078245	7.67949755605687	7.76644871773141	7.87448420475327	7.67325360569332	8.16135170676492	8.1679401003997	8.19316263072193	7.87218058769818	7.90400128309551	8.07099031241921	8.21677775911177	8.20845249196037	8.01235678478781	7.9204954743532	8.82048665631219	8.04631498275482	8.06799048024142	8.39046266791375	8.56361747607846	8.24973438444612	7.8753807344025	8.67753781303217	8.47359563928382	8.40040266557779	7.84644261389914	8.20426054406371	8.88557910599414	8.26299911467854	7.81009529877425	7.98199447685802	8.2670469338305	8.76416651717619
AKAP13	7.67567469764865	6.51613875289215	7.43201529735325	7.46922202629996	7.35402379645802	8.40516102264408	7.79728307554882	7.55251706401574	7.0412790664506	6.89141111638833	7.84278529021795	8.20038056383231	7.47564856859875	6.68670443165908	6.36315999568398	7.99509188356324	6.8463228562933	7.41738753621525	6.76814282163166	6.13516529224188	7.24389548550869	7.23857145588744	7.6261681897232	8.41566973084185	7.4684801869147	8.43705601764995	8.05781214937856	7.47261563409549	7.31888274182164	7.61366758129761	7.5461888871603	7.18769602887538	7.20676662920464	6.93060564700271	7.6219179828585	8.5636810331609	6.42862219823264	7.39754230801961	7.33917471307248	7.34252323670649	6.51002370116397	7.07887106005042	7.96811925928495	9.08620236679019	7.67972817362666	7.44683978937795	7.80821393544096	8.26526077084116	7.44543398325009
AKAP14	4.52286665575701	5.03853471759893	4.91127702294813	5.09759983409712	5.9148285020785	4.84012496352458	4.84377403266448	5.26561983389082	4.9653138945685	5.0406034812058	6.34891448797886	5.14092893853004	5.01391068411152	4.56440474725249	5.0769696636841	4.847509300288	5.02111304629842	4.55423332618534	4.66524739547844	5.36117564178809	5.54081328165189	5.30740694322788	5.01556761051888	4.98572377996782	4.84480841446792	5.22173522811902	5.82891734673736	5.74046812493409	4.85933764776251	4.89552185566428	4.84516278601169	4.50452553396455	4.87990077491049	4.73653354143207	5.6941986944488	4.97793718361416	4.92655330976743	5.03638933311772	5.91066224203687	5.13708831720431	5.6319155012288	4.63371790569215	5.92684840173882	5.00944751818187	5.33359212702973	5.08604923729206	5.67678660075759	5.31289491335167	5.28224656362016
AKAP17A	7.27699650018353	6.86615815348676	7.41756018141502	7.83817736059148	7.99861864434909	8.01031858342166	7.65414216247928	8.30922025514793	8.19456707324501	8.02393074193247	7.75603339033114	7.91435656890154	7.46498500091437	8.1108278587283	7.72555341232946	7.67158764702121	8.01587897983619	7.93177983555689	7.79419335112701	7.55824680161891	7.62237058467113	7.99485197197771	7.46872945539917	7.43219140032359	7.60720909886954	7.83573635545265	7.89299036797462	7.30818300697843	7.93694919716763	7.86916834998448	7.65764370140415	7.62020804371077	7.28068318816322	7.7073776999153	7.80148970507959	7.47781657101004	8.00633565695424	7.67363761735624	7.93985825911706	7.39787069032859	7.95493235456478	8.21455280281915	7.95738520924311	7.87328014019406	7.35953743001741	8.78199022008779	7.90639515954402	7.82175093644731	7.64349090765325
AKAP3	4.52179119383354	5.5200206782426	5.1797636757474	4.99478466769267	4.84528902893957	5.29530609503257	5.1033930922051	5.30401184224434	4.88618429660041	6.07480468742341	4.04632531997995	4.93187134926681	4.48047714832347	4.88997745750397	5.00502861815832	4.6491318736786	3.90013963691976	3.6816745077674	4.82316628371225	4.91692420141755	5.08798689940574	4.80011739516453	5.11749463093573	5.40436551107494	4.7519821027642	5.12259244590802	5.43183572730005	6.15738445792248	4.60965400796899	5.30568695364124	4.18049530013545	4.98633662992657	4.99336726574145	4.60294550896121	3.97351434815606	4.47145731772479	5.47126527248861	5.09115994695563	4.54798896967063	4.87623832268132	5.14221863088035	4.58955267120619	4.07500354923168	5.39727044789865	4.94577960591318	4.39004529315143	4.55435922503095	3.88353348451396	4.81820537688297
AKAP4	6.33710613596337	9.34570845646533	6.08755308134636	5.63992561052769	4.94532036180481	5.29273393150766	5.20210167351384	5.36237398611424	5.0023395433307	5.17681285963189	4.97276756687423	7.73408280730802	8.68253772114263	7.94795852971084	6.20627804457783	7.2398784649764	7.62900075909025	7.28931974348583	6.29475863534425	7.70804763385658	8.31884544407253	4.92769013846036	6.31373365070582	5.05065792050584	4.66565068996438	4.83489948927905	5.23511631753414	4.63020197239309	4.65157071754513	4.70555066911234	6.59563567729467	4.80236897038492	5.11561137493275	5.10258706424694	4.61246416568727	4.80477614809556	5.82900336813481	4.64670257044316	5.05582192185158	4.809287925313	5.14341494988671	5.12060727727635	5.11713771387218	5.18115653784719	6.44714374276424	5.03953649052425	4.78185416816375	4.8031220539145	4.93653214597293
AKAP5	6.57234245215714	6.37455984426398	6.78728838183731	6.8368796889975	6.84498839893122	6.524567550857	6.75194729272634	6.62008993601032	6.95753701863684	7.26612723835467	7.29343501551102	6.12996880007546	5.99641156164891	6.23370271058855	5.83288019935069	6.43875779628364	6.08065166738472	6.55377398621423	5.95500436240155	6.42169728992265	6.67495224734551	6.48939782078943	6.11085198519367	6.61564145524364	6.79022890302207	6.95406871159841	6.34078154962881	6.22536780671753	6.41469898659017	6.66099676685095	6.16923058409944	6.20810852386621	6.75492894008151	6.12477319387955	6.32858764010042	6.23830198731342	5.97704798974462	5.48402745879541	6.39393027053	6.51256556345721	6.09209159712216	6.04820997328809	7.28532630557729	9.38289122967562	6.25698697740584	6.52070169083788	7.91251411314756	6.03705792674357	6.18710675950701
AKAP6	7.44311249410402	6.084396554258	6.90717422554917	7.54599948783142	7.96015030177044	7.1609579500171	7.72061866206058	7.40178912221483	7.89426287241936	7.83015805442868	7.68066904571519	7.17356328934764	6.70411252468087	6.53450780979019	7.49287465004804	7.28532559934021	6.92066772551518	7.02824712599936	7.3854147612641	7.62620064481753	7.49590395714464	7.52927162385156	5.98129318145227	7.89658139940401	7.81644943340224	7.61863115112972	7.74433229942393	8.25368110170229	7.7073855717993	7.7624792075919	6.14780946240518	7.54054346421101	7.20177056664	7.46769038976279	7.76704078048736	7.10016675116781	6.86974945112359	6.8199784890543	7.04215828790726	8.23548261480053	7.52881370533696	7.14524782251612	7.64948278204212	7.73326929003542	6.44473691065963	7.32243838532727	7.71550859336191	7.73464933566872	7.70250823641162
AKAP7	7.34810853769874	7.80336786574936	7.27724309355126	7.59418410844993	7.80939438217949	7.43118420613209	7.84383705180646	7.29642805351205	7.62407329742544	7.95557987264851	7.5233921893241	7.2247994703467	7.48630008357197	6.80042825742788	7.28408345591074	7.15982870465948	6.82099244538109	6.8671255934512	7.3462577354295	6.79842533442417	6.47826950133728	7.53257521099424	8.11142249441007	7.93783498897393	7.89796667981794	7.54712809459077	7.86150841045939	7.81908193761892	7.63460005224997	7.46994203392654	7.20281802421745	7.09539289688844	8.7230822202486	7.28948374198402	6.96029954330702	7.08589295702151	7.42662058409834	7.50531771072486	7.1645241646631	7.21644804202493	7.31498424777041	7.12722162522831	7.0626641208697	7.37161372651815	7.99903569579215	7.50286096086335	7.53673571308168	7.08681328746498	7.30004852699216
AKAP8	7.75855912686197	6.9291411373434	7.30926531081655	7.72158168732747	7.64625502924165	7.65757094375713	7.728592067211	7.88399527342618	8.36779396044694	8.10235219594475	7.47086761165622	7.21929512212168	6.98652694568648	6.68709367536249	6.68326110993757	7.2185881930578	7.06110964509079	7.07917673216636	7.17391869204245	6.78837977857283	6.64025625855123	7.58251864147467	7.11737614908272	7.29132109474494	7.88340279954406	7.29392495013025	7.59177436271825	7.13832986316916	7.49982308948006	7.59085872126407	7.37147170210955	7.67329506593525	7.40822191444495	7.03165258426447	7.92672745217359	7.20230526028631	7.98465860579452	7.10313657793875	7.91173718969035	7.39709788067539	7.7088283503821	7.51187286369043	7.14989488602143	8.38839589316587	6.89623190625512	7.16842484331741	7.52137432694193	7.54111616263314	7.91216807978643
AKAP8L	7.29835393425443	6.84431512247593	7.44240408302996	6.98399423904864	6.31808455003149	6.71509009112604	6.7580579619231	7.13946140174557	6.55725611609686	6.34327742114146	6.39879391310295	6.64963484681765	6.27059157843984	6.51779596211767	6.33369727672369	6.56837296189982	6.39497274639147	6.37674218181664	6.40748285040797	6.19341915209158	6.28633845106109	6.70959010803523	6.34166235728287	6.93285143564498	6.62696418480921	6.78120411148201	7.05353628557157	6.7432009682371	6.78902043615948	6.60101159616049	6.68681452000309	6.54865616668538	6.75899034253883	6.81416814923393	6.63367148126141	6.91592115685761	7.09796780799048	6.8029317674546	7.00692123931753	6.90253844021358	6.58933425944608	6.81711006243029	6.41283540579457	6.24416483041817	6.44536380132148	6.60023594049156	6.77048970346619	6.79455362368817	6.67694084835444
AKIP1	7.3727909222952	7.15811441172014	7.23131102245242	7.08095499393303	6.78756749032188	6.86712416175944	6.77060499874858	7.26676661361491	7.10796777923622	6.93384189746557	7.15187782472086	6.91827955112445	6.84309571263335	6.62182384240383	6.86826105173166	6.92010603009622	7.002281275978	6.37764876455762	6.91353862675257	6.65655955856343	6.44449230366232	6.9531690269934	7.4710224093421	6.7497029970461	6.67258784341775	6.79053085926588	6.96763641782849	7.22124908025971	6.92913591848218	7.09302047173253	7.28852827187425	6.631196195597	7.20270472743406	6.79700973429203	6.63749801398812	6.95127731662978	6.85114945983413	7.23179559850615	6.77530631834684	6.5690236900872	6.71793530921564	6.93308241768904	6.80306227557859	7.07606496923692	6.8959564369567	6.99767081438982	6.63786377572099	6.83987840719965	6.88277503641807
AKIRIN1	7.57306250587462	7.91088205763205	7.51743578023258	7.22106535338948	6.95051746606095	7.47992544463803	7.07005257903396	7.23779806511634	7.00757684978717	6.96138485110126	7.02530344254965	6.70995335732628	6.35695824215856	6.82991092076001	6.52064044868877	6.59788969911994	6.57467941366201	6.43905853000585	6.25344563434076	7.05288925355245	6.35858681929699	7.19791425181251	7.65560361159397	7.35085152271132	7.45988659887074	7.26616755233614	7.01340136000409	7.06455051892717	6.98668698062799	7.33471269061765	7.55303386422474	7.01998301573273	7.84766959110835	6.91503979065422	7.00628500852323	7.57508292112155	7.16826720909315	6.88564785087007	7.29729419207978	7.05267292626339	6.84763139105204	6.57945289978582	7.25173893032017	7.65584034711785	7.36512300131919	6.7491881887629	7.46399069489253	6.94212968155096	6.88002946382481
AKIRIN2	7.08281630159662	7.15197422849373	7.65175792090679	8.04810481408657	8.62703660349929	7.62456169689959	8.25247308758163	8.13540642396564	8.39775080614506	8.5309638658373	8.66694747625597	8.26964801170283	7.94449617844868	7.57368068845757	8.32779969236582	7.82627895803664	8.01249109663636	8.10386199180711	8.38922747143835	8.78936348185882	8.65342345313697	8.24568928517371	7.16859628766099	8.50849563333943	8.51788064045185	8.12781075680553	8.35006495867563	8.17368236049589	8.32337801792556	8.6204221471133	7.77865038936875	8.70250516009598	7.90467994023366	8.07097399819518	8.65561748027403	8.62376175028108	7.96268717870147	7.87776512946879	8.59131579959404	8.8826432553503	8.60812214707928	8.12805605949906	8.51265830798144	8.64897562967862	7.89416803496061	8.29259564286572	8.35065268898704	8.54124914628689	8.65479565399114
AKNA	5.75773200138756	6.14331922172306	6.50971852899392	5.69270701408545	5.04817344591641	5.96136687937813	5.61274337368502	5.66926660967808	5.09382633169905	5.42779554541706	5.46162159357481	4.9049232987172	5.89882682052781	5.2388214221544	5.37499485503707	5.53217546589774	5.03988173407338	5.20950960682779	5.31123656728386	4.69114513020626	5.3594357776699	5.86126853262777	7.3389349525661	5.51399251089357	5.14380926185803	5.76972363920887	5.85856710195717	5.42807667516388	6.04146300621097	5.91621162556112	8.92009589585144	5.98936352450984	6.21487158935366	5.89045109289838	5.84860476851522	7.05068325215875	6.8685208703478	6.30321742013633	6.12043461405653	6.10726675522554	5.66969961411572	6.55120617059665	5.64191623982642	5.04572729398142	6.53828712774847	6.13521492971125	5.17837852658784	5.73290533650449	6.01580587759304
AKNAD1	5.52774847635685	5.33117205272528	5.35654116588417	5.11536846031864	4.94057468431078	5.11599389300052	5.12390463918778	5.02223762503198	5.37238708922282	5.20653015989593	5.05778956404277	5.04188500639019	5.06103399608004	5.79501833781252	5.13582694968617	4.99491892093503	4.90856034890689	5.08642265401023	4.82373115523366	4.6742722890349	4.64292247585551	4.99578866325828	4.92229055075135	5.25711691423606	4.93607938690975	4.70943821881235	5.61339366423222	5.14069848393491	4.89290987328133	4.91488796861813	4.75884251448829	4.93926518463309	5.41782379632306	5.06905223850949	4.9461986922549	4.80626301587638	5.26643977015038	5.14818901753902	4.8074161573836	4.80179214943948	5.18284189706961	5.0931509415333	5.19329346352702	5.14821344850316	5.27381792131947	4.9851807386304	4.83337161368175	5.28566693892546	4.98646092115113
AKR1A1	7.5893964690573	6.35944692216215	7.08206616341945	8.30817322083284	8.84313415946622	8.20949456181389	8.19327274556943	8.11902416615345	8.58806039807243	8.58894572225232	8.39635272608967	7.83033850943543	7.52081883215438	7.26804508821761	8.22354109699781	7.97477412950401	7.85858978206222	7.86135223689155	8.05304469711864	7.86493916887809	7.61903809615216	8.63698444665216	8.5236081893067	7.53980918793044	8.6057760087235	8.51110108379639	7.84477142321332	8.7323499852866	8.80377222049946	8.86142173213041	9.16709283522743	8.53864957331132	7.21314281966031	8.38002746990666	8.31336651421793	8.01647563649254	8.53886558024181	8.55889946245669	8.12962980220525	8.27833688326543	8.73618334771496	8.44836476107002	8.84039300109483	8.02185451329678	8.06737417095799	8.90906495088289	8.62751360757321	8.76933584801801	8.80282300694576
AKR1B1	8.71575985367746	8.90378288609655	9.02138725257672	9.24761102681991	9.76366876321106	9.01032168707906	9.2752084012138	9.20076016946066	9.41383490951813	9.49813811988015	9.43781912564465	9.44218353464089	8.93411481314349	8.9208026502281	9.46708928499481	9.44299059256675	9.29555799476641	9.17960637988972	9.55775022295364	9.57539960674366	9.92905696890804	9.63840307025028	9.49390106576938	9.42422220292917	9.60850186028789	9.32746397095954	9.22314314831938	9.47379616531132	9.53661932864302	9.63144148016285	10.1445314184366	9.63840307025028	9.65652180687662	9.22552568634519	9.88338235554712	9.02593196174788	9.79667084999144	9.32110338145519	9.69770322540207	9.73435567524783	9.50066232232912	9.53286164404495	9.53661932864302	9.02955084383034	9.45677210831847	9.65072215124982	9.44549905452426	9.84424433900417	9.73866570800083
AKR1B10	3.90497572480879	5.45003095158936	4.97092006730835	4.79309926398762	5.39412011241332	5.94176991258264	4.82371851079605	4.68729039297561	4.28799982145872	4.94504963887066	5.48001229742261	4.58331253402197	5.66833484087169	5.28682280579256	4.39202493233643	5.51812097419885	5.37507758700621	4.83888637842801	4.63817201788709	5.37746380917262	5.23919286631278	4.41142184717418	5.33336595101834	4.971817853866	5.08889630877278	3.50955981106703	6.5634516648154	3.73157297639021	5.69216162359261	5.29450124345671	4.32249372604228	6.46598275840477	5.62055133263863	5.23510557487924	4.92552278124167	5.03583239802298	5.10011864074346	4.39842756805024	4.93067324096717	5.3669856950063	4.98801345084685	5.58185200681131	4.19465364542467	4.87437257341741	4.49807006296887	5.8748493750943	7.01040761475516	4.91812785512205	5.17353631779377
AKR1C1	7.20895286580045	6.96833369351098	6.60919707605016	6.59144433840796	7.07898258560862	6.59315636013783	5.94338086161991	6.36536470041547	6.40963269085911	6.46726794456301	7.26828327402507	6.52628630941815	6.43203234462522	6.19880944355294	6.62651969985874	6.45105855655908	6.85305475249858	6.62487514696551	6.23269566675784	7.0725983469411	6.04653227924539	6.48991217286196	6.65970593388344	6.91730195219369	5.9553059784969	6.38752821325332	6.82171547787702	7.19167241001477	7.63121501354717	7.63999439591559	7.09078963202148	7.43588429785559	6.86707140331156	6.92809696605688	6.54594504169556	6.62726185706183	7.13001432692592	7.34297970979556	6.48777003729849	6.37518984975188	6.57905537327904	6.51323108952736	6.68457663379167	6.34695414161599	6.58693235995733	6.61399579705652	5.95907579974443	6.23315951500978	6.53957767023719
AKR1C3	7.58731554826396	9.32817792356589	8.52187037785146	7.49299951052068	7.48087773317203	7.94222178711202	8.94842218858411	7.52389662653816	7.20457286109191	7.78370249468873	8.12286605067022	8.50800449169675	7.98771309845597	8.4897215725894	8.08431284248885	7.97012457938891	8.52430151514749	7.99209179934693	7.26113329239861	6.09328068961659	6.66652192881661	7.82112932998097	9.59464325027689	8.29674028241316	8.18423420709659	8.21084697806721	8.36882814731704	8.26751061107841	7.42642556525728	8.22227877830577	9.69431987941396	7.59998429464647	10.3832399091889	8.28064376513117	6.80616415517664	8.29355429836422	9.29354785446561	8.04352605456007	7.21128686912472	7.65489792161134	7.21039638584588	7.92864781435003	7.35717279860705	6.79966392210315	10.0004338266841	7.44141192706086	7.58683050025281	7.35989732360587	7.03500214042665
AKR1C4	4.48073783285927	5.23362720318802	4.83267269721549	4.85227456246153	4.68000682008151	4.77757178410921	6.23517467205176	4.68876924328752	5.13287181840325	5.23837039523686	5.00432632104604	5.14206861814426	4.37722640385243	4.03471301675531	4.12441426764943	3.66934742965027	4.0970485459445	3.94840189996769	3.75258296085676	3.91146491599159	3.94599535410712	4.38190468906271	5.36618693886868	5.28504839783115	4.98852899510654	5.40913529466246	5.3545136935948	5.69954346889467	4.83309708808302	5.22753594603057	5.6508783184736	5.07793566881025	5.63388271243756	4.9472132959443	4.40730822710953	4.93521052364388	8.65552072506481	4.3814553340265	4.23860037518301	5.51757964340008	4.1617257141557	4.76422094670017	5.22253811946122	4.23221454083515	6.54389656042621	5.55081693757809	5.09725294253336	5.28927732800522	4.12165323059363
AKR1C6P	5.49532304154014	5.61086823376893	5.4848474672362	7.24837966772102	4.9929401310391	5.46716584868575	6.26368876127142	6.12759784216188	5.77554792370044	5.93051057030133	5.55821572172443	5.45572249348482	6.21115395230899	5.85000166216773	5.59605072354876	5.88404400912547	5.41745591369292	5.56368237598043	5.36805985358561	5.12166806845936	5.05979548165297	5.67836441227406	5.94213701918548	5.84781761608938	6.41710818968522	5.09302698515646	5.62785671194722	5.94502728375623	6.20389559558155	5.35737502935799	5.82721957672771	5.06961714994543	6.0490898864234	6.18745639845289	6.09685118150202	6.01487752390269	5.73564657887984	5.7344826261794	5.64383817486783	5.41269547792934	6.70253816369691	6.03932053061187	5.97182435210674	5.71973050656038	5.22098331348317	6.18588702402534	5.53038548187578	5.88057830726461	6.3366385159123
AKR1D1	8.53863304923006	8.2257623897729	7.68803443037719	7.02016988453894	6.43854398977397	7.70534653727075	6.7344592239369	7.1824513126758	4.75895643725596	4.05155243120102	6.82479536362666	7.90205208951705	7.53974188057443	6.97730719576279	6.38719053902389	7.06755633994055	6.63872936250137	6.7398007483754	5.84460823005703	7.39031838911529	7.24126027880668	5.90238194959476	8.09005809056056	6.97779437063015	7.27026458251677	6.00501925468528	6.25366112761225	6.30374444388671	6.3900526913696	7.16452153764685	7.65680304155918	6.4258861427739	6.07410239078665	6.91675831939137	6.51894524199015	7.6895916500425	9.03386370100014	8.38490327992555	7.47269443945452	6.69391061578068	6.76790899831163	6.94342244382792	7.06758243859415	7.37458960054065	7.99538957437179	6.95838567189672	6.59912030587507	6.85112890511752	6.66240954087537
AKR1E2	5.31793439715344	5.31751087892397	5.328939906074	5.63225650396111	5.5664024018023	5.72025882000723	5.84926485871997	5.47943203862516	5.63045506022452	5.264386183831	5.82354954763241	5.90476364191614	5.79607454812666	6.08000474818622	5.50938253200736	5.71055965604796	5.47764252497954	5.95142819274842	5.84692059584421	5.68356186018104	5.80659092331742	5.96074559379662	5.19839488562602	5.49396885447308	5.49404640006439	5.16241969630357	5.87364399961881	5.90342150668192	5.62366683846214	5.67289039380766	5.79995779273766	5.67692276455579	5.38576292936792	5.6209467777208	5.58383822975612	5.3369092068425	5.52997983406844	6.35246416577736	5.92088119481769	5.38119370452611	5.19763135980389	4.97088805081285	5.95574092063437	6.10973453488546	5.74708362955507	5.36143747387846	5.824945368276	6.16213149442921	5.33314526314121
AKR7A2	8.94026226724739	9.61992582605616	9.50817471911779	9.01677592001716	8.92967729702247	9.11668217479863	8.99085934986365	8.61928387119213	8.65761427243956	8.60983545741529	9.49728844231292	8.63592860723891	8.21179124676468	9.12646693080424	9.4702717527861	8.99404058677753	9.20595300802086	9.29092706927042	8.79154014223625	8.63438703869034	8.50040511185551	9.11414559382324	10.0281149591824	8.85816673490582	9.1447765608835	9.06768271776908	8.9867237418756	9.02828723279718	8.97930319145312	9.16535930385893	9.44095672469595	9.12842612428689	9.47628667297747	9.37690315007656	8.99323616828037	8.56841210908903	9.12275595488003	9.62732115081148	8.92967729702247	8.93672646956734	9.06278193121056	9.02084145670755	8.97435055213433	9.22617558452631	9.99248370432091	9.38690792995683	9.0525487188999	8.85778975132439	8.96906157058675
AKR7A3	6.86657951082367	6.9539407962487	7.33229363463962	6.75969455317228	6.58278680143497	6.7327167592277	6.08720002955509	5.78919853883638	6.02222663709885	6.27937851968913	6.69143828382232	5.81902523683492	5.26529120999007	6.40455670892709	7.36248793316125	6.63084035870341	6.98716779908583	6.77686966650113	6.26402609228728	6.3542975485201	5.47996480991212	7.20833567491581	7.577483183541	6.26639507343609	6.83189742258264	6.91006869493041	6.70115927543294	6.86767210126731	6.40450054773607	7.79864595380816	7.33204346206141	7.06825945336703	7.15379294730225	7.66279203271211	7.18742328960221	6.12953535646435	7.69333350950554	7.76562827904668	6.86859620813785	7.0819627839778	6.88476042002819	5.93510531312639	6.75547735828238	6.31122702056467	8.37473724024485	7.24163926119524	6.85957467863367	6.19923650009257	6.40103897614363
AKT1	8.54473569940094	9.03781137184956	8.33248565379362	7.87551761137114	7.12422635768498	8.43267497590053	7.370382186803	7.94274025077032	7.12594008400905	7.29555389203059	7.34344803298216	8.43971823192282	8.82404125629845	8.83375590923767	7.92521302194198	8.52152080921222	8.28541654207856	8.31930110297223	8.21476379720411	7.77907938682186	8.34569408005915	7.43316664641865	8.63477265209267	7.2742357732377	7.41708520837453	8.11236201727325	7.82401297269967	7.88944760661523	7.88297205559812	7.5197230899197	8.7874030608469	8.04915310531727	8.84340424149871	8.42624187011746	7.72353449243591	8.34692233901897	8.52373857269042	8.62346099722298	8.81191253067362	7.35490559334385	8.07471574751342	8.90356240225859	7.50039724429921	6.84006877997212	8.47641478957116	7.83160271111012	7.4664304457646	7.60331367269272	7.40990135251451
AKT1S1	5.16458147741311	5.4856312865764	5.67057039997137	5.18851844412239	5.02326790694177	5.63525448427129	4.97620497317717	5.40953456520039	5.28293128075992	5.40202346071303	5.02716694373961	6.539999459759	6.2772106180437	6.40078201147017	6.3769760523973	6.3133188180211	6.21105800011689	6.60567795481119	6.09681934116972	6.20072087375847	6.67080746548225	5.64906019376507	5.63139911668559	5.49407192143635	5.59573384728842	5.93675296331551	5.59397460188524	5.65139961584377	5.15929126428581	5.75734736294402	6.41292829090279	5.97769596892222	5.08609542628739	6.35174772470058	6.31991910751248	6.57970101204929	7.58590204424613	6.44043365608945	6.26276234728564	6.74897535520527	6.61626461952467	6.51296197898808	5.50957449174455	6.01849548997479	7.00971798240907	5.32171577959536	5.64464960333936	5.9291233281095	5.60661995802798
AKT2	6.43074903356418	5.99611144391569	6.20308199702642	5.80331217732947	6.07545463569979	6.06712228522917	6.28892179151102	6.32163927747014	5.82295639412192	6.07426511689547	6.16391937793045	6.32428138173742	6.1243507211657	6.70380078755896	6.20767422587194	6.30038234768338	6.64811643853187	6.62734561017957	5.99988015974283	6.3103102546271	6.5886061852736	6.47445813078242	5.64074841996644	6.12364730379584	6.6721069740324	6.55225723565707	6.42836999595555	6.66080654539139	6.09068962653969	6.31114520532628	6.67146074506659	6.84354065286416	6.56856736849318	6.74567413700708	6.53146353194315	6.19762050443929	7.02805903854341	7.22761225564838	6.74304918926101	6.55990332527905	6.71070914676865	6.35118852584468	6.14449247707341	6.43703975801009	6.59133979098737	6.31370152698749	6.47501285830174	6.75085540641434	6.88723831240159
AKT3	8.03616720391237	8.46707451003475	7.92191093467678	7.8774381434173	7.90467108899368	7.87736442847577	7.95083932390821	7.80826328624044	8.02250914833665	8.10530803880853	7.85975411795835	7.55993843963963	7.68396855407063	7.41323625537322	7.41811467240074	7.52405816438447	7.26954126269564	7.32156511014457	7.51184038535853	7.79241268368606	7.57571154699907	7.63636382285973	7.70131235672255	7.79105179245792	7.76677122479592	7.61366529125044	7.8547055895273	7.60157604084049	7.70704133076766	7.58061264554707	7.79161316008953	7.7541319475146	7.6467160468271	7.46398993767589	7.63182184838583	7.61205112304373	7.52700487191873	7.52107932469621	7.54946335743639	7.52760971246456	7.59306480028452	7.47987078225756	7.90763291754158	7.98219652595652	8.10189446997795	7.72163688918943	7.58987426640522	7.82629320488654	7.75583306154977
AKTIP	8.70306148524881	7.5180208333825	8.0298452462908	9.42318103608814	9.97552636360296	8.39185628133532	9.21813312547288	9.36445080101249	9.57698950232241	9.72421581686335	9.77321167808019	8.78252963940859	9.19109076205777	8.68662559425145	9.0603393149861	9.41939788228365	8.90593158549626	9.02852964185084	9.38997551805271	9.8757222352256	9.33440481323103	8.99733141211863	8.72303449107176	9.17349532102117	9.46361912569186	8.62456043479823	9.44470822872839	9.63397797630972	9.45764598137208	8.65331045488877	8.1892249119783	9.59965432073644	8.62619501058884	9.27291455673844	9.28933583155884	8.62711826576714	9.3939706064232	8.54445160488148	9.50646644846533	9.76668799109473	10.0094164059263	9.29072924042952	9.70957527960321	9.09527928602141	9.06455608204056	8.96005528879839	9.03570862077025	9.90929802974416	9.04264886879923
ALAD	7.17972387559269	7.08490512348959	7.14081986375187	7.02661733502451	7.16800840620441	7.11967211020267	7.11288579142917	7.13373067346862	7.24529722158361	7.175453720131	7.36433903795034	7.30533234568189	7.36783370921674	7.65530203933184	7.52946059115822	7.61985941617392	7.57642231646184	7.47462420660099	7.27158380602358	7.28363542950512	7.17984036463491	7.2406110338283	7.69080789939839	7.09434073590885	7.12126634595182	7.20982464410055	7.25209685339051	7.57012857992398	7.52554988759821	7.2519670513149	7.96686695989332	6.95708668985669	7.78411229395273	7.5837910804464	7.3337157328817	7.35098606545438	8.26392067405339	8.34153233049244	7.71689146007908	8.20280053773335	7.3717477410351	7.66409862614811	7.16443385673764	7.05137624888231	7.69286809131639	7.4938681963746	7.18977188754816	7.05787300917945	7.09367841249741
ALAS1	7.85942797357755	10.2863052390806	6.79806953460497	7.06280234162243	7.13361684527971	7.3898252208793	7.04736327845758	7.56390879047069	6.63698113541382	7.18626480135565	7.5849779820182	8.75445156779945	8.83241424926995	9.04433228159273	7.68758811440828	8.8909091979329	9.63944936303476	8.62498363779141	7.16601302104	8.63999731347847	7.63091148868965	6.97327078894196	8.01247571534521	6.33045192346978	6.75691538136057	6.75877540895958	6.80602678271911	7.27082515919751	6.1550504867903	6.81612765008412	9.12287882822883	6.71951464703793	7.21414019254795	6.79420768358103	7.01193934476707	7.21136266254584	7.49457063158932	6.44243726223333	6.85842451086693	7.39610594187505	6.35039508934075	6.60752930827437	6.59149803901298	6.98211217573546	7.41112795849304	7.10809359661172	7.40195293446206	6.76333789818225	7.06908306261819
ALAS2	5.22954661143913	6.20747024339238	4.94025339451751	5.10153546781057	4.81991564503514	5.26999423746359	4.75138699456129	4.80343466494743	5.37715580708942	5.40018772254659	4.70067688829237	5.76255809014188	5.81310784515698	6.22551171495019	5.43766689487229	5.5444530079038	6.36666775038578	6.19845537412277	5.83568999490221	6.0399188271756	5.87038844182631	4.69660944185402	7.18567155678518	4.93971758666938	5.06486978477253	5.9271410526599	5.22613230303463	5.59345791547357	4.94133283222615	5.01077665814864	6.87197366123344	5.2153105489049	4.83029545546532	5.81539578377855	5.26062346663062	4.92775772973815	4.98029818690433	4.97828401871611	4.9451929953364	5.14189705169883	5.23555782795428	4.78271415414898	5.29382008717748	6.00398841330142	5.21001895752885	4.95220542943636	4.94494660194638	5.00398715140154	4.79596073211696
ALB	6.03485643357326	5.07494760039766	5.88297558971199	5.6692629599641	5.65363493234611	5.62338316578375	5.07480181655794	6.15428903435372	5.78099169472558	5.55887867616894	6.10597950951137	4.5674805336138	4.5954807497627	4.78030874140071	5.07621753962367	4.78280002523949	4.84114271789547	4.83940627038236	4.6768864458624	4.4549710453996	4.21285648403336	5.16802572259761	5.24527171980396	5.03370049267953	5.19114056029545	5.20660012658755	5.40151959957507	5.34555480332697	5.36178216450826	5.34572326465287	4.72060539957401	5.44658624389387	5.04048754032871	4.9745252123167	6.06263635414214	4.82181502038947	5.06297064805444	5.45958692275603	5.47405191929714	4.83987277866946	5.55868429771598	5.52027187577017	5.39779077291912	6.17936061514469	5.06279246780589	5.23320081787514	6.47320576212539	5.5310145249371	6.00471481480091
ALCAM	9.54913170092707	9.26066668747624	9.84943343442491	9.61515765168617	9.17783375124718	9.68980965637038	9.50658957134188	10.2917276002868	9.70328224133836	9.50163698225894	9.36510332507809	9.34316698712509	8.97858765358919	10.5184057707011	9.64410667580331	8.83689411206528	9.71514467242538	9.72994458983415	9.16556637127992	8.52173621825864	8.71663554321406	9.13423104126136	8.75913267847922	9.23850216404311	10.3555150836246	9.38053637684722	9.84568444340269	8.84210541848836	9.00982335332768	9.1650264394396	9.21170161870724	9.28867886557282	9.01611773731141	9.09164391735614	9.31980529339126	8.94968683767207	10.1480430601017	9.36808419877985	8.954641033695	9.83478296243623	9.60543566468041	9.80470908031842	9.30194897610069	9.01662553035172	9.31660266196936	9.95281591938613	9.29605150629719	9.33904679296266	9.56823178977838
ALDH16A1	5.540869238426	4.6009518600457	4.82940654354063	5.53049968774899	5.09607709919354	5.04732523092232	6.13957347253861	5.56285668055173	5.34050222229457	5.78521946108072	5.39689393608866	6.23361514400751	5.76859988427334	5.72841995596786	5.40773785625893	5.29187518810052	5.39220017478702	5.48823086921885	5.02064402749495	4.42279698737891	5.4665929625092	5.81762638751433	5.81197556495439	6.18553737975301	5.96260036246905	5.45351867349347	5.97213768596492	6.04449151709329	5.69748607164486	6.4341652501188	7.03559086711374	5.74133612181917	5.45351867349347	5.84446571410613	6.37232244828823	5.71107634151289	8.33605402717963	6.72021837682048	6.15705024334257	6.48938352358748	5.14680134588407	6.14577356503811	5.59071132430451	4.35745883138756	6.0750675437284	5.51377192140806	5.57682977492309	5.80590030653206	5.68270571690781
ALDH18A1	7.928160476749	7.83862677150612	7.61155973047628	7.52954039955021	6.97182578214194	7.36088564158558	7.4498560924641	7.30256831327911	7.24054127519362	7.2037527803692	7.19437383988073	5.89448851201982	6.08737615602794	6.17130537244235	6.32004768588625	6.3230819220406	6.2836368520341	6.44387300741118	6.50202848101524	5.61423817384368	5.84152749533148	7.11297171488648	6.91734764737643	7.32944914225389	6.93248861527038	7.22756916031185	7.02390846731191	7.41563353418842	7.14629004489142	7.18190671167045	7.039306244667	6.56309518119982	7.83029017530111	6.80730371424528	6.55582466796796	7.3871924258825	7.27213747116501	6.92372688071373	6.69700512971569	7.29452521360113	6.64626907566969	6.58580447497804	6.8044831262981	7.17566991047126	6.95000992632097	6.58851284366489	7.09652943518523	6.74309703283412	6.58368957353333
ALDH1A1	6.68614268190692	6.18657699040718	6.87043199147351	5.65585418888728	6.75768717462036	7.92310271959491	6.73141335870555	5.72090455907372	7.10938220426868	6.7490346172807	7.59382567941751	6.04157608713405	6.53999387520248	6.08160592613561	8.22862944959749	7.86047988289437	9.32424870233022	8.75602897659328	8.099460204632	5.69414147284393	6.75045726481197	6.45323307569294	7.92876884620424	5.68923371522282	7.08641472659784	6.90194288156758	6.4945989990162	8.03533944804404	7.1857290733046	7.3783999597287	8.41785098030093	7.21676762936382	8.00669455291045	8.02673393592697	6.3210171821122	8.01171333725687	6.88592680598737	9.89992227313511	7.55777210262968	7.64396835946807	6.64473347697888	8.15155432051579	8.02596992151203	6.18560785882173	9.69955478829448	7.85489843768571	7.0632967042147	7.33900052670992	7.51293612368782
ALDH1A2	5.31278421541993	4.42908294184609	4.86022046711811	5.94074085696292	6.16034716744913	6.01589368582415	5.17698197396388	6.40868811623108	6.42271519258258	5.8124738593037	6.10515978587864	5.26962781912892	4.42458720036344	4.97562628707471	5.46040422333643	4.99624046396385	5.07668293416591	5.49455099037968	5.11883221177968	5.23328081533584	4.91616999255247	5.92949469840038	4.51842616360108	5.92514412717752	5.61354523769528	5.85884214759241	5.35656665845626	6.63995341320609	5.63793837790938	6.04786743554128	4.36038565297456	5.2719641529973	4.72120179709374	5.96393634253382	6.01031824053438	7.1292633835154	5.00523648349975	5.04681868978625	4.76676711238302	5.37983019258643	5.54542862986288	5.0394558356729	6.19138638361891	6.10125833514697	4.28924768911044	5.7001075416613	5.76667717891289	5.83112823768577	6.18511684302455
ALDH1A3	5.54676635460633	5.83547673675608	5.16409769291714	5.8217941613848	7.12198347090928	6.88552421327978	6.52960722666157	5.72066947503041	6.97597166575503	7.11869551702913	6.85200592452813	5.08908822934526	5.35017152731966	5.40728450397855	6.23631300943782	6.38621935115871	6.12790703318392	5.78738437989695	6.74621698494054	4.88543728300482	5.68033402404088	5.47561006969064	6.88626635800605	6.75826362518765	6.16107148203513	6.06579204702323	6.40120240304721	8.39171038173143	6.15993413949797	6.68821481320714	6.76245226245077	6.19599364208013	6.4953330072135	5.94662382340761	6.33482525444929	5.70072806921223	7.72202930988231	7.17893561124978	6.71052281056729	5.93618784400605	6.43033905095369	7.20993336512616	5.883019952471	6.26563117261791	6.9591091266031	6.62302325804189	6.0977341398547	6.63744108515435	6.30967045425371
ALDH1B1	5.84837720962291	4.95306817987317	5.44094872100291	5.88761791147638	6.29114291877913	5.87859662580561	6.11721740514588	5.70594005873621	5.98964625738131	5.96009072714923	6.10051100932519	5.02904110312113	5.29637705073067	5.49987070002543	5.86616347056581	5.5313086410542	5.54841420880722	5.59736109133117	6.28947900209276	5.55380092898884	5.96503205549056	6.11864602048266	5.33892037509799	6.1933584007864	6.44685358686844	5.68177545049557	5.52315713001493	6.37780104438423	6.23910770604185	6.30537024680952	5.36090424404513	6.32838355916111	5.58753725998591	5.79063173734833	6.96926460105009	6.20608988452299	5.5525025697563	5.61781129969618	6.01571848727753	5.9658514084043	5.70569215195718	5.5965921601352	6.12495713882337	5.70804516545305	5.6829519572435	6.05209355483782	6.62934659071254	6.73450528492894	6.72670672591405
ALDH1L1	8.87513847337196	8.68130206677318	8.48991563802151	7.42047187974544	6.628069445554	8.17915093743168	7.71246892302968	7.91111354037164	6.87102558205898	6.94305958262066	7.42664721947715	7.7269439503732	7.88989073648931	8.37940302969021	8.84845103008275	8.66461353096336	8.58362341412621	8.67246612346172	7.59400034760731	6.64533171035333	6.58947583354999	8.39302004791428	9.66979576586677	7.29551525644843	7.63851603159091	8.27716814186976	7.02263088317294	7.51438769721795	8.30205169851627	8.11946761633343	9.80921449468322	7.74835282852241	8.47611900644262	8.38193053848185	7.72168993669897	8.40901468177056	9.0849966496576	9.15064468475493	9.45308514626719	8.32291398350655	8.31522679035652	8.29843746431882	7.26933693302829	7.47932303537241	8.96254427586887	8.15796948338642	7.53787957341017	7.54661860304097	7.09678793943229
ALDH1L2	5.60986097526433	5.88249515205896	6.67568526523493	5.61949173778686	5.33765331585334	5.71888734886963	5.8174725769235	5.94895082560345	5.56223177903358	5.89568306956102	5.87587560226492	5.28457749263355	5.86069584858127	5.63077738775789	5.49218482911887	5.26978586976901	5.5555610471535	5.50597413613186	5.6053185651286	5.3278220901605	5.21092220565327	5.80000242488973	6.59657908609177	5.95990379201525	5.94599506013485	5.89806303656172	5.93670977669307	6.05757627286813	5.39284466529597	5.40070964585024	5.91439012200734	5.62222571421597	6.81308357519976	5.49064083619011	5.1536750424215	6.08558566945158	5.39366357867255	5.30032451443742	5.52106432116494	5.99014813968895	5.76369726519454	5.48563778728004	5.46620992045538	4.99983875249129	5.55936131704171	5.09002585326135	5.61944482087466	5.86289241310701	5.77484216442897
ALDH2	10.1583562541499	11.5137434879047	10.84773847727	10.1928294904652	9.99994751645135	10.88462787834	10.509919357336	9.55270559855489	9.70325034202483	10.1033318668888	10.4671041321387	10.9475581662103	10.9311426511969	10.9061625196547	10.8248798562441	10.8183791289584	10.9150440531865	10.8779582159576	10.5380267525281	9.77991413655212	10.1305775621304	10.1294329941111	11.9120060139371	10.1799773273746	9.98313650997133	10.5822458414744	10.8528301025091	10.4104323002915	10.8882711143007	10.5988800554114	11.5648024839045	10.5673127646737	11.5755265886069	11.0381152354705	9.91896736472548	10.9663872268296	12.8557612766837	11.4249726781162	11.2490169531289	11.9991241408419	10.8882711143007	11.1727224585804	10.1520454151511	10.3282722220377	11.556632049268	10.5455672818817	10.6020348201236	10.1889479119651	10.246495849081
ALDH3A1	6.50474440508531	5.65564727154365	5.57854382010485	5.66427978097791	5.59033135836788	5.68273280452887	5.31634534404511	6.24546725201517	5.70442362772663	5.35552028533563	5.8100684047738	5.46422758265022	6.14049437925561	6.43128286964021	5.64077773752659	5.74264427017388	5.83143788244272	5.65424503650864	5.11759800331945	6.37014931721122	5.52154393970614	5.38347247747443	5.00362745575192	5.2568477324903	5.38282491754507	5.67279543749258	5.13360685330245	5.09856071517056	5.33457439950021	5.6029271293247	5.73992743979355	5.85268563832039	4.86165115845745	5.83373112098955	5.64355299436671	5.15845270532898	4.76644524222645	5.06749244517619	5.60650574998695	5.51608106571559	5.52992326781463	5.53882843406126	5.74591615192223	5.42946383907401	5.40597640223764	5.55435039687933	5.71172206632898	5.67599915503784	5.33361523178529
ALDH3A2	8.67227431650083	6.62774843768763	7.97425188504589	7.93218980653762	8.13765312148671	7.9829575911186	8.85430035666637	7.96465938655337	8.4825180419244	8.0841168142292	7.7422388702105	7.36145236804476	6.93326572958505	7.3337563267377	7.72993841047498	7.99920319566817	7.71366252520863	7.8282577349338	7.77032423501895	8.31578376373003	7.93688548054603	8.76059235279066	7.60569446664042	8.46455508815203	8.89923694035989	8.34857777999694	8.34083024231932	7.92819275192337	8.09391046319745	8.4610381991895	8.13125956443059	7.39079221969101	8.50348527538248	7.56715360291136	7.78339901594055	7.76008286402411	7.82067674119844	7.61582769221821	8.13897033266641	8.20434423727445	8.14006476428698	7.91640057564801	7.83321728375981	8.30498868819989	8.17700291293532	8.05314829260214	7.92127360814037	8.36846139637615	8.07869440301821
ALDH3B1	5.79692051341383	5.38337686027155	5.15768323264983	5.58358654052728	5.1130355480241	5.88985388640319	5.31205048156788	6.30522550201477	5.24534179890592	5.22961295844304	5.75079134286528	5.63301918573439	5.69935152318209	5.6505401462652	5.81804363528118	5.25898580635643	5.88737478697589	5.52364012425498	5.58990077689996	5.38747484149355	5.27233112712896	6.09965140902236	6.32416223739924	5.407008950234	5.92198062548764	6.13707684977432	5.88257190519383	5.63715300935775	6.3372506876287	5.97179558964258	7.94369516905526	6.01984232866381	5.68019973338946	5.95864740207752	5.66891535069505	5.27570031285667	5.65547445018557	6.44159986545078	6.73425904627754	5.66788786852277	6.25020144219571	5.91980618647188	5.45460765923826	5.77683682118588	5.77018208200029	5.738121053985	5.65461423255296	5.58853876564833	5.4420687924963
ALDH3B2	5.48765209664399	5.72934292821496	5.78857688131498	5.30452725119428	5.07630897394078	5.08155081650296	4.63188450357736	4.95472766233123	5.6928424953414	5.54627469013633	4.67770250973099	5.85012041515515	6.44956983196326	6.45850247511998	5.57858617754983	5.64474887287028	5.77761769427355	5.89390055594983	5.71052663806736	4.8971466444668	4.86637487754671	5.44423424302423	5.74135501235853	4.93366972028879	5.64135243060537	4.91373260419377	4.79892153416561	5.38426439410014	4.63015231802225	5.48647466332549	4.78978510447301	5.57138571994822	4.73264562410301	4.67470231906365	4.70439854593318	5.00510822259406	5.44768729266022	5.13194269824	5.37594311055111	5.39079688472299	4.85183810465291	4.63216754043277	4.9346433670714	5.23509264982531	5.11937586185984	5.08723419655957	5.55816223806351	5.25710159570192	5.14110177088105
ALDH4A1	7.14955618255022	7.85247421583293	6.65040564308834	6.08603641467779	5.85708601304287	6.52312302613967	6.31160562801005	5.78890854648551	5.62567345177732	5.82594368949219	6.23547085729867	5.76916940892122	6.08118059444798	6.62065613317725	6.94124491964288	7.31215195296484	6.72147148547206	6.58867469649125	6.38480255137237	5.77381212105317	5.57623427582465	6.01394118407138	7.72865270272361	5.87654544622872	6.0302420508068	6.4085469795259	6.30059060320191	6.38271903916561	6.24313704056901	6.27787175776933	7.98576952554266	6.29094365627199	7.59217599355297	7.04699220220244	6.0308071678163	7.23401929383601	8.60067391440916	8.19213046880441	7.24834320241361	6.84410758478703	6.46628405203899	6.31755172449052	6.10605715937139	5.83199443727072	8.09814028389375	6.32011663266834	6.03305812209995	5.7696641241484	5.96699080626158
ALDH5A1	7.88687963537801	7.54448323209152	7.47924517974413	8.10276499886958	8.45637269390903	8.06968925130278	8.31603738144775	7.70808225007358	8.5866066812388	8.66528853610753	8.76453464509612	8.18902481282529	8.6097115955007	7.78853753603154	8.99819519643778	8.99811187033164	8.61408071340583	8.51733595979221	8.74500332025429	8.631074522487	8.50116126205634	8.13862195175275	8.1241436477627	8.0711152282513	7.92720318198859	8.21216117090082	7.91076278402747	8.59588732283434	8.37342076914814	8.51129245881081	8.05930335965783	8.88610900614973	8.80829657272812	8.71827765085188	9.02813285140342	8.51307375085346	8.41694372379648	9.01227888056667	8.80526696128401	8.66583723065553	8.95291924917907	8.81010773639372	8.91889861501242	8.91740346167389	8.77529000155132	8.55373689065134	8.69676222136943	8.66885112019282	8.97253704450841
ALDH6A1	9.2196117279839	10.4261642921032	9.34328946398327	9.17430121155967	8.41823669157635	9.94675248775464	9.57209252314298	8.60111223422405	8.55654184429093	9.13828537051547	9.21590562324377	9.44215038935657	10.0344403760616	10.0186487307994	10.170858958663	9.68007985114508	9.05701236782181	9.77034518549503	9.55711488021386	8.61570544916056	9.31818672648725	9.07705597821225	10.9180624818203	9.05290815437759	9.39258927587528	9.27874523528827	9.27390363149523	9.32633222210289	9.69721220613242	9.52050529629139	10.9061342694802	9.610194672688	11.1941105100076	10.0951854711784	9.34866461552405	10.2728158290444	11.1083119279561	10.3926109791255	9.93446173656034	9.9145918712057	9.78076578342991	9.75461099922103	9.46542127958532	8.76373485159566	11.0795769615619	10.0357906622848	9.07580008889832	8.71586193791109	9.32404891135675
ALDH7A1	8.45971848651638	8.16654045035166	7.79216548037768	7.9794655824712	7.89642145343895	8.83553687818505	8.29692633888695	7.96517419697647	7.51234905188913	7.71022829509988	8.06135744623052	7.99970782068057	8.63657403866877	8.54332570108128	9.21267920754514	8.56925922330855	9.17069362749908	8.9187128516347	8.60101312721241	7.97837511926893	8.2244489905578	8.20760723961394	9.52707320787693	7.70143042699693	8.65907136576747	8.47539698515253	8.56860961487697	8.16745237423869	9.22705986269748	8.53998976264512	9.54884951081796	8.54991792195142	9.50231529837151	9.12838392992691	8.13124185435075	8.76637898773988	10.4929489292178	9.45865419552096	9.00952206750023	9.23803728382561	9.26370437045938	8.81826113936724	8.40064669400252	8.5451536689934	9.38895382023335	8.6042611693703	8.34715631515873	8.01351715002417	7.99801444394456
ALDH8A1	8.25255301641398	9.47525719404954	8.82768850015514	7.6388406334232	7.28932863126515	7.87154051027404	7.14922318456621	7.12315225463248	7.29612232970227	7.04594012186661	7.24602216916697	7.09655631629905	7.15688740975155	7.50663274897613	7.07419634317344	6.92400804284953	6.8512023908401	6.9147014836959	7.11365723092512	7.139104432931	6.6483292732439	6.91595342680287	7.74790776302204	6.85775377770813	6.64217725173975	7.7309549276882	7.83620789369948	6.94820330174844	6.93249343501901	7.28901003642431	6.24246188226697	6.5539444298315	7.44033809857321	6.84364137243419	6.87128284031574	6.73971663280162	7.0220948685675	6.87612458444628	7.08803502611933	7.14905266901759	6.26078781649234	6.38527314148744	6.99465981424481	6.90380195033806	7.03823551141976	7.17992047056907	6.52944403784558	6.64312406175972	6.55130143882789
ALDH9A1	10.8380661804952	10.6317697014481	10.4800377673904	11.0863159845805	10.4477415046366	11.1609364906063	10.774609489046	10.3511247230799	10.3039834883442	10.9597504405591	11.0174208075601	10.2290975697155	10.4610170803579	11.1159119625918	11.6486725373049	11.0830271762403	11.4099973692297	11.3193086853129	10.8936429201318	10.2955430378669	10.3537376359718	10.8630677179831	11.6675877187064	10.4826243038745	9.31040893660914	10.8768213660947	10.5529240246072	10.3117925535611	11.323125021808	10.819169132874	11.5812247656592	10.7010836039414	11.4522589685333	11.3759124563259	10.4909707883992	10.2604953860806	11.1861820098658	11.4181938379353	10.9865587619772	10.761703183033	10.9065937363328	10.819169132874	10.449995038973	10.3139570675214	11.6486725373049	10.7319654318301	10.2580720536194	10.1268428310041	10.3893556775756
ALDOA	8.63930077120263	9.29201727369221	8.97333154455227	9.17018555196012	9.82012946279607	8.83866660828518	9.33658894623539	9.08831959475543	9.39066512682728	9.5558126062652	9.48635146891582	10.2570334976742	9.61217710626413	9.08805351110345	10.4449258076834	10.1796776583706	9.97998986006915	10.0296783212399	10.6052358863283	10.9712366104634	10.671243257875	9.53946708752407	8.72988895051922	9.68229813107043	9.9787738577796	9.51545569876939	9.41566368593081	10.0607941435024	9.75153043647911	9.89542315379686	9.9269008498261	10.824637822405	9.24848066655524	10.4943774544039	11.0610079129684	10.2740282605262	10.5978254566207	10.0275230436589	10.4140015656503	10.9063441294185	10.7569993580716	10.3445005157531	10.2519965341422	9.36255072815908	9.40682970868507	10.0302078277073	9.8453036371099	10.5853408116698	10.6539957155537
ALDOB	6.12490929507417	8.88260207202828	6.09597808823571	5.68956589861325	5.69589468462821	5.80539214881989	5.6890479659116	5.69351192373967	5.65606795878921	5.61951786724813	5.78336580980031	6.20106298217807	7.01881921667866	6.55729790575673	6.16002864823836	6.19697496505773	6.41519502284568	6.16460079044276	5.92129548039467	6.80652766271327	6.78168852990926	5.62077956753701	6.59408735523043	5.53566415715936	5.70209770630569	5.48542738970858	5.69482095469319	5.73846523671172	5.70154461368173	5.50790539849931	6.12275642598532	5.67689074662218	5.44430245135369	5.84823857106303	5.69654649549556	5.78625703725758	6.06234762255067	6.20429769503016	5.97694822818517	5.6767960852929	5.75689174060911	5.91286656517432	5.63527221705032	5.60244231575008	6.31234143166499	5.6093931619289	5.54497071813263	5.66126080885277	5.70255478529566
ALDOC	12.0394281328807	12.3883049259396	12.0178814969215	11.9250866897343	11.8845997487807	12.2076216661701	12.0295882366305	11.3052710993167	11.5177994460481	11.9048522816044	12.2076216661701	11.6117578585756	12.0515227410365	11.8061995733893	12.302350378183	12.3626784214117	12.290562077352	12.1409681048141	11.9250866897343	12.2076216661701	12.2558641635899	11.3487413648657	12.8301559606539	10.9625440148555	10.8466420355752	11.1795165365005	11.2873983387856	12.1174386273559	11.7572864622998	11.4714672913521	12.7265914604259	12.1523214129945	12.2558641635899	12.4012459572946	11.7474683156822	11.8156570386009	12.7265914604259	12.6699246053397	12.5724808141994	12.1289786198822	12.0515227410365	11.5638542929293	11.4901611005112	11.9462110203286	12.4287592424444	11.7856334833633	11.0896379925417	11.4534440958627	11.364843342815
ALG1	4.95155013331728	5.34822880850697	5.01797974273882	5.76351518499359	6.11116771998967	5.35805951068562	5.83538699703464	4.09139264057202	5.90304399683421	6.24146794568614	5.04098752274938	5.05516040786913	5.81873617284984	5.56301054550545	5.87687510764252	5.54939345980216	5.1412861591115	5.8459471859474	5.79196516762366	5.94872376137456	5.40806987901256	6.87371294021903	5.27990021774586	5.17764470427163	5.59590692346721	5.94404578295268	6.56994540081432	5.86865390794071	4.82488576213681	6.60042173548357	5.1618044209025	6.9034829464632	5.22525818761508	5.37129448429009	7.33821072337143	5.86227379380593	5.52093189801758	5.62984542533483	5.47495107545998	5.92861076999139	6.35759528626287	5.83711229105658	5.63265915988065	5.80547804093637	4.91184521250387	6.04517811843949	5.99711304807016	6.76891001275269	6.73722944601444
ALG10	4.15491391190551	4.45896256223781	5.35870488354657	5.74803647413359	5.93777823836252	4.69422081009798	5.55873280720049	5.00314329284638	5.44143225624228	5.73278521202254	5.31537888639449	5.25007500823498	4.66240399398839	5.12786411675269	5.32899641067317	5.58067418009993	5.03544384138677	5.46997246966013	6.18421709429331	5.87953867909825	5.46962564263427	5.52220644516075	4.72237768838198	5.98374194631658	5.46650419940149	5.29022479999231	5.3711906564777	5.25708456496824	4.71186335328208	4.96812289026105	4.62284745898584	4.28358673850128	4.38967017328087	4.95309067679792	5.79461169289641	5.13505621402588	4.71753123704688	4.54944790788049	5.10399694115701	5.62074182861428	5.15010668154301	4.55672214839665	4.99903613069798	4.91537780124864	4.5950191536737	5.09067148174221	5.99112571115669	5.3760644888938	5.39842570503507
ALG12	5.39873831601634	8.41446969335776	5.57896632679471	4.96141030307684	4.70366873941452	5.18988004630388	5.07090038891183	5.1964572055786	4.91244854477072	4.93873871966812	4.93104921275466	5.04743954639015	5.20998076815749	5.12501771697924	4.99478534778946	5.18928925585674	5.16646535928588	5.13131794323187	5.03835614326548	4.87388562144422	5.16137440722973	4.66400731510039	5.70660937222792	4.89402326770078	5.34958732014513	5.32167708706849	5.28857897537796	5.07886682884738	4.81044949718336	4.85658192311375	5.43033175828682	5.11372808077856	5.50978384232542	4.27607492220161	4.40235176472582	5.93835154066603	6.13502475740638	4.61254392849469	5.30888278144777	5.69370890894874	5.16411142859809	4.92631365807687	5.33366367137476	5.04203473690896	5.72977020397566	4.89294784446498	4.82849629912312	4.61811951333951	4.94958526303345
ALG13	6.51225867340561	6.4178168999374	6.63830967420279	6.94999927073568	7.32491562103448	7.32839294725721	7.38781041048317	6.98902790055423	7.14959696600992	7.2333349650252	7.19943725868447	7.46682829186317	7.29270885793452	7.76126611778625	7.50287131760384	7.50863712283832	7.55351247419366	7.46597763330033	7.54706821688589	7.736580421248	7.39034371317885	7.13045714834599	7.10528387921685	7.1950013854958	7.22106473395046	7.32340518339119	7.16687363394352	7.25192289201177	7.19479183302057	7.39069642526588	7.22963771244231	7.45550623386946	7.30845641523199	7.4610853091755	7.58739565709551	7.25873645962242	6.81367604909795	7.35155783226726	7.17526403206091	7.30757463501441	7.42067487788659	7.41205417952414	7.17766662380669	7.31738418058786	7.32371639993857	7.29776301466399	6.92967060586076	7.46028859481421	7.29574425665998
ALG14	6.00906370203046	5.60664533096153	5.67416466118698	6.11920649124919	6.97084236196276	6.47485006393663	6.43811755321806	6.4487407242679	7.00267233854668	6.88375547303858	6.80322861273006	6.15279736563953	5.89465704627527	5.98556073441719	6.49702399469082	6.21324269189649	6.24283429061248	6.25574449991869	6.15255710497164	6.19517144014209	5.68598609430198	6.51437446444156	5.6770812432187	6.32940720418384	7.01435083177067	6.55002428151749	6.35533710867022	6.57448220925377	6.54495143602332	6.86224758135107	6.22275275656092	6.56776707564998	5.85643431116093	6.54892334022919	6.76983237989344	6.49791508805401	6.34171219990891	6.64236953366675	6.78863049620007	6.32149684978916	6.72265917458166	6.78707336377021	6.58176910242165	6.5669672205151	6.30393349083902	6.60427453207204	6.97233562763281	6.51896982987423	6.89797343028393
ALG2	7.51710674211021	6.5881603667476	6.27159488991827	6.87092552941175	7.23273715681986	6.323380495219	7.41936588873073	5.99842761260722	7.1902199572258	7.57584007039042	7.40014863022149	6.86129899365461	6.89551473867833	6.72754458239794	7.02763607690477	7.02153354084443	7.12221822323893	6.94667719769121	7.02827354839464	7.26632975555574	8.3410278988664	7.22315359666878	7.2028905984121	7.12130857291069	7.04203290493442	6.51985064091731	6.8186743550454	7.57077611147651	7.69466045854169	7.29480109456962	6.64704410964901	6.86596900951298	7.57657065569342	6.98801256811865	7.45868856827444	6.91362179403106	6.71106343747443	6.77834891136032	7.17820827533239	7.84901451030249	7.05002636766134	7.17780000707483	7.23497188833491	7.57430011117332	6.83198246772157	7.21370612593687	7.20270437078585	7.59502151589462	7.05712450526204
ALG3	7.8623954325631	8.60697645769907	7.25550499947937	6.67251394984804	5.94743041972077	6.46137481882743	6.17800325026538	6.82207448927061	6.22584188934808	5.8656127106045	6.37432986718429	6.12788392260498	7.04431403462746	6.61989862384909	5.80737939473495	6.24301483638335	6.47709641858598	6.40071727453962	6.16161578513537	5.13251885993071	6.01804404683817	6.51523814399564	7.32656120777182	6.40980015667251	6.22519596006558	6.25396772366125	6.47004303030982	6.03691156143555	6.27199792252205	6.60850714261395	7.93952018633678	5.60941801852084	7.59450224347422	6.37901086087349	5.8189423263352	7.45928771367155	5.50188674185629	6.11671971278405	6.55657761807544	5.49880860971994	5.75495146797229	5.89404157346994	5.55072218538728	5.58882005140122	7.1607487686242	5.72014704385553	6.00253376962266	6.03983817929575	5.61936612691485
ALG5	7.84681049985768	7.28694253952653	7.66802606821003	7.88677487830399	7.86140543935472	8.01489197587418	7.40644933823168	7.84323330880449	8.02682548522764	7.65566687312123	7.97926494157988	7.48968699684849	7.66410546681572	7.9131834912542	7.93988364527525	7.63205920076567	7.88383800444931	7.61909367179336	7.72410211515992	7.58321444552981	7.32669765229622	7.65938357462551	7.78046254879854	7.19997029345019	7.55212686668202	7.44868523299676	7.2029769225304	7.30889039523341	7.74621988744183	7.68890613238753	8.60036546976411	7.77666893768663	6.93167023288736	7.89315122135631	7.97379005067297	7.59602615528683	7.54930625153658	8.05909711431405	8.04012548156342	6.80089707096017	7.74705516155275	8.37835247283411	7.63721929885991	7.87001037243318	7.59936009734841	8.0296604091373	7.63493705096797	7.88439962344466	7.95495971696894
ALG6	6.60342549604558	5.12025832346292	7.02340897841849	7.18193102010221	7.53122143987901	7.05130534545758	7.44574925534187	6.86318735117895	7.46269393478986	7.6563524163717	7.28694978527107	6.4946897291857	5.92173815982972	7.0604685626698	7.30759799901265	6.33395634084377	7.08087166977813	7.34044498134746	6.95703086995937	5.55336443789284	6.9583560618666	7.54933508942404	6.75075613046393	7.26980040138212	7.4607465491213	7.70408087286804	7.21986329170706	7.59021672106633	7.5831921265662	8.36486142131163	6.55878376704049	6.62454776217675	6.77613409418338	6.92478453354999	7.09879677575912	6.17526191647294	6.48134353833133	7.42743628831486	6.84412020989579	7.60597088258141	7.50497348228552	7.1393686572605	7.30880737130198	6.59685071261965	6.89565185942672	7.7659662575441	7.45850018722977	7.05907872725489	7.10789804294316
ALG8	8.12993598145726	6.17803834095723	8.31507592793854	8.01006296783853	7.46888105409013	7.08583315856817	7.85826212908123	8.1721649966583	7.72788463815782	7.75478110405147	7.75446835444805	7.83611945715949	7.44671101657808	7.87186673682976	7.89648403998852	7.53554754142797	7.63590497979363	7.74930407662167	8.08461074518241	7.56422668006107	6.74356390196141	7.93074966841262	7.26351793637806	7.74571918429253	7.80386324493733	8.13250834694534	7.55885520562243	7.62048251497525	7.71220415491663	7.8737940562608	7.51686075262395	7.51714613663707	6.88989944139904	7.5153634638976	7.01013602643174	7.84853952578508	7.34010249551418	7.18173000571513	7.57424248611042	7.65323130782279	7.56573960626759	7.08407394204896	7.34902367795157	7.40383304594996	7.819129334954	8.16644558828585	8.09475165107313	8.04595489420039	7.58351551185166
ALG9	6.86715215503913	6.68961465600877	7.71518945015934	7.47177788777634	8.01281726759103	7.76587692221185	7.72798077140695	8.21882290283273	7.93214134543375	7.58889170047338	7.84044469888979	7.14886114835672	6.63112497442424	7.822136810086	7.31723746339522	6.84508174790588	7.2613664449251	7.70621649550666	7.25835684395238	7.54754123102626	6.73716221446913	7.878963454432	7.48469745318911	7.81659128416995	7.91794968064076	7.89774295081089	7.93438768677834	7.91474978187458	7.59882855481904	8.23518437616206	8.88691088123584	7.63914479712777	7.27337382200181	7.47650223734451	7.85474599175945	7.5021945079164	6.71217528680562	7.45469452390441	7.40696287301342	7.94534015217389	7.71173926842567	8.13960937784913	7.37493285853747	8.02269413676266	7.38296259803993	7.77863721664531	7.85046842831507	7.70701285040322	7.74359553274236
ALKBH1	6.44815564681917	6.48869167788797	6.7253658630626	6.83300559314004	7.07820592204273	6.83233098469348	6.88167660841746	6.98026297976239	7.14882155325852	7.22132778881825	6.84936626521396	7.33258432720587	7.21354711576855	7.39717099974161	7.50859477299623	7.31500199025603	7.51832840915386	7.55590523342343	7.56824943419992	7.71405556231536	7.8613724732124	6.86621163495327	6.40793707854876	6.92778524539362	6.86766572794945	6.76546821727289	6.66897936798872	6.55395579335955	6.95879455802159	6.97540749964066	6.8382437293134	7.14322343694771	6.94902407350344	6.90114954971126	7.19292904080914	6.58494243007335	6.76887810786626	6.55514627885349	7.12848692722624	6.96400434930224	6.84684640425178	6.71913849013356	6.55637361270796	6.66831893198851	6.60566254664652	6.81121403962232	6.73243791379448	7.10068909094265	6.96784508226484
[truncated: 15,431 more rows]
[truncated: 307 more columns]
