# Supplementary material for: Identification and Exploration of Immunity‐Related Genes and Natural Products for Alzheimer's Disease Based on Bioinformatics, Molecular Docking, and Molecular Dynamics
Source: Immun Inflamm Dis. 2025 Apr 7;13(4):e70166. doi: 10.1002/iid3.70166 (PMC11973734; doi:10.1002/iid3.70166)
Supplement: Supplementary file 1 — Supporting information. [file IID3-13-e70166-s001.zip › Supplementary materials/S1-DEGS/3.mergediff-train/all.txt]

id	logFC	AveExpr	t	P.Value	adj.P.Val	B
NFKBIA	0.996214660262888	9.7187236741573	14.2743999536516	5.89169690892701e-37	5.5717021817763e-33	73.1378882055105
NIPBL	0.532765210439835	7.77679656741573	14.2554905468221	7.00622720122766e-37	5.5717021817763e-33	72.9672598114737
CTDSP2	0.711050779828113	9.19477160112359	13.7980436624174	4.54154585314825e-35	2.31662230474428e-31	68.858905580572
EZR	1.15894189433773	9.34280337921348	13.7705915086742	5.82614851869042e-35	2.31662230474428e-31	68.613599560189
NDUFAB1	-0.755298891557114	10.6025966348315	-13.4776177347081	8.23652572243946e-34	2.62003883230799e-30	66.0050669057744
SORBS1	0.529332926188072	8.27433651966292	13.3843741803933	1.90644347536716e-33	5.05366391261912e-30	65.1786054323728
ITPKB	1.16077832722447	8.2955855758427	13.3341108766538	2.99472690136655e-33	6.80444733803358e-30	64.7338771571772
RHOQ	0.639284130182	8.50754860393258	13.1982159303865	1.0125377272324e-32	2.01305156895391e-29	63.534280441159
ATXN10	-0.577442022623866	8.0793285	-12.992613012666	6.3436427640749e-32	1.12106264625124e-28	61.7273689428469
BCL6	0.911078338473205	9.97522764887641	12.8914291822592	1.55928721959678e-31	2.48004632276868e-28	60.8418079674637
ACACB	1.13739864256825	8.6509282752809	12.7615869279808	4.92644854723716e-31	7.1231967403461e-28	59.7091096624707
PSMD1	-0.579564310161777	9.25015991292135	-12.7246555309164	6.82813601273405e-31	9.05012527354459e-28	59.3877050902746
BRE	-0.526868761248736	7.51595481460674	-12.5581563299989	2.96170882111723e-30	3.6235368307592e-27	57.9430616975438
MAP4K4	0.761142351491417	8.62965552808989	12.364046741581	1.62335359975634e-29	1.84424564315176e-26	56.268136830164
BBX	0.687270122851364	8.78406263202247	12.2906856148616	3.07956737783138e-29	3.18363660594459e-26	55.6378094708273
ZNF160	0.88111375619313	8.17903009831461	12.286189824576	3.20265235429824e-29	3.18363660594459e-26	55.5992300409257
NSL1	0.440456537158747	7.56250962359551	12.2579544656733	4.09586976237723e-29	3.58893818183374e-26	55.3570659935975
ATP5B	-0.815414924292211	11.7967603455056	-12.2548314955585	4.20878509689404e-29	3.58893818183374e-26	55.3302952854221
BTBD7	0.46278453260869	7.06847350561798	12.2477855176625	4.47506334531249e-29	3.58893818183374e-26	55.2699059381895
TUBB	-0.71265285123863	8.77607162359551	-12.2468166278733	4.5129684776281e-29	3.58893818183374e-26	55.2616029223305
PCYOX1L	-0.853977893073809	7.44844952808989	-12.2166058200897	5.86979670106731e-29	4.44567221573693e-26	55.0028417163094
NFIA	0.896619449443882	9.04758748033708	12.1552349972469	1.00041871854116e-28	6.9657987028708e-26	54.4779934471633
SRGAP1	0.767363169742163	7.21478223595506	12.1479994635607	1.06524906815821e-28	6.9657987028708e-26	54.4161861187043
SDCCAG3	0.452422061804855	7.0705111741573	12.1472271655984	1.07241139054492e-28	6.9657987028708e-26	54.4095898959051
PSD2	0.851303956648117	10.0834746292135	12.1406195882303	1.1356845563669e-28	6.9657987028708e-26	54.353161426596
ITGB5	0.780471148887763	7.63204946629213	12.140313575342	1.13870334029953e-28	6.9657987028708e-26	54.3505483946472
ADCYAP1	-1.25739091860465	6.44292197752809	-12.1226488804712	1.32721294577386e-28	7.81826737130859e-26	54.1997564002669
NME1	-0.880229546511623	8.43059469382023	-12.0981746198536	1.64078605944568e-28	9.23363445647367e-26	53.9909859231247
NACC2	0.897830439079879	8.60619871067416	12.0952013421294	1.68359257615678e-28	9.23363445647367e-26	53.9656351879425
KLF15	0.916002552451971	7.9927350505618	12.0825154518931	1.87908680672762e-28	9.96229188700092e-26	53.8575019949196
SRRM2	1.0030859413549	10.2583546460674	12.0476017142385	2.54182823870639e-28	1.304121875375e-25	53.5601456000526
HSD17B7	0.716903815722963	10.3266356320225	12.0164130426662	3.3282418743867e-28	1.65424021912876e-25	53.2948203571061
CSRNP1	0.926677914939342	8.37347384550562	11.9304787313786	6.98426628443157e-28	3.36620470466316e-25	52.5652743241692
RBM17	0.494315830889779	9.7034886741573	11.9077699148143	8.49229518167143e-28	3.97264573130836e-25	52.3728588657165
TNPO1	0.631850002275026	8.43647512359551	11.8954356716647	9.44304510432904e-28	4.29118949669581e-25	52.2684147065474
ERLEC1	-0.658048903816987	9.22158077808989	-11.887950774109	1.00709303402624e-27	4.39551719351318e-25	52.2050566099612
TNS1	0.868482691860461	7.41008475280899	11.8861812451855	1.02253465048719e-27	4.39551719351318e-25	52.1900804234709
ATP6V1G2	-1.00425362929727	9.17121454494382	-11.8739841586431	1.1355797920592e-27	4.75299910334254e-25	52.0868780242417
GFAP	1.41248385465116	11.6138894803371	11.8409572653499	1.50809509347761e-27	6.1503211440414e-25	51.8076594873188
SLC5A3	0.775092218276036	8.12621403089888	11.7227673767482	4.15092569199907e-27	1.65051182828113e-24	50.8112294289344
MAFF	1.11044464433771	7.60543763483146	11.7096694774388	4.64255770897195e-27	1.80097269173656e-24	50.7010747681399
FYCO1	0.7811808073812	7.1842533258427	11.6837696942997	5.79180199733274e-27	2.19330025637089e-24	50.4834155772435
ATP6V1E1	-0.940534622219426	11.1249287724719	-11.6409559683701	8.34441826292026e-27	3.08646447608713e-24	50.1240837110631
NRN1	-0.802992956142564	8.39463192696629	-11.6351305487829	8.7690736436465e-27	3.16982082504995e-24	50.0752370088591
SLC7A2	1.16293300707786	7.16400655617978	11.6248243880316	9.57373165439048e-27	3.38378226584624e-24	49.9888456873345
SPAG9	0.466129180990897	8.86769025842697	11.5918706231174	1.26734046930958e-26	4.3819674270367e-24	49.71284175938
UQCRC2	-0.692822291329632	8.99628445786517	-11.5353123586225	2.04927683543157e-26	6.93484001437001e-24	49.2399636607194
SCRIB	0.75733448584429	7.90824594101124	11.5256408150547	2.22456107604711e-26	7.37117581552693e-24	49.159205920785
NOTCH2NL	0.946552642441866	8.48697718820225	11.509551044628	2.54983612103821e-26	8.2765598990026e-24	49.0249241285702
CDK2AP1	0.805249871840237	11.8625170280899	11.4484401768657	4.27838418544163e-26	1.34384689691672e-23	48.5156886136953
ITPRIPL2	0.686727114004048	7.29742327808989	11.4475945333291	4.30909724883701e-26	1.34384689691672e-23	48.5086506225437
UBXN2A	0.847225003159762	9.20228835955056	11.4373072914591	4.70076667928257e-26	1.43780180834595e-23	48.4230527493061
CCKBR	-0.756570218149644	7.21424946910112	-11.4191319807842	5.48130947848394e-26	1.64490994821296e-23	48.2719068476897
TUBB4B	-0.841425901415567	9.90690620224719	-11.376541466706	7.85291847952755e-26	2.31297534105344e-23	47.9181606424876
SRD5A3	-0.565825373609709	6.5108610758427	-11.3709162437485	8.23444944882336e-26	2.38125306333701e-23	47.8714848908264
PARD3	0.6456973671638	6.90933467696629	11.3655889175164	8.6127659465933e-26	2.4461793282244e-23	47.8272908814959
RRAGA	-0.722356687942366	10.2909053202247	-11.3453786081933	1.02120393205272e-25	2.84951728759623e-23	47.6597197289619
VCAN	0.85634022434278	8.62598253932584	11.3359782212359	1.10534375043846e-25	3.03111937081444e-23	47.5818251693664
SCN2B	-1.14001869186046	8.33292679775281	-11.3195206279523	1.26959336049612e-25	3.42252244045607e-23	47.4455252608801
PKN2	0.518886340874615	7.96465121910112	11.3142508628908	1.32715564425008e-25	3.51806842029958e-23	47.4019013165372
ENAH	0.410966901921132	8.34375919662921	11.2975351450862	1.52749028739125e-25	3.9723633013237e-23	47.263589196536
CHP1	-0.73197020323559	8.34521268820225	-11.2959114615943	1.5484849084066e-25	3.9723633013237e-23	47.2501593606883
TP53INP1	0.752948378791714	6.96290227247191	11.285666617583	1.68773657666625e-25	4.1384509579357e-23	47.1654430378106
DDIT4	1.10798110869566	9.48475739325843	11.2856021505137	1.68865116057898e-25	4.1384509579357e-23	47.1649100636785
KCNJ10	0.945425691354895	8.32303446910112	11.2854164991608	1.6912877225138e-25	4.1384509579357e-23	47.1633752203481
ZBTB20	0.974130494312432	9.45231551404494	11.2577531909892	2.13363329914582e-25	5.14173297316883e-23	46.9348065896197
CCNT1	0.652915841127405	7.63367630617978	11.2502255127195	2.27277886694457e-25	5.39530565354529e-23	46.8726549794285
NFIB	0.476943750631952	9.96710741011236	11.2422794952193	2.42946201002102e-25	5.68244018667417e-23	46.8070707891551
C5orf22	-0.633006710060664	6.92902046348315	-11.2214921907664	2.89206318127751e-25	6.6664152026404e-23	46.6356024371091
ORC5	-0.561914932254801	7.25504643539326	-11.2145522882554	3.06524434521658e-25	6.96467304438139e-23	46.5783908728274
ARRDC2	0.676436626895857	7.51021640168539	11.2086946411061	3.21942223943652e-25	7.21195925608983e-23	46.5301144035332
STAG1	0.376898014534886	7.26528433146067	11.2041850095413	3.34335523531454e-25	7.38556458578857e-23	46.4929559608789
ELK1	0.655253379170887	8.81529147191011	11.1904141349525	3.75195288370788e-25	8.1746315911471e-23	46.3795309995189
ARAP1	0.539760695399393	6.6682010252809	11.1845177974982	3.94175221025922e-25	8.47210390596932e-23	46.3309857294386
FAM107B	1.10659689484327	9.01057648595506	11.1699199175386	4.45375890455956e-25	9.4449380502693e-23	46.2108523541838
GLIS3	0.722196591759352	6.78681199157303	11.16328339971	4.70790719599706e-25	9.7512340611313e-23	46.1562619715442
PHF21A	0.457217348458039	8.92775274157303	11.1629560196453	4.72081120846973e-25	9.7512340611313e-23	46.1535694260289
RAP1GDS1	-0.653009991911023	8.57609592696629	-11.1543630907856	5.07238574688676e-25	1.03431147825941e-22	46.08291024197
FOXO1	0.6739182382457	7.57223547191011	11.1459253746222	5.44293827448969e-25	1.09582193994631e-22	46.0135528386704
MRPL15	-0.731942780839233	8.37244963483146	-11.1434985233054	5.55441875304625e-25	1.10053288674215e-22	45.9936089802985
ANAPC13	-0.479669652173916	9.90444885393258	-11.1424192016206	5.60472579856109e-25	1.10053288674215e-22	45.984739789474
NEK7	0.79794531471183	7.97513159831461	11.1232824681851	6.57585425856033e-25	1.27547514612685e-22	45.8275548987739
SLC35B1	-0.722794939206268	8.03949899438202	-11.1203455976198	6.73903178845449e-25	1.29137711560685e-22	45.8034436434647
ITSN1	0.421160141683522	7.87081926966292	11.0945800080891	8.35474716937548e-25	1.58193159201092e-22	45.5920442694307
ZCCHC24	1.0319703777806	9.63934598876405	11.0914468281543	8.57583146348511e-25	1.60468940502036e-22	45.5663536267559
TBL1X	0.802416646612738	7.85913361797753	11.0804397399807	9.39967139202419e-25	1.73839271500168e-22	45.4761284760837
HP1BP3	0.561217451592526	8.49577177247191	11.0626650416338	1.08993946292732e-24	1.9925847307884e-22	45.3305212127925
RTN3	-0.828578007077853	10.1374003904494	-11.0398939066118	1.31732138745219e-24	2.38090871220763e-22	45.1441506093552
NDRG4	-0.67714502843782	7.97126961516854	-11.0323378646036	1.40274751864884e-24	2.506820144282e-22	45.0823495775281
UBE2N	-0.678496214610712	9.30281110393258	-11.0305447361847	1.42381599926711e-24	2.51619927426038e-22	45.0676865816528
CALD1	0.663860151415571	7.72037574157303	11.0256318249886	1.48316711048925e-24	2.59228273542105e-22	45.0275180851577
LPP	0.706437665697681	9.20808254494382	11.0208127326915	1.54377470807251e-24	2.64759870797092e-22	44.988125181832
HSPB3	-1.23519369084934	6.82166762640449	-11.0204753734155	1.54810864408233e-24	2.64759870797092e-22	44.9853678083067
ANP32B	0.831933614383203	11.0116435730337	11.0165712926289	1.59915212883471e-24	2.7057994265017e-22	44.9534611919665
COPG2IT1	-0.938257395728005	10.2448511264045	-10.9896639065145	1.99950725596058e-24	3.347596095374e-22	44.7337081010652
SST	-1.65286943693125	7.14651404775281	-10.9824625173241	2.12262451287893e-24	3.51670238305618e-22	44.6749390979676
ICA1	-0.49325735237614	6.54302281741573	-10.9559848175559	2.64371607517846e-24	4.33487671914572e-22	44.4590237367334
VEZF1	0.583292830384226	9.02044896067416	10.9195477199779	3.57467035302587e-24	5.80154407804861e-22	44.1623155205168
ANAPC16	0.562501968276038	8.6306876741573	10.9137530612887	3.75018742046589e-24	6.02492231540505e-22	44.1151747259098
TJAP1	0.718497882962579	8.73587708426966	10.8997749050079	4.20965507194363e-24	6.69545639192634e-22	44.001510712637
YWHAZ	-0.630255746334687	9.5637211994382	-10.8671346712985	5.51226912240762e-24	8.68045944474189e-22	43.7363784808601
CALY	-1.20641419565217	8.23530732865169	-10.8640960803122	5.65225051428058e-24	8.81363180682673e-22	43.7117166619404
SVOP	-0.864530233569256	8.36316448033708	-10.856211744175	6.03217114740871e-24	9.31472641743063e-22	43.6477419223941
SEMA4C	0.666704653690605	8.2325573988764	10.849699665712	6.36503868154144e-24	9.73422502210737e-22	43.5949194714294
KANK2	0.750317633973711	6.8327638988764	10.8335021972764	7.27433547954438e-24	1.10188862668717e-21	43.4636034715529
CRYM	-0.786200773255812	8.56358681179775	-10.8211947608356	8.05062266783806e-24	1.20797314652797e-21	43.3638907422136
CHST6	1.34431210490394	6.01627205617978	10.8136576594227	8.56613891449117e-24	1.27331251808394e-21	43.302854659289
NAV2	0.536215470930227	7.73667835393258	10.8021896698842	9.41415528458397e-24	1.38640870186396e-21	43.2100271043229
MLLT6	0.53165684087462	8.76603820224719	10.7987401668636	9.68519961278834e-24	1.41323944808622e-21	43.1821148667452
SCAF11	0.464622921258846	7.6932564747191	10.7951785958417	9.97319334827471e-24	1.44203309276645e-21	43.153300543066
CALM1	-1.12944367757836	10.6046314831461	-10.7840341922619	1.09305066057005e-23	1.56621358165465e-21	43.0631696052559
SLC25A29	0.572436131445905	7.77688651685393	10.7788093220407	1.14102638131384e-23	1.62035933882112e-21	43.0209294406636
RNFT2	-0.555636740647121	7.90006748876405	-10.7546556925958	1.39148276911622e-23	1.93134383947059e-21	42.8257958956626
ATP6V1B2	-0.961277780839222	10.6700784382022	-10.7544523025691	1.39380859092686e-23	1.93134383947059e-21	42.8241536830033
MAGED1	-0.635289123104149	9.23326928932584	-10.7542221793712	1.39644477547386e-23	1.93134383947059e-21	42.8222956403094
KDM2A	0.476218586450958	8.5004351235955	10.7499907890431	1.44581096556961e-23	1.98238132822282e-21	42.7881344869482
STS	-0.556826332280076	6.88624388202247	-10.7486449845968	1.46187281942992e-23	1.98727240966093e-21	42.7772708798731
RFX4	0.749759921890798	6.84012706179775	10.7450149749356	1.50608627294275e-23	2.02421231335745e-21	42.7479721580556
DDX10	-0.611877884858446	7.78922541011236	-10.7443361874225	1.51450025331365e-23	2.02421231335745e-21	42.742494052657
COPS4	-0.660083397118306	8.44344055617977	-10.740792529781	1.55919086791063e-23	2.05991531939408e-21	42.7138980843973
SLC25A18	1.0792395194641	9.9438184747191	10.7401747026728	1.56711570981882e-23	2.05991531939408e-21	42.7089129470351
PTPRN2	-0.690591246081903	8.37003297191011	-10.7223415602398	1.81395575712612e-23	2.36483330467958e-21	42.5650835606333
ANLN	0.878291309908999	8.3398053988764	10.688285925272	2.39769343691802e-23	3.10043204180334e-21	42.2907549731242
AEBP1	1.09781311842771	7.45652404494382	10.6851518022027	2.45999868926674e-23	3.15534509296673e-21	42.2655311401054
DNM3	-0.720820486602626	9.5148792247191	-10.6813531875357	2.53767522738684e-23	3.22893795932702e-21	42.2349644855425
GPI	-0.882704643705759	8.93973458707865	-10.6765979601363	2.63835863517271e-23	3.33040429304936e-21	42.1967080424975
C15orf52	1.04873486400404	7.69844015730337	10.6608957549471	2.99988782477952e-23	3.75694613016679e-21	42.0704439616381
CLDN15	0.704330443756324	6.96306723876404	10.6483937918813	3.322614721647e-23	4.12860837092152e-21	41.9699820547323
STAT4	-1.17630561387766	7.90936623033708	-10.6359427673359	3.67830745877171e-23	4.53515349858636e-21	41.869989966921
PTBP1	0.528504261627907	8.77865799438202	10.6183172358217	4.24743882012829e-23	5.19657803339542e-21	41.7285457619222
ELMO1	-0.845213087209307	7.09385212921348	-10.6077042193407	4.63151316477581e-23	5.62322266303506e-21	41.6434353611673
GABARAPL1	-0.793783170247726	9.62748965730337	-10.6015909648502	4.86821741937964e-23	5.86583318600252e-21	41.5944305607832
ITGB8	0.644018063068756	6.82877213483146	10.5858657082742	5.53380745860034e-23	6.57966173899932e-21	41.4684419214263
TNFRSF10B	0.640983163422653	6.67198041292135	10.5856535289851	5.54338052829871e-23	6.57966173899932e-21	41.4667426347344
GOT1	-1.18727106698685	9.58609814044944	-10.5838040504568	5.62752522752357e-23	6.62647224049127e-21	41.4519314109724
ZXDC	0.341158317113244	6.67858123876405	10.5829644022043	5.66614413522045e-23	6.62647224049127e-21	41.4452076802232
AHNAK	0.81231653943377	7.29086239325843	10.5771174252286	5.94247491864959e-23	6.89890975044684e-21	41.3983939938707
TBC1D9	-0.838222109201213	8.56225703089888	-10.5686007269686	6.36911395647878e-23	7.34063459984022e-21	41.33022937392
FOXC1	1.21487709327604	8.51891482303371	10.5641212497118	6.60559144147258e-23	7.55841236522456e-21	41.2943887284354
FAM127A	-0.669419577730034	10.5439380505618	-10.5615313287613	6.74627761940802e-23	7.66425325262032e-21	41.2736701883888
TUBA1B	-0.634331068377151	12.4982217078652	-10.5550326816396	7.11253932913855e-23	7.96581282934683e-21	41.2216947707095
ZNF704	0.376504800682505	7.50471187640449	10.5545902479973	7.13818152129262e-23	7.96581282934683e-21	41.2181568460985
RIMS1	-0.555707444514661	7.07351690449438	-10.5541812191158	7.16196940959822e-23	7.96581282934683e-21	41.2148861119171
ARSG	-0.642218011754303	6.1163622752809	-10.5403256731377	8.01603444851106e-23	8.85382138219225e-21	41.1041316167566
RAB11FIP3	0.814530697042461	9.77514653932584	10.5330551632995	8.50394137838035e-23	9.32794397400962e-21	41.0460451749541
ZNF462	0.674475447674418	8.29181408988764	10.5249810600684	9.080432390742e-23	9.89207377909257e-21	40.9815631931528
RNF187	-0.419742611476233	7.18983708988764	-10.5157843585096	9.7845261094647e-23	1.05576103400128e-20	40.9081474531102
KIFAP3	-1.09805707191608	9.25993482022472	-10.5152869163385	9.82412027866638e-23	1.05576103400128e-20	40.9041774158445
DYNC1I1	-1.1251713607179	9.46667345505618	-10.5082772598959	1.03992899523508e-22	1.11007185699422e-20	40.848244530168
CDC42BPA	0.517109123609703	8.53055248876404	10.5039707463932	1.07691282621632e-22	1.14188656673137e-20	40.8138908432022
ATP6V1H	-0.707844920753286	8.31317660393258	-10.4999433149137	1.11268180548714e-22	1.17200027260086e-20	40.7817701398201
SSH3	0.481971825960568	6.84724870224719	10.486817452668	1.2376556082706e-22	1.29506002957525e-20	40.6771301124474
FGF12	-0.765561968023264	7.55354087921348	-10.4858420219815	1.24748134004142e-22	1.29680985054633e-20	40.6693566848196
ZNF652	0.401059581774524	8.30744988483146	10.4844508455123	1.26162926017921e-22	1.29969496122784e-20	40.6582707449656
TUBB3	-0.884911865394344	9.71944550842697	-10.4839657536902	1.26659993077846e-22	1.29969496122784e-20	40.6544053511375
NOTCH1	0.699420242416592	7.88459671910112	10.4826331257935	1.28035560192028e-22	1.30538819541937e-20	40.6437869572375
RAB13	0.946267351996965	8.35197143820225	10.478714848071	1.32166695730843e-22	1.33892439210131e-20	40.6125702033854
CHGB	-1.45079884984834	9.15275810674157	-10.4732635632806	1.38135359861558e-22	1.39053348012537e-20	40.5691502974421
MORC2	0.406560024772501	7.5886373511236	10.4647943833435	1.47943985027109e-22	1.47990508292841e-20	40.5017163084948
CDK19	0.599863155080889	9.30114675280899	10.4602874439638	1.53442801213277e-22	1.52531734581073e-20	40.4658425537432
C14orf2	-0.537395339737108	10.1919778146067	-10.4375045855706	1.84506284063389e-22	1.8227158062287e-20	40.2846238049803
MCM7	0.630652266051565	6.90283494101124	10.4318666214458	1.93112511192033e-22	1.89595956204277e-20	40.239810832025
HIPK2	0.806850553336706	8.18934648033708	10.4253245173728	2.03600029808548e-22	1.98666164055518e-20	40.1878274881532
ITGA10	0.759325273634991	6.9885449747191	10.3984057444422	2.53048056168956e-22	2.4541032520532e-20	39.9741144800774
LLGL1	0.738862496461064	7.85780220786517	10.3774324129775	2.99698587164738e-22	2.8889127447607e-20	39.8078077692151
FBXW4	0.614725811046506	8.21222751685393	10.3745440116468	3.06759743392885e-22	2.93916489076134e-20	39.784918436849
PLXNB1	0.988730585060662	7.15346082022472	10.3723060591705	3.12344233915633e-22	2.97475152121446e-20	39.7671859751736
PSMA5	-0.696763667214354	9.27795177247191	-10.3693985152995	3.19750738845753e-22	3.02716398889387e-20	39.7441510514541
PTPN3	-0.797452662285136	6.49004594382022	-10.3666991204759	3.26783142064011e-22	3.07543542871485e-20	39.7227682779406
FAM63A	0.844492686299294	8.38349009269663	10.3639176013947	3.34190289915861e-22	3.1266450359481e-20	39.7007380918146
SLC16A14	-0.687474165697678	8.25143856460674	-10.3631107321045	3.36370023021964e-22	3.12863462933587e-20	39.6943481188048
KIF5B	0.723004258973711	9.3973346235955	10.3591090948055	3.47390882417827e-22	3.21235580514857e-20	39.6626612338446
TOB1	0.753756694388272	9.04752304775281	10.357891139477	3.5081592340712e-22	3.22527587386719e-20	39.6530181814603
SPCS1	-0.670664066986857	10.14521625	-10.3473224785875	3.81980829173454e-22	3.4916121195424e-20	39.5693673004372
MT2A	0.955901778437811	11.2117756573034	10.3285081672976	4.44419129106105e-22	4.03913499910434e-20	39.420565723541
CLN8	0.394761117669372	7.20527186516854	10.3265540089386	4.51459110661531e-22	4.07980520174525e-20	39.4051187222815
HOPX	-0.586167294362991	8.40880880898876	-10.3196112274781	4.77379058750281e-22	4.27517798695915e-20	39.3502509730274
KIAA0556	0.500260135743176	8.55416008707865	10.3193313549353	4.78454373894203e-22	4.27517798695915e-20	39.3480395996798
RAD51C	-0.721298380181997	6.86463400842697	-10.3146005657378	4.96999332828883e-22	4.4160750774544e-20	39.3106648298318
SMARCC1	0.50249855573812	8.247023	10.3068155139689	5.2908432133532e-22	4.6750478504657e-20	39.2491805198349
TROVE2	0.51377728197674	8.85554015168539	10.3006895185672	5.5577170246503e-22	4.8837286893405e-20	39.2008166253897
CAMK1G	-0.973695707785637	7.11817448033708	-10.298078681915	5.67548167649251e-22	4.95980967387985e-20	39.1802091487046
CSNK1G2	0.537270109327597	10.1405598258427	10.2929447472402	5.9143325790019e-22	5.14029834256968e-20	39.1396949569518
ZMIZ2	0.557311101870585	7.96645353932584	10.2903100949801	6.04075819305776e-22	5.22164451416216e-20	39.1189079708663
NDE1	0.615351501263905	7.37984140730337	10.2883450180979	6.13679872293996e-22	5.27598830747892e-20	39.1034057021069
HBP1	0.403995983316478	7.38724891853933	10.26290125944	7.52624837178032e-22	6.43575163189065e-20	38.9028276420363
RGS7	-1.0031704714358	9.28965629213483	-10.2546636153779	8.03989826954567e-22	6.83821293995315e-20	38.8379464579295
ATP6V1D	-0.566772045500514	10.2744563370787	-10.2350692120386	9.40593311247362e-22	7.9575194762709e-20	38.6837312356058
TNS3	0.949937435667342	10.3700757191011	10.2121060273207	1.13026934778454e-21	9.51160527857836e-20	38.5032070911058
SPEN	0.424581245197173	9.26443389325843	10.1967258402889	1.27809546668604e-21	1.06990044198113e-19	38.3824202724712
MAP4K5	0.502844907608693	8.05502261797753	10.1786213515869	1.47687936979205e-21	1.22983070034254e-19	38.240366185558
SLIRP	-0.837102221562189	9.97860848876405	-10.1760382898194	1.50763966613691e-21	1.24890671301602e-19	38.2201098745514
SUZ12	0.467662137512635	9.17116832303371	10.1747937593191	1.52268647391646e-21	1.25483566671717e-19	38.2103513022945
INA	-1.10369342353388	10.3148192078652	-10.1729057580967	1.54579835347703e-21	1.26731560886867e-19	38.1955484193005
SDHB	-0.743746863751264	8.40585725280899	-10.1716115610483	1.561842188015e-21	1.27390256412198e-19	38.1854021322841
PCSK5	0.676148416456018	7.27994191573034	10.167649515925	1.61199422020491e-21	1.30810041185506e-19	38.1543447735783
GPER1	0.901894621713851	7.36537191573034	10.1608464908491	1.70186683029568e-21	1.37401989522095e-19	38.1010332834728
ZHX3	0.573041938827094	8.05993108426966	10.1592940448484	1.72306334410356e-21	1.38410719636197e-19	38.08887038477
CISD1	-0.56340160313448	10.127501747191	-10.1539969165618	1.79738181159838e-21	1.43655063886795e-19	38.0473768409725
KLF2	0.851369495702727	8.85864865449438	10.1487703660992	1.87382946055973e-21	1.49016287851013e-19	38.0064478239839
RNF114	0.401538277932252	9.09519712640449	10.1461181276411	1.91384986462108e-21	1.51441701974121e-19	37.985682634259
CMTM4	0.412152095298277	8.60375505337079	10.1433248361848	1.95691685953373e-21	1.54082983420218e-19	37.9638163305079
HEY2	0.842840816607686	7.37805973595506	10.1378159854818	2.04469367978533e-21	1.59780493157333e-19	37.9207019498676
GABRG2	-1.04903480232558	9.26740103932584	-10.1375291657939	2.04936941867941e-21	1.59780493157333e-19	37.9184575426011
REPIN1	0.41788711400404	8.11624276685393	10.1366795327132	2.0632825720832e-21	1.60080533214553e-19	37.9118092412935
AGK	-0.585843980030337	7.90175434550562	-10.129084131807	2.19190404868939e-21	1.6923414511847e-19	37.8523895836794
FXR1	0.428461615520721	8.44092821629214	10.1084204741483	2.58355167855827e-21	1.98509127765552e-19	37.6908600851894
TUSC3	-0.689499951718907	6.78807233146067	-10.1025644368169	2.70667564355123e-21	2.06969596685973e-19	37.6451161572904
PEX11B	-0.65373114105156	9.09751115168539	-10.1009211277429	2.74226176983799e-21	2.07708777243843e-19	37.6322822291887
UCHL1	-1.11509051099596	10.255852002809	-10.1009119844417	2.7424610638923e-21	2.07708777243843e-19	37.6322108249988
NCALD	-0.851611083796767	8.93170474719101	-10.0897948079746	2.99573769873819e-21	2.25816152125265e-19	37.5454182577662
PDGFRB	0.771643028437817	8.35368154775281	10.0888604981496	3.01805308180029e-21	2.26425161632234e-19	37.5381264510834
PFN2	-0.586658992542972	9.95832504494382	-10.0671467497299	3.58580997005069e-21	2.67757312552377e-19	37.368767505303
ATP2A2	-0.602197186046512	9.42830370224719	-10.0634671167838	3.69202405129224e-21	2.73493300408004e-19	37.3400878807746
PIEZO2	0.547199229651161	6.48128421910112	10.063296731987	3.69701726423897e-21	2.73493300408004e-19	37.3387600168563
PALD1	0.868515684529829	7.54469933426966	10.0619523986537	3.73664957788831e-21	2.7514542377923e-19	37.3282836306355
SETD2	0.41511173533873	8.61973419101124	10.0590368055659	3.82406009767675e-21	2.80284220523266e-19	37.3055650991945
EMC3	-0.456133848458039	8.69864751966292	-10.0494614456203	4.1256703638846e-21	3.01003610722865e-19	37.2309789478387
AP3M2	-0.610308091253795	9.46905909550562	-10.0458907938071	4.24409016683328e-21	3.08229470792162e-19	37.2031759093128
HPRT1	-1.07975857785642	9.26090489325843	-10.0435600413591	4.32320372005749e-21	3.12547978034156e-19	37.185030375421
MT1M	0.969297009352884	8.49347349438202	10.0407716382542	4.41977782100636e-21	3.18084010149802e-19	37.1633249953396
SPHKAP	-1.32080208556623	7.86722589325843	-10.0400804997392	4.4440443312148e-21	3.1838975264852e-19	37.1579455817899
BEX5	-0.929150729019213	9.69407355337079	-10.0342740384903	4.65321034649401e-21	3.31880316416983e-19	37.11275968699
SLC26A6	0.712324924292215	7.14475118258427	10.0319590866778	4.73930212482902e-21	3.36511608461632e-19	37.0947487981282
CHCHD6	-0.878309423028306	7.43437139044944	-10.0133803676012	5.4900345931852e-21	3.88084445353825e-19	36.9502860281942
BGN	0.808142569135489	9.11171518820225	10.0100063914245	5.63852524225594e-21	3.96817451230446e-19	36.9240670467254
MPP1	-0.598441590748232	8.31910016853933	-10.0013289242992	6.03899941466931e-21	4.23129011851609e-19	36.8566576818333
CDK13	0.608955719413551	8.52636696067416	9.99794424600618	6.20275385729373e-21	4.32696491667793e-19	36.830373297896
KIAA2026	0.320971111855404	7.43487246629214	9.98207241197869	7.03142989110866e-21	4.88361975624817e-19	36.70718410464
AKAP6	-0.500008382204253	7.16541131179775	-9.98028308877239	7.13148818299529e-21	4.92587171761317e-19	36.6933031772818
U2AF2	0.427933369944388	7.56016753932584	9.97965545563443	7.16691911675513e-21	4.92587171761317e-19	36.6884345561456
CYP2C8	-0.620650826971688	6.49552185955056	-9.97933325062133	7.18517597287805e-21	4.92587171761317e-19	36.6859352423644
PGF	0.814232989130434	8.06075702247191	9.97819446707237	7.25007284113942e-21	4.94903040937006e-19	36.6771021698989
TOB2	0.623425693629928	7.58368346910112	9.97355710482531	7.52041238218159e-21	5.11163072387171e-19	36.6411379286958
GLTP	0.631176989130443	9.68194680898876	9.97008340970416	7.72945069212031e-21	5.23135801098611e-19	36.6142044662644
CLTA	-0.400655372851359	8.88874482865169	-9.96885299843204	7.80486927661027e-21	5.25873490715714e-19	36.6046656802303
ACSS3	0.591007530207281	6.95957776966292	9.96834811277487	7.83602749447496e-21	5.25873490715714e-19	36.6007517367252
PCSK1	-1.36505915849343	7.62158148595506	-9.96510707930995	8.03900512908686e-21	5.37228473017338e-19	36.5756294558174
GPRC5B	0.708314451339744	8.50778727247191	9.9643736187892	8.08565950642779e-21	5.38085416107674e-19	36.5699448087694
UACA	0.554749048028314	6.86632890730337	9.96118431481531	8.29167287485758e-21	5.49496071144208e-19	36.5452290187026
NECAP1	-0.911424468023258	9.38872252247191	-9.95953592984418	8.40018506467589e-21	5.54377358728921e-19	36.5324564635003
SERPINB6	0.686637225733066	7.82704027247191	9.95047964688386	9.02199998721086e-21	5.92821909404788e-19	36.4623048821825
PPARA	0.411002091001016	6.13518940168539	9.94998485026522	9.057260231711e-21	5.92821909404788e-19	36.4584731369459
STMN2	-1.12407308000504	11.1978456348315	-9.94330327689525	9.54702055342937e-21	6.22317056976616e-19	36.4067410260486
IDH3G	-0.664910793731043	7.29742157865169	-9.94034119040801	9.7724705035366e-21	6.33437220183767e-19	36.383813339004
JAZF1	-0.76000674898888	8.1332139241573	-9.94001953150446	9.79726854229529e-21	6.33437220183767e-19	36.3813238079102
BPTF	0.317739480283119	7.75977345224719	9.93412701000548	1.02627657257006e-20	6.60847323349266e-19	36.3357257442852
ADAM23	-0.594146355915067	7.81871516011236	-9.93061130921272	1.05508910592873e-20	6.76660977007921e-19	36.3085275019237
GABRA1	-1.1870993892821	8.87775131460674	-9.92687078451574	1.08662639430176e-20	6.94088064312025e-19	36.2795959532986
CUEDC1	0.655334173913045	8.07366279494382	9.91456628768678	1.19712084028041e-20	7.61608278586398e-19	36.1844688626585
PROSC	-0.56724920348837	8.67668147191011	-9.91135784617583	1.22772178969612e-20	7.7796474363015e-19	36.1596751258987
MOCS2	-0.501335618301314	6.60807952808989	-9.90437488441938	1.29703351524807e-20	8.18623732540501e-19	36.105728926067
AMER2	0.63049054916582	9.76173768258427	9.90085502208862	1.33343003525639e-20	8.38268960899321e-19	36.0785447485761
PLIN5	0.42980772067745	6.80013292696629	9.89055302886773	1.44588637552106e-20	9.05000852872843e-19	35.9990131788867
PIDD1	0.70796705687564	7.13825268539326	9.89010719007251	1.45096018536671e-20	9.05000852872843e-19	35.9955723579135
APOO	-0.879800318377153	8.36489496067416	-9.88414411540058	1.52054601492018e-20	9.44698608097873e-19	35.9495600066192
ST6GALNAC5	-0.969171335060662	7.86065045505618	-9.87949361782896	1.57710581610975e-20	9.76025992421229e-19	35.9136867392226
TM7SF2	-0.875219044489388	7.01148644382022	-9.87218705071348	1.67021618451833e-20	1.02964296181256e-18	35.8573443530909
EFEMP2	0.728407087462084	8.08173939325843	9.87022169532704	1.69617966436245e-20	1.04161148886814e-18	35.8421931618753
HMP19	-0.850546524519716	9.66592789325843	-9.86323009817147	1.79183328167432e-20	1.08872321957341e-18	35.7883079334883
SC5D	-0.646565667467133	8.51833589325843	-9.86308119988599	1.79392758460615e-20	1.08872321957341e-18	35.7871605901646
GAK	0.367997126263901	8.3757068258427	9.86258156764448	1.80097285010804e-20	1.08872321957341e-18	35.7833107206829
TSPAN7	-0.732755803842265	11.8521518567416	-9.86204631793774	1.80855083325191e-20	1.08872321957341e-18	35.7791865275999
PHF2	0.584818084302333	7.12152481741573	9.86180352423293	1.8119986978758e-20	1.08872321957341e-18	35.7773158015245
CLTC	-0.554893235844283	8.90880036516854	-9.86166503560437	1.81396826901574e-20	1.08872321957341e-18	35.7762487580795
REEP1	-0.732059118048547	9.76520959269663	-9.85237679296559	1.95103278621432e-20	1.16658558138116e-18	35.7047031410884
DTD1	-0.453470956648125	8.22168067134831	-9.84993256093806	1.98877951036604e-20	1.18470180196149e-18	35.6858820724697
POLR1B	0.424693168351873	7.19130525280899	9.84742103016942	2.02832081219036e-20	1.20374785514506e-18	35.6665455698206
NTPCR	-0.354620032103127	7.80392406741573	-9.83995998277446	2.15044900616579e-20	1.27148295327386e-18	35.6091189182933
C2orf80	-0.867508039812934	9.23287541853933	-9.83737591480839	2.1944269000799e-20	1.29267999428781e-18	35.5892355086353
LAMC1	0.431284101238624	8.38073933146067	9.83278099958616	2.2748437255832e-20	1.33510662197051e-18	35.5538867848495
GRTP1	0.789432336324568	5.6377213005618	9.83052761743934	2.31534319166201e-20	1.35387990674207e-18	35.5365549513495
PLCE1	0.445052468907988	6.82545609550562	9.82842724789106	2.3537368027548e-20	1.37128878563425e-18	35.5204020591049
PALLD	0.70128819780081	8.84641794662921	9.80681917398845	2.78733338070851e-20	1.61797581825434e-18	35.3543400941775
SV2B	-0.964764773761368	9.83490023033708	-9.80453605836955	2.83754255774992e-20	1.64113143203682e-18	35.3368061912207
RIN2	0.749942216001019	8.83248893820225	9.79445059658361	3.07029819884881e-20	1.76931495843081e-18	35.2593797987547
LAMA5	0.760433571916073	9.23621564606742	9.78969651206866	3.18649253147957e-20	1.82964489939287e-18	35.2228984429843
CHRM1	-1.00295100101112	7.48963142977528	-9.78689954685819	3.25688167379378e-20	1.86333464106799e-18	35.2014401704589
EEF1E1	-0.577415566986855	7.00391885393258	-9.78359149676098	3.34212752904142e-20	1.90525227058795e-18	35.1760654196697
DPP6	-0.489068428463098	8.32474287921348	-9.77811989437804	3.48801417732619e-20	1.98131662465618e-18	35.1341057565182
TBX3	0.497118452477249	5.81435727247191	9.77760835600297	3.50197197203775e-20	1.9821659863082e-18	35.1301836522495
CACNG3	-0.827048468655212	8.66259968258427	-9.76937280620527	3.73447150283865e-20	2.10626841321449e-18	35.0670557302768
SRSF12	-0.490096434529831	6.59148364325843	-9.76870674666016	3.75393155757347e-20	2.10976259445958e-18	35.0619515281261
FH	-0.553238247472207	9.19743301404494	-9.7669404289134	3.80602628052742e-20	2.13150873210523e-18	35.0484167093629
MTX2	-0.845318793478262	7.94533140730337	-9.75955830887057	4.03162956563617e-20	2.24993221899801e-18	34.9918647969559
VPS54	0.354018223078868	7.68855412359551	9.7585505625569	4.0634394992657e-20	2.25975542782591e-18	34.9841467104714
CHDH	0.461677034125377	7.02673256741573	9.75666316166719	4.12368780791753e-20	2.28527019459681e-18	34.9696927999425
MRPS30	-0.528096100859458	7.8797275	-9.74984439943126	4.3488336699378e-20	2.40167359445697e-18	34.9174874799874
KCNE4	0.757762802451984	6.10693796348315	9.74794933440273	4.41354450947482e-20	2.42897665824211e-18	34.9029823659354
UQCC1	-0.352670975227497	7.48382407303371	-9.74399289704272	4.55174178850042e-20	2.49639493607239e-18	34.8727044538605
MED13L	0.535090264534886	7.68351686797753	9.74006332672655	4.69325082750827e-20	2.56515994541303e-18	34.8426391912442
ACBD5	0.444902712714869	7.80766745505618	9.73700207436484	4.80650907846385e-20	2.61806598948519e-18	34.819222321038
MCL1	0.495531155207274	7.78896092977528	9.73236710916492	4.98317381728176e-20	2.70503001924459e-18	34.7837755415076
BLVRA	-0.411788118048536	8.34975741853933	-9.72825226588226	5.14540582628201e-20	2.78359454649712e-18	34.7523146889082
AP2S1	-0.538557078741158	9.43832294662921	-9.7234204508934	5.3426079255975e-20	2.8804806459874e-18	34.7153819337009
PCF11	0.352761661526788	8.1185850252809	9.72219078379268	5.39398073784924e-20	2.89835350119906e-18	34.7059844741941
BAZ1A	0.632774748483321	6.52354539044944	9.72088444232885	5.44909401463784e-20	2.91810910110488e-18	34.6960018031498
FAR2	-0.707239675682501	6.72659025280899	-9.71455939816389	5.72394790540061e-20	3.0540741142488e-18	34.6476787169084
ACTR10	-0.700402423660266	9.15317466573034	-9.71416823766898	5.74139050713858e-20	3.0540741142488e-18	34.6446908658076
HAUS2	0.719945867163803	9.68374705617978	9.70998799449302	5.93112208760492e-20	3.14448322677854e-18	34.6127647448149
CEP85L	0.493482541835196	7.74991983426966	9.70369266535118	6.22865631422765e-20	3.29125510557445e-18	34.5646999685448
SLC25A4	-0.727287413043472	8.96158139044944	-9.70171394307891	6.32520097890698e-20	3.33120270097734e-18	34.5495961866227
FMNL2	0.512833200581392	9.92543478089888	9.69955017224237	6.43247509487221e-20	3.37651869253936e-18	34.5330819612881
WWC3	0.570150404448936	7.99405519382023	9.69867331444485	6.47645980361911e-20	3.38842411765006e-18	34.5263902604346
LRP6	0.362918061678463	7.18610559831461	9.69482294526744	6.67316104838726e-20	3.47988939260982e-18	34.4970105077036
FAM181B	0.655128811299289	7.96148412921348	9.69031868410592	6.91080333100441e-20	3.59203682939951e-18	34.4626499337435
CCNH	-0.549745113624878	7.81599515168539	-9.68672555519835	7.10638157671576e-20	3.68166120448418e-18	34.4352465629915
KCNIP4	-0.605541861097068	8.04115326123596	-9.68419854909412	7.24720999903752e-20	3.74243100761986e-18	34.4159776347855
TPI1	-0.586671706395347	9.74833175280899	-9.68336282425383	7.29439116243881e-20	3.75460490092522e-18	34.4096057099637
NPTX2	-1.02001488877654	8.78035392134831	-9.67231561457181	7.94747381639449e-20	4.07756680805659e-18	34.3254071780808
LATS2	0.805792808771493	6.72143928089888	9.66979914964176	8.10417322053389e-20	4.14459405378108e-18	34.3062352757736
KLF6	0.534514064838215	8.34825295224719	9.6674022337379	8.25627824807319e-20	4.20884953639757e-18	34.2879768758514
ALMS1	0.483055588978764	7.45974023314607	9.66033575970424	8.72139224022705e-20	4.43174899619205e-18	34.2341637116213
NR2F1	0.62009207330637	10.2299067359551	9.65869885624564	8.8327893362889e-20	4.47406096795143e-18	34.2217015165821
PPT1	-0.401017114762393	10.8729750702247	-9.64722284529266	9.65443543414022e-20	4.87073425420931e-18	34.1343661791093
CEBPD	0.769352153943373	9.6911283258427	9.64691942978804	9.67715827934702e-20	4.87073425420931e-18	34.1320579349001
PSMB2	-0.411549416835186	8.30848487359551	-9.64215776007442	1.00407921663288e-19	5.03781701594509e-18	34.095838931123
NBPF1	0.35394406610212	8.01359445224719	9.64079160709416	1.01476019447978e-19	5.07539650729586e-18	34.0854494043374
GLUL	0.619574781850352	8.7547811741573	9.63317057102963	1.07644573784327e-19	5.36704371799286e-18	34.0275076242195
C11orf1	-0.524944146739128	6.46737255337079	-9.62418951134675	1.15393045750891e-19	5.73539497708725e-18	33.9592602442602
RAB31	0.775514560793727	10.5813776516854	9.61360665361815	1.25236385633009e-19	6.20214775033632e-18	33.8788887058276
RALGDS	0.571175531723964	8.08481375	9.61326903799741	1.25563758290367e-19	6.20214775033632e-18	33.8763255381366
FRYL	0.326567462082918	7.34067825842697	9.61129213844243	1.27497795272316e-19	6.27818090961669e-18	33.8613180376087
PAK1	-0.871357759226489	9.23903287359551	-9.60861045607305	1.3016866040127e-19	6.38991525827841e-18	33.8409631252521
TM2D2	-0.694798032987861	8.20148916011236	-9.60394496245402	1.34948302759807e-19	6.6041623242915e-18	33.8055583479776
ZDHHC23	-0.674249294362991	7.66097178089888	-9.60000524572554	1.39119741820958e-19	6.76944348284785e-18	33.7756691118258
TAGLN3	-0.808075494565227	9.24614975280899	-9.59987306569568	1.3926189276073e-19	6.76944348284785e-18	33.7746664338522
SYNJ1	-0.64353180447422	8.4382082247191	-9.59955691113452	1.39602481130091e-19	6.76944348284785e-18	33.7722682133448
AGAP2	-0.431009411526795	6.39306131741573	-9.59869399128369	1.40536303704857e-19	6.79401188579254e-18	33.7657226893027
TMCC3	0.513634952982811	6.84296546629214	9.5975728464852	1.41758832145175e-19	6.83234613717883e-18	33.7572189634812
PPFIA1	0.408323544615778	7.92195361235955	9.59558315849742	1.439544825828e-19	6.9172085966146e-18	33.742128899372
TXNDC9	-0.605922879929225	7.24780020224719	-9.59408777201176	1.45626844659736e-19	6.97649085636475e-18	33.7307888976252
NDUFB5	-0.646408287917083	10.3461096657303	-9.59345382277531	1.46341625832736e-19	6.98968035696596e-18	33.725981768675
RNF34	-0.314600776541964	7.72701275842697	-9.59206764830251	1.47916695789445e-19	7.04375762434468e-18	33.7154712958471
WWC1	0.451642851617793	7.8149793258427	9.5893936375516	1.51002771726439e-19	7.16925099793736e-18	33.6951985135069
ACOT7	-0.631678366911022	7.74276701123596	-9.57925831581772	1.63291029688367e-19	7.72959472379011e-18	33.618388694078
KIAA0930	0.515664278564206	8.45937900561798	9.57682489864358	1.66386079608144e-19	7.85273173936952e-18	33.5999543461295
PSMG1	-0.772828205636999	7.54938927247191	-9.57380786948579	1.70304353754247e-19	8.01387794811034e-18	33.5771026843045
ITPRIP	0.669786373230543	6.82001408146067	9.56808518810075	1.77989736748961e-19	8.35081641000658e-18	33.533769479453
MT1E	0.68702646827604	9.45487540168539	9.56566157378673	1.81347400134874e-19	8.48332470336815e-18	33.5154220355848
C4orf3	0.491630563574329	10.2220486320225	9.56412477375043	1.83508957352345e-19	8.559266764484e-18	33.5037894487589
PLCG1	0.451503353387262	8.21464136516854	9.54398398728769	2.14315804343635e-19	9.96693821077634e-18	33.3514388610682
MT1F	0.925414258088974	10.7991687078652	9.53530483275966	2.29124722893605e-19	1.06133371721374e-17	33.2858459329888
SEC61G	-0.606620130687563	8.72405133707865	-9.53506406038904	2.29549700547957e-19	1.06133371721374e-17	33.2840267940538
KCNV1	-0.78133855839231	6.88448998876405	-9.52892247957401	2.40658333798153e-19	1.1081924631044e-17	33.2376337178238
SLC38A2	0.695046072674415	10.2979195983146	9.52869600015197	2.41078020895393e-19	1.1081924631044e-17	33.23592324699
NFS1	-0.332290132836198	6.86252224157303	-9.52632141982662	2.4552229189627e-19	1.125369467611e-17	33.2179908389803
EMX2OS	0.567490461198187	7.68491718820225	9.51918766951604	2.593686263574e-19	1.18541896615358e-17	33.1641339871517
FGR	0.933694436678461	6.70916186235955	9.51622457897547	2.65345084190885e-19	1.20618803449596e-17	33.1417709288056
MOB4	-0.50092450202224	8.2839596488764	-9.51618314281427	2.65429620920205e-19	1.20618803449596e-17	33.1414582308399
RUNDC1	-0.53351809757331	8.30502898595506	-9.5121163390064	2.73857917175879e-19	1.24094306914027e-17	33.1107720358575
EMC4	-0.611903367416581	9.04430847191011	-9.51140976838025	2.75349094107959e-19	1.24415549482588e-17	33.1054413802264
SLTM	0.525912076845302	8.91241371348315	9.50133083252751	2.97518188989374e-19	1.34051750591388e-17	33.0294274425182
ANXA6	-0.69171293528817	7.26684462359551	-9.49719311130313	3.07123941201049e-19	1.37988878101771e-17	32.9982352110138
MAL2	-1.19984380371587	8.24014991853933	-9.49117252943303	3.21652798423588e-19	1.44109514335977e-17	32.9528634805473
RBPJ	0.361372944135489	8.1277715505618	9.49000138933737	3.24557210046726e-19	1.45002315331269e-17	32.9440396389897
FOXP1-IT1	0.717185484833164	7.72618562078652	9.48685455154262	3.32490835549089e-19	1.48130720991828e-17	32.9203333097991
UHRF1	0.925142741658237	6.23017179213483	9.48339705691191	3.41429618653929e-19	1.51688214656166e-17	32.8942920895315
VGLL4	0.504040894843268	9.45671854775281	9.48188165522238	3.4542219881657e-19	1.53034542400489e-17	32.8828801444765
CEBPB	0.725843032987868	9.95960832022472	9.4807510161437	3.48431194537512e-19	1.53938837475531e-17	32.874366416973
NAP1L5	-0.86976520841759	10.3054012106742	-9.47788623074725	3.56172226871024e-19	1.56569097886827e-17	32.8527972566113
OPA1	-0.4829721627907	8.2350563511236	-9.47781991287937	3.56353432474261e-19	1.56569097886827e-17	32.8522979910318
ERICH3	-1.10044119337716	8.38907260674157	-9.47662868914298	3.59623927269384e-19	1.57570759317343e-17	32.8433303707366
BEX4	-0.722740617542975	8.89337397191011	-9.47623196793027	3.60719717853755e-19	1.57616678913845e-17	32.8403439734945
CA10	-0.772559147244696	8.43897719101124	-9.47083995824022	3.75945683589666e-19	1.63819619109415e-17	32.7997619589836
C16orf45	-0.49230825341254	8.75958959550562	-9.46477903426742	3.93822661922086e-19	1.71140695023792e-17	32.7541619521091
KCNF1	-0.57159082381194	8.4006465	-9.46309633867746	3.98933703753554e-19	1.72889388506819e-17	32.74150510709
MYO10	0.736935014787667	9.35064953370786	9.45881327121897	4.12241969802455e-19	1.78171427437719e-17	32.7092949413261
RHOU	0.682388867669369	9.5758908988764	9.4431064401028	4.64925095552728e-19	2.0039657573892e-17	32.5912487714798
INO80D	0.312700421764413	7.37899830898876	9.44260739738831	4.66704141680073e-19	2.00619712795177e-17	32.5875000949716
DVL2	0.431514600733061	7.30281014044944	9.44166315538512	4.7008878265945e-19	2.01529975423141e-17	32.5804075243379
KPNA1	-0.409280259226493	8.08935569662921	-9.43883577667586	4.80369828967764e-19	2.0538392821861e-17	32.5591725205643
ME3	-0.50858669021739	6.95071896910112	-9.43694300677435	4.87376725031392e-19	2.07821094145423e-17	32.5449590190123
SASH1	0.728136810161779	9.96141511797753	9.42080375186692	5.51391980317808e-19	2.34489022645849e-17	32.4238329320355
TBC1D7	-0.70305156370071	7.10805151123596	-9.4128996194461	5.85718799631987e-19	2.48422866883913e-17	32.3645573725338
UBR5	0.345926627906969	8.72889166011236	9.4086105729618	6.05224305307111e-19	2.56013100423128e-17	32.3324049935672
TRPS1	0.479179898887762	7.5944728988764	9.40220251861815	6.35573026006415e-19	2.68137638690505e-17	32.2843841262522
APLP2	-0.410957467012144	8.15541751123595	-9.40047642100208	6.44002786587153e-19	2.706852790869e-17	32.2714524118554
COPS3	-0.728065465242675	8.72094688483146	-9.40027055798155	6.45015534573624e-19	2.706852790869e-17	32.2699102064433
SMAP2	-0.4645480299545	9.04811798314607	-9.39648921267344	6.63901468461965e-19	2.77877706733883e-17	32.241586196039
POU3F2	0.533082099974719	7.64076546348315	9.39127612179609	6.90840573637299e-19	2.88394207971161e-17	32.2025490127057
NMNAT2	-0.556324504550056	7.81881006179775	-9.3900728884436	6.97210787598315e-19	2.90291559600817e-17	32.1935406961892
PPEF1	-1.04320187221941	6.1436593005618	-9.38337791825296	7.33734249813739e-19	3.04700867970954e-17	32.143429788184
PPP2CA	-0.604442571916072	9.85108541573034	-9.38069388740053	7.48903881406617e-19	3.10190526921152e-17	32.1233462504061
FHL2	-0.700131034504553	7.3803835505618	-9.37966351115275	7.54809641980007e-19	3.11824606641351e-17	32.1156372748482
SGIP1	-0.937969918225482	8.65996022191011	-9.37910132148106	7.58051371236267e-19	3.12352514495151e-17	32.1114313506594
TGIF2	0.55277849949444	6.11263691573034	9.37099035214969	8.06387381579894e-19	3.31410628011065e-17	32.0507674866201
C9orf64	0.732992602376127	8.66202378932584	9.36804055573323	8.24713990137607e-19	3.3806896941079e-17	32.0287131214445
TMEM163	-0.545432341001013	7.65739029494382	-9.36722946112411	8.29825196456374e-19	3.39289710787626e-17	32.0226496497444
TUBG1	-0.605480490394335	7.50299871348315	-9.36627530308756	8.35878162835621e-19	3.40888261023091e-17	32.0155170899851
GGA3	0.483583781850355	7.67973269101124	9.365641820576	8.3992100091053e-19	3.41660959577544e-17	32.0107818991387
MOB3C	0.534133656850354	6.54236009269663	9.36521078799064	8.42682899347758e-19	3.41909987605257e-17	32.0075601031182
PREP	-0.591728191986855	7.52382156741573	-9.36057356040434	8.72972278383233e-19	3.53298322841866e-17	31.9729043545576
ASCL1	0.71563640128918	8.45293691853933	9.35251999170957	9.28163883780757e-19	3.74681385064288e-17	31.9127416811869
ZNF562	0.452745162158753	7.99030654775281	9.35123679419599	9.37271758103129e-19	3.7740018512988e-17	31.9031586900586
TRMT10C	-0.789347053842261	7.68176694662921	-9.3497849846354	9.47683312984699e-19	3.79679529125312e-17	31.8923174547014
CHCHD2	-0.571574577477248	10.8634602865169	-9.3497817217833	9.4770684101068e-19	3.79679529125312e-17	31.8922930908441
BCL2	0.493000466885747	7.37844015449438	9.34781954102546	9.61961324557655e-19	3.84421981585163e-17	31.8776423352905
DDIT4L	0.953723714231555	8.20394481741573	9.34497628145337	9.82994570505087e-19	3.91842823154973e-17	31.8564162503261
FAM162A	-0.568696240773509	8.32094105337079	-9.34253659265344	1.00140550948858e-18	3.98183865710397e-17	31.8382061038075
CABYR	-0.472322876769471	6.6794329241573	-9.3419249059171	1.00607492579331e-18	3.99042935030988e-17	31.8336408482819
LRRC32	1.02679898420121	7.22986641853933	9.33703879603071	1.04415730603239e-18	4.13117461503613e-17	31.7971804192122
SYDE1	0.47189837146108	6.5910275	9.33157603644868	1.08842860151229e-18	4.28983265588046e-17	31.7564306959753
INPPL1	0.775333882709809	7.75745508146067	9.33142815872741	1.08965255767099e-18	4.28983265588046e-17	31.7553277960048
LMBRD2	-0.642122483695653	8.12563121910112	-9.32234356999086	1.16752077445517e-18	4.58504146116284e-17	31.6875935672609
LRRC49	-0.64025045399393	8.73312516292135	-9.31906648349308	1.19694404815129e-18	4.68901356794244e-17	31.6631696130896
KIAA0513	-0.581967487487361	9.72638587359551	-9.31254859812313	1.25766783979662e-18	4.91479287271874e-17	31.6146076692017
HMGCLL1	-0.557641154828109	6.37446251685393	-9.30847009887009	1.29720884753376e-18	5.05688890196677e-17	31.5842310457953
NKX2-2	0.916753439838224	7.64037787640449	9.30684556261394	1.31329982977331e-18	5.10709872678351e-17	31.5721337698039
RNF216	0.320713519969667	7.21337265449438	9.30554034480913	1.32637123784506e-18	5.14534988729895e-17	31.5624152622992
POGK	0.473821522497474	8.57917800561798	9.29756350525349	1.40910767636098e-18	5.45300671350885e-17	31.5030386305193
PCED1A	0.4201233437816	7.76288229775281	9.29549186436644	1.43141928057972e-18	5.52590380039332e-17	31.4876231781605
RPA3	-1.13647576263903	7.00925339325843	-9.29489307787517	1.43793323323507e-18	5.53760970329388e-17	31.4831678901083
SMYD3	-0.819586923154698	7.64728776404494	-9.29332322415477	1.455150911763e-18	5.59038049555328e-17	31.4714881788193
MTMR10	0.565318389408493	7.96561806179775	9.29072947360161	1.48404739614119e-18	5.68765634593389e-17	31.4521933098634
ENO2	-0.699817548028305	10.7406758679775	-9.2898133958573	1.4943886268041e-18	5.71352190127865e-17	31.4453794067226
NRXN3	-0.759158386248734	7.69998200842697	-9.28817823820773	1.51302516839449e-18	5.77090295043511e-17	31.4332179137189
CRCP	0.39307156016178	7.7540898258427	9.27423895246907	1.68154538572417e-18	6.39832042103896e-17	31.329597441366
LSM14A	0.292448968655213	9.29843721348315	9.26947111879482	1.74335625682973e-18	6.61768049281072e-17	31.2941766058475
KIF1C	0.764800085439838	7.05211645505618	9.26814439523787	1.7609532067208e-18	6.66856208402245e-17	31.2843221891344
PPP1R11	-0.491685008594549	8.97327288483146	-9.26764921082207	1.76756610424261e-18	6.67770519904482e-17	31.2806443615568
ELF1	0.72522887424166	6.87732765730337	9.26503290349264	1.80291623566137e-18	6.7951143905673e-17	31.261214549928
CASP6	0.533233271865512	6.40542904494382	9.2602772649845	1.86897629578663e-18	7.01608692859135e-17	31.2259057447235
MEGF10	0.700075610717892	9.44771538483146	9.26017885466867	1.87036834814381e-18	7.01608692859135e-17	31.2251752026888
SNX10	-0.811932774898885	8.44187981741573	-9.25867698877025	1.89174083541396e-18	7.07956187935508e-17	31.2140267964883
UQCRFS1	-0.670979930990898	9.7963115758427	-9.25137683100135	1.99912563707103e-18	7.46387165671706e-17	31.159853217581
MAX	0.327984152300307	7.66144998033708	9.2509748331339	2.00521148662553e-18	7.4690605842574e-17	31.1568708004165
SUN2	0.654495017947415	10.4758518820225	9.24637397256868	2.07618585224852e-18	7.71535887383474e-17	31.1227427258588
ZNHIT6	0.411095131319517	8.33412995505618	9.2359874521515	2.24570103905688e-18	8.32584499445216e-17	31.0457362796011
NDUFV1	-0.613118325581395	8.51057870786517	-9.23498184652608	2.26282439123142e-18	8.36981905640364e-17	31.0382834614394
ZC3H12C	0.625170089105163	7.99640050280899	9.23027520451206	2.34470522544816e-18	8.65256069855056e-17	31.0034078694303
CCDC85C	0.404898741152679	6.98152405898876	9.22920735930426	2.36368741959932e-18	8.7024186131313e-17	30.9954967967977
TAF4	0.435870119186045	7.83101369101124	9.22597204421659	2.42213397876343e-18	8.89700714370261e-17	30.9715315724644
FOXD1	1.11532966974216	6.07113758988764	9.22291448071572	2.4786854786068e-18	9.08375404083897e-17	30.9488877647084
VDAC1	-0.713369375252784	9.21340182022472	-9.21897860170057	2.55341290065552e-18	9.33609935285658e-17	30.9197460855243
UBQLN4	0.450758127780587	9.33907165168539	9.21244314111942	2.68246092821979e-18	9.78544519801277e-17	30.8713737067764
CXCR4	0.734628621461069	6.33393216292135	9.21158777473912	2.69982242944235e-18	9.82624158816488e-17	30.8650442514984
RANBP1	-0.564920758847324	7.45578803651685	-9.20816999168313	2.77031257692458e-18	1.00597766063894e-16	30.8397572874223
KIAA1551	0.383111792467139	7.67681793539326	9.2042423179793	2.85357456438919e-18	1.03385201472916e-16	30.8107049534775
SLC39A10	-1.05770807280081	9.15440428932584	-9.20303377846286	2.87968980150368e-18	1.04094241574809e-16	30.8017671270901
GOT2	-0.644002516051575	9.96598442977528	-9.1901158989591	3.17407004348178e-18	1.14475247259813e-16	30.7062773350532
CRMP1	-0.614745973963603	8.25093814325843	-9.18977171625731	3.1823085063757e-18	1.14512707678519e-16	30.703734244928
NIF3L1	-0.682082414433761	8.51584762640449	-9.18483125304705	3.30292766893224e-18	1.18584795878933e-16	30.6672367230028
RSF1	0.380600341885744	8.32144320786517	9.18416676616011	3.31949283953298e-18	1.18911111740477e-16	30.662328769799
TNFRSF10D	0.537952218402425	5.97034712078652	9.18126234495332	3.39286999367286e-18	1.21141309525419e-16	30.6408790541854
VPS35	-0.623030402805865	10.0883993792135	-9.18110136866966	3.39698359310511e-18	1.21141309525419e-16	30.639690335447
ARHGEF10	0.516668906344796	8.47106554213483	9.17260700564788	3.62120930288907e-18	1.28590127074088e-16	30.5769825246371
RTN4IP1	-0.940900422143572	6.47286905617978	-9.17257690653816	3.62202935738394e-18	1.28590127074088e-16	30.5767603881483
ELF2	0.363205991405464	7.37940841011236	9.16763439963957	3.75921625544772e-18	1.33163328603332e-16	30.5402899647264
PTH1R	0.710345349342769	7.57929676404494	9.16445929303995	3.85005078205289e-18	1.3586742377022e-16	30.5168674767074
GLS2	-0.644870830763398	6.67742621348315	-9.16436994720484	3.85263804592073e-18	1.3586742377022e-16	30.5162084527223
SEMA4F	-0.411671776541962	7.30191198033708	-9.15805694221099	4.03988004983446e-18	1.4215551370048e-16	30.4696531428764
TLN2	-0.563322195525798	8.66189928932584	-9.15728207584953	4.06347519750423e-18	1.42670139108841e-16	30.4639402514618
ZCCHC12	-0.86441755674924	8.20892383988764	-9.15482346504706	4.13924947155039e-18	1.45010490848038e-16	30.4458155231632
NFATC4	0.448739665950454	6.33251398314607	9.15036752946584	4.2801680128929e-18	1.49617741197938e-16	30.4129743158263
TSPYL5	-0.615685252654199	8.22597169662921	-9.14748339295162	4.37390315387783e-18	1.52382493678742e-16	30.3917228843367
XAF1	0.810056345045508	7.95524601685393	9.14734590957115	4.3784218554659e-18	1.52382493678742e-16	30.3907099573013
ANGPT1	0.543257044994938	6.45814451685393	9.14256536652759	4.53845624871434e-18	1.57607307065069e-16	30.3554945379991
MICU1	-0.514346569009101	8.31364601123595	-9.13324812566182	4.86720827343219e-18	1.68655659235161e-16	30.2868927553229
MAP2K4	-0.711666263018197	8.71716010955056	-9.12582416693315	5.14596422574059e-18	1.77927306544357e-16	30.23226205575
CFLAR	0.481452475480282	7.83036006460674	9.12399670769774	5.21697438102309e-18	1.7999127446892e-16	30.2188185572751
PREX1	0.593999104777556	7.7753235	9.12281726071744	5.26331934915901e-18	1.81197173697779e-16	30.2101429757803
ATP5L	-0.460528086450957	9.37086407303371	-9.11567056958466	5.55299677232306e-18	1.90756832967167e-16	30.1575894253431
SLC12A7	0.609762346941359	7.17861324719101	9.11520809936658	5.57227730275881e-18	1.91006617457713e-16	30.1541895090964
DDX27	0.699464659125374	8.92299153651685	9.11132816963873	5.73666826429523e-18	1.96218728480894e-16	30.1256698717177
RWDD2A	-0.466579127148632	7.55962385955056	-9.1073300117416	5.91109756466641e-18	2.01751087480728e-16	30.0962890906494
TSPAN31	0.56391258771486	9.03333217696629	9.10673640556462	5.93743938155312e-18	2.02216217052682e-16	30.0919276123174
CITED1	-0.720389701213352	6.51670366853933	-9.10573747748437	5.98203061995656e-18	2.03299566261558e-16	30.0845884599253
UBE2V2	-0.455004201086953	7.83632003932584	-9.10300454062404	6.10572984365469e-18	2.07061051520955e-16	30.0645120568279
SLC6A12	0.946762615899899	7.81676887078652	9.09713453649425	6.3800559898191e-18	2.15903809612921e-16	30.0214031537485
AKIRIN2	-0.543648407608695	7.88519218258427	-9.09673160128283	6.39932845398738e-18	2.16096218812461e-16	30.0184446605511
ACSS1	0.621030145222448	7.71163264606742	9.07966728430535	7.27071291825524e-18	2.45001459671291e-16	29.8932273693294
MED14	-0.253092228387258	6.62810870505618	-9.07930238252303	7.29057679426181e-18	2.45151424762651e-16	29.8905513354978
DOCK6	0.499933418731036	6.25352721629213	9.07861912576045	7.32791546452629e-18	2.45887121230571e-16	29.8855408026666
SLC30A3	-1.10755181092012	8.30527975842697	-9.07764282590284	7.38159748392776e-18	2.4716696417236e-16	29.8783817026472
KTN1	0.495519058897878	10.0191826544944	9.07264012558554	7.66284762394112e-18	2.56045360207528e-16	29.8417049892101
SAFB2	0.475584293857432	9.59137610674157	9.07083586672242	7.76686699795263e-18	2.58976980298609e-16	29.828480373307
IL17RB	0.759968015798789	8.41229063202247	9.06979692495303	7.82739785092114e-18	2.60449294600211e-16	29.8208660217926
NUDT7	-0.518237714610715	6.54754008988764	-9.06798881801251	7.93385870053343e-18	2.63440548292243e-16	29.8076157968208
DGUOK	-0.338287002654203	8.22249082303371	-9.06626353165556	8.0367806037847e-18	2.66302073964991e-16	29.7949740389256
ALDOA	-0.696574468402424	9.19193934550562	-9.06330168684326	8.21656402786215e-18	2.71693245037729e-16	29.7732751033577
ASPRV1	0.499916120702735	6.97668159550562	9.05818963486133	8.53628886666803e-18	2.81679822457168e-16	29.7358338422857
STAT2	0.412231395348828	9.43585077247191	9.05500289857898	8.74180501089808e-18	2.8786420020359e-16	29.7125005009295
TMEM216	0.524236752148632	8.07391671067416	9.05331555328266	8.85260161172971e-18	2.90910389740828e-16	29.7001478075788
LDHA	-0.807556666456019	10.1910182134831	-9.05271523787238	8.8923549873361e-18	2.91614239326971e-16	29.6957533744791
EML3	0.663618223205267	7.76921018258427	9.05056177006426	9.03642045503028e-18	2.95728945138388e-16	29.6799910446276
ARHGEF9	-0.583242091632962	7.41801976966292	-9.0456804188253	9.37159955475786e-18	3.06068359175408e-16	29.644270635292
SYN2	-0.847888792972704	9.30754616853933	-9.04445271632652	9.45782110968861e-18	3.08251321208191e-16	29.6352885392398
CNNM3	0.576995150530847	7.32708115449438	9.04120363682961	9.68981566162601e-18	3.15166703677222e-16	29.6115213640509
C3orf14	-0.499480677704757	8.19548400561798	-9.03233802654227	1.03519297669509e-17	3.36015189680314e-16	29.546696218133
PDK3	-0.555482570146612	8.7019704747191	-9.03177808599753	1.03952218842272e-17	3.3673320584243e-16	29.5426032839999
ELAVL3	0.739518443250759	9.04400971910112	9.02861360471803	1.06432790682125e-17	3.44067791829106e-16	29.5194752241349
TRIP10	0.661975227755306	6.2388291741573	9.02765976608469	1.07191925594866e-17	3.45818981051997e-16	29.5125049565752
PARP10	0.55953978475733	6.89398947191011	9.02623483335336	1.08335997742233e-17	3.48802438074943e-16	29.5020929843365
SPECC1L	0.375819000884729	8.90823434831461	9.02324235190238	1.10778184693831e-17	3.55944854051592e-16	29.4802303037015
RASEF	0.760901825960563	8.15189851966292	9.01850923527294	1.14752754834731e-17	3.67972291460968e-16	29.44566006096
CEP41	-0.488748395348834	7.22333961516854	-9.01764773758232	1.15491238256601e-17	3.69595200094816e-16	29.4393689874516
GPR4	0.72849403551567	6.59006487921348	9.01133211355598	1.21050781820157e-17	3.86608972861366e-16	29.3932607716947
ANKDD1A	0.598659444767451	9.23879266853933	9.00893968843738	1.23225358290806e-17	3.92765395514081e-16	29.3757997944809
KDSR	0.363953020601611	8.20966856741573	9.00439718699857	1.27461298658887e-17	4.05454391033918e-16	29.3426546314063
TOMM20	-0.715295621208293	10.5355705870787	-9.00125782420814	1.30472795983963e-17	4.14205552919148e-16	29.3197538617154
NAV3	-0.613017729145604	7.75763480617977	-8.99921256535823	1.32472570914604e-17	4.19716382549158e-16	29.3048369760656
PRKX	0.808438707406472	6.47990204494382	8.99423474264346	1.37467502195846e-17	4.34676068076528e-16	29.2685406530093
SLC9A6	-0.630962561931236	9.13669163483146	-8.99210486097623	1.39661295286706e-17	4.40736686812512e-16	29.2530142573992
ADARB1	-0.450414667340747	7.63083914044944	-8.99046012849208	1.41379087210908e-17	4.45274135067225e-16	29.2410260835059
GLO1	-0.643385462082909	9.62393286235955	-8.98168295178557	1.50906309583291e-17	4.74340880221789e-16	29.1770741085988
MKNK2	0.771982942618806	9.07509771629213	8.98061698599618	1.52105847378252e-17	4.77168343698443e-16	29.1693099855061
EMX2	0.820888607810915	8.59582743539326	8.97336078086402	1.60526151898515e-17	5.02592213768874e-16	29.1164737642611
DLG3	-0.404218371966632	7.04353634831461	-8.96585495322434	1.69722137448316e-17	5.30339999236831e-16	29.0618482752838
GUCD1	0.640645728387251	8.12314509550562	8.96379183647094	1.72340018878972e-17	5.3746431377844e-16	29.0468384984968
TMEM150A	0.621963054726996	7.41619154494382	8.96046682891679	1.76643553639499e-17	5.49807381729205e-16	29.0226526906244
NEUROD6	-0.935342675429729	7.24856723314607	-8.95957672019543	1.77813571145734e-17	5.51869195169725e-16	29.0161790814746
SPRYD7	-0.557086080257842	7.46723518258427	-8.95943547679348	1.77999935317239e-17	5.51869195169725e-16	29.0151518796301
CTDSP1	0.662730223963602	7.11945170505618	8.95807678174626	1.79802584898237e-17	5.56373562802813e-16	29.005271204162
KAT2A	0.410124125126389	9.51811334831461	8.9536811619243	1.85759298722416e-17	5.73689640034958e-16	28.9733119544415
PARP9	0.544413860085947	6.84772308988764	8.95175129198216	1.88435933063749e-17	5.80828200654832e-16	28.9592835753895
MTHFD1	-0.401353596309406	7.56038479213483	-8.9488322403859	1.92557289247369e-17	5.9238369158209e-16	28.9380683908123
S100PBP	0.489109560667345	7.60912301966292	8.94826749650956	1.93364890319927e-17	5.93719803192747e-16	28.9339644310664
PSMD14	-0.569932799292227	9.67353899719101	-8.94752212674478	1.94435931459156e-17	5.95858090531381e-16	28.9285481247721
CREBRF	0.334909511501522	8.66643470505618	8.94203868010773	2.02497993855578e-17	6.193712677448e-16	28.8887108729037
RRAGB	-1.03873561147623	6.75927537359551	-8.93823163164801	2.08289242700836e-17	6.35861881987868e-16	28.8610617528221
GPN1	-0.480778718528818	8.10605564606742	-8.9369378120172	2.10294510581767e-17	6.40753676399043e-16	28.851666939391
VASP	0.718078920753288	6.32469137921348	8.93434858043459	2.14365127938184e-17	6.51907716989831e-16	28.8328683379761
LCMT1	-0.397267513397376	8.94215059550562	-8.93380565964514	2.15228521307497e-17	6.53284280800715e-16	28.8289270072439
ATP5H	-0.527870357178974	10.1249558567416	-8.93149889983033	2.18935482798515e-17	6.63270257887692e-16	28.8121827887451
CACFD1	0.551440345298277	7.05542773314607	8.92668336709186	2.26879107689781e-17	6.8602893684524e-16	28.7772368220974
PAQR8	0.637067365015168	10.4571230926966	8.92414114049792	2.31187209264785e-17	6.97729139156812e-16	28.7587928916346
DBT	0.564911116405457	8.24933899719101	8.92341082830241	2.3243972545174e-17	6.995432048888e-16	28.7534950708793
FKBP1B	-0.57520385262892	8.66314903370787	-8.9232781830316	2.32667937998224e-17	6.995432048888e-16	28.7525328668851
TRIM8	0.491239237487362	9.48439737359551	8.91939332681769	2.39451077336272e-17	7.18579129251585e-16	28.7243562861615
TJP1	0.59665990634479	10.1592007050562	8.91701322629358	2.43703244851353e-17	7.2934547309654e-16	28.7070974367573
RNF135	0.637874378665321	6.68016849157303	8.91687312682553	2.43955857709751e-17	7.2934547309654e-16	28.7060816230539
PITHD1	-0.623937512133477	9.42021312921348	-8.91520957554742	2.46975301629225e-17	7.36987274373889e-16	28.6940205517852
CMSS1	-0.528939677072795	7.79113791292135	-8.91361187937707	2.4991005856756e-17	7.44348217512556e-16	28.6824382881894
FBXL2	-0.63038309428716	8.73556329775281	-8.91306561395884	2.50921380353854e-17	7.45963468136084e-16	28.6784785197585
SNCA	-0.729295197548032	8.98025293820225	-8.89305785190341	2.90892378514507e-17	8.63179716468888e-16	28.5335525794459
PFDN1	-0.69399214635996	8.0608261741573	-8.8918992831824	2.93391058748456e-17	8.68501603504036e-16	28.5251668496524
CAPRIN2	-0.58038899039434	8.23051935393258	-8.89172075719379	2.93777970880334e-17	8.68501603504036e-16	28.5238747389396
HVCN1	0.779098332027295	6.71287336235955	8.88836382182227	3.01148155734282e-17	8.88638481809601e-16	28.4995814516646
RAPGEF3	0.922450139408496	7.20001051123595	8.88627070760597	3.05836010165609e-17	9.00800322534077e-16	28.4844370733378
MLIP	-0.78627624254297	7.03061508426966	-8.8852359160111	3.08180217095161e-17	9.05084588220566e-16	28.4769508507845
PSMD12	-0.436261444893834	7.41802354494382	-8.88512668697901	3.08428699663971e-17	9.05084588220566e-16	28.4761606633535
GSS	-0.433457754802832	7.65705231179775	-8.8825954815429	3.14242793032444e-17	9.20447812740521e-16	28.457851086312
TTC19	-0.544068882709809	9.24293814325843	-8.88126261203205	3.17347851473527e-17	9.26143303615684e-16	28.448211056777
LDLRAP1	0.561551929727001	6.82673406741573	8.88126090853055	3.17351839340174e-17	9.26143303615684e-16	28.4481987367273
FRMD8	0.328857687815982	7.08655734269663	8.87721862568362	3.2695593948424e-17	9.52423849358395e-16	28.4189684142183
ATP11C	0.602862091253792	6.35947391011236	8.87585358386744	3.30263745022942e-17	9.60300706506379e-16	28.4090995187433
PRPS1	-0.494427762512644	7.98736175842697	-8.87412061639349	3.34510911357034e-17	9.70875190717815e-16	28.3965720111498
CHMP4B	-0.548309518200194	8.76398034831461	-8.86989360302112	3.45098773122983e-17	9.99780689712395e-16	28.3660217548639
PFKFB3	0.676289270475227	10.9904857050562	8.86873170190034	3.48066830142751e-17	1.00654598789463e-15	28.3576258743944
SYN1	-0.641518982937308	8.37225087921348	-8.86085446381408	3.68866810564149e-17	1.06394195188005e-15	28.3007235831137
TUBA4A	-0.764327391430744	10.4043333005618	-8.86071262371412	3.69252409580502e-17	1.06394195188005e-15	28.2996992779371
SCOC	-0.684788164939333	9.27358557303371	-8.85814492651244	3.76302256656936e-17	1.08229428429088e-15	28.2811583386841
IER2	0.493927423407478	7.51350225561798	8.84316775271752	4.20161313129173e-17	1.20625734392049e-15	28.1730789686336
LINC00926	0.504022484453993	6.21613049157303	8.84222277073738	4.230924840433e-17	1.21248395652409e-15	28.1662636442291
OLIG1	0.853020207153685	10.084006005618	8.83852053707383	4.34772577080847e-17	1.2437154385739e-15	28.1395671774437
BRWD1	-0.324093050808896	7.65269626123596	-8.83527431475457	4.45276439490286e-17	1.27147608080664e-15	28.1161648558939
EMC1	-0.372341770222445	7.61056141853933	-8.83119915671691	4.58818949977534e-17	1.30779845867252e-15	28.0867944530578
RBFOX1	-0.512513910768458	8.91630713483146	-8.82508299752123	4.799132382519e-17	1.36547764837146e-15	28.0427304786637
SLIT3	-0.490571185920122	6.78041087078652	-8.81911832501934	5.0140945226792e-17	1.42409238184308e-15	27.999776743904
ACP1	-0.52449583531345	7.97863482303371	-8.81878746781389	5.0262936192803e-17	1.42501247797956e-15	27.9973946683647
SLC4A11	0.657784386754299	6.88999801685393	8.81658798100495	5.10814190161636e-17	1.44564051503929e-15	27.9815604612457
SHROOM1	0.417485692997979	6.70672316292135	8.81459143966054	5.18358030329169e-17	1.46438445335443e-15	27.9671894622458
TPGS2	-0.382431334428722	7.70677973876404	-8.81410252158197	5.20222140228963e-17	1.4670448830393e-15	27.9636705741434
IMP3	-0.56596626718909	8.72753078932584	-8.81030370693463	5.34933976759585e-17	1.50586281422322e-15	27.9363336495934
MTHFR	0.403821542087965	7.47361860674157	8.80690219747599	5.48456383851089e-17	1.53806453784894e-15	27.911862222639
KLHDC9	-0.459472630182	7.89138442696629	-8.80671232677607	5.49221095137872e-17	1.53806453784894e-15	27.9104964176315
YES1	0.606252396107184	7.95413177808989	8.80669914444329	5.49274226657151e-17	1.53806453784894e-15	27.9104015932968
LIMCH1	0.274625267189075	10.5469259691011	8.80210384076643	5.68109260584468e-17	1.58801015634376e-15	27.8773518003158
MAPK9	-0.558272927451968	8.33900041292135	-8.79997470424324	5.77051557095296e-17	1.61017631852643e-15	27.8620426371211
DCLK1	-0.716951356041454	9.37444933146067	-8.79923696327184	5.80182447920183e-17	1.6160773790141e-15	27.8567386021247
BACE2	0.547036281471184	6.62308712078652	8.79737502931434	5.88159297287475e-17	1.63543245163589e-15	27.8433533822644
ARMCX5	-0.502111967517696	7.09265737359551	-8.79099750144624	6.16313790675157e-17	1.71072789540809e-15	27.7975199048477
NDUFV2	-0.671155713220426	9.08569096629214	-8.79020081642397	6.19923350632098e-17	1.71774928428633e-15	27.7917958586367
LEAP2	0.758028862866531	6.44985213483146	8.78907786121157	6.25046728866196e-17	1.72893360393337e-15	27.7837281834892
MUC1	0.527169878033367	6.34114177808989	8.78881033940613	6.26273443705648e-17	1.72931929203791e-15	27.7818063177285
PITRM1	-0.43927078058645	8.08210297191011	-8.78804472196658	6.29797355451657e-17	1.73603586455088e-15	27.7763063612356
DHRS7B	-1.07302673647624	6.49135237078652	-8.78381064720567	6.49643082637258e-17	1.78764242722242e-15	27.7458956597714
LOC286437	0.754041959555107	7.67220700561798	8.78218741113068	6.57414573680234e-17	1.80590307329605e-15	27.734239475835
BAZ2B	0.491580595677442	9.46002323033708	8.78135823072634	6.61419856774201e-17	1.81377290034374e-15	27.7282858067606
FAT1	0.765762417719921	9.46044332865169	8.78047441351898	6.65715666659268e-17	1.82241096010597e-15	27.7219402339003
AJAP1	0.495503127654189	7.4611711994382	8.77468601915692	6.9454137730577e-17	1.89805508694988e-15	27.6803912711439
SLC6A17	-0.579803310414555	7.78380797191011	-8.77370951419402	6.99524682951648e-17	1.90839452527375e-15	27.673383681236
CDC40	-0.569681554095048	8.55678151123596	-8.77072887317034	7.14955530775239e-17	1.94715200633222e-15	27.6519971294111
ARHGAP20	-0.574177887259861	6.94164450561798	-8.76860191195173	7.26172484557244e-17	1.97432023365521e-15	27.6367387241811
CCDC184	-0.726217466632965	7.32742738483146	-8.76597036069128	7.4029194070651e-17	2.00927360357287e-15	27.6178637912849
STAU2	-0.499995364509608	8.17452393539326	-8.76561177840208	7.42236823825978e-17	2.00956326864942e-15	27.6152921247815
LRP4	0.88292243035894	9.27163258146067	8.76548500625606	7.4292562210994e-17	2.00956326864942e-15	27.6143829614752
PCCB	-0.542390734706774	7.86517181460674	-8.75996643919009	7.73531470573796e-17	2.08879762979223e-15	27.5748140468116
DDX25	-0.621930242290206	7.78166937359551	-8.75964850918283	7.75332252589503e-17	2.09011177583662e-15	27.5725349331348
ERCC5	0.584228339737111	9.46163025561798	8.75843938026824	7.82218855608473e-17	2.10510844305461e-15	27.5638676568725
ADIPOR2	0.695153358442871	9.22331508426966	8.75311642216861	8.1326315848022e-17	2.18495786074795e-15	27.5257208219546
ATP1A1	-0.771534528185034	9.58307719382023	-8.75240457834086	8.17506172840741e-17	2.19265357150624e-15	27.5206205478089
KIAA1211L	-0.651146543478257	9.81030209831461	-8.74768979971345	8.4616778382741e-17	2.26570683531565e-15	27.4868464998226
MAPK10	-0.38567917606168	8.58816556741573	-8.74207747606034	8.81585230347268e-17	2.35486096158569e-15	27.4466582732369
UNC13A	-0.404927235085945	7.17559487078652	-8.74194711434971	8.82425107265056e-17	2.35486096158569e-15	27.445724988889
NXN	0.603613505561175	7.61316859550562	8.73023367403442	9.61216095494179e-17	2.56082780549999e-15	27.3619029887186
CREBBP	0.455549254929226	8.06646109831461	8.72978447492685	9.64372501914019e-17	2.56494057574289e-15	27.3586899443142
LDLRAD3	0.531275362613759	7.24950753370786	8.72937587407403	9.67252547260085e-17	2.56830580370144e-15	27.3557673852488
RING1	0.393299844919111	9.9476486994382	8.72889804517206	9.70631354889677e-17	2.57298194992005e-15	27.3523497778877
PRMT8	-0.508166143452987	7.23063519662921	-8.72832668786083	9.74686862287764e-17	2.57943336850031e-15	27.3482633800991
TCF12	0.496264866279065	8.19988783146067	8.72723383938504	9.82490719689273e-17	2.59164756930073e-15	27.3404477140996
ZWINT	-0.601368280839234	6.70168532865169	-8.7272240177175	9.82561134415807e-17	2.59164756930073e-15	27.3403774758785
MT1G	0.831839312563192	10.1589132106742	8.7268535857057	9.85220533288533e-17	2.59435969899903e-15	27.3377284228194
APOPT1	0.512924650783619	8.91303247752809	8.72303090738486	1.01308393887023e-16	2.66332232193902e-15	27.3103957367227
ABCA1	0.647850342264915	8.35078591573034	8.71720531723603	1.05705391448972e-16	2.77433044718796e-15	27.2687568742001
N4BP2L2	0.359655963220428	8.59452991292135	8.71661896680495	1.06158284124987e-16	2.78162686821734e-15	27.264566887252
VPS53	-0.278223672649143	6.95312106460674	-8.71624543258847	1.06447800425178e-16	2.7846254371093e-15	27.2618977536733
MDH2	-0.490284414307377	10.660769258427	-8.7156765052056	1.06890263512046e-16	2.79160860617256e-15	27.2578325572673
TTYH2	0.509476817997974	7.38260563764045	8.71035453597739	1.11118430142844e-16	2.897276444954e-15	27.2198134545581
RAB2A	-0.384171868048527	8.18294598595506	-8.70699998219423	1.13868188089189e-16	2.96411379960482e-15	27.1958569220795
PTAR1	0.46035081496461	8.66614171629213	8.70642454907263	1.14346599050699e-16	2.97042018535563e-15	27.1917480704364
PTRF	0.635996763018196	7.91073656179775	8.70625975731173	1.144839719348e-16	2.97042018535563e-15	27.1905714155094
MRPS23	-0.573356553589484	7.1867698988764	-8.70456349066578	1.15907537413675e-16	3.00245827779235e-15	27.1784604820708
MECOM	0.617995542340745	6.28587894382022	8.70256919645131	1.17603646747063e-16	3.03919400104718e-15	27.1642236631636
TNRC6B	0.358383416961577	8.11331865168539	8.70244759293312	1.17707859455835e-16	3.03919400104718e-15	27.1633556314396
MXI1	0.564546718907996	8.47638466853933	8.70166032946484	1.18384750028889e-16	3.05171709758424e-15	27.1577361682343
LMBR1	-0.451160095045497	7.42643267134831	-8.70123346111192	1.18753382116811e-16	3.05626625010983e-15	27.1546893326546
RNMT	-0.431982859959559	8.31404214606742	-8.70087684258788	1.19062219487932e-16	3.05926429879734e-15	27.1521439899615
OGFOD1	-0.30087081572295	7.07054066011236	-8.69874501428995	1.20925072452695e-16	3.10211818929052e-15	27.1369296101609
EPT1	-0.490810306243684	7.24140579213483	-8.69808776637935	1.21505193085776e-16	3.11198083096501e-15	27.13223946777
ZFP36L1	0.834369229398385	8.6186315	8.69537713565665	1.23926991688377e-16	3.16890482765858e-15	27.1128987517166
TTC17	0.324539380308385	7.92456662359551	8.6888029980145	1.30000937211924e-16	3.3188842798646e-15	27.0660076652655
NDUFAF5	-0.431639477502531	7.40200642696629	-8.68842771603122	1.30356423290205e-16	3.3226264622287e-15	27.0633316022005
CCK	-1.00322397573307	9.60515537078652	-8.67603844869514	1.42648251246331e-16	3.63011269771664e-15	26.9750283576648
UBE2T	-0.931051877780589	6.38854913483146	-8.67289014158759	1.45950442724163e-16	3.70821372448533e-15	26.9526021876046
CPM	0.381439322168855	6.05733114044944	8.67101422565089	1.47953914346628e-16	3.753121224375e-15	26.9392420946484
DBI	0.463247529069756	10.3666257780899	8.67019348147987	1.48839005578446e-16	3.7695611205815e-15	26.9333974255349
MAP2K1	-0.796571570904952	9.65579043820225	-8.66790981576435	1.51329390753125e-16	3.82654047683378e-15	26.917136921581
GABRA5	-0.775386032735089	6.82078634831461	-8.66712050268948	1.52199710672145e-16	3.84243872736583e-15	26.9115173835952
BRPF1	0.407789108569268	8.20699207303371	8.6571793352049	1.63594707016051e-16	4.12357181472312e-15	26.8407695060518
CELF1	0.307887039054603	8.01700977808989	8.65379052233158	1.67668975290165e-16	4.21958077846532e-15	26.8166645905081
COPS5	-0.63548899494439	9.07039301966292	-8.65313883886191	1.68463912896052e-16	4.23288868027125e-15	26.8120298162401
STXBP1	-0.677019151921137	10.1680709016854	-8.6517764299525	1.70137881985883e-16	4.26820664508749e-15	26.8023410969403
HN1L	0.368558644464112	6.51239326966292	8.64759845281706	1.75374646661133e-16	4.39265158290601e-15	26.7726357802271
YTHDF2	-0.39329434466633	8.70822680617978	-8.64668327419035	1.76542883496492e-16	4.41496000316306e-15	26.7661301329731
ETS1	0.60721089041961	8.03723051685393	8.64471390424565	1.79082997761192e-16	4.47145224394312e-15	26.752132176378
EEF1D	0.567240516177945	8.76249791011236	8.6409864406748	1.83990163085217e-16	4.58677671453037e-15	26.7256436819791
ZNF793	0.383581489256819	6.86362943258427	8.64018309404439	1.850650697949e-16	4.60635357603737e-15	26.7199358331031
PRSS16	-0.758952251895852	5.77625882303371	-8.63887868239273	1.86823676210964e-16	4.64286026583654e-15	26.7106686115734
LRFN5	-0.663942879423658	9.05086241292135	-8.63849502430529	1.87344064832092e-16	4.64852940897727e-15	26.7079430781917
NDFIP1	-0.561944960819012	10.1955830196629	-8.63523873464909	1.91819017505787e-16	4.75215182777187e-15	26.6848133584792
EFR3B	-0.340722461324564	7.81544591292135	-8.63257445577351	1.95558974025201e-16	4.83727135594218e-15	26.6658929854479
ARHGEF10L	0.382528472699699	7.29289901404494	8.6299835270471	1.99265168854771e-16	4.9196106594297e-15	26.6474971702933
HENMT1	-0.564863497219411	7.83193012078652	-8.62981656254149	1.99506373802713e-16	4.9196106594297e-15	26.6463118319208
PDHB	-0.413230133341767	10.222508258427	-8.62888606023967	2.00855925312807e-16	4.94316796522702e-15	26.6397061512431
ZAK	0.438841707153699	7.20660946910112	8.62872990627429	2.01083286608103e-16	4.94316796522702e-15	26.6385976523766
DCAF6	-0.46575079246714	7.80794077247191	-8.62845992682048	2.01476979783547e-16	4.94520272138473e-15	26.6366811651227
COPG1	-0.695654956395346	7.26993833146067	-8.62630401086603	2.04648305196781e-16	5.01530245632481e-15	26.6213784989935
BCAS2	-0.447188101617796	7.75035112921348	-8.62499344349706	2.06600229742708e-16	5.05534869855042e-15	26.6120773300623
ZNF322	0.364118910768453	8.1623010758427	8.62413114757964	2.07894550574484e-16	5.07920557125524e-15	26.605958072795
RWDD2B	-0.736411614256817	6.74609792977528	-8.61817074032433	2.17063375311671e-16	5.29508126431308e-15	26.5636711730485
MEAF6	-0.352222642062689	7.48278960393258	-8.61659591988671	2.19552028705453e-16	5.3475880804904e-15	26.5525015979148
REPS1	-0.443966215748228	7.52621087359551	-8.61634964087838	2.19943763332878e-16	5.34893815873001e-15	26.5507549597288
SERPINI1	-1.04210451314459	10.4156792191011	-8.61579826839727	2.20823293758185e-16	5.36212898812815e-15	26.5468446831736
C21orf91	0.630672821031341	7.20478047191011	8.61285144019043	2.25583331216483e-16	5.46936415091184e-15	26.5259488619463
PPP1R16A	0.602696554600609	7.97572799719101	8.60968686627113	2.30808227098378e-16	5.58752641095844e-15	26.5035142320154
PAGR1	0.377189356926191	7.60964066292135	8.60663682620785	2.35957325178113e-16	5.70349735099983e-15	26.4818966818397
RGS4	-1.10897526188068	10.2018353735955	-8.60471473763209	2.39260442501687e-16	5.76606467447272e-15	26.4682762120977
DIRAS1	-0.560476474848333	6.68433947752809	-8.60470872978792	2.39270838425149e-16	5.76606467447272e-15	26.4682336419219
FGD4	0.408018874873613	7.09249357865169	8.60127875244954	2.45279629437278e-16	5.90192512284403e-15	26.4439328089841
ARHGEF26	0.527721864636002	6.76865669662921	8.60037709330706	2.46883834838399e-16	5.93155195333043e-15	26.4375457551937
DENND5A	0.432433015166831	9.73066997191011	8.59945939108747	2.48527247093504e-16	5.96202996232605e-15	26.4310455086648
TMEM106A	0.65949598710819	7.18836579213483	8.59651081176359	2.53881168103863e-16	6.08129514863243e-15	26.4101632824202
SERINC3	-0.307159818250755	8.82148278651685	-8.59573976097923	2.5529994208167e-16	6.10608357715632e-15	26.4047033746473
FAXC	-0.571831675808905	7.09058832865169	-8.59110926968963	2.63986871900772e-16	6.3043711675402e-15	26.3719210454472
TFAP2C	0.72439806167847	5.75396670786517	8.5883173041377	2.69365392735071e-16	6.42317327054169e-15	26.3521604690963
EHD3	-0.451103373483315	8.1167531741573	-8.5878147164097	2.70345046729181e-16	6.43688318596949e-15	26.3486037732847
NOVA1	-0.395202378791711	7.28505515449438	-8.5834931325279	2.78915606681825e-16	6.6310205146105e-15	26.3180265784299
TK2	0.304911260490398	7.24035558988764	8.58109618114703	2.83784615040373e-16	6.73670791375692e-15	26.3010714051314
MICALL2	0.443146848331651	6.83135876685393	8.57784066433394	2.905326288976e-16	6.88661916932389e-15	26.2780480336771
TMEM170A	0.447047455637009	7.55728066573034	8.57665720830886	2.93024845918255e-16	6.93535740227656e-15	26.2696799267427
DCTN2	-0.347507140798781	9.19169814325843	-8.57394985346133	2.98806060878758e-16	7.0616796408271e-15	26.2505393293705
RGL3	0.537854066860466	6.17103154775281	8.56981865170175	3.07845966204376e-16	7.2645253597635e-15	26.2213400072389
NELL1	-1.0237084921638	7.55423653651685	-8.56403729381639	3.20952831355541e-16	7.56259967808871e-15	26.1804929375421
BANP	0.526827134605663	8.91815011235955	8.56099229397964	3.28076636307858e-16	7.71902204212497e-15	26.1589863757711
C21orf62	0.562887269969664	5.69485985955056	8.5485065061379	3.58960394564287e-16	8.4331832725923e-15	26.0708530772755
FIG4	-0.613191555990896	8.7431784747191	-8.54690348232617	3.63128364866854e-16	8.51852012272465e-15	26.0595439734602
GOLT1A	-0.890767165824061	5.14198544662921	-8.54492532659883	3.68337771256295e-16	8.62800037088568e-15	26.0455902960581
DIAPH1	0.339936864635987	7.52790378089888	8.54367390022171	3.71671483192692e-16	8.69328667673496e-15	26.0367639823091
IGFBP5	0.544186722826083	8.44184729775281	8.53790652771315	3.87425365379061e-16	9.03957136016726e-15	25.9960977144595
HCCS	-0.47500123104146	7.24207395505618	-8.53783917861881	3.87613182498213e-16	9.03957136016726e-15	25.9956229369503
NSG1	-0.597703504423661	8.61384399438202	-8.53597180081188	3.92856794890317e-16	9.14844410355855e-15	25.9824598400113
THNSL1	-0.577077270601616	6.7668003258427	-8.53486794618546	3.95989376624939e-16	9.20791087020418e-15	25.9746796920011
HMBOX1	0.475538162285135	8.29878803089888	8.53120709298341	4.06556337670044e-16	9.43982270166722e-15	25.9488821565043
LETMD1	-0.6624001692366	8.20993437921348	-8.52991427141587	4.10354317439957e-16	9.51411868641767e-15	25.9397735654187
RBP4	-0.870422489383217	6.6331155505618	-8.52970965969723	4.1095862409905e-16	9.51426043128878e-15	25.9383320545066
WDR54	-0.487159132709817	8.88151967134831	-8.52769594459019	4.16953176171943e-16	9.63901201600981e-15	25.9241464404659
SOSTDC1	-1.09042336729019	6.56223960955056	-8.52567737140612	4.23049021671134e-16	9.76573975280026e-15	25.9099288253777
BTF3L4	-0.392121190722945	7.79995404494382	-8.52392941153842	4.28398841785062e-16	9.87182627159634e-15	25.8976190452045
EPHA5	-0.519727126390292	6.69054559550562	-8.52377131312894	4.28886007775735e-16	9.87182627159634e-15	25.8965057399944
CUX1	0.635115901415573	7.70598316292135	8.52349061137281	4.29752316062648e-16	9.87747194649771e-15	25.8945291141041
HINT1	-0.553490350227509	11.1239902893258	-8.52286189830164	4.31698952646388e-16	9.90789587567215e-15	25.890102042761
WDR7	-0.673762199696663	8.37798550280899	-8.52165796773017	4.35450975775063e-16	9.9796077373233e-15	25.8816251907924
ITGB1	0.481351413296255	7.77336878370787	8.52112965009803	4.3710763647647e-16	9.99793152560964e-15	25.8779055665202
BRAF	-0.372822944261881	7.26704564044944	-8.52100235734948	4.37507723472135e-16	9.99793152560964e-15	25.8770093837638
LGALS8	-0.326538172396364	7.60226843820225	-8.51973098007289	4.41523658947276e-16	1.00752278271972e-14	25.868058956031
SERTM1	-0.860920104651166	6.86674991292135	-8.51794934044394	4.4721281867972e-16	1.01904296290844e-14	25.855517795119
ZNF222	-0.889479678210316	5.92891916292135	-8.51542676708709	4.55392204794875e-16	1.03619642593169e-14	25.8377640864642
PFKM	-0.560975943882706	9.75705001685393	-8.51410576739549	4.59734396801507e-16	1.04458222587542e-14	25.8284683639711
SLC7A5	0.577926063447928	9.19133496910112	8.50564776623841	4.88523596777359e-16	1.10841195531297e-14	25.7689730116571
ZHX2	0.517701083670377	7.9218169747191	8.50532138018532	4.89669588330356e-16	1.10942945903053e-14	25.76667792847
MAP3K6	0.56033637082912	6.74822987078652	8.50198814611754	5.01526463387327e-16	1.13467687057972e-14	25.7432426158494
SUB1	-0.52865277148636	9.4423618988764	-8.50096680481398	5.05216084498881e-16	1.14140082726629e-14	25.7360629843746
SCG2	-0.874403413422646	9.58695966292135	-8.49980771637692	5.09435865390341e-16	1.1493017644019e-14	25.7279157366328
SUPT4H1	-0.484220495576346	7.50864883146067	-8.49910617848023	5.12006808814005e-16	1.15346576404911e-14	25.7229849752739
RAB3C	-0.738750264282102	6.69478207303371	-8.49112429937855	5.42177785004612e-16	1.21970829851462e-14	25.6669033128006
PLCL2	-0.581680113245699	8.19618466573034	-8.4873510651908	5.57046282522362e-16	1.25138716433873e-14	25.6404042724996
SYTL4	0.784140510616787	6.86768019382022	8.48626427160743	5.61403157662272e-16	1.25939594113095e-14	25.632773281246
TGFB1I1	1.134373244818	6.26112943539326	8.48586278527771	5.63021201124843e-16	1.26024851820109e-14	25.6299543831186
CRTAP	0.374344220424671	7.25945398595506	8.48577689914127	5.63367932374081e-16	1.26024851820109e-14	25.6293513746539
DYNC1H1	-0.445962228387257	9.54369508707865	-8.48008636350526	5.86818197777206e-16	1.31086284208518e-14	25.5894070252165
RBM6	0.546294758847322	9.28697354213483	8.47955320991398	5.89064148169287e-16	1.31403440064972e-14	25.5856654993474
MT1H	0.814543964357938	8.79627929775281	8.47876013658607	5.92420774915319e-16	1.31967120798714e-14	25.5801002169889
RNF175	-0.681813937436802	8.5625493258427	-8.4779721352633	5.95774677094906e-16	1.32528618729993e-14	25.5745708691231
FBXO16	-0.682584230915069	6.67317269662921	-8.47562198290115	6.05889399717258e-16	1.34545149942244e-14	25.5580820484605
STXBP5L	-0.559170017568253	7.38766696348315	-8.47547405009654	6.06531735357363e-16	1.34545149942244e-14	25.5570442439494
ID4	0.703880810161778	7.87774730898876	8.47399305792434	6.12999570325891e-16	1.35790503705199e-14	25.5466551876984
NEXN	0.58076418541456	6.35593991011236	8.47364536371516	6.14527895132852e-16	1.35939724229319e-14	25.5442163120443
GSDMD	0.820476343402422	6.5209015758427	8.47307327559545	6.17050774948782e-16	1.36308230216116e-14	25.5402035863974
GABARAPL2	-0.469897379423658	9.76457709269663	-8.47284694862531	6.1805169214737e-16	1.36339974529874e-14	25.538616139335
BCAS1	1.06428215217392	9.27702841573034	8.46814032827461	6.39234324519825e-16	1.40817478275454e-14	25.5056105057966
CSK	0.499894829878657	8.1153610505618	8.46647125920325	6.46917383075884e-16	1.42312876595047e-14	25.4939089248279
PLEKHH3	0.689157475733063	6.41688212359551	8.464705057128	6.55147069742686e-16	1.43924228511843e-14	25.4815280299484
EMC7	-0.497904380940346	9.39929483707865	-8.46234879418461	6.66287640616852e-16	1.46169723089807e-14	25.465013543894
GNA12	0.445474076213354	7.84036435955056	8.46127163850165	6.71442734553943e-16	1.47077920638914e-14	25.4574650347787
KCNJ16	0.725750687689582	7.38448546910112	8.46109809968959	6.72276946271551e-16	1.47077920638914e-14	25.4562489664603
SNX14	-0.499893564838215	6.97237153932584	-8.45996765394243	6.77736220345049e-16	1.48068606931154e-14	25.4483278059783
TAL1	0.427990923533873	5.94230704775281	8.45565544876135	6.9896695569971e-16	1.52497523050808e-14	25.4181181671911
P4HTM	-0.466891957406471	9.76053323595506	-8.454133124554	7.06618047267113e-16	1.53955617010732e-14	25.4074558021261
FAM167A	0.601880916582403	8.27634954775281	8.45174885156605	7.18768064047761e-16	1.56388591774003e-14	25.3907589129144
SMYD2	-0.561589746587468	7.85456032865169	-8.44926981906736	7.31620150729508e-16	1.58967465810831e-14	25.3734017556072
ANKRD13D	0.54890351680991	7.05321276685393	8.44123120583348	7.74879024027247e-16	1.68079720525037e-14	25.3171420569356
SRP54	-0.577087726365017	8.65656566011236	-8.44108816405312	7.75671266050786e-16	1.68079720525037e-14	25.3161412761792
PIAS4	0.545575166329625	8.44209678651685	8.43438089428155	8.13733376101601e-16	1.76087474107428e-14	25.2692270791787
DGKG	0.545811788675436	7.17168337640449	8.43381632359213	8.17020235906679e-16	1.7655851701217e-14	25.2652793077052
TCEAL7	-0.730366997219409	8.40609023595506	-8.42826719585658	8.50033711171897e-16	1.8344350306905e-14	25.22648630869
LPAR1	0.731647662537918	8.59343614606742	8.4246954837207	8.71977474618943e-16	1.87924142734611e-14	25.2015260975966
PLK2	-0.904146067366019	8.00294166573034	-8.42140359283079	8.9269788894038e-16	1.92129362971539e-14	25.1785276186024
PRPF4	-0.55241155965622	7.55984924438202	-8.42076803178219	8.96754089428413e-16	1.9274153773458e-14	25.1740880238745
EIF2B3	-0.667061467770472	7.22056566292135	-8.41733870922842	9.18956934651998e-16	1.97247099131444e-14	25.150136984776
FAM107A	0.763871807254796	12.4626547696629	8.41456229635202	9.37330225577393e-16	2.00919639323564e-14	25.1307507661766
CALB1	-0.739342684908995	6.93732074438202	-8.41148483326796	9.58120603578357e-16	2.05099706593725e-14	25.1092674689526
ZNHIT3	-0.609359809656222	8.14283356741573	-8.41043498796732	9.65316866269468e-16	2.06362429543224e-14	25.1019398619865
RASGRF1	-0.418083548281093	5.81174828089888	-8.4088120106488	9.76547066589312e-16	2.08482967706081e-14	25.0906131680786
C19orf18	0.656761748483319	6.24887941573034	8.40503530536972	1.00318275101668e-15	2.13882327813945e-14	25.064261352368
CAPNS1	-0.805429042846314	7.74286023876405	-8.40168451533535	1.02741550160317e-15	2.18755603119123e-14	25.0408879746986
NUDT2	-0.868734904448937	6.92231173314607	-8.40132139863102	1.03007606828279e-15	2.19028875214409e-14	25.038355434986
TRIM5	0.523277121081905	5.73654056460674	8.39734858692056	1.05963390864183e-15	2.25013048290364e-14	25.0106520397486
RASL12	0.950805402426691	7.1864486741573	8.39707021034063	1.06173621316069e-15	2.25158859604278e-14	25.0087111801128
AIF1L	0.740386083038418	9.58675618539326	8.39620138667487	1.06832415285064e-15	2.26254269654986e-14	25.0026539620057
NSRP1	0.373022990647118	7.89016637640449	8.39579920551529	1.07138740575772e-15	2.26601285752347e-14	24.9998501991222
FOXO4	0.675916502654205	8.83297181179775	8.39247281060276	1.09705859391553e-15	2.31722668475783e-14	24.9766640416385
TRIM37	-0.491314236349847	8.53041534550562	-8.38969895691273	1.11893010359922e-15	2.36028956203523e-14	24.9573339994324
IDH3A	-0.445841475227505	8.54172603370787	-8.38644353200916	1.14514938370542e-15	2.4123974765344e-14	24.9346535126083
TMEM126A	-0.56647451099596	8.71418058988764	-8.38403100157264	1.16497116406134e-15	2.45090824925867e-14	24.9178492625525
SYT13	-0.777524951086958	10.1123159213483	-8.38223957475014	1.17990905449723e-15	2.47905594607377e-14	24.9053733473035
ZNF148	0.415636692997982	9.2997285	8.37899892416094	1.20741428284843e-15	2.53349923069977e-14	24.8828092410744
NEU1	-0.797606207406478	6.8533970252809	-8.37869274555162	1.21004555312042e-15	2.53567516763903e-14	24.8806776733547
MRPL1	-0.472325710945401	7.95982075	-8.37606478773862	1.23286449517987e-15	2.58009339418892e-14	24.8623843898565
ZNF785	0.441206540697679	6.39874004494382	8.37162127223914	1.27242039350942e-15	2.65937534280779e-14	24.8314617213854
GATAD2A	0.367039902173922	7.89528676685393	8.37095682863258	1.27844213457389e-15	2.66758244635198e-14	24.8268387683246
GLRB	-0.873046555485347	8.56593972191011	-8.37081824891025	1.27970160739802e-15	2.66758244635198e-14	24.8258746128723
GPR22	-0.729280856167844	6.9554976994382	-8.36897005879952	1.29661655682963e-15	2.69930449428996e-14	24.8130170274896
TOR1A	-0.428775787411526	7.57061970505618	-8.36777736579449	1.30764949281454e-15	2.71871440303468e-14	24.8047206505295
PPFIBP1	0.488944175556117	7.96579802808989	8.36710937371292	1.3138692272623e-15	2.72807964224633e-14	24.8000744419953
LAMP1	0.458297465748224	11.2257050393258	8.36399866427566	1.34322090100881e-15	2.78538832210497e-14	24.7784412319117
VTA1	-0.383766828109207	7.56989155337079	-8.36371206975258	1.34595752407533e-15	2.78742896099194e-14	24.7764484022758
TCAP	0.768254255813955	5.95028597752809	8.36094533580259	1.37266162886007e-15	2.8390355275708e-14	24.7572123288262
COA1	-0.40342059706775	6.87255546629213	-8.36049111633007	1.37709548585312e-15	2.84401487504562e-14	24.7540547181845
YY1	0.282838305738119	9.45111748595506	8.36033268152142	1.37864537482564e-15	2.84401487504562e-14	24.7529533494591
MAP3K5	0.529111931243673	9.46380805337079	8.35980227358414	1.3838466590404e-15	2.85101771407592e-14	24.749266290111
LRP10	0.585629562815972	7.99400464606742	8.35962136877131	1.38562508203753e-15	2.85101771407592e-14	24.7480087906163
SCN3B	-0.918856287790689	8.72803142696629	-8.35825478027957	1.39913285631909e-15	2.8750914831725e-14	24.7385099971968
IMPAD1	-0.415170134100105	7.34766632303371	-8.35538784898944	1.42789511847369e-15	2.93040927217085e-14	24.7185861115625
NFIC	0.703901540192113	8.03681266292135	8.35467441537839	1.43514298240002e-15	2.94148829060211e-14	24.7136287821893
FAM84B	0.552189737108185	7.25567463483146	8.34969978648765	1.48670229544763e-15	3.04324324441372e-14	24.6790702352647
RECQL	0.298093395980788	7.17372025561798	8.34434078281751	1.54429630864421e-15	3.157073623263e-14	24.6418569454074
QKI	0.571979588599596	8.44694320786517	8.34379722074124	1.55025988897205e-15	3.16519685931969e-14	24.6380833110556
SYT1	-0.954960651794744	9.6173398258427	-8.34304527008609	1.55854732696723e-15	3.17803785069408e-14	24.6328632291474
DHDDS	-0.365281476238623	7.37134288483146	-8.34200252749631	1.57011221101975e-15	3.19752045022651e-14	24.625624978024
SDHA	-0.388770401794746	8.78047723314607	-8.34054061778468	1.58646904033996e-15	3.22669949956613e-14	24.6154780823324
SPTBN1	0.355719761122343	8.94351932022472	8.33929443426076	1.60054515687705e-15	3.25117122862445e-14	24.6068294550309
RAB11A	-0.472903980409509	9.63388458426966	-8.33749023591525	1.62114339019454e-15	3.28881194145971e-14	24.5943096959115
ACSF2	0.826660049671385	6.30533723595506	8.33648005381123	1.63279073660854e-15	3.30822123130686e-14	24.5873006000142
MGST3	-0.481078599848331	9.51246108146067	-8.33050618264784	1.70338046213405e-15	3.4459111259429e-14	24.5458629023888
POP7	-0.465670854145599	8.10139161797753	-8.33036527132947	1.70508145621947e-15	3.4459111259429e-14	24.5448857140662
WDR6	0.491338620576341	9.3667196994382	8.3264191459786	1.75340490156834e-15	3.53907423343203e-14	24.5175247464803
OLFM3	-0.83018085364005	7.71721826685393	-8.3231014678535	1.79507869710575e-15	3.61859653706805e-14	24.4945279619725
EIF2B1	-0.497370092644077	7.8723933988764	-8.32043253343023	1.82931323530327e-15	3.68294012753145e-14	24.476032489071
SEZ6L2	-0.463772105156719	8.18305459269663	-8.3163402843573	1.88306257142081e-15	3.78636032850165e-14	24.447681347335
ZZZ3	0.290253613498475	8.20346456460674	8.31604921610806	1.88694453806064e-15	3.78696900376959e-14	24.4456651821578
GPATCH2	-0.372610701086963	6.23963969382022	-8.31596065318384	1.88812726814793e-15	3.78696900376959e-14	24.4450517358824
ABL1	0.45590747434278	7.66936529775281	8.31115137184148	1.95346663760475e-15	3.91308398880397e-14	24.4117460461433
CMBL	0.633727019337716	9.53178900561798	8.30708596559939	2.01043996516652e-15	4.0221443579841e-14	24.3836020573419
MBTPS2	-0.406983484833162	7.21674550280899	-8.30082291195336	2.10144262044579e-15	4.19534599846768e-14	24.3402624031285
CARTPT	-0.710140414180991	7.20081365168539	-8.30076592517764	2.10228906682096e-15	4.19534599846768e-14	24.3398681622078
ATG12	0.381683330257834	8.48263121629213	8.29761870321147	2.14956317573401e-15	4.28431106642224e-14	24.3180981674471
CADPS	-0.590461972067751	8.07710114606741	-8.29723955098842	2.15532886372736e-15	4.29042622998544e-14	24.3154758686396
LRCH4	0.549603912790694	7.55626053089888	8.29558817797233	2.18061982001403e-15	4.3353447796654e-14	24.3040555604764
PRKCG	-0.68984110629424	6.52469345786517	-8.28718638290076	2.31390997852217e-15	4.59459902726532e-14	24.2459755484678
DTNA	0.692762609959555	9.17246589325843	8.28542468540592	2.34286381953278e-15	4.64629040519562e-14	24.2338023192625
PSMD10	-0.475198108695654	8.34352823876404	-8.2808414950309	2.41987855477509e-15	4.7930471249935e-14	24.2021409435225
TSPO	0.797452049924162	7.25185437921348	8.27682508857133	2.48942385303435e-15	4.92466248538698e-14	24.1744047512213
HN1	-0.579133470424669	7.79465413483146	-8.27494082311888	2.52272798699969e-15	4.98434641406585e-14	24.1613956764407
NECAB1	-1.0011659087462	7.94994598033708	-8.27118546098939	2.5904229806178e-15	5.11174658892384e-14	24.1354744312417
YPEL5	-0.499685142315471	10.4870186179775	-8.27077206486113	2.59798382090353e-15	5.12031383785262e-14	24.1326214673408
LMTK2	-0.530503574191102	7.28982486235955	-8.27016112283012	2.60919766229003e-15	5.1360505963766e-14	24.1284053601283
SLC16A9	0.975301685161777	8.27778850561798	8.26961087701842	2.61933838091388e-15	5.14963868336654e-14	24.1246082978566
CRBN	-0.341252018958544	8.96579909269663	-8.26296805660498	2.74488023383615e-15	5.38979260730419e-14	24.0787819348695
COPS8	-0.335234298660266	8.44335724719101	-8.2608651604095	2.78584880307495e-15	5.46349262797868e-14	24.0642800366264
C1QTNF4	-1.13830483392315	6.23095062359551	-8.25502532710791	2.90281802115051e-15	5.68587692443337e-14	24.0240207777385
ATG16L2	0.503148963978769	6.84903732303371	8.25256387485674	2.95356249298437e-15	5.77815639002663e-14	24.0070575484243
BRF2	-0.38050157899393	7.18506264044944	-8.24971481846605	3.01339355532539e-15	5.88796369747547e-14	23.9874274138604
COX6B1	-0.524563462209306	9.5166576488764	-8.24941961412383	3.01966103619944e-15	5.89297040254627e-14	23.985393705058
YAP1	0.75131475227502	8.0845881994382	8.24840762379503	3.0412445764425e-15	5.92781801327425e-14	23.9784223208831
MYBPC1	0.647748400530839	8.33538825	8.24620963018589	3.0886497806365e-15	6.01284880795882e-14	23.9632828160916
RAX2	0.80866975290697	7.58624751404494	8.24593128351627	3.09470489830212e-15	6.01395685442762e-14	23.9613657946386
ENC1	-1.08230717340749	11.0106248567416	-8.24583595755393	3.09678130385176e-15	6.01395685442762e-14	23.9607092784253
HMGN5	0.478627205131441	6.37735120786517	8.24102786568147	3.2033182420392e-15	6.21326544385774e-14	23.9276023225988
KDELR1	0.402341944641051	8.58623436516854	8.24059981839921	3.21297667677553e-15	6.22440853156087e-14	23.9246555645895
PHLPP1	0.455710694135488	7.65867613764045	8.2353426947692	3.33397252694755e-15	6.45095292470813e-14	23.8884730251766
ATRNL1	-0.647441986223461	7.18430543539326	-8.23476955915597	3.34743288434514e-15	6.46912758511657e-14	23.8845293265469
BDNF	-0.640171624747221	6.42648119101124	-8.23434098077888	3.35753334437222e-15	6.48077279638837e-14	23.8815804362726
CNRIP1	-0.424990061425682	9.42218240730337	-8.23367605742103	3.37326349916028e-15	6.4989474696979e-14	23.8770055497003
PDDC1	0.552324398255815	8.22951376404494	8.23359772469147	3.37512141463091e-15	6.4989474696979e-14	23.8764666118727
YWHAH	-0.605925642062687	10.4672584606742	-8.23335862515033	3.38079869719014e-15	6.50200765160933e-14	23.8748216022041
ARPC1A	-1.07117339320021	8.44154584831461	-8.22794707898036	3.51184796673727e-15	6.74588670422177e-14	23.8375987488062
THYN1	-0.584147679600615	8.15190681179775	-8.224076402127	3.60865109119821e-15	6.92347353504314e-14	23.8109848508209
ZC3H7B	0.516159808645089	6.92786399438202	8.22353546267313	3.62238806807859e-15	6.94145568949277e-14	23.8072661526124
MRPL47	-0.465805922017193	7.47733234831461	-8.21887957363829	3.74278039530123e-15	7.16352854239062e-14	23.7752660455804
MRPL21	-0.500433745449947	7.81860553089888	-8.21643685776514	3.8075178205646e-15	7.27867439135576e-14	23.7584821017494
LRRC73	-0.641556252275027	6.64780391292135	-8.21474706073506	3.85294772933961e-15	7.35667870770066e-14	23.7468734658547
HOMER3	0.494202131951459	6.52071404213483	8.21362593719273	3.88338423231754e-15	7.40590242386216e-14	23.7391724240112
ZWILCH	-0.471293493806884	6.82853484269663	-8.21210217198896	3.92513312508952e-15	7.47655597060465e-14	23.7287067692925
NDUFC1	-0.441531781344796	9.13918087640449	-8.21129389039486	3.94745862509285e-15	7.51008725264375e-14	23.7231557976837
LINC01315	0.445740309908993	7.11544546348315	8.2087538122073	4.01843829896778e-15	7.63599296834918e-14	23.7057139283226
TARBP1	-0.813995859833168	7.79985280617977	-8.20849947070588	4.02561470776746e-15	7.64050142327464e-14	23.7039676527637
ATAD1	-0.447232468528815	8.22394815730337	-8.20169051858755	4.22251458512212e-15	8.00465965153364e-14	23.6572319957256
BEND5	-0.436074815849347	7.89365035955056	-8.20128140256874	4.23464392606708e-15	8.01809662429725e-14	23.6544247255683
RTKN2	-0.582038646612742	5.44091036797753	-8.19817246161462	4.32794912406928e-15	8.18502150039499e-14	23.633094933413
CSNK2A1	-0.220280633468143	7.45099463483146	-8.19684706370728	4.36834203877221e-15	8.25160096516295e-14	23.624003334528
MSH2	-0.916266791961575	6.11939438202247	-8.19320256161006	4.48134341368705e-15	8.45501387837397e-14	23.5990089587384
MAPKAPK3	0.584809967517687	7.82522116292135	8.18989326164317	4.58645203809181e-15	8.64307105045619e-14	23.5763200103401
THOC2	0.302603857684527	7.77100459269663	8.18813892955016	4.6431570168532e-15	8.73957542639648e-14	23.5642946434818
TMEM59	-0.42831498154702	9.7737946011236	-8.18776198295551	4.65543115201476e-15	8.75232062326179e-14	23.5617110288471
STH	0.648922537032356	6.98238601404494	8.18294378716293	4.81517515699614e-15	9.04195523872769e-14	23.5286939849727
ACTN2	-0.546889451466128	7.06840229213483	-8.18256491950772	4.8279636204716e-15	9.05527846504727e-14	23.5260983296301
SEH1L	-0.617963600227499	8.40721103651685	-8.17949624205332	4.93278992192053e-15	9.24099219177221e-14	23.5050775808114
GDF11	0.408273450581392	7.19036316292135	8.17724688618285	5.01105406131076e-15	9.3765664523703e-14	23.4896726917895
NREP	-0.420122244186048	9.22731816011236	-8.17509384873346	5.08711615726927e-15	9.50770651954968e-14	23.4749301614946
TBCC	-0.558950772876634	7.12387311235955	-8.17316642694857	5.15617518595793e-15	9.62546553200245e-14	23.4617347462072
FOXN3	0.282263448053584	7.47424651966292	8.17129907343254	5.22396553503347e-15	9.74058286456124e-14	23.4489525976905
PAIP2	-0.456501472699699	8.73624075	-8.16694678865237	5.38540458453254e-15	1.0020162926153e-13	23.4191687028064
SLITRK4	-0.651583045121332	8.09046643258427	-8.16673333057653	5.39344799367157e-15	1.0020162926153e-13	23.4177082292877
PNISR	0.39067054777553	9.88506662640449	8.16662558455226	5.39751252822095e-15	1.0020162926153e-13	23.4169710442645
IGDCC3	0.44657334201213	6.97666369382022	8.16658333981237	5.39910696492494e-15	1.0020162926153e-13	23.4166820127763
FAM160A2	-0.455268891177962	7.27709681460674	-8.16337119336211	5.52171591811443e-15	1.02357682607937e-13	23.3947080391723
CDKN2C	0.39585530750758	6.52086490730337	8.16151664868126	5.59375361222354e-15	1.0357235297138e-13	23.382023979769
ZNF365	-0.564039838094029	8.35021255898876	-8.15960827423926	5.66885201495807e-15	1.04840803834777e-13	23.3689738154927
CLVS1	-0.84339634024267	5.60595716853933	-8.15852711935387	5.7118389632247e-15	1.05513122775945e-13	23.3615814097038
TRMT5	-0.387927093023256	7.6795441994382	-8.15714535513265	5.76724750727682e-15	1.06413076105844e-13	23.3521345620919
SOWAHC	0.491464127527803	7.15925054494382	8.15674540955215	5.78338417553922e-15	1.06587167221264e-13	23.3494004181898
C11orf96	0.796095572927195	8.50834759269663	8.1525111191329	5.95698701352983e-15	1.09659581539574e-13	23.3204592177917
CHN1	-0.681826387639012	11.3004197106742	-8.15076905876748	6.02989665708136e-15	1.10873417723559e-13	23.3085552982189
AFF1	0.504762273634978	7.51884908707865	8.14750323112536	6.16896439534295e-15	1.13299513519549e-13	23.286243809303
CAPS	0.446935136880686	6.54315383426966	8.14586891705648	6.23974327761358e-15	1.14467262780212e-13	23.2750808011068
PHYHD1	0.738398379170881	6.58991279213483	8.14359772924334	6.33943838533658e-15	1.16162174560804e-13	23.2595702456821
ENTPD6	-0.396284588599595	8.17119794382022	-8.13964894873781	6.51653418971782e-15	1.19269823115606e-13	23.2326100226648
OTUD7B	0.405967870449945	6.68246891011236	8.13707278020372	6.63469723602004e-15	1.21292941998734e-13	23.215026119478
SNCB	-0.937247080637002	7.15129298033708	-8.13393488513696	6.78148908561371e-15	1.23834195070822e-13	23.1936132568552
TM2D3	-0.563155337588476	9.36318629213483	-8.13253791441061	6.84786811611271e-15	1.24902915581161e-13	23.1840822126537
NAA16	0.416837704878668	7.1119033988764	8.13018843722881	6.96095799083901e-15	1.26820202570784e-13	23.1680550850684
PDCD2L	-0.580335491279073	6.90636068539326	-8.12927334819695	7.00550268274501e-15	1.2748572101723e-13	23.1618136003091
GPRASP1	-0.683947432002027	8.75021037078652	-8.1290200140815	7.01788419055915e-15	1.27565083486678e-13	23.160085787063
DLD	-0.574198298786655	8.41073468258427	-8.12820967187376	7.05763444867549e-15	1.28141182541305e-13	23.1545592631031
DUSP22	0.243803882836202	8.99294604213483	8.12792299731043	7.07175010564533e-15	1.28251066625187e-13	23.1526042367378
NDUFA1	-0.561829131319515	10.1897388342697	-8.12645179574084	7.14463124842946e-15	1.29425239187096e-13	23.1425718708331
TEAD2	0.507116351870579	6.66057768539326	8.12585554945607	7.17437934760216e-15	1.29816272495577e-13	23.138506324601
RHPN2	0.72492219502022	8.42654323033708	8.12473803666341	7.23046473020557e-15	1.30682433561272e-13	23.1308870391618
CSPG4	0.743071099974726	6.86122360393258	8.12383594528333	7.2760544984805e-15	1.31357147330684e-13	23.1247370383859
ANKRD13A	0.380190909883725	8.43787638202247	8.11931803229925	7.50868941317669e-15	1.35403293782965e-13	23.0939432668971
SFSWAP	0.447913500884733	7.9183479241573	8.11896433612473	7.52720904213656e-15	1.35583533199527e-13	23.0915329962991
SMURF2	0.37458728867543	7.17280357022472	8.11574822635157	7.69769028800423e-15	1.38497470622972e-13	23.0696200574663
HAGH	-0.518265889787667	8.70588321348315	-8.11427203513594	7.77721333268465e-15	1.3977014469644e-13	23.0595640400844
RUSC1-AS1	0.530851911274013	6.48549125842697	8.11226565819801	7.88660077050702e-15	1.41576055592454e-13	23.0458983427593
GAD2	-0.667000521486352	7.35112907022472	-8.11056256741521	7.98064515927714e-15	1.43102774812066e-13	23.0343001923621
HDAC1	0.71312311223458	8.79154826404494	8.10288201142203	8.41871999355386e-15	1.5078799718184e-13	22.9820159758911
PPP3R1	-0.676493135869567	8.58821761235955	-8.0976260572125	8.73211377367614e-15	1.56225275107221e-13	22.9462565319234
MYOT	0.739488233948427	6.95353981460674	8.09613724651976	8.8229627791264e-15	1.57673284271916e-13	22.9361301559376
DCTN6	-0.452812402047523	8.07648471067416	-8.09455507907912	8.92053234891838e-15	1.59238010111725e-13	22.9253702062543
WBP11	-0.32231966468655	7.85687650561798	-8.0862539999884	9.45018517113557e-15	1.68503582003264e-13	22.86894027773
LDB2	-0.773902309908998	10.0296549662921	-8.08424271472645	9.58312279428454e-15	1.70682606991149e-13	22.8552737669273
RBPMS	0.436398194135484	5.92920764606742	8.08226100501908	9.71591253301437e-15	1.72854126216548e-13	22.8418105139301
P2RX7	0.535747415697669	8.34143986797753	8.08162751146457	9.75874374114462e-15	1.73422144360788e-13	22.837507193524
RIMBP2	-0.66227341354904	7.96035555617977	-8.08144711881846	9.77097438249967e-15	1.73445700394707e-13	22.8362818292376
HERC1	-0.467070802578361	9.09156675842697	-8.07590638029147	1.01541046071518e-14	1.80045745570512e-13	22.7986541090531
NDRG1	0.612656633215371	10.5432100308989	8.07541480050445	1.0188804732194e-14	1.80459843280117e-13	22.795316601206
EFHD1	0.68425666430738	10.5615523117978	8.07261493897598	1.0388690046699e-14	1.83795456276693e-13	22.7763100333688
PGRMC1	-0.59962836627907	10.1501673370787	-8.07028200701394	1.05581962895384e-14	1.86464893507293e-13	22.7604766455849
CCDC149	0.318604146865515	7.40023463764045	8.07021612982713	1.05630222603e-14	1.86464893507293e-13	22.760029589273
UBQLN1	-0.36033447408999	9.05354464606742	-8.06910092728577	1.06450502961007e-14	1.8770457312581e-13	22.7524619751798
NFKBIZ	0.574223406344797	7.68801256179775	8.06887605005161	1.06616670992064e-14	1.87789385617804e-13	22.7509360761398
PPP2R1B	0.413446014155711	6.47191706460674	8.06836794157999	1.06993070837923e-14	1.88243892884642e-13	22.7474884265936
SCAMP2	0.401377499999998	6.93931303932584	8.0658066889765	1.08910495073194e-14	1.91405682225321e-13	22.7301119389143
ARID4B	0.352628583417586	8.26392244101124	8.06470387879128	1.09746509515132e-14	1.92662056715031e-13	22.7226312400196
ARHGEF6	0.451250455257837	9.95932350842697	8.06229828086725	1.11592201295784e-14	1.95686214069399e-13	22.7063157870038
KIAA1755	0.619766756319514	6.21805070505618	8.06126131571744	1.12397240297551e-14	1.9674045052686e-13	22.6992838308905
RHBDF1	0.665072401541956	7.45772312921348	8.06120543470355	1.12440785620193e-14	1.9674045052686e-13	22.6989049035757
AP1S1	-0.375913098078862	6.8666784241573	-8.05848324127269	1.14582363481522e-14	2.00267306722375e-13	22.6804479993517
NFATC1	0.338563123356928	5.93885712359551	8.0550920836044	1.17306670743335e-14	2.04803797823571e-13	22.6574614432485
YJEFN3	-0.764504659251767	7.03107670224719	-8.05456686052113	1.17734297060511e-14	2.05324999424059e-13	22.6539018801563
RAF1	0.348588900910002	8.30575773033708	8.05380300600049	1.18358962674792e-14	2.06188313400062e-13	22.6487253410914
AMOTL2	0.567797661526798	7.78081847752809	8.05344565277425	1.18652322565916e-14	2.0647321558106e-13	22.6463037231186
DNAJC1	0.48918218768959	7.67174685955056	8.05056993679292	1.21039368226474e-14	2.10396847173997e-13	22.6268190296289
SLC22A3	0.58508370020223	7.14790824157303	8.04950095843127	1.21938740030115e-14	2.11728783862334e-13	22.6195772907783
PPP1R2	-0.442495557507579	7.76825289606742	-8.04886826850736	1.22474153040945e-14	2.12426543524125e-13	22.6152914790899
VASN	0.687819826339735	8.01515279494382	8.04523320605246	1.2559563356269e-14	2.17603328084378e-13	22.590672257585
LZTS2	0.388699726491404	7.14494659269663	8.04188843825861	1.28537205805789e-14	2.22457481865188e-13	22.5680259217927
NES	0.598553863751267	6.9438631741573	8.04118775156526	1.29161997696334e-14	2.23295823191324e-13	22.5632826263361
APLNR	1.16903446309404	7.87857404213483	8.03996061133913	1.30263457681305e-14	2.2495551513802e-13	22.5549761959273
SRD5A1	-0.616339426440856	7.37068666573034	-8.03766280936718	1.32350940970737e-14	2.28078130165959e-13	22.5394248899944
SLC44A1	0.402393436931249	8.68877251404494	8.03765460898976	1.32358449634191e-14	2.28078130165959e-13	22.5393693961339
PLXDC2	0.338577215874619	7.59117998876405	8.03663587694544	1.33294531422938e-14	2.29262598231822e-13	22.5324757047776
THBS2	0.57409428046007	8.12956650280899	8.03659295876371	1.33334110886159e-14	2.29262598231822e-13	22.5321852936176
ZNF395	0.551692093528819	7.87279696067416	8.03484574616034	1.34955299325542e-14	2.31799571897705e-13	22.520363477174
SPOP	0.340137109959549	8.24069601685393	8.03456012001763	1.3522216933434e-14	2.3200740056771e-13	22.5184310713787
NEK8	0.574872489004044	6.8265412752809	8.03343292533859	1.36280443219796e-14	2.33571169117549e-13	22.5108054922144
RPL23AP32	0.512265043604652	8.48586178370786	8.03148800397521	1.38125718871821e-14	2.36478962180442e-13	22.4976496585535
PAPD5	0.300875430864505	8.60764962640449	8.03009813175914	1.39459484528205e-14	2.38505709830227e-13	22.4882496406795
RDH5	0.790080636248738	6.71036652808989	8.02937900813341	1.40154565266044e-14	2.39436988244514e-13	22.4833864890378
TNFRSF1B	0.746779518958538	7.27126639044944	8.02816884425275	1.41332003363265e-14	2.41189432778189e-13	22.4752033062564
NDUFA4	-0.529606172775528	12.1686964494382	-8.02606667341889	1.43400603151194e-14	2.44457298297935e-13	22.4609903663189
RXRA	0.49966052287663	9.45247773876405	8.02419831385555	1.45264214828821e-14	2.47342993922858e-13	22.4483604101197
TAP1	0.637254860465116	7.98418182022472	8.02405872996245	1.45404400702844e-14	2.47342993922858e-13	22.4474169164514
SLCO3A1	0.412711066102121	7.66517690730337	8.02330168094362	1.46167046053103e-14	2.48374665328483e-13	22.4422999703166
FHOD3	-0.736364073811932	7.73826429775281	-8.02286806444416	1.46605646563349e-14	2.48854088430103e-13	22.4393692776302
STK11	0.447628054474223	7.14961990168539	8.01818901279579	1.51421986758519e-14	2.56755511662499e-13	22.4077518700848
FAM43A	0.533599015419616	7.22717392977528	8.01738445416013	1.52265758915501e-14	2.57911277481474e-13	22.4023165761455
TLR5	0.773076363624882	6.52915223314607	8.01620992543893	1.53505879631133e-14	2.59735214418423e-13	22.3943825841947
MPND	-0.609638002148635	6.25489631741573	-8.0150610583527	1.54728557602779e-14	2.61525792632539e-13	22.3866227186588
CAPRIN1	-0.298787083164814	7.87420666292135	-8.01481401382427	1.54992728103688e-14	2.61694197504157e-13	22.3849541911016
TRA2A	0.487220176820021	7.95645978651685	8.01199625546872	1.58037529457253e-14	2.66552163946725e-13	22.3659257061862
SNAP23	0.379902034125378	6.81733533707865	8.01160986204992	1.58459637677259e-14	2.66980989116187e-13	22.3633167315043
VGF	-0.7211116262639	8.64073080617977	-8.01050633445319	1.59671308139622e-14	2.68737794281554e-13	22.355866062241
IGF2BP2	0.568268741531848	7.07155798033708	8.00484255899876	1.66035635557854e-14	2.79153994032524e-13	22.3176372666515
TNFRSF1A	0.753542522244697	7.79605624157303	8.00384175295717	1.67185999265147e-14	2.80791269093154e-13	22.3108840782702
SLC6A16	0.507977078109205	6.47128125280899	8.00368809067189	1.67363320285827e-14	2.80792574804439e-13	22.3098472556598
YARS2	-0.540851281850355	7.46967837640449	-8.00336444837822	1.67737400388178e-14	2.80882730466957e-13	22.3076635533238
PNMA2	-0.777685110591509	11.0271449213483	-8.00333605584669	1.67770257116384e-14	2.80882730466957e-13	22.307471984142
GALM	0.358577604145595	6.74805856460674	8.00283973675706	1.68345641199536e-14	2.81549676475144e-13	22.3041233121593
SCARNA17	0.58050261033873	6.19425236516854	8.00138700620175	1.70041022959438e-14	2.84086393925406e-13	22.2943225482724
CGN	0.603300756572292	6.5600053511236	7.99959139614447	1.72159878941755e-14	2.87324540878134e-13	22.2822102772528
IARS	-0.460596191228507	8.66059214606742	-7.99657229724588	1.75781424341462e-14	2.93061169198213e-13	22.2618492360306
SYMPK	0.561722785515678	7.31173750280899	7.99508730710467	1.77590246586918e-14	2.95766792875908e-13	22.2518363071648
LOC284023	0.450118243301315	7.89288957022472	7.99450518848776	1.7830431370437e-14	2.96645408940168e-13	22.2479115753398
NUMA1	0.37942395108696	7.50684676123595	7.99411594018234	1.78783374300729e-14	2.97131616327388e-13	22.245287315287
MAPKAPK2	0.406394356547017	6.42589888764045	7.99014579661012	1.83742763620811e-14	3.05055183234759e-13	22.2185262171876
CALCOCO2	0.317787982558143	7.36848073595506	7.98781874853631	1.86712562109874e-14	3.09662492216636e-13	22.2028448489975
ECHDC2	0.538540145728012	9.19926269101124	7.98635648992424	1.88602915659948e-14	3.12267672014744e-13	22.1929926978982
TXN	-0.591627905965625	9.10127134831461	-7.98630022106575	1.88676034458453e-14	3.12267672014744e-13	22.1926136044913
TSR1	0.36980921208291	7.13383867696629	7.98554667849712	1.89657931066953e-14	3.13566465033252e-13	22.1875370320979
ATP5F1	-0.552497389787664	9.53570727808989	-7.98267609729295	1.93444872226315e-14	3.19495399040451e-13	22.1682011500641
TUB	-0.387565478766432	7.30111843258427	-7.98116560914699	1.95467438337916e-14	3.2250099655234e-13	22.1580286322051
ING5	0.337687828614762	6.85163766011236	7.97963338170215	1.97540454043187e-14	3.25583515187243e-13	22.1477110794093
MKKS	-0.458738719034373	8.00706828089888	-7.977248642036	2.00810149586805e-14	3.30629961612643e-13	22.1316557152415
ENDOG	-0.799611395475226	7.22092901966292	-7.97523164416655	2.03617323687097e-14	3.349052257749e-13	22.1180787996665
IFITM1	0.709915352628915	8.75134613483146	7.97159857802554	2.08771804111065e-14	3.43028465329183e-13	22.0936297641425
PTTG1IP	0.528840490647111	10.1037257640449	7.9704879387535	2.10373114062676e-14	3.45302825507417e-13	22.0861571706034
KIAA0355	0.361747473837209	8.25804150561798	7.96390784804446	2.20112142759203e-14	3.60915838204651e-13	22.0418999598749
GOLIM4	0.642792951971695	8.05578838483146	7.96307711699829	2.21372922453547e-14	3.62609302947854e-13	22.0363143365354
RASSF4	0.517759901794737	7.57435299719101	7.96264556992598	2.22030683098615e-14	3.63312552950974e-13	22.0334128847493
NFKB1	0.585377047901924	7.92166177808989	7.96098997129516	2.24572090915582e-14	3.67093433300342e-13	22.0222826963522
IER3	0.532482983190095	7.76709084831461	7.96008957776915	2.25966269772989e-14	3.68993174613901e-13	22.0162302470709
CDK10	0.46357526883215	7.79063332865169	7.95649671661572	2.31615120523306e-14	3.77756209391107e-13	21.9920837771105
PRDX6	0.542827641936309	10.740366008427	7.95637579477626	2.3180764562447e-14	3.77756209391107e-13	21.9912712325286
MRPS21	-0.330388962841251	9.65257084550562	-7.95507618389597	2.33886819198962e-14	3.80754335656038e-13	21.9825389311311
SKAP2	-0.383905320778563	7.32320169382022	-7.95385216536787	2.35861895831226e-14	3.83577040204054e-13	21.9743154583291
FAM129B	0.522000968655206	7.15958681741573	7.95212755652432	2.38672710574255e-14	3.87751732551943e-13	21.9627303086766
EPHA4	-0.725110963978768	9.06482549438202	-7.95097836799278	2.40564031304987e-14	3.90425603867941e-13	21.9550115492777
PPP1R16B	0.447105618933259	9.81566739044944	7.95071077151221	2.41006558804981e-14	3.90745088460064e-13	21.9532142947524
PCDH7	-0.511971560920122	7.57907800280899	-7.95038939388867	2.41539087577156e-14	3.91209693270332e-13	21.9510558865407
KLHL21	0.388720707153693	8.27160873314607	7.94986036334865	2.42418233424718e-14	3.92234181344877e-13	21.94750299079
SLITRK1	-0.546279470677457	7.93880044101124	-7.94968296391403	2.42713743779855e-14	3.92313221018149e-13	21.9463116377708
SOCS7	0.403000486349851	8.02844459550562	7.94886825841906	2.44075448179704e-14	3.94113705918599e-13	21.9408405970465
CSRP1	0.680815945020209	10.628892241573	7.94840473743513	2.44853545185133e-14	3.94969131457357e-13	21.9377280616336
RHOJ	0.477847035389279	7.25802366011236	7.94821043160811	2.4518044810639e-14	3.95095747429801e-13	21.9364233390864
ATP5A1	-0.658053532987864	11.4449649494382	-7.94612950926026	2.48708564269503e-14	4.00375477197009e-13	21.9224517832089
PPME1	-0.479520528437815	8.83442461516854	-7.94554374717689	2.4971071145779e-14	4.01582291783231e-13	21.9185193693122
PPP3CB	-0.601160686046518	10.6606341713483	-7.94393108029655	2.52490382995949e-14	4.05642377934401e-13	21.9076940520775
TSG101	-0.419516558265929	9.18714369382023	-7.94122115648139	2.5723032399014e-14	4.12840393850976e-13	21.8895066597612
MRPS22	-0.356354862234582	8.76446955898876	-7.94039814324255	2.58687181330352e-14	4.14760042243875e-13	21.8839839448184
KRT222	-0.500027803083916	8.00266422752809	-7.93984595347586	2.59669205270665e-14	4.15915277928493e-13	21.8802787772
GLRX	-0.788610433265928	8.84900232303371	-7.93942070906505	2.6042797605954e-14	4.16710961692856e-13	21.8774255298372
DHCR24	-0.729462149898887	8.26129108426966	-7.93815466788755	2.6269998321891e-14	4.19923943024801e-13	21.8689314510121
LPAR4	0.769619875505567	6.14829763483146	7.93685155993264	2.65058953439534e-14	4.23269342816846e-13	21.8601896746386
KIAA1958	0.507880941986854	7.48353290168539	7.93310738034763	2.7195394771332e-14	4.3384428669813e-13	21.8350777876824
INHBB	0.792911500884736	6.93647724719101	7.93244811116829	2.73186216511297e-14	4.35373424209638e-13	21.8306569851483
RAB3B	-0.545562457785646	6.09638358426966	-7.93225501830109	2.73548177769331e-14	4.35513890632754e-13	21.8293622282144
SPATA13	0.461080889914052	6.9138438258427	7.93033035002305	2.77182044325965e-14	4.40858041500448e-13	21.8164578428577
ZNF618	0.444741455763396	6.63025188202247	7.92804921618988	2.81550711503252e-14	4.47134357454963e-13	21.8011662901446
ANGPT2	0.554523535262892	6.32621162921348	7.9279768401714	2.81690428274048e-14	4.47134357454963e-13	21.8006811688009
SERTAD3	0.614777446031344	6.01095863483146	7.9276524131384	2.82317553507285e-14	4.47683019793955e-13	21.7985066402234
ANKRD40	0.506257358063698	7.9039469494382	7.92704266361875	2.83499947301378e-14	4.49110225281716e-13	21.7944198566858
CKAP5	-0.39657031041456	8.63072166853933	-7.92437967200594	2.88721460360851e-14	4.56926848461625e-13	21.776574008893
SENP8	-0.546522879423659	5.82328790168539	-7.92305006152342	2.91363955367436e-14	4.6065046820269e-13	21.7676652911998
NELL2	-1.05653344476745	10.8888488539326	-7.92097705203746	2.9553162009126e-14	4.66775612467875e-13	21.7537777061846
PCGF2	0.345614542593533	7.90410416573034	7.91589470006352	3.06000136735091e-14	4.82830572894009e-13	21.7197405925489
MBTD1	0.456600418604643	7.76398330337079	7.9088481995553	3.21122621315834e-14	5.06189820815495e-13	21.6725746807172
PAFAH1B1	-0.490979579120312	10.0763090702247	-7.9076859787345	3.23686792479314e-14	5.09726577661731e-13	21.6647981591231
RPP40	-0.667559835566231	8.03735096910112	-7.90538057768119	3.28833106232356e-14	5.17318551397193e-13	21.649374890614
LRPPRC	-0.321153285136505	8.63481528370787	-7.90501147227158	3.29664525022265e-14	5.18114058347739e-13	21.6469058467448
PCLO	-0.67358909011628	8.36390929494382	-7.90426002146873	3.3136360647919e-14	5.19857809466171e-13	21.6418794432172
SMOX	0.435572551567236	7.35074634550562	7.9042317322511	3.31427738949197e-14	5.19857809466171e-13	21.641690225105
PPCS	-0.598097220803841	7.96108265168539	-7.90030652049281	3.40446183953726e-14	5.33477493180691e-13	21.6154402660545
SCG5	-0.799267682128425	11.6467805646067	-7.89618716106317	3.50171329930871e-14	5.4817667347938e-13	21.5879017826429
SPG20	0.39695392846309	7.40396062921348	7.89445473646747	3.54342787622939e-14	5.53853977144711e-13	21.576323298924
HSPB8	0.472061466632956	9.42115633707865	7.89439214968751	3.54494403478979e-14	5.53853977144711e-13	21.575905039934
RNF41	-0.305458455637006	7.24125191573034	-7.89171958380497	3.6102878896234e-14	5.63443767654867e-13	21.5580468166197
KLHL24	0.427021524393316	8.96137896348315	7.89159314340095	3.61340863255558e-14	5.63443767654867e-13	21.5572020405357
PRR16	-0.570222678842268	5.89602799157303	-7.88658056803639	3.73929615177016e-14	5.82364605199899e-13	21.5237195864282
COL18A1	0.439991117795748	6.8690315	7.88647190881442	3.74207247101098e-14	5.82364605199899e-13	21.5229939419611
RARS	-0.639505644464101	8.31972220786517	-7.87428388995184	4.06675677821464e-14	6.32275332917926e-13	21.4416449328854
APMAP	-0.36452970222447	9.66109815730337	-7.8729365728769	4.10431335401867e-14	6.37491248981123e-13	21.4326576891239
ATXN1L	0.323147089231552	8.21633330898876	7.87248613523427	4.11694556585077e-14	6.38829455852259e-13	21.4296532978349
TFEB	0.502562981926186	6.44438776404494	7.87196334759025	4.13165492301674e-14	6.40277631452481e-13	21.4261664881739
CCDC151	0.530913057254798	7.26524487359551	7.87186848293198	4.13432962905815e-14	6.40277631452481e-13	21.425533791746
DNAJC19	-0.292490410136501	7.43583430337079	-7.87117973101374	4.15380030279858e-14	6.42667255019566e-13	21.4209403464982
CCDC125	0.585393500758342	6.91667542134831	7.86891008655853	4.21860501058408e-14	6.52059404211271e-13	21.4058055667566
STMN1	-0.482290657355915	7.25891808988764	-7.86846301471102	4.23148735328889e-14	6.53415595670484e-13	21.4028246981718
FAM179A	0.48634623736097	7.1446583258427	7.8680369325794	4.24380102559993e-14	6.54681428828001e-13	21.3999838902814
CHST12	0.44048831281598	8.09030682022472	7.86787053410803	4.24861950268029e-14	6.54789662695058e-13	21.3988744948717
ZNF184	-0.684417943882703	7.73609403370787	-7.86566801379747	4.31291016077564e-14	6.64054560572473e-13	21.3841916260354
FGFR3	0.714035358569273	9.77178215168539	7.86525594884084	4.32504438965617e-14	6.652788299563e-13	21.38144495999
EXTL2	-0.551783117163808	8.01804702247191	-7.86447950653916	4.34800024103934e-14	6.68163708538461e-13	21.3762697704783
TNIP1	0.386238787158746	7.74425296629213	7.86044462152789	4.46924426143683e-14	6.85990120007377e-13	21.3493820083623
IFNAR2	0.364479883468156	7.32621656460674	7.86033351466941	4.4726297041663e-14	6.85990120007377e-13	21.3486417493648
ZC3H10	0.329952714105152	6.80876199157303	7.85548128617565	4.62297379461026e-14	7.08366071322507e-13	21.3163205519216
PTPN11	0.297098612234572	10.2160401151685	7.85511863576701	4.63440867524887e-14	7.09434744752967e-13	21.313905464823
TRAM1L1	-0.444420947674418	7.03632373314607	-7.853500148629	4.68578322905264e-14	7.16609444789253e-13	21.3031280332426
PRDM2	-0.334322139661283	7.25406634550562	-7.84736843543021	4.88556925355026e-14	7.46445523321007e-13	21.262311440507
LEF1	0.577085423786644	6.93845153932584	7.84683417942283	4.90336976760934e-14	7.48446220286243e-13	21.2587561567132
PFDN4	-0.377905218276038	7.43841038202247	-7.84662601616339	4.91032273998356e-14	7.48788908719448e-13	21.2573709504491
PNMAL2	-0.882510580889787	7.85678684269663	-7.84571546006269	4.94085130289312e-14	7.52722605100719e-13	21.2513120301933
COL11A1	0.510430310161778	7.22148765730337	7.84478005094205	4.97240825164455e-14	7.56805294185708e-13	21.2450882522894
GDAP1	-0.511114140546002	8.22481413483146	-7.83975224107817	5.14546644814933e-14	7.82396212789819e-13	21.2116445116023
AKAP8L	0.306106827603633	6.75980999438202	7.83594291226697	5.28053121374955e-14	8.02166656682776e-13	21.1863158810056
PADI2	0.373055598710823	6.91904857303371	7.83567721671044	5.29008131468913e-14	8.02605613829213e-13	21.1845495673558
TRAK2	0.426797530460064	9.39030009831461	7.83558185056327	5.2935132908321e-14	8.02605613829213e-13	21.1839155944379
XRCC2	0.590978643452979	8.21843576966292	7.8345999543236	5.32897722466179e-14	8.0721316912615e-13	21.1773884836455
SCO1	-0.809331279954505	6.72138240449438	-7.83388344885976	5.35500376045316e-14	8.10383775547169e-13	21.1726259105577
CREB1	0.234280827224467	8.0411816994382	7.83322062616735	5.37919202989381e-14	8.13270429994877e-13	21.1682204378508
SKA2	0.331308386754301	8.00036686235955	7.83149294846908	5.44274802288333e-14	8.22097885127819e-13	21.1567386089931
NKIRAS1	-0.578248362487365	9.11147461797753	-7.83040819246921	5.48303115256094e-14	8.27396683885027e-13	21.1495304339816
NEDD8	-0.45948769514662	10.5059448033708	-7.82495473004668	5.69005155316928e-14	8.5782246401097e-13	21.1133030089815
RPL15	-0.400606314585447	11.4362849578652	-7.8204175053261	5.86815632104529e-14	8.83835476195316e-13	21.0831757590076
FBXL7	0.442830585060667	7.28169300842697	7.81927689336894	5.91378887074454e-14	8.89085072345724e-13	21.0756040193364
CYP4X1	-0.614173736349844	8.25348342977528	-7.81926689185802	5.91419054726046e-14	8.89085072345724e-13	21.0755376296261
KIF13B	0.52462777641557	7.90477269101124	7.81903143473164	5.92365466288601e-14	8.89666925525986e-13	21.0739746900836
NXPH2	-0.460701089357939	6.23753678370787	-7.80675224465994	6.43849383375269e-14	9.66077777602232e-13	20.9925128726525
SLC18B1	0.65705919362993	9.4948823258427	7.80502109487179	6.51454316752642e-14	9.76567474830421e-13	20.9810354777733
BOLA3	-0.412387683897879	8.88051587359551	-7.80319080460873	6.59591214885634e-14	9.87834112312242e-13	20.9689027490121
IGF1	-0.419743663169867	6.01428400561798	-7.8008616606418	6.70091065098785e-14	1.00261508846624e-12	20.953466105302
DYNLT3	-0.429171498356927	9.21834358146067	-7.79075751229034	7.17584112474722e-14	1.07266685234121e-12	20.8865376211212
PJA1	-0.411989085187069	8.03909121067416	-7.79028860761773	7.19867022277296e-14	1.07506901308173e-12	20.8834331541983
VSNL1	-0.879391631066733	11.6705898202247	-7.78912539099499	7.25561256993303e-14	1.08255645332819e-12	20.8757324432926
SYP	-0.861553909378158	8.27798158426966	-7.7884043848231	7.29113057427913e-14	1.08683628663458e-12	20.8709596573519
ZNF215	-0.634062002906981	5.58755768820225	-7.78712644270888	7.35450636865682e-14	1.09525677709257e-12	20.8625009376371
PAM	-0.463911599342783	10.985407238764	-7.78531422049418	7.44531148365088e-14	1.10774255516808e-12	20.8505074970591
BFSP1	-0.616253432002022	6.08715053089888	-7.77938069667914	7.75043592626448e-14	1.15206246174987e-12	20.8112527897554
ANKMY2	-0.57356047737613	8.88458183146067	-7.77901974510341	7.76939060443831e-14	1.15380165792336e-12	20.8088655098167
ARV1	-0.474530260743177	7.8395045	-7.77881824294493	7.77999199665687e-14	1.1542982528622e-12	20.8075328387586
CRB2	0.731387219539947	5.82097174438202	7.77839918462507	7.80208515615922e-14	1.15649733838502e-12	20.804761399044
LIN7B	-0.39245229916582	8.12897982303371	-7.77767268757719	7.84053361418242e-14	1.16111440534052e-12	20.7999569662364
KAT6B	0.305454360212334	7.44228551404494	7.7772840433629	7.86117858237695e-14	1.16308879397865e-12	20.7973869351393
SEL1L	-0.34287192214358	7.00844568820225	-7.77569279807313	7.94626733882587e-14	1.17458533479578e-12	20.7868652800704
AMMECR1L	0.430569650530845	8.32190505898876	7.77324233559395	8.07908203813158e-14	1.19310863339353e-12	20.7706652861525
TRIM56	0.924871651415573	6.70515281179775	7.77271957145312	8.10769808614782e-14	1.19622391521504e-12	20.7672097645457
PNMAL1	-0.764958911400402	10.2359345365169	-7.76950123449814	8.28608627783241e-14	1.22141058618095e-12	20.7459398814045
IQGAP1	0.407139998862486	7.67168592696629	7.76857724813855	8.3380135829815e-14	1.22766332267638e-12	20.7398344419663
SPOCK1	-0.616525364130442	10.6360209410112	-7.76836412917076	8.3500362111893e-14	1.22766332267638e-12	20.7384262855653
STAMBPL1	-0.600843734074818	8.52803755898876	-7.76833534692192	8.35166120802167e-14	1.22766332267638e-12	20.7382361126301
MAEL	-0.769124116152675	6.03521787359551	-7.76675248103669	8.44150935014871e-14	1.23972489579054e-12	20.7277784145791
TRIOBP	0.438239775278051	6.75191648033708	7.76360465597157	8.62303373976271e-14	1.2652154209495e-12	20.7069858248101
GNG2	-0.83401891253792	8.15299437078652	-7.7625807376958	8.68290593523126e-14	1.27282598064381e-12	20.7002237437135
DCLRE1C	0.338073937815975	7.32744154775281	7.76216155881545	8.70753503641707e-14	1.27526100142001e-12	20.697455618177
RPS6KC1	-0.354642458796766	8.48075793539326	-7.76158919278718	8.74127612340217e-14	1.27902480904058e-12	20.6936760644707
OCA2	-0.740410858569262	6.31587306741573	-7.76124186998696	8.76181374564112e-14	1.28085154066564e-12	20.6913826546076
ARF5	-0.697820216885742	8.05923770224719	-7.75979235650552	8.84804060217198e-14	1.29226892357709e-12	20.6818121485624
SLC2A1	0.546039082027301	8.68263352247191	7.75874111792686	8.91109880328801e-14	1.30028464647978e-12	20.6748720732656
NUPR1	0.724931670374112	7.10153825561798	7.75738560150261	8.99306408667684e-14	1.31104201923552e-12	20.6659242008719
ID3	1.1136755520728	7.21120262359551	7.7565205057139	9.04576315823674e-14	1.31751706073036e-12	20.6602142155093
LANCL2	-0.343877563321527	8.49535225	-7.75565605436487	9.09872739486167e-14	1.32401884002996e-12	20.6545089360832
XK	-0.641292443250758	7.6851327752809	-7.75474302748352	9.15500017322824e-14	1.3309897418208e-12	20.6484835548212
CSRNP2	-0.449587226870581	8.13903746910112	-7.75457495147728	9.16539660877084e-14	1.33128432020548e-12	20.6473744179136
EPB41L3	-0.781618974721944	9.59182893820225	-7.75427072690325	9.18424423170333e-14	1.33280478563176e-12	20.6453668773852
ERC2-IT1	0.780541766430738	7.77563316292135	7.75285924036865	9.27219169736577e-14	1.34434101136374e-12	20.6360533844035
RAMP1	0.434205715748236	8.07727112359551	7.75152550568007	9.3560581059777e-14	1.35526506535132e-12	20.6272540342424
GRINA	-0.616081764155718	7.2987723511236	-7.74505364842725	9.77376417003895e-14	1.41337046647268e-12	20.5845710812409
GRAMD1C	0.705490175935281	7.9819041741573	7.74503550325672	9.77496078667051e-14	1.41337046647268e-12	20.5844514465582
ATXN7L3B	-0.344882035768451	9.02993057865169	-7.74394631065416	9.84705504175887e-14	1.42250145721321e-12	20.5772705507082
PLCB1	-0.428719300429728	9.28400201685393	-7.74269949655978	9.93022667759525e-14	1.43321465795964e-12	20.5690513608741
COBL	0.401111055485334	10.2045805589888	7.74250713582794	9.9431201311883e-14	1.43377448491886e-12	20.5677833733185
PPDPF	-0.580080047901925	7.18135099719101	-7.7392198984339	1.01660262706606e-13	1.46458920140269e-12	20.5461183013283
RMI2	-0.733416079625886	6.28904748595506	-7.73651075675646	1.03534331564225e-13	1.49023850093122e-12	20.5282681889715
SEZ6L	-0.44766973786654	7.5211214494382	-7.7353974646424	1.04314306844258e-13	1.50010764046828e-12	20.5209341714724
FARSB	-0.328673811425677	7.27553258988764	-7.73275574168624	1.061883856502e-13	1.52567865742226e-12	20.5035343430371
KRCC1	0.445732167719905	8.16322768539326	7.73153489171992	1.07065663721995e-13	1.5368947486447e-12	20.4954945902107
CDK6	0.288814096562184	6.79798788764045	7.73112703376484	1.07360333043292e-13	1.53973498381746e-12	20.4928088949264
TM9SF2	-0.66798870601618	8.91746748595506	-7.73069618493028	1.07672482115486e-13	1.54282056580793e-12	20.4899719171701
DLC1	0.522615908619823	8.50565973876405	7.72997043472682	1.08200312829987e-13	1.54898827683254e-12	20.4851933794722
TCF3	0.352546895475231	7.30239193539326	7.72862516438832	1.09185476399486e-13	1.56168615299805e-12	20.476336597727
STX12	-0.281579566481302	9.42595017977528	-7.7272530245956	1.10199435250238e-13	1.57477270229563e-12	20.4673040492213
SUCLA2	-0.656487768579375	8.959926	-7.72582831134849	1.11262076970636e-13	1.58853082066245e-12	20.4579266292917
ADCY1	-0.534300728008089	9.49755298033708	-7.72337768080182	1.13113619311611e-13	1.61351759206383e-12	20.4417995372492
SKI	0.473136315596567	7.35919835955056	7.72138649980243	1.14640392599176e-13	1.63383104327051e-12	20.4286986747814
PAWR	0.30217674860971	6.08934684550562	7.7203227329009	1.15464370636678e-13	1.64410099818833e-12	20.4217006684006
TUBB2A	-0.752258108063712	12.0774870955056	-7.71962614738824	1.16007099086902e-13	1.6503514409456e-12	20.4171185429676
CXCL16	0.609236393200199	7.18994569662921	7.71897758508568	1.1651467403765e-13	1.6560910550213e-12	20.4128525784419
GALNT15	0.557015118048533	7.59361772752809	7.71832982763905	1.17023806423631e-13	1.66165602570545e-12	20.4085921631918
ANXA2	0.535000479651162	6.94633849719101	7.71821391205688	1.17115146483232e-13	1.66165602570545e-12	20.4078297928272
LGALSL	-0.436365161905971	7.26614643258427	-7.71787591464178	1.17381886153023e-13	1.66395623820305e-12	20.405606849193
GJA4	0.735926680611727	6.37806641292135	7.71689132728811	1.18162320992598e-13	1.67352779642677e-12	20.399131804526
MAT2B	-0.384988292467138	8.26628318820225	-7.71631625278642	1.18620521187197e-13	1.67852258850744e-12	20.3953501547484
A2ML1	0.545925771359958	5.74133263764045	7.71533142767779	1.19409272723092e-13	1.68818176236514e-12	20.3888744807804
PSMA1	-0.532704318124374	8.29402730617977	-7.71377347685049	1.20667625595684e-13	1.70445700275254e-12	20.3786314489171
REPS2	-0.524670479145604	7.36910217977528	-7.71250286180154	1.21703578649232e-13	1.71756470134519e-12	20.3702786518641
KHK	-0.431615597699693	6.22637511235955	-7.71197931383495	1.22132984462426e-13	1.72209673570469e-12	20.3668372265607
BMP7	0.501241820146615	7.49877198033708	7.7117547935972	1.22317590155799e-13	1.72317207389547e-12	20.3653614441672
GSKIP	-0.470523493427708	8.62031731460674	-7.70679774284283	1.26464268739213e-13	1.78001256132494e-12	20.3327863268752
SEC11A	0.387159532861485	9.11788983988764	7.70660705961178	1.26626519902563e-13	1.78072042356345e-12	20.3315335562883
TXNL4A	-0.344401714357935	7.37409557303371	-7.70607303457504	1.27082012424861e-13	1.78554717987404e-12	20.3280251807247
FUCA1	-0.505661468149642	6.89271239325843	-7.70299128892528	1.29742324208986e-13	1.81978370986236e-12	20.3077824801134
LRRTM1	-0.677131825834174	6.98818116573034	-7.70298530088425	1.29747546493802e-13	1.81978370986236e-12	20.3077431528034
NOTCH2	0.527778185667342	7.1841945505618	7.7013365428129	1.31193379210679e-13	1.83844114215493e-12	20.2969155311466
FABP3	-0.531167213725994	7.00481174719101	-7.70004285793186	1.3233896099048e-13	1.85286194943097e-12	20.2884208839176
DOCK3	-0.799266110338721	7.91932785955056	-7.6968006123723	1.35253576795849e-13	1.89200364022689e-12	20.2671359989386
WDFY2	0.302433823432762	7.02409990168539	7.69612210396262	1.35871489036668e-13	1.89897718201072e-12	20.2626824978239
CDKN3	-0.574914868806874	5.89959247752809	-7.69408080127472	1.37747332154148e-13	1.92350422994883e-12	20.2492857660188
MAF	0.378030493806869	6.83819030898876	7.69020451071347	1.41380031374436e-13	1.97249947281614e-12	20.2238533084179
YIPF6	0.258501446284132	8.60715964606742	7.68886653724338	1.42655740634443e-13	1.98855350989554e-12	20.215076953152
UCHL5	-0.465830499368045	7.26050758146067	-7.68861005066426	1.4290158541522e-13	1.99023617865943e-12	20.2133946698958
NEK6	0.364111331648129	7.20498820505618	7.68708367604352	1.44373299830855e-13	2.00897404532787e-12	20.2033840819924
SOX2-OT	0.743183222573306	8.59460975842697	7.68501150561339	1.46395222539368e-13	2.03532868399358e-12	20.1897962185027
HEPH	0.624456920121341	7.41072882303371	7.68472566271803	1.46676317989087e-13	2.03745575337679e-12	20.1879220638561
PRC1	-0.745709332153693	7.12718204213483	-7.68443752512643	1.46960208983819e-13	2.03831305357093e-12	20.1860329143242
PLXNB2	0.486535781218408	7.14490328651685	7.68440291450987	1.46994345956986e-13	2.03831305357093e-12	20.1858059961809
ZNF615	-0.462888897118301	8.06486730898876	-7.67938871646892	1.52023501002451e-13	2.10621409707664e-12	20.1529390602853
ZNF326	0.305991958291197	6.70691503651685	7.67570249891059	1.55828628733057e-13	2.15653931912645e-12	20.1287865350101
ASNS	-0.619103592391303	9.19107162359551	-7.67560830672293	1.55927080603295e-13	2.15653931912645e-12	20.1281694856945
PCDH8	-0.822737968023248	7.96047298876405	-7.67311730287198	1.58553124553107e-13	2.1909534717786e-12	20.111852986163
SLC25A46	-0.475064013397369	8.08600316853933	-7.67294806378083	1.58733112928981e-13	2.19153659820786e-12	20.1107445789403
DNAJA2	-0.380017997093024	10.1975193258427	-7.66967359953286	1.62255507298757e-13	2.23822536304139e-12	20.0893023921971
HNRNPA3	0.311600920753291	8.65947737640449	7.66717007023247	1.65000511969717e-13	2.27411884131573e-12	20.072912946643
NINL	0.573880948811933	7.02211341011236	7.6640539671645	1.68481251533967e-13	2.32008164991147e-12	20.0525186233369
NAA20	-0.54313087537917	8.60202517696629	-7.66311360152288	1.69545813809727e-13	2.33272159917275e-12	20.0463652702316
FASTK	0.396666230915057	7.91815121067416	7.66239640906862	1.70362186002073e-13	2.34192788968278e-12	20.0416726315721
AMPH	-0.79656023495955	8.61304989606742	-7.66161886139295	1.71251641574408e-13	2.35030422527908e-12	20.036585440485
GNG3	-0.69091877919616	9.91047610955056	-7.66160541758764	1.71267060490315e-13	2.35030422527908e-12	20.036497486168
ZNF516	0.496357357810917	6.31181768258427	7.66128151622635	1.71638962451117e-13	2.35245197456016e-12	20.0343784378401
TBR1	-0.734278294110212	5.87076621910112	-7.66121156885775	1.71719380224102e-13	2.35245197456016e-12	20.0339208321005
ASTN1	-0.473427248609703	8.60638466011236	-7.66105061798265	1.7190456499899e-13	2.35296222573919e-12	20.0328678797212
DZIP3	-0.451352781344801	7.72408035393258	-7.66037531911835	1.72683691517778e-13	2.36159425072249e-12	20.0284501981761
ANO3	-0.933387759858443	9.07370176685393	-7.66023799352156	1.72842556756657e-13	2.36173613850054e-12	20.0275518734383
NPNT	0.601937410642061	5.81092542134831	7.6476087109187	1.88086196555858e-13	2.56782056327976e-12	19.9449859685011
UVSSA	0.467136815849342	7.63471540730337	7.64542519530563	1.90852980632001e-13	2.60335905398968e-12	19.9307208119761
CECR6	-0.693283722320527	7.18645840730337	-7.63797321414095	2.00601338243927e-13	2.73398824744615e-12	19.8820582061935
MYOM1	0.668137362992933	7.62619269101124	7.63630863244237	2.02845097130085e-13	2.76220142966952e-12	19.8711928862272
NAP1L2	-0.741432491279074	8.91757156741573	-7.63524657760554	2.04289603314675e-13	2.77949199377238e-12	19.86426136409
ZNF584	-0.534002485591508	6.46757149438202	-7.63345111183689	2.06754738162242e-13	2.81062744484655e-12	19.8525447971588
ENPP5	-0.567625315470166	7.83553596067416	-7.63105144540859	2.1009529710392e-13	2.85360008577101e-12	19.8368885266378
SOX9	0.693445006066735	9.23245568539326	7.63019122284907	2.11305724955608e-13	2.86759177083528e-12	19.8312769930668
KHNYN	0.413927767821032	7.28044192134831	7.62909055306198	2.12864525182795e-13	2.88628326771727e-12	19.8240976013898
SZRD1	0.364561160515668	6.96685274157303	7.62847166410728	2.13745990125467e-13	2.89576658683607e-12	19.8200610718902
WASF2	0.515759112108189	7.50800682303371	7.62774188447643	2.1479002034224e-13	2.90743427535602e-12	19.8153015917241
POLN	0.402822527047523	6.9520068258427	7.62637892923241	2.1675336612495e-13	2.93151555120522e-12	19.8064135410836
SOS2	0.277871895475232	6.74847586797753	7.62462969706839	2.19299104724319e-13	2.9634258798983e-12	19.7950081908718
COX7B	-0.473546077730024	9.59914578932584	-7.62229583161122	2.22741665232269e-13	3.00739064984656e-12	19.7797938441285
STAG2	0.367931955510616	8.17290142696629	7.62134264126617	2.24162948184684e-13	3.02332750609726e-12	19.7735810102847
DZANK1	-0.446479496966638	6.63763876966292	-7.62124957364602	2.24302197874553e-13	3.02332750609726e-12	19.7729744314424
GLS	-0.654069368301309	10.086154488764	-7.62092310955643	2.24791335120549e-13	3.02733851716921e-12	19.7708467066104
FAHD1	-0.428731934529827	7.32110162640449	-7.62079707377849	2.24980454403899e-13	3.02733851716921e-12	19.7700252878616
NETO2	-0.607646772244691	7.9153213005618	-7.62060671075104	2.25266395633071e-13	3.02862385675739e-12	19.7687846447212
CLCN7	0.42394653854905	9.45635326123596	7.6191105849148	2.27526217456839e-13	3.05482085688002e-12	19.759034797643
RHBDF2	0.640115703109208	7.00577762078652	7.61906261719867	2.27599039006779e-13	3.05482085688002e-12	19.7587222278218
HSP90AB1	-0.634149254802837	10.0010338707865	-7.61398991904897	2.3543128100334e-13	3.15728037466958e-12	19.7256752366622
GIMAP7	0.845219716885745	6.62976505898876	7.61111637145517	2.39985374542298e-13	3.21564227640712e-12	19.706962034876
GXYLT1	0.427794499747213	7.33028185674157	7.60992921751749	2.41892080530965e-13	3.23846257646885e-12	19.6992325012571
ZXDB	-0.522438164307377	6.46568971629214	-7.60855791084134	2.44113161502237e-13	3.2654498180766e-12	19.6903050344636
PRKAR1B	-0.451286693377147	7.09737066292135	-7.60757493156873	2.45717641496128e-13	3.28415049411421e-12	19.6839063661498
EIF4E3	-0.420409710945401	7.70584848876404	-7.60684879460175	2.46909563287284e-13	3.29731033088518e-12	19.6791799862173
SYBU	-0.626806571916076	10.422299494382	-7.60603106952767	2.48258650998742e-13	3.31254517125419e-12	19.6738578542906
HDAC7	0.50722853083923	6.01323542134831	7.60565940022953	2.48874234057385e-13	3.31797543393353e-12	19.671438995389
CEP164	0.501253347573306	7.9491641011236	7.60465820923954	2.50539972476954e-13	3.33738547926797e-12	19.6649235737123
CBLN4	-0.836624314206269	7.33451408426966	-7.60444498908772	2.50896136773593e-13	3.33933310073974e-12	19.6635360869465
AP3B2	-0.506018835566228	8.00885807022472	-7.6017484536893	2.55443773054416e-13	3.39701773447366e-12	19.6459913515136
MCU	-0.497997736602636	7.22310078932584	-7.6007384189427	2.5716801867555e-13	3.41709050713001e-12	19.63942081731
CORT	-0.542678537158745	6.29164778370787	-7.60037937489582	2.57783709728362e-13	3.41974669176722e-12	19.6370852956796
DPP8	-0.27788148736097	8.2898635	-7.60037108468121	2.57797943000874e-13	3.41974669176722e-12	19.6370313701562
NPTXR	-0.6802628892821	7.17068400280899	-7.59899125708843	2.60177769282882e-13	3.44561954148271e-12	19.6280565693038
ITGA6	0.547974104019209	6.60143080898876	7.59898901990644	2.60181645351822e-13	3.44561954148271e-12	19.6280420189743
TLL2	-0.602064082785644	6.10348449719101	-7.59734147367096	2.63051651053533e-13	3.48072920965594e-12	19.6173274396686
TMC6	0.502043281976748	6.90131438764045	7.59668644096722	2.64201365397932e-13	3.49303633969585e-12	19.6130679945242
VPS36	-0.361174933013155	9.17472820505618	-7.59530898644573	2.66635269588327e-13	3.52228734452021e-12	19.6041117610675
TAF1C	0.326841849342775	7.91539897191011	7.5946013310302	2.67894252476113e-13	3.53598181380297e-12	19.5995110287292
R3HDM1	-0.444840093149642	8.98468241011236	-7.59444418215496	2.68174629109352e-13	3.53674749252425e-12	19.5984893871229
TRAP1	-0.368288153816978	7.99165851123596	-7.59113865740835	2.74139697105213e-13	3.61242078082718e-12	19.5770033530009
MACF1	0.471732700581398	8.7235400758427	7.58999237189921	2.76238662584035e-13	3.63706616589328e-12	19.5695540307703
GFM2	-0.320484603134482	6.82703835393258	-7.5890374487468	2.77999320016831e-13	3.65722016945219e-12	19.5633489277838
CUL2	-0.471399018326598	7.99649426123595	-7.58661400733138	2.82517425544136e-13	3.71358649031362e-12	19.5476039042249
GADD45G	0.632187030460067	7.81322896910112	7.58577515064885	2.84098146200332e-13	3.73128077235035e-12	19.5421547242584
ZNF713	0.723769964484323	5.80795448033708	7.58430661441344	2.86886448300673e-13	3.76479287147046e-12	19.5326162182407
STEAP2	-0.620712559909011	8.23058944101124	-7.57947152769625	2.96258891622518e-13	3.88458175701249e-12	19.5012205592565
CDC14A	0.367896036526796	5.70789628651685	7.57785957503463	2.99450161080398e-13	3.92319177263898e-12	19.4907568849346
TTC31	0.493371288169866	7.02679572191011	7.57766292702999	2.99841788552102e-13	3.9250894213343e-12	19.4894804930563
SLC35D2	0.382218123988877	6.48256303932584	7.57569222086481	3.03794482219889e-13	3.97319368374271e-12	19.4766904654189
EGR1	-0.569445153943372	8.58786939325843	-7.57558245818994	3.04016140403325e-13	3.97319368374271e-12	19.4759781682797
MTMR9LP	0.536807767821029	6.11535768258427	7.56851469614819	3.18629884106691e-13	4.16076215658204e-12	19.4301281312613
TMEM47	0.47372616822547	9.82604832022472	7.56681973343667	3.22236223764993e-13	4.20440290318476e-12	19.4191371571263
MID1IP1	0.611033660262886	8.06101210955056	7.56419731637151	3.27895356058382e-13	4.27473412959719e-12	19.4021356199392
TTC28	0.347349607305373	7.08463986516854	7.56394211015849	3.28451292167148e-13	4.2784748582461e-12	19.4004813060275
LAMP5	-0.85542237815976	9.30869779494382	-7.56227233623455	3.32111700926069e-13	4.32261587825624e-12	19.3896583879143
RALBP1	0.331700236602627	8.82453369382023	7.56196551742937	3.32788657981093e-13	4.32788520457015e-12	19.3876698786808
TMEM14B	-0.530474518073808	8.92818501966292	-7.56170679696964	3.33360549476504e-13	4.33178066946389e-12	19.3859931427848
TMEM178A	-0.67645074115269	9.86920897191011	-7.55573551156082	3.46832499174159e-13	4.50315991784898e-12	19.3473055040667
ACTL6B	-0.830673021739134	7.55700863202247	-7.5552333454634	3.47989619986367e-13	4.51449829191122e-12	19.3440530052232
ARL6IP1	-0.408435549924164	10.5679038286517	-7.55271261624751	3.53855798695759e-13	4.5868593954817e-12	19.3277287622514
FAM188A	-0.589620265040452	8.24702751123596	-7.54928570320213	3.61987498203198e-13	4.68844556915461e-12	19.3055423994868
SLC1A1	-0.476224230030337	7.84636824438202	-7.54433359128303	3.74064848440244e-13	4.84092873428974e-12	19.2734945504539
CIRBP	-0.533550721056624	10.1214958511236	-7.54027451763297	3.84259847437317e-13	4.96882347438254e-12	19.2472374098753
CRH	-0.601057555611733	6.1457477247191	-7.53912544045688	3.87195365667826e-13	5.00271510231257e-12	19.2398061749204
TMEM246	-0.503129432128408	7.73807128370786	-7.53842351250408	3.88999431470269e-13	5.02194477072615e-12	19.235267117444
DCAF12	0.336692197927195	8.09244840168539	7.53805512728877	3.8994955362544e-13	5.03012785921543e-12	19.2328850558654
RGL2	0.410508924797775	7.82361797191011	7.53747552549705	3.91449070269479e-13	5.04537881899194e-12	19.2291373913066
GEM	0.661808507583418	6.78054346348315	7.53591033694697	3.95526915562916e-13	5.09381019597423e-12	19.2190180358832
PXN	0.500956994691611	6.3690896741573	7.53545344735907	3.96725145802072e-13	5.1051079643867e-12	19.2160644119475
C19orf54	0.514611355283114	7.04724270505618	7.53524800757168	3.97265094311842e-13	5.10792346405e-12	19.2147363612518
ITGA8	0.48994668187563	6.57929949719101	7.53511066413684	3.97626472208686e-13	5.10844025886846e-12	19.2138485291632
DIO3OS	0.590051513776539	6.06623981741573	7.53306118334144	4.03057730225916e-13	5.17403809462728e-12	19.2006014211652
GAD1	-0.646413923533865	8.35331466573034	-7.52968572810662	4.12162785369434e-13	5.28665250104908e-12	19.1787893886037
SMAD5	0.369129000884727	7.02511434550562	7.52884698156353	4.14456523348379e-13	5.31178968884445e-12	19.1733705481702
BASP1	-0.533243675429734	12.2268596825843	-7.52753130069695	4.18079924859556e-13	5.35391401360003e-12	19.1648712886849
CFI	0.579436998104145	6.22455507022472	7.5267989616795	4.20110308906656e-13	5.37558685692709e-12	19.1601408672883
SLC6A15	-0.446402346688568	7.2058749241573	-7.52643070155028	4.2113496776413e-13	5.38436628801326e-12	19.1577622787867
CCDC113	-0.474884172143579	7.31623288764045	-7.52480593651129	4.25685264920947e-13	5.43817199884953e-12	19.1472689460736
DUS4L	-0.621688935920119	6.36443289606742	-7.52362936189166	4.29010594995259e-13	5.4762548261634e-12	19.1396712192224
LSM3	-0.434026858822046	7.99779192977528	-7.52260030766456	4.3193997938429e-13	5.50922644114446e-12	19.1330268118924
QSER1	0.269601914433773	7.16667120505618	7.52209431665956	4.33387596279452e-13	5.52326099264798e-12	19.1297599662454
ATP8B1	0.514740953361978	7.4315248511236	7.51905680261359	4.42178880037908e-13	5.63078870056279e-12	19.110152122749
MPV17	-0.781456013144592	7.45128917134831	-7.51807312583395	4.45063387854559e-13	5.66298654706141e-12	19.1038034984041
PAK2	0.220784735465121	7.11388934831461	7.51740511162859	4.47032824747736e-13	5.68349886299979e-12	19.0994924960495
GJC1	0.47841893238119	8.15894941011236	7.51616719369811	4.50705191789121e-13	5.72561188131467e-12	19.0915043788908
MED10	-0.529252333670382	8.09126396629213	-7.51595094802086	4.51349744023758e-13	5.72922400534546e-12	19.0901090727966
BAG3	0.795121810920113	9.07042181741573	7.51193238059348	4.63494404615821e-13	5.87869099315361e-12	19.0641849293896
BAAT	-0.652771804853392	5.46948425	-7.50980323222181	4.70058979845665e-13	5.95720165294447e-12	19.050453683071
DACH2	-0.808195565217389	8.12771369382022	-7.50769211253297	4.76658455803443e-13	6.03602925123707e-12	19.0368415002409
LRRC8B	-0.577705791076845	9.04849628651685	-7.5061617570669	4.81499461096445e-13	6.08742927449706e-12	19.0269757373296
DYNC1LI1	-0.421891019464102	6.99119143258427	-7.5061397025213	4.81569579831349e-13	6.08742927449706e-12	19.0268335686856
NHP2	-0.360249687563199	8.60744274157303	-7.50604660824668	4.8186566844337e-13	6.08742927449706e-12	19.0262334650506
ACAA1	0.265060185667338	8.64879771910112	7.50480357456021	4.85836407970334e-13	6.13272068949855e-12	19.0182211488907
CTDSPL	0.3746833307634	8.46814331460674	7.50424436977901	4.87633232652143e-13	6.15052067036664e-12	19.0146169550538
RARRES2	0.836446371461072	6.93327906741573	7.50368716980158	4.8943013185461e-13	6.16829338125798e-12	19.0110258768518
HACL1	-0.634486115899906	7.47029021629213	-7.50348368039816	4.90087985436289e-13	6.17169391002706e-12	19.0097144636137
MYT1L	-0.726709267947424	9.1005751488764	-7.50241986602279	4.93541370568611e-13	6.21026542634e-12	19.0028589981519
COG1	-0.426810579373102	6.93047965730337	-7.50178206049927	4.95623325682785e-13	6.23153280235945e-12	18.9987491710658
SBF2	0.360346938195145	7.24627892977528	7.49948571033764	5.031911407398e-13	6.31842427657868e-12	18.9839542856199
BEX2	-0.573973811299284	11.0886364016854	-7.49944427461736	5.03328736776183e-13	6.31842427657868e-12	18.983687354535
ARHGEF18	0.425579562310412	10.1294680983146	7.49790449160439	5.08468296662602e-13	6.37790872115038e-12	18.9737687523274
MLKL	0.612325052957537	7.11722421629213	7.49670784247924	5.12498226945584e-13	6.41858098012166e-12	18.9660614904081
NRG1	-0.330797904448938	5.85911283707865	-7.49663034395536	5.12760300092624e-13	6.41858098012166e-12	18.9655623762745
ATP6V1C1	-0.390004745197172	7.91424010674157	-7.49658269497865	5.12921498002806e-13	6.41858098012166e-12	18.9652555041936
CITED2	-0.587107978260867	6.48266693258427	-7.49592949146742	5.1513634847184e-13	6.44122926292816e-12	18.961048842974
ANKRD50	-0.374041626895853	7.51857889325843	-7.49403245806755	5.2162231131781e-13	6.51720570424962e-12	18.9488333713122
TRIM36	-0.563210510995958	7.0286661011236	-7.49178303976432	5.29417471617007e-13	6.60940728890777e-12	18.9343517215103
CCAR2	-0.329370896991914	7.26695669382022	-7.4905488322874	5.3374318602473e-13	6.65818460684182e-12	18.9264072961032
PSMD6	-0.527622456142575	8.75441850280899	-7.48972986299082	5.36632764773061e-13	6.68898442297455e-12	18.9211362282451
DCTN3	-0.372442334807893	8.61865884831461	-7.48612902144485	5.4952171021723e-13	6.84427783947145e-12	18.8979653933329
TAF13	0.702937098078866	9.06289796629214	7.48097494546579	5.68502982372103e-13	7.075148618645e-12	18.8648138679877
CCDC53	-0.569737569767454	8.17761246629214	-7.47885834169026	5.76483856831797e-13	7.16886297334615e-12	18.8512044822606
PLIN3	0.615786423533869	7.81001689044944	7.47670184881921	5.84728715851818e-13	7.2657111137681e-12	18.8373415032226
NFYC-AS1	0.664587346562184	6.57118076966292	7.46980171413446	6.11898662660326e-13	7.59738347354605e-12	18.7930036845372
HEATR5B	-0.376439473205256	8.18361828370787	-7.46628082126075	6.26238270186196e-13	7.76936013050815e-12	18.7703911797886
ZNF664	0.324182024772506	7.74241595786517	7.46575968580362	6.2838866303306e-13	7.78947583970036e-12	18.7670449116788
NFATC3	0.24070300720425	6.40052368539326	7.46565073106996	6.28839168700111e-13	7.78947583970036e-12	18.7663453228843
ZNF609	0.348391878159752	7.10833399719101	7.46538624296037	6.29934098170144e-13	7.79696640575576e-12	18.7646470989055
NDUFA9	-0.375910831521736	8.57779600842697	-7.46294652813283	6.40123075488117e-13	7.91691875244051e-12	18.748984259893
SIRT1	0.46138342163802	8.07639987078652	7.46060399468725	6.50059004180609e-13	8.02839465342287e-12	18.7339488360859
TJP2	0.507983019337712	7.2009559747191	7.46058363776899	6.50146011544084e-13	8.02839465342287e-12	18.7338181914102
TBC1D2B	0.328919728134474	7.25481487359551	7.45930909256066	6.55616456534411e-13	8.0896662072768e-12	18.7256390556862
EVI5	0.458528994565219	8.51423176404494	7.45874286144811	6.58061296022631e-13	8.11353869243407e-12	18.7220057094714
COG5	-0.287333567997977	7.1547279747191	-7.45691775330688	6.66002969407487e-13	8.20509467732462e-12	18.7102958730532
ROBO2	-0.547053611349848	6.71882173033708	-7.4560809272686	6.69675804555016e-13	8.24395795003678e-12	18.7049275231299
SMA4	0.44984056787159	7.1828655758427	7.45557042210842	6.71926212705746e-13	8.26526404724276e-12	18.7016527809312
CYP26B1	-0.681155103513654	7.24537889325843	-7.45503963152656	6.7427394752337e-13	8.28773348945843e-12	18.6982480872743
NPDC1	-0.514204306749228	7.83595218539326	-7.45280704681583	6.84237720546565e-13	8.40370729366264e-12	18.6839293739561
PSTPIP1	0.655129018073811	5.5085138988764	7.45111210449124	6.91898838730458e-13	8.49124307870982e-12	18.6730609294384
CAP2	-0.818102678083932	10.9959324775281	-7.44962284191551	6.98700028751844e-13	8.56809865635935e-12	18.6635128514869
OLA1	-0.401486726365015	8.11249847752809	-7.44938793604344	6.99778800889372e-13	8.57471635450344e-12	18.662006931706
TMEM106C	0.38494461400405	8.47675580617978	7.44848559499793	7.0393796208892e-13	8.61904025175078e-12	18.6562225831314
DCTN1-AS1	-0.524428683013143	6.89008211235955	-7.44835976539882	7.0451988100793e-13	8.61952977494701e-12	18.6554160083188
SRP72	-0.270821210313448	8.0794778005618	-7.44772918420138	7.07443253442566e-13	8.64864330976481e-12	18.6513740973203
RAN	-0.474081560288175	9.31563125561798	-7.4466462555314	7.1249163134664e-13	8.7036708114964e-12	18.6444333046209
RGMA	0.496057883088984	8.63507542696629	7.44530661835576	7.18785883992902e-13	8.77382155403462e-12	18.6358482159154
MAT2A	0.418631683392325	10.7825640365169	7.44496686926442	7.20390879750414e-13	8.7866694343791e-12	18.6336711072636
MPC2	-0.389315936931238	8.62752539325843	-7.4446151738615	7.22056031573617e-13	8.80023079094129e-12	18.6314175232604
ATP5G3	-0.532485064206269	8.01158490168539	-7.44425594733851	7.2376075697451e-13	8.8142533228787e-12	18.6291157618872
ADD3	0.434723124620835	9.78905811235955	7.44310381349658	7.29255068761387e-13	8.87437021319805e-12	18.6217339561729
PMP2	0.691746798913028	11.3355355533708	7.44261999084508	7.31574567079742e-13	8.89579012951322e-12	18.6186343181033
MAVS	0.341875779196163	6.43670114325843	7.44243459438705	7.32465303610386e-13	8.89981715349366e-12	18.6174466039047
PLSCR4	0.701964034378159	9.02375276123595	7.44041127261633	7.42256108301901e-13	9.0118957271311e-12	18.6044859070515
AASDHPPT	-0.582342253033366	9.01442591292135	-7.4346866963649	7.70661376893724e-13	9.34963325667024e-12	18.5678302197102
PSMC2	-0.423864239636005	9.4519525252809	-7.43318492060143	7.78288881706353e-13	9.43497306672221e-12	18.5582174451744
PRKAG1	-0.69488801630435	6.63095739606742	-7.43222527366012	7.83201833298082e-13	9.4873001969581e-12	18.5520755479988
PGAM1	-0.388112386122351	9.6020946741573	-7.42817236439003	8.04290213331059e-13	9.73533930215411e-12	18.5261426674185
SNAP25	-0.653852796638033	12.6343598258427	-7.42796998372039	8.05357799622416e-13	9.74084851938747e-12	18.5248479890863
GOPC	-0.354247244691605	7.92057908707865	-7.4249763473053	8.21313745685493e-13	9.92628808900287e-12	18.5056999853519
TCF7L2	0.426541860844291	7.81478997191011	7.42182583829812	8.38442314670607e-13	1.01256074524191e-11	18.4855546910662
SLC35G2	-0.561518768579371	7.4956091011236	-7.4193460139961	8.52171721070904e-13	1.02836048737729e-11	18.4697023587932
CNTNAP5	-0.528300703361981	6.59180023876405	-7.41742710476143	8.62947498412979e-13	1.03985193145117e-11	18.4574383518245
SFXN5	0.480571833291203	8.79203633146067	7.41741747410499	8.63001917331369e-13	1.03985193145117e-11	18.4573768068653
MRPL2	-0.514868204373101	7.10037122752809	-7.41475037588852	8.78203504167672e-13	1.05736765585063e-11	18.4403349000037
GRM8	-0.452038241531846	6.64665021067416	-7.41246881110445	8.91416887757454e-13	1.07246487139049e-11	18.4257599932125
LY6G5C	0.608294768579365	6.33125075842697	7.41210496949551	8.93542065096565e-13	1.07420911151632e-11	18.4234360337304
FANCE	0.60788097851365	7.13853083707865	7.41162628378187	8.96345647656329e-13	1.07676567416721e-11	18.4203786597658
DDR2	0.379075140419615	6.88344865730337	7.41024493942465	9.04484646188832e-13	1.08572289038742e-11	18.4115568008493
ATP5O	-0.392510915824067	10.3587571488764	-7.40983964347776	9.06886473948207e-13	1.08778502022219e-11	18.4089686354124
SSBP1	-0.438138399898877	8.26882966011236	-7.40825333136016	9.16347726225139e-13	1.098305243829e-11	18.3988396574982
ZIC1	0.736381586071786	6.9574213988764	7.40538024241488	9.33731991102809e-13	1.11829874386221e-11	18.3804983535426
AQP11	-0.773696763018206	6.74217565168539	-7.40479376951732	9.37320315369255e-13	1.12175166410444e-11	18.3767550529903
SSSCA1	-0.802571407355919	5.4575692247191	-7.4044264032003	9.39574958717686e-13	1.12360449010562e-11	18.3744103622342
CAND1	-0.309073664054598	8.32330891011236	-7.40368584352106	9.44136266691778e-13	1.12821091823687e-11	18.3696840493545
COL1A2	0.623584275657231	6.44149025842697	7.40105766233699	9.60500786532742e-13	1.14690428001526e-11	18.3529135795995
ZBTB34	0.498666995197168	7.43794565449438	7.39309953572403	1.01177617162105e-12	1.20722430679916e-11	18.3021592823411
KANSL1	0.414021764155716	9.19005539325843	7.3900382753572	1.0322106909626e-12	1.23068298648877e-11	18.282646252517
KLHL7	-0.363726103892821	7.6328383258427	-7.38978651225752	1.03390924580124e-12	1.23178476063436e-11	18.2810417328578
PYROXD2	0.527655840242668	6.58942111235955	7.38488475442854	1.06753390920052e-12	1.2708927264846e-11	18.2498101801157
MTMR2	-0.34972019767442	7.29562343820225	-7.37891476669938	1.10994436104343e-12	1.32039379673865e-11	18.2117929654271
SAT1	0.416410264914047	10.9204971376404	7.37825943426623	1.11469973734891e-12	1.32505974009973e-11	18.2076211483305
FAM102B	-0.59842002616279	8.46253215730337	-7.37793278010915	1.11707757327333e-12	1.32689460813385e-11	18.2055417842225
AIG1	-0.296706780460063	8.07810906741573	-7.37719821154893	1.12244304092142e-12	1.3322728780489e-11	18.200866029406
TAPT1	0.296635400151676	8.60355462078652	7.37636909435528	1.12852962588195e-12	1.33849841160719e-11	18.195588854624
PBXIP1	0.612344928715882	7.63729147752809	7.3760241914892	1.13107114045008e-12	1.34051315118171e-11	18.1933937412678
FAM216A	-0.466922406976736	8.0514982247191	-7.37557753226528	1.13437085831949e-12	1.34342282215722e-11	18.1905511178924
PEX7	-0.377951599721943	6.84875250842697	-7.3753826740371	1.13581335343646e-12	1.34413031148861e-11	18.1893110431016
TGS1	0.312636366405456	7.1169288005618	7.37111775213619	1.16784230601314e-12	1.38100608751963e-11	18.1621751797099
CLEC4G	-0.645258609580385	5.87139873033708	-7.36956070277179	1.1797559251744e-12	1.39405780014108e-11	18.1522712211107
TNFRSF10A	0.343352829499491	5.94032395786517	7.36713267466769	1.19857313159471e-12	1.41426549461804e-11	18.1368302801747
MSI2	0.437439263776546	7.2625910758427	7.36702672548868	1.19940093651225e-12	1.41426549461804e-11	18.1361565861388
FAM134B	-0.510105157103138	7.93371621910112	-7.36697721817776	1.19978794143171e-12	1.41426549461804e-11	18.1358417887852
IMPDH2	-0.559167412285136	8.57850761235955	-7.36689716737581	1.20041396902505e-12	1.41426549461804e-11	18.1353327807799
CEP83	-0.465553972067749	6.43723408707865	-7.36607041985044	1.20689830442458e-12	1.42085251901354e-11	18.130076093257
NR3C1	0.421593781092015	8.09720142696629	7.36458278582568	1.21865313299908e-12	1.43363003552887e-11	18.1206184015011
PTRH2	-0.656747033998984	7.70904381741573	-7.3635438676998	1.22692917255877e-12	1.44229922317422e-11	18.1140142724092
JMJD6	0.323362213346809	6.85521392696629	7.36335410403582	1.22844680316756e-12	1.44301672115066e-11	18.112808068805
MSRB3	0.397084167593523	6.73609119382022	7.36207284476794	1.23874216011061e-12	1.45403646173869e-11	18.1046645396825
GAL3ST4	0.624625400530854	7.27765353651685	7.3616434034389	1.24221185431437e-12	1.45703388959218e-11	18.1019352958776
ITGA5	0.61523665659757	6.33942608426966	7.36146374772592	1.24366623157275e-12	1.45766480568641e-11	18.1007935582819
GLMN	-0.514930416456012	6.92246624157303	-7.35955873428655	1.25919158756843e-12	1.47423443408331e-11	18.0886881890072
PTPRT	-0.765206692239642	7.79712435955056	-7.35950197402185	1.25965708640001e-12	1.47423443408331e-11	18.0883275424425
CEP104	0.318703918099086	6.72614937921348	7.35748033860379	1.27634782394088e-12	1.49267001027792e-11	18.075483697031
PLEKHO2	0.666835482684531	7.39980314044944	7.35656221823958	1.28399964723597e-12	1.50051538495872e-11	18.0696515566744
POLR3C	-0.47582438650152	7.03635438764045	-7.35536224347494	1.29406868423092e-12	1.51117198404499e-11	18.0620298116303
NOP14	0.3863652135996	7.68356968820225	7.35518480508168	1.2955641644564e-12	1.51180836652084e-11	18.0609028738133
SUSD1	-0.826446361981803	6.56718658146067	-7.35408122938763	1.30490358625131e-12	1.52159028880698e-11	18.0538943488066
FIBP	-0.537194928589484	9.01266092696629	-7.35065868273222	1.33429205752582e-12	1.55471906043576e-11	18.0321635634313
DSTN	-0.360129544615763	10.1469788960674	-7.35029229443646	1.33747651356076e-12	1.55728872241463e-11	18.0298376947839
C17orf100	-0.485246760364002	6.39996062921348	-7.34953664121778	1.34406792327645e-12	1.5638186042218e-11	18.0250410042014
PPM1L	-0.427868730915067	8.23694865449438	-7.3484196208384	1.35387012799461e-12	1.57407195802298e-11	18.0179511142625
COTL1	0.38382373192619	7.04137016573034	7.34829159624368	1.35499807296114e-12	1.57423260412322e-11	18.0171385743642
OXR1	-0.585794971941359	9.67292813483146	-7.34799358680497	1.35762723564877e-12	1.57613585277326e-11	18.0152472238262
RPS6	0.491856271486348	11.3355721853933	7.34672855461121	1.36884393837737e-12	1.58799874835099e-11	18.0072191835469
DDX1	-0.584617792214363	10.0855050589888	-7.34558242732603	1.37908514767015e-12	1.59871350391354e-11	17.9999466071761
MZF1	0.321285344539938	7.93554472752809	7.34449264398977	1.38889289383593e-12	1.60891052268466e-11	17.9930323284761
OCIAD2	-0.641494812057637	8.04739391853933	-7.34293501139098	1.4030305627381e-12	1.62410488357711e-11	17.9831510294379
BHLHE41	0.350774750758339	8.72343629775281	7.34231473159616	1.40869984716694e-12	1.62948153230474e-11	17.9792165329003
CLDN5	0.784830121334677	9.1958614241573	7.34180483407985	1.4133771477906e-12	1.63370374532046e-11	17.9759823856821
RPL37	0.529506829878672	9.07481487921348	7.336204480617	1.46576700475792e-12	1.69303008065902e-11	17.9404717024871
PRSS3	-0.372822820525777	7.54123414044944	-7.33580182129955	1.46960665576491e-12	1.6962332264108e-11	17.93791929324
SARS	-0.45202291683519	8.50750748595506	-7.33396306529613	1.48726685815792e-12	1.71537196366945e-11	17.9262649525666
KANK1	0.43243916266431	7.46684388764045	7.33294419904851	1.49714233753895e-12	1.72551078830123e-11	17.9198081373758
USP47	0.305832516809904	8.64193306460674	7.33240868187494	1.50235877137494e-12	1.73026909911068e-11	17.9164146939
TNK2	0.329862908998985	7.62418533707865	7.32861518376926	1.53982714005879e-12	1.77213825344682e-11	17.8923814461529
TCERG1	-0.4016829479272	7.66511612359551	-7.32734005597925	1.55262712705385e-12	1.78557732869063e-11	17.8843050900407
COA3	-0.346578923533871	7.71394381460674	-7.32715614228459	1.554481918006e-12	1.78641870707265e-11	17.8831403100551
PHF6	0.449303212841256	7.45640520224719	7.32657694595303	1.56033745366891e-12	1.79185322748043e-11	17.8794722288937
NECAP2	0.415562011880684	7.48572326123595	7.32646075618229	1.5615147183494e-12	1.79191137051567e-11	17.8787364186783
KLKB1	0.596213172901922	7.18462747191011	7.32608919916585	1.56528530609786e-12	1.79494324394278e-11	17.8763834686067
CDKN2AIP	0.501909784125374	7.35141177247191	7.32368286066832	1.58992307772818e-12	1.82188231637368e-11	17.861147040597
SCG3	-0.573034838094022	9.19426420786517	-7.32231254973964	1.60412358467625e-12	1.83683121773043e-11	17.8524721725174
IL17RD	0.527442380055614	7.8072746741573	7.3203930218184	1.62422592967441e-12	1.85851175622097e-11	17.8403224563217
CTBP2	0.323295824696666	7.86122357303371	7.32013279656626	1.62697018263403e-12	1.86031349782849e-11	17.8386755329954
LOC100130987	0.520164086450959	6.87508027808989	7.31845288987932	1.64479619016384e-12	1.87934507216637e-11	17.8280447174309
PHLPP2	-0.435345482178969	7.73645595224719	-7.31751681213522	1.65481253064261e-12	1.888916791712e-11	17.8221217955864
SATB2-AS1	-0.654592787537917	5.99612121910112	-7.31744824542274	1.65554857443982e-12	1.888916791712e-11	17.8216879697796
STAM	-0.537027858695652	8.17838828932584	-7.31690673577154	1.66137286593603e-12	1.89286992252695e-11	17.8182619104418
ATP10A	0.436914578867541	6.42521230898876	7.31690481773598	1.66139353149804e-12	1.89286992252695e-11	17.8182497756195
DGKI	-0.489149049924166	6.53268423876404	-7.31623890681232	1.66858360704234e-12	1.89892316735142e-11	17.8140369036896
SRP68	-0.347058610212338	9.11026566573034	-7.31619171037983	1.66909436526707e-12	1.89892316735142e-11	17.8137383271704
MAK16	-0.391408469792717	7.80000469662921	-7.3149960213257	1.68208557214006e-12	1.91233531271535e-11	17.8061745718559
KBTBD11	-0.447129821157727	10.6075916179775	-7.31456529844494	1.68678975420797e-12	1.9163136457627e-11	17.803450105293
ANKRD12	0.40958882570779	9.20563060112359	7.31395727938563	1.69345236044398e-12	1.92250962118926e-11	17.7996043828009
BOC	0.367117571789679	6.92629964325843	7.31380175954341	1.69516068907938e-12	1.92307637373806e-11	17.7986207572481
SNRPB2	-0.319995598331653	7.89008894101124	-7.31072109439221	1.72935269800503e-12	1.96046718900713e-11	17.7791394783426
NFASC	0.320813529701719	7.55266636235955	7.31024693408561	1.73467533975359e-12	1.96510051843169e-11	17.7761415578031
AKAP11	-0.369609024014164	8.73643390730337	-7.3074813553111	1.76604316983432e-12	1.99921114706155e-11	17.75865880577
KNOP1	0.319768257077852	6.98595578932584	7.30576510433613	1.78578954780637e-12	2.02012679643388e-11	17.7478118946129
TADA1	-0.530956502275016	7.19250882865169	-7.30518728588673	1.79248646750578e-12	2.02626135505895e-11	17.7441604369914
SLC8A2	-0.512752873483317	8.86975338764045	-7.30231874639044	1.82610085683759e-12	2.06279361704559e-11	17.726036192458
STAT5A	0.635668605788673	6.86306444662921	7.30092272837818	1.8426836741043e-12	2.0800485334726e-11	17.7172176605157
CNTRL	0.452509585566222	6.96648946348315	7.3004962533992	1.84777913856442e-12	2.08432107793384e-11	17.7145239016093
PEX19	-0.409903197548028	7.8802586994382	-7.29974265929434	1.85681692966054e-12	2.09303141504259e-11	17.7097642333129
IPO5	-0.3470330820273	8.09675601123596	-7.29913417220806	1.86414622607658e-12	2.09980493808414e-11	17.7059213200772
MOXD1	-0.484017720677458	7.04179542134831	-7.29890433172927	1.86692208946077e-12	2.10144344181695e-11	17.7044698192893
APEX1	-0.524986264534881	8.6319894241573	-7.29851987388733	1.87157442452919e-12	2.10519032688379e-11	17.7020419463337
STARD8	0.634272361729019	6.97125086797753	7.2963611361616	1.8979102360295e-12	2.13330475646991e-11	17.6884111536422
HES1	0.457622887259864	6.78592058426966	7.29318429103966	1.93733171688522e-12	2.17607775120476e-11	17.6683572126799
EXOSC5	-0.707150157229525	6.32515265449438	-7.29293836468506	1.94041683539913e-12	2.17800492357256e-11	17.6668050639812
ZNF415	-0.456679261627905	8.11853278932584	-7.29192097241945	1.95323140875987e-12	2.19084242287206e-11	17.6603842685503
ACKR3	0.686130842896865	7.8226645	7.28763607695492	2.00812286873823e-12	2.25082411749694e-11	17.6333494354678
CDH12	-0.790599878791713	7.38695440168539	-7.28564360816111	2.03416212359628e-12	2.27840482928161e-11	17.6207822951802
GATA2	0.374647998862486	6.32944055898876	7.28541593509321	2.03715863612424e-12	2.28015539110176e-11	17.6193464501204
ASMTL	-0.339682335313448	7.52152915730337	-7.28398678359832	2.05606792281449e-12	2.29970185037725e-11	17.6103341094881
LIMS2	0.56269925151668	6.95620654775281	7.27965081768328	2.11450185824407e-12	2.36339789566915e-11	17.5829991885825
C12orf76	-0.519456983948436	8.45033695224719	-7.27827118535705	2.13343531787781e-12	2.38236344725731e-11	17.5743042007834
RPS16	0.399770574949448	12.285615511236	7.27819644060477	2.13446583611547e-12	2.38236344725731e-11	17.5738331647199
NUDT11	-0.721048362360973	8.83865720786517	-7.27795993370417	2.13772982680441e-12	2.3843333026174e-11	17.5723427388346
COX5A	-0.457120378286147	10.8186741685393	-7.27654218357795	2.15739926296674e-12	2.40458551348886e-11	17.5634090736779
DDAH2	0.57251203816987	6.53689542977528	7.27638099937585	2.15964673718275e-12	2.40540485678513e-11	17.5623934857765
HS6ST2	-0.591719682381195	7.35585640168539	-7.27425189456998	2.18955123311193e-12	2.43700576365607e-11	17.5489800076967
ENTPD3	-0.508146349342772	6.73290483426966	-7.27211636555302	2.21995556024437e-12	2.46911840459347e-11	17.5355289809197
KMT2E	0.38707327982811	8.15276205617977	7.26952591036164	2.25739537897842e-12	2.50900583526567e-11	17.5192164489255
CDC123	-0.459240925050554	8.10802878932584	-7.26817471271139	2.2771703065631e-12	2.52921743895853e-11	17.5107094410363
VSIG10L	-0.706338694261878	5.88443571348315	-7.26598170919425	2.30962890142676e-12	2.56347855388644e-11	17.4969050034634
ACO2	-0.590039806622846	8.44927664044944	-7.26567721926697	2.31417152546383e-12	2.56672929654827e-11	17.4949885559051
PIK3R2	0.357606728008086	9.50532603089888	7.26355266291988	2.34611317033539e-12	2.60034355220798e-11	17.4816183411043
CCND2	-0.340267011754298	9.06648058707865	-7.26250510505939	2.3620221138945e-12	2.61615332322368e-11	17.4750269395455
ENTPD2	0.573982012259855	5.33416525561798	7.26149235653067	2.37750340710801e-12	2.63146775852839e-11	17.4686552347692
SMG5	0.340796876263902	8.00982801966292	7.25824517862782	2.42781805838531e-12	2.68528833231004e-11	17.4482300719175
HMGN2	-0.338256872724974	9.07454132022472	-7.2569719050577	2.44783222835127e-12	2.70554354356685e-11	17.4402228703508
MOAP1	-0.611451182254807	10.5531221797753	-7.25425626207879	2.49106293510637e-12	2.75141360992131e-11	17.4231485642143
EFNA1	0.553360675556112	7.8692354494382	7.25377037744513	2.49887671117178e-12	2.75812866698037e-11	17.420094118709
NETO1	-0.507410190722954	6.69129597191011	-7.25338797537862	2.50504329666512e-12	2.76301758900546e-11	17.4176903086984
LAGE3	-0.349758798913046	9.32962378932584	-7.2528215836287	2.51420443139495e-12	2.77120037985701e-11	17.4141300977819
SNRPC	-0.594400593402423	7.20973656460674	-7.25155660628731	2.53478417535092e-12	2.79194891336263e-11	17.4061794810035
IRF1	0.497665348963601	6.3379767752809	7.24803376149134	2.59297517597374e-12	2.85406714005967e-11	17.38404318004
NRGN	-0.739290913549041	10.451964008427	-7.24732307548746	2.60487289635088e-12	2.86518004263214e-11	17.3795784514771
TXNDC16	-0.446622358695654	7.19070422752809	-7.24615516950678	2.62454188722778e-12	2.88481953810351e-11	17.3722420456744
AIMP2	-0.28920437790698	8.21128420786517	-7.24554770707386	2.63483005610391e-12	2.89412790347601e-11	17.3684265115259
NEFM	-0.930810511501514	10.5309290196629	-7.24446875020017	2.6532016051051e-12	2.91229617178721e-11	17.3616500584455
PSMA3	-0.529573198053597	7.27813021348315	-7.24327243190922	2.67371897605399e-12	2.93279312511301e-11	17.3541373870556
LRRC8A	0.413466146233571	9.17665402808989	7.24012140438155	2.72851115638452e-12	2.99083183613341e-11	17.3343538956404
SLCO2B1	0.48510533215369	7.65709300561798	7.2382337156325	2.76186360653213e-12	3.02530583070892e-11	17.3225052488245
KAT2B	0.604761985717897	9.06527591292135	7.23738483963477	2.77699244408041e-12	3.03978422732958e-11	17.3171777720775
APOC1	0.558788407229521	7.74297599157303	7.2362785912281	2.79683075005432e-12	3.05939429708486e-11	17.3102357445313
ATRN	-0.346760345677447	7.28715443539326	-7.23585171917495	2.80452308694696e-12	3.06570032287914e-11	17.3075572104605
ZNF621	0.410418709555106	7.39928747752809	7.23395792733964	2.83890166311682e-12	3.10114910383744e-11	17.2956754750335
DMXL2	-0.61908889092518	7.64630321629213	-7.23109226133758	2.89171348153949e-12	3.15667144295714e-11	17.2777005576904
PPP2R2B	-0.380593829373106	8.89694671629213	-7.23078033167535	2.89752014019901e-12	3.16016206048218e-11	17.2757442957656
MAD2L1	-0.391922147750252	6.12629284550562	-7.23070710663756	2.8988849080437e-12	3.16016206048218e-11	17.2752850752058
PHACTR4	0.417190097573304	7.05401592977528	7.23042481359785	2.90415221051986e-12	3.16373567865194e-11	17.273514746371
BRINP2	-0.491620316228515	7.97938245505618	-7.22996761123119	2.91270314288677e-12	3.17087908881684e-11	17.2706476274067
TCIRG1	0.821747097446909	5.8910304747191	7.22959342888708	2.91971981799467e-12	3.17634361868709e-11	17.268301227947
BSN	-0.617511576086951	10.2495309634831	-7.22825767117422	2.94490400249773e-12	3.20155148050078e-11	17.259925778549
CCSER2	-0.420741373230538	8.39296780617978	-7.2257202796366	2.99333409875229e-12	3.2519794290065e-11	17.2440190344427
LDOC1	-0.591766825454998	8.93436789606742	-7.22342914618201	3.03773722476651e-12	3.29796659112023e-11	17.2296596389834
REEP5	-0.454952803083916	11.7489171685393	-7.22226139300993	3.06061765595967e-12	3.32054050600536e-11	17.2223421951483
CHSY1	0.457964654069769	9.58837105337079	7.22207668699016	3.06425221222895e-12	3.32221754843227e-11	17.2211848600906
IFT52	-0.268195868048533	6.79300938764045	-7.22159134460112	3.07382281401403e-12	3.33032369597365e-11	17.2181438960988
TPRG1L	-0.365958812689591	10.4250756264045	-7.2214458273336	3.07669804053445e-12	3.33116966199459e-11	17.2172321719526
RNF166	0.566008935161771	6.40370918820225	7.2187281962928	3.13088393706166e-12	3.38753122577998e-11	17.2002076359232
ENY2	-0.349127006319522	8.41805726404494	-7.217977486628	3.1460169866277e-12	3.40159076630276e-11	17.1955056742796
TMEM158	-0.702838894464106	9.30320591853933	-7.21764215935802	3.1527998711559e-12	3.4066088281749e-11	17.193405518032
VAMP7	-0.498876257077857	8.84509728651685	-7.21743651791639	3.15696663614447e-12	3.40879527141058e-11	17.1921176206887
BMPER	-0.68973245222447	6.21594383707865	-7.21629499886715	3.18019519555859e-12	3.43154712248028e-11	17.1849689783265
FBL	0.475619449191095	8.34557181179775	7.21574288475034	3.19149036314503e-12	3.44140028649639e-11	17.1815117243452
ZNF230	-0.427420434656216	6.0097048988764	-7.21282038855735	3.25194001119893e-12	3.50420771531971e-11	17.1632147845811
PPP1R14C	-0.683391346814965	7.00774089606742	-7.21123758981463	3.2851481904084e-12	3.53759525852713e-11	17.1533076260207
MMADHC	-0.575963744312428	8.85590203651685	-7.20846938608591	3.34403144032025e-12	3.59856698635275e-11	17.1359845986742
RPGRIP1L	-0.493733909504559	6.16670396629214	-7.20720041649357	3.37137024156717e-12	3.62553371819648e-11	17.128045224193
H2AFV	0.318681077477255	8.08412871348315	7.20641118369073	3.38848441775231e-12	3.64120437947921e-11	17.123107873697
ZBTB46	0.365842199823063	7.37710616573034	7.20625050356873	3.39197916307693e-12	3.64120437947921e-11	17.1221027265629
PPP4R1	0.35586242239636	8.94092641573034	7.2062123107247	3.39281036805293e-12	3.64120437947921e-11	17.1218638106832
SH2D5	-0.457406189838223	7.59589980617978	-7.20563242195256	3.40545536739959e-12	3.65231069578493e-11	17.1182364242305
PLP1	0.644751894843282	11.3712855814607	7.20208835114435	3.48375157999846e-12	3.73376474931775e-11	17.0960718796322
EHMT1	0.382598622598583	6.62203230617978	7.20112843778967	3.50526143558473e-12	3.75428842646297e-11	17.0900700015937
DHRS7	-0.458807852249747	8.15033750842697	-7.19979839185169	3.53528151825135e-12	3.78374171348939e-11	17.0817548484216
NCEH1	-0.607309684529829	8.32787476404494	-7.1996144747662	3.53945252884329e-12	3.78374171348939e-11	17.0806051296541
LFNG	0.629700303336706	6.19090417696629	7.199594847468	3.53989793754933e-12	3.78374171348939e-11	17.080482435044
DOLK	-0.68787365963094	6.76055999157303	-7.19825857827262	3.57035245946433e-12	3.81373108581466e-11	17.0721297058103
PRR13	-0.38154157317998	8.48994585955056	-7.19697157358098	3.59992801680583e-12	3.84274195350984e-11	17.0640860121585
SP100	0.320936782987867	5.87105493258427	7.1963011532264	3.61542979006224e-12	3.85670092628705e-11	17.0598963547953
CAMK4	-0.395447935288171	7.00138835393258	-7.19591133628819	3.62447351616414e-12	3.86165485860448e-11	17.0574604060623
RAB30	0.286078801314456	7.55460175	7.19589169807801	3.62492971008896e-12	3.86165485860448e-11	17.057337690365
RAI14	0.682015660894843	7.06959084269663	7.1945091176585	3.65718942154743e-12	3.89341350399678e-11	17.0486988185138
MAD2L1BP	-0.512505293225479	6.61938753651685	-7.19209563706666	3.71418180249836e-12	3.95073564554329e-11	17.0336214723068
PCMT1	-0.491455640040444	11.3769517837079	-7.1920191758905	3.71600158801179e-12	3.95073564554329e-11	17.0331438705128
ABCC12	-0.596402300808901	5.90586465449438	-7.19184581347557	3.72013088711614e-12	3.9524837514751e-11	17.0320610055763
SLC27A1	0.562719144084935	8.14067114325843	7.19167106901107	3.72429767666507e-12	3.9542693289291e-11	17.030969527736
FTSJ1	-0.25411562184024	7.11975312640449	-7.19087450859947	3.74334997949211e-12	3.97184665936104e-11	17.0259943532637
SCFD2	-0.301126975733061	6.99315096629214	-7.19071084750144	3.74727632698977e-12	3.97336199871815e-11	17.02497220615
TAB2	0.34225754689079	7.40440335674157	7.19007012004891	3.76268688524835e-12	3.98704429779314e-11	17.0209707032227
NUDT21	-0.461875198053589	7.68057744101124	-7.18979215801229	3.76939172258072e-12	3.99148970357166e-11	17.0192348437114
MRGBP	0.411681654701717	8.04237066011236	7.18641983537032	3.85167992795097e-12	4.07591279135464e-11	16.9981788442418
PI4KA	-0.530396654322549	7.84316926966292	-7.1783858383633	4.05491016497152e-12	4.28812142113511e-11	16.9480461693676
TRIM51	-0.705694850227501	6.06329279494382	-7.17784270932673	4.06902405668895e-12	4.3001878818364e-11	16.944658520506
IRF7	0.642287859580383	6.4992683258427	7.17744470174775	4.07939747876376e-12	4.30828797475017e-11	16.942176156724
NDUFS3	-0.510460078109199	10.0038856488764	-7.17531724426112	4.1352892720943e-12	4.36441777522627e-11	16.9289090002285
LINC00623	0.307289055485342	8.52312878932584	7.17481254764111	4.1486587148498e-12	4.37562446019138e-11	16.9257620649769
SALL2	0.375423489635995	8.77963018258427	7.17453928558273	4.15591518936898e-12	4.38037316679348e-11	16.9240582629043
CS	-0.362787042467133	9.48288449157303	-7.17393731875914	4.17194452721535e-12	4.39435613942783e-11	16.920305141993
KCNK12	0.651255449064706	9.24964888764045	7.17226407043611	4.21682063945741e-12	4.4386851271059e-11	16.9098740710777
NWD2	-0.733354245576344	6.58159032303371	-7.17099630258592	4.2511379594731e-12	4.47184849506744e-11	16.9019719870235
GUF1	-0.395748633468147	6.62492555898876	-7.17079918937518	4.25649827257324e-12	4.47452776108905e-11	16.9007434606954
POLR2H	0.377292794236595	9.48500575280899	7.17061300488951	4.26156749911383e-12	4.47689769309151e-11	16.899583071854
ADCY4	0.676883175050552	6.66119321348315	7.16882243504807	4.31062357872539e-12	4.52544343363877e-11	16.8884245532677
TCEA2	-0.430691724216383	7.62909089325843	-7.16687290188734	4.36466695838919e-12	4.5791575180198e-11	16.8762777736082
FOXJ1	0.703035565849346	5.81779635393258	7.1644127888701	4.43381690859298e-12	4.6486392835314e-11	16.8609532980876
RNPEPL1	0.49184068794237	6.50203382865168	7.16138826409249	4.52031089899777e-12	4.73620190043211e-11	16.842118398762
FCRLB	-0.777444709049547	6.62549076685393	-7.1611981678838	4.52580231955105e-12	4.73883383097166e-11	16.8409347941083
B3GALNT1	-0.410400085313449	7.35554841011236	-7.16080296730702	4.53723973563961e-12	4.74543618117553e-11	16.8384742140871
TBL2	-0.312001353134482	7.15082995505618	-7.1607741414678	4.53807509058031e-12	4.74543618117553e-11	16.8382947439235
OSTF1	-0.739156092896862	7.58006694101124	-7.15970594330578	4.56913779150509e-12	4.77477901273906e-11	16.8316445054196
UBASH3B	-0.414854625505568	6.38592367977528	-7.15929297548891	4.58120271730441e-12	4.78424354686321e-11	16.8290737072982
KPNA3	-0.369185014534876	9.22298391292135	-7.1546623893941	4.71865199365559e-12	4.92455117841812e-11	16.8002550878241
GBGT1	0.591033229271994	6.52687275	7.15407653441428	4.7363286013874e-12	4.93975779705355e-11	16.7966099933113
HLA-E	0.605517525657234	8.72928763764045	7.15190900110516	4.80229662553953e-12	5.00527705302793e-11	16.783125896962
CHD7	0.512889112866532	7.67900294101124	7.15050719329836	4.84544081434974e-12	5.04693753452735e-11	16.7744069635194
PTK2B	-0.503769094160774	7.13496132303371	-7.1498610059448	4.86545712137413e-12	5.06446960179683e-11	16.7703882527606
PSD3	0.376485791203239	8.76572919662921	7.14964281335531	4.87223422083815e-12	5.06820701650953e-11	16.7690313503202
C15orf57	-0.233539681370074	7.18979479494382	-7.14896014129099	4.89349820316643e-12	5.08699927590602e-11	16.7647861297708
SNRPB	-0.477582497093025	8.09333448033708	-7.1474518881186	4.94080189493483e-12	5.13281868967592e-11	16.7554080805661
CXXC1	0.455514401541963	9.55438550280899	7.14667526463459	4.96533457009623e-12	5.15493775048176e-11	16.7505797526102
CYB5D1	-0.296098878665315	7.86050851966292	-7.1463235154652	4.97648534908327e-12	5.16314412766924e-11	16.7483930303324
ZFP14	0.567980425935293	7.45568671910112	7.14613134510657	4.98258773748773e-12	5.16610547358164e-11	16.747198397179
SFMBT2	0.630078652300306	6.99326421067416	7.14556461856076	5.00062711572879e-12	5.18143154890335e-11	16.7436754637638
DLEC1	0.436809438827098	5.68268453089888	7.1452590534061	5.01038016785774e-12	5.18815732876154e-11	16.7417760707364
RABEPK	-0.378899185667333	8.49166439606742	-7.1449222520207	5.02115191286117e-12	5.19592850839667e-11	16.7396825838295
CEP135	0.389920534125381	6.34079218820225	7.14274032612476	5.09148956420058e-12	5.26528878534527e-11	16.726121981087
ZNF214	-0.371033627780585	5.76765001966292	-7.14135135367609	5.13676941657915e-12	5.30866261018137e-11	16.7174911771993
CD83	-0.443020729019212	8.64217025561798	-7.14067866664068	5.15884092780365e-12	5.32801071147513e-11	16.7133116834918
LRMP	-0.627789833923155	6.55106005898876	-7.13888544529479	5.2181353505094e-12	5.38575228746606e-11	16.7021716040472
FAM49B	-0.352737758847327	8.11962565449438	-7.13563955370922	5.32717435354478e-12	5.49472815130543e-11	16.682012397094
CASD1	-0.515009689964611	7.05368737921348	-7.13461489064054	5.36205921271746e-12	5.5271258443468e-11	16.6756499666467
TATDN1	-0.479059165065722	7.41875883426966	-7.13429484805351	5.37300113541622e-12	5.53481755562144e-11	16.673662869793
DNAJC27	-0.318872337082913	8.05033349719101	-7.13304162380076	5.41605947918257e-12	5.57556155445947e-11	16.6658824303167
ARHGAP32	-0.509689892821031	9.81841679775281	-7.13124569798691	5.47835664296131e-12	5.63604543378394e-11	16.654734504098
DNALI1	0.473864692366024	7.52402521348315	7.12933631152592	5.54536306259261e-12	5.70129279318265e-11	16.6428845991155
FCHSD2	0.354815458291204	8.12965115449438	7.12844628029779	5.57687207401686e-12	5.7281776032645e-11	16.6373617613356
REST	0.397101888018199	6.37453830617978	7.12839436077179	5.57871556583258e-12	5.7281776032645e-11	16.6370396053341
DHRS11	-0.545971571284124	7.39001678932584	-7.12784809810733	5.59814794639798e-12	5.74442213467483e-11	16.6336502012454
PRKCE	-0.489648527173911	7.74090298314607	-7.12705412654544	5.62651099267995e-12	5.76980382582686e-11	16.6287241816975
HK1	-0.314056406092016	8.93580893820225	-7.12601783222676	5.66374338755176e-12	5.80424217648265e-11	16.6222953443024
ARRB1	0.324930024014151	8.6855623258427	7.12570552542871	5.67501154460216e-12	5.81204498499017e-11	16.6203580307653
NCOA7	-0.529722921006066	10.105516247191	-7.12417006738884	5.73073319639948e-12	5.86533535963538e-11	16.6108341455369
PRMT6	-0.6887546510364	6.24289968258427	-7.12308874813121	5.7702969591631e-12	5.90203042671956e-11	16.6041280419944
RALGAPA2	0.324901213852373	7.08499669101124	7.1216798165783	5.82225108615922e-12	5.95134341422637e-11	16.5953913060904
ATL1	-0.61958052628918	10.2337186882022	-7.11814746389711	5.95453857019019e-12	6.08265484642742e-11	16.5734930156559
TTC9C	-0.449230425050552	6.71100050561798	-7.11458942931153	6.09077732214287e-12	6.21783140620555e-11	16.551443764868
GMEB2	0.290392985085944	8.49311290168539	7.11365940631046	6.12689112834698e-12	6.25068655525072e-11	16.5456817489876
CSNK2B	-0.481587691228524	9.23046010674157	-7.11203534220037	6.1904612746209e-12	6.31149272902856e-11	16.5356211151998
POLR3B	-0.343351579373102	7.66738501966292	-7.11103596951197	6.22990149394386e-12	6.34763505837137e-11	16.5294311322726
EWSR1	0.236379790444897	8.82269562078652	7.11016075622958	6.26464480409562e-12	6.37894850250582e-11	16.5240107133887
CREG2	-0.714310416329623	9.21595498595506	-7.10964329032781	6.28527625264996e-12	6.3958617273447e-11	16.5208061511048
FOXF1	0.620184919615773	6.36437499719101	7.10354634574643	6.53345540237208e-12	6.64139257643135e-11	16.4830622043066
MALAT1	0.471083474721935	9.13614281741573	7.10351121102478	6.53491316071365e-12	6.64139257643135e-11	16.4828447687025
KCNB2	-0.489209389282105	6.64147525561798	-7.10183017009356	6.60503572573186e-12	6.70837121441668e-11	16.4724423825678
NUP188	0.365714135111229	6.2545295505618	7.1012777589884	6.62824011864547e-12	6.72764257096721e-11	16.4690244324519
DLGAP1-AS1	0.458710877906981	6.36226114325843	7.10080715065801	6.64807159931321e-12	6.74346803489009e-11	16.4661127809091
BICD2	0.336662035010106	7.67336989325843	7.09980007430507	6.69070626886459e-12	6.78238898701665e-11	16.4598824919059
SLC25A12	-0.537704508215365	8.59968326966292	-7.09862874677734	6.74063306922161e-12	6.82864770483884e-11	16.4526368974905
ZNF627	-0.372663002401421	7.21307561516854	-7.09838618041236	6.75101797538082e-12	6.83481482485245e-11	16.4511365435925
LYPD6B	-0.662477772118303	5.53760426404494	-7.09794004746418	6.77015922795242e-12	6.84983349367578e-11	16.4483771631775
GARS	-0.419651469160764	9.97625159831461	-7.09514805030497	6.89116808083816e-12	6.96783396857794e-11	16.4311113235801
GABRD	-0.888206332406478	7.25855999438202	-7.09332398760502	6.97137222800793e-12	7.04445205123673e-11	16.4198339964915
MRVI1	0.534840581016184	7.51113663202247	7.09148498727554	7.0531629093237e-12	7.12257498874879e-11	16.4084665265283
TPD52L1	0.487032233695649	8.8671137752809	7.09046917714629	7.09874577987987e-12	7.16405784447902e-11	16.4021884191104
IKZF4	0.309778982937308	6.97455224719101	7.08677539641891	7.26695506503206e-12	7.32916425550633e-11	16.3793651050933
TPX2	-0.648922044236597	5.7339743511236	-7.08472387490658	7.36206601020176e-12	7.42038402359055e-11	16.3666929317415
FAM71E1	-0.78280875834176	6.14291434269663	-7.08406755014343	7.39275182026894e-12	7.44659390129053e-11	16.362639421158
NHS	0.373877680990903	7.26686995786517	7.07938515709549	7.61535415859919e-12	7.66596252484305e-11	16.3337288225563
VAMP2	-0.60533559441355	8.63196936516854	-7.07857033638751	7.65475902440522e-12	7.70075536262903e-11	16.328699329131
ARL6	-0.387457767821021	7.14874370224719	-7.07779930940806	7.69223072526814e-12	7.73356066279329e-11	16.3239405549108
CARD6	0.673476019211325	5.8147223511236	7.07543715049725	7.80815807434614e-12	7.84515187444569e-11	16.3093637553358
WDR61	-0.314996573938322	8.32463941573034	-7.0738629937541	7.88636547602859e-12	7.91872745557037e-11	16.2996517259801
NDUFAF4	-0.293132290697671	7.77929346348315	-7.07221409103194	7.9691129138313e-12	7.99676598703387e-11	16.2894802856063
CHD8	0.450289721688574	8.64972028089888	7.07180845750153	7.98959952638682e-12	8.01226862970885e-11	16.2869783639322
RAB20	0.495120992922137	5.9821851741573	7.07123233417015	8.01878585734223e-12	8.03647064026642e-11	16.2834250580532
RIT1	0.331675758847326	6.68799611797753	7.06970830283965	8.09649982563037e-12	8.10924620444906e-11	16.2740264748131
STEAP3	0.428917415192112	5.98842428651685	7.0694071010519	8.11194628598091e-12	8.11960388159385e-11	16.2721691675108
NDUFAF1	-0.544486388144582	8.01520610393258	-7.06815647449919	8.17639259129562e-12	8.1789637839344e-11	16.2644580394571
DDX59	0.485608890798784	7.45774878932584	7.06693731552844	8.23970214279953e-12	8.23711267009595e-11	16.2569419250984
NEDD1	0.4262016744186	6.45776933707865	7.06513528950696	8.33416357043002e-12	8.32631102937747e-11	16.2458342269163
SNRNP48	0.362067971814959	6.84969135393258	7.0607199810231	8.57013898178326e-12	8.55668929725441e-11	16.2186272758271
RASSF2	0.460598382709803	8.0052068005618	7.05965142898728	8.62822831541266e-12	8.60928302111909e-11	16.2120448307159
USP11	-0.557186522750248	9.76751630337079	-7.05887437760966	8.67071400312212e-12	8.64625117364622e-11	16.2072585467783
KCNS2	-0.403874363624875	6.86540227247191	-7.05846521509607	8.69316782948835e-12	8.66321017092809e-11	16.2047384511611
TDRKH	-0.344853366784634	6.22699422191011	-7.05638736806105	8.80808082915523e-12	8.77223078194827e-11	16.1919423697436
OPTN	-0.320615455257839	9.96527295505618	-7.05546922562501	8.85933251495188e-12	8.81775241866769e-11	16.1862890456541
ZNF486	0.571454531344786	9.76593820786517	7.05186142542753	9.06358069284627e-12	9.01540030767479e-11	16.1640799379167
CD109	0.357745275404448	6.23471041292135	7.0513535897306	9.09270021848428e-12	9.03871231093703e-11	16.1609544619482
CMAS	-0.380167555738124	8.64250725842697	-7.04836054066623	9.2662021915586e-12	9.20543072184507e-11	16.1425371885173
MRPL3	-0.542672604271985	9.44795112921348	-7.04821822387966	9.27453267464882e-12	9.20795519290197e-11	16.1416616108632
LSS	0.371627375631955	7.53526947752809	7.04655402494079	9.37249472192192e-12	9.29940914236857e-11	16.1314239266294
HABP4	-0.254993554221432	9.16093816011236	-7.04601230505564	9.4046017983123e-12	9.3254483542492e-11	16.128091812184
SAMD4A	0.450054367922142	6.97181431179775	7.04510948770606	9.45835127738943e-12	9.37290199793638e-11	16.1225390203946
COMMD1	-0.489551762891807	8.64930994382022	-7.04482842435707	9.47514606350489e-12	9.38369851432412e-11	16.1208104457556
LINC01420	-0.372867785389282	8.90230252808989	-7.04387981560841	9.53204655149588e-12	9.43417550725215e-11	16.114976768446
CAB39L	0.33063933581901	7.27295675842697	7.04334030709974	9.56455776042123e-12	9.46046586937187e-11	16.111659207524
MYH10	-0.331617794236607	11.0079383005618	-7.04263799634227	9.60704303751469e-12	9.49658294043948e-11	16.1073408261496
PRKG1	0.28587498255814	6.47389987640449	7.04145049791185	9.67930177410836e-12	9.56206799485674e-11	16.1000398542583
GNAL	-0.410300279575327	6.93307814044944	-7.04022726903717	9.7542936999866e-12	9.6301701612841e-11	16.0925201776785
ADIPOR1	-0.394766811931245	7.71497508707865	-7.03929126331823	9.81206270943629e-12	9.68119462739356e-11	16.0867668435651
GABBR2	-0.693491148003039	10.7548430589888	-7.03745474283486	9.92639002842338e-12	9.78573868609672e-11	16.0754800077589
ARHGDIG	-0.564501818882709	6.87636115449438	-7.03739190037422	9.93032520550777e-12	9.78573868609672e-11	16.0750938317374
CCT4	-0.463119832280081	7.82645270505618	-7.03621657970594	1.00042068492746e-11	9.85244024382117e-11	16.0678717964557
UBTD2	0.33540125796259	7.31478958707865	7.03535093998325	1.00589672216973e-11	9.90023970675093e-11	16.0625532521654
MRPL50	-0.393471550808901	7.38393021067416	-7.03436173653682	1.01219052997137e-11	9.95602373481421e-11	16.0564761305414
KMT2C	0.28434277009606	7.44706287078652	7.03401274557487	1.0144202166998e-11	9.97178834771963e-11	16.0543322763437
LBR	0.488670311678463	7.47410189325843	7.03390827753829	1.01508859717544e-11	9.97219526749562e-11	16.053690544026
TRAPPC6B	-0.465146817239642	7.88959148595506	-7.03107881958104	1.03335698217395e-11	1.0145396791035e-10	16.0363123274008
DPY30	-0.488882597699694	7.90326343820225	-7.02921181534529	1.04558799862927e-11	1.02591468958659e-10	16.0248482913379
RAD23B	-0.361341277553079	8.26241309550562	-7.02895983178609	1.04724964898702e-11	1.02691157010718e-10	16.023301203675
SAMHD1	0.362900891430739	7.16103433426966	7.02624846792722	1.06529431553197e-11	1.04396217427825e-10	16.0066570682624
SEC61A2	-0.339812820778564	7.4763858258427	-7.02600770624003	1.06691133912314e-11	1.04490300792817e-10	16.0051793495283
NUCKS1	0.400826203614754	12.0416952275281	7.02573549144718	1.06874251896247e-11	1.04605229317526e-10	16.0035086277855
EPM2AIP1	-0.328058481041461	9.48313939325843	-7.02513995948077	1.07275942974706e-11	1.04933817528456e-10	15.9998537136221
ZIC2	0.764244640672393	8.97258394101124	7.02484137750328	1.07477897495655e-11	1.05066746138193e-10	15.9980213368557
DKFZP586I1420	0.382076590621844	8.15378389887641	7.02401654388539	1.08037743084587e-11	1.05549158707638e-10	15.9929596968396
GLRX5	-0.351762392694638	10.1864853286517	-7.0222492466508	1.09246949488431e-11	1.06664992732565e-10	15.9821160881244
CNOT7	-0.225278069767441	8.14328471348315	-7.0218253370473	1.0953896747235e-11	1.0688449556121e-10	15.9795154123997
PKIA	-0.437898171132456	9.09844689887641	-7.02099763334102	1.10111361433875e-11	1.0737714307822e-10	15.9744378117072
KCNN3	0.475644164180994	7.05819378932584	7.0207943153318	1.10252414399519e-11	1.07448814401002e-10	15.9731906138634
MT1X	0.696444237613745	9.95941946629213	7.0201409067227	1.1070692464805e-11	1.07825697276622e-10	15.969182645434
NPAS3	0.394656164560159	7.17382031741573	7.01852617452862	1.11838050509406e-11	1.08860721747375e-10	15.9592791884759
ISCA1	-0.376349170121335	8.68788739325843	-7.01817731344585	1.12083918235072e-11	1.08985284953015e-10	15.9571397843129
NUDT6	-0.446139833923157	6.4942158258427	-7.01815017659186	1.1210306581775e-11	1.08985284953015e-10	15.9569733698759
C11orf97	-0.631509445399391	5.15037577247191	-7.01566339431302	1.13871448260927e-11	1.10636859168604e-10	15.9417254587479
CPEB4	0.331914363245698	8.3830241741573	7.01383704219428	1.15187638274951e-11	1.11847337409224e-10	15.9305296367106
C12orf43	-0.449403240141561	7.53693601685393	-7.01232928072643	1.16285497576743e-11	1.12844468514832e-10	15.9212884888809
PTGES2	-0.557966090369056	7.10285108426966	-7.01129905675942	1.17041555565681e-11	1.13508898858058e-10	15.914975058694
TAC1	-0.929347141809906	7.1929099494382	-7.01079763587916	1.17411284239812e-11	1.13729733483469e-10	15.9119024998698
NOA1	-0.517239188447924	7.52925303089888	-7.01079629516942	1.17412274366461e-11	1.13729733483469e-10	15.9118942846204
HES6	0.724644473205252	8.70558908988764	7.00938583252609	1.18458476317864e-11	1.14673284591334e-10	15.9032522810335
MROH6	0.547748890166837	6.56226168539326	7.00889506883734	1.18824643167307e-11	1.14957782820926e-10	15.9002456464864
GLG1	0.413685633341762	9.83186216853933	7.00864665233209	1.19010414959963e-11	1.15067516713569e-10	15.8987237983617
DAAM2	0.679049947674418	8.54819993820225	7.00619072139935	1.20862460205945e-11	1.16787207143108e-10	15.8836804849166
EFHC2	0.461331153690595	6.76676254775281	7.00597823945724	1.21024021259149e-11	1.16872316826154e-10	15.8823791571385
TCEA3	0.367538509226498	7.03689566573034	7.00424678970264	1.22348474494746e-11	1.18079641191682e-10	15.8717761540253
NDUFA7	-0.639617956774519	7.19831428089888	-7.00379703109635	1.22694838423594e-11	1.18342110680853e-10	15.8690222600554
GIMAP8	0.530717993554092	6.48105828089888	7.00315529414103	1.23190717293506e-11	1.18748385366862e-10	15.86509310539
RASGRP3	0.584855553715875	6.91408373595506	7.00193437602585	1.24139585888094e-11	1.19590558058761e-10	15.8576185593695
PNMA1	-0.529118966253792	9.71237776404494	-7.00153358502074	1.24452635535073e-11	1.19819562238821e-10	15.8551651042707
MKRN3	0.538977932002022	5.93298132303371	7.00097138809365	1.24893064867014e-11	1.20170852795515e-10	15.8517237770684
TIMELESS	0.335163370702735	6.31181123876404	6.99967904919836	1.25911313537573e-11	1.21077354402364e-10	15.8438138898336
ZNF397	0.352815968402428	7.00092272191011	6.99766147261667	1.27517331175084e-11	1.22547622497868e-10	15.8314673282969
SPINT2	-0.462195422649144	8.59462229213483	-6.99743274347036	1.2770066925701e-11	1.22591778714119e-10	15.830067790483
B4GALT6	-0.481829636375116	7.74895438202247	-6.99741184534615	1.2771743308978e-11	1.22591778714119e-10	15.8299399216923
RTCA	-0.416784042340749	7.52700126123595	-6.99692856479394	1.28105710238464e-11	1.22890308886777e-10	15.8269829667819
ERC2	-0.705229649266929	9.00279290449438	-6.99580786131777	1.29010578799801e-11	1.23683740555204e-10	15.8201265321675
BTBD6	0.313862420247727	9.73293141573034	6.99535303884074	1.29379598206085e-11	1.23962801775168e-10	15.8173441778173
RFTN2	0.42720568187563	8.47099731460674	6.99516914801192	1.29529092246538e-11	1.24009136092688e-10	15.816219273591
PCM1	0.198356595171896	9.03077567696629	6.99510178870986	1.29583894489813e-11	1.24009136092688e-10	15.8158072262276
FGF13	-0.537528558645089	7.76948823314607	-6.99291471013288	1.31375703640136e-11	1.25584398671918e-10	15.8024301610454
SH3GL2	-0.727025571031339	11.6870059803371	-6.99289993589382	1.31387890216957e-11	1.25584398671918e-10	15.8023398065631
TNFAIP3	0.445662701213347	6.4173948511236	6.99158822877089	1.32474298763671e-11	1.26546770080251e-10	15.7943184061181
TMEM177	-0.455989747724978	6.64163587078652	-6.99060936164191	1.3329078784757e-11	1.27250298962521e-10	15.7883331453501
MS4A14	0.666058439838222	5.96775867977528	6.99009256735199	1.33723848601685e-11	1.27587151290329e-10	15.7851734749772
NRL	-0.497834046638019	5.50459373033708	-6.98869937424966	1.34898215208804e-11	1.28630462403838e-10	15.7766564023636
DRG1	-0.36990526579878	8.59903858426966	-6.98453432155976	1.38469890688484e-11	1.31957076776533e-10	15.7512016770664
NFU1	-0.595826686931247	8.01575575	-6.98265291006772	1.40113604983944e-11	1.3344352618381e-10	15.7397072061683
PAQR7	0.377557638144589	7.23205261516854	6.98179556921543	1.40868979561776e-11	1.34082652299823e-10	15.7344700679935
CDC42SE2	-0.383063314459044	8.69937245786517	-6.97774316406356	1.44493970304919e-11	1.37450753450942e-10	15.7097222240022
EFCAB7	-0.570327060035384	7.08566330337079	-6.9770520154701	1.45121313328885e-11	1.37918027233621e-10	15.7055025023006
HMGN4	-0.335537389282099	8.69776273314607	-6.97701101223608	1.45158615271349e-11	1.37918027233621e-10	15.7052521721388
B4GALT4	0.345699498104143	7.4970866741573	6.97472666278947	1.47251723629851e-11	1.39823203840763e-10	15.6913076828815
TMX2	-0.326149016936304	9.29902294101124	-6.97293817082266	1.48911176972235e-11	1.41314574567029e-10	15.68039250778
TRUB1	-0.356643643958545	6.43789962078652	-6.97249490787062	1.49325294357939e-11	1.416230654003e-10	15.6776876008346
LLPH	0.365896681117286	7.72250702808989	6.96178451953075	1.59682965389837e-11	1.51356231497339e-10	15.6123697459079
CXorf40B	-0.464457385743177	7.28188845505618	-6.96023250939971	1.61241318534382e-11	1.52742297277507e-10	15.6029110675
CARD8	0.354372686804849	6.41474971910112	6.95824513226862	1.63258669247288e-11	1.54561257998698e-10	15.5908014010249
AMPD2	0.311993061299291	7.82922681741573	6.95703542893328	1.64498747103229e-11	1.55642627761859e-10	15.5834316153931
ATAD3A	0.483096049924155	7.20560299438202	6.95512757439919	1.66473353219773e-11	1.57417281983383e-10	15.5718105169359
SAMM50	-0.323189051946418	8.46125501404494	-6.95319684179044	1.68495362247549e-11	1.59234624869118e-10	15.5600525337154
KLHL35	-0.428473575328617	6.57126123595506	-6.95272809579784	1.68989900232251e-11	1.59607147458073e-10	15.5571982888157
LOC646214	0.406696826466125	7.27077734831461	6.95140126577356	1.70397487615919e-11	1.60782298491529e-10	15.5491198719114
SP1	0.327301592644084	6.97333627808989	6.95136482117654	1.70436312641759e-11	1.60782298491529e-10	15.5488979952083
CCT2	-0.454861074317492	8.87779040449438	-6.94966733181974	1.72254346064655e-11	1.62401029884904e-10	15.5385645683852
RHOD	0.493458821031343	6.34939187640449	6.94951308385732	1.72420489649494e-11	1.62461367765119e-10	15.5376256827564
TMEM14A	-0.636727044236597	9.17973363483146	-6.94818130784004	1.7386154118694e-11	1.63722191390069e-10	15.5295200096404
LRRFIP1	0.458415776162793	10.1195110955056	6.94615835504716	1.76073167309894e-11	1.65706729352892e-10	15.5172098468193
ZC3HAV1	0.359226292340749	7.06141103932584	6.94515761289334	1.77177448753347e-11	1.66647387487994e-10	15.5111210953091
BMS1P6	0.528557889787665	7.08481699719101	6.94240196123407	1.8025352087974e-11	1.69440440283231e-10	15.4943585138817
CBFB	0.380087659757321	7.59204268539326	6.93783385156087	1.85468864210047e-11	1.74239945969332e-10	15.4665819479735
CHCHD10	-0.466643121713856	9.36235678370786	-6.93684712992307	1.86614724686565e-11	1.75212939559612e-10	15.4605839792033
ZCCHC17	-0.351876853892822	8.71916215730337	-6.93658000967611	1.86926121542386e-11	1.75401767736381e-10	15.458960351549
CHMP1B	-0.417244845045492	7.51616940168539	-6.93557523411779	1.88102025843167e-11	1.76401103834644e-10	15.4528534862207
ZBTB7A	0.437134376263903	7.74469043539326	6.9352476179472	1.88487010128761e-11	1.76657978556155e-10	15.4508624332646
CTNNA3	0.481467829625884	6.20850432022472	6.93505363140056	1.88715330266588e-11	1.76767804940523e-10	15.4496835341458
FBXO34	-0.510737061552076	8.67024015168539	-6.93488101462999	1.88918727029119e-11	1.76854170300067e-10	15.4486345250166
ERP29	-0.368245366279077	8.0723928005618	-6.93429217439446	1.89614188767873e-11	1.7740080425606e-10	15.4450562346364
SDAD1	-0.272223425682499	8.90629111235955	-6.9340018341717	1.89958026940631e-11	1.77618014020619e-10	15.4432919676015
CAMSAP1	-0.294869614383208	8.38652156741573	-6.93265454581065	1.91561605325285e-11	1.79012181709674e-10	15.4351058388788
TMEM130	-0.61588229436299	8.70321449438202	-6.93255516321532	1.91680418829405e-11	1.79018030621355e-10	15.4345020379214
ZBTB44	0.32492884390799	8.07176022752809	6.93059504508939	1.94038633712141e-11	1.81028936090333e-10	15.4225946496801
COL26A1	-0.432209414686556	6.15219080617978	-6.93057640297168	1.94061198386682e-11	1.81028936090333e-10	15.4224814142743
KCNQ5	-0.662317897118298	7.29349714606742	-6.92850100154186	1.96589490794819e-11	1.83279944378171e-10	15.4098765241471
NDUFA2	-0.33059384466633	8.93907305617978	-6.92818795678002	1.96973647963276e-11	1.83530513816984e-10	15.4079755058177
PMEPA1	0.342147069261887	7.72889341292135	6.92650327833537	1.9905373218146e-11	1.85360047444152e-10	15.3977461303711
LINC00930	0.490859348331656	6.68569041011236	6.92616734769166	1.99471083164581e-11	1.85639998697055e-10	15.3957065848571
FTSJ3	0.3781361562184	7.32245926404494	6.92565553513075	2.00108599393093e-11	1.86124401950125e-10	15.3925993474035
B9D1	-0.34043309580384	6.18597786797753	-6.92357510788319	2.02720674238918e-11	1.8844373604734e-10	15.3799707818687
CAMKK1	-0.359157306370069	7.02867533146067	-6.92346147791869	2.02864303459808e-11	1.88467099680388e-10	15.3792811110354
SLC12A9	0.312420398634986	7.42463118258427	6.92074685763154	2.06325506589329e-11	1.91570763707138e-10	15.3628074402933
CENPU	-0.315106327856413	5.85320366573034	-6.91931078320594	2.0817994787709e-11	1.93179817443706e-10	15.3540946180816
PSMB4	-0.357987567113245	9.60751499719101	-6.91867582092164	2.09005106792543e-11	1.93832432859207e-10	15.3502426717642
ZNF217	0.623718237360972	6.49581783426966	6.91823860581559	2.09575153754989e-11	1.94247833360904e-10	15.3475904992601
SYNGR3	-0.558278100859456	8.86054631460674	-6.91807617827171	2.09787318152192e-11	1.94331234432768e-10	15.3466052368369
RNF19B	-0.458912306622851	5.90677490449438	-6.91554710434773	2.13118188228033e-11	1.97301791837419e-10	15.3312665117015
GSPT2	-0.641331301440851	8.16321726685393	-6.91202506099366	2.17843598807571e-11	2.0155918784377e-10	15.3099126042315
MRPS28	-0.600178283998989	7.66852134831461	-6.91184389421103	2.18089430067024e-11	2.01560106003751e-10	15.3088144270962
KALRN	-0.245688426946408	7.28347501685393	-6.91183754816609	2.18098046169416e-11	2.01560106003751e-10	15.3087759597284
MYO9B	0.340087517441859	7.10365230337079	6.91059389634127	2.19793042139946e-11	2.03008614125194e-10	15.3012379248553
NBEA	-0.453074794615777	8.82243677808989	-6.90977121167764	2.20921403957843e-11	2.03917321159389e-10	15.2962520297315
MAP2K5	-0.313974346562182	6.70360068820225	-6.9096898548118	2.21033298760633e-11	2.03917321159389e-10	15.2957589896274
GABRB3	-0.429857990015174	8.37668713764045	-6.90954830311676	2.2122811580531e-11	2.0397873518165e-10	15.2949011664823
PIEZO1	0.409440696663292	7.47056918539326	6.90859187242342	2.22548878310687e-11	2.05077630911442e-10	15.2891054139982
MRAP2	-0.5928849921638	7.80750535674157	-6.90787552595866	2.2354317575922e-11	2.05874592382767e-10	15.2847649187894
PARP12	0.463932953488372	6.95767461797753	6.90496380977935	2.27629818011254e-11	2.09516912932233e-10	15.26712575245
PTH2R	-0.731120499747217	7.17402590730337	-6.90294091161357	2.30512134588853e-11	2.12047166028671e-10	15.2548743880453
VKORC1L1	-0.316363604019215	7.46198998876404	-6.89960442749556	2.35344685425036e-11	2.16367469461572e-10	15.2346734918944
ORMDL1	-0.280622183771484	7.77311197191011	-6.89950171394064	2.35495024702939e-11	2.16380610508391e-10	15.2340517264182
FOXQ1	0.621185115267947	8.10121595224719	6.89853205409002	2.36918952182843e-11	2.17563275662132e-10	15.2281823433666
FIGNL1	-0.340515489888785	6.87951624157303	-6.89581918897457	2.40947859998304e-11	2.21135355641837e-10	15.2117646323495
PAX7	-0.50271176036401	5.7150925252809	-6.89461919346706	2.42751399995128e-11	2.22662111702567e-10	15.2045040774921
LYG1	0.598380934656222	6.07067545786517	6.89395812986188	2.43750611207361e-11	2.23449767795566e-10	15.2005047348598
AOC3	0.712554716506568	6.00861488764045	6.89250107869827	2.45967271708599e-11	2.25351927219198e-10	15.1916908141877
SEMA6A	0.489026426820008	8.29743560393258	6.89201576400586	2.46709987056314e-11	2.25902265062215e-10	15.1887553893178
ALKBH1	-0.295194534757327	6.66848666011236	-6.89030192059644	2.49350497687407e-11	2.28188703436031e-10	15.1783904762918
SORBS2	-0.278531860465117	8.07015382303371	-6.88933981830818	2.50844958245613e-11	2.29424327826134e-10	15.1725727771813
ZMYND15	0.581843323053591	5.77926930617978	6.88656326094867	2.5520740529235e-11	2.33280102366369e-10	15.155786805457
SRPK2	-0.307916707912039	8.01601389325843	-6.88490120760559	2.57854366082078e-11	2.35564255745862e-10	15.1457411634598
AMT	0.376494613877651	8.02063355898876	6.88330558729677	2.60420907605596e-11	2.37772361393055e-10	15.1360987965041
MRPL40	-0.516382370070787	7.65583541573034	-6.88318437822194	2.60616894324127e-11	2.37814785096113e-10	15.1353663974381
RIMKLA	-0.292850248609704	6.53310159269663	-6.88028084294003	2.65355284267678e-11	2.41999758960861e-10	15.1178248987426
BMPR2	-0.400949483063705	8.65103358988764	-6.87923168983667	2.67088180222944e-11	2.43440544782002e-10	15.1114879097364
FAM220A	-0.461261567745202	9.21433076685393	-6.87658384440326	2.71511264902579e-11	2.47330278824485e-10	15.0954979508578
SIPA1	0.703623811931243	6.64991386797753	6.87481740161426	2.74501966999617e-11	2.4991149313846e-10	15.0848332779155
DGKB	-0.431428944009102	6.92999931179775	-6.87460989172996	2.7485541289267e-11	2.50090122543359e-10	15.0835806012145
ELOVL4	-0.723250330510618	9.18055787359551	-6.87423937321853	2.75487619619816e-11	2.50522046315218e-10	15.0813439609624
DCAF4	-0.40538105611729	6.78588606741573	-6.87408727847986	2.75747548745699e-11	2.50545350722761e-10	15.0804258656474
OLFM1	-0.410614139534889	12.0712683567416	-6.87404005718565	2.75828298720877e-11	2.50545350722761e-10	15.0801408251003
OSBPL6	-0.250743786147629	7.70285405898876	-6.87352638145176	2.76708204149506e-11	2.51201140810382e-10	15.0770402358717
IL13RA2	-0.810741868048533	5.78618835393258	-6.87102468847061	2.81033092470272e-11	2.54981821776365e-10	15.0619423475436
APOLD1	0.668938267694637	9.27301576966292	6.86866313338755	2.8517663910283e-11	2.58593753986916e-10	15.0476940650539
GABBR1	-0.281669046258846	7.37017270505618	-6.86724350416513	2.87696332800031e-11	2.60729924397977e-10	15.0391306348177
GSTO1	-0.349092725101123	9.71711733707865	-6.8660899027039	2.89759958510909e-11	2.62450577455353e-10	15.0321729256886
CBS	0.384992035515669	8.48465151966292	6.86519620964848	2.91368640122241e-11	2.63757440019593e-10	15.0267834163886
C4orf33	-0.456401131319515	6.02293071067416	-6.86396488386487	2.9359946013135e-11	2.65615953526875e-10	15.0193586585993
CTNS	0.33325320133974	6.50502639044944	6.86387898301898	2.9375571345726e-11	2.65615953526875e-10	15.0188407241324
PKN3	0.638995944514663	5.79630383426966	6.86323548837392	2.94928830057577e-11	2.66525172844646e-10	15.0149609662995
LOC100133669	0.60431160224975	6.06462542696629	6.86204545506784	2.9711045193166e-11	2.68344221349974e-10	15.0077867524171
GTF2B	-0.50573212462084	7.85616760674157	-6.86176431692877	2.97628158393531e-11	2.68659242863173e-10	15.0060920272629
NDUFS4	-0.304553177578363	8.52921613202247	-6.86112463457256	2.98809417873899e-11	2.69572534956572e-10	15.002236164772
ESF1	0.38651852755308	7.39275461516854	6.86055525684752	2.99864725492097e-11	2.70371227831735e-10	14.9988043147815
EIF1B	-0.409083669868567	10.0938103511236	-6.85720470626169	3.06149377300256e-11	2.75881351045925e-10	14.9786137325993
PSMD5	-0.402321380561167	6.73237328089888	-6.856714152086	3.07080311144107e-11	2.76563553156683e-10	14.9756582639524
PCDH18	0.412534259226488	6.99022639606742	6.85650343249134	3.0748105132173e-11	2.76767748798649e-10	14.9743887798509
SYT5	-0.456913508847318	6.21455925842697	-6.85639471345741	3.07688010853705e-11	2.76797387592092e-10	14.9737338117206
EHD2	0.549176996840243	6.19985800561798	6.85535826241663	3.09667904161577e-11	2.78421029716782e-10	14.9674902048064
PPFIBP2	0.562024479524777	7.57637412640449	6.85508306102748	3.10195711187893e-11	2.78738010533527e-10	14.965832506434
TRO	-0.434134307760362	8.17073252808989	-6.85402986947459	3.1222379909527e-11	2.80402005906848e-10	14.9594889914095
NUDT10	-0.329086126011123	6.53345539044944	-6.85126666702307	3.17606934906198e-11	2.85075524812815e-10	14.942849404722
EFCAB14	0.286247717264914	9.11847292696629	6.84990949479604	3.20284209245945e-11	2.87316432490511e-10	14.9346786046361
MYL12B	-0.512610083164823	10.7011359044944	-6.84787848105253	3.24332240806067e-11	2.90783781850085e-10	14.9224532899793
DYRK4	-0.518304235338722	7.78046085955056	-6.84763365735625	3.24823583961483e-11	2.91060231149712e-10	14.9209798065885
KHSRP	0.449061441102128	8.15205899157303	6.84621378221131	3.27687625566085e-11	2.93461243503862e-10	14.9124350159616
PLEKHA6	0.321725181117287	9.29034606460674	6.84607078144928	3.27977445396846e-11	2.9355550191541e-10	14.9115745145884
MED13	0.270108263776538	7.82608389044944	6.84229240624835	3.35727001231908e-11	3.00322719605933e-10	14.8888432923994
YIPF2	0.4010019843276	6.82240585955056	6.84145957531865	3.37459212282043e-11	3.01702572869359e-10	14.883834163693
TCL1B	0.581757038675431	5.60665757022472	6.83973948176125	3.41064696158546e-11	3.04754718674251e-10	14.873490004852
POLR3H	0.259990919615774	7.25596056179775	6.83918093141623	3.42243593742195e-11	3.05636404181337e-10	14.8701314698819
AKR1C3	0.642057489888773	8.43086067696629	6.83772140642514	3.45343058050534e-11	3.08231275998526e-10	14.8613564145137
WBSCR17	-0.49305637992922	7.92249469662921	-6.83753773505558	3.4573505345976e-11	3.08408077693634e-10	14.8602522349387
PRPF38B	0.366106849848332	7.24800356741573	6.83663419448229	3.47669784311507e-11	3.09960085172339e-10	14.8548207400169
CLYBL	-0.351813864509608	6.72075737640449	-6.83595303694306	3.49135361171397e-11	3.11092320416306e-10	14.8507264310111
C10orf88	-0.402216481167852	7.40887570786517	-6.83479353854371	3.51644110097957e-11	3.1315227161859e-10	14.843757626568
TMEM132D	-0.557203282861472	8.59542987921348	-6.83449489942979	3.52293124192378e-11	3.13554680485718e-10	14.8419628961736
RICTOR	0.259311322168864	7.64188280337079	6.83388779655873	3.53616134471524e-11	3.1455618673208e-10	14.8383145780309
WWTR1	0.51038980700202	6.48022918820225	6.83378455376679	3.5384160836865e-11	3.14580815042112e-10	14.8376941765692
PPA1	-0.483113200455012	10.7745684494382	-6.83217423622677	3.57376752209207e-11	3.17546214742315e-10	14.8280184686555
RIC3	-0.607161320399391	6.57923669662921	-6.83191706078555	3.57944536391124e-11	3.17873135192676e-10	14.8264733739408
GDAP1L1	-0.475224247598585	6.7856352752809	-6.83182329326592	3.58151773928554e-11	3.1787968550969e-10	14.8259100353948
FBXO28	-0.286144451213351	7.69350303370786	-6.83101488899272	3.59943341737271e-11	3.19291625785348e-10	14.8210535330685
CXorf40A	-0.523623776921127	7.35431715449438	-6.82932108590194	3.63725714365129e-11	3.22466972518248e-10	14.8108794148123
KCNQ3	-0.369458071157737	8.52171481741573	-6.82889228430241	3.64689434746843e-11	3.23141251233902e-10	14.8083040522416
ARF3	-0.436307511627911	9.63055900842697	-6.82867329030045	3.65182585519867e-11	3.23398052488501e-10	14.806988832352
OPN3	-0.567490418225487	7.55248350842697	-6.82753809154937	3.67749451243468e-11	3.25489984531295e-10	14.8001716494531
RPS6KB2	0.44811446574823	7.07728516573034	6.82652348991384	3.70058625963284e-11	3.27351637705563e-10	14.7940794230809
COL27A1	0.392509322421637	6.48941087640449	6.82499642274444	3.73561026637218e-11	3.30242543539071e-10	14.7849113841505
PHF21B	0.491462585566227	6.6020979747191	6.82491791984063	3.73741954335321e-11	3.30242543539071e-10	14.7844401196227
POU3F3	0.392286526541959	7.18271267696629	6.82386070568013	3.76186947715769e-11	3.32218401078251e-10	14.7780939129326
FLNC	0.551102535642057	7.39125471629213	6.8235440668325	3.76922284299603e-11	3.32683070576315e-10	14.7761933519139
SLC44A2	0.466228434908999	9.00906583146067	6.82242991930984	3.79520936250917e-11	3.34790931285127e-10	14.7695064446404
LYL1	0.746350751643067	6.66026337921348	6.82158034138126	3.81514325057497e-11	3.36362823727244e-10	14.7644079994902
ACTR6	-0.480006862866537	8.61244212921348	-6.8214345043869	3.81857539552797e-11	3.36478901195968e-10	14.763532858827
PTDSS1	-0.391341989130444	9.26740685393258	-6.81964439755155	3.86095195366829e-11	3.40024589275161e-10	14.7527919334006
CTSW	-0.47922827072801	4.97238788483146	-6.81715403995179	3.92067478171661e-11	3.45093151096861e-10	14.7378529994713
HMGCS1	-0.471016528690603	9.16177402808989	-6.81625188177102	3.94253321056975e-11	3.46825169878937e-10	14.7324422497598
LCAT	0.56768577578362	5.65632398033708	6.81453175725659	3.98454248772724e-11	3.50326966651751e-10	14.7221272231732
GRIK2	-0.318207798028312	6.85575411797753	-6.80907572773795	4.12072200285571e-11	3.62099908593481e-10	14.6894224494828
UBE2E3	-0.390006493048539	8.05337333707865	-6.80834811975348	4.13922483430732e-11	3.6352496405112e-10	14.6850625135461
PARP14	0.414239859580383	6.55546007022472	6.80796324435365	4.14904507270845e-11	3.6418632384894e-10	14.6827564276206
VPS25	-0.406120499873613	6.93149860393258	-6.8062651170915	4.19264742624067e-11	3.67810575368769e-10	14.6725828335887
CLIP3	-0.527328502780593	11.0127006488764	-6.80428563928844	4.24404241586293e-11	3.71941930124758e-10	14.660726116777
XRCC6	-0.481279086450959	8.82630233707865	-6.80427127971379	4.24441749875156e-11	3.71941930124758e-10	14.6606401152061
NCAPD2	0.637043211577349	6.60053354494382	6.8040701298423	4.24967510945723e-11	3.72197591497341e-10	14.6594354142075
RHOBTB3	0.519016802578353	9.50728998595506	6.80343833948125	4.26623035070543e-11	3.73441902740616e-10	14.65565175484
TDO2	-0.475852464105154	5.7710863988764	-6.80332864962438	4.26911107853465e-11	3.73488513223837e-10	14.6549948729685
CPLX1	-0.706529892062687	10.049302758427	-6.80315155683908	4.27376600844575e-11	3.73690205411378e-10	14.6539343633189
OXA1L	-0.56677526112235	7.41357956460674	-6.80259960095665	4.28830632748689e-11	3.74755561201533e-10	14.650629144652
CACUL1	-0.282270986349856	6.45402617134831	-6.80223074569943	4.29805025954188e-11	3.75400820307598e-10	14.6484204831243
MZT1	-0.39063314155713	7.24587781179775	-6.79964711064889	4.36691377338442e-11	3.81117753737789e-10	14.6329525694692
TRAPPC11	-0.478332012259849	7.34346232303371	-6.7995956192135	4.36829717110336e-11	3.81117753737789e-10	14.6326443424255
WDR37	-0.421172603766427	8.29311845786517	-6.79809708598435	4.40874674199792e-11	3.84435948089237e-10	14.6236749303684
SEMA3F	0.566030468402423	6.8527962247191	6.79787100589689	4.41488113160773e-11	3.847599145108e-10	14.6223218690954
OXCT1	-0.608860463473205	8.41206084831461	-6.79436086551838	4.51120704633928e-11	3.92939474655127e-10	14.6013185637146
NRXN1	-0.355652744691613	8.1268648988764	-6.79283101302269	4.55383281475264e-11	3.96435199335746e-10	14.5921671418553
MRPL32	-0.447608814585447	9.17684453089888	-6.79179704037743	4.58286587950077e-11	3.98744430051749e-10	14.5859829225007
FAM171A1	0.418954429347814	10.943355744382	6.78936802200716	4.65178791089051e-11	4.04519883667105e-10	14.5714577510563
MAP1LC3B	-0.392829354398389	9.03862037078652	-6.78924407090496	4.65533212922163e-11	4.04606871668143e-10	14.5707166491904
GRIN2A	-0.521475788422646	8.18907969382022	-6.78682038813942	4.72516964324971e-11	4.10452338481085e-10	14.556227581373
MANBAL	-0.441296608190095	8.11894443820225	-6.78601573638468	4.74858216519427e-11	4.12260913413837e-10	14.5514181583729
SOX8	0.58249069110213	9.8533729241573	6.78554293575857	4.76239210688694e-11	4.13234296017659e-10	14.5485924227441
NDFIP2	-0.444871519211326	8.55329853370787	-6.78492566007123	4.78048138776207e-11	4.14577734309465e-10	14.5449034474351
HNRNPUL1	0.297312606799791	7.75452296910112	6.78430522912426	4.79873114663743e-11	4.15933617914269e-10	14.5411958764655
STON2	0.449930040065717	6.76964616292135	6.78345147730063	4.82395588984402e-11	4.17892257232948e-10	14.5360944542921
PLOD1	0.450523645601624	8.67909043539326	6.78125805346719	4.88936099525191e-11	4.23327635435393e-10	14.5229903626853
C10orf35	-0.500265933771493	8.78437548595506	-6.78070864563899	4.90587959119163e-11	4.24526740467371e-10	14.5197085677302
EIF3H	-0.321602796764408	9.07856596348315	-6.77944755016949	4.94400353968466e-11	4.27593128323461e-10	14.5121764027495
LGMN	-0.425133048407485	7.49277063764045	-6.77753704894639	5.00231461638767e-11	4.32401162900249e-10	14.5007675813954
RABGAP1	0.309814696916078	9.74673675842697	6.77665246192711	5.02954171585183e-11	4.34518527922995e-10	14.4954859886828
MIDN	0.503325284504542	6.73672512359551	6.77525836475584	5.07274702354777e-11	4.38013254123384e-10	14.4871633502079
MCF2	-0.476607701845304	7.16467094662921	-6.77506254680823	5.07884486429366e-11	4.38301831614708e-10	14.4859944400176
KLHL5	0.357319429726991	8.02233719662921	6.77424190512325	5.10447835372715e-11	4.40275098785414e-10	14.4810960081352
AIDA	0.260747501137512	10.3464896039326	6.77409872401429	5.10896374844573e-11	4.4042313506249e-10	14.4802414032505
TUBA1C	-0.468395516683522	10.6294641910112	-6.77352349212771	5.12702293281438e-11	4.41740518669625e-10	14.4768081580505
ERBB3	0.345281469034381	6.60031489325843	6.77310031126117	5.14034855363591e-11	4.42648856229449e-10	14.4742825661184
TMOD1	-0.563878140419618	8.27693543539326	-6.77255200880345	5.15766475941059e-11	4.43899664493644e-10	14.4710104153739
GAB1	0.291139823306374	6.77836272191011	6.77227511181451	5.16643133996496e-11	4.4441368557135e-10	14.4693580316255
EPS8	0.5820367239636	7.61968345224719	6.77148018332423	5.1916802473137e-11	4.46344185586619e-10	14.4646145829361
DYNLL1	-0.569741467264903	12.0336267134831	-6.770076099057	5.23657391275966e-11	4.4996060552373e-10	14.4562372676076
NTNG1	-0.538776840116278	7.30343253651685	-6.76738904485548	5.32355449442758e-11	4.56869488750242e-10	14.4402089931683
GNPDA2	-0.567667468528817	7.16213235393258	-6.76737720667008	5.32394082176426e-11	4.56869488750242e-10	14.4401383892831
ZNF25	-0.452620710060669	9.37163867696629	-6.76732649902367	5.32559592670826e-11	4.56869488750242e-10	14.4398359659014
TMED9	0.289432555106172	9.44118884269663	6.76303411125017	5.46754767525615e-11	4.68794316846086e-10	14.4142422593915
NAPB	-0.668624933645104	11.6436895561798	-6.76274871308396	5.47711662625988e-11	4.69361745369954e-10	14.4125409947654
COL6A1	0.343357507709806	7.42101739325843	6.76250651418707	5.48525007559921e-11	4.69805613637078e-10	14.4110972854316
MPPED2	-0.362703310540945	7.47603412921348	-6.7623483710188	5.49056719208025e-11	4.69924339686409e-10	14.4101546405683
GALNT18	-0.335928772623864	7.98634457303371	-6.7622895726956	5.49254541010396e-11	4.69924339686409e-10	14.40980416542
RBMS3	0.327925779954501	6.52500251966292	6.76135602419501	5.52404778966025e-11	4.72365484379281e-10	14.4042399421566
ICAM5	-0.544569308645095	7.18398419382022	-6.76068080092323	5.54694357999924e-11	4.74068445136421e-10	14.4002157831129
MFNG	0.382753452224472	6.21387285955056	6.75853018899046	5.62049054414445e-11	4.80096144493112e-10	14.387400752899
SLC25A40	-0.362056774772496	6.79152457865169	-6.75347381463243	5.79720339996001e-11	4.94924960152249e-10	14.3572833314397
PIRT	0.764582119691616	6.33451360674157	6.75325901125784	5.80483008262976e-11	4.95310206353146e-10	14.3560042781158
ANKIB1	0.275707307128414	9.16599394662921	6.7529165714627	5.81700893214251e-11	4.96083255044111e-10	14.3539652748385
PAPOLA	0.298336753286151	9.31747939044944	6.7494949230422	5.94008618655381e-11	5.06307989266551e-10	14.3335960050041
RILPL1	0.308167438953486	9.51453673876405	6.7494044382358	5.94337541254334e-11	5.06317010907883e-10	14.3330574521168
CPSF1	0.624888365141553	7.05508916011236	6.74890405847547	5.96159711269183e-11	5.07597441527642e-10	14.3300793627407
SKP1	-0.245802508973709	10.1784387275281	-6.74755102851741	6.01114392591343e-11	5.1154223724801e-10	14.3220274460293
EXOC6	-0.322578607052576	6.86665378651685	-6.747001181333	6.03139423949436e-11	5.12991044808331e-10	14.3187556479359
ATP5J	-0.328128778058655	10.1659182808989	-6.74661787024958	6.04555081742652e-11	5.13920287285776e-10	14.3164749244652
RYBP	0.30829981382711	9.0758948258427	6.74615077421861	6.06284588994328e-11	5.15115191664251e-10	14.3136958111476
RRBP1	0.350285458038426	6.72338864325843	6.74587203605914	6.07318981482726e-11	5.15615535960199e-10	14.3120374545137
PRDX3	-0.487432247851368	8.52406410955056	-6.74581742166881	6.07521857522422e-11	5.15615535960199e-10	14.3117125316352
NDRG3	-0.361254580763392	9.21664438764045	-6.74505807314007	6.10349514964077e-11	5.17739148560194e-10	14.30719507404
ZFAND1	-0.48848053551567	7.48643704213483	-6.74465846003212	6.11842778903136e-11	5.18729179022089e-10	14.3048178846408
SLC17A7	-0.550837850353895	10.5695874129213	-6.74364946096931	6.15629166719926e-11	5.21661262476314e-10	14.2988161093788
WASF1	-0.540735564964624	8.98165185955056	-6.74284114148959	6.1867907538968e-11	5.23966490632208e-10	14.2940085270757
DNM1L	-0.396709533114262	8.91434329213483	-6.73968905739609	6.30714760873123e-11	5.33875373692763e-10	14.2752653693603
LGALS3	0.450066332659252	7.78087078651685	6.73958513935931	6.31115444591553e-11	5.33930380118545e-10	14.2746475596809
ERGIC1	0.301388080637007	6.81239929494382	6.7389945288785	6.33397453399365e-11	5.35576102940824e-10	14.2711364240855
ZNF319	0.527401626011123	7.41535075561798	6.73840285688249	6.35691688837757e-11	5.37230409721813e-10	14.2676192167075
RPS27	0.379104359580381	11.3961348988764	6.73769421373651	6.38450228061431e-11	5.39275139528256e-10	14.2634069863663
SEPHS1	0.206168280965615	8.19454632865169	6.73631899601666	6.43837132096793e-11	5.43536602229273e-10	14.2552335632262
TMEM129	0.362002916456009	7.32252482865169	6.73506218552863	6.48799243428216e-11	5.47435117598185e-10	14.2477650074851
KLF4	0.674587365520728	6.82561627808989	6.73446243526148	6.51180383144402e-11	5.49152915902e-10	14.2442013912317
ZSWIM6	0.298691997598587	9.06585483707865	6.73164545161889	6.62479742393366e-11	5.58385813607127e-10	14.2274666315937
PPP1R26	0.296776880181999	7.90064863483146	6.73082078338558	6.65823896923967e-11	5.60907260623712e-10	14.2225685790173
AP2M1	-0.643618442366023	9.08890964325843	-6.72702931435693	6.8141342930609e-11	5.73736399847187e-10	14.2000554267315
RIMKLB	0.261859895096056	7.64733375842697	6.72641418729915	6.83976242511581e-11	5.75589531065963e-10	14.1964038247483
POM121C	0.380990074064707	9.23304241573034	6.72555102817894	6.87588402510275e-11	5.78323296770276e-10	14.1912802569542
TFPI	0.371499543099092	5.67871600561798	6.72519802645877	6.89071040289983e-11	5.79264000835739e-10	14.1891850447366
TRIM27	-0.255086082785643	6.87587394101124	-6.72337507140882	6.96777721766481e-11	5.85433157141885e-10	14.1783664038673
CORO1A	-0.787756205763396	7.06417084550562	-6.72106815626792	7.06651805371232e-11	5.93415890413382e-10	14.164678877122
COL16A1	0.461047881193123	9.0523851488764	6.72019216871712	7.10437101924193e-11	5.96279794517376e-10	14.1594823692861
ZMYND8	0.27321535048028	8.23177413764045	6.71951273848637	7.13386744217989e-11	5.98439671244046e-10	14.1554522346415
TRIL	0.519824131825075	9.11634079213483	6.71855155673039	7.17580118183737e-11	6.01640051645352e-10	14.1497513913418
COASY	0.263580485591509	8.69712108146067	6.71738116678926	7.22718901803929e-11	6.05629301011142e-10	14.1428105718726
ADAM32	-0.540203130687565	5.8536244747191	-6.7154999652888	7.31054435631873e-11	6.12291774551077e-10	14.131656357435
STX1A	-0.6039541236097	8.84667783146067	-6.71195480465878	7.47020288551593e-11	6.25334615232268e-10	14.1106426103668
PRKD3	0.319578143705762	6.24886851685393	6.71167604831783	7.48290106451315e-11	6.26068076965185e-10	14.1089906622977
EXOSC9	-0.562036095045498	7.3753262247191	-6.71125302652509	7.50221146126815e-11	6.27353697641798e-10	14.1064838791682
TMEM70	-0.47717917947422	7.24001123314607	-6.71113671630622	7.50752944324535e-11	6.27468501286481e-10	14.1057946583969
TCEAL2	-0.446663177199193	11.8884870140449	-6.71067598911218	7.52863139166988e-11	6.28901692670743e-10	14.1030646131399
TES	0.371606795879677	5.92659573033708	6.70859364399108	7.62473446969599e-11	6.36595284727111e-10	14.0907274626804
IL4R	0.782285003538926	6.91849110955056	6.70813840547769	7.64590426252518e-11	6.38027845201799e-10	14.0880307329608
ECHDC1	-0.364420524014156	7.61190485393258	-6.70791474937638	7.65632599409248e-11	6.38562480000214e-10	14.0867058969552
TERF2IP	-0.513352527805877	10.6201440702247	-6.70624716015494	7.73447181471981e-11	6.4474200321341e-10	14.0768289450311
CADM1	0.346083054979779	9.94693554494382	6.70562997564129	7.76359216732024e-11	6.46773549522107e-10	14.0731739106179
ZNF510	-0.472525571536912	6.27193823033708	-6.70555841233393	7.76697566543366e-11	6.46773549522107e-10	14.0727501217502
SPTSSB	-0.467412345424672	6.42245863764045	-6.7048322534031	7.80139029858292e-11	6.49299386179808e-10	14.0684500987988
JADE3	0.528517225101104	6.38893192134831	6.70371254786037	7.85474981064757e-11	6.53062792777515e-10	14.0618203584813
PCSK2	-0.445162780333667	7.87362533146067	-6.70371107971066	7.85482000995527e-11	6.53062792777515e-10	14.0618116661785
ITGB1BP1	-0.345369534630944	8.17894209550562	-6.70324098548806	7.87732918560453e-11	6.54592062157994e-10	14.059028510125
TMEM237	-0.345924791203227	7.53032637640449	-6.70135234183897	7.96840184500037e-11	6.61814262896767e-10	14.0478484703598
ACTR3B	-0.455219202730029	7.08578035674157	-6.69819079183599	8.12317474308061e-11	6.74316776037041e-10	14.0291387919454
BSDC1	0.325644788549033	9.37446886516854	6.69714882897982	8.17482758072379e-11	6.78250561666207e-10	14.0229740812943
NIT2	-0.515873947295246	7.27745496348315	-6.69508474281635	8.2781037311633e-11	6.86287405538023e-10	14.0107642387259
POMT2	0.310952865899896	7.9933316011236	6.69504064661924	8.28032399388536e-11	6.86287405538023e-10	14.0105034251008
MTIF2	0.30078503791709	8.15185009831461	6.69473815744929	8.29557022525961e-11	6.87192939753928e-10	14.0087143431396
CLIC1	0.566208921511631	7.43420276123596	6.6933173502123	8.3675521377173e-11	6.92794985686588e-10	14.0003117729983
WDR70	-0.506177085060672	7.29916560393258	-6.69296103203021	8.3857001427255e-11	6.93936320343647e-10	13.9982047455906
KIF17	-0.63376709567745	6.29454711797753	-6.69276016326262	8.3959478228382e-11	6.94423037557159e-10	13.9970169804575
TEAD1	0.308836574696659	6.78405325280899	6.68940028495407	8.56919218988349e-11	7.08383585135639e-10	13.9771536560569
SERPING1	0.497700892694635	7.21251955898876	6.68929362590504	8.57474890899347e-11	7.08474708558655e-10	13.9765232234458
AUH	-0.387759043099097	8.21493620786517	-6.68887296868235	8.59669880473566e-11	7.09919493714022e-10	13.9740369092412
SNX22	0.414447936804851	7.20005084831461	6.68815755530228	8.6341558377784e-11	7.1264270160802e-10	13.9698087040209
AGPAT1	-0.273863213220414	7.40104815730337	-6.68532698924529	8.78393389773119e-11	7.24628986739702e-10	13.9530830615209
UBIAD1	0.235329392694639	6.72238306741573	6.68093343160214	9.02148352232111e-11	7.43839789644984e-10	13.9271326989661
PSEN2	-0.311563201339742	7.07209592134831	-6.67960491263657	9.09454738088772e-11	7.49475523798027e-10	13.9192884697854
GNB4	0.466487837335695	6.85591331741573	6.67943680022668	9.10383427895343e-11	7.49852326290804e-10	13.9182959379268
GMPR	0.516884683897879	7.13298306179775	6.67775316037359	9.19735728099453e-11	7.56956742339496e-10	13.9083568379518
KIF9	-0.336284293731036	6.47142747752809	-6.67764295348955	9.2035118488702e-11	7.56956742339496e-10	13.9077063171014
SGCB	0.201725752780575	8.15012778932584	6.67762767250616	9.20436554344285e-11	7.56956742339496e-10	13.9076161183289
FUNDC1	-0.363950134732052	8.3275449241573	-6.67737870602854	9.2182853777157e-11	7.5770971024583e-10	13.9061465712111
PTTG3P	-0.623703473458037	5.75157425	-6.67465089858013	9.37215861946338e-11	7.69760423984241e-10	13.890048233047
WASL	-0.411518255434778	9.78781917134831	-6.67460843694928	9.37457366398916e-11	7.69760423984241e-10	13.8897976833368
XKR4	-0.549063094919113	8.70043870224719	-6.67444203021045	9.38404409134575e-11	7.70140460644243e-10	13.8888157932901
PCSK4	0.55709758506067	6.71151410674157	6.67338553148944	9.44439032063821e-11	7.74693285455135e-10	13.8825823219102
TMEM200A	-0.741511927704745	7.05693545224719	-6.67320925639526	9.45449600886755e-11	7.7512246918061e-10	13.8815423520762
CDK5	-0.687829918604654	7.57854007022472	-6.67302416423798	9.46511859661964e-11	7.75438031760715e-10	13.8804503872357
CSF1R	0.596628952350862	8.42883333426966	6.67297232259473	9.46809593008053e-11	7.75438031760715e-10	13.8801445478602
ZNF226	-0.297839564964614	6.90710661235955	-6.67285645274217	9.47475381187788e-11	7.7558393915552e-10	13.87946098124
RORA	0.366793444641051	7.48609848314607	6.67276291253755	9.48013198483608e-11	7.75624995981574e-10	13.8789091536551
WARS	-0.416879049924169	8.23621777247191	-6.67158869893579	9.54789986610021e-11	7.80767852803721e-10	13.871982553858
CLTB	-0.315090756066742	7.58911594662921	-6.67136506870431	9.56086013650902e-11	7.81425901701829e-10	13.8706634830721
NPFF	0.435230675303332	5.87265258146067	6.6712738816508	9.56614974809806e-11	7.81456660213146e-10	13.8701256310599
SP110	0.298807454499491	6.69679500561798	6.67009437721496	9.63483034348915e-11	7.86663124297716e-10	13.8631690314741
INSIG2	-0.378318672901925	8.04073140730337	-6.66969623896757	9.65812237226837e-11	7.88160268501428e-10	13.86082106787
ZNF738	0.408864561931239	9.36809614044944	6.66752179668453	9.78631110008502e-11	7.9821168229155e-10	13.847999528964
CLCN4	-0.473087495955508	7.20833122191011	-6.66687116690961	9.82499094028807e-11	8.00888426255376e-10	13.8441637409659
HPS5	0.500967843023254	6.81876185674157	6.66680052397369	9.82919967337626e-11	8.00888426255376e-10	13.8437472830555
C6orf120	-0.366704261627912	7.50568422191011	-6.66566715344939	9.89696559295599e-11	8.05997121126293e-10	13.837066247845
CDH8	-0.474188279322542	7.34483253932584	-6.66435629663979	9.97591581269028e-11	8.11648911741195e-10	13.8293400626537
RAB27A	0.252137455510616	6.24912733426966	6.66434546033476	9.97657103083329e-11	8.11648911741195e-10	13.8292761984422
ANKRD29	-0.413922360844285	7.86383596629214	-6.66386886126499	1.00054304628852e-10	8.13580631452908e-10	13.8264674221038
C10orf54	0.592107438068754	7.8108254241573	6.6637453600354	1.00129221740879e-10	8.13773771992173e-10	13.8257396087422
NAP1L3	-0.698324862234587	10.7861902696629	-6.66289109070734	1.00648940225926e-10	8.17579874511416e-10	13.8207055445674
SMAP1	-0.479223176440845	7.83534523876405	-6.66228460572772	1.01019518664499e-10	8.20171232444539e-10	13.8171319365372
ETV6	0.334769606799793	7.19511401685393	6.66204785281255	1.01164544188167e-10	8.20929630261629e-10	13.8157369796023
KBTBD2	0.260224506193126	9.19399454775281	6.660756919118	1.01958922210847e-10	8.2695393052704e-10	13.8081314296318
PTP4A2	0.322654898255812	8.05002517977528	6.65771460279408	1.03855314991764e-10	8.41905598850159e-10	13.7902121301822
XKR8	0.314914741026292	7.14585589325843	6.65544620154745	1.05291787936653e-10	8.53115581830086e-10	13.7768553549327
STX6	-0.28080152414055	8.67232958146067	-6.65424690568253	1.06059109299489e-10	8.58895179943167e-10	13.7697951072455
PI4KB	0.284233463852383	8.44445465449438	6.65320333419476	1.06731260979988e-10	8.63898578059397e-10	13.7636524146939
UFSP2	-0.51794067644085	8.05986069662921	-6.65286484324081	1.06950175646439e-10	8.65230184972841e-10	13.7616601433251
NLK	-0.461330939206269	9.44294294101124	-6.6527213800343	1.07043091562464e-10	8.65541622420431e-10	13.7608157793373
C8orf46	-0.523182575328615	8.87891151685393	-6.64970912270709	1.0901242195346e-10	8.81017566651315e-10	13.7430901788018
RTN4	-0.459169884352887	11.1867052162921	-6.64619758664053	1.11353089759002e-10	8.99477345158421e-10	13.7224344762515
APOBEC3D	0.474740766051563	6.10714821910112	6.64469228980865	1.12371509468444e-10	9.07243075175436e-10	13.713582561745
RNF213	0.332695106167844	6.98616939606742	6.64456757039573	1.12456298270382e-10	9.07466983252369e-10	13.7128492180033
MRPL4	-0.397245009605673	6.41083541853933	-6.64328118099954	1.13334505013277e-10	9.14089909856072e-10	13.7052859407105
KDELC2	0.62868071170374	6.83264918539326	6.64233129322823	1.13987302216781e-10	9.18889022685202e-10	13.6997018448059
SLC35E1	0.465127627148629	8.53590492696629	6.64192682870611	1.14266383867303e-10	9.20672155729204e-10	13.6973243122237
DNAJA4	-0.421180121461074	9.01919342696629	-6.64101483991118	1.14898122038592e-10	9.25293484062688e-10	13.6919638532106
SLC25A16	0.406111125505564	7.46099070786517	6.63607563688772	1.18379549188786e-10	9.52847535347996e-10	13.6629423371198
CENPB	0.490123382583409	8.51896658146067	6.63464782747975	1.19405098185206e-10	9.60616128799037e-10	13.6545560265932
PPARD	0.388168363119314	7.41067869382023	6.63330670791563	1.20376320160863e-10	9.67940026369327e-10	13.6466801757563
NDN	-0.373591338220425	9.69578553370786	-6.63251207681876	1.20955435673967e-10	9.7210520686935e-10	13.642014216083
FHOD1	0.483972975606673	6.81089637640449	6.63188664212218	1.2141316562634e-10	9.7529111075098e-10	13.638342060186
ELAVL4	-0.49988992075329	8.94004971348315	-6.63034792166562	1.22546540724852e-10	9.83898399913563e-10	13.6293088199808
ATP6V0E1	0.377795783367034	9.0287672247191	6.62969096227034	1.23033594390937e-10	9.87310453475206e-10	13.6254525606526
TBX2	0.460312151794747	6.16318590168539	6.62864418569097	1.23813577027613e-10	9.93068554021275e-10	13.6193087455223
KLHL9	-0.280105369312438	8.06973785112359	-6.62840013875427	1.23996119714294e-10	9.94031393173313e-10	13.6178764768492
ANKRD34A	-0.546227152553084	7.82110735393258	-6.62783064179197	1.24423121117269e-10	9.96952010765822e-10	13.6145343591752
RPS6KA2	0.312454330763387	8.24556126123596	6.62321478083719	1.27937702401735e-10	1.02459675563927e-09	13.587454252337
PTPN13	0.362843858442872	7.56053061235955	6.62252125329973	1.28474115017646e-10	1.02837483611256e-09	13.5833867721001
DNAJC10	-0.266687190343786	7.52004334550562	-6.6224302291214	1.28544681817353e-10	1.02842211484155e-09	13.5828529477038
OTOS	0.60363247737614	6.00709525	6.62225630393256	1.28679623704398e-10	1.02898412017016e-09	13.5818329543345
RPF1	-0.438039844287162	6.88645466292135	-6.62127665991282	1.29442292832154e-10	1.03456264698262e-09	13.5760881715664
CT55	-0.57045738586957	5.48779535674157	-6.62094161384405	1.29704148444725e-10	1.03613484731961e-09	13.5741235623848
RAB6B	-0.371633606294239	10.535838255618	-6.6202572544121	1.30240626765744e-10	1.03989817706283e-09	13.5701109262143
ASIC2	-0.608491350101117	7.50093988764045	-6.61696841359259	1.32849323387227e-10	1.0601949264796e-09	13.5508318349367
ST8SIA3	-0.425085177831143	8.26133178089888	-6.61658069510515	1.33160219053882e-10	1.06214307123972e-09	13.5485595334109
VSTM2L	-0.465911932381192	8.07175113202247	-6.61542387699633	1.34092073891924e-10	1.06903981716845e-09	13.5417803884801
RMND1	-0.462807796764406	6.11731385393258	-6.61479382415479	1.34602290945098e-10	1.07256985845781e-09	13.5380885645371
ALOX15B	0.368830951339738	5.92330614044944	6.61152361041543	1.37281273680985e-10	1.09336938302257e-09	13.5189310100119
MORN4	-0.31470545399393	7.57134762640449	-6.61070938902083	1.37956384018412e-10	1.09801640662263e-09	13.5141622924944
C8orf34	-0.560583833796771	6.0983325758427	-6.6106535325851	1.38002816525535e-10	1.09801640662263e-09	13.5138351703339
[truncated: 13,906 more rows]
