# Supplementary material for: Identification and Exploration of Immunity‐Related Genes and Natural Products for Alzheimer's Disease Based on Bioinformatics, Molecular Docking, and Molecular Dynamics
Source: Immun Inflamm Dis. 2025 Apr 7;13(4):e70166. doi: 10.1002/iid3.70166 (PMC11973734; doi:10.1002/iid3.70166)
Supplement: Supplementary file 1 — Supporting information. [file IID3-13-e70166-s001.zip › Supplementary materials/S1-DEGS/3.mergediff-train/diff.txt]

id	logFC	AveExpr	t	P.Value	adj.P.Val	B
NFKBIA	0.996214660262888	9.7187236741573	14.2743999536516	5.89169690892701e-37	5.5717021817763e-33	73.1378882055105
NIPBL	0.532765210439835	7.77679656741573	14.2554905468221	7.00622720122766e-37	5.5717021817763e-33	72.9672598114737
CTDSP2	0.711050779828113	9.19477160112359	13.7980436624174	4.54154585314825e-35	2.31662230474428e-31	68.858905580572
EZR	1.15894189433773	9.34280337921348	13.7705915086742	5.82614851869042e-35	2.31662230474428e-31	68.613599560189
NDUFAB1	-0.755298891557114	10.6025966348315	-13.4776177347081	8.23652572243946e-34	2.62003883230799e-30	66.0050669057744
SORBS1	0.529332926188072	8.27433651966292	13.3843741803933	1.90644347536716e-33	5.05366391261912e-30	65.1786054323728
ITPKB	1.16077832722447	8.2955855758427	13.3341108766538	2.99472690136655e-33	6.80444733803358e-30	64.7338771571772
RHOQ	0.639284130182	8.50754860393258	13.1982159303865	1.0125377272324e-32	2.01305156895391e-29	63.534280441159
ATXN10	-0.577442022623866	8.0793285	-12.992613012666	6.3436427640749e-32	1.12106264625124e-28	61.7273689428469
BCL6	0.911078338473205	9.97522764887641	12.8914291822592	1.55928721959678e-31	2.48004632276868e-28	60.8418079674637
ACACB	1.13739864256825	8.6509282752809	12.7615869279808	4.92644854723716e-31	7.1231967403461e-28	59.7091096624707
PSMD1	-0.579564310161777	9.25015991292135	-12.7246555309164	6.82813601273405e-31	9.05012527354459e-28	59.3877050902746
BRE	-0.526868761248736	7.51595481460674	-12.5581563299989	2.96170882111723e-30	3.6235368307592e-27	57.9430616975438
MAP4K4	0.761142351491417	8.62965552808989	12.364046741581	1.62335359975634e-29	1.84424564315176e-26	56.268136830164
BBX	0.687270122851364	8.78406263202247	12.2906856148616	3.07956737783138e-29	3.18363660594459e-26	55.6378094708273
ZNF160	0.88111375619313	8.17903009831461	12.286189824576	3.20265235429824e-29	3.18363660594459e-26	55.5992300409257
ATP5B	-0.815414924292211	11.7967603455056	-12.2548314955585	4.20878509689404e-29	3.58893818183374e-26	55.3302952854221
TUBB	-0.71265285123863	8.77607162359551	-12.2468166278733	4.5129684776281e-29	3.58893818183374e-26	55.2616029223305
PCYOX1L	-0.853977893073809	7.44844952808989	-12.2166058200897	5.86979670106731e-29	4.44567221573693e-26	55.0028417163094
NFIA	0.896619449443882	9.04758748033708	12.1552349972469	1.00041871854116e-28	6.9657987028708e-26	54.4779934471633
SRGAP1	0.767363169742163	7.21478223595506	12.1479994635607	1.06524906815821e-28	6.9657987028708e-26	54.4161861187043
PSD2	0.851303956648117	10.0834746292135	12.1406195882303	1.1356845563669e-28	6.9657987028708e-26	54.353161426596
ITGB5	0.780471148887763	7.63204946629213	12.140313575342	1.13870334029953e-28	6.9657987028708e-26	54.3505483946472
ADCYAP1	-1.25739091860465	6.44292197752809	-12.1226488804712	1.32721294577386e-28	7.81826737130859e-26	54.1997564002669
NME1	-0.880229546511623	8.43059469382023	-12.0981746198536	1.64078605944568e-28	9.23363445647367e-26	53.9909859231247
NACC2	0.897830439079879	8.60619871067416	12.0952013421294	1.68359257615678e-28	9.23363445647367e-26	53.9656351879425
KLF15	0.916002552451971	7.9927350505618	12.0825154518931	1.87908680672762e-28	9.96229188700092e-26	53.8575019949196
SRRM2	1.0030859413549	10.2583546460674	12.0476017142385	2.54182823870639e-28	1.304121875375e-25	53.5601456000526
HSD17B7	0.716903815722963	10.3266356320225	12.0164130426662	3.3282418743867e-28	1.65424021912876e-25	53.2948203571061
CSRNP1	0.926677914939342	8.37347384550562	11.9304787313786	6.98426628443157e-28	3.36620470466316e-25	52.5652743241692
TNPO1	0.631850002275026	8.43647512359551	11.8954356716647	9.44304510432904e-28	4.29118949669581e-25	52.2684147065474
ERLEC1	-0.658048903816987	9.22158077808989	-11.887950774109	1.00709303402624e-27	4.39551719351318e-25	52.2050566099612
TNS1	0.868482691860461	7.41008475280899	11.8861812451855	1.02253465048719e-27	4.39551719351318e-25	52.1900804234709
ATP6V1G2	-1.00425362929727	9.17121454494382	-11.8739841586431	1.1355797920592e-27	4.75299910334254e-25	52.0868780242417
GFAP	1.41248385465116	11.6138894803371	11.8409572653499	1.50809509347761e-27	6.1503211440414e-25	51.8076594873188
SLC5A3	0.775092218276036	8.12621403089888	11.7227673767482	4.15092569199907e-27	1.65051182828113e-24	50.8112294289344
MAFF	1.11044464433771	7.60543763483146	11.7096694774388	4.64255770897195e-27	1.80097269173656e-24	50.7010747681399
FYCO1	0.7811808073812	7.1842533258427	11.6837696942997	5.79180199733274e-27	2.19330025637089e-24	50.4834155772435
ATP6V1E1	-0.940534622219426	11.1249287724719	-11.6409559683701	8.34441826292026e-27	3.08646447608713e-24	50.1240837110631
NRN1	-0.802992956142564	8.39463192696629	-11.6351305487829	8.7690736436465e-27	3.16982082504995e-24	50.0752370088591
SLC7A2	1.16293300707786	7.16400655617978	11.6248243880316	9.57373165439048e-27	3.38378226584624e-24	49.9888456873345
UQCRC2	-0.692822291329632	8.99628445786517	-11.5353123586225	2.04927683543157e-26	6.93484001437001e-24	49.2399636607194
SCRIB	0.75733448584429	7.90824594101124	11.5256408150547	2.22456107604711e-26	7.37117581552693e-24	49.159205920785
NOTCH2NL	0.946552642441866	8.48697718820225	11.509551044628	2.54983612103821e-26	8.2765598990026e-24	49.0249241285702
CDK2AP1	0.805249871840237	11.8625170280899	11.4484401768657	4.27838418544163e-26	1.34384689691672e-23	48.5156886136953
ITPRIPL2	0.686727114004048	7.29742327808989	11.4475945333291	4.30909724883701e-26	1.34384689691672e-23	48.5086506225437
UBXN2A	0.847225003159762	9.20228835955056	11.4373072914591	4.70076667928257e-26	1.43780180834595e-23	48.4230527493061
CCKBR	-0.756570218149644	7.21424946910112	-11.4191319807842	5.48130947848394e-26	1.64490994821296e-23	48.2719068476897
TUBB4B	-0.841425901415567	9.90690620224719	-11.376541466706	7.85291847952755e-26	2.31297534105344e-23	47.9181606424876
SRD5A3	-0.565825373609709	6.5108610758427	-11.3709162437485	8.23444944882336e-26	2.38125306333701e-23	47.8714848908264
PARD3	0.6456973671638	6.90933467696629	11.3655889175164	8.6127659465933e-26	2.4461793282244e-23	47.8272908814959
RRAGA	-0.722356687942366	10.2909053202247	-11.3453786081933	1.02120393205272e-25	2.84951728759623e-23	47.6597197289619
VCAN	0.85634022434278	8.62598253932584	11.3359782212359	1.10534375043846e-25	3.03111937081444e-23	47.5818251693664
SCN2B	-1.14001869186046	8.33292679775281	-11.3195206279523	1.26959336049612e-25	3.42252244045607e-23	47.4455252608801
PKN2	0.518886340874615	7.96465121910112	11.3142508628908	1.32715564425008e-25	3.51806842029958e-23	47.4019013165372
CHP1	-0.73197020323559	8.34521268820225	-11.2959114615943	1.5484849084066e-25	3.9723633013237e-23	47.2501593606883
TP53INP1	0.752948378791714	6.96290227247191	11.285666617583	1.68773657666625e-25	4.1384509579357e-23	47.1654430378106
DDIT4	1.10798110869566	9.48475739325843	11.2856021505137	1.68865116057898e-25	4.1384509579357e-23	47.1649100636785
KCNJ10	0.945425691354895	8.32303446910112	11.2854164991608	1.6912877225138e-25	4.1384509579357e-23	47.1633752203481
ZBTB20	0.974130494312432	9.45231551404494	11.2577531909892	2.13363329914582e-25	5.14173297316883e-23	46.9348065896197
CCNT1	0.652915841127405	7.63367630617978	11.2502255127195	2.27277886694457e-25	5.39530565354529e-23	46.8726549794285
C5orf22	-0.633006710060664	6.92902046348315	-11.2214921907664	2.89206318127751e-25	6.6664152026404e-23	46.6356024371091
ORC5	-0.561914932254801	7.25504643539326	-11.2145522882554	3.06524434521658e-25	6.96467304438139e-23	46.5783908728274
ARRDC2	0.676436626895857	7.51021640168539	11.2086946411061	3.21942223943652e-25	7.21195925608983e-23	46.5301144035332
ELK1	0.655253379170887	8.81529147191011	11.1904141349525	3.75195288370788e-25	8.1746315911471e-23	46.3795309995189
ARAP1	0.539760695399393	6.6682010252809	11.1845177974982	3.94175221025922e-25	8.47210390596932e-23	46.3309857294386
FAM107B	1.10659689484327	9.01057648595506	11.1699199175386	4.45375890455956e-25	9.4449380502693e-23	46.2108523541838
GLIS3	0.722196591759352	6.78681199157303	11.16328339971	4.70790719599706e-25	9.7512340611313e-23	46.1562619715442
RAP1GDS1	-0.653009991911023	8.57609592696629	-11.1543630907856	5.07238574688676e-25	1.03431147825941e-22	46.08291024197
FOXO1	0.6739182382457	7.57223547191011	11.1459253746222	5.44293827448969e-25	1.09582193994631e-22	46.0135528386704
MRPL15	-0.731942780839233	8.37244963483146	-11.1434985233054	5.55441875304625e-25	1.10053288674215e-22	45.9936089802985
NEK7	0.79794531471183	7.97513159831461	11.1232824681851	6.57585425856033e-25	1.27547514612685e-22	45.8275548987739
SLC35B1	-0.722794939206268	8.03949899438202	-11.1203455976198	6.73903178845449e-25	1.29137711560685e-22	45.8034436434647
ZCCHC24	1.0319703777806	9.63934598876405	11.0914468281543	8.57583146348511e-25	1.60468940502036e-22	45.5663536267559
TBL1X	0.802416646612738	7.85913361797753	11.0804397399807	9.39967139202419e-25	1.73839271500168e-22	45.4761284760837
HP1BP3	0.561217451592526	8.49577177247191	11.0626650416338	1.08993946292732e-24	1.9925847307884e-22	45.3305212127925
RTN3	-0.828578007077853	10.1374003904494	-11.0398939066118	1.31732138745219e-24	2.38090871220763e-22	45.1441506093552
NDRG4	-0.67714502843782	7.97126961516854	-11.0323378646036	1.40274751864884e-24	2.506820144282e-22	45.0823495775281
UBE2N	-0.678496214610712	9.30281110393258	-11.0305447361847	1.42381599926711e-24	2.51619927426038e-22	45.0676865816528
CALD1	0.663860151415571	7.72037574157303	11.0256318249886	1.48316711048925e-24	2.59228273542105e-22	45.0275180851577
LPP	0.706437665697681	9.20808254494382	11.0208127326915	1.54377470807251e-24	2.64759870797092e-22	44.988125181832
HSPB3	-1.23519369084934	6.82166762640449	-11.0204753734155	1.54810864408233e-24	2.64759870797092e-22	44.9853678083067
ANP32B	0.831933614383203	11.0116435730337	11.0165712926289	1.59915212883471e-24	2.7057994265017e-22	44.9534611919665
COPG2IT1	-0.938257395728005	10.2448511264045	-10.9896639065145	1.99950725596058e-24	3.347596095374e-22	44.7337081010652
SST	-1.65286943693125	7.14651404775281	-10.9824625173241	2.12262451287893e-24	3.51670238305618e-22	44.6749390979676
VEZF1	0.583292830384226	9.02044896067416	10.9195477199779	3.57467035302587e-24	5.80154407804861e-22	44.1623155205168
ANAPC16	0.562501968276038	8.6306876741573	10.9137530612887	3.75018742046589e-24	6.02492231540505e-22	44.1151747259098
TJAP1	0.718497882962579	8.73587708426966	10.8997749050079	4.20965507194363e-24	6.69545639192634e-22	44.001510712637
YWHAZ	-0.630255746334687	9.5637211994382	-10.8671346712985	5.51226912240762e-24	8.68045944474189e-22	43.7363784808601
CALY	-1.20641419565217	8.23530732865169	-10.8640960803122	5.65225051428058e-24	8.81363180682673e-22	43.7117166619404
SVOP	-0.864530233569256	8.36316448033708	-10.856211744175	6.03217114740871e-24	9.31472641743063e-22	43.6477419223941
SEMA4C	0.666704653690605	8.2325573988764	10.849699665712	6.36503868154144e-24	9.73422502210737e-22	43.5949194714294
KANK2	0.750317633973711	6.8327638988764	10.8335021972764	7.27433547954438e-24	1.10188862668717e-21	43.4636034715529
CRYM	-0.786200773255812	8.56358681179775	-10.8211947608356	8.05062266783806e-24	1.20797314652797e-21	43.3638907422136
CHST6	1.34431210490394	6.01627205617978	10.8136576594227	8.56613891449117e-24	1.27331251808394e-21	43.302854659289
NAV2	0.536215470930227	7.73667835393258	10.8021896698842	9.41415528458397e-24	1.38640870186396e-21	43.2100271043229
MLLT6	0.53165684087462	8.76603820224719	10.7987401668636	9.68519961278834e-24	1.41323944808622e-21	43.1821148667452
CALM1	-1.12944367757836	10.6046314831461	-10.7840341922619	1.09305066057005e-23	1.56621358165465e-21	43.0631696052559
SLC25A29	0.572436131445905	7.77688651685393	10.7788093220407	1.14102638131384e-23	1.62035933882112e-21	43.0209294406636
RNFT2	-0.555636740647121	7.90006748876405	-10.7546556925958	1.39148276911622e-23	1.93134383947059e-21	42.8257958956626
ATP6V1B2	-0.961277780839222	10.6700784382022	-10.7544523025691	1.39380859092686e-23	1.93134383947059e-21	42.8241536830033
MAGED1	-0.635289123104149	9.23326928932584	-10.7542221793712	1.39644477547386e-23	1.93134383947059e-21	42.8222956403094
STS	-0.556826332280076	6.88624388202247	-10.7486449845968	1.46187281942992e-23	1.98727240966093e-21	42.7772708798731
RFX4	0.749759921890798	6.84012706179775	10.7450149749356	1.50608627294275e-23	2.02421231335745e-21	42.7479721580556
DDX10	-0.611877884858446	7.78922541011236	-10.7443361874225	1.51450025331365e-23	2.02421231335745e-21	42.742494052657
COPS4	-0.660083397118306	8.44344055617977	-10.740792529781	1.55919086791063e-23	2.05991531939408e-21	42.7138980843973
SLC25A18	1.0792395194641	9.9438184747191	10.7401747026728	1.56711570981882e-23	2.05991531939408e-21	42.7089129470351
PTPRN2	-0.690591246081903	8.37003297191011	-10.7223415602398	1.81395575712612e-23	2.36483330467958e-21	42.5650835606333
ANLN	0.878291309908999	8.3398053988764	10.688285925272	2.39769343691802e-23	3.10043204180334e-21	42.2907549731242
AEBP1	1.09781311842771	7.45652404494382	10.6851518022027	2.45999868926674e-23	3.15534509296673e-21	42.2655311401054
DNM3	-0.720820486602626	9.5148792247191	-10.6813531875357	2.53767522738684e-23	3.22893795932702e-21	42.2349644855425
GPI	-0.882704643705759	8.93973458707865	-10.6765979601363	2.63835863517271e-23	3.33040429304936e-21	42.1967080424975
C15orf52	1.04873486400404	7.69844015730337	10.6608957549471	2.99988782477952e-23	3.75694613016679e-21	42.0704439616381
CLDN15	0.704330443756324	6.96306723876404	10.6483937918813	3.322614721647e-23	4.12860837092152e-21	41.9699820547323
STAT4	-1.17630561387766	7.90936623033708	-10.6359427673359	3.67830745877171e-23	4.53515349858636e-21	41.869989966921
PTBP1	0.528504261627907	8.77865799438202	10.6183172358217	4.24743882012829e-23	5.19657803339542e-21	41.7285457619222
ELMO1	-0.845213087209307	7.09385212921348	-10.6077042193407	4.63151316477581e-23	5.62322266303506e-21	41.6434353611673
GABARAPL1	-0.793783170247726	9.62748965730337	-10.6015909648502	4.86821741937964e-23	5.86583318600252e-21	41.5944305607832
ITGB8	0.644018063068756	6.82877213483146	10.5858657082742	5.53380745860034e-23	6.57966173899932e-21	41.4684419214263
TNFRSF10B	0.640983163422653	6.67198041292135	10.5856535289851	5.54338052829871e-23	6.57966173899932e-21	41.4667426347344
GOT1	-1.18727106698685	9.58609814044944	-10.5838040504568	5.62752522752357e-23	6.62647224049127e-21	41.4519314109724
AHNAK	0.81231653943377	7.29086239325843	10.5771174252286	5.94247491864959e-23	6.89890975044684e-21	41.3983939938707
TBC1D9	-0.838222109201213	8.56225703089888	-10.5686007269686	6.36911395647878e-23	7.34063459984022e-21	41.33022937392
FOXC1	1.21487709327604	8.51891482303371	10.5641212497118	6.60559144147258e-23	7.55841236522456e-21	41.2943887284354
FAM127A	-0.669419577730034	10.5439380505618	-10.5615313287613	6.74627761940802e-23	7.66425325262032e-21	41.2736701883888
TUBA1B	-0.634331068377151	12.4982217078652	-10.5550326816396	7.11253932913855e-23	7.96581282934683e-21	41.2216947707095
RIMS1	-0.555707444514661	7.07351690449438	-10.5541812191158	7.16196940959822e-23	7.96581282934683e-21	41.2148861119171
ARSG	-0.642218011754303	6.1163622752809	-10.5403256731377	8.01603444851106e-23	8.85382138219225e-21	41.1041316167566
RAB11FIP3	0.814530697042461	9.77514653932584	10.5330551632995	8.50394137838035e-23	9.32794397400962e-21	41.0460451749541
ZNF462	0.674475447674418	8.29181408988764	10.5249810600684	9.080432390742e-23	9.89207377909257e-21	40.9815631931528
KIFAP3	-1.09805707191608	9.25993482022472	-10.5152869163385	9.82412027866638e-23	1.05576103400128e-20	40.9041774158445
DYNC1I1	-1.1251713607179	9.46667345505618	-10.5082772598959	1.03992899523508e-22	1.11007185699422e-20	40.848244530168
CDC42BPA	0.517109123609703	8.53055248876404	10.5039707463932	1.07691282621632e-22	1.14188656673137e-20	40.8138908432022
ATP6V1H	-0.707844920753286	8.31317660393258	-10.4999433149137	1.11268180548714e-22	1.17200027260086e-20	40.7817701398201
FGF12	-0.765561968023264	7.55354087921348	-10.4858420219815	1.24748134004142e-22	1.29680985054633e-20	40.6693566848196
TUBB3	-0.884911865394344	9.71944550842697	-10.4839657536902	1.26659993077846e-22	1.29969496122784e-20	40.6544053511375
NOTCH1	0.699420242416592	7.88459671910112	10.4826331257935	1.28035560192028e-22	1.30538819541937e-20	40.6437869572375
RAB13	0.946267351996965	8.35197143820225	10.478714848071	1.32166695730843e-22	1.33892439210131e-20	40.6125702033854
CHGB	-1.45079884984834	9.15275810674157	-10.4732635632806	1.38135359861558e-22	1.39053348012537e-20	40.5691502974421
CDK19	0.599863155080889	9.30114675280899	10.4602874439638	1.53442801213277e-22	1.52531734581073e-20	40.4658425537432
C14orf2	-0.537395339737108	10.1919778146067	-10.4375045855706	1.84506284063389e-22	1.8227158062287e-20	40.2846238049803
MCM7	0.630652266051565	6.90283494101124	10.4318666214458	1.93112511192033e-22	1.89595956204277e-20	40.239810832025
HIPK2	0.806850553336706	8.18934648033708	10.4253245173728	2.03600029808548e-22	1.98666164055518e-20	40.1878274881532
ITGA10	0.759325273634991	6.9885449747191	10.3984057444422	2.53048056168956e-22	2.4541032520532e-20	39.9741144800774
LLGL1	0.738862496461064	7.85780220786517	10.3774324129775	2.99698587164738e-22	2.8889127447607e-20	39.8078077692151
FBXW4	0.614725811046506	8.21222751685393	10.3745440116468	3.06759743392885e-22	2.93916489076134e-20	39.784918436849
PLXNB1	0.988730585060662	7.15346082022472	10.3723060591705	3.12344233915633e-22	2.97475152121446e-20	39.7671859751736
PSMA5	-0.696763667214354	9.27795177247191	-10.3693985152995	3.19750738845753e-22	3.02716398889387e-20	39.7441510514541
PTPN3	-0.797452662285136	6.49004594382022	-10.3666991204759	3.26783142064011e-22	3.07543542871485e-20	39.7227682779406
FAM63A	0.844492686299294	8.38349009269663	10.3639176013947	3.34190289915861e-22	3.1266450359481e-20	39.7007380918146
SLC16A14	-0.687474165697678	8.25143856460674	-10.3631107321045	3.36370023021964e-22	3.12863462933587e-20	39.6943481188048
KIF5B	0.723004258973711	9.3973346235955	10.3591090948055	3.47390882417827e-22	3.21235580514857e-20	39.6626612338446
TOB1	0.753756694388272	9.04752304775281	10.357891139477	3.5081592340712e-22	3.22527587386719e-20	39.6530181814603
SPCS1	-0.670664066986857	10.14521625	-10.3473224785875	3.81980829173454e-22	3.4916121195424e-20	39.5693673004372
MT2A	0.955901778437811	11.2117756573034	10.3285081672976	4.44419129106105e-22	4.03913499910434e-20	39.420565723541
HOPX	-0.586167294362991	8.40880880898876	-10.3196112274781	4.77379058750281e-22	4.27517798695915e-20	39.3502509730274
KIAA0556	0.500260135743176	8.55416008707865	10.3193313549353	4.78454373894203e-22	4.27517798695915e-20	39.3480395996798
RAD51C	-0.721298380181997	6.86463400842697	-10.3146005657378	4.96999332828883e-22	4.4160750774544e-20	39.3106648298318
SMARCC1	0.50249855573812	8.247023	10.3068155139689	5.2908432133532e-22	4.6750478504657e-20	39.2491805198349
TROVE2	0.51377728197674	8.85554015168539	10.3006895185672	5.5577170246503e-22	4.8837286893405e-20	39.2008166253897
CAMK1G	-0.973695707785637	7.11817448033708	-10.298078681915	5.67548167649251e-22	4.95980967387985e-20	39.1802091487046
CSNK1G2	0.537270109327597	10.1405598258427	10.2929447472402	5.9143325790019e-22	5.14029834256968e-20	39.1396949569518
ZMIZ2	0.557311101870585	7.96645353932584	10.2903100949801	6.04075819305776e-22	5.22164451416216e-20	39.1189079708663
NDE1	0.615351501263905	7.37984140730337	10.2883450180979	6.13679872293996e-22	5.27598830747892e-20	39.1034057021069
RGS7	-1.0031704714358	9.28965629213483	-10.2546636153779	8.03989826954567e-22	6.83821293995315e-20	38.8379464579295
ATP6V1D	-0.566772045500514	10.2744563370787	-10.2350692120386	9.40593311247362e-22	7.9575194762709e-20	38.6837312356058
TNS3	0.949937435667342	10.3700757191011	10.2121060273207	1.13026934778454e-21	9.51160527857836e-20	38.5032070911058
MAP4K5	0.502844907608693	8.05502261797753	10.1786213515869	1.47687936979205e-21	1.22983070034254e-19	38.240366185558
SLIRP	-0.837102221562189	9.97860848876405	-10.1760382898194	1.50763966613691e-21	1.24890671301602e-19	38.2201098745514
INA	-1.10369342353388	10.3148192078652	-10.1729057580967	1.54579835347703e-21	1.26731560886867e-19	38.1955484193005
SDHB	-0.743746863751264	8.40585725280899	-10.1716115610483	1.561842188015e-21	1.27390256412198e-19	38.1854021322841
PCSK5	0.676148416456018	7.27994191573034	10.167649515925	1.61199422020491e-21	1.30810041185506e-19	38.1543447735783
GPER1	0.901894621713851	7.36537191573034	10.1608464908491	1.70186683029568e-21	1.37401989522095e-19	38.1010332834728
ZHX3	0.573041938827094	8.05993108426966	10.1592940448484	1.72306334410356e-21	1.38410719636197e-19	38.08887038477
CISD1	-0.56340160313448	10.127501747191	-10.1539969165618	1.79738181159838e-21	1.43655063886795e-19	38.0473768409725
KLF2	0.851369495702727	8.85864865449438	10.1487703660992	1.87382946055973e-21	1.49016287851013e-19	38.0064478239839
HEY2	0.842840816607686	7.37805973595506	10.1378159854818	2.04469367978533e-21	1.59780493157333e-19	37.9207019498676
GABRG2	-1.04903480232558	9.26740103932584	-10.1375291657939	2.04936941867941e-21	1.59780493157333e-19	37.9184575426011
AGK	-0.585843980030337	7.90175434550562	-10.129084131807	2.19190404868939e-21	1.6923414511847e-19	37.8523895836794
TUSC3	-0.689499951718907	6.78807233146067	-10.1025644368169	2.70667564355123e-21	2.06969596685973e-19	37.6451161572904
PEX11B	-0.65373114105156	9.09751115168539	-10.1009211277429	2.74226176983799e-21	2.07708777243843e-19	37.6322822291887
UCHL1	-1.11509051099596	10.255852002809	-10.1009119844417	2.7424610638923e-21	2.07708777243843e-19	37.6322108249988
NCALD	-0.851611083796767	8.93170474719101	-10.0897948079746	2.99573769873819e-21	2.25816152125265e-19	37.5454182577662
PDGFRB	0.771643028437817	8.35368154775281	10.0888604981496	3.01805308180029e-21	2.26425161632234e-19	37.5381264510834
PFN2	-0.586658992542972	9.95832504494382	-10.0671467497299	3.58580997005069e-21	2.67757312552377e-19	37.368767505303
ATP2A2	-0.602197186046512	9.42830370224719	-10.0634671167838	3.69202405129224e-21	2.73493300408004e-19	37.3400878807746
PIEZO2	0.547199229651161	6.48128421910112	10.063296731987	3.69701726423897e-21	2.73493300408004e-19	37.3387600168563
PALD1	0.868515684529829	7.54469933426966	10.0619523986537	3.73664957788831e-21	2.7514542377923e-19	37.3282836306355
AP3M2	-0.610308091253795	9.46905909550562	-10.0458907938071	4.24409016683328e-21	3.08229470792162e-19	37.2031759093128
HPRT1	-1.07975857785642	9.26090489325843	-10.0435600413591	4.32320372005749e-21	3.12547978034156e-19	37.185030375421
MT1M	0.969297009352884	8.49347349438202	10.0407716382542	4.41977782100636e-21	3.18084010149802e-19	37.1633249953396
SPHKAP	-1.32080208556623	7.86722589325843	-10.0400804997392	4.4440443312148e-21	3.1838975264852e-19	37.1579455817899
BEX5	-0.929150729019213	9.69407355337079	-10.0342740384903	4.65321034649401e-21	3.31880316416983e-19	37.11275968699
SLC26A6	0.712324924292215	7.14475118258427	10.0319590866778	4.73930212482902e-21	3.36511608461632e-19	37.0947487981282
CHCHD6	-0.878309423028306	7.43437139044944	-10.0133803676012	5.4900345931852e-21	3.88084445353825e-19	36.9502860281942
BGN	0.808142569135489	9.11171518820225	10.0100063914245	5.63852524225594e-21	3.96817451230446e-19	36.9240670467254
MPP1	-0.598441590748232	8.31910016853933	-10.0013289242992	6.03899941466931e-21	4.23129011851609e-19	36.8566576818333
CDK13	0.608955719413551	8.52636696067416	9.99794424600618	6.20275385729373e-21	4.32696491667793e-19	36.830373297896
AKAP6	-0.500008382204253	7.16541131179775	-9.98028308877239	7.13148818299529e-21	4.92587171761317e-19	36.6933031772818
CYP2C8	-0.620650826971688	6.49552185955056	-9.97933325062133	7.18517597287805e-21	4.92587171761317e-19	36.6859352423644
PGF	0.814232989130434	8.06075702247191	9.97819446707237	7.25007284113942e-21	4.94903040937006e-19	36.6771021698989
TOB2	0.623425693629928	7.58368346910112	9.97355710482531	7.52041238218159e-21	5.11163072387171e-19	36.6411379286958
GLTP	0.631176989130443	9.68194680898876	9.97008340970416	7.72945069212031e-21	5.23135801098611e-19	36.6142044662644
ACSS3	0.591007530207281	6.95957776966292	9.96834811277487	7.83602749447496e-21	5.25873490715714e-19	36.6007517367252
PCSK1	-1.36505915849343	7.62158148595506	-9.96510707930995	8.03900512908686e-21	5.37228473017338e-19	36.5756294558174
GPRC5B	0.708314451339744	8.50778727247191	9.9643736187892	8.08565950642779e-21	5.38085416107674e-19	36.5699448087694
UACA	0.554749048028314	6.86632890730337	9.96118431481531	8.29167287485758e-21	5.49496071144208e-19	36.5452290187026
NECAP1	-0.911424468023258	9.38872252247191	-9.95953592984418	8.40018506467589e-21	5.54377358728921e-19	36.5324564635003
SERPINB6	0.686637225733066	7.82704027247191	9.95047964688386	9.02199998721086e-21	5.92821909404788e-19	36.4623048821825
STMN2	-1.12407308000504	11.1978456348315	-9.94330327689525	9.54702055342937e-21	6.22317056976616e-19	36.4067410260486
IDH3G	-0.664910793731043	7.29742157865169	-9.94034119040801	9.7724705035366e-21	6.33437220183767e-19	36.383813339004
JAZF1	-0.76000674898888	8.1332139241573	-9.94001953150446	9.79726854229529e-21	6.33437220183767e-19	36.3813238079102
ADAM23	-0.594146355915067	7.81871516011236	-9.93061130921272	1.05508910592873e-20	6.76660977007921e-19	36.3085275019237
GABRA1	-1.1870993892821	8.87775131460674	-9.92687078451574	1.08662639430176e-20	6.94088064312025e-19	36.2795959532986
CUEDC1	0.655334173913045	8.07366279494382	9.91456628768678	1.19712084028041e-20	7.61608278586398e-19	36.1844688626585
PROSC	-0.56724920348837	8.67668147191011	-9.91135784617583	1.22772178969612e-20	7.7796474363015e-19	36.1596751258987
MOCS2	-0.501335618301314	6.60807952808989	-9.90437488441938	1.29703351524807e-20	8.18623732540501e-19	36.105728926067
AMER2	0.63049054916582	9.76173768258427	9.90085502208862	1.33343003525639e-20	8.38268960899321e-19	36.0785447485761
PIDD1	0.70796705687564	7.13825268539326	9.89010719007251	1.45096018536671e-20	9.05000852872843e-19	35.9955723579135
APOO	-0.879800318377153	8.36489496067416	-9.88414411540058	1.52054601492018e-20	9.44698608097873e-19	35.9495600066192
ST6GALNAC5	-0.969171335060662	7.86065045505618	-9.87949361782896	1.57710581610975e-20	9.76025992421229e-19	35.9136867392226
TM7SF2	-0.875219044489388	7.01148644382022	-9.87218705071348	1.67021618451833e-20	1.02964296181256e-18	35.8573443530909
EFEMP2	0.728407087462084	8.08173939325843	9.87022169532704	1.69617966436245e-20	1.04161148886814e-18	35.8421931618753
HMP19	-0.850546524519716	9.66592789325843	-9.86323009817147	1.79183328167432e-20	1.08872321957341e-18	35.7883079334883
SC5D	-0.646565667467133	8.51833589325843	-9.86308119988599	1.79392758460615e-20	1.08872321957341e-18	35.7871605901646
TSPAN7	-0.732755803842265	11.8521518567416	-9.86204631793774	1.80855083325191e-20	1.08872321957341e-18	35.7791865275999
PHF2	0.584818084302333	7.12152481741573	9.86180352423293	1.8119986978758e-20	1.08872321957341e-18	35.7773158015245
CLTC	-0.554893235844283	8.90880036516854	-9.86166503560437	1.81396826901574e-20	1.08872321957341e-18	35.7762487580795
REEP1	-0.732059118048547	9.76520959269663	-9.85237679296559	1.95103278621432e-20	1.16658558138116e-18	35.7047031410884
C2orf80	-0.867508039812934	9.23287541853933	-9.83737591480839	2.1944269000799e-20	1.29267999428781e-18	35.5892355086353
GRTP1	0.789432336324568	5.6377213005618	9.83052761743934	2.31534319166201e-20	1.35387990674207e-18	35.5365549513495
PALLD	0.70128819780081	8.84641794662921	9.80681917398845	2.78733338070851e-20	1.61797581825434e-18	35.3543400941775
SV2B	-0.964764773761368	9.83490023033708	-9.80453605836955	2.83754255774992e-20	1.64113143203682e-18	35.3368061912207
RIN2	0.749942216001019	8.83248893820225	9.79445059658361	3.07029819884881e-20	1.76931495843081e-18	35.2593797987547
LAMA5	0.760433571916073	9.23621564606742	9.78969651206866	3.18649253147957e-20	1.82964489939287e-18	35.2228984429843
CHRM1	-1.00295100101112	7.48963142977528	-9.78689954685819	3.25688167379378e-20	1.86333464106799e-18	35.2014401704589
EEF1E1	-0.577415566986855	7.00391885393258	-9.78359149676098	3.34212752904142e-20	1.90525227058795e-18	35.1760654196697
CACNG3	-0.827048468655212	8.66259968258427	-9.76937280620527	3.73447150283865e-20	2.10626841321449e-18	35.0670557302768
FH	-0.553238247472207	9.19743301404494	-9.7669404289134	3.80602628052742e-20	2.13150873210523e-18	35.0484167093629
MTX2	-0.845318793478262	7.94533140730337	-9.75955830887057	4.03162956563617e-20	2.24993221899801e-18	34.9918647969559
MRPS30	-0.528096100859458	7.8797275	-9.74984439943126	4.3488336699378e-20	2.40167359445697e-18	34.9174874799874
KCNE4	0.757762802451984	6.10693796348315	9.74794933440273	4.41354450947482e-20	2.42897665824211e-18	34.9029823659354
MED13L	0.535090264534886	7.68351686797753	9.74006332672655	4.69325082750827e-20	2.56515994541303e-18	34.8426391912442
AP2S1	-0.538557078741158	9.43832294662921	-9.7234204508934	5.3426079255975e-20	2.8804806459874e-18	34.7153819337009
BAZ1A	0.632774748483321	6.52354539044944	9.72088444232885	5.44909401463784e-20	2.91810910110488e-18	34.6960018031498
FAR2	-0.707239675682501	6.72659025280899	-9.71455939816389	5.72394790540061e-20	3.0540741142488e-18	34.6476787169084
ACTR10	-0.700402423660266	9.15317466573034	-9.71416823766898	5.74139050713858e-20	3.0540741142488e-18	34.6446908658076
HAUS2	0.719945867163803	9.68374705617978	9.70998799449302	5.93112208760492e-20	3.14448322677854e-18	34.6127647448149
SLC25A4	-0.727287413043472	8.96158139044944	-9.70171394307891	6.32520097890698e-20	3.33120270097734e-18	34.5495961866227
FMNL2	0.512833200581392	9.92543478089888	9.69955017224237	6.43247509487221e-20	3.37651869253936e-18	34.5330819612881
WWC3	0.570150404448936	7.99405519382023	9.69867331444485	6.47645980361911e-20	3.38842411765006e-18	34.5263902604346
FAM181B	0.655128811299289	7.96148412921348	9.69031868410592	6.91080333100441e-20	3.59203682939951e-18	34.4626499337435
CCNH	-0.549745113624878	7.81599515168539	-9.68672555519835	7.10638157671576e-20	3.68166120448418e-18	34.4352465629915
KCNIP4	-0.605541861097068	8.04115326123596	-9.68419854909412	7.24720999903752e-20	3.74243100761986e-18	34.4159776347855
TPI1	-0.586671706395347	9.74833175280899	-9.68336282425383	7.29439116243881e-20	3.75460490092522e-18	34.4096057099637
NPTX2	-1.02001488877654	8.78035392134831	-9.67231561457181	7.94747381639449e-20	4.07756680805659e-18	34.3254071780808
LATS2	0.805792808771493	6.72143928089888	9.66979914964176	8.10417322053389e-20	4.14459405378108e-18	34.3062352757736
KLF6	0.534514064838215	8.34825295224719	9.6674022337379	8.25627824807319e-20	4.20884953639757e-18	34.2879768758514
NR2F1	0.62009207330637	10.2299067359551	9.65869885624564	8.8327893362889e-20	4.47406096795143e-18	34.2217015165821
CEBPD	0.769352153943373	9.6911283258427	9.64691942978804	9.67715827934702e-20	4.87073425420931e-18	34.1320579349001
GLUL	0.619574781850352	8.7547811741573	9.63317057102963	1.07644573784327e-19	5.36704371799286e-18	34.0275076242195
C11orf1	-0.524944146739128	6.46737255337079	-9.62418951134675	1.15393045750891e-19	5.73539497708725e-18	33.9592602442602
RAB31	0.775514560793727	10.5813776516854	9.61360665361815	1.25236385633009e-19	6.20214775033632e-18	33.8788887058276
RALGDS	0.571175531723964	8.08481375	9.61326903799741	1.25563758290367e-19	6.20214775033632e-18	33.8763255381366
PAK1	-0.871357759226489	9.23903287359551	-9.60861045607305	1.3016866040127e-19	6.38991525827841e-18	33.8409631252521
TM2D2	-0.694798032987861	8.20148916011236	-9.60394496245402	1.34948302759807e-19	6.6041623242915e-18	33.8055583479776
ZDHHC23	-0.674249294362991	7.66097178089888	-9.60000524572554	1.39119741820958e-19	6.76944348284785e-18	33.7756691118258
TAGLN3	-0.808075494565227	9.24614975280899	-9.59987306569568	1.3926189276073e-19	6.76944348284785e-18	33.7746664338522
SYNJ1	-0.64353180447422	8.4382082247191	-9.59955691113452	1.39602481130091e-19	6.76944348284785e-18	33.7722682133448
TMCC3	0.513634952982811	6.84296546629214	9.5975728464852	1.41758832145175e-19	6.83234613717883e-18	33.7572189634812
TXNDC9	-0.605922879929225	7.24780020224719	-9.59408777201176	1.45626844659736e-19	6.97649085636475e-18	33.7307888976252
NDUFB5	-0.646408287917083	10.3461096657303	-9.59345382277531	1.46341625832736e-19	6.98968035696596e-18	33.725981768675
ACOT7	-0.631678366911022	7.74276701123596	-9.57925831581772	1.63291029688367e-19	7.72959472379011e-18	33.618388694078
KIAA0930	0.515664278564206	8.45937900561798	9.57682489864358	1.66386079608144e-19	7.85273173936952e-18	33.5999543461295
PSMG1	-0.772828205636999	7.54938927247191	-9.57380786948579	1.70304353754247e-19	8.01387794811034e-18	33.5771026843045
ITPRIP	0.669786373230543	6.82001408146067	9.56808518810075	1.77989736748961e-19	8.35081641000658e-18	33.533769479453
MT1E	0.68702646827604	9.45487540168539	9.56566157378673	1.81347400134874e-19	8.48332470336815e-18	33.5154220355848
MT1F	0.925414258088974	10.7991687078652	9.53530483275966	2.29124722893605e-19	1.06133371721374e-17	33.2858459329888
SEC61G	-0.606620130687563	8.72405133707865	-9.53506406038904	2.29549700547957e-19	1.06133371721374e-17	33.2840267940538
KCNV1	-0.78133855839231	6.88448998876405	-9.52892247957401	2.40658333798153e-19	1.1081924631044e-17	33.2376337178238
SLC38A2	0.695046072674415	10.2979195983146	9.52869600015197	2.41078020895393e-19	1.1081924631044e-17	33.23592324699
EMX2OS	0.567490461198187	7.68491718820225	9.51918766951604	2.593686263574e-19	1.18541896615358e-17	33.1641339871517
FGR	0.933694436678461	6.70916186235955	9.51622457897547	2.65345084190885e-19	1.20618803449596e-17	33.1417709288056
MOB4	-0.50092450202224	8.2839596488764	-9.51618314281427	2.65429620920205e-19	1.20618803449596e-17	33.1414582308399
RUNDC1	-0.53351809757331	8.30502898595506	-9.5121163390064	2.73857917175879e-19	1.24094306914027e-17	33.1107720358575
EMC4	-0.611903367416581	9.04430847191011	-9.51140976838025	2.75349094107959e-19	1.24415549482588e-17	33.1054413802264
SLTM	0.525912076845302	8.91241371348315	9.50133083252751	2.97518188989374e-19	1.34051750591388e-17	33.0294274425182
ANXA6	-0.69171293528817	7.26684462359551	-9.49719311130313	3.07123941201049e-19	1.37988878101771e-17	32.9982352110138
MAL2	-1.19984380371587	8.24014991853933	-9.49117252943303	3.21652798423588e-19	1.44109514335977e-17	32.9528634805473
FOXP1-IT1	0.717185484833164	7.72618562078652	9.48685455154262	3.32490835549089e-19	1.48130720991828e-17	32.9203333097991
UHRF1	0.925142741658237	6.23017179213483	9.48339705691191	3.41429618653929e-19	1.51688214656166e-17	32.8942920895315
VGLL4	0.504040894843268	9.45671854775281	9.48188165522238	3.4542219881657e-19	1.53034542400489e-17	32.8828801444765
CEBPB	0.725843032987868	9.95960832022472	9.4807510161437	3.48431194537512e-19	1.53938837475531e-17	32.874366416973
NAP1L5	-0.86976520841759	10.3054012106742	-9.47788623074725	3.56172226871024e-19	1.56569097886827e-17	32.8527972566113
ERICH3	-1.10044119337716	8.38907260674157	-9.47662868914298	3.59623927269384e-19	1.57570759317343e-17	32.8433303707366
BEX4	-0.722740617542975	8.89337397191011	-9.47623196793027	3.60719717853755e-19	1.57616678913845e-17	32.8403439734945
CA10	-0.772559147244696	8.43897719101124	-9.47083995824022	3.75945683589666e-19	1.63819619109415e-17	32.7997619589836
KCNF1	-0.57159082381194	8.4006465	-9.46309633867746	3.98933703753554e-19	1.72889388506819e-17	32.74150510709
MYO10	0.736935014787667	9.35064953370786	9.45881327121897	4.12241969802455e-19	1.78171427437719e-17	32.7092949413261
RHOU	0.682388867669369	9.5758908988764	9.4431064401028	4.64925095552728e-19	2.0039657573892e-17	32.5912487714798
ME3	-0.50858669021739	6.95071896910112	-9.43694300677435	4.87376725031392e-19	2.07821094145423e-17	32.5449590190123
SASH1	0.728136810161779	9.96141511797753	9.42080375186692	5.51391980317808e-19	2.34489022645849e-17	32.4238329320355
TBC1D7	-0.70305156370071	7.10805151123596	-9.4128996194461	5.85718799631987e-19	2.48422866883913e-17	32.3645573725338
COPS3	-0.728065465242675	8.72094688483146	-9.40027055798155	6.45015534573624e-19	2.706852790869e-17	32.2699102064433
POU3F2	0.533082099974719	7.64076546348315	9.39127612179609	6.90840573637299e-19	2.88394207971161e-17	32.2025490127057
NMNAT2	-0.556324504550056	7.81881006179775	-9.3900728884436	6.97210787598315e-19	2.90291559600817e-17	32.1935406961892
PPEF1	-1.04320187221941	6.1436593005618	-9.38337791825296	7.33734249813739e-19	3.04700867970954e-17	32.143429788184
PPP2CA	-0.604442571916072	9.85108541573034	-9.38069388740053	7.48903881406617e-19	3.10190526921152e-17	32.1233462504061
FHL2	-0.700131034504553	7.3803835505618	-9.37966351115275	7.54809641980007e-19	3.11824606641351e-17	32.1156372748482
SGIP1	-0.937969918225482	8.65996022191011	-9.37910132148106	7.58051371236267e-19	3.12352514495151e-17	32.1114313506594
TGIF2	0.55277849949444	6.11263691573034	9.37099035214969	8.06387381579894e-19	3.31410628011065e-17	32.0507674866201
C9orf64	0.732992602376127	8.66202378932584	9.36804055573323	8.24713990137607e-19	3.3806896941079e-17	32.0287131214445
TMEM163	-0.545432341001013	7.65739029494382	-9.36722946112411	8.29825196456374e-19	3.39289710787626e-17	32.0226496497444
TUBG1	-0.605480490394335	7.50299871348315	-9.36627530308756	8.35878162835621e-19	3.40888261023091e-17	32.0155170899851
MOB3C	0.534133656850354	6.54236009269663	9.36521078799064	8.42682899347758e-19	3.41909987605257e-17	32.0075601031182
PREP	-0.591728191986855	7.52382156741573	-9.36057356040434	8.72972278383233e-19	3.53298322841866e-17	31.9729043545576
ASCL1	0.71563640128918	8.45293691853933	9.35251999170957	9.28163883780757e-19	3.74681385064288e-17	31.9127416811869
TRMT10C	-0.789347053842261	7.68176694662921	-9.3497849846354	9.47683312984699e-19	3.79679529125312e-17	31.8923174547014
CHCHD2	-0.571574577477248	10.8634602865169	-9.3497817217833	9.4770684101068e-19	3.79679529125312e-17	31.8922930908441
DDIT4L	0.953723714231555	8.20394481741573	9.34497628145337	9.82994570505087e-19	3.91842823154973e-17	31.8564162503261
FAM162A	-0.568696240773509	8.32094105337079	-9.34253659265344	1.00140550948858e-18	3.98183865710397e-17	31.8382061038075
LRRC32	1.02679898420121	7.22986641853933	9.33703879603071	1.04415730603239e-18	4.13117461503613e-17	31.7971804192122
INPPL1	0.775333882709809	7.75745508146067	9.33142815872741	1.08965255767099e-18	4.28983265588046e-17	31.7553277960048
LMBRD2	-0.642122483695653	8.12563121910112	-9.32234356999086	1.16752077445517e-18	4.58504146116284e-17	31.6875935672609
LRRC49	-0.64025045399393	8.73312516292135	-9.31906648349308	1.19694404815129e-18	4.68901356794244e-17	31.6631696130896
KIAA0513	-0.581967487487361	9.72638587359551	-9.31254859812313	1.25766783979662e-18	4.91479287271874e-17	31.6146076692017
HMGCLL1	-0.557641154828109	6.37446251685393	-9.30847009887009	1.29720884753376e-18	5.05688890196677e-17	31.5842310457953
NKX2-2	0.916753439838224	7.64037787640449	9.30684556261394	1.31329982977331e-18	5.10709872678351e-17	31.5721337698039
RPA3	-1.13647576263903	7.00925339325843	-9.29489307787517	1.43793323323507e-18	5.53760970329388e-17	31.4831678901083
SMYD3	-0.819586923154698	7.64728776404494	-9.29332322415477	1.455150911763e-18	5.59038049555328e-17	31.4714881788193
MTMR10	0.565318389408493	7.96561806179775	9.29072947360161	1.48404739614119e-18	5.68765634593389e-17	31.4521933098634
ENO2	-0.699817548028305	10.7406758679775	-9.2898133958573	1.4943886268041e-18	5.71352190127865e-17	31.4453794067226
NRXN3	-0.759158386248734	7.69998200842697	-9.28817823820773	1.51302516839449e-18	5.77090295043511e-17	31.4332179137189
KIF1C	0.764800085439838	7.05211645505618	9.26814439523787	1.7609532067208e-18	6.66856208402245e-17	31.2843221891344
ELF1	0.72522887424166	6.87732765730337	9.26503290349264	1.80291623566137e-18	6.7951143905673e-17	31.261214549928
CASP6	0.533233271865512	6.40542904494382	9.2602772649845	1.86897629578663e-18	7.01608692859135e-17	31.2259057447235
MEGF10	0.700075610717892	9.44771538483146	9.26017885466867	1.87036834814381e-18	7.01608692859135e-17	31.2251752026888
SNX10	-0.811932774898885	8.44187981741573	-9.25867698877025	1.89174083541396e-18	7.07956187935508e-17	31.2140267964883
UQCRFS1	-0.670979930990898	9.7963115758427	-9.25137683100135	1.99912563707103e-18	7.46387165671706e-17	31.159853217581
SUN2	0.654495017947415	10.4758518820225	9.24637397256868	2.07618585224852e-18	7.71535887383474e-17	31.1227427258588
NDUFV1	-0.613118325581395	8.51057870786517	-9.23498184652608	2.26282439123142e-18	8.36981905640364e-17	31.0382834614394
ZC3H12C	0.625170089105163	7.99640050280899	9.23027520451206	2.34470522544816e-18	8.65256069855056e-17	31.0034078694303
FOXD1	1.11532966974216	6.07113758988764	9.22291448071572	2.4786854786068e-18	9.08375404083897e-17	30.9488877647084
VDAC1	-0.713369375252784	9.21340182022472	-9.21897860170057	2.55341290065552e-18	9.33609935285658e-17	30.9197460855243
CXCR4	0.734628621461069	6.33393216292135	9.21158777473912	2.69982242944235e-18	9.82624158816488e-17	30.8650442514984
RANBP1	-0.564920758847324	7.45578803651685	-9.20816999168313	2.77031257692458e-18	1.00597766063894e-16	30.8397572874223
SLC39A10	-1.05770807280081	9.15440428932584	-9.20303377846286	2.87968980150368e-18	1.04094241574809e-16	30.8017671270901
GOT2	-0.644002516051575	9.96598442977528	-9.1901158989591	3.17407004348178e-18	1.14475247259813e-16	30.7062773350532
CRMP1	-0.614745973963603	8.25093814325843	-9.18977171625731	3.1823085063757e-18	1.14512707678519e-16	30.703734244928
NIF3L1	-0.682082414433761	8.51584762640449	-9.18483125304705	3.30292766893224e-18	1.18584795878933e-16	30.6672367230028
TNFRSF10D	0.537952218402425	5.97034712078652	9.18126234495332	3.39286999367286e-18	1.21141309525419e-16	30.6408790541854
VPS35	-0.623030402805865	10.0883993792135	-9.18110136866966	3.39698359310511e-18	1.21141309525419e-16	30.639690335447
ARHGEF10	0.516668906344796	8.47106554213483	9.17260700564788	3.62120930288907e-18	1.28590127074088e-16	30.5769825246371
RTN4IP1	-0.940900422143572	6.47286905617978	-9.17257690653816	3.62202935738394e-18	1.28590127074088e-16	30.5767603881483
PTH1R	0.710345349342769	7.57929676404494	9.16445929303995	3.85005078205289e-18	1.3586742377022e-16	30.5168674767074
GLS2	-0.644870830763398	6.67742621348315	-9.16436994720484	3.85263804592073e-18	1.3586742377022e-16	30.5162084527223
TLN2	-0.563322195525798	8.66189928932584	-9.15728207584953	4.06347519750423e-18	1.42670139108841e-16	30.4639402514618
ZCCHC12	-0.86441755674924	8.20892383988764	-9.15482346504706	4.13924947155039e-18	1.45010490848038e-16	30.4458155231632
TSPYL5	-0.615685252654199	8.22597169662921	-9.14748339295162	4.37390315387783e-18	1.52382493678742e-16	30.3917228843367
XAF1	0.810056345045508	7.95524601685393	9.14734590957115	4.3784218554659e-18	1.52382493678742e-16	30.3907099573013
ANGPT1	0.543257044994938	6.45814451685393	9.14256536652759	4.53845624871434e-18	1.57607307065069e-16	30.3554945379991
MICU1	-0.514346569009101	8.31364601123595	-9.13324812566182	4.86720827343219e-18	1.68655659235161e-16	30.2868927553229
MAP2K4	-0.711666263018197	8.71716010955056	-9.12582416693315	5.14596422574059e-18	1.77927306544357e-16	30.23226205575
PREX1	0.593999104777556	7.7753235	9.12281726071744	5.26331934915901e-18	1.81197173697779e-16	30.2101429757803
SLC12A7	0.609762346941359	7.17861324719101	9.11520809936658	5.57227730275881e-18	1.91006617457713e-16	30.1541895090964
DDX27	0.699464659125374	8.92299153651685	9.11132816963873	5.73666826429523e-18	1.96218728480894e-16	30.1256698717177
TSPAN31	0.56391258771486	9.03333217696629	9.10673640556462	5.93743938155312e-18	2.02216217052682e-16	30.0919276123174
CITED1	-0.720389701213352	6.51670366853933	-9.10573747748437	5.98203061995656e-18	2.03299566261558e-16	30.0845884599253
SLC6A12	0.946762615899899	7.81676887078652	9.09713453649425	6.3800559898191e-18	2.15903809612921e-16	30.0214031537485
AKIRIN2	-0.543648407608695	7.88519218258427	-9.09673160128283	6.39932845398738e-18	2.16096218812461e-16	30.0184446605511
ACSS1	0.621030145222448	7.71163264606742	9.07966728430535	7.27071291825524e-18	2.45001459671291e-16	29.8932273693294
SLC30A3	-1.10755181092012	8.30527975842697	-9.07764282590284	7.38159748392776e-18	2.4716696417236e-16	29.8783817026472
IL17RB	0.759968015798789	8.41229063202247	9.06979692495303	7.82739785092114e-18	2.60449294600211e-16	29.8208660217926
NUDT7	-0.518237714610715	6.54754008988764	-9.06798881801251	7.93385870053343e-18	2.63440548292243e-16	29.8076157968208
ALDOA	-0.696574468402424	9.19193934550562	-9.06330168684326	8.21656402786215e-18	2.71693245037729e-16	29.7732751033577
TMEM216	0.524236752148632	8.07391671067416	9.05331555328266	8.85260161172971e-18	2.90910389740828e-16	29.7001478075788
LDHA	-0.807556666456019	10.1910182134831	-9.05271523787238	8.8923549873361e-18	2.91614239326971e-16	29.6957533744791
EML3	0.663618223205267	7.76921018258427	9.05056177006426	9.03642045503028e-18	2.95728945138388e-16	29.6799910446276
ARHGEF9	-0.583242091632962	7.41801976966292	-9.0456804188253	9.37159955475786e-18	3.06068359175408e-16	29.644270635292
SYN2	-0.847888792972704	9.30754616853933	-9.04445271632652	9.45782110968861e-18	3.08251321208191e-16	29.6352885392398
CNNM3	0.576995150530847	7.32708115449438	9.04120363682961	9.68981566162601e-18	3.15166703677222e-16	29.6115213640509
PDK3	-0.555482570146612	8.7019704747191	-9.03177808599753	1.03952218842272e-17	3.3673320584243e-16	29.5426032839999
ELAVL3	0.739518443250759	9.04400971910112	9.02861360471803	1.06432790682125e-17	3.44067791829106e-16	29.5194752241349
TRIP10	0.661975227755306	6.2388291741573	9.02765976608469	1.07191925594866e-17	3.45818981051997e-16	29.5125049565752
PARP10	0.55953978475733	6.89398947191011	9.02623483335336	1.08335997742233e-17	3.48802438074943e-16	29.5020929843365
RASEF	0.760901825960563	8.15189851966292	9.01850923527294	1.14752754834731e-17	3.67972291460968e-16	29.44566006096
GPR4	0.72849403551567	6.59006487921348	9.01133211355598	1.21050781820157e-17	3.86608972861366e-16	29.3932607716947
ANKDD1A	0.598659444767451	9.23879266853933	9.00893968843738	1.23225358290806e-17	3.92765395514081e-16	29.3757997944809
TOMM20	-0.715295621208293	10.5355705870787	-9.00125782420814	1.30472795983963e-17	4.14205552919148e-16	29.3197538617154
NAV3	-0.613017729145604	7.75763480617977	-8.99921256535823	1.32472570914604e-17	4.19716382549158e-16	29.3048369760656
PRKX	0.808438707406472	6.47990204494382	8.99423474264346	1.37467502195846e-17	4.34676068076528e-16	29.2685406530093
SLC9A6	-0.630962561931236	9.13669163483146	-8.99210486097623	1.39661295286706e-17	4.40736686812512e-16	29.2530142573992
GLO1	-0.643385462082909	9.62393286235955	-8.98168295178557	1.50906309583291e-17	4.74340880221789e-16	29.1770741085988
MKNK2	0.771982942618806	9.07509771629213	8.98061698599618	1.52105847378252e-17	4.77168343698443e-16	29.1693099855061
EMX2	0.820888607810915	8.59582743539326	8.97336078086402	1.60526151898515e-17	5.02592213768874e-16	29.1164737642611
GUCD1	0.640645728387251	8.12314509550562	8.96379183647094	1.72340018878972e-17	5.3746431377844e-16	29.0468384984968
TMEM150A	0.621963054726996	7.41619154494382	8.96046682891679	1.76643553639499e-17	5.49807381729205e-16	29.0226526906244
NEUROD6	-0.935342675429729	7.24856723314607	-8.95957672019543	1.77813571145734e-17	5.51869195169725e-16	29.0161790814746
SPRYD7	-0.557086080257842	7.46723518258427	-8.95943547679348	1.77999935317239e-17	5.51869195169725e-16	29.0151518796301
CTDSP1	0.662730223963602	7.11945170505618	8.95807678174626	1.79802584898237e-17	5.56373562802813e-16	29.005271204162
PARP9	0.544413860085947	6.84772308988764	8.95175129198216	1.88435933063749e-17	5.80828200654832e-16	28.9592835753895
PSMD14	-0.569932799292227	9.67353899719101	-8.94752212674478	1.94435931459156e-17	5.95858090531381e-16	28.9285481247721
RRAGB	-1.03873561147623	6.75927537359551	-8.93823163164801	2.08289242700836e-17	6.35861881987868e-16	28.8610617528221
VASP	0.718078920753288	6.32469137921348	8.93434858043459	2.14365127938184e-17	6.51907716989831e-16	28.8328683379761
ATP5H	-0.527870357178974	10.1249558567416	-8.93149889983033	2.18935482798515e-17	6.63270257887692e-16	28.8121827887451
CACFD1	0.551440345298277	7.05542773314607	8.92668336709186	2.26879107689781e-17	6.8602893684524e-16	28.7772368220974
PAQR8	0.637067365015168	10.4571230926966	8.92414114049792	2.31187209264785e-17	6.97729139156812e-16	28.7587928916346
DBT	0.564911116405457	8.24933899719101	8.92341082830241	2.3243972545174e-17	6.995432048888e-16	28.7534950708793
FKBP1B	-0.57520385262892	8.66314903370787	-8.9232781830316	2.32667937998224e-17	6.995432048888e-16	28.7525328668851
TJP1	0.59665990634479	10.1592007050562	8.91701322629358	2.43703244851353e-17	7.2934547309654e-16	28.7070974367573
RNF135	0.637874378665321	6.68016849157303	8.91687312682553	2.43955857709751e-17	7.2934547309654e-16	28.7060816230539
PITHD1	-0.623937512133477	9.42021312921348	-8.91520957554742	2.46975301629225e-17	7.36987274373889e-16	28.6940205517852
CMSS1	-0.528939677072795	7.79113791292135	-8.91361187937707	2.4991005856756e-17	7.44348217512556e-16	28.6824382881894
FBXL2	-0.63038309428716	8.73556329775281	-8.91306561395884	2.50921380353854e-17	7.45963468136084e-16	28.6784785197585
SNCA	-0.729295197548032	8.98025293820225	-8.89305785190341	2.90892378514507e-17	8.63179716468888e-16	28.5335525794459
PFDN1	-0.69399214635996	8.0608261741573	-8.8918992831824	2.93391058748456e-17	8.68501603504036e-16	28.5251668496524
CAPRIN2	-0.58038899039434	8.23051935393258	-8.89172075719379	2.93777970880334e-17	8.68501603504036e-16	28.5238747389396
HVCN1	0.779098332027295	6.71287336235955	8.88836382182227	3.01148155734282e-17	8.88638481809601e-16	28.4995814516646
RAPGEF3	0.922450139408496	7.20001051123595	8.88627070760597	3.05836010165609e-17	9.00800322534077e-16	28.4844370733378
MLIP	-0.78627624254297	7.03061508426966	-8.8852359160111	3.08180217095161e-17	9.05084588220566e-16	28.4769508507845
TTC19	-0.544068882709809	9.24293814325843	-8.88126261203205	3.17347851473527e-17	9.26143303615684e-16	28.448211056777
LDLRAP1	0.561551929727001	6.82673406741573	8.88126090853055	3.17351839340174e-17	9.26143303615684e-16	28.4481987367273
ATP11C	0.602862091253792	6.35947391011236	8.87585358386744	3.30263745022942e-17	9.60300706506379e-16	28.4090995187433
CHMP4B	-0.548309518200194	8.76398034831461	-8.86989360302112	3.45098773122983e-17	9.99780689712395e-16	28.3660217548639
PFKFB3	0.676289270475227	10.9904857050562	8.86873170190034	3.48066830142751e-17	1.00654598789463e-15	28.3576258743944
SYN1	-0.641518982937308	8.37225087921348	-8.86085446381408	3.68866810564149e-17	1.06394195188005e-15	28.3007235831137
TUBA4A	-0.764327391430744	10.4043333005618	-8.86071262371412	3.69252409580502e-17	1.06394195188005e-15	28.2996992779371
SCOC	-0.684788164939333	9.27358557303371	-8.85814492651244	3.76302256656936e-17	1.08229428429088e-15	28.2811583386841
LINC00926	0.504022484453993	6.21613049157303	8.84222277073738	4.230924840433e-17	1.21248395652409e-15	28.1662636442291
OLIG1	0.853020207153685	10.084006005618	8.83852053707383	4.34772577080847e-17	1.2437154385739e-15	28.1395671774437
RBFOX1	-0.512513910768458	8.91630713483146	-8.82508299752123	4.799132382519e-17	1.36547764837146e-15	28.0427304786637
ACP1	-0.52449583531345	7.97863482303371	-8.81878746781389	5.0262936192803e-17	1.42501247797956e-15	27.9973946683647
SLC4A11	0.657784386754299	6.88999801685393	8.81658798100495	5.10814190161636e-17	1.44564051503929e-15	27.9815604612457
IMP3	-0.56596626718909	8.72753078932584	-8.81030370693463	5.34933976759585e-17	1.50586281422322e-15	27.9363336495934
YES1	0.606252396107184	7.95413177808989	8.80669914444329	5.49274226657151e-17	1.53806453784894e-15	27.9104015932968
MAPK9	-0.558272927451968	8.33900041292135	-8.79997470424324	5.77051557095296e-17	1.61017631852643e-15	27.8620426371211
DCLK1	-0.716951356041454	9.37444933146067	-8.79923696327184	5.80182447920183e-17	1.6160773790141e-15	27.8567386021247
BACE2	0.547036281471184	6.62308712078652	8.79737502931434	5.88159297287475e-17	1.63543245163589e-15	27.8433533822644
ARMCX5	-0.502111967517696	7.09265737359551	-8.79099750144624	6.16313790675157e-17	1.71072789540809e-15	27.7975199048477
NDUFV2	-0.671155713220426	9.08569096629214	-8.79020081642397	6.19923350632098e-17	1.71774928428633e-15	27.7917958586367
LEAP2	0.758028862866531	6.44985213483146	8.78907786121157	6.25046728866196e-17	1.72893360393337e-15	27.7837281834892
MUC1	0.527169878033367	6.34114177808989	8.78881033940613	6.26273443705648e-17	1.72931929203791e-15	27.7818063177285
DHRS7B	-1.07302673647624	6.49135237078652	-8.78381064720567	6.49643082637258e-17	1.78764242722242e-15	27.7458956597714
LOC286437	0.754041959555107	7.67220700561798	8.78218741113068	6.57414573680234e-17	1.80590307329605e-15	27.734239475835
FAT1	0.765762417719921	9.46044332865169	8.78047441351898	6.65715666659268e-17	1.82241096010597e-15	27.7219402339003
SLC6A17	-0.579803310414555	7.78380797191011	-8.77370951419402	6.99524682951648e-17	1.90839452527375e-15	27.673383681236
CDC40	-0.569681554095048	8.55678151123596	-8.77072887317034	7.14955530775239e-17	1.94715200633222e-15	27.6519971294111
ARHGAP20	-0.574177887259861	6.94164450561798	-8.76860191195173	7.26172484557244e-17	1.97432023365521e-15	27.6367387241811
CCDC184	-0.726217466632965	7.32742738483146	-8.76597036069128	7.4029194070651e-17	2.00927360357287e-15	27.6178637912849
LRP4	0.88292243035894	9.27163258146067	8.76548500625606	7.4292562210994e-17	2.00956326864942e-15	27.6143829614752
PCCB	-0.542390734706774	7.86517181460674	-8.75996643919009	7.73531470573796e-17	2.08879762979223e-15	27.5748140468116
DDX25	-0.621930242290206	7.78166937359551	-8.75964850918283	7.75332252589503e-17	2.09011177583662e-15	27.5725349331348
ERCC5	0.584228339737111	9.46163025561798	8.75843938026824	7.82218855608473e-17	2.10510844305461e-15	27.5638676568725
ADIPOR2	0.695153358442871	9.22331508426966	8.75311642216861	8.1326315848022e-17	2.18495786074795e-15	27.5257208219546
ATP1A1	-0.771534528185034	9.58307719382023	-8.75240457834086	8.17506172840741e-17	2.19265357150624e-15	27.5206205478089
KIAA1211L	-0.651146543478257	9.81030209831461	-8.74768979971345	8.4616778382741e-17	2.26570683531565e-15	27.4868464998226
NXN	0.603613505561175	7.61316859550562	8.73023367403442	9.61216095494179e-17	2.56082780549999e-15	27.3619029887186
LDLRAD3	0.531275362613759	7.24950753370786	8.72937587407403	9.67252547260085e-17	2.56830580370144e-15	27.3557673852488
PRMT8	-0.508166143452987	7.23063519662921	-8.72832668786083	9.74686862287764e-17	2.57943336850031e-15	27.3482633800991
ZWINT	-0.601368280839234	6.70168532865169	-8.7272240177175	9.82561134415807e-17	2.59164756930073e-15	27.3403774758785
MT1G	0.831839312563192	10.1589132106742	8.7268535857057	9.85220533288533e-17	2.59435969899903e-15	27.3377284228194
APOPT1	0.512924650783619	8.91303247752809	8.72303090738486	1.01308393887023e-16	2.66332232193902e-15	27.3103957367227
ABCA1	0.647850342264915	8.35078591573034	8.71720531723603	1.05705391448972e-16	2.77433044718796e-15	27.2687568742001
TTYH2	0.509476817997974	7.38260563764045	8.71035453597739	1.11118430142844e-16	2.897276444954e-15	27.2198134545581
PTRF	0.635996763018196	7.91073656179775	8.70625975731173	1.144839719348e-16	2.97042018535563e-15	27.1905714155094
MRPS23	-0.573356553589484	7.1867698988764	-8.70456349066578	1.15907537413675e-16	3.00245827779235e-15	27.1784604820708
MECOM	0.617995542340745	6.28587894382022	8.70256919645131	1.17603646747063e-16	3.03919400104718e-15	27.1642236631636
MXI1	0.564546718907996	8.47638466853933	8.70166032946484	1.18384750028889e-16	3.05171709758424e-15	27.1577361682343
ZFP36L1	0.834369229398385	8.6186315	8.69537713565665	1.23926991688377e-16	3.16890482765858e-15	27.1128987517166
CCK	-1.00322397573307	9.60515537078652	-8.67603844869514	1.42648251246331e-16	3.63011269771664e-15	26.9750283576648
UBE2T	-0.931051877780589	6.38854913483146	-8.67289014158759	1.45950442724163e-16	3.70821372448533e-15	26.9526021876046
MAP2K1	-0.796571570904952	9.65579043820225	-8.66790981576435	1.51329390753125e-16	3.82654047683378e-15	26.917136921581
GABRA5	-0.775386032735089	6.82078634831461	-8.66712050268948	1.52199710672145e-16	3.84243872736583e-15	26.9115173835952
COPS5	-0.63548899494439	9.07039301966292	-8.65313883886191	1.68463912896052e-16	4.23288868027125e-15	26.8120298162401
STXBP1	-0.677019151921137	10.1680709016854	-8.6517764299525	1.70137881985883e-16	4.26820664508749e-15	26.8023410969403
ETS1	0.60721089041961	8.03723051685393	8.64471390424565	1.79082997761192e-16	4.47145224394312e-15	26.752132176378
EEF1D	0.567240516177945	8.76249791011236	8.6409864406748	1.83990163085217e-16	4.58677671453037e-15	26.7256436819791
PRSS16	-0.758952251895852	5.77625882303371	-8.63887868239273	1.86823676210964e-16	4.64286026583654e-15	26.7106686115734
LRFN5	-0.663942879423658	9.05086241292135	-8.63849502430529	1.87344064832092e-16	4.64852940897727e-15	26.7079430781917
NDFIP1	-0.561944960819012	10.1955830196629	-8.63523873464909	1.91819017505787e-16	4.75215182777187e-15	26.6848133584792
HENMT1	-0.564863497219411	7.83193012078652	-8.62981656254149	1.99506373802713e-16	4.9196106594297e-15	26.6463118319208
COPG1	-0.695654956395346	7.26993833146067	-8.62630401086603	2.04648305196781e-16	5.01530245632481e-15	26.6213784989935
RWDD2B	-0.736411614256817	6.74609792977528	-8.61817074032433	2.17063375311671e-16	5.29508126431308e-15	26.5636711730485
SERPINI1	-1.04210451314459	10.4156792191011	-8.61579826839727	2.20823293758185e-16	5.36212898812815e-15	26.5468446831736
C21orf91	0.630672821031341	7.20478047191011	8.61285144019043	2.25583331216483e-16	5.46936415091184e-15	26.5259488619463
PPP1R16A	0.602696554600609	7.97572799719101	8.60968686627113	2.30808227098378e-16	5.58752641095844e-15	26.5035142320154
RGS4	-1.10897526188068	10.2018353735955	-8.60471473763209	2.39260442501687e-16	5.76606467447272e-15	26.4682762120977
DIRAS1	-0.560476474848333	6.68433947752809	-8.60470872978792	2.39270838425149e-16	5.76606467447272e-15	26.4682336419219
ARHGEF26	0.527721864636002	6.76865669662921	8.60037709330706	2.46883834838399e-16	5.93155195333043e-15	26.4375457551937
TMEM106A	0.65949598710819	7.18836579213483	8.59651081176359	2.53881168103863e-16	6.08129514863243e-15	26.4101632824202
FAXC	-0.571831675808905	7.09058832865169	-8.59110926968963	2.63986871900772e-16	6.3043711675402e-15	26.3719210454472
TFAP2C	0.72439806167847	5.75396670786517	8.5883173041377	2.69365392735071e-16	6.42317327054169e-15	26.3521604690963
RGL3	0.537854066860466	6.17103154775281	8.56981865170175	3.07845966204376e-16	7.2645253597635e-15	26.2213400072389
NELL1	-1.0237084921638	7.55423653651685	-8.56403729381639	3.20952831355541e-16	7.56259967808871e-15	26.1804929375421
BANP	0.526827134605663	8.91815011235955	8.56099229397964	3.28076636307858e-16	7.71902204212497e-15	26.1589863757711
C21orf62	0.562887269969664	5.69485985955056	8.5485065061379	3.58960394564287e-16	8.4331832725923e-15	26.0708530772755
FIG4	-0.613191555990896	8.7431784747191	-8.54690348232617	3.63128364866854e-16	8.51852012272465e-15	26.0595439734602
GOLT1A	-0.890767165824061	5.14198544662921	-8.54492532659883	3.68337771256295e-16	8.62800037088568e-15	26.0455902960581
IGFBP5	0.544186722826083	8.44184729775281	8.53790652771315	3.87425365379061e-16	9.03957136016726e-15	25.9960977144595
NSG1	-0.597703504423661	8.61384399438202	-8.53597180081188	3.92856794890317e-16	9.14844410355855e-15	25.9824598400113
THNSL1	-0.577077270601616	6.7668003258427	-8.53486794618546	3.95989376624939e-16	9.20791087020418e-15	25.9746796920011
LETMD1	-0.6624001692366	8.20993437921348	-8.52991427141587	4.10354317439957e-16	9.51411868641767e-15	25.9397735654187
RBP4	-0.870422489383217	6.6331155505618	-8.52970965969723	4.1095862409905e-16	9.51426043128878e-15	25.9383320545066
SOSTDC1	-1.09042336729019	6.56223960955056	-8.52567737140612	4.23049021671134e-16	9.76573975280026e-15	25.9099288253777
EPHA5	-0.519727126390292	6.69054559550562	-8.52377131312894	4.28886007775735e-16	9.87182627159634e-15	25.8965057399944
CUX1	0.635115901415573	7.70598316292135	8.52349061137281	4.29752316062648e-16	9.87747194649771e-15	25.8945291141041
HINT1	-0.553490350227509	11.1239902893258	-8.52286189830164	4.31698952646388e-16	9.90789587567215e-15	25.890102042761
WDR7	-0.673762199696663	8.37798550280899	-8.52165796773017	4.35450975775063e-16	9.9796077373233e-15	25.8816251907924
SERTM1	-0.860920104651166	6.86674991292135	-8.51794934044394	4.4721281867972e-16	1.01904296290844e-14	25.855517795119
ZNF222	-0.889479678210316	5.92891916292135	-8.51542676708709	4.55392204794875e-16	1.03619642593169e-14	25.8377640864642
PFKM	-0.560975943882706	9.75705001685393	-8.51410576739549	4.59734396801507e-16	1.04458222587542e-14	25.8284683639711
SLC7A5	0.577926063447928	9.19133496910112	8.50564776623841	4.88523596777359e-16	1.10841195531297e-14	25.7689730116571
ZHX2	0.517701083670377	7.9218169747191	8.50532138018532	4.89669588330356e-16	1.10942945903053e-14	25.76667792847
MAP3K6	0.56033637082912	6.74822987078652	8.50198814611754	5.01526463387327e-16	1.13467687057972e-14	25.7432426158494
SUB1	-0.52865277148636	9.4423618988764	-8.50096680481398	5.05216084498881e-16	1.14140082726629e-14	25.7360629843746
SCG2	-0.874403413422646	9.58695966292135	-8.49980771637692	5.09435865390341e-16	1.1493017644019e-14	25.7279157366328
RAB3C	-0.738750264282102	6.69478207303371	-8.49112429937855	5.42177785004612e-16	1.21970829851462e-14	25.6669033128006
PLCL2	-0.581680113245699	8.19618466573034	-8.4873510651908	5.57046282522362e-16	1.25138716433873e-14	25.6404042724996
SYTL4	0.784140510616787	6.86768019382022	8.48626427160743	5.61403157662272e-16	1.25939594113095e-14	25.632773281246
TGFB1I1	1.134373244818	6.26112943539326	8.48586278527771	5.63021201124843e-16	1.26024851820109e-14	25.6299543831186
RBM6	0.546294758847322	9.28697354213483	8.47955320991398	5.89064148169287e-16	1.31403440064972e-14	25.5856654993474
MT1H	0.814543964357938	8.79627929775281	8.47876013658607	5.92420774915319e-16	1.31967120798714e-14	25.5801002169889
RNF175	-0.681813937436802	8.5625493258427	-8.4779721352633	5.95774677094906e-16	1.32528618729993e-14	25.5745708691231
FBXO16	-0.682584230915069	6.67317269662921	-8.47562198290115	6.05889399717258e-16	1.34545149942244e-14	25.5580820484605
STXBP5L	-0.559170017568253	7.38766696348315	-8.47547405009654	6.06531735357363e-16	1.34545149942244e-14	25.5570442439494
ID4	0.703880810161778	7.87774730898876	8.47399305792434	6.12999570325891e-16	1.35790503705199e-14	25.5466551876984
NEXN	0.58076418541456	6.35593991011236	8.47364536371516	6.14527895132852e-16	1.35939724229319e-14	25.5442163120443
GSDMD	0.820476343402422	6.5209015758427	8.47307327559545	6.17050774948782e-16	1.36308230216116e-14	25.5402035863974
BCAS1	1.06428215217392	9.27702841573034	8.46814032827461	6.39234324519825e-16	1.40817478275454e-14	25.5056105057966
PLEKHH3	0.689157475733063	6.41688212359551	8.464705057128	6.55147069742686e-16	1.43924228511843e-14	25.4815280299484
KCNJ16	0.725750687689582	7.38448546910112	8.46109809968959	6.72276946271551e-16	1.47077920638914e-14	25.4562489664603
FAM167A	0.601880916582403	8.27634954775281	8.45174885156605	7.18768064047761e-16	1.56388591774003e-14	25.3907589129144
SMYD2	-0.561589746587468	7.85456032865169	-8.44926981906736	7.31620150729508e-16	1.58967465810831e-14	25.3734017556072
ANKRD13D	0.54890351680991	7.05321276685393	8.44123120583348	7.74879024027247e-16	1.68079720525037e-14	25.3171420569356
SRP54	-0.577087726365017	8.65656566011236	-8.44108816405312	7.75671266050786e-16	1.68079720525037e-14	25.3161412761792
PIAS4	0.545575166329625	8.44209678651685	8.43438089428155	8.13733376101601e-16	1.76087474107428e-14	25.2692270791787
DGKG	0.545811788675436	7.17168337640449	8.43381632359213	8.17020235906679e-16	1.7655851701217e-14	25.2652793077052
TCEAL7	-0.730366997219409	8.40609023595506	-8.42826719585658	8.50033711171897e-16	1.8344350306905e-14	25.22648630869
LPAR1	0.731647662537918	8.59343614606742	8.4246954837207	8.71977474618943e-16	1.87924142734611e-14	25.2015260975966
PLK2	-0.904146067366019	8.00294166573034	-8.42140359283079	8.9269788894038e-16	1.92129362971539e-14	25.1785276186024
PRPF4	-0.55241155965622	7.55984924438202	-8.42076803178219	8.96754089428413e-16	1.9274153773458e-14	25.1740880238745
EIF2B3	-0.667061467770472	7.22056566292135	-8.41733870922842	9.18956934651998e-16	1.97247099131444e-14	25.150136984776
FAM107A	0.763871807254796	12.4626547696629	8.41456229635202	9.37330225577393e-16	2.00919639323564e-14	25.1307507661766
CALB1	-0.739342684908995	6.93732074438202	-8.41148483326796	9.58120603578357e-16	2.05099706593725e-14	25.1092674689526
ZNHIT3	-0.609359809656222	8.14283356741573	-8.41043498796732	9.65316866269468e-16	2.06362429543224e-14	25.1019398619865
C19orf18	0.656761748483319	6.24887941573034	8.40503530536972	1.00318275101668e-15	2.13882327813945e-14	25.064261352368
CAPNS1	-0.805429042846314	7.74286023876405	-8.40168451533535	1.02741550160317e-15	2.18755603119123e-14	25.0408879746986
NUDT2	-0.868734904448937	6.92231173314607	-8.40132139863102	1.03007606828279e-15	2.19028875214409e-14	25.038355434986
TRIM5	0.523277121081905	5.73654056460674	8.39734858692056	1.05963390864183e-15	2.25013048290364e-14	25.0106520397486
RASL12	0.950805402426691	7.1864486741573	8.39707021034063	1.06173621316069e-15	2.25158859604278e-14	25.0087111801128
AIF1L	0.740386083038418	9.58675618539326	8.39620138667487	1.06832415285064e-15	2.26254269654986e-14	25.0026539620057
FOXO4	0.675916502654205	8.83297181179775	8.39247281060276	1.09705859391553e-15	2.31722668475783e-14	24.9766640416385
TMEM126A	-0.56647451099596	8.71418058988764	-8.38403100157264	1.16497116406134e-15	2.45090824925867e-14	24.9178492625525
SYT13	-0.777524951086958	10.1123159213483	-8.38223957475014	1.17990905449723e-15	2.47905594607377e-14	24.9053733473035
NEU1	-0.797606207406478	6.8533970252809	-8.37869274555162	1.21004555312042e-15	2.53567516763903e-14	24.8806776733547
GLRB	-0.873046555485347	8.56593972191011	-8.37081824891025	1.27970160739802e-15	2.66758244635198e-14	24.8258746128723
GPR22	-0.729280856167844	6.9554976994382	-8.36897005879952	1.29661655682963e-15	2.69930449428996e-14	24.8130170274896
TCAP	0.768254255813955	5.95028597752809	8.36094533580259	1.37266162886007e-15	2.8390355275708e-14	24.7572123288262
MAP3K5	0.529111931243673	9.46380805337079	8.35980227358414	1.3838466590404e-15	2.85101771407592e-14	24.749266290111
LRP10	0.585629562815972	7.99400464606742	8.35962136877131	1.38562508203753e-15	2.85101771407592e-14	24.7480087906163
SCN3B	-0.918856287790689	8.72803142696629	-8.35825478027957	1.39913285631909e-15	2.8750914831725e-14	24.7385099971968
NFIC	0.703901540192113	8.03681266292135	8.35467441537839	1.43514298240002e-15	2.94148829060211e-14	24.7136287821893
FAM84B	0.552189737108185	7.25567463483146	8.34969978648765	1.48670229544763e-15	3.04324324441372e-14	24.6790702352647
QKI	0.571979588599596	8.44694320786517	8.34379722074124	1.55025988897205e-15	3.16519685931969e-14	24.6380833110556
SYT1	-0.954960651794744	9.6173398258427	-8.34304527008609	1.55854732696723e-15	3.17803785069408e-14	24.6328632291474
ACSF2	0.826660049671385	6.30533723595506	8.33648005381123	1.63279073660854e-15	3.30822123130686e-14	24.5873006000142
OLFM3	-0.83018085364005	7.71721826685393	-8.3231014678535	1.79507869710575e-15	3.61859653706805e-14	24.4945279619725
CMBL	0.633727019337716	9.53178900561798	8.30708596559939	2.01043996516652e-15	4.0221443579841e-14	24.3836020573419
CARTPT	-0.710140414180991	7.20081365168539	-8.30076592517764	2.10228906682096e-15	4.19534599846768e-14	24.3398681622078
CADPS	-0.590461972067751	8.07710114606741	-8.29723955098842	2.15532886372736e-15	4.29042622998544e-14	24.3154758686396
LRCH4	0.549603912790694	7.55626053089888	8.29558817797233	2.18061982001403e-15	4.3353447796654e-14	24.3040555604764
PRKCG	-0.68984110629424	6.52469345786517	-8.28718638290076	2.31390997852217e-15	4.59459902726532e-14	24.2459755484678
DTNA	0.692762609959555	9.17246589325843	8.28542468540592	2.34286381953278e-15	4.64629040519562e-14	24.2338023192625
TSPO	0.797452049924162	7.25185437921348	8.27682508857133	2.48942385303435e-15	4.92466248538698e-14	24.1744047512213
HN1	-0.579133470424669	7.79465413483146	-8.27494082311888	2.52272798699969e-15	4.98434641406585e-14	24.1613956764407
NECAB1	-1.0011659087462	7.94994598033708	-8.27118546098939	2.5904229806178e-15	5.11174658892384e-14	24.1354744312417
LMTK2	-0.530503574191102	7.28982486235955	-8.27016112283012	2.60919766229003e-15	5.1360505963766e-14	24.1284053601283
SLC16A9	0.975301685161777	8.27778850561798	8.26961087701842	2.61933838091388e-15	5.14963868336654e-14	24.1246082978566
C1QTNF4	-1.13830483392315	6.23095062359551	-8.25502532710791	2.90281802115051e-15	5.68587692443337e-14	24.0240207777385
ATG16L2	0.503148963978769	6.84903732303371	8.25256387485674	2.95356249298437e-15	5.77815639002663e-14	24.0070575484243
COX6B1	-0.524563462209306	9.5166576488764	-8.24941961412383	3.01966103619944e-15	5.89297040254627e-14	23.985393705058
YAP1	0.75131475227502	8.0845881994382	8.24840762379503	3.0412445764425e-15	5.92781801327425e-14	23.9784223208831
MYBPC1	0.647748400530839	8.33538825	8.24620963018589	3.0886497806365e-15	6.01284880795882e-14	23.9632828160916
RAX2	0.80866975290697	7.58624751404494	8.24593128351627	3.09470489830212e-15	6.01395685442762e-14	23.9613657946386
ENC1	-1.08230717340749	11.0106248567416	-8.24583595755393	3.09678130385176e-15	6.01395685442762e-14	23.9607092784253
ATRNL1	-0.647441986223461	7.18430543539326	-8.23476955915597	3.34743288434514e-15	6.46912758511657e-14	23.8845293265469
BDNF	-0.640171624747221	6.42648119101124	-8.23434098077888	3.35753334437222e-15	6.48077279638837e-14	23.8815804362726
PDDC1	0.552324398255815	8.22951376404494	8.23359772469147	3.37512141463091e-15	6.4989474696979e-14	23.8764666118727
YWHAH	-0.605925642062687	10.4672584606742	-8.23335862515033	3.38079869719014e-15	6.50200765160933e-14	23.8748216022041
ARPC1A	-1.07117339320021	8.44154584831461	-8.22794707898036	3.51184796673727e-15	6.74588670422177e-14	23.8375987488062
THYN1	-0.584147679600615	8.15190681179775	-8.224076402127	3.60865109119821e-15	6.92347353504314e-14	23.8109848508209
ZC3H7B	0.516159808645089	6.92786399438202	8.22353546267313	3.62238806807859e-15	6.94145568949277e-14	23.8072661526124
MRPL21	-0.500433745449947	7.81860553089888	-8.21643685776514	3.8075178205646e-15	7.27867439135576e-14	23.7584821017494
LRRC73	-0.641556252275027	6.64780391292135	-8.21474706073506	3.85294772933961e-15	7.35667870770066e-14	23.7468734658547
TARBP1	-0.813995859833168	7.79985280617977	-8.20849947070588	4.02561470776746e-15	7.64050142327464e-14	23.7039676527637
RTKN2	-0.582038646612742	5.44091036797753	-8.19817246161462	4.32794912406928e-15	8.18502150039499e-14	23.633094933413
MSH2	-0.916266791961575	6.11939438202247	-8.19320256161006	4.48134341368705e-15	8.45501387837397e-14	23.5990089587384
MAPKAPK3	0.584809967517687	7.82522116292135	8.18989326164317	4.58645203809181e-15	8.64307105045619e-14	23.5763200103401
STH	0.648922537032356	6.98238601404494	8.18294378716293	4.81517515699614e-15	9.04195523872769e-14	23.5286939849727
ACTN2	-0.546889451466128	7.06840229213483	-8.18256491950772	4.8279636204716e-15	9.05527846504727e-14	23.5260983296301
SEH1L	-0.617963600227499	8.40721103651685	-8.17949624205332	4.93278992192053e-15	9.24099219177221e-14	23.5050775808114
TBCC	-0.558950772876634	7.12387311235955	-8.17316642694857	5.15617518595793e-15	9.62546553200245e-14	23.4617347462072
SLITRK4	-0.651583045121332	8.09046643258427	-8.16673333057653	5.39344799367157e-15	1.0020162926153e-13	23.4177082292877
ZNF365	-0.564039838094029	8.35021255898876	-8.15960827423926	5.66885201495807e-15	1.04840803834777e-13	23.3689738154927
CLVS1	-0.84339634024267	5.60595716853933	-8.15852711935387	5.7118389632247e-15	1.05513122775945e-13	23.3615814097038
C11orf96	0.796095572927195	8.50834759269663	8.1525111191329	5.95698701352983e-15	1.09659581539574e-13	23.3204592177917
CHN1	-0.681826387639012	11.3004197106742	-8.15076905876748	6.02989665708136e-15	1.10873417723559e-13	23.3085552982189
AFF1	0.504762273634978	7.51884908707865	8.14750323112536	6.16896439534295e-15	1.13299513519549e-13	23.286243809303
PHYHD1	0.738398379170881	6.58991279213483	8.14359772924334	6.33943838533658e-15	1.16162174560804e-13	23.2595702456821
SNCB	-0.937247080637002	7.15129298033708	-8.13393488513696	6.78148908561371e-15	1.23834195070822e-13	23.1936132568552
TM2D3	-0.563155337588476	9.36318629213483	-8.13253791441061	6.84786811611271e-15	1.24902915581161e-13	23.1840822126537
PDCD2L	-0.580335491279073	6.90636068539326	-8.12927334819695	7.00550268274501e-15	1.2748572101723e-13	23.1618136003091
GPRASP1	-0.683947432002027	8.75021037078652	-8.1290200140815	7.01788419055915e-15	1.27565083486678e-13	23.160085787063
DLD	-0.574198298786655	8.41073468258427	-8.12820967187376	7.05763444867549e-15	1.28141182541305e-13	23.1545592631031
NDUFA1	-0.561829131319515	10.1897388342697	-8.12645179574084	7.14463124842946e-15	1.29425239187096e-13	23.1425718708331
TEAD2	0.507116351870579	6.66057768539326	8.12585554945607	7.17437934760216e-15	1.29816272495577e-13	23.138506324601
RHPN2	0.72492219502022	8.42654323033708	8.12473803666341	7.23046473020557e-15	1.30682433561272e-13	23.1308870391618
CSPG4	0.743071099974726	6.86122360393258	8.12383594528333	7.2760544984805e-15	1.31357147330684e-13	23.1247370383859
HAGH	-0.518265889787667	8.70588321348315	-8.11427203513594	7.77721333268465e-15	1.3977014469644e-13	23.0595640400844
RUSC1-AS1	0.530851911274013	6.48549125842697	8.11226565819801	7.88660077050702e-15	1.41576055592454e-13	23.0458983427593
GAD2	-0.667000521486352	7.35112907022472	-8.11056256741521	7.98064515927714e-15	1.43102774812066e-13	23.0343001923621
HDAC1	0.71312311223458	8.79154826404494	8.10288201142203	8.41871999355386e-15	1.5078799718184e-13	22.9820159758911
PPP3R1	-0.676493135869567	8.58821761235955	-8.0976260572125	8.73211377367614e-15	1.56225275107221e-13	22.9462565319234
MYOT	0.739488233948427	6.95353981460674	8.09613724651976	8.8229627791264e-15	1.57673284271916e-13	22.9361301559376
LDB2	-0.773902309908998	10.0296549662921	-8.08424271472645	9.58312279428454e-15	1.70682606991149e-13	22.8552737669273
P2RX7	0.535747415697669	8.34143986797753	8.08162751146457	9.75874374114462e-15	1.73422144360788e-13	22.837507193524
RIMBP2	-0.66227341354904	7.96035555617977	-8.08144711881846	9.77097438249967e-15	1.73445700394707e-13	22.8362818292376
NDRG1	0.612656633215371	10.5432100308989	8.07541480050445	1.0188804732194e-14	1.80459843280117e-13	22.795316601206
EFHD1	0.68425666430738	10.5615523117978	8.07261493897598	1.0388690046699e-14	1.83795456276693e-13	22.7763100333688
PGRMC1	-0.59962836627907	10.1501673370787	-8.07028200701394	1.05581962895384e-14	1.86464893507293e-13	22.7604766455849
NFKBIZ	0.574223406344797	7.68801256179775	8.06887605005161	1.06616670992064e-14	1.87789385617804e-13	22.7509360761398
KIAA1755	0.619766756319514	6.21805070505618	8.06126131571744	1.12397240297551e-14	1.9674045052686e-13	22.6992838308905
RHBDF1	0.665072401541956	7.45772312921348	8.06120543470355	1.12440785620193e-14	1.9674045052686e-13	22.6989049035757
YJEFN3	-0.764504659251767	7.03107670224719	-8.05456686052113	1.17734297060511e-14	2.05324999424059e-13	22.6539018801563
AMOTL2	0.567797661526798	7.78081847752809	8.05344565277425	1.18652322565916e-14	2.0647321558106e-13	22.6463037231186
SLC22A3	0.58508370020223	7.14790824157303	8.04950095843127	1.21938740030115e-14	2.11728783862334e-13	22.6195772907783
VASN	0.687819826339735	8.01515279494382	8.04523320605246	1.2559563356269e-14	2.17603328084378e-13	22.590672257585
NES	0.598553863751267	6.9438631741573	8.04118775156526	1.29161997696334e-14	2.23295823191324e-13	22.5632826263361
APLNR	1.16903446309404	7.87857404213483	8.03996061133913	1.30263457681305e-14	2.2495551513802e-13	22.5549761959273
SRD5A1	-0.616339426440856	7.37068666573034	-8.03766280936718	1.32350940970737e-14	2.28078130165959e-13	22.5394248899944
THBS2	0.57409428046007	8.12956650280899	8.03659295876371	1.33334110886159e-14	2.29262598231822e-13	22.5321852936176
ZNF395	0.551692093528819	7.87279696067416	8.03484574616034	1.34955299325542e-14	2.31799571897705e-13	22.520363477174
NEK8	0.574872489004044	6.8265412752809	8.03343292533859	1.36280443219796e-14	2.33571169117549e-13	22.5108054922144
RPL23AP32	0.512265043604652	8.48586178370786	8.03148800397521	1.38125718871821e-14	2.36478962180442e-13	22.4976496585535
RDH5	0.790080636248738	6.71036652808989	8.02937900813341	1.40154565266044e-14	2.39436988244514e-13	22.4833864890378
TNFRSF1B	0.746779518958538	7.27126639044944	8.02816884425275	1.41332003363265e-14	2.41189432778189e-13	22.4752033062564
NDUFA4	-0.529606172775528	12.1686964494382	-8.02606667341889	1.43400603151194e-14	2.44457298297935e-13	22.4609903663189
TAP1	0.637254860465116	7.98418182022472	8.02405872996245	1.45404400702844e-14	2.47342993922858e-13	22.4474169164514
FHOD3	-0.736364073811932	7.73826429775281	-8.02286806444416	1.46605646563349e-14	2.48854088430103e-13	22.4393692776302
FAM43A	0.533599015419616	7.22717392977528	8.01738445416013	1.52265758915501e-14	2.57911277481474e-13	22.4023165761455
TLR5	0.773076363624882	6.52915223314607	8.01620992543893	1.53505879631133e-14	2.59735214418423e-13	22.3943825841947
MPND	-0.609638002148635	6.25489631741573	-8.0150610583527	1.54728557602779e-14	2.61525792632539e-13	22.3866227186588
VGF	-0.7211116262639	8.64073080617977	-8.01050633445319	1.59671308139622e-14	2.68737794281554e-13	22.355866062241
IGF2BP2	0.568268741531848	7.07155798033708	8.00484255899876	1.66035635557854e-14	2.79153994032524e-13	22.3176372666515
TNFRSF1A	0.753542522244697	7.79605624157303	8.00384175295717	1.67185999265147e-14	2.80791269093154e-13	22.3108840782702
SLC6A16	0.507977078109205	6.47128125280899	8.00368809067189	1.67363320285827e-14	2.80792574804439e-13	22.3098472556598
YARS2	-0.540851281850355	7.46967837640449	-8.00336444837822	1.67737400388178e-14	2.80882730466957e-13	22.3076635533238
PNMA2	-0.777685110591509	11.0271449213483	-8.00333605584669	1.67770257116384e-14	2.80882730466957e-13	22.307471984142
SCARNA17	0.58050261033873	6.19425236516854	8.00138700620175	1.70041022959438e-14	2.84086393925406e-13	22.2943225482724
CGN	0.603300756572292	6.5600053511236	7.99959139614447	1.72159878941755e-14	2.87324540878134e-13	22.2822102772528
SYMPK	0.561722785515678	7.31173750280899	7.99508730710467	1.77590246586918e-14	2.95766792875908e-13	22.2518363071648
ECHDC2	0.538540145728012	9.19926269101124	7.98635648992424	1.88602915659948e-14	3.12267672014744e-13	22.1929926978982
TXN	-0.591627905965625	9.10127134831461	-7.98630022106575	1.88676034458453e-14	3.12267672014744e-13	22.1926136044913
ATP5F1	-0.552497389787664	9.53570727808989	-7.98267609729295	1.93444872226315e-14	3.19495399040451e-13	22.1682011500641
ENDOG	-0.799611395475226	7.22092901966292	-7.97523164416655	2.03617323687097e-14	3.349052257749e-13	22.1180787996665
IFITM1	0.709915352628915	8.75134613483146	7.97159857802554	2.08771804111065e-14	3.43028465329183e-13	22.0936297641425
PTTG1IP	0.528840490647111	10.1037257640449	7.9704879387535	2.10373114062676e-14	3.45302825507417e-13	22.0861571706034
GOLIM4	0.642792951971695	8.05578838483146	7.96307711699829	2.21372922453547e-14	3.62609302947854e-13	22.0363143365354
RASSF4	0.517759901794737	7.57435299719101	7.96264556992598	2.22030683098615e-14	3.63312552950974e-13	22.0334128847493
NFKB1	0.585377047901924	7.92166177808989	7.96098997129516	2.24572090915582e-14	3.67093433300342e-13	22.0222826963522
IER3	0.532482983190095	7.76709084831461	7.96008957776915	2.25966269772989e-14	3.68993174613901e-13	22.0162302470709
PRDX6	0.542827641936309	10.740366008427	7.95637579477626	2.3180764562447e-14	3.77756209391107e-13	21.9912712325286
FAM129B	0.522000968655206	7.15958681741573	7.95212755652432	2.38672710574255e-14	3.87751732551943e-13	21.9627303086766
EPHA4	-0.725110963978768	9.06482549438202	-7.95097836799278	2.40564031304987e-14	3.90425603867941e-13	21.9550115492777
PCDH7	-0.511971560920122	7.57907800280899	-7.95038939388867	2.41539087577156e-14	3.91209693270332e-13	21.9510558865407
SLITRK1	-0.546279470677457	7.93880044101124	-7.94968296391403	2.42713743779855e-14	3.92313221018149e-13	21.9463116377708
CSRP1	0.680815945020209	10.628892241573	7.94840473743513	2.44853545185133e-14	3.94969131457357e-13	21.9377280616336
ATP5A1	-0.658053532987864	11.4449649494382	-7.94612950926026	2.48708564269503e-14	4.00375477197009e-13	21.9224517832089
PPP3CB	-0.601160686046518	10.6606341713483	-7.94393108029655	2.52490382995949e-14	4.05642377934401e-13	21.9076940520775
KRT222	-0.500027803083916	8.00266422752809	-7.93984595347586	2.59669205270665e-14	4.15915277928493e-13	21.8802787772
GLRX	-0.788610433265928	8.84900232303371	-7.93942070906505	2.6042797605954e-14	4.16710961692856e-13	21.8774255298372
DHCR24	-0.729462149898887	8.26129108426966	-7.93815466788755	2.6269998321891e-14	4.19923943024801e-13	21.8689314510121
LPAR4	0.769619875505567	6.14829763483146	7.93685155993264	2.65058953439534e-14	4.23269342816846e-13	21.8601896746386
KIAA1958	0.507880941986854	7.48353290168539	7.93310738034763	2.7195394771332e-14	4.3384428669813e-13	21.8350777876824
INHBB	0.792911500884736	6.93647724719101	7.93244811116829	2.73186216511297e-14	4.35373424209638e-13	21.8306569851483
RAB3B	-0.545562457785646	6.09638358426966	-7.93225501830109	2.73548177769331e-14	4.35513890632754e-13	21.8293622282144
ANGPT2	0.554523535262892	6.32621162921348	7.9279768401714	2.81690428274048e-14	4.47134357454963e-13	21.8006811688009
SERTAD3	0.614777446031344	6.01095863483146	7.9276524131384	2.82317553507285e-14	4.47683019793955e-13	21.7985066402234
ANKRD40	0.506257358063698	7.9039469494382	7.92704266361875	2.83499947301378e-14	4.49110225281716e-13	21.7944198566858
SENP8	-0.546522879423659	5.82328790168539	-7.92305006152342	2.91363955367436e-14	4.6065046820269e-13	21.7676652911998
NELL2	-1.05653344476745	10.8888488539326	-7.92097705203746	2.9553162009126e-14	4.66775612467875e-13	21.7537777061846
RPP40	-0.667559835566231	8.03735096910112	-7.90538057768119	3.28833106232356e-14	5.17318551397193e-13	21.649374890614
PCLO	-0.67358909011628	8.36390929494382	-7.90426002146873	3.3136360647919e-14	5.19857809466171e-13	21.6418794432172
PPCS	-0.598097220803841	7.96108265168539	-7.90030652049281	3.40446183953726e-14	5.33477493180691e-13	21.6154402660545
SCG5	-0.799267682128425	11.6467805646067	-7.89618716106317	3.50171329930871e-14	5.4817667347938e-13	21.5879017826429
PRR16	-0.570222678842268	5.89602799157303	-7.88658056803639	3.73929615177016e-14	5.82364605199899e-13	21.5237195864282
RARS	-0.639505644464101	8.31972220786517	-7.87428388995184	4.06675677821464e-14	6.32275332917926e-13	21.4416449328854
TFEB	0.502562981926186	6.44438776404494	7.87196334759025	4.13165492301674e-14	6.40277631452481e-13	21.4261664881739
CCDC151	0.530913057254798	7.26524487359551	7.87186848293198	4.13432962905815e-14	6.40277631452481e-13	21.425533791746
CCDC125	0.585393500758342	6.91667542134831	7.86891008655853	4.21860501058408e-14	6.52059404211271e-13	21.4058055667566
ZNF184	-0.684417943882703	7.73609403370787	-7.86566801379747	4.31291016077564e-14	6.64054560572473e-13	21.3841916260354
FGFR3	0.714035358569273	9.77178215168539	7.86525594884084	4.32504438965617e-14	6.652788299563e-13	21.38144495999
EXTL2	-0.551783117163808	8.01804702247191	-7.86447950653916	4.34800024103934e-14	6.68163708538461e-13	21.3762697704783
LEF1	0.577085423786644	6.93845153932584	7.84683417942283	4.90336976760934e-14	7.48446220286243e-13	21.2587561567132
PNMAL2	-0.882510580889787	7.85678684269663	-7.84571546006269	4.94085130289312e-14	7.52722605100719e-13	21.2513120301933
COL11A1	0.510430310161778	7.22148765730337	7.84478005094205	4.97240825164455e-14	7.56805294185708e-13	21.2450882522894
GDAP1	-0.511114140546002	8.22481413483146	-7.83975224107817	5.14546644814933e-14	7.82396212789819e-13	21.2116445116023
XRCC2	0.590978643452979	8.21843576966292	7.8345999543236	5.32897722466179e-14	8.0721316912615e-13	21.1773884836455
SCO1	-0.809331279954505	6.72138240449438	-7.83388344885976	5.35500376045316e-14	8.10383775547169e-13	21.1726259105577
NKIRAS1	-0.578248362487365	9.11147461797753	-7.83040819246921	5.48303115256094e-14	8.27396683885027e-13	21.1495304339816
CYP4X1	-0.614173736349844	8.25348342977528	-7.81926689185802	5.91419054726046e-14	8.89085072345724e-13	21.0755376296261
KIF13B	0.52462777641557	7.90477269101124	7.81903143473164	5.92365466288601e-14	8.89666925525986e-13	21.0739746900836
SLC18B1	0.65705919362993	9.4948823258427	7.80502109487179	6.51454316752642e-14	9.76567474830421e-13	20.9810354777733
VSNL1	-0.879391631066733	11.6705898202247	-7.78912539099499	7.25561256993303e-14	1.08255645332819e-12	20.8757324432926
SYP	-0.861553909378158	8.27798158426966	-7.7884043848231	7.29113057427913e-14	1.08683628663458e-12	20.8709596573519
ZNF215	-0.634062002906981	5.58755768820225	-7.78712644270888	7.35450636865682e-14	1.09525677709257e-12	20.8625009376371
BFSP1	-0.616253432002022	6.08715053089888	-7.77938069667914	7.75043592626448e-14	1.15206246174987e-12	20.8112527897554
ANKMY2	-0.57356047737613	8.88458183146067	-7.77901974510341	7.76939060443831e-14	1.15380165792336e-12	20.8088655098167
CRB2	0.731387219539947	5.82097174438202	7.77839918462507	7.80208515615922e-14	1.15649733838502e-12	20.804761399044
TRIM56	0.924871651415573	6.70515281179775	7.77271957145312	8.10769808614782e-14	1.19622391521504e-12	20.7672097645457
PNMAL1	-0.764958911400402	10.2359345365169	-7.76950123449814	8.28608627783241e-14	1.22141058618095e-12	20.7459398814045
SPOCK1	-0.616525364130442	10.6360209410112	-7.76836412917076	8.3500362111893e-14	1.22766332267638e-12	20.7384262855653
STAMBPL1	-0.600843734074818	8.52803755898876	-7.76833534692192	8.35166120802167e-14	1.22766332267638e-12	20.7382361126301
MAEL	-0.769124116152675	6.03521787359551	-7.76675248103669	8.44150935014871e-14	1.23972489579054e-12	20.7277784145791
GNG2	-0.83401891253792	8.15299437078652	-7.7625807376958	8.68290593523126e-14	1.27282598064381e-12	20.7002237437135
OCA2	-0.740410858569262	6.31587306741573	-7.76124186998696	8.76181374564112e-14	1.28085154066564e-12	20.6913826546076
ARF5	-0.697820216885742	8.05923770224719	-7.75979235650552	8.84804060217198e-14	1.29226892357709e-12	20.6818121485624
SLC2A1	0.546039082027301	8.68263352247191	7.75874111792686	8.91109880328801e-14	1.30028464647978e-12	20.6748720732656
NUPR1	0.724931670374112	7.10153825561798	7.75738560150261	8.99306408667684e-14	1.31104201923552e-12	20.6659242008719
ID3	1.1136755520728	7.21120262359551	7.7565205057139	9.04576315823674e-14	1.31751706073036e-12	20.6602142155093
XK	-0.641292443250758	7.6851327752809	-7.75474302748352	9.15500017322824e-14	1.3309897418208e-12	20.6484835548212
EPB41L3	-0.781618974721944	9.59182893820225	-7.75427072690325	9.18424423170333e-14	1.33280478563176e-12	20.6453668773852
ERC2-IT1	0.780541766430738	7.77563316292135	7.75285924036865	9.27219169736577e-14	1.34434101136374e-12	20.6360533844035
GRINA	-0.616081764155718	7.2987723511236	-7.74505364842725	9.77376417003895e-14	1.41337046647268e-12	20.5845710812409
GRAMD1C	0.705490175935281	7.9819041741573	7.74503550325672	9.77496078667051e-14	1.41337046647268e-12	20.5844514465582
PPDPF	-0.580080047901925	7.18135099719101	-7.7392198984339	1.01660262706606e-13	1.46458920140269e-12	20.5461183013283
RMI2	-0.733416079625886	6.28904748595506	-7.73651075675646	1.03534331564225e-13	1.49023850093122e-12	20.5282681889715
TM9SF2	-0.66798870601618	8.91746748595506	-7.73069618493028	1.07672482115486e-13	1.54282056580793e-12	20.4899719171701
DLC1	0.522615908619823	8.50565973876405	7.72997043472682	1.08200312829987e-13	1.54898827683254e-12	20.4851933794722
SUCLA2	-0.656487768579375	8.959926	-7.72582831134849	1.11262076970636e-13	1.58853082066245e-12	20.4579266292917
ADCY1	-0.534300728008089	9.49755298033708	-7.72337768080182	1.13113619311611e-13	1.61351759206383e-12	20.4417995372492
TUBB2A	-0.752258108063712	12.0774870955056	-7.71962614738824	1.16007099086902e-13	1.6503514409456e-12	20.4171185429676
CXCL16	0.609236393200199	7.18994569662921	7.71897758508568	1.1651467403765e-13	1.6560910550213e-12	20.4128525784419
GALNT15	0.557015118048533	7.59361772752809	7.71832982763905	1.17023806423631e-13	1.66165602570545e-12	20.4085921631918
ANXA2	0.535000479651162	6.94633849719101	7.71821391205688	1.17115146483232e-13	1.66165602570545e-12	20.4078297928272
GJA4	0.735926680611727	6.37806641292135	7.71689132728811	1.18162320992598e-13	1.67352779642677e-12	20.399131804526
A2ML1	0.545925771359958	5.74133263764045	7.71533142767779	1.19409272723092e-13	1.68818176236514e-12	20.3888744807804
PSMA1	-0.532704318124374	8.29402730617977	-7.71377347685049	1.20667625595684e-13	1.70445700275254e-12	20.3786314489171
REPS2	-0.524670479145604	7.36910217977528	-7.71250286180154	1.21703578649232e-13	1.71756470134519e-12	20.3702786518641
BMP7	0.501241820146615	7.49877198033708	7.7117547935972	1.22317590155799e-13	1.72317207389547e-12	20.3653614441672
FUCA1	-0.505661468149642	6.89271239325843	-7.70299128892528	1.29742324208986e-13	1.81978370986236e-12	20.3077824801134
LRRTM1	-0.677131825834174	6.98818116573034	-7.70298530088425	1.29747546493802e-13	1.81978370986236e-12	20.3077431528034
NOTCH2	0.527778185667342	7.1841945505618	7.7013365428129	1.31193379210679e-13	1.83844114215493e-12	20.2969155311466
FABP3	-0.531167213725994	7.00481174719101	-7.70004285793186	1.3233896099048e-13	1.85286194943097e-12	20.2884208839176
DOCK3	-0.799266110338721	7.91932785955056	-7.6968006123723	1.35253576795849e-13	1.89200364022689e-12	20.2671359989386
CDKN3	-0.574914868806874	5.89959247752809	-7.69408080127472	1.37747332154148e-13	1.92350422994883e-12	20.2492857660188
SOX2-OT	0.743183222573306	8.59460975842697	7.68501150561339	1.46395222539368e-13	2.03532868399358e-12	20.1897962185027
HEPH	0.624456920121341	7.41072882303371	7.68472566271803	1.46676317989087e-13	2.03745575337679e-12	20.1879220638561
PRC1	-0.745709332153693	7.12718204213483	-7.68443752512643	1.46960208983819e-13	2.03831305357093e-12	20.1860329143242
ASNS	-0.619103592391303	9.19107162359551	-7.67560830672293	1.55927080603295e-13	2.15653931912645e-12	20.1281694856945
PCDH8	-0.822737968023248	7.96047298876405	-7.67311730287198	1.58553124553107e-13	2.1909534717786e-12	20.111852986163
NINL	0.573880948811933	7.02211341011236	7.6640539671645	1.68481251533967e-13	2.32008164991147e-12	20.0525186233369
NAA20	-0.54313087537917	8.60202517696629	-7.66311360152288	1.69545813809727e-13	2.33272159917275e-12	20.0463652702316
AMPH	-0.79656023495955	8.61304989606742	-7.66161886139295	1.71251641574408e-13	2.35030422527908e-12	20.036585440485
GNG3	-0.69091877919616	9.91047610955056	-7.66160541758764	1.71267060490315e-13	2.35030422527908e-12	20.036497486168
TBR1	-0.734278294110212	5.87076621910112	-7.66121156885775	1.71719380224102e-13	2.35245197456016e-12	20.0339208321005
ANO3	-0.933387759858443	9.07370176685393	-7.66023799352156	1.72842556756657e-13	2.36173613850054e-12	20.0275518734383
NPNT	0.601937410642061	5.81092542134831	7.6476087109187	1.88086196555858e-13	2.56782056327976e-12	19.9449859685011
CECR6	-0.693283722320527	7.18645840730337	-7.63797321414095	2.00601338243927e-13	2.73398824744615e-12	19.8820582061935
MYOM1	0.668137362992933	7.62619269101124	7.63630863244237	2.02845097130085e-13	2.76220142966952e-12	19.8711928862272
NAP1L2	-0.741432491279074	8.91757156741573	-7.63524657760554	2.04289603314675e-13	2.77949199377238e-12	19.86426136409
ZNF584	-0.534002485591508	6.46757149438202	-7.63345111183689	2.06754738162242e-13	2.81062744484655e-12	19.8525447971588
ENPP5	-0.567625315470166	7.83553596067416	-7.63105144540859	2.1009529710392e-13	2.85360008577101e-12	19.8368885266378
SOX9	0.693445006066735	9.23245568539326	7.63019122284907	2.11305724955608e-13	2.86759177083528e-12	19.8312769930668
WASF2	0.515759112108189	7.50800682303371	7.62774188447643	2.1479002034224e-13	2.90743427535602e-12	19.8153015917241
GLS	-0.654069368301309	10.086154488764	-7.62092310955643	2.24791335120549e-13	3.02733851716921e-12	19.7708467066104
NETO2	-0.607646772244691	7.9153213005618	-7.62060671075104	2.25266395633071e-13	3.02862385675739e-12	19.7687846447212
RHBDF2	0.640115703109208	7.00577762078652	7.61906261719867	2.27599039006779e-13	3.05482085688002e-12	19.7587222278218
HSP90AB1	-0.634149254802837	10.0010338707865	-7.61398991904897	2.3543128100334e-13	3.15728037466958e-12	19.7256752366622
GIMAP7	0.845219716885745	6.62976505898876	7.61111637145517	2.39985374542298e-13	3.21564227640712e-12	19.706962034876
ZXDB	-0.522438164307377	6.46568971629214	-7.60855791084134	2.44113161502237e-13	3.2654498180766e-12	19.6903050344636
SYBU	-0.626806571916076	10.422299494382	-7.60603106952767	2.48258650998742e-13	3.31254517125419e-12	19.6738578542906
HDAC7	0.50722853083923	6.01323542134831	7.60565940022953	2.48874234057385e-13	3.31797543393353e-12	19.671438995389
CEP164	0.501253347573306	7.9491641011236	7.60465820923954	2.50539972476954e-13	3.33738547926797e-12	19.6649235737123
CBLN4	-0.836624314206269	7.33451408426966	-7.60444498908772	2.50896136773593e-13	3.33933310073974e-12	19.6635360869465
AP3B2	-0.506018835566228	8.00885807022472	-7.6017484536893	2.55443773054416e-13	3.39701773447366e-12	19.6459913515136
CORT	-0.542678537158745	6.29164778370787	-7.60037937489582	2.57783709728362e-13	3.41974669176722e-12	19.6370852956796
NPTXR	-0.6802628892821	7.17068400280899	-7.59899125708843	2.60177769282882e-13	3.44561954148271e-12	19.6280565693038
ITGA6	0.547974104019209	6.60143080898876	7.59898901990644	2.60181645351822e-13	3.44561954148271e-12	19.6280420189743
TLL2	-0.602064082785644	6.10348449719101	-7.59734147367096	2.63051651053533e-13	3.48072920965594e-12	19.6173274396686
TMC6	0.502043281976748	6.90131438764045	7.59668644096722	2.64201365397932e-13	3.49303633969585e-12	19.6130679945242
GADD45G	0.632187030460067	7.81322896910112	7.58577515064885	2.84098146200332e-13	3.73128077235035e-12	19.5421547242584
ZNF713	0.723769964484323	5.80795448033708	7.58430661441344	2.86886448300673e-13	3.76479287147046e-12	19.5326162182407
STEAP2	-0.620712559909011	8.23058944101124	-7.57947152769625	2.96258891622518e-13	3.88458175701249e-12	19.5012205592565
EGR1	-0.569445153943372	8.58786939325843	-7.57558245818994	3.04016140403325e-13	3.97319368374271e-12	19.4759781682797
MTMR9LP	0.536807767821029	6.11535768258427	7.56851469614819	3.18629884106691e-13	4.16076215658204e-12	19.4301281312613
MID1IP1	0.611033660262886	8.06101210955056	7.56419731637151	3.27895356058382e-13	4.27473412959719e-12	19.4021356199392
LAMP5	-0.85542237815976	9.30869779494382	-7.56227233623455	3.32111700926069e-13	4.32261587825624e-12	19.3896583879143
TMEM14B	-0.530474518073808	8.92818501966292	-7.56170679696964	3.33360549476504e-13	4.33178066946389e-12	19.3859931427848
TMEM178A	-0.67645074115269	9.86920897191011	-7.55573551156082	3.46832499174159e-13	4.50315991784898e-12	19.3473055040667
ACTL6B	-0.830673021739134	7.55700863202247	-7.5552333454634	3.47989619986367e-13	4.51449829191122e-12	19.3440530052232
FAM188A	-0.589620265040452	8.24702751123596	-7.54928570320213	3.61987498203198e-13	4.68844556915461e-12	19.3055423994868
CIRBP	-0.533550721056624	10.1214958511236	-7.54027451763297	3.84259847437317e-13	4.96882347438254e-12	19.2472374098753
CRH	-0.601057555611733	6.1457477247191	-7.53912544045688	3.87195365667826e-13	5.00271510231257e-12	19.2398061749204
TMEM246	-0.503129432128408	7.73807128370786	-7.53842351250408	3.88999431470269e-13	5.02194477072615e-12	19.235267117444
GEM	0.661808507583418	6.78054346348315	7.53591033694697	3.95526915562916e-13	5.09381019597423e-12	19.2190180358832
PXN	0.500956994691611	6.3690896741573	7.53545344735907	3.96725145802072e-13	5.1051079643867e-12	19.2160644119475
C19orf54	0.514611355283114	7.04724270505618	7.53524800757168	3.97265094311842e-13	5.10792346405e-12	19.2147363612518
DIO3OS	0.590051513776539	6.06623981741573	7.53306118334144	4.03057730225916e-13	5.17403809462728e-12	19.2006014211652
GAD1	-0.646413923533865	8.35331466573034	-7.52968572810662	4.12162785369434e-13	5.28665250104908e-12	19.1787893886037
BASP1	-0.533243675429734	12.2268596825843	-7.52753130069695	4.18079924859556e-13	5.35391401360003e-12	19.1648712886849
CFI	0.579436998104145	6.22455507022472	7.5267989616795	4.20110308906656e-13	5.37558685692709e-12	19.1601408672883
DUS4L	-0.621688935920119	6.36443289606742	-7.52362936189166	4.29010594995259e-13	5.4762548261634e-12	19.1396712192224
ATP8B1	0.514740953361978	7.4315248511236	7.51905680261359	4.42178880037908e-13	5.63078870056279e-12	19.110152122749
MPV17	-0.781456013144592	7.45128917134831	-7.51807312583395	4.45063387854559e-13	5.66298654706141e-12	19.1038034984041
MED10	-0.529252333670382	8.09126396629213	-7.51595094802086	4.51349744023758e-13	5.72922400534546e-12	19.0901090727966
BAG3	0.795121810920113	9.07042181741573	7.51193238059348	4.63494404615821e-13	5.87869099315361e-12	19.0641849293896
BAAT	-0.652771804853392	5.46948425	-7.50980323222181	4.70058979845665e-13	5.95720165294447e-12	19.050453683071
DACH2	-0.808195565217389	8.12771369382022	-7.50769211253297	4.76658455803443e-13	6.03602925123707e-12	19.0368415002409
LRRC8B	-0.577705791076845	9.04849628651685	-7.5061617570669	4.81499461096445e-13	6.08742927449706e-12	19.0269757373296
RARRES2	0.836446371461072	6.93327906741573	7.50368716980158	4.8943013185461e-13	6.16829338125798e-12	19.0110258768518
HACL1	-0.634486115899906	7.47029021629213	-7.50348368039816	4.90087985436289e-13	6.17169391002706e-12	19.0097144636137
MYT1L	-0.726709267947424	9.1005751488764	-7.50241986602279	4.93541370568611e-13	6.21026542634e-12	19.0028589981519
BEX2	-0.573973811299284	11.0886364016854	-7.49944427461736	5.03328736776183e-13	6.31842427657868e-12	18.983687354535
MLKL	0.612325052957537	7.11722421629213	7.49670784247924	5.12498226945584e-13	6.41858098012166e-12	18.9660614904081
CITED2	-0.587107978260867	6.48266693258427	-7.49592949146742	5.1513634847184e-13	6.44122926292816e-12	18.961048842974
TRIM36	-0.563210510995958	7.0286661011236	-7.49178303976432	5.29417471617007e-13	6.60940728890777e-12	18.9343517215103
PSMD6	-0.527622456142575	8.75441850280899	-7.48972986299082	5.36632764773061e-13	6.68898442297455e-12	18.9211362282451
TAF13	0.702937098078866	9.06289796629214	7.48097494546579	5.68502982372103e-13	7.075148618645e-12	18.8648138679877
CCDC53	-0.569737569767454	8.17761246629214	-7.47885834169026	5.76483856831797e-13	7.16886297334615e-12	18.8512044822606
PLIN3	0.615786423533869	7.81001689044944	7.47670184881921	5.84728715851818e-13	7.2657111137681e-12	18.8373415032226
NFYC-AS1	0.664587346562184	6.57118076966292	7.46980171413446	6.11898662660326e-13	7.59738347354605e-12	18.7930036845372
TJP2	0.507983019337712	7.2009559747191	7.46058363776899	6.50146011544084e-13	8.02839465342287e-12	18.7338181914102
ROBO2	-0.547053611349848	6.71882173033708	-7.4560809272686	6.69675804555016e-13	8.24395795003678e-12	18.7049275231299
CYP26B1	-0.681155103513654	7.24537889325843	-7.45503963152656	6.7427394752337e-13	8.28773348945843e-12	18.6982480872743
NPDC1	-0.514204306749228	7.83595218539326	-7.45280704681583	6.84237720546565e-13	8.40370729366264e-12	18.6839293739561
PSTPIP1	0.655129018073811	5.5085138988764	7.45111210449124	6.91898838730458e-13	8.49124307870982e-12	18.6730609294384
CAP2	-0.818102678083932	10.9959324775281	-7.44962284191551	6.98700028751844e-13	8.56809865635935e-12	18.6635128514869
DCTN1-AS1	-0.524428683013143	6.89008211235955	-7.44835976539882	7.0451988100793e-13	8.61952977494701e-12	18.6554160083188
ATP5G3	-0.532485064206269	8.01158490168539	-7.44425594733851	7.2376075697451e-13	8.8142533228787e-12	18.6291157618872
PMP2	0.691746798913028	11.3355355533708	7.44261999084508	7.31574567079742e-13	8.89579012951322e-12	18.6186343181033
PLSCR4	0.701964034378159	9.02375276123595	7.44041127261633	7.42256108301901e-13	9.0118957271311e-12	18.6044859070515
AASDHPPT	-0.582342253033366	9.01442591292135	-7.4346866963649	7.70661376893724e-13	9.34963325667024e-12	18.5678302197102
PRKAG1	-0.69488801630435	6.63095739606742	-7.43222527366012	7.83201833298082e-13	9.4873001969581e-12	18.5520755479988
SNAP25	-0.653852796638033	12.6343598258427	-7.42796998372039	8.05357799622416e-13	9.74084851938747e-12	18.5248479890863
SLC35G2	-0.561518768579371	7.4956091011236	-7.4193460139961	8.52171721070904e-13	1.02836048737729e-11	18.4697023587932
CNTNAP5	-0.528300703361981	6.59180023876405	-7.41742710476143	8.62947498412979e-13	1.03985193145117e-11	18.4574383518245
MRPL2	-0.514868204373101	7.10037122752809	-7.41475037588852	8.78203504167672e-13	1.05736765585063e-11	18.4403349000037
LY6G5C	0.608294768579365	6.33125075842697	7.41210496949551	8.93542065096565e-13	1.07420911151632e-11	18.4234360337304
FANCE	0.60788097851365	7.13853083707865	7.41162628378187	8.96345647656329e-13	1.07676567416721e-11	18.4203786597658
ZIC1	0.736381586071786	6.9574213988764	7.40538024241488	9.33731991102809e-13	1.11829874386221e-11	18.3804983535426
AQP11	-0.773696763018206	6.74217565168539	-7.40479376951732	9.37320315369255e-13	1.12175166410444e-11	18.3767550529903
SSSCA1	-0.802571407355919	5.4575692247191	-7.4044264032003	9.39574958717686e-13	1.12360449010562e-11	18.3744103622342
COL1A2	0.623584275657231	6.44149025842697	7.40105766233699	9.60500786532742e-13	1.14690428001526e-11	18.3529135795995
PYROXD2	0.527655840242668	6.58942111235955	7.38488475442854	1.06753390920052e-12	1.2708927264846e-11	18.2498101801157
FAM102B	-0.59842002616279	8.46253215730337	-7.37793278010915	1.11707757327333e-12	1.32689460813385e-11	18.2055417842225
PBXIP1	0.612344928715882	7.63729147752809	7.3760241914892	1.13107114045008e-12	1.34051315118171e-11	18.1933937412678
CLEC4G	-0.645258609580385	5.87139873033708	-7.36956070277179	1.1797559251744e-12	1.39405780014108e-11	18.1522712211107
FAM134B	-0.510105157103138	7.93371621910112	-7.36697721817776	1.19978794143171e-12	1.41426549461804e-11	18.1358417887852
IMPDH2	-0.559167412285136	8.57850761235955	-7.36689716737581	1.20041396902505e-12	1.41426549461804e-11	18.1353327807799
PTRH2	-0.656747033998984	7.70904381741573	-7.3635438676998	1.22692917255877e-12	1.44229922317422e-11	18.1140142724092
GAL3ST4	0.624625400530854	7.27765353651685	7.3616434034389	1.24221185431437e-12	1.45703388959218e-11	18.1019352958776
ITGA5	0.61523665659757	6.33942608426966	7.36146374772592	1.24366623157275e-12	1.45766480568641e-11	18.1007935582819
GLMN	-0.514930416456012	6.92246624157303	-7.35955873428655	1.25919158756843e-12	1.47423443408331e-11	18.0886881890072
PTPRT	-0.765206692239642	7.79712435955056	-7.35950197402185	1.25965708640001e-12	1.47423443408331e-11	18.0883275424425
PLEKHO2	0.666835482684531	7.39980314044944	7.35656221823958	1.28399964723597e-12	1.50051538495872e-11	18.0696515566744
SUSD1	-0.826446361981803	6.56718658146067	-7.35408122938763	1.30490358625131e-12	1.52159028880698e-11	18.0538943488066
FIBP	-0.537194928589484	9.01266092696629	-7.35065868273222	1.33429205752582e-12	1.55471906043576e-11	18.0321635634313
OXR1	-0.585794971941359	9.67292813483146	-7.34799358680497	1.35762723564877e-12	1.57613585277326e-11	18.0152472238262
DDX1	-0.584617792214363	10.0855050589888	-7.34558242732603	1.37908514767015e-12	1.59871350391354e-11	17.9999466071761
OCIAD2	-0.641494812057637	8.04739391853933	-7.34293501139098	1.4030305627381e-12	1.62410488357711e-11	17.9831510294379
CLDN5	0.784830121334677	9.1958614241573	7.34180483407985	1.4133771477906e-12	1.63370374532046e-11	17.9759823856821
RPL37	0.529506829878672	9.07481487921348	7.336204480617	1.46576700475792e-12	1.69303008065902e-11	17.9404717024871
KLKB1	0.596213172901922	7.18462747191011	7.32608919916585	1.56528530609786e-12	1.79494324394278e-11	17.8763834686067
CDKN2AIP	0.501909784125374	7.35141177247191	7.32368286066832	1.58992307772818e-12	1.82188231637368e-11	17.861147040597
SCG3	-0.573034838094022	9.19426420786517	-7.32231254973964	1.60412358467625e-12	1.83683121773043e-11	17.8524721725174
IL17RD	0.527442380055614	7.8072746741573	7.3203930218184	1.62422592967441e-12	1.85851175622097e-11	17.8403224563217
LOC100130987	0.520164086450959	6.87508027808989	7.31845288987932	1.64479619016384e-12	1.87934507216637e-11	17.8280447174309
SATB2-AS1	-0.654592787537917	5.99612121910112	-7.31744824542274	1.65554857443982e-12	1.888916791712e-11	17.8216879697796
STAM	-0.537027858695652	8.17838828932584	-7.31690673577154	1.66137286593603e-12	1.89286992252695e-11	17.8182619104418
TADA1	-0.530956502275016	7.19250882865169	-7.30518728588673	1.79248646750578e-12	2.02626135505895e-11	17.7441604369914
SLC8A2	-0.512752873483317	8.86975338764045	-7.30231874639044	1.82610085683759e-12	2.06279361704559e-11	17.726036192458
STAT5A	0.635668605788673	6.86306444662921	7.30092272837818	1.8426836741043e-12	2.0800485334726e-11	17.7172176605157
APEX1	-0.524986264534881	8.6319894241573	-7.29851987388733	1.87157442452919e-12	2.10519032688379e-11	17.7020419463337
STARD8	0.634272361729019	6.97125086797753	7.2963611361616	1.8979102360295e-12	2.13330475646991e-11	17.6884111536422
EXOSC5	-0.707150157229525	6.32515265449438	-7.29293836468506	1.94041683539913e-12	2.17800492357256e-11	17.6668050639812
ACKR3	0.686130842896865	7.8226645	7.28763607695492	2.00812286873823e-12	2.25082411749694e-11	17.6333494354678
CDH12	-0.790599878791713	7.38695440168539	-7.28564360816111	2.03416212359628e-12	2.27840482928161e-11	17.6207822951802
LIMS2	0.56269925151668	6.95620654775281	7.27965081768328	2.11450185824407e-12	2.36339789566915e-11	17.5829991885825
C12orf76	-0.519456983948436	8.45033695224719	-7.27827118535705	2.13343531787781e-12	2.38236344725731e-11	17.5743042007834
NUDT11	-0.721048362360973	8.83865720786517	-7.27795993370417	2.13772982680441e-12	2.3843333026174e-11	17.5723427388346
DDAH2	0.57251203816987	6.53689542977528	7.27638099937585	2.15964673718275e-12	2.40540485678513e-11	17.5623934857765
HS6ST2	-0.591719682381195	7.35585640168539	-7.27425189456998	2.18955123311193e-12	2.43700576365607e-11	17.5489800076967
ENTPD3	-0.508146349342772	6.73290483426966	-7.27211636555302	2.21995556024437e-12	2.46911840459347e-11	17.5355289809197
VSIG10L	-0.706338694261878	5.88443571348315	-7.26598170919425	2.30962890142676e-12	2.56347855388644e-11	17.4969050034634
ACO2	-0.590039806622846	8.44927664044944	-7.26567721926697	2.31417152546383e-12	2.56672929654827e-11	17.4949885559051
ENTPD2	0.573982012259855	5.33416525561798	7.26149235653067	2.37750340710801e-12	2.63146775852839e-11	17.4686552347692
MOAP1	-0.611451182254807	10.5531221797753	-7.25425626207879	2.49106293510637e-12	2.75141360992131e-11	17.4231485642143
EFNA1	0.553360675556112	7.8692354494382	7.25377037744513	2.49887671117178e-12	2.75812866698037e-11	17.420094118709
NETO1	-0.507410190722954	6.69129597191011	-7.25338797537862	2.50504329666512e-12	2.76301758900546e-11	17.4176903086984
SNRPC	-0.594400593402423	7.20973656460674	-7.25155660628731	2.53478417535092e-12	2.79194891336263e-11	17.4061794810035
NRGN	-0.739290913549041	10.451964008427	-7.24732307548746	2.60487289635088e-12	2.86518004263214e-11	17.3795784514771
NEFM	-0.930810511501514	10.5309290196629	-7.24446875020017	2.6532016051051e-12	2.91229617178721e-11	17.3616500584455
PSMA3	-0.529573198053597	7.27813021348315	-7.24327243190922	2.67371897605399e-12	2.93279312511301e-11	17.3541373870556
KAT2B	0.604761985717897	9.06527591292135	7.23738483963477	2.77699244408041e-12	3.03978422732958e-11	17.3171777720775
APOC1	0.558788407229521	7.74297599157303	7.2362785912281	2.79683075005432e-12	3.05939429708486e-11	17.3102357445313
DMXL2	-0.61908889092518	7.64630321629213	-7.23109226133758	2.89171348153949e-12	3.15667144295714e-11	17.2777005576904
TCIRG1	0.821747097446909	5.8910304747191	7.22959342888708	2.91971981799467e-12	3.17634361868709e-11	17.268301227947
BSN	-0.617511576086951	10.2495309634831	-7.22825767117422	2.94490400249773e-12	3.20155148050078e-11	17.259925778549
LDOC1	-0.591766825454998	8.93436789606742	-7.22342914618201	3.03773722476651e-12	3.29796659112023e-11	17.2296596389834
RNF166	0.566008935161771	6.40370918820225	7.2187281962928	3.13088393706166e-12	3.38753122577998e-11	17.2002076359232
TMEM158	-0.702838894464106	9.30320591853933	-7.21764215935802	3.1527998711559e-12	3.4066088281749e-11	17.193405518032
BMPER	-0.68973245222447	6.21594383707865	-7.21629499886715	3.18019519555859e-12	3.43154712248028e-11	17.1849689783265
PPP1R14C	-0.683391346814965	7.00774089606742	-7.21123758981463	3.2851481904084e-12	3.53759525852713e-11	17.1533076260207
MMADHC	-0.575963744312428	8.85590203651685	-7.20846938608591	3.34403144032025e-12	3.59856698635275e-11	17.1359845986742
PLP1	0.644751894843282	11.3712855814607	7.20208835114435	3.48375157999846e-12	3.73376474931775e-11	17.0960718796322
NCEH1	-0.607309684529829	8.32787476404494	-7.1996144747662	3.53945252884329e-12	3.78374171348939e-11	17.0806051296541
LFNG	0.629700303336706	6.19090417696629	7.199594847468	3.53989793754933e-12	3.78374171348939e-11	17.080482435044
DOLK	-0.68787365963094	6.76055999157303	-7.19825857827262	3.57035245946433e-12	3.81373108581466e-11	17.0721297058103
RAI14	0.682015660894843	7.06959084269663	7.1945091176585	3.65718942154743e-12	3.89341350399678e-11	17.0486988185138
MAD2L1BP	-0.512505293225479	6.61938753651685	-7.19209563706666	3.71418180249836e-12	3.95073564554329e-11	17.0336214723068
ABCC12	-0.596402300808901	5.90586465449438	-7.19184581347557	3.72013088711614e-12	3.9524837514751e-11	17.0320610055763
SLC27A1	0.562719144084935	8.14067114325843	7.19167106901107	3.72429767666507e-12	3.9542693289291e-11	17.030969527736
PI4KA	-0.530396654322549	7.84316926966292	-7.1783858383633	4.05491016497152e-12	4.28812142113511e-11	16.9480461693676
TRIM51	-0.705694850227501	6.06329279494382	-7.17784270932673	4.06902405668895e-12	4.3001878818364e-11	16.944658520506
IRF7	0.642287859580383	6.4992683258427	7.17744470174775	4.07939747876376e-12	4.30828797475017e-11	16.942176156724
NDUFS3	-0.510460078109199	10.0038856488764	-7.17531724426112	4.1352892720943e-12	4.36441777522627e-11	16.9289090002285
KCNK12	0.651255449064706	9.24964888764045	7.17226407043611	4.21682063945741e-12	4.4386851271059e-11	16.9098740710777
NWD2	-0.733354245576344	6.58159032303371	-7.17099630258592	4.2511379594731e-12	4.47184849506744e-11	16.9019719870235
ADCY4	0.676883175050552	6.66119321348315	7.16882243504807	4.31062357872539e-12	4.52544343363877e-11	16.8884245532677
FOXJ1	0.703035565849346	5.81779635393258	7.1644127888701	4.43381690859298e-12	4.6486392835314e-11	16.8609532980876
FCRLB	-0.777444709049547	6.62549076685393	-7.1611981678838	4.52580231955105e-12	4.73883383097166e-11	16.8409347941083
OSTF1	-0.739156092896862	7.58006694101124	-7.15970594330578	4.56913779150509e-12	4.77477901273906e-11	16.8316445054196
GBGT1	0.591033229271994	6.52687275	7.15407653441428	4.7363286013874e-12	4.93975779705355e-11	16.7966099933113
HLA-E	0.605517525657234	8.72928763764045	7.15190900110516	4.80229662553953e-12	5.00527705302793e-11	16.783125896962
CHD7	0.512889112866532	7.67900294101124	7.15050719329836	4.84544081434974e-12	5.04693753452735e-11	16.7744069635194
PTK2B	-0.503769094160774	7.13496132303371	-7.1498610059448	4.86545712137413e-12	5.06446960179683e-11	16.7703882527606
ZFP14	0.567980425935293	7.45568671910112	7.14613134510657	4.98258773748773e-12	5.16610547358164e-11	16.747198397179
SFMBT2	0.630078652300306	6.99326421067416	7.14556461856076	5.00062711572879e-12	5.18143154890335e-11	16.7436754637638
LRMP	-0.627789833923155	6.55106005898876	-7.13888544529479	5.2181353505094e-12	5.38575228746606e-11	16.7021716040472
CASD1	-0.515009689964611	7.05368737921348	-7.13461489064054	5.36205921271746e-12	5.5271258443468e-11	16.6756499666467
ARHGAP32	-0.509689892821031	9.81841679775281	-7.13124569798691	5.47835664296131e-12	5.63604543378394e-11	16.654734504098
DHRS11	-0.545971571284124	7.39001678932584	-7.12784809810733	5.59814794639798e-12	5.74442213467483e-11	16.6336502012454
NCOA7	-0.529722921006066	10.105516247191	-7.12417006738884	5.73073319639948e-12	5.86533535963538e-11	16.6108341455369
PRMT6	-0.6887546510364	6.24289968258427	-7.12308874813121	5.7702969591631e-12	5.90203042671956e-11	16.6041280419944
ATL1	-0.61958052628918	10.2337186882022	-7.11814746389711	5.95453857019019e-12	6.08265484642742e-11	16.5734930156559
CREG2	-0.714310416329623	9.21595498595506	-7.10964329032781	6.28527625264996e-12	6.3958617273447e-11	16.5208061511048
FOXF1	0.620184919615773	6.36437499719101	7.10354634574643	6.53345540237208e-12	6.64139257643135e-11	16.4830622043066
SLC25A12	-0.537704508215365	8.59968326966292	-7.09862874677734	6.74063306922161e-12	6.82864770483884e-11	16.4526368974905
LYPD6B	-0.662477772118303	5.53760426404494	-7.09794004746418	6.77015922795242e-12	6.84983349367578e-11	16.4483771631775
GABRD	-0.888206332406478	7.25855999438202	-7.09332398760502	6.97137222800793e-12	7.04445205123673e-11	16.4198339964915
MRVI1	0.534840581016184	7.51113663202247	7.09148498727554	7.0531629093237e-12	7.12257498874879e-11	16.4084665265283
TPX2	-0.648922044236597	5.7339743511236	-7.08472387490658	7.36206601020176e-12	7.42038402359055e-11	16.3666929317415
FAM71E1	-0.78280875834176	6.14291434269663	-7.08406755014343	7.39275182026894e-12	7.44659390129053e-11	16.362639421158
VAMP2	-0.60533559441355	8.63196936516854	-7.07857033638751	7.65475902440522e-12	7.70075536262903e-11	16.328699329131
CARD6	0.673476019211325	5.8147223511236	7.07543715049725	7.80815807434614e-12	7.84515187444569e-11	16.3093637553358
NDUFAF1	-0.544486388144582	8.01520610393258	-7.06815647449919	8.17639259129562e-12	8.1789637839344e-11	16.2644580394571
USP11	-0.557186522750248	9.76751630337079	-7.05887437760966	8.67071400312212e-12	8.64625117364622e-11	16.2072585467783
ZNF486	0.571454531344786	9.76593820786517	7.05186142542753	9.06358069284627e-12	9.01540030767479e-11	16.1640799379167
MRPL3	-0.542672604271985	9.44795112921348	-7.04821822387966	9.27453267464882e-12	9.20795519290197e-11	16.1416616108632
GABBR2	-0.693491148003039	10.7548430589888	-7.03745474283486	9.92639002842338e-12	9.78573868609672e-11	16.0754800077589
ARHGDIG	-0.564501818882709	6.87636115449438	-7.03739190037422	9.93032520550777e-12	9.78573868609672e-11	16.0750938317374
ZIC2	0.764244640672393	8.97258394101124	7.02484137750328	1.07477897495655e-11	1.05066746138193e-10	15.9980213368557
MT1X	0.696444237613745	9.95941946629213	7.0201409067227	1.1070692464805e-11	1.07825697276622e-10	15.969182645434
C11orf97	-0.631509445399391	5.15037577247191	-7.01566339431302	1.13871448260927e-11	1.10636859168604e-10	15.9417254587479
PTGES2	-0.557966090369056	7.10285108426966	-7.01129905675942	1.17041555565681e-11	1.13508898858058e-10	15.914975058694
TAC1	-0.929347141809906	7.1929099494382	-7.01079763587916	1.17411284239812e-11	1.13729733483469e-10	15.9119024998698
NOA1	-0.517239188447924	7.52925303089888	-7.01079629516942	1.17412274366461e-11	1.13729733483469e-10	15.9118942846204
HES6	0.724644473205252	8.70558908988764	7.00938583252609	1.18458476317864e-11	1.14673284591334e-10	15.9032522810335
MROH6	0.547748890166837	6.56226168539326	7.00889506883734	1.18824643167307e-11	1.14957782820926e-10	15.9002456464864
DAAM2	0.679049947674418	8.54819993820225	7.00619072139935	1.20862460205945e-11	1.16787207143108e-10	15.8836804849166
NDUFA7	-0.639617956774519	7.19831428089888	-7.00379703109635	1.22694838423594e-11	1.18342110680853e-10	15.8690222600554
GIMAP8	0.530717993554092	6.48105828089888	7.00315529414103	1.23190717293506e-11	1.18748385366862e-10	15.86509310539
RASGRP3	0.584855553715875	6.91408373595506	7.00193437602585	1.24139585888094e-11	1.19590558058761e-10	15.8576185593695
PNMA1	-0.529118966253792	9.71237776404494	-7.00153358502074	1.24452635535073e-11	1.19819562238821e-10	15.8551651042707
MKRN3	0.538977932002022	5.93298132303371	7.00097138809365	1.24893064867014e-11	1.20170852795515e-10	15.8517237770684
ERC2	-0.705229649266929	9.00279290449438	-6.99580786131777	1.29010578799801e-11	1.23683740555204e-10	15.8201265321675
FGF13	-0.537528558645089	7.76948823314607	-6.99291471013288	1.31375703640136e-11	1.25584398671918e-10	15.8024301610454
SH3GL2	-0.727025571031339	11.6870059803371	-6.99289993589382	1.31387890216957e-11	1.25584398671918e-10	15.8023398065631
MS4A14	0.666058439838222	5.96775867977528	6.99009256735199	1.33723848601685e-11	1.27587151290329e-10	15.7851734749772
NFU1	-0.595826686931247	8.01575575	-6.98265291006772	1.40113604983944e-11	1.3344352618381e-10	15.7397072061683
EFCAB7	-0.570327060035384	7.08566330337079	-6.9770520154701	1.45121313328885e-11	1.37918027233621e-10	15.7055025023006
TMEM14A	-0.636727044236597	9.17973363483146	-6.94818130784004	1.7386154118694e-11	1.63722191390069e-10	15.5295200096404
BMS1P6	0.528557889787665	7.08481699719101	6.94240196123407	1.8025352087974e-11	1.69440440283231e-10	15.4943585138817
FBXO34	-0.510737061552076	8.67024015168539	-6.93488101462999	1.88918727029119e-11	1.76854170300067e-10	15.4486345250166
TMEM130	-0.61588229436299	8.70321449438202	-6.93255516321532	1.91680418829405e-11	1.79018030621355e-10	15.4345020379214
KCNQ5	-0.662317897118298	7.29349714606742	-6.92850100154186	1.96589490794819e-11	1.83279944378171e-10	15.4098765241471
ZNF217	0.623718237360972	6.49581783426966	6.91823860581559	2.09575153754989e-11	1.94247833360904e-10	15.3475904992601
SYNGR3	-0.558278100859456	8.86054631460674	-6.91807617827171	2.09787318152192e-11	1.94331234432768e-10	15.3466052368369
GSPT2	-0.641331301440851	8.16321726685393	-6.91202506099366	2.17843598807571e-11	2.0155918784377e-10	15.3099126042315
MRPS28	-0.600178283998989	7.66852134831461	-6.91184389421103	2.18089430067024e-11	2.01560106003751e-10	15.3088144270962
MRAP2	-0.5928849921638	7.80750535674157	-6.90787552595866	2.2354317575922e-11	2.05874592382767e-10	15.2847649187894
PTH2R	-0.731120499747217	7.17402590730337	-6.90294091161357	2.30512134588853e-11	2.12047166028671e-10	15.2548743880453
FOXQ1	0.621185115267947	8.10121595224719	6.89853205409002	2.36918952182843e-11	2.17563275662132e-10	15.2281823433666
PAX7	-0.50271176036401	5.7150925252809	-6.89461919346706	2.42751399995128e-11	2.22662111702567e-10	15.2045040774921
LYG1	0.598380934656222	6.07067545786517	6.89395812986188	2.43750611207361e-11	2.23449767795566e-10	15.2005047348598
AOC3	0.712554716506568	6.00861488764045	6.89250107869827	2.45967271708599e-11	2.25351927219198e-10	15.1916908141877
ZMYND15	0.581843323053591	5.77926930617978	6.88656326094867	2.5520740529235e-11	2.33280102366369e-10	15.155786805457
MRPL40	-0.516382370070787	7.65583541573034	-6.88318437822194	2.60616894324127e-11	2.37814785096113e-10	15.1353663974381
SIPA1	0.703623811931243	6.64991386797753	6.87481740161426	2.74501966999617e-11	2.4991149313846e-10	15.0848332779155
ELOVL4	-0.723250330510618	9.18055787359551	-6.87423937321853	2.75487619619816e-11	2.50522046315218e-10	15.0813439609624
IL13RA2	-0.810741868048533	5.78618835393258	-6.87102468847061	2.81033092470272e-11	2.54981821776365e-10	15.0619423475436
APOLD1	0.668938267694637	9.27301576966292	6.86866313338755	2.8517663910283e-11	2.58593753986916e-10	15.0476940650539
PKN3	0.638995944514663	5.79630383426966	6.86323548837392	2.94928830057577e-11	2.66525172844646e-10	15.0149609662995
LOC100133669	0.60431160224975	6.06462542696629	6.86204545506784	2.9711045193166e-11	2.68344221349974e-10	15.0077867524171
GTF2B	-0.50573212462084	7.85616760674157	-6.86176431692877	2.97628158393531e-11	2.68659242863173e-10	15.0060920272629
EHD2	0.549176996840243	6.19985800561798	6.85535826241663	3.09667904161577e-11	2.78421029716782e-10	14.9674902048064
PPFIBP2	0.562024479524777	7.57637412640449	6.85508306102748	3.10195711187893e-11	2.78738010533527e-10	14.965832506434
MYL12B	-0.512610083164823	10.7011359044944	-6.84787848105253	3.24332240806067e-11	2.90783781850085e-10	14.9224532899793
DYRK4	-0.518304235338722	7.78046085955056	-6.84763365735625	3.24823583961483e-11	2.91060231149712e-10	14.9209798065885
TCL1B	0.581757038675431	5.60665757022472	6.83973948176125	3.41064696158546e-11	3.04754718674251e-10	14.873490004852
AKR1C3	0.642057489888773	8.43086067696629	6.83772140642514	3.45343058050534e-11	3.08231275998526e-10	14.8613564145137
TMEM132D	-0.557203282861472	8.59542987921348	-6.83449489942979	3.52293124192378e-11	3.13554680485718e-10	14.8419628961736
WWTR1	0.51038980700202	6.48022918820225	6.83378455376679	3.5384160836865e-11	3.14580815042112e-10	14.8376941765692
RIC3	-0.607161320399391	6.57923669662921	-6.83191706078555	3.57944536391124e-11	3.17873135192676e-10	14.8264733739408
CXorf40A	-0.523623776921127	7.35431715449438	-6.82932108590194	3.63725714365129e-11	3.22466972518248e-10	14.8108794148123
OPN3	-0.567490418225487	7.55248350842697	-6.82753809154937	3.67749451243468e-11	3.25489984531295e-10	14.8001716494531
FLNC	0.551102535642057	7.39125471629213	6.8235440668325	3.76922284299603e-11	3.32683070576315e-10	14.7761933519139
LYL1	0.746350751643067	6.66026337921348	6.82158034138126	3.81514325057497e-11	3.36362823727244e-10	14.7644079994902
LCAT	0.56768577578362	5.65632398033708	6.81453175725659	3.98454248772724e-11	3.50326966651751e-10	14.7221272231732
CLIP3	-0.527328502780593	11.0127006488764	-6.80428563928844	4.24404241586293e-11	3.71941930124758e-10	14.660726116777
NCAPD2	0.637043211577349	6.60053354494382	6.8040701298423	4.24967510945723e-11	3.72197591497341e-10	14.6594354142075
RHOBTB3	0.519016802578353	9.50728998595506	6.80343833948125	4.26623035070543e-11	3.73441902740616e-10	14.65565175484
CPLX1	-0.706529892062687	10.049302758427	-6.80315155683908	4.27376600844575e-11	3.73690205411378e-10	14.6539343633189
OXA1L	-0.56677526112235	7.41357956460674	-6.80259960095665	4.28830632748689e-11	3.74755561201533e-10	14.650629144652
SEMA3F	0.566030468402423	6.8527962247191	6.79787100589689	4.41488113160773e-11	3.847599145108e-10	14.6223218690954
OXCT1	-0.608860463473205	8.41206084831461	-6.79436086551838	4.51120704633928e-11	3.92939474655127e-10	14.6013185637146
GRIN2A	-0.521475788422646	8.18907969382022	-6.78682038813942	4.72516964324971e-11	4.10452338481085e-10	14.556227581373
SOX8	0.58249069110213	9.8533729241573	6.78554293575857	4.76239210688694e-11	4.13234296017659e-10	14.5485924227441
C10orf35	-0.500265933771493	8.78437548595506	-6.78070864563899	4.90587959119163e-11	4.24526740467371e-10	14.5197085677302
MIDN	0.503325284504542	6.73672512359551	6.77525836475584	5.07274702354777e-11	4.38013254123384e-10	14.4871633502079
TMOD1	-0.563878140419618	8.27693543539326	-6.77255200880345	5.15766475941059e-11	4.43899664493644e-10	14.4710104153739
EPS8	0.5820367239636	7.61968345224719	6.77148018332423	5.1916802473137e-11	4.46344185586619e-10	14.4646145829361
DYNLL1	-0.569741467264903	12.0336267134831	-6.770076099057	5.23657391275966e-11	4.4996060552373e-10	14.4562372676076
NTNG1	-0.538776840116278	7.30343253651685	-6.76738904485548	5.32355449442758e-11	4.56869488750242e-10	14.4402089931683
GNPDA2	-0.567667468528817	7.16213235393258	-6.76737720667008	5.32394082176426e-11	4.56869488750242e-10	14.4401383892831
NAPB	-0.668624933645104	11.6436895561798	-6.76274871308396	5.47711662625988e-11	4.69361745369954e-10	14.4125409947654
ICAM5	-0.544569308645095	7.18398419382022	-6.76068080092323	5.54694357999924e-11	4.74068445136421e-10	14.4002157831129
PIRT	0.764582119691616	6.33451360674157	6.75325901125784	5.80483008262976e-11	4.95310206353146e-10	14.3560042781158
CPSF1	0.624888365141553	7.05508916011236	6.74890405847547	5.96159711269183e-11	5.07597441527642e-10	14.3300793627407
SLC17A7	-0.550837850353895	10.5695874129213	-6.74364946096931	6.15629166719926e-11	5.21661262476314e-10	14.2988161093788
WASF1	-0.540735564964624	8.98165185955056	-6.74284114148959	6.1867907538968e-11	5.23966490632208e-10	14.2940085270757
ZNF319	0.527401626011123	7.41535075561798	6.73840285688249	6.35691688837757e-11	5.37230409721813e-10	14.2676192167075
KLF4	0.674587365520728	6.82561627808989	6.73446243526148	6.51180383144402e-11	5.49152915902e-10	14.2442013912317
AP2M1	-0.643618442366023	9.08890964325843	-6.72702931435693	6.8141342930609e-11	5.73736399847187e-10	14.2000554267315
CORO1A	-0.787756205763396	7.06417084550562	-6.72106815626792	7.06651805371232e-11	5.93415890413382e-10	14.164678877122
TRIL	0.519824131825075	9.11634079213483	6.71855155673039	7.17580118183737e-11	6.01640051645352e-10	14.1497513913418
ADAM32	-0.540203130687565	5.8536244747191	-6.7154999652888	7.31054435631873e-11	6.12291774551077e-10	14.131656357435
STX1A	-0.6039541236097	8.84667783146067	-6.71195480465878	7.47020288551593e-11	6.25334615232268e-10	14.1106426103668
EXOSC9	-0.562036095045498	7.3753262247191	-6.71125302652509	7.50221146126815e-11	6.27353697641798e-10	14.1064838791682
IL4R	0.782285003538926	6.91849110955056	6.70813840547769	7.64590426252518e-11	6.38027845201799e-10	14.0880307329608
TERF2IP	-0.513352527805877	10.6201440702247	-6.70624716015494	7.73447181471981e-11	6.4474200321341e-10	14.0768289450311
JADE3	0.528517225101104	6.38893192134831	6.70371254786037	7.85474981064757e-11	6.53062792777515e-10	14.0618203584813
NIT2	-0.515873947295246	7.27745496348315	-6.69508474281635	8.2781037311633e-11	6.86287405538023e-10	14.0107642387259
CLIC1	0.566208921511631	7.43420276123596	6.6933173502123	8.3675521377173e-11	6.92794985686588e-10	14.0003117729983
WDR70	-0.506177085060672	7.29916560393258	-6.69296103203021	8.3857001427255e-11	6.93936320343647e-10	13.9982047455906
KIF17	-0.63376709567745	6.29454711797753	-6.69276016326262	8.3959478228382e-11	6.94423037557159e-10	13.9970169804575
GMPR	0.516884683897879	7.13298306179775	6.67775316037359	9.19735728099453e-11	7.56956742339496e-10	13.9083568379518
PTTG3P	-0.623703473458037	5.75157425	-6.67465089858013	9.37215861946338e-11	7.69760423984241e-10	13.890048233047
XKR4	-0.549063094919113	8.70043870224719	-6.67444203021045	9.38404409134575e-11	7.70140460644243e-10	13.8888157932901
PCSK4	0.55709758506067	6.71151410674157	6.67338553148944	9.44439032063821e-11	7.74693285455135e-10	13.8825823219102
TMEM200A	-0.741511927704745	7.05693545224719	-6.67320925639526	9.45449600886755e-11	7.7512246918061e-10	13.8815423520762
CDK5	-0.687829918604654	7.57854007022472	-6.67302416423798	9.46511859661964e-11	7.75438031760715e-10	13.8804503872357
CSF1R	0.596628952350862	8.42883333426966	6.67297232259473	9.46809593008053e-11	7.75438031760715e-10	13.8801445478602
HPS5	0.500967843023254	6.81876185674157	6.66680052397369	9.82919967337626e-11	8.00888426255376e-10	13.8437472830555
C10orf54	0.592107438068754	7.8108254241573	6.6637453600354	1.00129221740879e-10	8.13773771992173e-10	13.8257396087422
NAP1L3	-0.698324862234587	10.7861902696629	-6.66289109070734	1.00648940225926e-10	8.17579874511416e-10	13.8207055445674
UFSP2	-0.51794067644085	8.05986069662921	-6.65286484324081	1.06950175646439e-10	8.65230184972841e-10	13.7616601433251
C8orf46	-0.523182575328615	8.87891151685393	-6.64970912270709	1.0901242195346e-10	8.81017566651315e-10	13.7430901788018
KDELC2	0.62868071170374	6.83264918539326	6.64233129322823	1.13987302216781e-10	9.18889022685202e-10	13.6997018448059
ANKRD34A	-0.546227152553084	7.82110735393258	-6.62783064179197	1.24423121117269e-10	9.96952010765822e-10	13.6145343591752
OTOS	0.60363247737614	6.00709525	6.62225630393256	1.28679623704398e-10	1.02898412017016e-09	13.5818329543345
CT55	-0.57045738586957	5.48779535674157	-6.62094161384405	1.29704148444725e-10	1.03613484731961e-09	13.5741235623848
ASIC2	-0.608491350101117	7.50093988764045	-6.61696841359259	1.32849323387227e-10	1.0601949264796e-09	13.5508318349367
C8orf34	-0.560583833796771	6.0983325758427	-6.6106535325851	1.38002816525535e-10	1.09801640662263e-09	13.5138351703339
RTBDN	-0.607565145096054	5.70843762359551	-6.61036823007721	1.38240222991859e-10	1.09935537334276e-09	13.5121643352914
HSD11B2	0.751634436299292	5.79674619101124	6.60852519133748	1.39783542015053e-10	1.10996367236616e-09	13.5013721898786
TMEM155	-0.663333292846315	8.30470323595506	-6.59603259530712	1.50699519037886e-10	1.19010717492432e-09	13.4282822727968
ANKRD36B	0.709970740647115	9.11721664606742	6.59358331057767	1.5293572510198e-10	1.20656880344593e-09	13.4139650315297
NSUN6	0.550770735591506	8.15047749157303	6.59276316425569	1.53691773736742e-10	1.21193240519726e-09	13.4091718139889
KCNG3	-0.50022962815976	6.03889756460674	-6.59182352628743	1.54562483791869e-10	1.21819440273027e-09	13.4036808198144
GPR88	-0.639847095171887	7.15725697191011	-6.5896653247006	1.56580736039106e-10	1.23349014695492e-09	13.3910711841375
MGME1	0.597164484074815	7.04538955617978	6.58871833960076	1.57474455151587e-10	1.23991644019109e-09	13.3855392937414
CPNE4	-0.647940209555102	8.4616796011236	-6.58470375464985	1.61319139055062e-10	1.26956007257336e-09	13.3620946840537
ATOH7	-0.519028264534883	6.04257083988764	-6.58298886517477	1.62989389455233e-10	1.28080347790785e-09	13.3520833830419
GALNTL5	-0.803033724216385	6.16495496629214	-6.58110441548888	1.64844356306374e-10	1.29346299311933e-09	13.3410845673922
CCDC102A	0.567595479398387	5.41231943820225	6.57772551748929	1.68222396584657e-10	1.31607339777618e-09	13.321369403966
FAM65C	0.641955614130429	5.81937978370787	6.57682848376683	1.69130552764362e-10	1.32187785833768e-09	13.3161367325371
HSPA2	0.633798335439831	9.36092118539326	6.57462251669342	1.71384381430532e-10	1.33817800032038e-09	13.3032710325388
BYSL	-0.523031773129426	6.6165083258427	-6.57323101069078	1.72821207132263e-10	1.34873469059796e-09	13.2951571942473
ADAMTS1	0.705384570273001	7.30351204494382	6.57155449714928	1.74568026165306e-10	1.36138106955734e-09	13.2853832721227
CTSH	0.515293609074822	8.82330777247191	6.57151169413931	1.74612850166423e-10	1.36138106955734e-09	13.2851337600402
MST1	0.522123713599598	7.33112850280899	6.56851084236325	1.77783698262849e-10	1.38406741109673e-09	13.2676440364274
RSPO2	-0.86042752237108	6.33565174438202	-6.56600742253827	1.80472100395541e-10	1.40362286395652e-09	13.2530582652919
EID2	-0.517084883594537	7.68060135955056	-6.56352114654264	1.8318155465126e-10	1.42260870445718e-09	13.2385766964685
SPSB2	0.541754771739137	6.26842258426966	6.56156988216923	1.85335885609054e-10	1.43723415924524e-09	13.2272143711261
PLEKHA7	0.619828296764417	6.01317880898876	6.56012580879173	1.86946227994074e-10	1.44901547575329e-09	13.2188071551132
DNAJC5G	-0.57036065293226	5.60468736516854	-6.55942419100519	1.87733576160062e-10	1.45397504499627e-09	13.2147229475601
MVB12A	0.724547308518702	6.10892631179775	6.55930806768995	1.87864201922411e-10	1.45397504499627e-09	13.2140470118407
SLCO4A1	0.613918875884735	7.22726495505618	6.55909167817677	1.88107853893503e-10	1.45447516586104e-09	13.2127874672642
EBLN2	0.507372934782608	7.30491919662921	6.55008886043591	1.98524359531672e-10	1.52685200113697e-09	13.1604134206265
HDDC3	-0.539463038675425	7.60887375	-6.54366361880027	2.06302481182151e-10	1.5813209461215e-09	13.123069014897
SERINC1	-0.519367711703733	10.3794641685393	-6.54258028408997	2.07643046492193e-10	1.59006386829963e-09	13.1167753581715
LRP2BP	-0.570704725480294	6.70865330898876	-6.5280299524895	2.2649805851455e-10	1.72696626110926e-09	13.0323242754887
SLITRK5	-0.541236302325581	8.30024869101124	-6.52741359084936	2.27332794458774e-10	1.73250028551356e-09	13.0287501362944
OR2L13	-0.714973309529828	6.11922164606742	-6.51895986075128	2.39090739292001e-10	1.81341831589856e-09	12.97975570011
FXYD6	-0.639037875252786	9.76215034831461	-6.51566627847385	2.43831347243791e-10	1.84409775459462e-09	12.960680943477
RALYL	-0.58263918111729	10.123137258427	-6.51112794451521	2.50514919171631e-10	1.88836008977478e-09	12.934409651946
LIFR	0.558096088725986	8.41342579775281	6.50561184823493	2.58880666382356e-10	1.94496787851269e-09	12.9024977486973
GDA	-0.60262649684025	7.82932641011236	-6.50484072159008	2.60071777942076e-10	1.95299415871989e-09	12.8980382988549
GPAM	0.546785373104145	8.5746191994382	6.49789175482689	2.71050713617685e-10	2.03160301606469e-09	12.8578709969134
PRDM16	0.522037899646103	6.82722171348315	6.4945921241274	2.76421833250438e-10	2.06699071831134e-09	12.8388099027619
SPR	0.585812323685542	6.94705935674157	6.4911786194148	2.82088134995589e-10	2.10639051037786e-09	12.8190990231671
SLC39A1	0.516148693503541	7.17945634831461	6.48896688030674	2.85820191842762e-10	2.13025780283933e-09	12.8063319607211
SMIM10	0.515239606926187	5.75356247752809	6.48245602576208	2.97089811339047e-10	2.21217858115522e-09	12.7687685734724
HYAL1	0.672492722826086	5.62372975842697	6.48216662341899	2.97600723642597e-10	2.21399802261707e-09	12.7670996013372
HPCA	-0.685385227502529	8.24461718820225	-6.48215992438321	2.9761256034928e-10	2.21399802261707e-09	12.767060968953
LY6E	-0.711231128159754	7.92577860955056	-6.47982196796059	3.01771877768821e-10	2.24284192332388e-09	12.7535802323095
ZNF596	-0.544211683139531	5.80081410955056	-6.47659707481169	3.07602756581836e-10	2.28191317324352e-09	12.7349916882803
ARMC3	0.579846410768452	5.25368443258427	6.47476021454913	3.1097318669803e-10	2.30369284323809e-09	12.724407143749
PLCXD3	-0.533472732684537	7.51772067134831	-6.47131915278649	3.17384876050502e-10	2.34790997841081e-09	12.7045850865325
SEPP1	0.594743035136501	8.69943615449438	6.46933413934662	3.21142292350461e-10	2.3733897346225e-09	12.6931543055546
NPTX1	-0.579567079752275	9.09453936516854	-6.4608851650043	3.3762911714814e-10	2.48380717309952e-09	12.6445315414327
PCP4	-0.640476224848335	9.34296454213483	-6.45943328881152	3.40544579858848e-10	2.5040968759385e-09	12.6361812370331
HSPB2	0.588278755940343	6.63167826404494	6.4517221922908	3.56447512790337e-10	2.6113761819117e-09	12.5918565951852
ABHD15	0.643913363624876	5.68776632865169	6.45085356797818	3.58283907428322e-10	2.62241396578346e-09	12.5868662251236
PPP1R14B	0.611904332785639	7.0751727247191	6.44220052064372	3.77091581587806e-10	2.7550030340625e-09	12.5371822697152
UBL7	-0.668264129550051	6.61135962640449	-6.4363575860081	3.90335297623383e-10	2.84262037944135e-09	12.5036632430261
TMEM91	0.527535972826091	7.85893279213483	6.42243908564776	4.23747183164346e-10	3.07327813416732e-09	12.4239143704345
ZDHHC8P1	0.624392384479275	6.58697726404494	6.42072283643042	4.28056450133853e-10	3.10311660865038e-09	12.4140902486441
SLC25A5	-0.553607266304359	10.7713384073034	-6.41726484010526	4.36869867944341e-10	3.16412351987921e-09	12.3943023736968
BEX1	-0.574818153564218	11.4322228314607	-6.41633299024701	4.39275144211002e-10	3.17864930331027e-09	12.3889714460006
TRIP6	0.564943374368053	7.76602754775281	6.41489277959738	4.43018147140221e-10	3.20281983193874e-09	12.3807334951371
HERC5	0.567176012259855	7.33143454775281	6.40922738728077	4.58047808950305e-10	3.30247071684252e-09	12.3483419000952
SCAF1	-0.540030058265919	5.67844206741573	-6.39463274954835	4.99105517275052e-10	3.57902310742097e-09	12.2650024428117
DUSP1	0.615386466001013	9.07095601966292	6.39330521729626	5.03014307728431e-10	3.60218035318357e-09	12.2574293493466
PAQR6	0.662213514661277	8.60068310112359	6.38941248101546	5.14649857738643e-10	3.68384607890779e-09	12.2352298929952
SNAP91	-0.696722387512654	11.5669917359551	-6.37717781827703	5.52963457186544e-10	3.91928867493404e-09	12.1655281605531
RBM11	-0.52295614800303	6.24630399438202	-6.37434026494877	5.62241056309412e-10	3.97618674993384e-09	12.1493775976391
MEF2C	-0.59557005257836	9.95634016573034	-6.37312696918003	5.66254413074106e-10	4.00101130161868e-09	12.1424736013683
DAW1	-0.653011635869562	5.77306911797753	-6.36114734710798	6.07418269909015e-10	4.26722066382636e-09	12.0743623123737
SLC12A5	-0.647558090621835	10.8080251938202	-6.3604861354838	6.09773741953575e-10	4.28187698268063e-09	12.0706059012971
LSR	0.540162515925178	5.40647487640449	6.35700942113639	6.22307046091232e-10	4.36540205692027e-09	12.0508594469177
TBC1D19	-0.732979722194137	6.14532445505618	-6.35290757255201	6.3741869578017e-10	4.46221142446461e-09	12.0275735197688
GAS2L3	0.500473086198184	5.87051599438202	6.34716169728115	6.59193209032945e-10	4.60855735809626e-09	11.9949746994325
PAIP2B	0.516597490520731	6.90511833988764	6.34682567046162	6.60488923281532e-10	4.61558713743092e-09	11.9930690024815
CABP1	-0.574131668857427	7.50298204494382	-6.33964640504279	6.88775832005906e-10	4.80270916617884e-09	11.9523727087838
CDK7	-0.749777647497467	7.54838323595506	-6.33463755835496	7.09210447482371e-10	4.93653924166613e-09	11.9240013787973
SNAPC1	0.514046410010106	7.11518795505618	6.33323810159721	7.15025180608039e-10	4.97483617566529e-09	11.9160777116213
RELL1	0.503590442113249	7.53569067134831	6.32933267830186	7.3150031171808e-10	5.08057312571007e-09	11.8939727531306
CXCL1	0.640208734074823	6.17397564606742	6.32740477806205	7.39769723898787e-10	5.13128541587885e-09	11.8830647201308
CYP4F12	0.55630122687058	6.06720983146067	6.32637508760584	7.44223854813125e-10	5.15543571899074e-09	11.8772398324126
DYDC2	-0.678263103387258	5.37949046629214	-6.32175182941544	7.64548572746191e-10	5.28013245745904e-09	11.851095708761
TGFB3	0.54013205156724	7.33734908426966	6.31495668075857	7.95411576832516e-10	5.47900438697322e-09	11.8126974388501
ACSBG1	0.522232729777553	9.39057076685393	6.30369242953795	8.49281262344653e-10	5.82735913614828e-09	11.7491176999693
NXPH1	-0.572040253412537	7.54382754775281	-6.29773765447729	8.79186503673629e-10	6.0169799229471e-09	11.7155433461857
EMP1	0.521788520980788	7.05799046067416	6.29382906336565	8.99373735831005e-10	6.14984491332422e-09	11.693519633584
TPTE2P6	-0.584185146612734	6.10305269101124	-6.29375391433795	8.9976628213687e-10	6.14988513854186e-09	11.6930962990404
NOSTRIN	0.624918436046515	6.52059136516854	6.29236420032249	9.07055866903327e-10	6.19438538561503e-09	11.6852683978404
STOML2	-0.542633966632965	8.25341548876404	-6.28860261879488	9.27078167482863e-10	6.32297523748496e-09	11.6640873179749
ZNF511	0.503926240773503	7.63339706741573	6.28754930140933	9.32761947975769e-10	6.35628910992057e-09	11.6581580126771
SMCR5	0.599455635743173	6.74438792134831	6.28710552180808	9.35166820351565e-10	6.36994787053175e-09	11.6556601387897
POR	-0.692114410642065	6.49787399157303	-6.28127288294499	9.67344242233222e-10	6.57785813284284e-09	11.6228434575044
RASAL3	0.544726757457024	6.43569571910112	6.27606187429711	9.97007522062836e-10	6.75645702531291e-09	11.5935449418289
PRPH2	-0.574071777932253	6.59490425561798	-6.2710027167833	1.02665772119946e-09	6.9333498686133e-09	11.5651188377455
SYT4	-0.663500878918109	11.1447224382022	-6.26699044955665	1.05078470424106e-09	7.07866612492757e-09	11.5425880043112
DLGAP2	-0.517547593655221	9.34883767696629	-6.2666998640519	1.05255348344022e-09	7.08458025988859e-09	11.5409566741772
TPM2	0.6037154752275	6.65745326404494	6.26178665595622	1.08290503869358e-09	7.27348168936714e-09	11.5133833919301
SPP1	0.671082479903934	9.45403367696629	6.2603328114819	1.09204937109202e-09	7.32562009583237e-09	11.5052276359621
ZBBX	-0.581996125252782	6.6827861011236	-6.25894692963043	1.10083659448187e-09	7.3783421977388e-09	11.4974545498765
ROBO3	0.566949726491407	7.69250430617978	6.2535860139152	1.13548413666383e-09	7.59775986270014e-09	11.4673994317253
MET	-0.511936694893835	7.50256499438202	-6.25121334875604	1.15115735191818e-09	7.69787529684271e-09	11.4541040605104
BTBD10	-0.698572644211319	8.94974485955056	-6.2467756595155	1.18104209986629e-09	7.88270020913698e-09	11.4292480738379
ZBTB42	0.532118260237612	5.37662350842697	6.23462368793312	1.26681861165999e-09	8.41987046320605e-09	11.3612561003286
BHLHE22	-0.704716986097072	8.09765695786517	-6.23309564874279	1.27802702626168e-09	8.48019184509469e-09	11.3527140365364
PARM1	-0.606199422649144	8.82781050842697	-6.22989432326877	1.30182490011103e-09	8.62730209844415e-09	11.3348234026398
FERMT3	0.565975140040447	5.92494366292135	6.22477543449449	1.34078160306563e-09	8.86699850177081e-09	11.3062318029895
MNAT1	-0.555778376895852	7.17028928932584	-6.21448730882161	1.42256042778726e-09	9.39220573016036e-09	11.248824558276
ATP6AP1	-0.575748192618802	10.3636162359551	-6.20785787743242	1.47782239579245e-09	9.72074656951152e-09	11.2118731354483
CACNA2D3	-0.645654026668351	8.77027650280899	-6.20388326657623	1.5119558196052e-09	9.92474507256323e-09	11.1897344953797
LIME1	0.533704305232559	7.32255123876404	6.1952561687836	1.58872055794148e-09	1.03857790686639e-08	11.1417207326933
C1QBP	-0.54846567214358	8.5136375	-6.19136853581839	1.62454749650235e-09	1.06112640377289e-08	11.1201018652447
LRRC75A	-0.580492702098077	6.10389666292135	-6.18472353713004	1.6876242526607e-09	1.1000681860069e-08	11.0831748003152
NINJ1	0.571445613245706	7.85152384269663	6.18098631768826	1.72414571928952e-09	1.12157618262985e-08	11.062420666701
ZFP36	0.6527931275278	7.90428707303371	6.17583850782144	1.77572094533704e-09	1.15323975645511e-08	11.0338495829205
TYRP1	-0.754537469160764	5.93466495224719	-6.17521952344696	1.78202323012128e-09	1.15686038673792e-08	11.03041542433
CCDC81	0.541884727881706	5.43833825842697	6.16431939319993	1.89665853589401e-09	1.22777183611698e-08	10.9699864421544
MUM1L1	-0.692852494944388	7.39357246910112	-6.1614942736099	1.92752828146786e-09	1.24724724640953e-08	10.9543383927662
ESAM	0.708932715621843	6.54119927247191	6.16121249454714	1.93063407198512e-09	1.2482412567042e-08	10.9527779649999
RGS1	0.929953527300306	6.62592771910112	6.16056331993753	1.93780796880903e-09	1.25186172802225e-08	10.9491832044004
POLD1	0.555458086956528	6.15494619662921	6.15845905340032	1.9612415264394e-09	1.26597185381569e-08	10.9375330737498
CD8A	-0.515789432254801	6.12021283146067	-6.15390135687409	2.01295153000726e-09	1.29514539177854e-08	10.9123107175225
CDH13	-0.832020190470174	7.54789492977528	-6.1530010140625	2.02332312205937e-09	1.30024057601431e-08	10.9073299926356
CCDC110	-0.618673992037413	5.67453929213483	-6.13895844703252	2.19201812037341e-09	1.39960048994537e-08	10.8297223309727
LRFN2	-0.514043677704752	5.42533556179775	-6.13863005746747	2.19612334470101e-09	1.40165898063682e-08	10.8279091690023
GRP	-0.790814349089987	6.05419167977528	-6.13793252881946	2.2048681741165e-09	1.40667582468202e-08	10.8240581120328
TMPRSS5	0.538495465748226	6.12175544101124	6.13506154524137	2.24122133021993e-09	1.42700661557838e-08	10.8082111341082
MTPN	-0.607818084681493	7.56388904775281	-6.11518487069532	2.50948824198129e-09	1.58386549558383e-08	10.6986624324704
RPH3A	-0.604015532355918	8.53102285955056	-6.11116116409483	2.56749679424899e-09	1.61790952902259e-08	10.6765211459958
KCNA4	-0.563240265419618	5.76298912359551	-6.10344607427313	2.68241347832328e-09	1.6856494023205e-08	10.6341002955576
ZC2HC1C	0.576346098963604	6.22701273033708	6.09975651796222	2.73913274758706e-09	1.71993313661161e-08	10.6138289036654
PCSK1N	-0.650474828741162	8.41851981741573	-6.09661637738915	2.78832836208955e-09	1.7480631690593e-08	10.596583978871
ZNF597	-0.532212308645096	5.87442370786517	-6.09595889035545	2.79873786632752e-09	1.75389778423717e-08	10.5929741245026
SERPINF1	-0.641159609580384	7.07895906460674	-6.09308082150658	2.84475319204032e-09	1.78133068974021e-08	10.5771761478732
CRHBP	-0.565135594160767	5.72758905617978	-6.09210652640506	2.86049744787042e-09	1.79048453004247e-08	10.571829526819
CLUL1	-0.545438058518707	6.00405200842697	-6.09177288182013	2.86590858307253e-09	1.79316585420018e-08	10.5699987511545
HS3ST2	-0.555124811552073	7.57124591853933	-6.0863098866347	2.95594569162205e-09	1.84442197823651e-08	10.5400337629802
MSC	-0.516765500379172	5.7191994747191	-6.08463169510324	2.9841555570299e-09	1.86129388762983e-08	10.530833123615
TMEM169	-0.584595981420631	6.60932273314607	-6.08003371523527	3.06280157876915e-09	1.90553124529174e-08	10.5056353809217
CDKN1A	0.501455207406468	7.57621066573034	6.07651282253921	3.12439115472534e-09	1.9403920857441e-08	10.4863507269864
IL9	-0.506715680106171	4.88777676966292	-6.07601043581337	3.13327734023515e-09	1.94363401312169e-08	10.4835997913551
RUVBL1	-0.517707095045503	5.94772934269663	-6.06268685051675	3.3781723051041e-09	2.08659535971576e-08	10.4107108625262
QPCT	-0.528837319135499	6.77336632865169	-6.0613726366079	3.40331856541911e-09	2.0988670718492e-08	10.4035282821304
HTRA4	0.60078706673407	5.60722388483146	6.05949466799288	3.43956957840412e-09	2.11875887469084e-08	10.393266808028
ST8SIA2	-0.569268234833165	5.18541649157303	-6.05905524790932	3.44810618200298e-09	2.12319507645209e-08	10.3908661307523
FZD9	0.609785405333667	6.95507326966292	6.03976291243477	3.84402065261213e-09	2.35150571076138e-08	10.2856062848157
AIM1	0.622918585945394	5.88987076966292	6.03807416528612	3.88071982562687e-09	2.3730430152478e-08	10.2764054156026
NUDT18	-0.588283491658236	6.48191723595506	-6.03661921125491	3.91261274337948e-09	2.3916258909858e-08	10.2684800116982
RIT2	-0.556633037664313	7.92369101966292	-6.03361801970085	3.97921084451867e-09	2.42860124643398e-08	10.25213688141
VMP1	-0.582769400530835	6.82629690168539	-6.03073792474461	4.04416288867409e-09	2.46530238834357e-08	10.2364594157724
ACOT13	-0.512076581900912	7.84142421067416	-6.02395785599287	4.2011853494187e-09	2.55525250411107e-08	10.1995769808831
PDP1	-0.573309964231552	8.7816067752809	-6.0189307598676	4.32144112304172e-09	2.62538277547664e-08	10.1722522641131
DNTTIP1	-0.547282061931249	6.63806473033708	-6.01599738827312	4.39315911349279e-09	2.66589834796272e-08	10.1563165570963
KLK7	-0.520465649898886	7.17724074719101	-5.9953048920201	4.9331726620841e-09	2.96195210231965e-08	10.0440835548007
YEATS4	-0.505942370323559	6.62717295786517	-5.98816129715868	5.1342527465048e-09	3.07919645298487e-08	10.0054111166373
GABRA6	-0.599815234327604	4.95284448033708	-5.97522681539149	5.5189059408805e-09	3.3049020703955e-08	9.93548516151511
ALOX12B	-0.562405937436807	5.44984407022472	-5.97185189694522	5.62381574240232e-09	3.36139757169894e-08	9.91726013915377
HAS1	-0.560663232431748	6.38847506741573	-5.96943046645646	5.70028396639205e-09	3.40326638458955e-08	9.9041892739596
TSPYL1	-0.548079984454002	10.2625219662921	-5.95661795452031	6.12211648876726e-09	3.64826761910241e-08	9.83509966162745
ILF2	-0.510871463094039	8.14809584269663	-5.95535693483715	6.16524533413858e-09	3.66984382632762e-08	9.82830636770884
FAM3C	-0.507793576845295	8.17338290449438	-5.93948333715945	6.73419129433601e-09	3.97135011258488e-08	9.74289383744259
SPRR2G	-0.527422714231545	6.04876778089888	-5.92656174301007	7.23490866359672e-09	4.24147520436807e-08	9.67350347803809
KCTD11	0.517140127148634	5.77738579213483	5.92300217504973	7.37911389389424e-09	4.32282896804375e-08	9.65441000254142
MECR	-0.570735109833161	6.43338383146067	-5.91465102117349	7.72854105116507e-09	4.51588704697945e-08	9.60965149804923
TXNIP	0.650425810920131	9.94036412078652	5.90890670377058	7.97821836550793e-09	4.6566445175561e-08	9.57889460337929
MOBP	0.596976703488371	9.09209305337079	5.90605837077127	8.10492497120423e-09	4.72712987411086e-08	9.56365283440226
ZFPM2	-0.567856282987866	7.45769025280899	-5.90343482845159	8.22336874613705e-09	4.79269622232722e-08	9.54961929136932
AGAP9	0.501941101491401	5.94618859269663	5.90201476056745	8.28818302959693e-09	4.82693339750052e-08	9.54202536994306
NAT6	-0.596942074949446	5.93492612359551	-5.89398831095482	8.6640076087226e-09	5.03290872961041e-08	9.49913156175122
PREPL	-0.523967377906979	10.5218182780899	-5.88209282343991	9.25176891174428e-09	5.35298652883217e-08	9.43564972957545
AKNA	0.527036049924165	5.91199780617977	5.8820876280535	9.25203393131697e-09	5.35298652883217e-08	9.43562202677528
DRAM1	0.563212594160768	6.44698778370786	5.88021764645411	9.34790565206888e-09	5.40648870531474e-08	9.42565223352982
TIMP1	0.678282262386245	7.77659558146067	5.87554828947204	9.59155156737677e-09	5.53733675786307e-08	9.40076898768581
RIPPLY2	-0.559823451592519	6.33304972191011	-5.87524744952585	9.6074601153487e-09	5.5424973933486e-08	9.39916635419937
POLE2	-0.555841707406467	5.75712695786517	-5.87395404614784	9.67614973614309e-09	5.57807762063631e-08	9.39227691029906
TMEM17	-0.697758621587468	6.39769841011236	-5.87159018543541	9.80292954107078e-09	5.64298206119185e-08	9.37968879571223
PEG10	-0.507261118427704	7.16097832865169	-5.86399402968281	1.02214042136509e-08	5.86688682851379e-08	9.33926574328899
GRIA1	-0.520064851870579	7.34339008146067	-5.85344495054854	1.08315963241147e-08	6.18587215565691e-08	9.28320022349771
SLC16A2	-0.539988794489376	6.77790101685393	-5.85255934557142	1.08844104574889e-08	6.21157331633874e-08	9.27849725906723
C1orf87	0.526617152173915	5.21375114606742	5.85106265061643	1.09742394738859e-08	6.25610318394822e-08	9.27055046375344
ACTL6A	0.505872986223464	6.69752507022472	5.84684081064478	1.12315433221411e-08	6.39133082428099e-08	9.24814337730128
CDCA5	-0.559346828488369	6.14571509550562	-5.84097708188833	1.15987024566917e-08	6.58377453867529e-08	9.21704423775049
GPR137C	-0.574170110085948	7.0683702752809	-5.83753972639435	1.18193512196118e-08	6.69945763178639e-08	9.19882569844504
FAM163A	-0.590953260237618	5.61880689044944	-5.83702499977077	1.18527428845354e-08	6.71359955764014e-08	9.19609832646013
ARMC12	0.539726087209307	5.62254546348315	5.83640350404233	1.18931836249967e-08	6.73171122973568e-08	9.19280548373341
KIF11	-0.562607627022245	5.50489898314607	-5.83589966453336	1.19260672589149e-08	6.74792243874214e-08	9.19013622613646
SERAC1	-0.517236780080892	6.45157801404494	-5.8191151573478	1.30736898945328e-08	7.36581784529028e-08	9.10132352616586
LHPP	0.529304808392316	8.9813071264045	5.81145753208502	1.36324086851413e-08	7.66973682834003e-08	9.06087459629051
TEAD3	0.546288854903943	5.6156476011236	5.80698882686359	1.39691480306727e-08	7.83977767917603e-08	9.03729046155557
IRX3	0.62858841001011	5.85404168820225	5.79960651076868	1.45432962951567e-08	8.12862397654333e-08	8.99836227648531
SMYD5	-0.548580164560167	6.22091795786517	-5.79622917090929	1.48135768915702e-08	8.2732779291362e-08	8.9805666653927
SLC7A14	-0.539221256951462	7.36490414606742	-5.79373548881885	1.50162784652187e-08	8.37719778987386e-08	8.96743266172516
CCT7	-0.53466878083923	8.62649047752809	-5.79234888982895	1.51301573685699e-08	8.43185539408215e-08	8.96013159180686
PACSIN3	0.616289628538929	6.28111074719101	5.79131458226626	1.52156512782455e-08	8.47356210015739e-08	8.95468643776815
PCBP3	-0.52434233657735	5.85762384550562	-5.76855124441347	1.72211022890524e-08	9.52370069218977e-08	8.83505197016619
WAS	0.510225676061681	7.78107903089888	5.76193404938943	1.78509288414037e-08	9.86515021621004e-08	8.80034809541231
PDE6H	-0.536398549671388	5.29765231179775	-5.75661246083902	1.83736827642925e-08	1.01469939015997e-07	8.77246300824179
NPY	-0.635891985591504	8.19398900561798	-5.73494484155998	2.06605878497121e-08	1.13234545055021e-07	8.65914579421948
NMU	-0.573253358569262	5.32007107865169	-5.73297138429872	2.08821574227783e-08	1.1437008051284e-07	8.64884266101036
FAM19A2	-0.576198630940348	8.03124489606741	-5.73002609721414	2.12171533010856e-08	1.16044987363744e-07	8.6334712291773
TMEM59L	-0.616977380561178	8.09768973314607	-5.71521557377575	2.29827069936564e-08	1.25184916004831e-07	8.55627481407906
CNTN3	-0.563599441860466	8.67741710393258	-5.71325572964224	2.32268097787102e-08	1.26341453327765e-07	8.54607203744675
PLA1A	0.707696804347822	6.15775212640449	5.71173087715127	2.34184795422298e-08	1.27340484485185e-07	8.53813580404786
TMEM176A	0.531130518579374	6.91665111235955	5.69965693971321	2.499154893592e-08	1.35200879532588e-07	8.47535818963807
PSENEN	-0.540501673533878	6.93723257865169	-5.68972292532266	2.63626167398769e-08	1.41990321451995e-07	8.42378996278314
LOC285147	-0.510953856547014	8.56776862359551	-5.67749702675042	2.81508722827269e-08	1.50804858085811e-07	8.36042735903142
PDK4	0.577833963852369	8.68533372752809	5.66172268104375	3.06335376801409e-08	1.63334367013959e-07	8.27884244848648
PRMT7	-0.642944412285138	6.12479089044944	-5.64981536604334	3.26476048559505e-08	1.73491531985931e-07	8.2173833979342
WTIP	0.53723362752781	6.06243219101124	5.63980286459574	3.44405117881208e-08	1.82167056864005e-07	8.16578805285352
GMPR2	-0.50022814951972	7.68588207303371	-5.63932148134129	3.45290855547218e-08	1.8257483568745e-07	8.1633093686384
SMIM24	-0.575317122977757	5.68988938483146	-5.63311334791739	3.5691444643404e-08	1.87897701828432e-07	8.13135900992511
VAMP5	0.545293908493423	6.74740737078652	5.61034846085116	4.02888685201997e-08	2.10303398035371e-07	8.01445089952698
SLC5A11	0.655403542719919	6.33000716011236	5.59672477757937	4.33107999704356e-08	2.25117082852869e-07	7.94467679703755
CDC37	-0.654283503159757	9.02057346348315	-5.5675213169708	5.05506119416256e-08	2.59608486577835e-07	7.79559006260067
STARD3	0.503733269843282	6.8951720505618	5.55273484418266	5.46526125736506e-08	2.79411701377021e-07	7.72035346710159
CYB5D2	-0.502157885995957	7.32481214044944	-5.55083515098334	5.52025457199929e-08	2.81860831356817e-07	7.71069963536164
KHDC1	-0.516518483822042	6.30600055898876	-5.5316753250857	6.10588038145934e-08	3.08985133525647e-07	7.61348893444043
SLC14A1	0.572123501895848	7.41857975280899	5.50275886129822	7.10575412496858e-08	3.55847038279677e-07	7.46731249117921
MYH11	0.59214540192113	6.36744976685393	5.49943506721271	7.23041492954705e-08	3.61520746477352e-07	7.45055168482079
HBQ1	-0.507027306496459	5.47137080898876	-5.49071979935399	7.56747257381258e-08	3.77069709544139e-07	7.40664402619864
PODXL2	-0.581348100353897	6.89129932022472	-5.48857260034225	7.65283197262519e-08	3.81084197008778e-07	7.39583542926685
KCNH1	-0.542183957659253	6.17499235674157	-5.47790306992497	8.09106544543083e-08	4.01398614814652e-07	7.34217996899113
SERPINA3	0.961672482431759	8.70941264044944	5.45624342678056	9.05701698769566e-08	4.46659331357028e-07	7.23352832673467
ZNF165	-0.649299842138528	5.42058898595506	-5.45348796718008	9.18766567506123e-08	4.52414311336994e-07	7.21973217282607
CCDC173	0.501972662790701	5.88295938202247	5.41132712075702	1.1430537345386e-07	5.53938746125424e-07	7.00937574093385
METTL7B	0.58346650315976	6.38767124157303	5.40291529380822	1.19377775148311e-07	5.75888235891383e-07	6.96757162065773
RASSF1	0.582074414054595	6.2755901011236	5.39935078095206	1.21592577106114e-07	5.85684415164366e-07	6.94987377063877
FCGBP	0.554351411653192	7.36144281179775	5.39704775429457	1.23044732617034e-07	5.92499688850717e-07	6.93844448829156
C1orf106	0.561898210060678	6.02002932865169	5.37375568971489	1.3871098510201e-07	6.6252198740164e-07	6.82308527625679
PPIL1	-0.513899211071786	7.32729774157303	-5.36981120208269	1.41549208256859e-07	6.75672316124053e-07	6.80359130721608
EPAS1	0.543495960945398	9.43101787359551	5.36549431768765	1.44720031021242e-07	6.8933822604456e-07	6.78227087816158
SPATC1L	-0.563727537537916	5.68732553089888	-5.34816869302408	1.58154368153407e-07	7.47087979055519e-07	6.69684910551934
RCAN2	-0.510838736223455	9.65280511235955	-5.34128863376647	1.63818555178158e-07	7.70868082872368e-07	6.66299312017728
SYNPR	-0.616845532608703	9.90839771067416	-5.33743402095546	1.67077545501809e-07	7.8457878984537e-07	6.64404124037896
MRPL13	-0.542175692492412	7.13681689606742	-5.32123120408589	1.8147854444837e-07	8.46208223234045e-07	6.56450481751985
VIP	-0.549466398382202	7.16185282303371	-5.3123957385975	1.89831864669522e-07	8.83087396188577e-07	6.52122017635508
BST2	0.67764177717392	7.25276406741573	5.30960261017163	1.9254935886405e-07	8.94943761757074e-07	6.5075495070265
EPHX4	-0.590542667593521	7.86358826966292	-5.29868188988651	2.0354137037223e-07	9.42160177678888e-07	6.45415812959912
PNOC	-0.54027768718402	6.12468880617978	-5.29037531449254	2.12307540861616e-07	9.80473704240417e-07	6.41361017886866
PTGR2	0.542445573811928	6.46651616292135	5.28920377826849	2.13573004896077e-07	9.85745398395854e-07	6.40789578315538
MYH3	0.600816807760362	5.59794297752809	5.26560120680336	2.40683795785591e-07	1.10192163844842e-06	6.29300021583433
SDR16C5	-0.512191488877653	6.38014297752809	-5.2546739690384	2.54338772339517e-07	1.15909976334098e-06	6.23995616492076
ZIC3	0.541021450581392	5.65705998876405	5.23244511793218	2.84474095089047e-07	1.28611724911634e-06	6.13234212434979
MICB	0.508400176820025	6.52801575280899	5.17632716565827	3.76773702512545e-07	1.67437433318302e-06	5.86240733208561
TMEM52B	-0.518706628286149	5.56237882303371	-5.16136137224996	4.0592776469379e-07	1.79390972421638e-06	5.79084268722751
IFIT1	-0.503929462714862	7.83956008707865	-5.14512382675533	4.40030515807033e-07	1.93227094254855e-06	5.7133985451679
TSPAN13	-0.583582214737115	10.5339494466292	-5.13157436398623	4.70597375341522e-07	2.05740826135429e-06	5.64893608507695
IFITM2	0.57580548243175	10.0291885140449	5.11353260062013	5.14506518957097e-07	2.23219481287851e-06	5.56332889401261
TGFBI	0.777215691228509	6.47827088764045	5.10496183529667	5.36731120379041e-07	2.32101915976853e-06	5.52275229522907
PAPLN	0.51152909921638	7.57330947191011	5.0710086096959	6.34265464316771e-07	2.71767031518271e-06	5.36258584851053
COLEC12	0.509426316860457	8.06080855337079	5.06725103222412	6.46059234693755e-07	2.76671301233284e-06	5.34491719055376
CHAC2	-0.502246574696665	5.62279052808989	-5.06673496215126	6.47695488058334e-07	2.77073607788268e-06	5.34249144208929
NUPL2	-0.501332535894838	7.27434819101124	-5.05181256296393	6.96781578395269e-07	2.96953671071189e-06	5.27244238900968
SLC17A6	-0.658447966253787	8.54494981179775	-5.05001495172308	7.02932156622246e-07	2.99494667856331e-06	5.26401608434392
PLGRKT	-0.515828081648126	6.36123039606742	-5.02341181034237	8.00332997319282e-07	3.37826335519193e-06	5.13961789730661
CTXN1	-0.529870349595551	9.17788228651685	-5.01105374348189	8.499029677739e-07	3.56856037551317e-06	5.0820246854311
JAZF1-AS1	-0.537876578488371	5.84224632865169	-5.01073412047962	8.51223614366445e-07	3.57221941596261e-06	5.08053675710003
ZMAT4	-0.623252899519721	7.16389799719101	-5.000070813948	8.96438573624483e-07	3.74320176253542e-06	5.03094355464232
OLFM4	-0.551905558265923	5.88342816853933	-4.98325489954007	9.72496720868255e-07	4.03958222653685e-06	4.95292227270416
TRIM47	0.503227535136504	6.77398550842697	4.97944187157982	9.90591224435822e-07	4.10616456206717e-06	4.93526265523204
OLFML2A	0.520525740267948	6.49319825842697	4.97876245452853	9.93849336138912e-07	4.11752375391753e-06	4.93211724486938
SRGN	0.558179203993932	8.37738523876405	4.94629582492573	1.16220996573878e-06	4.74459689555321e-06	4.78224636405424
SATB2	-0.520225666329623	8.59232020224719	-4.92170546820475	1.30774381802866e-06	5.28446784190695e-06	4.66930254204128
DNAAF2	-0.500263540192113	6.01861918820225	-4.92003621347095	1.31823668564021e-06	5.3214605292151e-06	4.66165343848965
S100A4	0.538543696663295	5.59140907865169	4.88486831185787	1.55917208422413e-06	6.22924692277939e-06	4.50102901162734
HPR	0.524640360338723	5.85064774157303	4.86877893940811	1.68308352738519e-06	6.69905993570105e-06	4.42787909084036
SLC47A2	0.50772313953489	5.43592231179775	4.84993154519268	1.84033966039241e-06	7.28305605835813e-06	4.34245868795674
P2RY14	0.552533341127405	6.50479496629213	4.80178828332226	2.30906644826255e-06	8.9662358055703e-06	4.12558264252486
SMPX	-0.574916256193126	5.99130728370787	-4.78765852359472	2.46721000741322e-06	9.51988723141854e-06	4.06229157998686
HSPB1	0.56299438270981	10.1706965758427	4.77393415821165	2.63078144560015e-06	1.01020229097708e-05	4.00097344032671
GJA1	0.514218304853388	11.9774428286517	4.75384388572922	2.88920218424907e-06	1.10250550242243e-05	3.91149295124281
SEMA5B	-0.501470389534886	6.99185494662921	-4.70753334738262	3.58138830886143e-06	1.34344294935002e-05	3.70649703319863
TMEM151A	-0.528825965116273	6.62857768539326	-4.70030614358798	3.702891024457e-06	1.38275861269977e-05	3.67466525544756
PLA2G4A	-0.509243129297267	5.73232591853933	-4.68792690512392	3.92028507860797e-06	1.45887071069864e-05	3.62024206805194
PYGM	0.50797818149646	6.26145490449438	4.64950833634277	4.67599536437728e-06	1.72236466582725e-05	3.45215005109988
GPR83	-0.509428713473207	7.36138503932584	-4.64921872369344	4.6821922448309e-06	1.72367834098875e-05	3.45088756540728
VCAM1	0.510825907103134	6.21326355337079	4.64294267798664	4.81843829176508e-06	1.76950498800563e-05	3.42354600713905
NTSR2	-0.530187100101113	6.12602149719101	-4.63959356882095	4.89269589956229e-06	1.79511714607931e-05	3.40896902427268
ADIRF	0.587831625379174	8.79679983146067	4.6299911943498	5.11175474961177e-06	1.87074227548493e-05	3.36722642574991
SLC39A12	0.537977984074827	8.76319503089888	4.61077971973796	5.57867296062423e-06	2.025771539697e-05	3.28394227372109
IFITM3	0.58420828551567	9.76152072191011	4.5728922803052	6.62245241387517e-06	2.37069785376288e-05	3.12059695654218
TUBB4A	-0.527753742795753	9.06343704213483	-4.48842928912076	9.66664775107113e-06	3.34963033727203e-05	2.76077073003504
ARC	-0.504016148255808	6.25407229494382	-4.48389876451349	9.86316043835036e-06	3.41177831169992e-05	2.74163910071955
COL24A1	-0.531303672396359	7.46337458426966	-4.47282734523534	1.03596396691686e-05	3.57186362319806e-05	2.69495904224202
RPPH1	0.519988315091005	5.8994656741573	4.46214182539831	1.08614819554293e-05	3.72806491976952e-05	2.65000387966832
ACTA2	0.529312916835183	8.16722415449438	4.37659320020861	1.5809720071232e-05	5.26163627815328e-05	2.29356522995757
COL5A2	-0.567806674924163	8.18133848595506	-4.36959688408339	1.62983505984854e-05	5.41180096594804e-05	2.26468895066866
THEMIS	-0.504063659757334	6.11928308146067	-4.31538128427489	2.06062286182054e-05	6.75060898398675e-05	2.04233078416825
CCL2	0.505709181370069	6.07992883146067	3.90380520729878	0.00011301667743125	0.000323354965739168	0.4365993820381
RPS4Y1	-0.521859754423671	7.86986313483146	-2.2169160895685	0.027252222278319	0.0468388367556369	-4.55611567310791
