# Supplementary material for: Identification and Exploration of Immunity‐Related Genes and Natural Products for Alzheimer's Disease Based on Bioinformatics, Molecular Docking, and Molecular Dynamics
Source: Immun Inflamm Dis. 2025 Apr 7;13(4):e70166. doi: 10.1002/iid3.70166 (PMC11973734; doi:10.1002/iid3.70166)
Supplement: Supplementary file 1 — Supporting information. [file IID3-13-e70166-s001.zip › Supplementary materials/S1-DEGS/3.mergediff-train/diffexp.txt]

#group	group1	group1	group1	group1	group1	group1	group1	group1	group1	group1	group1	group1	group1	group1	group1	group1	group1	group1	group1	group1	group1	group1	group1	group1	group1	group1	group1	group1	group1	group1	group1	group1	group1	group1	group1	group1	group1	group1	group1	group1	group1	group1	group1	group1	group1	group1	group1	group1	group1
Gene.Symbol	GSM3895951_con	GSM3895952_con	GSM3895953_con	GSM3895954_con	GSM3895955_con	GSM3895956_con	GSM3895957_con	GSM3895958_con	GSM3895959_con	GSM3895960_con	GSM3895961_con	GSM3895962_con	GSM3895963_con	GSM3895964_con	GSM3895965_con	GSM3895966_con	GSM3895967_con	GSM3895968_con	GSM3895969_con	GSM3895970_con	GSM3895971_con	GSM3895972_con	GSM3895973_con	GSM3895974_con	GSM3895975_con	GSM3895976_con	GSM3895977_con	GSM3895978_con	GSM3895979_con	GSM3895980_con	GSM3895981_con	GSM3895982_con	GSM3895983_con	GSM3895984_con	GSM3895985_con	GSM3895986_con	GSM3895987_con	GSM3895988_con	GSM3895989_con	GSM3895990_con	GSM3895991_con	GSM3895992_con	GSM3895993_con	GSM3895994_con	GSM3895995_con	GSM3895996_con	GSM3895997_con	GSM3895998_con	GSM3895999_con
NFKBIA	9.931064	10.769256	9.892493	8.788268	8.486542	9.982907	9.432545	9.69181	8.974534	8.536779	8.178294	9.994186	10.084637	10.227881	8.659219	9.254779	8.641902	9.157649	9.321565	8.461583	8.648063	9.143674	10.847112	9.040468	8.873899	9.091648	9.505661	8.261793	9.262545	8.770047	10.241513	9.402882	9.360278	9.246712	8.8973	10.428651	11.023528	9.835806	10.435116	9.043318	9.141549	9.661303	9.191325	9.27971	9.855728	9.58669	8.850085	8.942871	9.104501
NIPBL	7.982296	7.870963	8.115451	7.519989	7.159342	7.671536	7.724749	7.787702	7.486997	7.538312	7.234375	7.194309	7.134044	7.447661	7.213679	6.914649	7.272074	7.365857	7.053003	6.554035	6.611612	7.479628	8.138665	7.735583	7.506095	7.763041	8.091621	7.427313	7.428035	7.408407	7.236046	6.94853	7.7238	7.124729	6.74437	7.433414	7.773675	7.37962	7.11018	7.35813	7.143167	7.221504	7.271354	7.359579	7.86084	7.401205	7.537763	7.072849	6.972965
CTDSP2	8.972545	9.513244	9.580996	8.364231	8.212885	9.266389	9.071313	8.750634	8.602207	8.438146	8.276149	9.078253	9.276679	9.705208	8.803369	8.709595	9.030194	9.385864	8.781898	8.123099	8.056971	8.94022	9.914047	8.982676	8.704773	8.972545	9.170393	8.193411	8.874355	8.523748	9.623469	7.964046	9.104209	8.731198	7.921032	9.258222	9.376352	8.992927	8.844867	8.538855	8.425501	8.863502	8.173935	8.378622	9.7822	8.75295	8.70447	8.412525	8.264944
EZR	8.774781	10.95565	9.736124	9.032441	8.384098	9.232315	8.464278	8.308914	8.060906	8.387737	8.599042	9.614362	9.637365	9.225584	8.667117	8.465492	8.839282	8.689637	8.154034	7.023242	7.637161	8.376355	10.135438	8.244482	7.958565	8.579868	9.232285	8.194975	8.566421	8.655043	9.874256	8.569154	9.088548	8.771655	7.917489	8.382908	10.549311	9.002573	8.83755	8.510392	8.699265	8.614207	7.882877	8.430797	9.638605	8.459753	8.299939	7.684128	7.819938
NDUFAB1	10.589931	10.03427	10.467345	11.210464	11.523433	10.493085	10.935178	11.074983	11.505421	11.25393	11.225881	11.028564	10.870578	10.415367	11.098353	11.037168	10.665766	10.807166	11.266336	11.905246	11.404944	10.999328	9.734667	11.080948	11.080948	10.704124	10.960424	11.282138	10.814951	11.109917	10.100996	11.259875	10.447084	10.966661	11.614595	10.792405	10.062629	10.375195	10.723431	10.699483	11.241861	10.799108	11.457771	11.263119	10.388884	11.17821	11.256957	11.651114	11.651114
SORBS1	8.358319	8.719328	8.91192	7.985658	7.759456	8.444286	8.145671	7.972474	7.778516	8.053369	7.535529	7.865797	8.118781	8.062432	7.622671	7.917405	7.927168	8.137469	7.632331	7.309847	7.48614	8.183537	8.483753	8.17578	8.049061	8.314183	8.072088	7.637984	8.066515	7.884853	8.481457	7.872649	8.507177	7.944286	7.653503	8.771837	8.468621	8.090165	8.223113	8.078309	7.800254	7.948737	8.024108	8.15656	8.737463	7.927359	8.066321	7.78488	7.767719
ITPKB	8.133092	9.426337	8.348222	7.348306	6.51468	8.269513	7.129895	7.78314	6.992609	6.614867	6.987925	8.699427	8.739293	8.554397	7.932437	8.088708	8.753468	8.793803	7.796822	6.601889	7.212597	8.279275	9.361333	7.391651	7.400948	7.867683	8.227286	7.482296	8.123667	7.814934	9.555471	7.157407	9.194551	7.685108	7.392149	8.869809	10.249191	8.665879	8.765636	7.734042	7.470447	8.211956	7.194517	6.707425	9.255087	7.92587	7.896464	7.781589	7.397646
RHOQ	8.071777	9.186059	8.43582	7.982691	8.187165	8.642194	8.319857	8.041711	7.963521	8.137807	8.064766	8.682724	8.706004	8.528974	8.069036	8.136648	7.895805	7.872756	7.934936	7.589311	8.234686	8.247064	8.983659	8.544116	8.309371	8.121533	8.697038	8.188293	8.370575	8.304751	8.426609	8.47621	8.692664	8.074764	8.151903	8.65355	9.844869	8.450999	8.756427	8.23879	8.251899	8.535017	8.262297	8.283975	9.001444	8.373266	7.996957	8.077671	8.262063
ATXN10	8.366188	9.36658	8.147206	8.445615	8.764223	7.976327	8.219689	8.216692	8.497505	8.637911	8.822626	9.154133	9.519913	9.252623	9.246488	9.337266	9.4642	9.123074	9.073472	9.661746	10.105357	8.026342	8.300427	8.119929	8.48723	8.010784	7.747927	8.38993	8.063483	8.000313	8.241858	8.525199	8.534041	8.382562	8.678084	7.771523	7.786374	8.054547	8.284687	8.130293	8.211158	8.081054	8.428242	8.771092	8.327412	8.210081	8.456398	8.293593	8.585494
BCL6	9.692947	11.03168	11.009671	8.880435	8.353081	10.462429	9.690503	10.086192	8.962743	8.795357	8.392321	10.584222	10.506144	10.630678	8.62931	9.253334	10.049091	10.396307	9.342639	8.474924	8.80195	9.444295	10.502076	9.173759	9.001747	9.333142	9.625366	8.291148	9.400866	9.207452	10.534933	9.269846	9.702105	9.021293	8.972467	11.194909	11.295061	9.14446	10.290305	9.547792	8.961907	9.606529	8.728529	9.84006	10.232818	9.368141	9.127844	9.672263	9.387169
ACACB	8.944874	8.637808	8.413901	7.75691	7.309873	7.391572	7.639441	8.105478	7.626004	7.471491	7.428585	8.173523	8.123467	8.472232	7.736522	8.488089	7.623679	7.33342	8.06772	6.591947	6.021081	7.741722	9.592265	7.438932	8.130653	7.74751	7.923046	7.454861	8.293278	7.807916	9.140698	7.799906	8.811752	8.10569	7.029673	7.182119	9.52153	8.386984	8.84816	7.755495	7.837612	8.618609	7.634071	7.562966	9.025374	7.663309	7.709665	6.899439	7.128665
PSMD1	9.168178	8.400898	8.768655	9.477095	9.949832	8.891148	8.989727	9.838873	9.825372	9.451188	9.836978	9.139399	8.937544	8.824152	9.549231	9.484789	9.358553	9.257714	9.601392	10.584893	10.317188	9.136847	9.137231	9.278444	9.827129	9.461318	9.05356	9.893024	9.345111	9.839298	9.467823	9.752334	9.389175	9.554966	10.102521	8.589865	9.628632	8.980775	9.442236	10.155666	9.594943	9.09562	9.489044	10.02183	8.831433	9.413994	9.72842	9.778386	9.70796
BRE	7.646337	7.019132	7.637916	7.984151	8.214031	7.465234	7.661803	7.946269	8.04591	7.948943	8.188447	7.465894	7.053604	6.871089	7.909815	7.799175	7.62648	7.729506	7.904001	8.705605	8.340457	8.014516	7.233145	7.702914	7.991863	7.871279	7.312443	8.098572	8.209229	8.142904	7.615626	8.493285	7.300547	7.920284	8.419137	7.611526	7.299569	7.835581	7.996927	8.286245	8.155499	7.82502	8.233961	7.923367	7.34777	7.845752	8.17943	8.244426	8.441492
MAP4K4	8.302662	8.559562	8.634656	7.754578	7.732672	8.693346	7.916505	8.710559	8.138801	7.840277	8.095957	7.748041	8.331013	9.33058	8.718802	8.343537	8.81785	8.838739	8.294932	7.937429	7.757708	7.843566	9.491195	7.834908	8.272804	8.15713	9.177818	8.371876	8.133195	8.284327	9.797263	7.937227	8.902109	8.404999	7.565007	8.343851	8.754789	9.874953	8.562318	8.667333	8.55602	9.095012	8.138781	7.616389	9.163869	8.581184	7.94502	8.007425	7.891286
BBX	8.538536	8.424474	8.93605	8.326824	8.036086	8.403147	8.871213	8.790941	8.587618	8.28056	8.315118	8.03252	8.330478	9.280876	8.216448	8.659653	8.537071	8.664192	7.924151	7.692794	7.974492	8.95098	9.666564	8.980131	9.09539	8.869084	9.161431	8.355687	8.66559	8.645672	9.577745	8.737656	10.009137	8.590707	8.226334	9.308775	8.745885	9.58522	8.63879	8.403147	8.629275	9.16102	8.652417	7.634501	9.365911	8.716275	8.620263	8.032773	8.322231
ZNF160	8.327319	9.379467	8.840322	8.291637	7.661414	8.302967	8.472401	7.92165	7.4442	8.210133	7.302751	7.619252	7.649384	7.67304	7.467242	7.606705	7.098647	7.450114	7.273839	6.415479	7.13004	7.548458	9.603268	8.34872	8.506153	8.406108	8.212453	7.685998	7.788158	7.941709	7.384664	7.050186	10.132836	7.499241	6.894659	7.524743	8.286078	8.068131	6.551696	7.355522	7.561098	7.103464	7.689595	8.545107	8.239271	8.013076	7.941842	7.624682	7.660045
ATP5B	11.900835	11.542132	12.008889	12.346573	13.155969	12.273531	12.865699	12.319889	13.419391	12.848592	12.549138	12.216652	12.084138	11.881112	12.444617	12.262081	12.431366	12.127197	12.216652	12.629977	12.68451	12.510876	11.137516	12.670394	12.40519	12.262081	12.171028	12.72751	12.308778	12.522904	11.274472	12.239265	11.237936	12.284286	12.742124	11.648285	11.382368	11.406091	11.900835	12.008889	12.358073	11.598442	12.382611	12.284286	11.397924	12.216652	12.193223	12.603379	12.68451
TUBB	8.377096	8.021634	8.476925	9.217006	9.30484	8.811166	8.694176	9.047222	9.052416	8.809154	9.120142	9.315162	8.605591	8.458466	9.324119	8.980205	9.028778	8.903528	9.229634	10.327794	10.033377	9.087325	8.206889	8.779354	9.172276	9.19397	8.941213	9.408148	9.375839	9.392527	9.637745	9.712108	8.644521	9.565783	9.864583	9.384497	9.530704	8.956082	9.367814	10.26872	9.474372	9.245659	9.446275	8.847622	8.627296	9.472732	9.612663	9.987431	9.65076
PCYOX1L	7.851055	5.897092	6.643662	8.41393	8.478551	7.86858	7.666361	8.028552	8.456452	8.220163	8.485394	6.519938	6.541836	6.471756	8.127337	7.305422	7.33796	7.416333	7.989218	7.587092	7.300795	8.17365	6.436981	7.463585	7.860614	7.864959	7.044168	8.253589	7.709029	8.420651	6.545308	8.242748	7.020834	7.941281	8.704868	6.855245	6.168689	7.591586	7.318876	7.253655	7.996499	7.508406	8.236605	8.206927	6.59128	8.059717	8.226374	8.155006	8.707093
NFIA	8.804234	10.130874	9.016916	8.42526	8.167804	9.131358	9.019106	8.618221	8.572008	8.406519	8.571953	7.793476	8.359671	8.603751	8.37042	8.498278	8.431882	8.636753	8.147926	7.553339	7.47437	9.231025	10.561786	8.885729	8.860166	9.131355	9.233368	8.472025	9.118016	8.99149	9.63355	9.098531	10.216878	9.01945	8.215496	9.285348	9.902347	9.651203	9.112288	8.847584	8.614536	8.961169	8.949334	8.229124	10.165768	8.906455	8.891623	8.292834	8.205662
SRGAP1	6.956591	8.202383	7.219954	7.041679	6.38351	7.275342	7.108473	6.928675	6.365389	6.4469	6.679009	6.682732	6.60152	6.753519	6.591395	6.767055	6.227679	6.28423	6.260242	6.262676	6.143724	7.13555	8.237848	7.375574	6.996265	7.101377	7.351114	6.578428	6.948035	7.009444	7.433741	7.009292	8.104542	6.951065	6.82294	7.38922	7.103748	6.952502	7.080276	6.499416	6.551052	6.792386	6.902919	6.284612	8.471184	6.960949	6.830928	6.374368	6.380187
PSD2	8.763944	10.510353	9.717821	9.258974	9.30294	9.929203	8.81492	8.780598	9.037135	9.355551	9.401663	9.567128	10.298557	9.403005	9.834199	10.075275	9.952062	9.722358	9.529905	8.992738	9.459433	9.770195	10.854055	9.106919	9.090912	9.304895	10.315044	9.640595	9.22447	10.187353	10.242729	10.088717	10.523166	9.984331	9.43985	9.478059	11.152437	10.442573	10.962959	10.053343	9.714823	9.453877	8.984068	8.998084	10.609201	9.69149	9.685434	8.882749	9.514186
ITGB5	6.835821	8.220749	7.449063	6.642075	6.667767	7.65796	7.155762	6.797995	6.686959	6.794004	6.865049	7.479349	7.507493	7.611695	7.301133	7.183035	7.268923	7.162075	6.946776	6.492081	6.435244	7.01129	8.819301	7.372463	7.135091	7.386652	7.583934	6.781711	7.272555	6.951108	8.248714	7.147693	8.259803	7.539509	6.771196	7.059011	8.238433	7.766983	7.305292	7.013831	7.141677	7.503708	6.759167	6.811294	8.732216	6.967308	7.006143	6.500457	6.468829
ADCYAP1	7.506977	5.030664	6.532807	8.727752	7.869264	7.275812	7.450594	8.003164	8.392611	8.109607	7.583619	5.845898	6.894547	5.308211	6.293275	6.627808	5.809191	6.049845	6.032765	7.866984	6.38852	7.440034	5.010557	7.643712	6.966725	7.548547	7.131245	7.692097	7.151175	8.14286	5.06196	7.724204	4.726454	6.871544	7.919976	6.604845	5.521024	6.059781	6.965388	6.942793	7.56687	6.392487	7.228399	8.895838	5.115867	6.166416	7.302476	7.36119	7.31101
NME1	8.754616	7.235933	8.092443	9.465121	9.64876	8.618211	9.143624	9.155309	9.757212	9.58836	9.677437	9.020131	8.2991	7.2849	8.957046	9.164534	8.228414	8.432198	8.658843	8.792483	8.624011	9.76026	7.401108	9.286428	9.168996	9.009189	9.202745	9.851525	9.215986	9.702107	8.149283	9.348266	8.375295	8.97261	9.232437	9.006832	7.835951	8.046446	8.934442	8.970389	9.254903	8.81664	9.249414	8.967913	7.905179	8.916783	9.616455	9.360237	9.456933
NACC2	8.06257	10.199351	8.356477	7.715125	7.489425	8.660954	8.456082	8.045618	7.595724	7.826029	7.590771	8.251913	8.606002	9.214087	8.120683	7.913637	8.149186	8.174479	7.992282	7.194025	7.097937	7.805141	9.3089	8.236542	8.187964	8.058057	8.518519	7.568596	8.088662	7.898788	8.970983	7.913171	9.206923	8.030052	7.628526	8.83349	9.244816	8.218401	8.52761	8.065682	7.968567	8.309391	7.578392	7.988316	9.240438	8.265625	7.706472	7.823096	7.892775
KLF15	8.253861	9.370557	8.675192	6.99226	6.655694	6.964061	7.87825	7.446531	7.036482	6.829458	6.547118	8.327877	8.756117	9.681328	7.931664	8.667937	8.006171	8.117376	7.843609	7.631783	7.429415	7.323155	9.340879	7.799409	7.428225	7.012347	7.861804	6.764828	7.41293	7.016197	8.185698	7.773494	9.121688	7.800111	6.810514	8.130672	8.829147	7.80493	8.119555	7.60548	7.341242	7.439158	6.913874	6.643508	9.117373	7.714888	6.915907	6.764252	6.890535
SRRM2	10.957655	10.076567	10.710118	9.69289	8.570644	10.158849	9.631866	10.785961	8.516466	8.521406	8.588324	11.003088	11.118549	12.140141	10.120842	10.13083	10.588684	10.475077	10.66355	8.998544	10.119065	9.401893	9.809793	9.655876	9.689547	9.71494	10.404593	9.049198	9.63794	9.758965	9.052099	8.907245	10.511129	9.894115	9.198419	10.102778	10.34014	9.993781	9.484078	8.482804	9.755798	10.21637	8.946247	9.2176	9.599072	9.866267	9.523303	9.500854	8.912493
HSD17B7	10.10841	10.491207	10.427891	9.819856	9.608808	10.236826	9.768999	9.648696	9.910979	9.378295	9.573443	9.973227	9.988504	10.10841	9.760952	9.640514	9.509326	9.61502	9.289563	9.07134	9.437206	10.424557	10.699146	10.062059	10.635464	10.925025	9.920451	9.446263	9.587525	10.166111	9.272308	9.342171	11.277803	9.643426	9.53773	10.049134	10.265343	9.960089	9.636527	9.64436	9.524529	9.520791	9.964906	10.975372	10.262277	10.176504	10.970798	9.723226	9.886371
CSRNP1	8.250378	9.86692	8.54319	8.094955	7.514031	9.543779	7.465413	8.217918	7.462911	7.344774	7.273894	7.772815	7.881353	8.211166	7.289266	7.337014	7.531864	7.679754	7.269493	6.653097	6.578645	7.897581	9.198757	7.414266	7.237319	7.705879	7.566779	6.976492	7.645579	7.493892	7.80499	7.528398	8.196382	7.410075	7.761224	7.623087	8.35334	7.536842	7.947012	6.99963	6.878734	7.560774	6.941369	9.982204	8.058914	7.494101	7.72741	7.882676	8.148256
TNPO1	8.301002	8.593227	8.206903	8.193703	8.315075	8.40917	8.335467	8.182323	8.607834	8.520253	8.246647	7.93221	7.811289	7.737637	7.362976	7.370345	7.591053	7.388461	7.283841	7.203959	7.118291	8.739862	8.99062	8.700763	8.45449	8.485004	8.640572	7.988706	8.57485	8.687865	8.62082	8.245969	9.248338	7.904097	7.631587	8.956522	9.504682	8.448909	8.513307	8.390134	7.931751	8.28101	8.395626	8.705508	8.405024	8.043266	8.430997	8.004288	8.015882
ERLEC1	9.393447	8.017659	9.254891	9.988327	10.207153	9.405094	9.673309	9.97654	10.428855	10.370327	10.169757	9.303217	8.799607	8.856109	9.284487	9.593752	9.189216	9.431181	9.728355	10.108565	9.92792	9.842549	8.391737	9.720013	9.775311	9.608442	9.150744	9.917106	9.709924	9.903966	8.406421	9.986595	8.957576	9.410009	10.241092	8.806648	8.825	8.970704	9.46062	9.799309	9.830737	9.212543	9.778723	10.080384	8.415359	9.509749	9.987585	9.978976	10.239093
TNS1	7.496881	9.802833	7.767837	6.724726	6.657205	7.249456	7.025177	7.109939	6.736507	6.727849	6.568419	7.314436	7.127017	7.027386	6.682576	6.653531	6.853619	7.085146	6.71767	6.640098	6.322383	6.882632	8.99831	6.821025	6.83093	7.059203	7.071371	6.959711	6.892576	6.565399	7.790965	6.682107	7.774434	6.713326	6.40939	7.138898	7.831874	6.784669	7.39115	6.862969	6.74343	6.690911	6.624201	6.727887	7.599093	6.91459	6.571101	6.680375	6.579551
ATP6V1G2	9.026666	7.684501	8.841768	9.900319	10.471482	9.241611	9.965991	9.591091	10.223682	10.311882	10.406472	9.621357	9.385721	8.605801	9.608942	9.728264	9.280834	9.385937	10.105311	10.863473	10.723409	9.8779	8.337048	10.014805	10.308263	9.936595	9.637163	10.424079	10.232258	10.272197	8.396293	10.61881	8.681713	9.726958	10.781716	9.569103	8.204337	9.208034	9.946027	10.16075	10.173099	9.851303	10.427759	9.975107	8.542864	9.865382	10.3917	10.730677	10.724888
GFAP	10.954189	12.265706	12.65907	10.340868	9.67663	11.659607	10.108643	10.773328	10.224379	9.461599	10.692195	11.765652	10.967838	11.614522	11.878746	12.307963	12.927282	12.625271	11.636715	9.74312	10.806122	11.820962	12.783078	11.341427	11.062382	11.290984	11.416417	11.265868	11.563782	11.303434	12.893806	11.210337	10.381206	11.829117	10.994158	12.087601	12.176954	12.730479	12.975909	12.617677	11.145358	12.673234	10.694431	9.415387	12.853992	12.556359	11.475897	11.287833	10.311305
SLC5A3	8.303135	10.446292	9.089767	7.859661	7.328277	7.862687	7.844492	7.749435	7.236778	7.39749	7.217436	8.509095	8.371879	8.030418	7.099252	7.398934	7.014635	7.168943	7.160714	7.001192	7.161535	7.669662	8.473165	8.119013	7.695365	7.808769	8.619901	7.577427	7.693706	7.402986	7.858157	7.456765	8.622316	7.55687	7.0771	8.261739	8.79043	7.532273	7.854725	7.302432	7.264701	7.306835	7.724795	7.3541	8.706794	7.729003	7.543247	7.336047	7.223187
MAFF	6.349368	9.875789	7.825581	6.444372	6.355809	7.70764	6.961583	7.036106	6.63066	6.073764	6.080423	9.744579	7.615073	7.528236	6.136293	6.167071	7.221641	7.988257	6.456631	6.846796	6.742486	7.002387	8.506562	7.200608	7.210803	7.830811	7.237795	6.304054	6.95962	7.252093	9.208415	6.540262	8.163605	6.597247	6.812366	9.646308	9.181109	6.769301	7.409498	6.54812	6.249258	6.81492	6.991786	9.033931	7.185851	6.722989	7.736193	7.163228	7.468921
FYCO1	6.843282	7.076164	6.85223	6.573629	6.342089	6.96325	6.832949	6.609531	6.403791	6.422136	6.567535	6.133745	6.503098	6.69474	6.814323	6.389953	6.526129	6.643042	6.269655	5.478267	5.373343	6.595	7.965519	6.763246	6.549411	6.846025	7.162738	6.459885	6.917608	6.577831	7.53228	6.418678	8.067282	6.895736	6.169481	7.142152	7.768606	7.144755	6.913846	7.1028	6.775037	6.88814	6.402477	6.49722	7.88083	6.742022	6.593822	6.044578	6.030419
ATP6V1E1	12.220687	9.767091	11.637155	12.41039	12.078606	11.335502	11.511359	12.386169	12.054565	11.735268	12.221819	11.603907	11.229992	11.271182	11.643023	11.809088	11.772707	11.763223	11.799621	12.687667	12.756405	11.56324	9.589309	11.362817	11.583942	11.689877	11.277887	12.025576	11.592807	11.915639	10.312194	11.709782	9.795528	11.469313	12.052151	10.917002	10.1607	10.915634	11.198457	11.811129	11.685776	11.156637	11.798319	12.246259	9.917632	11.645591	11.802044	11.926787	11.753246
NRN1	8.581264	7.646892	8.509401	9.016222	9.277678	8.389374	8.849242	9.103551	9.257	9.229337	9.395583	8.697549	8.101525	7.320708	8.597319	8.928699	7.972601	8.270012	8.606489	9.062151	8.335177	8.792433	7.622452	8.893831	8.579921	8.527581	8.912435	9.56997	8.5835	9.11265	7.581741	9.105158	7.313881	9.082261	9.145053	8.493927	8.555695	8.254495	8.841443	9.239135	9.182543	8.920063	9.199084	9.958266	7.755585	8.708541	9.099119	9.423218	9.223756
SLC7A2	6.040715	8.284133	7.025704	5.850344	5.389406	7.156404	6.822874	6.704381	5.496892	5.395487	5.788257	8.081184	8.131307	7.240394	6.012584	6.922352	6.703221	6.879796	6.349651	5.089417	5.702008	6.741879	7.106088	6.215484	5.71923	5.949126	6.702421	5.616304	6.559701	6.466933	8.88625	6.422262	6.425588	6.024805	6.11606	7.513523	8.805121	7.309321	8.136791	6.48233	6.666459	6.397748	5.504241	6.960591	7.395563	6.673043	6.623432	6.723327	5.905767
UQCRC2	8.25931	8.102247	8.290131	9.045547	9.90633	8.972147	9.383349	9.121594	9.891292	9.655744	9.790737	9.101563	8.85163	8.763317	9.573857	9.397227	9.399871	9.046957	9.443784	9.524403	9.461452	9.210867	8.711219	9.251492	9.519489	9.059147	9.129039	9.851404	9.257318	9.72153	8.956138	9.649928	9.071393	9.378717	10.059668	8.710844	8.763684	9.065725	9.260029	9.262795	9.474209	9.277087	9.67842	9.775981	9.144023	9.439628	9.651746	9.983168	10.073742
SCRIB	8.148155	8.679716	7.857276	7.646415	6.863881	7.604277	7.178487	7.271157	6.85414	6.818359	7.359735	7.305201	7.526909	7.744593	7.185952	7.83183	7.336408	7.051209	7.099115	6.072446	6.163582	7.266091	8.232678	7.336415	7.305636	7.54262	7.859559	7.365458	7.684996	7.229927	8.697409	7.211457	9.15595	7.411166	6.646827	7.632194	8.456915	7.907073	7.460577	7.325428	7.189167	7.655774	6.983544	7.321508	8.516706	7.679855	7.274723	6.974376	6.905142
NOTCH2NL	8.500005	8.695723	7.745282	7.996139	7.815866	8.22204	7.522704	7.442414	8.056338	8.040312	7.701206	7.639583	7.36073	7.260375	7.459088	7.571702	7.324919	7.319309	7.428412	7.354792	6.880998	8.415055	9.88807	8.154465	8.122635	8.207301	7.990174	7.904864	8.072546	8.055783	8.155082	8.47185	9.283235	7.914011	7.940072	8.383708	8.09064	8.092486	8.385932	7.65224	8.252468	7.700954	8.270163	8.225937	9.494406	8.340876	7.897115	7.919275	8.362401
CDK2AP1	10.460639	11.920623	11.31519	11.107791	11.74217	12.122064	11.82641	10.635526	10.872281	11.008715	11.450563	12.693147	12.78854	11.960375	11.529611	12.017373	11.903367	11.496884	11.563989	10.846481	11.071447	11.912321	11.880893	11.72068	11.405923	11.37712	12.557688	11.394727	12.025665	11.280974	12.074697	11.798183	11.503453	11.602564	10.719872	11.84956	13.841123	11.880893	12.30501	11.586342	11.292255	11.734441	10.938324	10.341789	12.42815	11.960375	11.470313	10.933074	10.826554
ITPRIPL2	7.312178	8.80279	7.635458	7.203936	6.756487	7.90346	6.583279	6.9624	6.860789	6.772192	6.519361	6.567098	7.547665	7.336552	6.494453	6.901109	6.610695	6.961631	6.440217	6.615803	6.686775	7.538859	8.771407	7.253621	6.882747	7.621202	7.537455	6.846428	6.971604	7.229562	7.940847	6.912682	7.7953	6.77432	6.593895	7.989226	6.591344	7.288795	7.028456	6.308984	6.695644	6.635639	7.359838	7.177012	8.141935	6.737924	7.133118	7.180743	6.758153
UBXN2A	9.72164	11.045983	9.968882	8.919405	8.380492	9.3501	8.840053	8.959961	8.474067	8.464113	8.535925	8.801128	9.090354	8.97818	8.299136	8.64665	8.404122	8.576341	8.437082	7.635395	7.934414	8.488578	10.491576	8.829822	8.969034	8.935765	9.186354	8.586543	8.622596	8.50312	9.295882	8.173738	10.357235	8.329351	7.777038	8.853399	9.114484	8.846724	8.251532	8.08499	7.853823	8.179947	8.287162	8.652639	9.669254	8.514374	8.540188	8.113011	8.010297
CCKBR	7.45782	6.804364	7.315782	8.237977	8.122181	7.415644	7.506665	7.70598	7.596494	8.145424	8.449466	7.267939	7.460013	6.315015	7.755972	7.87484	7.299904	7.545359	7.927068	9.027679	8.300811	7.992408	5.502417	7.914098	7.822574	8.019336	7.474039	8.334807	7.95359	8.130799	6.43224	8.856275	6.120973	8.015172	8.063489	7.799486	7.360798	7.061254	8.030396	8.618969	8.430944	7.618695	8.179466	7.479376	6.911604	7.735572	8.02118	7.960406	7.980318
TUBB4B	10.177083	9.588716	9.961552	10.891537	10.420708	10.261943	9.820001	10.91562	10.277716	10.081028	10.084257	10.257407	9.98063	10.122969	11.245674	10.313336	10.607625	10.578023	10.694779	11.204272	11.373347	10.16371	9.302398	10.401527	10.443869	10.62568	10.40496	11.008682	10.445027	10.7327	10.320429	10.655908	10.752447	11.064973	11.306057	10.230933	10.344802	10.193301	9.933585	11.712829	10.729008	9.811142	10.54739	9.575204	9.638452	10.717468	10.891537	11.351654	10.914326
SRD5A3	6.827134	7.382571	6.60372	6.587609	6.735915	6.597601	6.554512	6.562535	6.561754	6.563909	6.632533	8.239432	8.361783	8.705643	8.060178	8.357616	8.244215	7.984322	8.181976	9.066348	9.581246	6.319514	6.58953	6.374888	6.61311	6.346525	6.358655	6.578475	6.338564	6.501898	7.278495	6.639294	6.821858	6.958434	6.487714	6.597601	6.082085	6.898838	6.428341	6.263379	6.651768	6.597506	6.468428	6.321747	6.743857	6.691558	6.635479	6.758632	6.642862
PARD3	6.264221	7.306543	6.83666	6.520624	6.279791	6.456613	6.340403	6.532786	6.474683	6.639135	6.195355	6.35422	6.744893	6.279703	6.086303	6.708555	6.158968	6.174459	6.15672	6.669797	6.314385	6.880388	7.885992	6.506446	6.621629	6.579166	6.610114	6.108947	7.2731	6.431252	6.679558	6.707202	8.239665	6.421822	6.364979	6.935403	8.101181	6.725425	7.894908	6.403559	6.815483	6.459093	6.455289	6.652829	7.315894	6.227642	7.014055	6.515106	6.957385
RRAGA	10.272924	9.099214	9.993337	10.945501	11.209536	10.485691	10.746328	10.813352	11.06222	10.928974	10.947863	11.049312	10.572859	10.727678	10.872892	10.6749	10.597801	10.586476	11.072357	11.838914	11.549025	10.582624	9.695563	11.013721	10.936095	10.646965	10.78847	10.994507	10.847576	10.737758	10.260235	11.159491	9.921852	10.84521	11.406736	10.278479	10.545449	10.204057	10.699079	10.704816	11.003716	10.603367	10.9896	10.912902	9.994824	10.704816	10.896084	11.328175	11.288427
VCAN	8.20809	8.883002	8.264588	7.726801	7.30358	8.278887	7.762	7.657042	7.565612	6.957212	7.671086	8.064491	8.689167	8.72083	8.435188	7.840096	8.322997	8.271297	7.834941	6.804873	7.165247	7.677872	9.322249	7.719133	8.211046	7.618137	8.682256	7.780702	7.713329	7.738722	9.541787	7.836387	8.541579	8.272736	7.245193	8.341679	9.611879	9.20308	8.77678	8.366219	8.454854	8.583652	7.735443	7.647925	9.390989	8.317974	8.186067	7.676279	7.494807
SCN2B	8.606608	6.674896	8.5058	9.189298	9.590988	8.176323	9.547494	8.634504	9.710219	9.780713	9.456851	8.735844	8.557637	7.39985	9.199568	9.399139	8.713389	8.878112	9.780713	9.729246	10.08984	9.44333	6.38707	9.544779	9.905354	9.241729	8.801585	10.037853	9.171281	9.488084	6.538209	9.499606	7.831735	9.060889	9.604061	8.487555	6.790943	8.092748	8.812486	9.702439	9.299004	8.427488	9.716854	9.109892	7.41836	9.026143	9.578737	9.76225	9.800414
PKN2	8.236259	7.607548	8.314987	7.729233	7.388132	7.890069	7.680611	7.606239	7.571932	7.695118	7.450659	7.359343	7.697437	7.758407	7.511639	7.455906	7.176804	7.341584	7.129244	7.213546	7.117903	7.747976	8.09202	7.950651	7.766348	7.843169	8.027356	7.356634	7.743532	7.593822	7.663179	7.614457	8.344281	7.987926	7.495842	8.093983	7.969376	8.307646	7.827954	7.662901	7.721263	7.959511	8.101738	7.423055	8.403404	7.939729	7.602883	7.835476	7.641029
CHP1	8.142375	7.671978	7.738194	8.914216	9.255859	8.158194	8.622346	8.586474	8.644239	8.648441	9.426751	8.917107	8.382382	8.239853	8.778375	8.621346	8.355209	8.510615	9.009315	10.040344	9.013517	8.217176	8.314471	8.568173	8.747026	8.445497	8.481571	9.20988	8.946423	9.178923	8.926191	9.245865	9.08093	8.700478	9.208001	8.563022	8.842489	8.631408	8.996726	9.024831	9.055616	8.853338	9.060553	8.920355	8.504152	8.665186	8.829602	9.029946	9.217176
TP53INP1	6.782803	6.687384	6.215108	6.215497	6.16071	6.410071	6.541834	6.7272	6.328559	6.163762	6.286721	6.530838	5.794268	6.560121	6.568133	5.933186	6.345199	6.228478	6.282218	5.637948	5.336537	6.015254	7.811152	6.342436	6.281494	6.549919	6.681367	5.922299	6.248556	6.363916	7.650675	6.00396	7.373526	6.466895	6.214707	6.063604	6.907258	7.077037	6.982199	6.217762	6.427501	7.321602	6.103022	5.991759	7.766952	6.325543	6.16678	5.884414	5.996474
DDIT4	9.322131	12.506228	11.878599	8.832504	7.78748	8.625996	8.926734	8.601887	8.245807	7.859421	7.617047	10.784494	10.454757	9.65514	8.499234	9.024522	7.857563	8.000113	8.961741	8.476011	8.637256	8.918384	10.586396	9.105008	8.922238	8.812101	9.737585	7.881396	9.51655	8.723625	10.297528	8.775203	10.201434	9.400586	7.442328	10.134158	11.994622	9.005598	10.45197	9.739682	8.552545	8.692897	8.511172	8.015987	10.345737	8.844298	8.327927	7.094144	8.132692
KCNJ10	7.711251	9.179265	7.830239	7.624642	7.081364	8.071644	7.440787	7.512445	7.476894	7.46791	7.471291	8.683935	8.409135	8.095547	7.98041	7.639822	7.611999	7.453091	6.902362	6.230792	6.285684	7.555172	9.289604	7.644311	7.179402	7.385349	8.701233	7.470516	7.490895	7.865611	8.061846	8.055232	9.370204	8.112003	6.953016	7.850951	11.313032	8.139587	8.340105	8.341531	7.951416	7.661954	7.265532	7.253809	8.752412	7.324633	7.573008	6.73115	6.899488
ZBTB20	9.653866	11.152168	10.2412	8.521494	8.080525	9.129339	8.932326	8.82342	8.367671	8.518585	8.471884	9.000617	9.409117	9.756521	8.842319	9.053648	9.27844	9.215699	8.418571	7.706508	7.96386	8.891715	11.036381	8.926448	9.184672	9.252507	9.841438	8.739721	8.764376	8.902443	10.387382	8.730918	10.392995	9.334018	8.015859	9.453189	10.700153	9.832443	9.21113	9.184672	8.808545	9.133959	8.560444	7.95035	10.92574	8.950896	8.584235	8.147782	8.377321
CCNT1	7.723763	8.453703	7.909865	7.170109	7.114516	7.726973	7.333495	7.282046	7.302231	7.349591	6.82925	7.08201	7.057137	7.166578	6.785138	6.757551	7.065294	7.307106	6.871827	6.744236	6.638147	7.566447	8.900012	7.745055	7.477893	7.676585	7.977855	7.114897	7.413577	7.480111	7.187714	7.071751	8.071957	6.988053	7.039169	7.5559	7.170427	7.492375	7.258094	7.070477	6.814276	6.549723	7.462678	7.361454	7.975535	7.196158	7.415426	6.958674	7.129414
C5orf22	6.491871	6.234181	6.248199	7.11612	7.612301	7.075625	7.202854	7.175204	7.33827	7.439204	7.96324	7.286669	7.024866	6.72418	7.433892	7.289733	7.149026	6.981491	7.557128	9.109401	8.352001	7.093632	6.572347	7.211284	7.134402	7.152888	7.118478	7.529392	7.116677	7.471086	6.69245	7.804896	6.849892	7.611683	7.871734	7.10527	6.486292	7.124994	7.694252	7.399198	7.728708	7.547396	7.328686	7.376092	6.743018	7.706334	7.481169	7.520954	7.657787
ORC5	7.585823	6.020624	7.463924	7.814211	8.041967	7.039392	7.391034	7.67568	7.926271	7.9921	7.810607	7.211643	7.001089	6.777833	7.242955	7.350596	7.124651	7.162796	7.550408	7.74801	7.760391	7.789571	6.150281	7.791809	7.870348	7.501419	7.290393	7.676962	7.569399	7.452395	6.684371	7.466679	6.647636	7.408659	7.989645	6.903477	6.140063	7.300221	6.970672	7.436066	7.659366	6.971074	7.824077	7.533472	6.620345	7.679847	7.796808	7.816834	7.912735
ARRDC2	7.628837	7.507473	7.343695	7.083611	7.034465	7.20785	7.285529	7.463245	7.117156	6.941438	6.750143	6.963031	6.411814	7.151927	6.491541	6.727358	6.417142	6.657628	6.568551	6.160634	5.927216	7.049203	8.272952	7.044237	7.386321	6.801891	7.786937	6.975373	7.290335	7.231555	7.326244	6.677185	7.820594	6.924511	6.535197	6.974663	7.854969	6.935253	7.462008	7.329008	7.049125	6.939024	6.622136	7.413895	6.93449	7.088675	6.992147	6.552166	6.601211
ELK1	9.882694	9.504011	8.767683	8.705748	7.855506	8.274177	8.816568	8.758908	7.689687	8.103336	8.23508	9.252676	9.19713	8.864228	7.867013	8.82733	8.239106	8.322346	8.933306	7.704625	8.478922	8.799459	7.726018	8.717498	8.542918	8.655212	8.346274	7.779563	8.766852	8.105457	7.721011	7.971492	8.322967	7.792061	8.528122	8.686033	8.455961	8.089383	8.798714	7.858046	8.062722	8.477677	8.41442	8.015832	8.665043	8.313274	8.748762	8.109837	8.302659
ARAP1	6.653714	7.681757	6.762937	6.337196	6.125476	6.306246	6.26633	6.514247	6.069781	6.253605	6.291016	6.052749	5.930327	6.16683	6.122427	5.963936	6.00899	6.070224	6.006937	5.7495	5.851405	6.377341	6.989487	6.425836	6.343024	6.507485	6.743312	6.283835	6.717228	6.417327	7.168581	6.050499	7.305795	6.460183	6.1741	6.790961	7.169081	6.687728	6.665331	6.628306	6.162357	6.576798	6.278593	5.968661	6.65459	6.452183	6.375205	5.981922	6.021554
FAM107B	9.942616	9.708098	10.131177	8.389531	7.594616	8.726898	8.616164	9.956952	8.930644	8.073245	7.757933	7.576539	7.46111	9.919344	8.663658	7.830252	8.521333	8.845346	7.808538	6.384962	6.419474	8.532231	9.745302	8.01401	9.260296	8.642069	9.850112	8.147841	7.669051	8.552001	9.648729	7.681301	9.538491	7.970544	7.423561	8.376348	8.591364	9.141591	8.098378	8.289001	7.983867	9.051806	7.99971	7.933826	9.037254	9.017948	8.133519	7.535316	8.233352
GLIS3	6.514684	8.28386	7.708161	6.156974	6.120434	7.000481	6.286719	6.279734	6.247269	6.37355	6.052748	6.608988	7.219622	6.603551	5.952506	6.648934	6.893775	6.931041	6.232463	5.605708	6.61076	6.789414	7.164945	6.281726	5.943309	6.265415	6.46835	5.906525	6.36592	6.180572	8.13618	5.958039	6.320144	5.988334	6.040225	7.470798	6.853986	6.461126	7.05499	6.246318	6.028692	6.174729	5.945836	6.530551	6.972369	6.11064	6.138045	5.949893	5.991167
RAP1GDS1	8.302938	7.778719	8.586769	8.772851	9.588491	8.260966	9.213391	9.105203	9.548968	9.468201	9.350733	8.830932	8.457069	8.734514	9.006529	8.706773	8.667671	8.803445	9.253864	9.24948	9.690987	8.882604	7.738955	9.429241	9.488943	8.726239	9.081719	9.644052	8.832709	9.158124	8.482613	9.079696	8.272372	8.748645	9.64129	8.512941	7.987861	8.571535	8.459376	9.52422	9.305939	8.827379	9.230729	9.217541	7.883813	9.026153	9.113835	9.295213	9.639103
FOXO1	7.413129	8.019985	7.909868	6.667493	6.669747	7.223227	7.105506	7.018332	7.007097	6.763365	6.797768	6.704365	6.915619	7.412749	7.035515	6.872936	7.083028	7.191565	6.767023	6.192476	6.027566	7.32573	8.430032	6.808594	7.119863	7.258116	7.072936	6.580162	7.292816	7.187127	7.929581	7.007381	8.144497	7.185149	6.820395	7.147882	8.104122	7.822749	7.875459	7.294373	7.173691	7.199973	6.618499	7.015698	8.02711	6.917773	6.953355	6.559271	7.131505
MRPL15	8.214929	8.013699	7.768528	8.18137	9.025845	8.669814	9.026641	8.380461	9.190341	8.712464	8.573627	8.729468	8.793259	8.166403	8.830446	8.92334	8.663627	8.757722	8.788625	8.304057	8.396487	8.532866	7.412722	8.705277	8.457645	8.440153	8.454467	9.202653	8.41859	8.413102	8.202367	8.552898	9.261985	8.681119	8.951411	8.255177	7.283214	8.202006	8.467022	7.773044	9.106909	7.826852	8.95749	9.2696	8.3564	8.874602	8.935305	8.870099	8.93066
NEK7	7.130245	7.32778	7.363075	7.038168	7.177294	7.585116	7.593456	7.315	7.468194	7.530623	7.596439	7.248501	7.069526	7.179574	7.512564	6.721122	7.546877	7.289135	7.102556	6.629324	6.636827	7.11245	8.790451	7.256137	7.481366	7.32931	8.195346	7.671249	7.808896	7.368809	8.828297	7.336296	8.015078	7.783025	7.355481	7.670926	9.376432	8.73893	8.123854	7.942562	7.89518	8.231123	7.392962	7.276121	7.91584	7.592348	7.079152	7.148223	7.170625
SLC35B1	7.812253	6.850298	8.112537	8.778731	8.903391	8.268375	8.127247	8.463126	8.771106	8.659504	9.125313	8.538571	8.293189	8.526912	8.728594	8.164006	8.539063	8.667607	8.316679	9.911532	8.888333	8.53999	7.316238	8.283219	8.328837	8.17149	8.303412	8.630378	8.583746	8.803028	9.269068	9.048478	6.635138	8.090668	9.132769	8.901279	7.700241	8.369558	8.667607	8.804978	8.48443	8.456667	8.641103	8.565211	7.102279	8.686432	8.412327	8.969785	8.600796
ZCCHC24	9.792562	10.492943	9.662482	8.366675	7.426012	9.538453	8.529188	9.696159	8.17817	7.916504	8.361486	8.674295	9.533623	10.634431	9.538035	8.925246	10.020122	10.094089	8.989445	8.302506	8.113887	8.568432	11.387247	8.159429	9.015524	9.245477	9.457833	9.084202	9.072727	8.897251	11.304573	8.364466	9.919014	9.205809	7.668505	10.016981	10.624754	10.230642	9.711384	9.144156	9.14043	9.810062	8.279242	8.007623	10.338144	9.213494	8.570048	8.747502	8.357982
TBL1X	8.151615	9.471341	8.478495	7.423449	6.852245	7.828837	7.621465	7.337207	6.77875	6.690546	7.305816	7.534971	8.007458	7.896173	7.483556	7.358385	7.877725	7.917143	7.239764	6.819543	7.417391	7.131355	9.307359	7.235512	6.978937	7.340627	7.578973	7.290397	7.451701	7.070912	8.695876	6.858608	8.59985	7.374431	6.486411	7.906457	8.080771	7.706145	7.258962	7.394207	7.090543	7.476655	6.646942	6.990415	8.618675	7.113956	6.986177	6.721118	6.446607
HP1BP3	8.725257	9.864262	9.034562	7.894864	7.894377	8.180483	8.461012	8.058842	7.899576	7.967464	7.942564	8.44671	8.476667	8.836272	8.190954	8.013329	8.134324	8.253596	8.092407	8.305128	8.66866	8.35482	8.570492	8.346731	8.369069	8.112151	8.868461	8.03859	8.1978	8.040536	7.975933	7.981895	8.724674	8.208762	8.053591	8.626425	8.867356	8.03241	8.095553	8.449403	8.14053	8.283273	8.166347	7.955764	9.022406	8.101549	8.14162	7.944512	7.880725
RTN3	10.364975	9.111128	10.211673	10.776855	11.247863	9.969603	10.611901	10.819094	11.346801	11.162011	10.843204	10.39672	9.911944	9.793751	10.51971	10.510745	10.295475	10.288585	10.897716	11.244629	10.984738	10.478132	8.553378	10.614302	10.924619	10.438336	10.319369	10.959068	10.580231	10.75944	8.581266	10.960161	9.249107	10.382353	11.470865	9.882736	9.276392	9.574423	10.136415	10.974815	10.753012	9.952356	10.875546	11.275212	9.165547	10.706311	10.994788	11.278119	11.414821
NDRG4	7.872818	7.114984	7.789229	8.488941	8.445164	8.10412	7.893003	8.165189	8.602453	8.23751	8.527735	9.288012	8.552517	8.282597	9.007472	9.425442	8.681271	8.722943	9.019817	9.888714	9.476088	8.101824	7.09215	8.18507	8.290946	8.175762	7.983413	8.891201	8.279508	8.529177	7.426454	8.907842	7.737204	8.400778	8.685102	8.447552	7.986493	7.929195	8.522261	8.925325	8.820697	8.086857	8.17959	8.520102	7.668836	8.618714	8.383345	8.498358	8.546245
UBE2N	9.68553	7.966375	9.090979	10.043177	10.343373	9.504314	9.651362	9.958131	10.383306	10.315324	10.315324	9.400521	9.229043	8.819619	9.746687	9.571717	9.431307	9.53	9.613984	10.348467	10.126276	9.665218	8.425438	9.85584	9.711939	9.6129	9.256919	9.95146	9.642911	9.897007	8.452554	9.914736	8.966242	9.702238	9.985879	9.029994	7.941531	8.876284	9.502307	9.519857	9.938144	9.563595	10.044649	10.246095	8.528964	9.67354	9.897007	9.989996	10.067399
CALD1	7.579823	8.819555	7.831807	7.068666	6.746791	7.279477	7.109379	7.279302	6.922452	6.717087	7.107582	7.169926	7.390047	7.686415	7.013377	7.222651	6.885936	6.907806	7.256555	6.819273	6.638081	6.962269	9.125864	7.025114	7.233533	7.563699	7.437086	7.150395	7.121791	7.276426	8.832328	7.288896	8.457087	7.421696	7.134069	7.698044	8.515114	7.964968	7.76919	7.199563	7.250506	7.841969	7.035629	7.080682	8.104107	7.290626	6.920442	7.097633	7.057144
LPP	8.927471	10.354595	9.399183	8.614819	8.122669	9.650695	8.746023	8.245756	8.452411	8.177556	8.35196	9.26709	8.8585	9.52667	9.061802	8.988139	8.88284	9.325912	9.135521	8.028156	8.42789	8.638857	10.844813	8.542375	8.436785	8.824654	8.903867	8.046234	8.893321	8.483628	9.555178	8.786712	9.317131	9.287331	8.02345	9.372978	10.109391	9.631601	9.180543	8.852577	8.953503	9.227584	8.437622	8.365289	9.90552	8.668878	8.189323	8.071871	8.215706
HSPB3	7.467271	7.249812	7.496186	8.236786	8.553145	8.182718	7.519151	8.79039	9.056939	8.49555	9.101179	6.149419	6.549595	5.116722	6.778259	7.732949	5.999182	6.732595	7.025327	8.512385	6.475029	7.71102	4.858419	8.013663	6.852833	7.835114	7.257718	8.787001	7.163519	8.021025	5.795483	8.097842	5.657627	7.264604	8.506715	7.355206	5.588808	6.208026	6.305078	7.085107	8.033083	6.882517	8.322507	8.997002	5.749845	7.158912	7.97996	7.669096	8.084468
ANP32B	11.508294	11.522973	11.458823	10.127791	9.551815	10.727365	10.335487	10.817946	10.037763	9.843678	9.938443	10.41106	10.860593	11.638968	10.977028	10.382977	11.144879	11.182527	10.774296	9.267568	9.990038	9.542119	12.12698	9.660953	10.256489	10.090531	11.127916	10.551106	10.468773	10.29413	12.05979	9.753332	11.048131	10.246859	9.427241	10.668271	10.781421	11.896189	10.399645	10.380145	10.360387	11.503598	9.967326	9.737987	11.174063	10.912222	9.7821	9.927221	9.997381
COPG2IT1	11.294403	9.734981	10.601419	11.296711	11.184905	10.343238	10.56622	11.114558	10.951838	10.817212	11.289546	10.777432	10.666261	9.80898	10.918279	10.993746	10.707868	10.560084	11.063672	11.543178	11.649669	10.942817	8.424968	10.913398	11.119365	10.728484	10.685175	10.926409	10.955419	11.085691	8.431126	10.946722	9.155711	10.65486	11.426854	10.127676	9.150164	10.404036	10.643993	11.034316	10.821997	10.56622	11.24737	11.22197	8.977971	10.772716	11.186117	11.028069	10.964839
SST	7.651872	6.427777	6.65686	9.8057	10.182884	9.681062	7.482077	9.682843	10.813022	9.629763	10.286873	7.170227	5.860771	6.760569	8.592307	8.272885	6.930909	7.672077	6.237335	11.905367	7.846183	8.347557	5.393837	7.724414	7.818422	7.460616	7.959854	9.986611	7.69324	9.182263	5.520254	10.293205	6.346494	9.209393	10.006141	7.751162	6.277809	7.45573	8.153106	8.935219	8.892717	8.193889	9.45833	7.228902	5.664948	7.749298	8.021159	7.073537	9.50559
VEZF1	9.064083	9.022011	9.322253	8.447399	8.158513	9.327294	8.631317	9.072055	8.750545	8.286109	8.177343	8.818732	8.743524	9.917225	8.787897	8.51328	9.098119	9.22061	8.709507	7.967559	8.303356	8.382398	9.311094	8.363013	8.828148	8.420142	9.057508	8.199715	8.182655	8.217356	9.402602	8.218765	9.312235	8.749231	7.900846	8.859454	9.126642	9.204059	8.909524	8.354976	8.673667	8.949086	7.998607	8.294904	9.07352	8.793974	8.304843	8.12638	8.164682
ANAPC16	8.460221	8.533855	9.085339	8.159191	8.082824	8.180951	8.697852	8.263575	8.064831	8.32927	7.916621	8.758425	9.095897	8.780269	8.028491	8.016114	8.220665	8.197031	8.429524	7.17563	7.111284	8.351555	8.636678	8.587769	8.130777	7.971913	8.882432	8.118649	8.399699	7.758985	8.165374	7.704549	8.664189	8.460019	7.74472	8.867638	8.54922	8.211949	8.086982	8.007881	8.24017	8.492644	8.095119	8.103344	9.136278	8.408885	8.008529	8.096486	7.983091
TJAP1	9.594867	8.822261	9.802128	8.242809	7.624935	8.871476	8.545668	9.061862	8.028679	7.952885	8.110038	8.16601	8.150378	9.875987	8.524298	8.070078	8.84194	8.923185	8.054547	7.107736	7.128426	8.007053	8.899467	8.095145	8.691567	8.361195	8.808413	7.698937	8.005307	7.951514	8.29816	7.159012	9.809838	8.258523	7.148238	8.275041	7.51994	8.485141	7.446188	8.049612	8.071406	8.424734	7.990893	8.120933	8.720522	8.581861	8.038376	7.764956	7.543782
YWHAZ	9.42318	8.33199	9.138194	10.165713	10.59864	9.592072	9.973948	10.029003	10.544824	10.532979	10.292926	9.854598	9.481682	9.317659	9.980034	9.866078	9.631972	9.873085	9.946862	10.584382	10.372345	10.083612	8.993718	9.934291	10.097224	10.075118	9.794896	10.344752	10.111295	10.169371	9.108752	10.3308	9.164748	9.871516	10.564132	9.51856	9.420405	9.224255	10.042747	10.147999	10.199665	9.936794	10.16095	10.331596	8.893116	9.967972	10.130808	10.298012	10.418949
CALY	9.617816	8.386276	9.442384	9.988505	8.878771	8.525126	8.76028	9.453552	8.682507	8.910216	8.724083	9.30614	8.998031	8.218349	9.314906	9.978407	9.480016	9.121822	9.37837	10.522751	10.73264	9.243546	5.598002	9.182989	8.648422	9.190478	8.310122	9.369598	9.41056	8.746504	6.018458	10.041224	6.927569	9.98799	10.52298	9.101506	7.459928	9.018049	9.3069	9.782438	9.707573	8.938772	9.671869	8.435222	6.891001	8.912627	9.0867	10.069851	9.982904
SVOP	9.227997	7.467469	8.893764	9.751795	9.47391	8.334842	9.011731	9.551134	9.291521	9.071589	9.469788	8.498795	8.057668	7.547388	8.620393	8.97485	8.586602	9.013794	9.037814	10.021846	9.212875	9.120183	6.125829	8.851531	9.138729	9.428225	8.802233	9.563042	8.882972	9.559019	6.818579	9.518487	7.361021	9.086164	9.031824	8.495216	7.300398	8.168744	8.729025	9.234162	9.059132	8.132391	9.455395	9.161323	7.224386	8.695653	9.403446	9.299113	9.196627
SEMA4C	8.654307	8.583063	8.219796	7.848142	7.453378	8.581999	7.586392	7.990456	7.669005	7.454163	7.625831	7.328292	7.494392	8.415737	7.60783	7.327838	7.648953	7.433285	7.417991	7.002991	7.538236	7.546608	8.401548	7.366058	7.742493	7.687146	7.967174	7.549829	7.544383	7.647877	7.566389	7.561354	7.330929	7.649724	7.636767	7.967447	7.807813	8.004836	7.791413	7.171501	7.491772	7.804463	7.574423	8.696948	8.413567	7.998324	7.562121	7.810873	7.712841
KANK2	5.82313	6.751743	6.217158	6.29084	6.377246	6.462103	6.294668	5.972707	6.128413	5.962238	6.309184	6.035309	6.710429	6.523134	5.996417	5.841127	6.520746	6.243813	6.502594	5.910907	5.670503	6.147208	8.468297	6.5137	6.295338	6.457148	6.824971	6.429686	6.640256	6.205781	7.386524	6.326282	6.32537	6.688443	6.438382	6.845195	8.716319	6.857927	7.459754	7.098865	6.876917	7.04226	6.350006	6.128337	7.433562	6.353232	6.345677	6.332212	6.091003
CRYM	8.975171	7.659086	8.522774	9.445326	9.941371	8.5807	8.850946	9.207014	9.543092	9.450421	9.750226	8.73045	8.207	7.701435	8.715246	9.028263	8.387177	8.485438	9.036098	9.953319	9.283073	9.422531	7.094513	8.980793	9.363204	9.107301	8.69846	9.584824	9.37202	9.486335	7.316043	9.495997	7.287259	8.896767	9.979994	8.60384	7.83938	8.037008	9.167535	9.083522	9.343806	8.491185	9.596717	9.664543	7.463531	9.237256	9.696746	9.390503	9.681581
CHST6	5.353881	7.216134	5.924433	4.730878	4.376677	6.558651	4.9243	5.979146	4.822645	4.489751	5.04574	5.730149	4.990009	5.210024	4.701784	4.469461	5.317221	5.613517	4.199589	3.8695	3.774559	5.25908	6.107258	4.291422	5.114016	5.018631	5.728341	5.045468	4.815416	4.949077	6.995191	4.384501	4.956063	4.593124	4.458488	5.937814	7.704121	5.095026	5.51838	4.896039	4.660353	5.118599	4.427081	5.074061	5.696163	5.733924	5.223597	5.235569	5.234611
NAV2	7.787804	8.64198	7.95576	7.482789	7.604535	7.9142	7.086874	7.141054	7.44329	7.299757	7.445804	8.134851	8.289126	7.597304	7.787533	7.408472	7.654114	7.817346	7.323406	7.23115	7.505642	7.364437	8.165809	7.252309	7.010193	7.34181	7.183571	7.289527	7.35579	7.102989	8.623024	7.405686	7.271105	7.976708	7.383077	8.332208	8.915377	8.012702	8.320011	7.237486	7.20755	7.413919	7.464353	6.954538	7.772009	7.586384	7.169238	7.38972	7.400053
MLLT6	9.006039	9.738835	9.136189	8.506414	8.128239	8.470884	8.48881	8.221293	7.942022	8.196281	8.209832	8.946697	9.328262	9.191163	8.290213	8.71176	8.220867	8.106966	8.409434	8.100429	8.158986	8.5217	8.977448	8.629494	8.340229	8.442498	9.025809	8.28363	8.502487	8.220633	8.820382	8.310707	9.167924	8.523973	7.987224	9.042783	8.924422	8.456599	8.591152	8.298095	8.295812	8.391182	8.28569	8.05593	9.132696	8.270806	8.341549	8.043082	7.829872
CALM1	10.774001	9.38719	10.389086	11.634497	12.29057	10.746981	11.589841	11.554553	12.29057	12.57468	11.909932	10.799747	10.691907	9.836023	11.302448	11.836253	11.074611	11.239259	11.876519	12.171952	12.030558	11.589841	8.327586	11.793857	11.876519	11.008142	11.039096	12.002981	11.634497	11.302448	8.671263	12.119502	9.150226	11.074611	12.030558	11.008142	9.33282	10.241077	11.756012	11.677633	11.677633	11.437636	11.756012	11.205682	9.204737	10.976153	11.239259	11.836253	11.943101
SLC25A29	8.350777	7.907231	8.422557	7.799774	7.381856	7.682527	7.386993	7.611083	7.123393	7.240836	7.547881	7.48146	7.083193	7.436386	7.423599	7.176885	7.42186	7.389914	7.148934	6.727183	6.814099	7.442542	8.079307	7.250186	7.454321	7.476928	7.988928	7.509477	7.572496	7.678076	7.595235	7.317032	7.037225	7.585526	7.16084	7.417727	8.586725	7.901174	7.538987	7.718264	7.505714	7.531695	7.299045	7.247904	7.723026	7.50184	7.476848	7.305949	7.376272
RNFT2	8.321477	7.409721	8.07775	8.563576	8.705254	7.843081	8.37179	8.23443	8.439902	8.602714	8.652576	7.731894	7.41402	7.330041	8.361262	7.83093	7.669262	7.741814	8.28272	8.678496	8.332377	8.2225	7.427213	8.154705	8.38233	8.256027	7.990959	9.023469	8.178325	8.395437	6.55742	8.623465	7.112874	8.553932	8.716474	7.614458	7.331722	7.700066	7.740296	8.513172	8.538403	7.224127	8.724731	8.638766	7.595906	8.011683	8.247699	8.517306	8.572684
ATP6V1B2	11.542339	9.370623	10.973527	11.805242	11.717473	11.001903	11.36112	11.83492	11.754503	11.660601	11.549128	11.214878	10.846943	10.342182	11.325778	11.19324	10.94726	11.154781	11.331885	12.222056	11.947978	11.237293	8.331201	11.516137	11.37296	11.248538	10.973527	11.812504	11.265005	11.338415	9.409471	11.617874	9.072884	11.331885	11.812504	10.649139	9.55148	10.267624	10.772358	11.175777	11.298977	10.65276	11.457806	11.740456	9.307677	11.128213	11.457806	11.754503	11.761808
MAGED1	9.46604	8.882502	9.116626	10.100111	10.04766	9.135361	9.597851	9.810234	9.842823	9.912891	9.717323	10.024922	9.780366	9.631654	10.138309	10.158549	9.978333	9.812806	10.122207	10.693635	11.031852	9.650965	8.816039	9.419177	9.589623	9.579836	9.04238	9.861596	9.531969	9.697803	9.495204	9.972214	8.858554	9.790582	10.143843	8.770951	8.600309	9.277734	9.583399	9.509369	9.817323	9.350374	9.798746	9.562057	9.079378	9.634359	9.996832	10.003695	10.101764
STS	7.635087	7.638446	7.358573	7.358882	7.093206	7.111564	6.974404	6.957438	6.926568	7.158506	7.017498	8.881386	8.727045	8.843007	8.569466	8.806015	8.672438	8.391595	8.588281	9.331304	9.134456	6.890495	6.601775	7.127925	6.961075	6.936987	7.00399	7.341656	7.073836	7.06528	6.906601	6.881585	6.55801	6.929006	7.056469	7.104073	6.988549	6.637976	6.918767	7.884296	6.897002	6.846021	6.822189	7.045505	6.549012	6.703809	6.977913	7.082924	7.095192
RFX4	7.117759	8.069284	6.872496	6.162646	6.472317	6.573713	6.350341	6.755667	6.341584	6.310927	6.339953	6.196881	6.616545	6.337377	6.241867	6.322521	6.23113	6.196145	6.116344	6.087047	6.102213	6.388555	7.465478	6.287115	6.195647	6.069837	6.098471	6.408282	6.551339	6.256821	7.846706	6.313159	6.793009	6.533224	6.533829	6.837608	6.818671	6.387984	7.219688	6.529647	6.621657	6.626266	6.227945	6.37487	7.227976	6.503153	6.374536	6.10459	6.421178
DDX10	8.122633	6.806282	7.726306	8.62249	8.699505	7.546167	8.070684	9.009347	8.306713	8.489423	8.6147	7.912548	7.506776	7.490574	7.7336	7.974763	7.540924	7.86545	8.224412	9.141816	8.934929	8.260859	6.848476	8.282788	8.192653	8.116443	7.718528	8.257855	7.989037	8.20796	6.635597	8.331441	6.599037	7.772159	8.496931	7.694217	6.751876	7.134674	7.848321	7.8762	8.04929	7.710988	8.259754	8.486386	6.788244	7.911113	8.616332	8.710582	8.473028
COPS4	7.840139	7.284742	7.992254	8.708708	9.681695	8.439813	8.974638	8.809594	9.515786	9.453641	9.358999	8.249633	7.791908	7.829518	8.646589	8.420669	8.365734	8.460779	8.888771	9.151365	8.789487	8.795592	8.035988	9.033601	9.267806	8.798235	8.504228	9.158653	8.82492	9.157456	8.232307	9.253806	8.408466	8.498177	9.368248	8.288605	8.226341	8.033056	8.543098	8.959705	8.914766	8.296567	9.136014	9.352574	8.179277	8.883228	9.207002	9.405447	9.461768
SLC25A18	9.926186	11.13088	10.163837	9.532843	8.509772	9.717975	8.711155	8.721016	8.874174	9.018798	9.16184	9.424798	10.021351	9.711274	9.632133	9.938958	9.504808	9.285255	9.052453	8.159435	7.983699	9.780503	11.462531	9.050917	9.398401	9.263312	9.364288	9.180679	9.624829	9.441387	11.124003	9.632133	10.151068	9.69136	8.770488	9.737138	11.382188	10.596425	10.712678	9.81792	9.573327	10.131058	8.951964	8.626524	10.867101	8.93523	8.97441	8.468432	8.768374
PTPRN2	7.893659	8.325022	7.64773	8.529283	8.665262	8.361785	8.425	8.171335	8.461965	8.602797	8.890684	8.733726	8.959632	8.01117	9.086569	9.925764	9.025364	8.932269	9.210873	10.513446	10.201856	8.662387	7.928932	8.873174	8.753558	8.77498	8.265313	8.709427	8.987065	8.646024	8.444141	9.772471	8.492044	9.293014	9.524833	9.209139	9.811982	9.013029	9.724373	10.14295	9.388279	9.032887	9.486222	8.670955	8.253919	8.640232	8.926425	9.544574	9.391821
ANLN	7.783691	7.006586	8.744912	7.195508	7.03693	8.415923	8.256607	8.452942	7.97802	7.200771	6.868875	7.313431	7.113503	10.429975	8.6182	7.511112	8.434984	8.884312	7.833944	6.820941	7.096232	7.885851	7.871331	7.575413	8.790938	7.443764	9.58521	7.706501	6.773905	8.060235	8.44875	6.978007	8.152853	7.719485	6.702966	8.098444	8.672206	8.755551	7.175773	8.687909	8.108931	8.383833	7.218711	6.75137	8.0971	8.827281	7.893391	7.344663	7.840296
AEBP1	6.016126	9.171211	8.111248	6.297648	6.430994	7.042776	6.716921	6.319926	6.190614	6.214307	5.953336	7.636948	7.082139	8.451979	7.11839	6.49714	8.08222	8.019153	7.969217	5.330629	5.679823	7.518007	8.122474	7.016795	7.333952	6.69512	7.149281	5.974254	6.549564	7.40829	8.406439	6.982764	6.085275	7.173409	6.647129	7.562512	8.808123	7.456194	6.939955	7.784006	6.236859	6.472803	6.514693	6.543833	8.157382	7.059904	7.367767	6.561374	6.88591
DNM3	10.066425	7.855959	9.57437	10.175559	10.576601	9.592876	10.175559	10.530231	10.49064	10.60359	10.233614	9.877128	9.579067	9.849176	9.992897	10.095926	9.817557	9.872828	10.375602	10.621224	10.493202	9.886245	8.188639	10.244004	10.242639	9.658861	9.686327	10.137917	9.943308	10.150403	8.586403	10.198245	8.718447	9.947017	10.380382	9.569553	8.784001	9.136387	9.518089	10.329447	10.193775	9.769555	10.242639	10.302315	8.320834	10.069156	10.106061	10.451574	10.372325
GPI	10.270299	9.242234	9.853953	10.687837	9.638237	9.377794	9.079479	9.9992	9.17319	9.131827	9.881857	10.33327	9.339329	8.754237	10.2269	10.033778	9.798375	9.782765	10.185646	10.694302	10.42129	9.362238	8.021867	9.272711	9.330138	9.368901	9.391964	10.154473	9.950846	9.734035	9.088834	10.3264	8.378874	10.155476	10.103883	9.878312	9.238051	9.376643	10.105713	10.0601	10.014503	9.365328	10.165135	8.68459	8.560691	9.825655	9.583085	10.053448	9.792437
C15orf52	7.727136	8.263043	7.240704	6.822896	6.465738	7.105367	6.818199	7.61925	7.122407	6.507476	6.455279	7.372115	7.341029	7.69395	6.98934	7.136798	7.109761	6.897778	6.818885	5.606854	6.090696	6.920195	8.709562	6.536577	6.80957	6.863462	6.993589	6.655495	6.508677	6.764491	8.767307	6.7199	7.227855	7.311439	6.163943	7.102687	7.405937	7.677592	7.261007	6.413818	7.089796	7.599637	6.714722	6.157682	7.858689	7.142943	6.342008	6.155025	6.068128
CLDN15	7.422645	8.291493	8.359333	6.252531	6.024638	6.643625	6.847728	7.286675	6.214468	6.124938	6.082741	7.607632	7.29605	8.201214	7.130162	6.882848	7.495061	7.371644	7.010327	6.618757	7.389701	6.78518	7.007449	6.440408	6.537823	6.538386	7.458821	6.013684	6.349538	6.269553	6.300167	5.740052	7.797022	6.51617	6.002825	7.417141	6.427316	6.462173	6.537316	6.331491	6.36808	6.761247	6.250422	6.241391	7.529175	6.424512	6.298984	6.075497	5.864787
STAT4	7.95142	5.933363	8.069342	8.849037	9.797278	7.99137	9.163098	9.373216	9.852552	9.992037	8.646132	7.802891	8.032287	6.875329	8.346071	8.94486	8.027738	8.048218	9.338598	8.188897	9.744722	9.211184	6.024287	9.139341	9.53965	8.458002	8.361997	9.44136	8.946655	9.130611	5.893431	9.185405	6.833199	8.378701	9.730406	7.346544	6.064854	7.427623	7.325975	8.40313	8.982785	8.341478	9.16282	9.411019	6.18413	8.723977	9.044214	9.947872	9.937079
PTBP1	8.728493	9.547756	9.119655	8.317154	7.838425	9.050366	8.288435	8.423314	7.915483	7.897585	8.044784	8.79992	9.122895	9.415727	8.499245	8.378961	8.72335	8.638022	8.512211	7.768869	8.339143	8.436035	9.414051	8.030184	8.02562	8.555998	8.607236	7.839889	8.293955	8.263358	9.38227	7.938715	8.814782	8.403449	7.988454	8.885441	8.969896	8.847285	8.655045	8.088657	8.222665	8.612991	7.892615	8.278298	9.044245	8.501869	8.188784	8.028096	7.880506
ELMO1	7.714524	7.219633	7.762437	7.810031	8.103296	7.390581	7.856862	8.13868	8.07989	8.23438	7.710804	8.302685	8.165811	8.712087	8.108358	8.171453	8.072622	8.026498	8.352464	9.59366	8.769129	7.751856	5.73952	7.391185	7.738717	7.640044	7.791063	7.977944	7.355221	7.625137	6.534913	7.698798	6.060388	7.346591	7.992201	7.260568	6.776234	6.522659	7.473218	8.290833	8.114711	7.558021	8.034579	7.923494	6.294873	7.469625	7.906381	8.089334	8.095423
GABARAPL1	9.78884	8.412561	9.278515	10.419495	10.67213	9.578367	10.078783	10.520516	10.979255	10.813534	10.78927	10.33428	9.679318	9.203638	10.242614	10.279942	10.122337	9.880704	10.693234	11.027467	10.941609	10.026481	8.285073	10.261527	10.299253	10.073949	9.790925	10.709294	10.171507	10.60132	8.676391	10.765569	8.882291	10.10511	10.90812	9.468385	9.006185	9.205576	10.053765	10.63039	10.626297	9.905742	10.572203	10.455572	8.675715	10.412136	10.298354	10.832622	10.935998
ITGB8	6.851965	7.537732	6.690769	6.386101	6.307744	6.498437	7.10705	6.41644	6.43852	6.795297	6.519465	6.199647	6.083227	6.222877	6.226941	6.158046	6.296985	6.230223	6.08769	5.787914	6.06045	6.647335	7.269516	6.898403	6.728367	6.652469	6.710244	6.455613	6.482325	6.525976	6.251557	6.351987	6.743973	6.337237	6.243086	6.491871	6.356746	5.981348	6.327414	6.557441	6.231445	6.20239	6.20062	6.763982	6.972725	6.551317	6.322374	6.401605	6.222028
TNFRSF10B	6.474646	7.303599	6.623245	6.066005	5.694233	6.792767	6.145015	6.091799	5.848352	5.448109	5.993278	6.728176	7.261091	6.804571	6.343367	6.470298	6.704538	6.768866	6.327265	5.606778	5.904873	6.207835	8.067956	5.985765	5.851871	6.314977	6.344947	5.843091	6.38079	5.836922	7.587603	6.09877	6.755123	6.320997	5.856872	7.098784	8.184633	6.796726	6.556634	6.291453	5.428457	6.778463	5.873032	6.393284	7.046874	5.939887	6.074518	6.154437	6.205255
GOT1	9.825829	8.147703	9.758715	10.723652	11.357061	9.835967	10.682004	10.630788	11.345922	11.133858	10.859994	10.317423	9.809462	9.165436	10.223813	10.307306	9.746616	10.009576	10.682004	11.598478	11.374344	10.353123	7.195425	10.634422	10.7663	10.158948	10.173408	11.113428	10.25768	10.449084	7.509883	10.940313	7.825959	10.268033	11.224972	9.578196	8.890522	8.953714	9.777222	10.582515	10.5791	9.576095	11.04654	10.746396	8.175616	10.455211	10.678122	11.511189	11.173846
AHNAK	6.888699	7.308709	6.543947	6.680223	6.148917	7.056498	6.580363	6.943469	6.328959	6.330321	6.655245	6.867034	6.514862	7.372897	6.853078	7.272932	7.414748	6.866537	6.761777	5.874304	6.197794	6.743176	8.083	6.76386	6.74013	6.874415	6.224351	6.031639	7.364759	6.536601	8.402616	6.775365	7.269738	7.111775	6.833503	6.532073	8.670656	7.756615	7.807731	6.475329	7.324203	8.282761	6.354734	6.494805	7.402641	6.777693	6.463301	6.172634	6.418299
TBC1D9	8.332857	6.969338	8.150329	9.222147	9.905532	8.524824	9.101713	9.116506	9.706803	9.684066	9.666495	9.069573	8.918281	7.886293	8.870357	9.295528	8.483846	8.728743	9.288428	9.935454	9.487227	9.039961	7.401166	9.128008	8.962751	8.957307	8.510836	9.390342	9.069573	8.994444	7.48588	9.649371	7.529774	9.16467	9.747507	9.020579	7.66904	8.119739	8.897419	8.946816	9.28874	8.955629	9.522615	9.252579	7.753105	9.20985	9.396167	9.751482	9.782889
FOXC1	8.948217	11.001578	9.721397	7.741879	7.182375	9.056444	8.047368	8.010193	6.982013	7.254656	7.71261	7.67437	7.835617	8.784226	7.408175	7.874795	8.497575	7.756898	8.045288	5.925026	6.707437	8.018334	11.345193	7.741879	7.398146	8.727335	8.046773	7.43829	7.701235	7.722473	9.468017	6.714992	8.836076	7.633134	7.043937	8.579636	9.46169	9.154015	8.250489	7.17782	7.77428	8.539892	6.787048	7.100595	9.269648	7.308953	7.479743	7.046078	6.83543
FAM127A	11.469757	9.858227	10.530289	11.742147	10.919372	10.519824	10.832447	11.322292	10.849534	11.109342	11.088169	11.404594	10.863817	10.976772	11.579224	11.240409	11.195336	11.008618	11.228152	11.487171	11.127996	11.068867	10.009371	10.916358	10.80454	11.250765	11.097675	11.330186	11.158277	10.968773	10.24507	11.154976	10.687895	11.873612	11.25408	11.062492	10.129242	11.011112	10.971324	11.344969	11.501086	10.682501	11.575243	10.40322	10.45669	11.257138	11.081356	11.075112	11.208446
TUBA1B	12.880289	12.232372	13.018432	13.253504	12.962668	12.839698	12.923118	12.740149	11.74458	11.61925	12.990797	13.396198	13.345842	12.962668	13.362627	13.222708	13.444754	12.839698	13.075124	14.204097	14.136247	12.606353	11.271607	12.523144	12.714045	12.443991	13.032169	13.285666	12.401376	13.046777	12.665471	13.598965	11.460656	13.444754	13.616158	13.427757	12.55831	13.236898	13.632935	12.880289	13.046777	13.003498	13.564516	12.665471	12.581589	13.133927	13.148802	13.513368	12.752476
RIMS1	7.051582	7.790151	6.972717	7.361545	7.607629	6.951719	7.715172	6.952266	7.286402	7.364754	7.847793	8.070972	8.116397	8.26822	7.576563	8.356812	8.177528	8.09008	7.984921	8.935106	9.235558	7.105896	6.825816	7.378113	7.41669	7.310616	7.429243	7.755324	7.413269	7.361071	7.992519	8.354348	6.403629	7.527659	7.980558	8.119721	6.861247	7.441576	8.51065	8.472939	8.036712	7.627352	7.804887	7.099651	7.415608	7.149617	7.437006	7.582172	7.368875
ARSG	7.020872	7.953951	7.238221	6.381429	6.340532	6.359261	6.206408	6.562359	6.353643	6.273358	6.910464	7.608594	8.47957	8.249743	8.072118	8.081839	8.307922	7.904224	7.377884	9.345557	9.198082	5.631299	6.473863	6.014134	6.158038	6.159155	6.13753	6.280007	5.989464	6.499679	7.51843	6.413749	5.911146	6.089815	6.050681	6.410708	5.740388	6.4847	6.15724	5.920237	6.016101	5.948159	6.019076	5.619776	6.383891	6.16181	6.442221	6.235011	6.364002
RAB11FIP3	10.594775	11.067587	10.714617	9.606438	9.036934	10.137538	9.649749	9.358314	9.081398	9.543122	8.885419	9.351639	10.080366	9.182069	8.758568	9.703745	9.065423	9.467716	9.190074	7.492684	8.057529	9.746948	9.441687	9.482319	9.124593	9.697098	9.749009	9.561778	9.539617	9.319568	8.704113	8.892233	9.469536	8.985179	8.013564	9.505512	8.687506	9.142447	9.243459	8.430985	9.049534	8.826896	8.883333	9.232806	10.077321	9.301787	9.527342	8.62935	8.78525
ZNF462	8.944377	9.494699	8.650985	8.210163	7.501959	7.942899	7.878858	8.206309	7.772908	7.817267	7.544241	7.467639	7.63189	8.111146	7.458488	7.882092	7.204964	7.31707	7.290119	7.093224	7.092789	7.891982	9.582185	7.996636	8.031793	8.184392	8.256474	8.104694	7.892826	7.868426	8.701517	7.931823	9.157617	8.015261	7.169595	7.931019	8.113357	8.357896	8.128462	7.573399	7.775288	7.917472	7.895364	7.500612	8.724319	7.933884	8.067254	7.171021	7.28111
KIFAP3	10.401915	7.481573	9.97383	10.649019	10.499656	9.791508	10.219143	10.234179	10.054255	9.716867	10.3737	10.124564	9.496405	9.472958	10.126926	9.967127	9.857363	9.688921	10.05861	11.266459	11.134046	9.770308	7.61619	9.741832	9.930942	10.109845	9.733259	10.513513	10.044937	9.86485	7.790202	10.054255	7.650528	10.095514	10.489202	9.324003	8.499614	9.028924	8.956742	9.812473	9.691198	8.975595	10.570777	10.117186	7.997408	10.040219	10.14394	10.543504	10.033572
DYNC1I1	9.233526	7.486621	9.010046	10.298293	11.078598	9.462366	10.541966	10.520514	10.994642	10.883041	10.895595	10.024716	9.247215	8.932001	10.189768	10.2911	9.797501	9.989336	10.864841	11.581353	11.295252	10.376378	7.19907	10.473499	10.842217	10.238426	9.869588	10.8719	10.467912	10.800889	7.428313	10.784549	8.056235	10.260356	11.254632	9.333616	7.960463	9.204501	9.969193	10.576878	10.646702	9.66721	11.067063	11.014002	7.787168	10.474447	10.81741	11.052895	11.133447
CDC42BPA	9.160257	9.265038	8.904197	8.559056	8.389223	8.353716	8.459187	8.518856	8.389528	8.44934	8.185605	7.88651	7.978745	7.895206	7.884319	8.148902	7.469995	7.593573	7.737651	7.996487	7.558952	8.482735	8.897537	8.808665	8.680908	8.529583	8.713709	8.31494	8.164531	8.181154	7.939004	8.230274	8.81651	8.155281	7.930966	8.420787	8.043094	8.035153	7.841494	7.758734	8.023956	7.706015	8.715625	8.264548	8.415519	8.334282	8.301078	8.217878	8.177466
ATP6V1H	8.127891	7.323512	8.040729	8.884233	9.24537	8.241113	8.874925	8.778611	9.116589	9.309244	9.134343	8.823058	8.365331	8.178944	8.647484	8.755795	8.445767	8.515374	8.97772	9.203744	8.954262	9.191375	7.477271	9.11516	9.15098	8.859322	8.84751	9.070349	9.081029	8.937425	7.62332	8.885686	7.534643	8.591843	9.233591	8.181503	8.048538	8.008805	8.801454	9.097228	8.894958	8.567515	9.104039	9.17018	7.679739	8.517811	9.232062	9.022517	9.111472
FGF12	7.399862	6.879069	7.486031	8.190238	9.000446	7.46587	8.197696	8.038849	8.752959	9.018172	8.537978	7.58882	7.735578	6.577238	7.580967	7.860873	7.15384	7.381673	8.195158	8.668467	8.671875	8.073857	6.26973	8.434472	8.805503	8.004348	7.959569	8.799123	8.23179	8.292494	6.092019	8.926854	6.624424	7.664456	8.970714	7.549562	6.850111	6.994767	7.834359	8.145501	8.384955	7.764392	8.795261	8.67837	6.649137	8.012459	8.454444	8.828929	9.024936
TUBB3	10.590769	10.031303	10.811534	11.068745	11.171386	10.650315	10.06623	10.701855	10.945377	10.86194	10.786403	9.325055	9.526477	9.284437	10.361115	9.872164	10.190956	10.134212	9.917128	10.726125	10.859451	10.663349	8.182494	10.254812	10.691286	10.380892	10.198195	11.231509	10.182684	10.699514	8.4611	10.361976	8.801757	10.301959	10.659052	9.807501	8.471877	9.659105	9.2584	10.39363	9.963564	9.001452	10.718197	10.054773	9.127459	10.336855	10.974659	10.957292	10.979829
NOTCH1	8.023343	8.954605	8.284718	7.455266	6.973207	7.814789	7.463228	7.607158	7.215512	7.240137	7.212542	6.99257	7.433611	8.023929	7.125124	7.098936	7.528903	7.313712	6.907815	6.336198	6.361111	7.313712	8.901002	7.286416	7.238322	7.447215	7.448237	6.939212	7.243344	7.117279	8.139271	6.568545	8.493784	7.207678	6.297407	7.222079	7.572803	7.691146	7.210003	6.818613	7.310828	7.691377	6.864066	7.192443	8.636962	7.285095	7.077521	6.637474	6.525088
RAB13	8.281413	10.635533	8.679376	7.800539	7.416445	8.342341	7.445277	7.793026	7.197781	7.229048	7.660745	7.724926	8.047182	7.562845	7.204995	7.648542	7.481648	7.212783	7.274029	7.099991	7.397579	7.413347	9.97438	7.620108	7.394957	7.719916	8.007314	7.574959	7.776409	7.639813	9.796117	7.519521	8.547897	7.584739	7.338291	8.887734	9.09099	8.344469	8.24095	7.631432	7.525358	8.096847	7.659728	7.650762	8.928214	7.682549	7.428891	7.269044	7.493792
CHGB	8.714628	6.858234	9.112837	10.373632	11.543207	9.149496	10.518385	10.694447	11.565186	11.372299	10.916735	9.757175	9.116986	7.979093	10.07055	9.922207	9.098053	9.535309	10.339842	11.346516	10.917778	10.310295	6.67848	10.74718	10.468512	10.051774	9.697752	11.08183	10.36472	11.103882	6.90385	10.751806	7.859883	9.973495	11.389836	8.835768	7.73113	8.272229	9.20779	10.461888	10.650044	9.216094	11.021409	11.479424	7.080494	10.257661	10.82388	11.290752	11.322685
CDK19	9.779799	9.760692	9.708902	8.795565	8.604001	9.078213	8.792106	9.590809	8.889215	8.904205	8.729709	8.538901	8.910981	10.074359	8.854629	8.936102	9.196371	8.938392	8.82219	8.333295	8.438274	8.929144	9.541422	8.671561	9.017445	8.828571	9.02941	8.445008	8.920767	8.463972	9.229403	8.41577	9.300814	8.553492	8.282881	8.65388	8.699175	9.422465	8.766902	8.448827	8.851421	9.416484	8.329159	8.670545	8.787852	9.026992	8.58656	8.315208	8.61701
C14orf2	10.566178	9.965897	10.190599	10.87906	10.963988	10.02038	10.992198	10.832706	10.664782	10.764474	11.104191	10.44967	10.42199	9.69973	10.328929	10.693497	10.373804	10.120763	10.914126	10.769953	10.888959	10.706534	9.291461	10.951997	10.608773	10.683526	10.535417	11.030543	10.904619	10.668972	9.891238	10.573527	10.202641	10.384483	11.027525	10.486865	9.934283	10.108632	10.556313	10.659612	10.746943	10.319641	10.926526	10.521111	10.209056	10.457376	10.669814	10.837215	10.714109
MCM7	7.10448	7.133427	7.289117	6.447685	6.031346	6.50713	6.557551	6.950941	6.640286	6.236939	6.308404	6.589214	6.593527	7.020491	6.462466	6.298854	6.43568	6.478215	6.343134	5.236682	5.716828	6.47398	7.870967	6.321948	6.936267	6.608867	7.38475	6.606253	6.551292	6.564641	7.08845	5.783364	7.263158	6.342402	5.614595	6.511592	6.882029	7.000902	6.563	6.388394	6.15803	6.734816	6.400087	5.74803	6.857633	6.725155	6.277177	6.256487	6.019304
HIPK2	8.455357	8.748474	8.549282	7.156898	7.090377	8.149132	7.653532	7.816221	7.379523	7.58377	7.6899	7.829255	8.173744	9.058957	8.341801	8.07658	7.763408	8.468505	8.025833	7.547296	7.920769	7.206221	9.362954	7.317582	8.238275	7.566466	8.646455	8.016412	7.680506	7.563498	9.433458	7.76729	9.003738	7.96795	7.163353	8.91283	9.267098	10.019505	8.639715	8.5358	7.946943	8.986812	8.060604	7.253607	9.174288	8.392492	7.612897	7.443536	7.451196
ITGA10	7.055329	7.892792	7.051489	6.302513	5.989594	6.443287	6.531996	6.936832	6.360175	6.03244	5.994197	6.634202	6.284447	6.363632	6.005889	6.345208	6.080136	6.011053	6.238537	5.626656	5.533687	6.887459	7.971919	6.797195	6.633207	6.702784	6.834834	6.231283	6.531553	6.41136	7.761099	6.094033	7.101657	6.067863	6.238649	6.828425	7.695846	6.874534	7.311832	6.298584	6.333086	6.645779	6.074852	6.403951	7.310417	6.197518	6.241	5.992873	5.926475
LLGL1	8.887031	8.593103	8.693562	7.431824	7.358099	7.73984	7.712743	8.696852	7.122844	7.222949	7.5449	6.692234	6.583292	8.149696	7.0122	7.302443	7.853577	7.483133	6.77675	6.32538	6.313623	6.974103	7.644356	6.562343	7.101949	7.079031	7.654934	7.109543	7.408641	7.015836	8.152567	6.631258	7.941282	7.44624	6.508398	7.368292	8.084554	8.085922	7.438699	7.136966	7.110326	7.9432	6.768787	6.872276	7.157175	6.782857	6.987156	6.292298	6.434797
FBXW4	8.596663	9.164701	8.492583	7.895392	7.579689	7.921259	7.873955	7.975334	7.706524	7.730779	7.747745	7.363896	7.742124	7.978558	7.541503	7.67475	7.468578	7.583924	7.442364	6.871115	6.863517	7.70717	9.031424	7.831855	7.838853	7.854781	8.484304	8.062302	7.93456	7.764323	8.164343	7.278853	9.094836	7.608489	7.175416	7.528345	8.150194	8.022965	7.595876	7.658669	7.231554	7.768321	7.480389	7.386001	8.060109	7.586925	7.704027	7.283322	7.21732
PLXNB1	7.115227	8.143249	7.277435	6.336454	5.5891	6.634554	5.921421	6.791284	5.614364	5.684639	6.227297	6.821851	6.833377	7.835411	6.857842	6.472079	6.921821	6.513569	6.294878	5.10321	5.954063	6.092197	8.509769	6.156341	6.501405	6.422042	7.127827	6.172017	6.657705	6.542041	7.697756	6.310641	7.801555	6.647008	5.812342	6.685912	8.746886	7.245454	6.879898	7.00683	6.656888	7.153355	5.871744	5.57378	7.892001	6.60397	6.240977	5.869825	5.771401
PSMA5	8.922528	8.112144	9.331561	9.984676	10.412583	9.485768	9.853406	10.155203	10.157172	10.178841	10.229545	9.186582	8.403008	9.311887	9.37457	9.414508	9.772994	9.619674	9.503773	9.792207	9.737479	10.080093	9.034075	9.949434	9.850124	10.0023	9.565493	9.911437	9.769299	10.301211	9.585666	9.873622	8.379273	9.478301	10.172031	9.478301	8.457783	9.105539	9.279533	9.493091	9.742948	9.341747	9.800397	9.993474	9.08516	9.872942	9.998411	10.065011	9.971844
PTPN3	6.870207	5.399843	6.629553	7.399894	7.862278	6.142664	7.26792	7.228864	7.005041	7.496508	7.780342	6.493554	5.657298	5.263516	6.083163	6.712928	5.860966	6.174923	6.713631	8.597236	7.007655	7.189966	5.009667	7.116289	6.952564	7.228426	7.090871	7.604	7.300597	6.992224	5.039872	7.03709	5.405507	6.356056	6.735701	6.461438	5.80835	5.52627	6.498335	7.657714	7.092364	6.354696	7.068466	7.501849	5.617605	6.454059	7.217295	7.466907	7.491581
FAM63A	7.588816	8.092516	7.576437	7.70792	7.855912	8.004906	7.321517	7.61726	7.885134	7.1794	7.524868	8.11964	7.724779	8.443638	7.835807	7.61933	7.402417	7.356833	7.429794	7.870317	7.890473	8.57597	9.052558	8.433978	9.359794	9.612323	8.025015	7.812054	7.561776	8.911038	7.934927	7.888334	10.058828	7.77075	7.99362	8.300828	8.753324	8.118191	7.905696	7.977567	7.462147	7.440502	8.114173	9.108682	7.991201	8.210452	9.898173	8.246396	8.33365
SLC16A14	8.087046	7.026881	7.965167	8.5372	9.237061	8.093267	8.722467	8.284591	8.986004	9.071385	9.193686	8.233134	8.190264	7.695225	8.793694	8.411192	8.561329	8.682503	9.015846	9.01654	9.192744	8.799292	8.139687	8.878244	8.889441	8.422062	8.309139	9.195874	8.56098	8.934398	8.092028	8.590795	7.388285	8.485025	8.717172	8.006547	7.389189	8.839167	7.883454	8.86593	8.815148	8.129071	9.120064	8.774392	7.98655	8.49615	8.978875	9.100957	9.014283
KIF5B	8.420428	9.135803	8.717618	8.209496	8.536138	9.298125	9.074599	8.532721	8.488054	8.716242	8.694283	9.462234	9.270226	9.29725	9.526154	9.161298	9.317251	9.427536	9.276643	8.657471	9.044085	8.727038	9.895118	8.85454	8.753629	8.844671	9.792691	9.210663	9.598843	8.716734	10.7272	9.058237	9.873785	9.111863	8.901889	10.195397	10.950214	10.151926	9.728578	9.905637	9.636072	10.137295	8.656389	8.814159	9.721462	9.356196	8.591272	8.769152	8.67411
TOB1	9.262579	10.448987	9.522276	8.697943	8.135629	8.617472	8.765201	8.218723	7.316336	7.753548	8.246936	9.217757	9.178238	9.565489	8.74654	8.324387	8.931015	9.116188	8.901764	7.970963	9.39966	8.222207	10.466008	8.764584	8.885559	8.802112	8.757327	7.717615	8.599914	8.246936	9.985041	8.781782	10.006529	8.706074	8.387576	9.44336	10.159385	9.133201	9.821394	9.261813	8.603654	9.046997	8.863817	8.237053	9.775733	8.597228	8.614373	8.250304	7.853825
SPCS1	9.478732	9.093781	9.626279	10.384109	11.030371	10.446606	10.341817	10.423662	10.754433	10.969717	10.977969	10.24118	10.014919	9.879246	11.150886	10.582762	10.829907	10.703864	10.814622	11.127477	11.05594	10.582762	10.273011	10.182776	10.450879	10.601237	10.035044	11.076805	10.640108	11.099873	10.722564	10.955277	10.390518	10.847019	10.946955	10.015971	10.783408	10.81144	10.570637	10.872339	10.966344	10.640108	10.746866	10.561696	10.459683	10.887957	10.66194	10.991491	11.061207
MT2A	10.838247	11.748974	10.862718	10.461628	9.356266	12.346299	9.837961	9.773772	9.1757	9.852979	10.23586	12.14854	11.93852	11.800711	10.818723	11.369063	11.887874	11.619634	10.746635	10.439733	10.898116	10.794775	12.8228	11.500547	11.401229	11.05258	11.343089	10.202379	11.046811	11.313285	12.691362	11.042028	12.179644	11.317773	10.78962	11.949866	13.545734	12.100554	12.220826	11.197507	10.662109	10.529934	9.950641	10.914397	12.066228	10.181949	10.237175	10.365117	10.773804
HOPX	7.743298	7.851481	8.078463	8.674641	9.396231	8.423901	9.256173	8.399245	9.03399	9.488855	9.30566	8.196244	8.212914	7.889396	8.558444	8.741553	8.33635	8.348844	8.865198	9.13245	8.914395	9.0991	8.309415	9.122575	9.15627	8.792438	8.456337	8.63722	9.067052	8.819863	8.539938	9.353186	9.09687	8.669726	9.490351	8.793285	8.028518	8.629142	8.843363	8.691605	9.027283	8.637567	9.00559	9.162296	8.720879	8.434056	9.036213	8.752317	9.213525
KIAA0556	8.539205	7.110132	8.800108	8.388682	8.269994	8.526548	8.891052	8.95413	8.682594	8.561075	8.274601	7.973446	8.219188	8.485539	8.139883	8.162155	8.258716	8.403854	7.897469	7.263654	6.61835	8.410578	8.558946	8.360607	8.474589	8.773063	8.572927	8.018966	8.625037	8.491825	8.025087	7.963762	7.970943	8.593051	7.880158	7.995495	8.281145	8.358934	8.173757	8.211728	8.247563	8.62711	8.162155	7.630623	8.350265	8.336097	8.231113	8.083694	7.696416
RAD51C	6.0768	5.388093	5.814856	7.061941	8.1477	6.438882	7.552682	7.112693	7.806114	7.818521	7.923558	6.760387	6.082344	6.091621	6.705693	6.082924	6.531038	6.559406	7.357445	7.360046	6.858863	6.924166	6.134655	7.688105	7.785766	7.241942	6.681292	7.627696	7.443801	7.066715	6.582594	7.969366	6.86199	7.130059	8.027686	6.59199	6.218595	6.611661	6.879632	7.566931	7.219762	7.372046	7.499184	8.101898	6.433524	7.152021	7.637458	8.019845	8.000741
SMARCC1	8.054439	8.35931	8.394849	7.776179	7.456425	8.355122	7.730866	8.088353	7.588627	7.701638	7.598202	7.856519	7.978048	8.665264	8.349855	7.80309	8.407323	8.366369	8.083126	7.421596	7.710894	7.561512	9.223743	7.799861	7.884249	7.886042	8.352895	7.986645	7.961873	7.897472	8.828769	7.625549	8.419325	7.966051	7.50993	8.139888	8.194752	9.066914	7.789609	8.058779	7.906012	8.471558	7.679563	7.663449	8.515733	8.054174	7.749296	7.56051	7.711121
TROVE2	8.923496	8.881407	8.959407	8.165837	8.071934	8.96594	8.525991	8.544589	8.263129	8.290516	8.184831	8.348944	8.415427	8.89687	8.579278	8.483917	8.116136	8.649956	8.275663	7.888046	7.815468	8.667233	9.53356	8.426701	8.523374	8.558216	8.580949	8.007873	8.42896	8.587919	9.485699	8.570987	9.336625	8.834009	8.276143	8.65465	8.915629	9.444836	8.733386	8.433705	8.717676	8.870713	8.610977	8.357419	9.673703	8.994725	8.193818	8.344119	8.441293
CAMK1G	8.605942	7.666797	7.582724	8.195427	7.409688	7.999988	7.656094	8.445743	7.652141	7.428057	7.70081	8.595378	8.972684	8.366978	8.397779	9.783427	8.901824	8.712817	9.07138	10.15707	10.188451	8.053146	6.238655	8.18303	7.85169	7.609085	7.399004	8.457342	7.746579	7.693108	6.582911	8.82633	6.174321	8.343671	8.852875	7.913386	7.101417	8.102654	7.798826	9.021154	8.310748	7.408594	8.119715	6.760961	6.603337	7.241457	7.24438	8.187042	8.125492
CSNK1G2	10.424354	11.227138	10.437894	9.94993	9.562131	10.441145	9.983602	9.9765	9.417284	9.472334	9.574415	10.112884	10.652379	10.035737	9.348498	9.877254	9.451173	9.486052	9.543946	9.174463	8.881527	9.860717	10.242697	9.893635	9.45305	9.999869	10.215887	10.133597	9.978982	9.625842	10.064513	9.560084	10.511755	9.849938	9.011876	10.331415	10.191837	9.636475	10.015799	9.340752	9.590058	9.500881	9.582894	9.625842	10.373115	9.744903	9.667051	9.409876	9.202404
ZMIZ2	8.09351	9.560556	8.241028	7.727225	7.623413	7.892857	8.125245	7.812282	7.374227	7.394532	7.533395	7.841404	8.047489	7.983326	7.37573	7.503396	7.06562	7.123174	7.618668	6.775488	6.551305	7.76177	7.140847	8.097329	7.652936	7.662698	8.381472	7.819912	7.706746	7.531908	7.183326	7.053393	7.890796	7.716461	7.103936	8.23091	8.505957	7.59666	7.955241	7.712969	7.278561	7.109741	7.832716	7.170152	7.882715	7.868609	7.790244	7.447594	7.279942
NDE1	7.909364	7.623668	7.757093	6.822124	6.375262	7.255059	7.001515	7.98538	7.053904	6.677262	6.610984	6.333627	6.297866	7.732399	6.995491	6.826557	6.993725	6.715194	6.613992	5.776699	6.291288	7.04764	7.473609	6.91803	7.274027	6.746882	7.437749	6.566812	6.658965	6.839197	7.339483	6.502609	8.053971	6.806429	6.358603	6.740959	7.171183	7.287873	7.071922	6.768442	7.074916	7.609592	6.704483	6.669639	7.13203	6.964451	6.682196	6.525194	6.552981
RGS7	8.896632	7.822922	8.998365	10.049713	10.900295	9.480188	10.229992	10.222686	10.55511	10.766637	10.372563	9.882636	9.819328	8.461921	9.901938	10.103055	9.454086	9.49215	10.328583	10.963135	10.871857	10.070311	7.339267	10.318762	10.202671	9.994397	9.966672	10.531826	10.194897	10.275842	7.497268	10.644127	8.14724	9.960905	10.804726	9.274832	8.178269	8.886035	9.723434	10.25485	10.287882	9.90366	10.348048	10.46731	8.166503	10.051072	10.514264	10.711854	10.967771
ATP6V1D	10.474585	9.45888	10.208045	11.029689	11.331762	10.081038	10.851526	10.905552	11.160631	11.225476	11.109968	10.494047	10.181275	9.706981	10.542344	10.528295	10.238335	10.373286	10.707677	11.224216	11.001741	10.679233	9.465825	10.865873	10.865873	10.672591	10.714574	11.109968	10.797748	10.911518	9.391891	10.848171	9.643181	10.487784	10.913253	10.281991	9.62117	9.933557	10.280575	10.830796	10.762665	10.153488	10.946859	10.995056	9.754936	10.572647	10.899591	10.88175	11.047088
TNS3	9.760058	10.948789	9.382847	9.85451	9.960947	9.748432	9.670935	8.404423	9.527051	9.953717	9.730822	9.902065	10.436682	10.254579	10.10156	10.472842	10.265519	9.870566	10.0332	9.433201	8.831543	9.908441	11.685483	9.957042	9.737686	10.245532	10.144806	9.56443	10.591276	9.28343	10.966935	10.272179	11.44636	11.358444	9.34996	9.694978	11.40726	10.765734	11.097704	10.30484	10.093614	10.588895	9.675263	8.911638	11.489845	9.457849	10.022063	8.53019	9.237726
MAP4K5	7.946632	7.149063	7.722842	7.375898	7.616485	7.93013	7.44314	8.235439	7.956541	7.446297	7.802358	7.614938	7.055074	8.276128	7.888614	7.310513	7.866938	7.826474	7.254665	7.229735	7.31402	7.533721	7.67755	7.121747	7.794038	7.695057	7.827551	7.035546	7.441876	7.760616	7.158933	7.22791	7.354079	7.353645	7.530219	7.089927	8.699078	7.775155	7.768039	7.318678	7.82824	8.462166	7.640603	8.23202	7.483627	8.015104	7.497135	7.970809	7.869101
SLIRP	9.270983	8.519107	7.753368	10.411181	11.025278	10.238429	10.711541	10.181517	10.400253	10.762297	10.772392	10.388837	10.42686	9.710473	10.565146	10.735449	10.57727	10.506781	10.814672	11.020904	10.873549	10.870502	9.783847	10.509679	10.499535	10.227358	10.680471	10.698115	10.506781	10.596453	10.82001	11.059625	10.450849	10.438883	10.650967	10.345253	9.430625	10.471742	10.835554	10.058085	10.856513	10.715044	10.772392	10.418039	10.483073	10.46583	10.835554	10.624439	10.684293
INA	10.946181	9.302285	10.686377	11.16508	11.692414	10.572293	11.404754	11.104627	11.739519	11.904188	11.160743	10.921679	10.961931	9.613012	11.005773	11.483181	10.848822	10.905536	11.615962	11.896115	11.766867	11.450874	6.873272	11.412014	11.462217	11.013448	10.994707	11.692414	11.100253	10.959168	7.698807	11.721527	8.612494	11.069193	11.800999	10.792503	9.058635	10.169722	11.097156	11.181144	11.479036	10.957741	11.507303	11.204476	8.843904	11.062165	11.42876	11.982685	12.001899
SDHB	7.81095	7.549842	8.302923	8.711709	9.288513	8.879393	9.017202	8.587718	8.898403	9.070644	9.301456	8.823931	8.664468	8.602816	9.11441	8.696007	8.984806	8.900435	8.821181	9.080349	9.157579	8.782357	8.588447	8.810534	8.965086	8.754689	8.95887	9.228349	9.16584	9.192297	9.060923	9.11441	8.432215	9.10148	9.184094	8.536275	8.472506	8.67269	8.548649	8.841112	9.053259	8.514504	9.070644	9.003502	8.516394	8.706321	8.924279	9.009361	9.138795
PCSK5	7.82186	9.123493	6.997159	7.446037	6.724377	6.924467	7.187401	7.690122	7.038506	6.594276	7.072641	6.708261	6.369773	6.223825	6.604451	6.050764	5.988346	6.377184	6.246299	5.888985	6.884785	6.833568	7.530263	6.453987	6.815687	7.107687	6.928609	7.10871	6.918523	7.140918	7.485215	6.90987	7.259639	6.845698	6.449087	6.74661	8.224709	6.768176	7.519064	6.911386	6.65448	6.59503	6.899544	6.58942	7.383131	6.945357	6.533808	6.425086	6.539246
GPER1	6.849623	8.795608	7.651748	6.402394	6.24865	7.368046	6.588939	6.498825	6.430834	6.269709	6.899246	8.030425	7.632388	6.589053	6.534183	6.514392	7.051966	6.731394	6.620136	5.797631	6.700967	6.457927	9.300824	6.809521	6.437239	7.054627	7.442723	6.831846	6.794207	6.758374	8.081539	6.139111	7.652354	7.576154	6.178002	5.991215	8.506136	7.474311	6.626211	6.138508	6.795365	7.244629	6.58492	6.593271	8.509236	7.157263	6.632962	5.507278	5.52921
ZHX3	8.158157	8.697155	8.028724	7.839592	7.391109	7.479871	7.653971	7.948743	7.739615	7.614084	7.43397	7.405542	7.722851	7.808301	7.332144	7.799203	7.567344	7.253811	7.399564	6.830851	6.562567	7.623106	8.624085	7.585885	7.463855	7.752944	7.628465	7.429891	7.864974	7.354686	7.780652	7.353628	8.463516	7.859328	7.228163	7.08706	8.210844	7.601425	8.025929	7.444531	7.583339	7.654746	7.203776	7.416325	7.966634	7.264811	7.459368	7.168772	7.189912
CISD1	10.560546	9.829937	10.47536	10.925664	11.055015	10.269246	10.682015	10.834232	11.077881	11.140857	10.929918	10.385929	10.136411	9.84079	10.603694	10.409124	10.031888	10.148441	10.605104	10.719396	10.868917	10.638223	9.130409	10.615367	10.770547	10.509442	10.2593	10.869348	10.489619	10.733594	9.305452	10.681061	9.710943	10.447886	11.088273	9.898744	9.404572	9.78486	9.89297	10.571209	10.452898	9.870315	10.888143	10.57724	9.610206	10.550315	10.609559	10.921144	11.00258
KLF2	8.176542	9.052157	8.748798	8.844122	8.970968	9.413167	8.772498	7.835616	7.579927	7.845575	7.955589	7.604303	9.146598	7.567846	8.800235	8.687001	8.449393	8.417876	8.561557	6.938561	7.652277	9.036167	10.690895	8.716804	8.019954	7.848338	7.936615	7.577935	8.920964	7.998381	8.409531	6.688003	9.298826	8.094106	8.068263	7.757793	9.01376	9.38669	8.063567	8.187881	7.681805	8.591422	8.025411	8.186094	9.9492	7.969711	8.888917	7.601592	7.225527
HEY2	7.115889	8.839116	7.920598	6.406238	6.150427	7.058038	6.727227	7.28603	6.596135	6.069397	6.309308	7.476665	6.700278	8.055576	6.274905	6.081612	6.779885	6.868978	6.50706	5.342808	5.414326	6.299111	8.05261	6.847693	6.520961	6.81647	7.550991	6.068359	6.616692	6.620621	7.285603	6.116277	7.549064	6.617546	5.921112	6.834066	7.876157	6.846012	7.05067	6.19578	6.448926	6.514493	6.380662	6.620487	7.75587	6.646986	6.415456	5.830886	5.784443
GABRG2	9.394123	7.931214	9.312586	10.131413	10.816157	9.549774	10.180628	10.273143	10.714152	10.787429	10.565143	10.001609	9.557246	8.405637	9.590686	9.958171	9.147446	9.2172	10.359587	10.930136	11.052921	10.160369	6.631609	10.4755	10.471706	9.786134	9.850326	10.541932	10.14386	10.111028	6.62326	10.494139	7.819142	9.763644	11.011978	9.336176	7.601911	8.380467	8.997277	9.971238	10.219531	9.337955	10.704005	11.051383	7.531306	10.087829	10.444894	10.995264	10.818516
AGK	7.737162	6.390584	7.538946	8.381464	8.957805	7.977946	8.200786	8.366558	8.738781	8.860767	8.692599	8.012727	7.800422	7.268341	8.310012	8.07845	7.826907	7.953022	8.292131	8.484701	8.628506	8.474381	6.979696	8.2986	8.349024	8.091518	8.018729	8.786859	8.460189	8.561711	7.049266	8.552952	7.160697	8.190146	8.987291	7.644952	7.397707	7.633029	8.161062	8.477826	8.406856	8.109317	8.397603	8.516658	7.016821	8.2965	8.656502	8.698008	8.506843
TUSC3	6.240153	5.766887	6.302445	7.288562	7.699349	6.621228	7.272441	7.090078	7.727972	7.529625	7.763527	6.757736	6.211434	6.040567	7.23676	6.81872	6.714377	6.840004	7.407325	7.902994	7.297213	7.265369	5.994751	7.358174	7.578914	7.038815	6.925845	7.620093	7.122916	7.48989	5.983306	7.79602	6.032284	7.365045	8.002002	6.577061	6.022858	6.539734	6.888528	7.80801	7.598514	6.851456	7.848921	7.768073	6.012876	7.287737	7.614185	7.967165	8.004341
PEX11B	9.394935	8.175969	9.131376	9.958068	10.025884	9.104704	9.780163	9.855708	9.882895	9.893129	9.731294	9.826812	9.581699	9.401374	9.754832	9.939247	9.667605	9.614654	9.91989	10.489882	10.703808	9.732841	8.484271	10.015209	9.88001	9.597244	9.540493	9.941392	9.763174	9.834581	8.865959	10.031432	8.424613	9.744938	10.309949	9.207308	8.520156	9.113967	9.472223	9.74776	10.043475	9.698959	10.010579	9.138286	8.87413	9.668474	9.784861	10.03986	9.869706
UCHL1	10.223543	9.012265	10.401546	11.269548	11.986923	10.270555	11.35764	11.229045	11.847907	11.836648	11.453197	11.16483	10.436533	9.906021	11.158305	11.309932	10.90198	10.961569	11.453197	12.169598	11.938346	11.375966	7.334973	11.639269	11.611419	11.142882	10.889527	11.572159	11.412067	11.513471	8.099013	11.645854	9.282778	10.929219	12.042479	10.708838	9.798836	10.087466	10.826727	11.991031	11.587343	10.564432	11.52704	11.175806	8.971025	10.923849	11.508405	11.790088	11.636747
NCALD	9.648445	8.302982	9.734123	9.764566	10.136321	9.433691	9.798697	9.90494	10.485321	10.118328	9.972217	8.762396	8.951739	8.222835	9.095787	9.315395	9.2361	9.464147	9.443836	9.557359	9.540388	9.327553	6.937947	9.378861	9.531994	9.602877	9.193262	10.434414	9.291982	9.861225	6.908634	9.369531	8.159288	9.806229	9.42587	8.881085	7.864058	8.809169	8.79169	9.215024	9.510833	8.809519	9.667647	9.748325	8.124623	9.297534	9.332116	9.839932	9.824846
PDGFRB	7.839321	9.007226	8.036764	7.504062	7.120705	8.007607	7.632132	7.817787	7.25761	7.283067	7.467312	8.301569	8.378499	8.519036	7.90831	7.816776	8.200507	7.580514	7.938077	6.425222	7.264456	7.518832	10.134079	7.92276	7.663783	8.06878	8.144653	7.694227	7.763334	7.930186	9.13549	7.359449	8.891242	7.966686	7.112775	7.825885	9.463625	8.521696	8.26534	7.482783	7.730632	8.054241	7.276523	7.287908	9.075968	8.133065	7.531292	7.146351	7.221597
PFN2	9.955417	8.89052	9.750778	10.557096	10.805847	9.937049	10.382369	10.549498	10.7792	10.780385	10.702819	10.325534	10.212295	9.938244	10.667432	10.505887	10.281357	10.287937	10.82855	10.863872	10.927669	10.36986	9.05071	10.420666	10.495843	10.114486	10.174824	10.653704	10.390373	10.508602	9.519197	10.762293	9.413987	10.574562	11.04746	9.963943	9.706558	9.724283	10.201066	10.480853	10.845355	10.339816	10.743118	10.436182	9.586263	10.411611	10.584327	11.003819	10.764285
ATP2A2	9.255426	8.678397	9.378009	9.637951	10.157235	9.401457	10.064726	9.614365	9.9556	10.057937	9.902224	10.304956	9.883897	9.73092	10.154845	9.899244	9.908899	9.978257	10.312516	11.345038	11.024978	9.934713	8.926626	10.111793	10.022568	9.686034	9.802902	10.076205	9.922294	9.835049	9.501043	10.480167	8.643746	10.053901	10.67594	10.2161	9.806581	9.548526	10.112019	10.608875	10.1496	9.924302	10.176208	9.808922	9.472976	9.95271	9.883102	10.232787	10.256666
PIEZO2	6.71948	6.22648	6.874236	5.982552	5.902395	6.304479	6.142882	7.048126	6.223278	5.933114	5.924155	6.016414	5.638244	7.116185	6.105708	5.745174	5.997608	6.066189	5.862709	5.55999	6.098112	6.159741	6.091413	5.886608	6.591072	5.859815	7.159039	6.07642	6.076636	6.19044	5.963334	5.81884	6.54849	5.937374	5.725352	6.21993	6.849266	6.252242	5.992049	6.430445	6.275795	6.417188	6.114271	5.834183	6.130059	6.814531	6.083609	5.959099	5.935863
PALD1	7.019114	8.152253	7.008164	6.795135	6.374824	7.143526	6.672235	6.778447	6.318865	6.167132	6.455493	6.986515	7.703278	6.422203	7.373729	7.303576	6.388394	6.162153	7.020253	6.092053	5.914652	6.933923	9.715566	6.538214	6.514089	7.478093	7.528639	6.421323	7.685196	7.855155	9.590641	7.696474	7.989038	7.694139	6.843968	6.990217	8.716179	8.196583	8.016865	6.875573	7.391661	8.758344	6.932129	6.61562	8.415423	7.433391	6.517449	6.24727	5.904749
AP3M2	10.281703	8.659318	9.844148	10.426881	10.411811	9.420466	9.709331	10.046184	10.248633	10.338933	10.252602	9.351385	9.575507	8.580465	9.622253	9.472205	9.671797	9.626527	9.855375	10.46623	10.211682	9.905936	8.628853	9.57121	10.17722	9.861397	9.166664	10.227337	9.710075	9.86301	7.799081	9.938876	8.588313	9.912333	10.376197	8.90979	7.965122	9.479004	8.717176	9.673354	9.937282	8.86564	9.764201	10.301733	8.275564	9.458285	10.143049	10.020309	10.193316
HPRT1	8.839435	7.235908	8.740947	10.157337	11.087686	9.212379	10.228879	9.959947	10.912212	11.006269	10.732934	9.692897	9.357447	8.195928	10.140598	10.056505	9.408436	9.584674	10.45895	11.250202	10.87021	10.051403	7.462975	10.288407	10.460974	10.082693	9.782586	10.732302	10.325203	10.568896	8.134581	10.664357	7.972951	9.886512	11.020635	9.399493	7.844619	8.672251	9.944072	10.46404	10.389982	9.860599	10.665146	10.729522	8.046809	10.19218	10.596542	10.700892	10.922723
MT1M	7.086832	8.949461	8.229386	7.363044	6.915259	9.478356	7.622352	7.082011	7.294561	7.523546	7.476194	8.042171	8.485251	8.268481	7.207713	8.625406	9.149158	9.361458	7.942823	5.913883	5.832332	8.389251	10.018618	9.307715	8.307144	8.181028	8.2749	7.76596	8.010887	8.197316	10.015013	8.096164	10.284356	8.570869	8.336987	10.08411	9.287822	8.253562	8.595752	7.416229	7.654549	7.310357	7.362624	7.882578	9.037549	7.869456	7.374549	8.464669	9.048237
SPHKAP	8.39832	7.452078	7.331968	9.502151	10.225853	8.531239	9.565573	9.19787	9.498856	8.209206	10.119403	9.671554	8.926216	8.595776	9.209065	9.877192	9.854323	9.616758	9.296957	11.19728	10.879624	8.559319	5.981996	8.768671	9.148506	9.363579	8.380141	9.992034	8.524184	9.393701	6.559803	9.554109	5.969434	9.318655	8.979081	8.068363	6.547732	7.170081	7.37148	9.669219	9.274226	8.491279	9.274874	8.645674	6.676085	8.915602	9.196368	9.670176	8.664122
BEX5	9.670914	8.936049	9.00256	10.751711	11.438111	9.595553	10.191251	10.829407	11.316367	11.303183	11.228246	9.758521	9.50125	8.780828	10.194996	10.321117	9.501426	9.701258	10.371545	10.962907	10.807341	10.441343	8.373498	10.452743	10.356136	10.29555	10.01726	11.263896	10.732161	10.973057	8.593667	10.874542	8.633556	10.400501	11.098314	9.32999	8.730085	9.168271	10.306406	10.651416	10.674803	9.989282	10.776496	11.176266	8.572053	10.082309	10.750795	10.816528	10.914285
SLC26A6	7.639479	8.203659	7.862217	6.705476	6.458106	6.776566	6.94184	6.895093	6.326994	6.362062	6.687048	6.660704	6.446555	7.008416	6.115948	6.013062	6.435921	6.363139	6.379875	5.91383	6.157509	6.333324	7.442639	6.706923	6.579582	6.743051	7.125973	6.278453	6.535908	6.440883	6.884887	5.943021	6.909328	6.330303	6.170571	6.784259	6.994086	6.825052	6.876879	6.483463	6.480849	6.649776	6.32881	6.891316	6.861295	6.675601	6.25753	6.243858	6.054478
CHCHD6	7.868684	7.837625	7.924797	8.966534	9.112297	7.175696	7.622992	8.860201	8.346428	8.358579	8.936787	6.820223	6.27188	6.129538	7.866042	8.004422	7.22532	7.426287	8.201205	9.291015	8.333305	8.138482	6.08458	7.957517	8.522793	8.089105	7.549671	8.609878	8.252402	8.596161	6.641868	9.38294	7.190198	7.906266	9.341999	7.244184	6.915254	7.587224	8.215683	7.565387	8.491297	8.078649	8.42817	8.103944	7.082566	7.553535	8.750025	8.974159	8.873875
BGN	8.218083	10.502286	9.926503	7.948035	7.851754	9.189967	8.423651	8.334553	7.962945	7.47597	8.096666	9.694266	8.587597	9.493643	8.6578	8.13284	9.063505	8.851797	8.489818	7.417231	7.874662	8.669445	10.951332	8.282587	8.086899	8.96043	8.765592	8.525975	7.881996	8.71558	10.142576	7.921499	8.830584	8.561945	7.960178	8.679802	9.764034	9.187406	8.360349	8.157304	8.179073	9.136205	7.80677	8.114025	9.771563	9.136205	8.257879	8.698225	8.038092
MPP1	8.960197	7.515018	8.604429	8.96652	8.962693	8.249633	8.585515	9.075134	8.825112	9.02318	8.475102	8.721792	8.213796	7.648362	8.838379	8.459754	8.124205	8.375805	9.420104	8.62078	9.529933	8.586167	7.678968	8.82891	9.04181	8.694184	8.363671	9.415283	8.967499	9.031185	8.098844	8.787598	7.465823	8.525792	9.196823	7.86653	8.864582	8.272603	8.370416	9.611279	8.602184	8.490215	8.707126	8.689059	7.306597	8.60316	8.714262	9.171082	9.021907
CDK13	8.436321	7.852576	9.334797	8.540095	8.446533	8.873548	8.502622	8.658515	8.965802	8.554111	7.853385	8.668089	8.024879	7.581023	8.009753	8.268496	7.286507	7.705709	7.651641	7.73638	7.043339	8.671514	7.481181	8.266866	8.092242	8.616004	8.372107	8.112238	7.882937	7.940894	6.397206	7.995686	7.454623	8.173562	7.317792	8.646471	7.259459	8.492245	8.137777	8.111344	8.20751	8.179367	8.48356	7.365795	7.927012	8.649291	8.422126	8.526278	8.121018
AKAP6	7.443112	6.084397	6.907174	7.545999	7.96015	7.160958	7.720619	7.401789	7.894263	7.830158	7.680669	7.173563	6.704113	6.534508	7.492875	7.285326	6.920668	7.028247	7.385415	7.626201	7.495904	7.529272	5.981293	7.896581	7.816449	7.618631	7.744332	8.253681	7.707386	7.762479	6.147809	7.540543	7.201771	7.46769	7.767041	7.100167	6.869749	6.819978	7.042158	8.235483	7.528814	7.145248	7.649483	7.733269	6.444737	7.322438	7.715509	7.734649	7.702508
CYP2C8	7.504886	7.647713	6.838052	7.285358	7.453247	7.080517	7.201471	7.540898	7.464889	7.469584	6.817818	8.015044	7.80091	7.326612	7.869859	7.272228	7.325189	7.316772	7.242959	7.257063	7.267745	7.7016	5.963085	6.652005	6.798491	7.493947	6.06145	7.397888	7.382592	7.447393	5.82095	6.462336	5.237117	6.481687	7.014503	6.087083	5.57237	7.60487	6.281662	6.872343	7.369955	6.284663	7.006244	6.705772	5.743067	7.555657	7.548882	7.025919	7.478332
PGF	7.619316	10.649797	8.284028	7.629557	7.667172	8.163024	7.890286	7.708986	7.882404	7.548934	7.593845	7.633808	7.537173	7.288629	7.818687	7.644015	7.416262	7.76771	7.847788	7.303029	6.611935	8.130647	9.382807	8.05435	7.638007	8.541387	7.490726	8.050551	7.229151	8.098489	9.456007	7.066913	8.555799	7.844471	7.479754	8.241206	9.523802	7.604724	7.419446	8.066389	7.479203	7.458992	7.377905	7.226796	9.056958	7.886928	8.178271	7.712633	7.989055
TOB2	7.684916	8.512042	8.485961	7.061777	6.706045	7.14079	7.359118	7.470306	6.802002	6.766265	6.710462	7.250593	7.795532	8.315393	7.220396	6.981013	7.251664	7.318042	7.044015	6.278062	6.662157	6.941948	8.395976	7.124887	7.424192	7.402604	7.687519	6.949517	7.221893	7.357225	7.540355	6.788266	8.83198	7.108478	6.377904	7.331789	8.213881	7.421348	7.234339	7.814588	7.046508	6.922622	6.627225	6.865835	8.190121	7.165586	6.993339	6.346055	6.445552
GLTP	9.820412	9.22261	10.157833	9.105891	8.740571	9.956358	9.670051	10.013173	9.709957	9.164259	8.697662	9.126937	9.004705	11.070922	9.725593	8.795943	9.860598	9.80417	8.764863	8.151293	7.873418	8.984273	9.888519	9.175972	9.934352	9.409206	10.270837	8.638491	8.788516	9.245747	9.465443	8.359375	10.436824	9.148292	8.064224	8.776919	9.288874	9.62559	8.690717	9.06463	9.11887	9.418698	8.596292	8.716732	9.832635	9.846893	9.157806	8.51435	8.733742
ACSS3	6.164076	7.228548	6.306105	6.713662	6.312899	6.703681	6.73756	6.160186	6.153649	6.331325	6.525579	6.175867	6.130929	6.248951	6.349308	6.161961	6.180168	6.241538	6.416986	5.588523	5.41776	6.561756	8.265877	6.352684	6.637485	6.890026	6.54504	6.224417	6.39124	6.997674	7.57046	6.531821	8.210836	6.857214	6.25552	6.924484	7.880999	6.843447	6.845847	7.089398	6.871299	6.628133	6.56152	6.777608	7.115709	6.283172	6.559475	6.587104	6.364779
PCSK1	7.55594	5.568554	7.434149	8.280275	9.962485	8.547924	9.113239	8.875661	10.365308	10.025907	9.119584	7.921485	7.875562	6.53116	7.959877	8.546274	7.256057	7.475405	8.795558	8.886778	9.057903	8.626803	5.353036	9.249782	8.853286	8.220674	7.996859	10.231091	8.29124	9.793013	5.411783	9.031063	5.870644	8.811097	9.797072	7.745837	5.841015	7.084167	6.717	8.994089	8.87461	6.899535	9.22243	9.817922	5.702065	8.203169	8.94574	9.033574	9.460394
GPRC5B	8.570432	8.57352	8.716899	7.653056	7.473027	8.219167	7.848018	8.332647	7.7945	7.239885	7.78315	7.298546	7.489208	9.671639	8.320575	7.54191	8.312014	7.996878	7.417508	7.406509	6.748538	7.862885	9.034089	7.984414	8.303592	7.972869	8.613782	7.570459	7.826014	7.864965	8.812729	7.603152	9.752984	8.303778	7.415241	7.562587	8.755235	8.513677	7.713645	7.753193	8.071637	8.5257	7.671931	7.726498	8.826687	8.399411	7.725397	7.270073	7.617843
UACA	6.489054	6.567157	6.632314	6.902731	6.846618	6.579364	6.17367	6.754552	6.66506	6.649208	6.509011	5.97949	6.178746	6.330517	6.370732	6.365741	6.345322	6.418149	6.176305	6.055186	6.249018	6.409681	7.638834	6.486114	6.692729	6.650226	6.11746	6.447412	6.434267	6.675693	6.860733	6.321169	7.0778	6.418182	6.207404	6.117389	7.447348	6.502279	6.565239	6.483078	6.715512	6.966115	6.001589	6.171215	6.221696	6.655331	6.582066	6.054853	6.516005
NECAP1	9.808324	8.009879	9.489028	10.615606	10.780723	9.703763	10.264245	10.428121	10.883404	10.980896	10.811193	9.657154	9.333829	8.800209	10.148601	9.766491	9.385741	9.691696	10.287634	10.473238	10.64811	10.237978	7.737569	10.191991	10.283508	9.823677	9.800585	10.67155	10.307336	10.321334	7.670474	10.20749	8.216907	10.027374	10.662093	9.364179	8.280787	8.64968	9.500637	10.353105	10.2247	9.506592	10.549725	10.623777	8.043566	10.136911	10.416472	10.403714	10.523326
SERPINB6	7.877731	8.664623	8.023059	7.039203	6.51889	7.716497	7.364909	7.637331	6.550442	6.634488	6.942699	7.630276	7.853775	8.251278	7.660767	7.412907	7.706602	7.749783	7.450763	6.044301	6.720656	7.35648	9.036595	6.949093	7.292575	7.393662	7.474717	6.829646	7.448859	7.467824	8.875272	6.9575	7.827629	7.174796	6.6785	7.346361	8.474022	8.389453	7.713361	7.075609	7.073001	7.784624	6.889433	6.851695	8.197268	7.716996	7.006743	6.850101	6.75064
STMN2	11.68026	9.820359	11.257568	12.280382	12.763228	11.557781	12.70713	12.530755	12.836148	12.59139	12.496963	12.167003	11.61627	10.858952	12.09765	12.370354	11.753033	11.857732	12.194142	12.665278	12.565997	12.122408	8.077517	12.348338	12.372405	12.156505	11.882123	12.659866	12.162914	12.264799	9.080667	12.273047	9.557964	12.273019	12.713375	11.583461	10.593677	11.086637	11.462306	12.478822	12.585492	11.717117	12.679049	12.062125	9.689931	12.163893	12.248266	12.700654	12.389082
IDH3G	7.723058	7.458897	7.935042	7.927914	7.596098	7.23603	7.174012	7.654815	7.273182	7.299547	7.592593	8.05212	7.973965	7.888791	8.015579	8.267851	8.181714	8.107125	8.148979	8.495523	8.486261	7.390584	7.329202	7.545754	7.631214	7.886746	7.579817	7.903587	7.87412	7.694412	8.27593	8.232507	7.226453	8.388866	8.34692	7.700898	8.036905	7.74351	8.234348	8.47612	8.477404	7.939233	7.851565	6.827574	7.412594	8.027229	8.126892	8.433834	8.240486
JAZF1	7.71155	6.62584	7.643622	8.813889	9.341523	7.87895	8.9219	8.71876	9.316036	9.219645	9.101652	8.650267	8.212224	7.433075	8.465611	8.312733	7.949032	8.252834	8.73275	9.34658	8.802599	8.543661	7.131645	9.034445	8.771046	8.6174	8.504295	9.135475	8.751815	8.826688	7.228042	8.687884	7.35613	8.543912	9.208034	7.958548	7.222719	7.89867	8.322184	8.970513	9.030826	8.301307	9.131044	8.902303	7.352616	8.920791	8.99971	9.30072	9.166817
ADAM23	8.108413	6.661392	8.23704	8.555078	8.686359	7.907728	8.329966	8.543585	8.619101	8.542264	8.461252	8.060142	7.427691	7.053799	8.094651	8.20693	7.937615	8.159667	8.37681	9.06322	8.857929	8.353689	6.270531	8.119855	8.127104	8.416813	7.890109	8.338712	7.949437	8.468255	6.337378	8.500693	6.838989	8.181567	8.978998	7.774138	6.906552	7.773413	8.138248	8.555923	8.360712	7.718116	8.513593	8.602579	6.664752	8.186292	8.459679	8.797109	8.733174
GABRA1	8.911164	7.717752	9.041974	9.814594	10.886498	8.824137	9.868708	9.936579	10.790257	10.891954	10.267193	9.072163	8.970836	7.455032	8.970836	9.261016	8.382204	8.603649	9.899765	10.246518	10.121579	9.795202	6.388554	10.478729	10.40999	9.245996	9.20001	10.25327	9.699037	9.680946	6.371781	10.150733	6.887108	9.095763	10.680172	8.587955	6.814785	7.687979	8.407315	9.640725	9.739	8.51812	10.372136	10.890754	7.146689	9.567796	10.201021	10.766015	10.859188
CUEDC1	8.589482	8.900749	7.920249	7.939723	7.470212	8.333958	7.514345	8.566997	7.755652	7.497607	7.72289	6.932809	7.1558	8.108713	7.360181	7.561174	7.562434	7.338819	6.88243	6.678907	7.014232	7.896395	8.866925	7.212127	7.807186	7.902885	7.784058	7.599109	7.763629	7.542786	8.474924	7.343975	8.312947	7.577131	6.938733	7.298454	7.743073	8.140816	7.512639	6.92733	7.566655	7.944072	7.696395	7.361666	8.042988	7.816021	7.557806	7.252538	7.132272
PROSC	8.044709	7.949816	8.530931	9.038261	9.524569	9.232616	9.549628	8.770487	9.228305	9.165128	9.209595	8.810383	8.826891	8.424315	9.168563	8.725857	8.717568	8.858055	8.610982	9.054174	8.83905	9.2302	8.76343	9.348003	9.252182	8.911523	9.156712	9.296432	8.983016	9.472721	8.33148	8.86592	8.92188	8.920729	8.989089	8.963948	8.532319	8.480585	8.423363	9.137108	8.76616	8.366016	9.224005	9.075764	8.954504	9.065996	9.025914	9.008712	8.875138
MOCS2	6.633634	7.618386	6.545834	6.770981	7.363027	6.406427	6.634983	6.499469	6.88398	6.904337	7.087798	7.711248	7.880556	8.002542	7.744418	7.614067	7.750029	7.500246	7.816998	8.857707	8.54516	6.502013	6.593153	6.74575	6.676739	6.525407	6.824864	7.22728	6.709733	6.796101	7.438164	7.271	7.000767	6.959508	7.062296	6.850792	6.247906	6.847457	6.898414	7.031942	7.175875	7.158914	6.844065	6.752254	6.555857	6.7062	6.938817	7.214872	7.279647
AMER2	10.121481	9.925086	10.330505	9.301418	8.870077	9.611177	9.862802	10.341957	9.629201	9.531212	9.023043	8.981372	8.984753	11.131177	9.677782	9.338855	9.608964	9.840047	9.212424	9.077643	9.128581	9.661756	10.252705	9.743009	10.293773	9.709648	10.281477	9.110833	8.994344	9.510237	9.807067	9.561687	10.336074	9.484623	8.951208	9.44685	10.062521	10.180287	9.503256	9.820585	9.83519	10.127751	9.866919	8.651117	9.802301	10.3396	9.660991	9.214795	9.552284
PIDD1	7.582536	7.431159	7.669633	6.70778	6.507651	6.888123	6.642684	7.160439	6.67071	6.543465	6.459334	6.900871	6.956377	7.973249	6.761448	7.014772	6.691061	6.646444	6.733891	5.882312	6.089029	6.805513	7.013537	6.924987	7.035824	7.003301	7.616996	6.798709	6.903145	6.760174	6.657927	6.289631	7.687745	7.151322	6.948391	7.48361	7.964311	7.09903	6.739592	6.70597	7.017232	7.37084	7.029962	6.216196	6.701717	7.121119	6.775503	7.149628	6.880222
APOO	7.301488	8.507705	7.205718	8.663465	9.835222	8.472231	8.782233	8.167367	9.369521	9.547665	9.310245	8.858797	8.588284	7.785406	9.243567	9.085531	8.657165	8.394584	9.092252	9.645481	9.331948	9.209577	8.247503	9.286779	9.29323	8.877365	9.076238	9.900574	9.43134	9.361332	8.279624	9.499225	8.286573	9.12681	9.817161	8.43724	8.988614	8.291324	8.707594	9.621041	9.284018	8.470265	9.990341	9.288864	8.428456	9.184668	9.283605	9.492502	9.540159
ST6GALNAC5	8.004623	5.989946	7.967706	8.998162	9.559226	7.712465	8.952439	8.2132	8.627625	9.41274	8.939939	8.634361	8.162127	6.8271	8.061997	8.993788	7.509148	8.01788	8.617648	9.481859	9.086677	9.108199	6.177311	9.0452	8.640887	8.689178	8.579381	8.978561	8.719835	8.808449	5.91877	8.92295	6.310715	8.561754	9.276188	7.918134	6.596365	7.448649	8.306168	8.392965	8.840418	7.644134	9.195016	8.914506	6.633655	8.291048	9.41724	8.667529	8.129606
TM7SF2	7.639149	7.480136	6.823738	7.722032	7.193185	6.908472	6.917581	7.020688	7.05267	6.790017	7.844797	7.302443	7.860323	8.447831	9.190666	8.5738	8.763077	8.363898	7.915263	9.333689	8.64744	6.259368	7.689519	5.960175	6.57297	6.594123	5.867693	7.448828	6.555722	6.949546	9.186548	8.425518	6.976097	8.633779	8.203133	7.288702	6.649912	8.765877	8.354519	7.430949	8.1445	7.830802	6.597499	5.826921	7.032477	7.303134	7.026877	7.227664	7.500666
EFEMP2	8.058265	8.795233	8.104671	7.829576	7.309983	8.212658	7.404928	7.561141	7.53786	7.468679	7.651342	6.714405	7.252011	7.578339	7.36564	7.696792	7.852021	7.542862	7.243749	6.221848	6.036258	7.248325	9.459061	7.190922	7.386246	7.65248	7.508311	7.493025	7.684866	7.489305	8.681394	7.250015	8.465548	7.412485	6.994619	7.074345	7.895661	7.684418	7.674767	7.014714	7.661356	7.743359	7.034936	7.628557	8.414395	7.572522	7.604341	7.199487	7.076029
HMP19	10.227959	9.723658	10.034518	11.320599	10.87898	9.729918	10.001519	10.630088	10.538978	10.762514	11.215925	10.275272	10.146896	9.406886	10.251494	10.547424	10.091841	9.918971	10.040008	11.535262	10.876041	10.502969	8.361031	10.200955	10.226777	10.36373	9.922664	10.415972	10.141644	10.011435	8.242028	10.571427	8.286368	10.20773	10.676384	9.8471	8.939222	9.398519	10.33509	10.474901	10.287552	9.616405	10.459009	10.30518	8.603214	9.699453	10.448488	9.944909	10.561405
SC5D	8.096715	7.355248	7.719946	8.796323	9.618457	8.630315	8.919357	8.532963	8.512778	9.061185	9.570655	9.054065	8.586542	8.73238	9.368496	8.987992	9.181127	9.103765	9.16445	10.113979	9.890868	8.710254	8.241298	8.625769	8.915638	8.819482	8.679915	9.214605	8.834678	9.080958	8.738748	9.706907	8.750603	9.43326	9.619753	8.470574	8.104034	8.991246	9.385874	9.193652	9.454028	9.252684	9.090562	9.684365	8.326991	9.293291	9.096752	9.331735	9.393487
TSPAN7	12.019618	10.962918	11.597717	12.376782	12.497564	12.400147	12.752831	12.136583	12.609297	12.782157	12.400147	12.592945	12.400147	12.196741	12.873921	12.48083	12.601281	12.592945	12.685838	12.801365	12.742911	12.513946	11.263629	12.497564	12.203294	12.345302	12.067782	12.811588	12.547519	12.455784	11.862507	12.655747	11.680544	12.772094	12.752831	12.237268	12.251033	12.175923	12.675844	12.885924	12.722893	12.345302	12.665385	12.142781	11.840515	12.618815	12.392016	12.733297	12.665385
PHF2	6.35831	7.055198	6.896214	6.409552	6.079647	6.731994	6.521619	6.43668	6.5215	6.290389	6.10016	6.898259	7.206676	7.193403	6.721763	6.656911	6.684424	6.973265	6.571913	5.819068	5.940089	6.361826	7.242355	6.429234	6.544208	6.720335	7.005266	6.218836	6.861002	6.457005	7.737899	6.946826	7.248827	7.070048	6.571588	7.542682	7.993202	7.389368	7.545787	7.132349	6.8844	7.665765	6.45331	6.16498	7.261086	6.761369	6.321843	6.574779	6.412349
CLTC	8.362658	7.583079	8.18952	8.851952	9.535741	8.69341	8.661056	8.903153	9.584394	9.200185	9.39747	9.001896	8.486119	8.256171	9.079496	8.926218	8.888961	8.949704	9.133157	9.568803	9.216125	8.836372	8.206447	8.844798	9.295935	8.699969	8.723577	9.351592	8.926218	9.186404	8.760504	9.540971	8.89527	9.030581	9.468345	8.622912	8.453039	8.6933	9.173179	9.003084	9.407586	9.065286	9.439631	10.008865	8.986351	9.310802	9.317025	9.661646	9.752539
REEP1	10.420432	9.182967	10.510733	10.885963	10.871179	9.777692	10.197996	10.559294	10.664068	10.635355	10.675107	10.261598	9.961024	8.922321	10.210232	10.229103	9.908324	10.035889	10.408206	11.245245	10.747258	10.271628	7.769467	10.357524	10.503495	10.180841	9.955814	10.703491	10.08744	10.28458	7.725305	10.568139	8.331458	10.277326	10.572007	9.902386	8.7763	9.196749	9.638554	10.499233	10.166031	9.673079	10.453515	10.466385	8.457243	10.20324	10.627629	10.716236	10.624834
C2orf80	9.063508	8.398296	9.154727	10.356903	10.876285	9.058507	10.194714	9.846819	10.386578	10.662389	10.575495	9.590521	9.340224	8.360828	9.253721	9.863525	9.14959	9.177188	9.970647	10.742627	10.377414	10.158745	7.717268	10.131292	9.874824	10.085081	9.582398	10.120115	9.999389	10.021221	7.626125	10.156836	7.789846	9.596984	10.393596	9.422547	7.879734	8.97645	10.015701	9.605072	10.041602	9.699197	10.175615	10.569177	8.453822	9.689286	10.393596	10.071281	10.540882
GRTP1	4.265472	5.755469	4.982778	4.486977	4.480326	5.071429	5.17417	5.810397	5.024626	5.086978	5.138663	5.055187	4.741805	4.724308	5.065529	4.804328	4.382858	5.031024	4.641337	4.060348	3.824859	5.489843	6.058078	5.579586	5.796168	5.350095	5.674691	4.890191	5.563262	6.083529	5.393246	5.637937	6.517223	5.110066	5.260833	4.686282	6.598531	5.666272	6.444888	5.291695	5.554444	5.005467	5.250597	4.550828	5.915632	5.179508	5.447278	5.206483	5.256668
PALLD	8.001594	9.14417	8.881711	7.665785	7.575909	8.582661	9.016817	7.626053	7.778806	8.057398	7.900443	8.458744	8.800696	8.839457	8.591738	8.524459	9.075038	9.216123	8.5301	7.705166	7.630135	8.4337	9.479587	8.672524	8.258393	8.687433	8.799604	7.669404	8.479793	8.041021	9.886629	8.384668	10.051515	8.91954	7.991819	10.30214	10.188214	9.257913	9.120042	9.407577	8.426422	8.680139	7.854758	8.539919	10.055543	8.445844	8.121025	8.125817	7.875317
SV2B	10.729846	8.134795	10.347568	11.023458	11.034758	10.164715	10.77404	11.139192	11.002479	10.872447	10.818883	10.42743	10.118744	9.594771	10.445754	10.519446	10.101772	10.194063	10.553222	11.246011	10.946643	10.801912	6.759413	10.707891	10.603281	10.747747	10.348443	10.993402	10.584045	10.60133	6.894799	10.619484	8.486977	10.507916	11.114646	9.926568	8.630206	9.483817	9.97193	10.475698	10.535949	9.774099	10.872769	10.865984	7.820358	10.283635	10.81089	10.905597	10.794105
RIN2	7.832745	8.235095	8.314177	7.414939	7.707449	8.689166	7.831397	7.572828	7.667158	8.067928	7.857857	8.178176	8.759415	8.758974	8.716391	8.830581	9.228874	9.099093	8.527697	7.001737	7.284748	8.640416	10.074812	8.412769	8.152885	8.689166	8.90802	7.681119	8.699134	8.327761	9.316696	8.50201	8.961257	8.860592	8.053946	7.85418	9.888223	9.488265	8.940697	8.842233	8.632582	9.202062	8.225323	7.980058	9.994877	8.408181	8.246726	8.09294	8.908429
LAMA5	9.258072	10.792196	10.15898	8.517434	7.889977	9.399239	8.952598	9.046907	8.446864	8.287795	7.747718	9.663244	9.824981	9.720187	8.309169	8.830463	9.358009	9.339008	9.113787	7.283602	8.660999	9.099459	10.7282	8.898195	8.202001	9.13002	8.627771	7.847214	9.241146	8.759554	9.907187	7.980974	8.577446	8.651329	8.13154	9.247067	9.339008	8.959751	9.137824	8.079966	8.271441	9.066488	8.199763	8.41947	9.831514	8.74877	8.323313	8.676229	8.556488
CHRM1	8.049537	5.858114	7.145246	8.960445	8.638632	7.989526	8.053405	8.14411	8.195487	8.381736	8.484516	8.272109	7.397978	6.497528	8.930441	8.856969	8.18732	8.702315	8.912053	9.864269	9.82607	8.333276	5.500594	8.568887	8.363717	9.011818	8.241588	8.915656	8.580258	8.164143	5.55699	9.690705	6.539404	9.209574	9.433076	7.943919	6.516687	7.597407	8.400912	8.607088	8.830466	8.095919	8.795395	7.090252	6.136688	8.526237	9.115855	9.10227	9.085764
EEF1E1	6.27757	5.521024	6.542357	7.358317	7.909445	7.070003	7.646052	7.278637	8.021401	8.145537	7.680983	7.03497	6.746993	7.256526	7.564928	7.186325	6.900634	7.121975	7.534788	7.507309	7.451982	7.463003	6.518302	7.658265	7.65101	7.338654	7.273446	7.796108	7.526826	7.558711	6.775334	7.474939	6.962278	7.441049	7.674905	6.85546	6.69865	6.915881	7.055112	7.27917	7.624742	7.212793	7.651487	7.569877	6.657563	7.365076	7.502919	7.656929	7.658208
CACNG3	9.585419	8.283303	9.532487	9.913542	9.52126	9.277165	9.025412	9.288384	9.174246	9.188376	9.476062	9.734247	9.565001	8.878555	9.535204	9.375469	9.458579	9.59688	9.404205	10.451779	10.144391	9.550316	5.708472	9.502175	9.235266	9.829981	9.549703	9.566401	9.473379	9.373095	6.559132	9.720452	8.179811	9.738507	9.538899	9.565001	8.261862	8.718326	9.210845	9.674441	9.523796	9.010428	9.743999	8.847545	7.784085	9.492259	9.904389	9.43135	9.426462
FH	9.294839	8.33134	8.658024	9.345915	9.776828	9.458513	9.395133	9.899485	9.916621	9.800349	9.712401	9.000871	8.72424	8.749918	9.457299	9.457299	9.242805	9.13161	9.193559	9.076042	9.145075	9.405124	8.764068	9.02008	9.330061	9.227679	8.802431	9.559656	9.400492	9.535446	8.899334	9.395692	9.042121	9.126341	9.776828	8.516567	7.646846	8.897544	8.955954	8.729493	9.496039	9.082458	9.54116	10.165162	8.967613	9.493685	9.681191	9.801793	10.110962
MTX2	7.793359	5.857522	7.827989	8.676953	9.348079	7.865291	8.672829	8.550268	9.069566	9.100512	8.982555	8.437497	7.713249	7.613973	8.516611	8.091625	8.19006	8.22145	8.463002	9.134417	8.649664	8.384243	6.675614	8.896561	8.618206	8.402641	8.320347	8.910558	8.51107	8.732254	6.53632	8.444795	7.512695	8.4703	8.896005	7.911535	7.391549	7.88979	7.850649	8.734397	8.797198	7.931312	8.845246	8.672414	7.157639	8.627432	8.945426	9.035085	8.954257
MRPS30	7.505062	7.067972	7.925355	8.159285	8.824322	8.044394	8.347712	8.42185	8.735551	8.653983	8.585688	8.199365	7.898215	7.737335	8.04049	8.118851	8.113314	8.236322	8.285782	8.70057	8.860935	8.305859	7.331531	8.479098	8.508566	8.330956	8.208073	8.577048	8.189459	8.566998	7.586645	8.546573	7.760513	7.991734	8.894883	7.757196	7.468605	7.701763	8.00137	8.151807	8.463463	8.097217	8.484097	9.12227	7.598201	8.252539	8.605074	8.695795	8.759892
KCNE4	5.597892	10.140249	7.237613	5.742069	5.675321	5.611023	5.640837	5.870607	5.450796	5.444718	5.379218	6.027774	5.545679	5.681739	5.423398	5.440973	5.503256	5.504474	5.400888	5.485472	5.905322	5.756959	5.756251	5.655359	5.502212	5.94706	5.929593	5.522786	5.446513	5.462789	5.822476	5.301432	5.427069	5.593586	5.642439	6.164968	6.550605	5.373978	5.668603	5.546663	5.405022	5.658958	5.506953	5.525967	5.927527	5.683148	5.54721	5.847157	5.860811
MED13L	7.765587	7.364758	7.548551	6.884274	6.72729	7.127267	7.106152	7.227002	7.078344	7.159227	7.007261	7.534785	7.685625	7.301692	7.098141	7.131178	7.319733	7.145162	7.313967	6.695969	6.079389	6.982901	7.448649	7.379232	6.943044	6.963683	7.247436	7.093395	6.921217	6.728514	7.101763	7.26427	7.638651	7.501404	7.261533	7.345399	7.099566	7.450886	7.541781	7.427582	7.440949	7.341696	7.397494	7.279846	7.805464	7.48577	7.419103	7.632658	7.509503
AP2S1	10.218888	9.50147	9.716006	10.257892	10.014005	9.302846	9.767862	10.27732	10.290893	9.962612	10.030843	9.974964	9.324504	9.213832	9.853605	9.930466	9.737034	9.689833	10.096108	10.498931	10.360187	9.993849	8.344171	9.936691	10.09616	9.784293	9.723072	10.326431	9.988205	10.08722	9.47899	10.419189	8.857964	10.17999	10.482296	9.70745	8.897093	9.310145	10.0422	10.107698	10.340465	9.85252	10.129008	9.329703	9.10565	9.915355	10.111378	10.308083	10.233575
BAZ1A	6.00936	5.7849	6.054853	5.56966	5.594862	6.915998	6.17211	6.341362	5.850444	5.701987	5.693873	5.997238	6.058019	6.904638	5.892846	5.420368	6.418953	6.287185	6.15115	5.096161	4.93747	6.335074	6.914507	5.898679	6.269713	6.167904	6.702766	5.717689	6.458532	6.155489	7.313798	5.589149	6.096822	5.890175	6.007837	8.259672	7.410175	6.47109	6.41225	6.433463	6.111599	7.037529	5.801726	5.632529	6.699062	6.595533	6.102479	6.209424	6.257097
FAR2	6.226358	5.655512	6.025098	7.160128	7.96034	6.553113	7.298217	7.139459	8.356535	8.410197	7.524837	6.123637	5.979061	5.66225	6.519603	6.09299	5.897644	6.038108	6.914813	7.730394	7.525785	7.246942	5.79922	7.339402	7.451912	7.05509	7.040148	7.71833	7.208301	7.456196	6.187642	7.856727	5.392578	6.64675	7.907096	6.277037	6.0674	6.23892	6.531841	7.092997	7.319355	6.628177	7.905037	8.018331	6.030122	7.158456	7.496212	8.176155	7.968789
ACTR10	8.387586	7.835779	8.633995	9.474223	10.48909	9.278246	9.86804	9.643796	10.194232	9.989908	10.205053	9.328636	8.777852	8.725563	9.851202	9.379883	9.495226	9.553267	9.740139	10.404846	10.512585	9.761421	8.777852	9.693445	9.871246	9.775838	9.331849	9.998479	9.535888	9.90746	9.050714	10.172358	8.673526	9.669461	10.426798	9.191019	8.655937	9.10978	9.611726	10.074469	10.017018	9.379389	10.092547	9.790169	8.912303	9.892975	9.85259	10.200663	10.221994
HAUS2	9.987574	11.03433	10.026566	9.100179	8.625481	9.441342	8.733435	9.124064	8.678377	8.541658	8.969311	9.411356	9.612093	9.549948	9.128678	9.195038	8.855296	9.164067	9.000467	8.37091	8.759706	8.75518	10.507528	8.56094	8.946288	9.355613	9.190442	8.775056	8.852844	8.959656	9.599178	8.691358	10.780221	8.971007	8.411728	9.164067	9.639166	9.328454	8.994118	8.48983	8.913386	8.987582	8.860354	9.722423	10.073262	9.176281	9.34895	8.637403	8.710821
SLC25A4	8.089728	8.316934	8.417875	9.227752	10.327612	9.174131	9.631685	9.102426	9.942284	10.025514	9.76325	9.10452	8.910836	8.412314	9.127682	9.271382	8.728924	9.007243	9.685534	10.263915	10.118806	9.620063	8.29995	9.868895	10.040647	9.151362	9.245523	9.829581	9.510619	9.754899	8.892858	9.929924	8.643711	9.27398	10.06768	8.870978	9.198053	8.751724	9.418864	9.610086	9.64597	9.021629	9.874627	9.856153	8.574982	9.246649	9.696485	10.114165	9.801566
FMNL2	9.069025	8.89843	9.653025	9.575362	9.402634	10.144901	10.017335	9.809	9.776608	9.693584	9.529388	9.335225	9.657767	10.913003	10.235884	9.283633	10.062607	10.095353	9.279303	8.696062	9.077599	9.792299	9.73167	9.487338	10.340796	9.942799	10.300346	9.360577	9.689713	9.943867	9.88628	9.410184	10.220239	9.750762	9.086381	9.797669	10.905604	10.309925	9.267885	9.861149	9.780458	10.095975	9.573569	9.718698	10.173449	9.863236	9.876015	9.338345	9.364907
WWC3	7.576429	8.524255	8.118014	7.548841	7.091064	7.798947	7.53652	7.532436	7.202813	7.117003	7.077549	7.845243	8.187257	8.788383	7.729948	7.603979	7.809187	7.968525	7.461368	6.996462	6.778727	7.579187	9.077957	7.595853	7.802125	7.769095	8.253809	7.393837	7.791511	7.624409	8.022612	7.375032	8.651211	7.990922	7.436061	8.260026	8.371561	8.471577	8.018806	7.914053	7.689203	7.938494	7.53264	7.284726	8.714515	7.737344	7.861395	7.157402	7.136064
FAM181B	7.036751	8.73614	7.607434	7.215327	7.089372	8.805371	7.339517	6.816557	7.235446	7.213458	7.388957	8.41301	8.474372	8.435814	7.917863	7.77717	8.709796	8.653303	7.680034	7.098844	7.533048	7.857421	8.611387	7.166334	7.090094	7.473324	7.983031	7.383102	7.639786	7.56639	9.627026	7.78687	7.484678	7.97989	7.575898	8.079285	9.178328	8.51966	8.408698	7.771514	7.805295	8.086378	7.564719	6.901075	8.710618	7.909905	7.345915	7.753302	7.37512
CCNH	7.398381	6.834735	6.933431	8.102367	8.656701	8.378479	7.781176	8.356046	8.706501	8.513741	8.543147	7.806431	7.737519	7.702523	8.247766	8.289791	8.44281	8.211251	8.022217	8.872099	8.28587	8.090441	7.304372	7.537166	7.901269	7.764941	7.546738	8.129464	8.137408	8.325393	7.836293	8.443246	7.696733	8.192148	8.604839	7.347382	7.5069	7.808107	8.051774	7.80137	8.295565	8.216019	8.266897	9.111851	7.361677	8.307599	8.318205	8.480989	8.552365
KCNIP4	7.61033	7.255865	7.547704	8.437154	9.282852	7.807749	8.53382	8.232643	8.880443	9.143505	8.925422	8.016281	7.883974	7.110434	8.092009	8.261231	7.830345	7.812285	8.624803	9.307214	9.151239	8.592752	6.980073	8.577462	8.758998	8.339697	8.256629	8.750161	8.57296	8.603006	7.050694	8.968716	7.293366	8.118881	9.362088	7.782578	7.41961	7.480921	8.367589	8.658364	8.834061	8.317554	9.047015	9.081312	7.165586	8.350548	8.8324	9.15853	9.23118
TPI1	9.324213	9.51871	9.80558	10.053845	10.446421	9.830498	10.096263	9.787357	9.850049	9.987388	10.184724	10.526049	10.164033	9.597141	10.489216	10.475782	10.245172	10.203614	10.64723	11.348502	11.308219	10.522684	9.650096	10.413343	10.573543	10.037359	10.260366	10.602268	10.382708	10.321915	10.552481	10.779048	9.479943	10.678825	10.986151	10.543084	10.810553	10.293116	10.710879	10.797212	10.580487	10.323761	10.820662	9.746542	10.349481	10.255	10.497046	10.579314	10.916631
NPTX2	8.602504	7.777394	9.675211	10.073332	10.644383	10.984131	9.692917	10.381054	10.231002	10.349396	10.377469	9.532023	9.185922	9.256358	9.512672	9.629986	8.408841	9.010787	9.044583	11.144869	9.323188	10.14093	6.697512	10.843238	9.004997	9.138794	9.614127	10.204231	9.398781	10.264501	7.318186	10.335888	7.302389	9.81234	10.265813	9.434569	7.988163	8.240993	9.757337	9.648468	9.720461	8.994498	10.093338	12.036067	7.172285	9.00142	9.978371	9.565198	9.859384
LATS2	7.369263	8.176093	8.503466	6.290354	6.045896	6.366319	6.862737	6.997765	6.380047	6.587796	6.377915	6.277544	5.842428	6.314418	5.906667	5.704733	5.65506	5.79539	5.991173	5.566028	5.670544	6.55956	7.683022	6.566503	6.628861	6.697671	7.897777	5.99416	6.84999	6.502915	5.964367	6.769099	6.52931	5.829293	6.497544	6.33103	6.743838	6.501484	6.762868	6.528039	6.128389	6.325432	6.564479	5.419496	6.766522	6.474239	6.358931	6.161911	6.318944
KLF6	8.183071	9.639717	8.882103	8.146875	8.209605	8.446627	8.201237	8.080912	8.003283	7.756239	8.134892	7.792964	8.090889	8.253584	7.452525	7.766124	7.988007	8.045385	7.565198	7.645964	7.367451	8.354013	9.425984	8.564817	8.000459	8.400088	7.902351	7.822939	8.183971	8.020096	9.003224	7.721914	8.887528	8.186498	7.606808	8.556676	8.472433	8.278243	8.089326	8.192547	7.810878	8.13253	7.781092	8.106801	8.634625	7.86837	8.408662	8.11145	8.088581
NR2F1	10.516984	11.188869	10.329947	10.005601	9.507225	10.103534	9.837947	9.82253	9.288081	9.537724	9.67287	10.446153	11.066523	10.282805	10.13442	10.22773	10.149809	9.862789	9.847141	9.720808	10.019704	10.038059	11.054269	9.991645	9.638436	9.98286	10.252204	9.81264	9.944583	9.648853	10.131947	9.715029	10.540032	10.195285	9.57738	10.526752	10.729276	10.572255	9.981016	9.787087	9.787974	10.00658	10.289297	9.27375	10.862957	9.787974	9.758276	9.2795	9.419743
CEBPD	9.635149	10.136086	10.411855	8.842922	8.334968	10.319065	9.720303	8.972992	9.00458	8.316236	7.697087	9.468602	9.956041	10.962111	8.559335	9.509149	9.956648	10.407329	9.820837	8.511309	8.958661	9.769687	11.367657	9.814599	9.253773	10.172579	9.313226	8.040607	10.140935	9.329342	10.891422	9.719298	10.273919	9.111938	9.768475	11.227114	9.956041	9.42926	9.844864	9.401673	8.584054	10.089372	8.831614	9.982193	10.421895	9.386412	9.124176	9.691602	9.950602
GLUL	8.215372	8.350508	8.133005	8.055742	8.274607	8.398637	8.774032	8.620859	8.482356	8.247379	7.826332	7.655418	8.434227	8.531788	8.709386	8.098549	8.153253	8.524739	7.743393	7.91404	8.511954	8.178863	8.340912	8.526457	8.200375	8.8354	9.119336	7.992853	8.913236	8.703117	8.287619	9.323738	8.485614	8.70522	8.937127	8.713256	11.054077	9.483743	9.536858	9.072935	9.548695	8.641641	7.745278	8.238661	8.760724	8.958689	7.896053	8.743743	8.679591
C11orf1	5.71457	5.823538	5.962527	6.452157	6.853674	6.563759	6.178404	6.069475	6.557256	6.720047	7.151758	6.467707	6.423073	5.779659	6.743201	7.082609	7.278912	6.779767	6.755504	7.071851	7.215625	6.5251	6.761182	6.325282	6.364691	6.611474	6.72289	7.07494	7.112417	6.80511	7.286716	7.671622	7.275626	7.327582	7.595543	6.743063	7.063065	7.056129	7.344139	7.084712	7.588919	7.228841	6.898483	6.709684	6.765625	6.52701	6.653834	6.870637	7.055726
RAB31	10.19734	11.791044	10.370213	9.666975	9.486775	10.724407	10.362337	9.451931	9.139748	9.551871	10.230718	10.135228	10.934028	10.239773	10.206964	10.099843	10.614038	10.447497	10.344495	8.841327	9.63357	9.985342	11.643348	9.583204	9.496796	9.875322	10.038092	9.896354	10.611065	10.293976	11.79962	10.040156	11.251393	10.589799	9.338486	10.826794	11.773063	11.070318	11.170637	10.544932	10.141951	10.290426	9.243069	9.896354	11.532981	9.922941	9.703022	9.26531	9.179408
RALGDS	8.105141	8.054639	8.978621	7.620519	7.249581	8.634322	7.350028	8.031858	7.765965	7.287163	7.255682	7.764932	7.858739	8.767807	7.588132	7.485217	7.991778	8.175307	7.243946	6.965048	7.585538	7.725554	7.614056	7.356221	7.272968	7.980501	7.973541	7.191277	7.560197	7.580459	8.164099	7.494111	7.230727	7.754474	7.350191	8.856886	8.153252	8.09729	8.232333	8.255537	7.369608	7.65248	7.53006	6.958691	8.196973	8.154456	7.341993	8.02322	7.765072
PAK1	9.358941	7.554598	9.202988	10.101239	10.782875	9.130405	9.991056	10.066631	10.603647	10.698675	10.382585	9.455879	8.793108	8.055629	9.566269	9.783581	9.297257	9.315003	9.912569	10.930357	10.449722	10.04465	7.132194	10.030366	10.398373	10.023306	9.602684	10.53088	10.112481	10.449722	7.742699	10.283632	7.84011	9.647232	10.614584	9.258935	8.930449	8.573855	9.797692	10.930357	10.203328	9.283217	10.34416	10.604154	7.683362	9.607106	10.436431	10.413761	10.568259
TM2D2	8.013211	6.892925	8.175238	9.016965	9.124253	8.09196	8.845183	8.482297	9.135899	9.193855	8.82697	8.891873	8.731874	8.207264	8.537274	8.772742	8.142623	8.39889	9.202166	9.022622	9.247807	8.943538	7.474483	9.269426	8.97192	8.517939	8.892387	9.037035	8.788531	8.671829	7.536643	9.061247	8.516645	9.008896	9.271579	8.684821	8.681469	8.0386	8.600941	9.189018	8.946275	8.310707	9.101494	8.575738	8.259815	8.638348	8.842501	8.915543	8.824785
ZDHHC23	7.718767	5.963098	7.856978	8.178745	8.410764	7.750135	8.758194	8.370218	8.42354	8.447287	8.219377	8.407957	7.44477	6.807909	7.719107	7.681351	7.607569	7.903814	7.980263	8.708089	8.226552	8.559685	6.637434	8.77331	8.442932	8.753515	8.171074	8.334321	8.01547	8.472468	6.018985	7.848124	6.826179	8.134839	8.164051	8.018172	7.008745	7.190796	6.998449	8.334959	8.113521	6.813852	8.462072	8.423117	6.540303	7.882548	8.703743	8.183491	8.045226
TAGLN3	9.035373	7.89076	8.862685	10.181065	10.503347	9.153494	9.904652	9.989427	10.474995	10.559434	10.359652	9.957195	9.142805	8.309264	9.855188	10.077659	9.20654	9.414825	10.01641	10.632272	10.565984	9.990882	7.637969	10.417232	10.439082	9.908002	9.791936	10.635129	10.225197	10.455455	8.136166	10.648874	8.415593	9.963492	10.759639	9.464115	8.888424	9.04607	9.98527	10.679684	10.483676	9.681311	10.688951	10.008575	8.196474	9.753365	10.245407	10.579549	10.411848
SYNJ1	8.813935	7.932058	8.573556	8.961116	9.45165	8.440042	9.134451	9.086507	9.059744	9.03824	9.163431	8.742913	8.681444	8.149277	8.61619	8.75647	8.678633	8.552217	8.648254	10.0831	9.136474	8.803256	6.968116	9.006807	8.812024	8.780911	8.640299	9.268642	8.87498	8.777801	6.708798	9.175836	7.962841	8.558413	9.518978	8.346694	7.464929	8.012538	8.087522	8.882838	9.110232	8.075256	9.255146	9.194243	7.481198	9.091154	9.08663	9.534666	9.301787
TMCC3	6.571858	6.057214	6.55225	6.233094	6.194871	6.547912	6.062001	7.274445	6.641449	6.321115	6.050407	6.004711	5.9231	7.431643	6.437007	6.139409	6.245459	6.668542	6.055354	6.087028	5.568238	6.711243	6.868073	6.444132	6.464833	6.257571	6.990501	6.476759	6.47066	6.645514	7.305254	6.665957	6.748925	6.788381	6.386746	6.169237	6.761027	7.373288	6.625807	6.449594	6.720675	7.251419	6.63149	5.993174	6.995728	6.952629	6.429859	6.264392	6.420165
TXNDC9	6.97659	5.527786	6.659982	7.262121	8.22102	7.012445	7.145887	7.31323	8.23626	7.975682	7.873119	6.578746	6.455916	6.488363	7.353152	7.124808	6.800677	6.857218	7.167382	7.404887	6.707123	7.458797	6.822118	7.37181	7.558142	7.228248	7.048398	7.626376	7.263895	7.648714	6.381852	7.603059	7.718255	7.252642	7.667149	6.484263	6.347657	6.553588	6.938339	7.036563	7.719838	7.180071	7.853505	8.463056	7.005651	7.914789	7.663884	7.963343	8.252932
NDUFB5	9.993117	9.628088	9.789391	10.804326	11.511969	10.503514	11.481787	10.617968	11.151588	11.576307	11.303094	10.174982	10.08922	10.036999	10.925672	10.383932	10.622649	10.496381	10.641597	10.606013	10.333317	10.876989	10.335537	10.648471	10.863886	10.491926	10.55852	11.057094	10.966233	11.030556	10.159192	10.942076	10.270372	10.747871	10.9921	10.153136	10.130273	10.549657	10.01292	10.807221	10.494238	10.307416	10.939637	10.947915	10.56089	10.823631	10.766537	10.812386	10.966233
ACOT7	8.368247	8.251438	8.666172	8.601963	8.784142	7.262573	8.036534	8.373932	8.319321	8.240327	8.253558	8.071553	7.603958	7.414389	7.819862	8.015156	7.704855	7.878673	7.870845	8.155481	8.184098	7.906332	5.902313	8.326722	8.33399	7.814875	7.881077	8.241667	7.495278	8.051024	6.786519	8.047211	6.845141	7.864697	8.087008	7.578773	6.761998	6.95731	7.411911	7.727429	7.761731	6.830702	8.118665	8.536218	7.038933	7.773853	8.386019	7.918459	8.222087
KIAA0930	8.380882	7.817824	9.053571	8.309958	7.699874	8.474286	8.912794	8.660051	8.152777	8.219471	8.395619	8.224062	8.123375	8.572125	7.657573	7.230835	7.188626	8.120642	7.359822	7.518258	7.649246	8.604257	8.153203	8.464478	8.669	8.175392	8.633025	8.133034	8.189212	8.026615	7.470283	7.295651	8.072786	8.051649	7.177317	8.708472	9.351148	8.134658	8.369614	9.052001	8.084398	8.126373	7.832892	8.082195	8.765407	8.246762	8.32926	7.509379	7.06236
PSMG1	6.630936	5.889142	6.657784	8.134994	9.139989	8.002268	7.852128	7.845018	9.084333	8.903231	8.750683	6.949146	6.666923	6.324284	7.925325	8.072221	7.6893	7.676399	7.937342	8.61146	8.247013	8.348088	6.833189	7.660804	8.302551	7.902386	7.582761	8.770967	8.098411	8.414855	7.530978	8.773579	6.83248	7.976954	8.698094	7.019885	6.847113	7.510838	8.075762	7.44716	8.446617	8.0362	8.497434	9.145666	7.146377	8.037237	8.482974	8.878545	8.768775
ITPRIP	6.547947	8.301029	7.115562	5.860742	5.831462	6.684255	6.375672	6.282635	5.996039	5.710279	5.81115	6.361055	6.803678	6.971014	6.053908	6.284347	6.196974	6.242691	6.400574	5.572256	5.766549	6.338875	7.878283	6.298729	6.013519	6.488202	6.450974	5.539825	6.469032	6.208266	7.361714	6.049773	6.566102	6.011048	6.0587	6.429295	6.684871	6.22443	6.288173	6.28189	5.689386	6.409042	5.805452	7.082536	7.29457	6.248129	6.075501	5.902797	6.207058
MT1E	9.030968	9.291023	9.025253	9.686562	8.310294	9.87041	8.113689	8.329648	8.29047	8.539019	8.463285	9.220847	9.453054	9.403925	8.660196	9.14849	9.555184	9.147585	9.020366	8.471924	8.531348	8.931964	10.105088	9.862438	9.366712	8.822872	9.707937	8.906567	8.951565	9.417491	9.514178	8.959024	10.694352	9.827127	9.485414	8.976162	11.186242	9.810677	9.770201	8.90227	9.233267	8.117271	8.72378	8.979313	9.345332	8.916125	8.642925	8.987771	9.403604
MT1F	10.637613	10.865952	10.027113	10.882785	9.78437	11.238682	7.903965	9.600501	9.379473	10.215107	9.616212	9.405012	11.181312	10.996377	10.321536	10.727349	11.402502	10.947894	10.418818	10.02424	9.699807	9.989797	11.778381	11.55002	10.87015	10.792056	11.082761	10.160171	10.324927	10.425769	10.323145	10.483274	11.710884	11.710884	10.988447	9.540707	12.379547	10.845026	10.215877	9.671793	10.574117	9.426388	10.088393	10.125781	11.420051	9.172156	9.641719	9.754735	9.836018
SEC61G	8.397649	7.769488	8.046165	9.607983	9.654589	9.107398	9.373511	9.327128	9.506289	9.518168	9.671509	8.569144	8.296832	8.669368	9.091198	8.817685	9.072192	9.263943	9.173579	9.502486	9.178788	9.289538	8.464401	9.487789	9.53521	9.043634	8.935398	9.603739	9.208472	9.55657	8.816498	9.165161	8.943549	9.169367	9.150083	8.000966	7.540207	8.514667	8.699342	8.391052	9.15322	8.834867	9.133909	9.402236	8.943963	9.091058	9.273945	9.019328	9.445999
KCNV1	6.524494	5.807053	6.723084	7.431356	8.558611	6.937852	7.874464	7.146778	8.511883	8.351836	8.304234	7.885871	7.842054	6.993721	7.272629	7.412605	7.07626	6.999764	7.86546	8.367194	8.063627	7.450566	5.512061	7.815873	7.669151	7.386346	7.703612	7.767552	7.394557	7.379006	5.952531	7.491275	5.814766	7.304513	8.121016	6.683038	5.746229	6.049198	6.567691	7.122131	7.389495	6.713791	8.04578	9.035623	6.078971	6.7448	8.236616	8.230746	7.868945
SLC38A2	9.669623	10.919007	10.803601	9.5104	9.441016	9.979153	9.86176	10.528645	9.946933	9.792174	8.80785	11.473135	10.744803	11.003231	8.888334	9.518751	8.982967	9.330565	9.706461	8.814764	9.572494	9.80581	10.30649	10.307038	10.075085	9.58344	11.314382	9.322228	9.840673	9.171319	9.154922	9.255938	9.719427	9.061811	9.498443	9.636125	11.303367	8.628239	10.53024	8.966301	9.492631	9.565603	9.542342	9.751152	9.722773	10.128351	10.24669	10.04337	9.631434
EMX2OS	7.251846	8.500048	7.313068	7.152159	6.671987	7.459751	7.648093	6.769172	6.399777	6.913365	6.850251	7.962284	8.339905	7.881803	7.857086	7.519279	7.627286	7.795158	7.328075	7.118123	7.052165	7.472787	8.919433	7.575393	7.406352	7.602514	7.731219	7.068082	7.668667	7.253155	8.218038	7.3933	9.328088	8.011414	7.088898	7.95933	9.709045	8.371867	7.818389	7.897681	7.291307	7.764072	7.480043	6.839279	8.639006	7.367136	7.187736	6.940302	6.777025
FGR	5.947583	8.189542	5.831264	5.897654	5.420279	6.743486	6.578121	5.645263	5.350846	5.346698	5.185486	5.721384	6.43307	6.099783	5.760362	5.906829	5.824001	5.829626	5.705007	4.464824	4.780101	6.730161	9.451404	6.579075	5.787494	5.826751	6.193264	5.715679	6.758665	6.012714	7.580204	5.797328	6.966165	5.69006	5.911779	7.592578	6.930644	7.194868	6.723667	6.011585	5.71354	6.95559	5.43001	6.607046	7.320523	5.694747	5.99811	5.992191	5.619348
MOB4	7.906283	7.494405	8.113075	8.533781	9.347249	8.261765	8.605767	8.398695	9.077097	9.007626	9.024909	8.300733	8.207033	8.119797	8.617076	8.418031	8.396413	8.494868	8.725843	9.20735	9.152944	8.522822	8.008587	8.702967	8.884582	8.429897	8.337482	8.909289	8.698859	8.966985	7.849522	8.935199	8.132224	8.404871	9.084137	8.280046	7.89432	8.090423	8.363127	8.810659	8.818829	8.384931	8.774748	8.879125	7.851103	8.490745	8.757176	8.956219	8.993414
RUNDC1	8.576767	6.71082	8.068342	9.143944	9.182269	8.563874	8.67613	8.984084	9.394401	9.274039	8.900249	8.434196	8.073059	7.805203	8.614348	8.774382	8.295242	8.68018	8.815387	9.145998	8.746157	8.963186	7.024458	8.51811	8.486958	8.66813	8.316423	8.916165	8.705122	8.454778	7.447402	8.787487	7.763695	8.679674	9.089867	7.817894	7.364828	8.072099	8.556979	8.392188	8.79497	8.369862	8.908854	9.588838	7.527124	8.661625	8.950531	9.056261	9.148755
EMC4	8.371235	8.375496	8.431424	9.318886	9.910247	9.396364	9.821344	9.388883	9.86309	9.932184	9.914332	8.89305	8.778918	8.702649	9.395608	9.39096	9.392926	9.231612	9.440178	9.544569	9.610218	9.540098	8.711634	9.459228	9.455038	9.238743	9.414129	9.72774	9.396364	9.653555	8.952602	9.932184	8.522956	9.208628	9.834127	8.745007	9.311001	9.271868	9.37154	9.455441	9.627202	9.412914	9.424401	9.705955	9.081943	9.347917	9.599164	9.603374	9.679089
SLTM	8.356752	8.306065	8.45559	8.287745	8.703654	8.720605	8.386644	8.921755	9.076081	8.949023	8.425992	8.105428	7.859853	8.370315	8.18924	7.956284	8.138387	8.086526	8.388073	7.946803	7.793497	8.670145	9.068764	7.82024	9.145936	8.519269	9.045683	8.465615	8.539843	8.644476	8.51571	8.193692	9.41601	7.965671	8.585934	8.066893	8.740574	8.675459	8.914426	7.800717	8.669425	8.747736	8.329894	8.945858	8.748575	8.577191	8.779623	8.517136	8.443563
ANXA6	8.310397	6.530919	8.576493	8.411234	8.050535	6.98033	8.154597	7.452037	8.481406	8.177583	7.854725	7.699358	7.245037	6.248605	7.538535	7.652664	6.859555	7.534508	8.211927	8.05324	7.74882	7.821312	5.789277	8.436051	8.284891	7.798721	8.003601	8.612618	7.086722	7.599384	5.557373	7.376505	5.785033	7.854983	8.219283	7.730036	5.764805	6.506364	6.953268	7.838986	7.306912	6.301028	8.112616	7.480739	6.540342	7.410232	7.930771	7.973596	7.801892
MAL2	7.459894	6.457898	7.880471	9.32665	10.683314	7.84859	9.575283	9.190943	10.404864	10.533034	10.274201	8.158864	7.434762	6.428409	8.252436	8.398554	7.347876	7.742861	9.13253	10.444279	10.148857	9.072842	6.242454	9.607276	9.762724	8.864182	8.663017	9.723455	8.989044	9.489737	6.346181	9.992361	6.258847	8.187488	10.0539	7.928884	6.684681	6.825459	8.89607	9.478809	9.462683	8.123866	9.782339	10.27629	6.645273	8.947544	9.925398	10.115372	10.405277
FOXP1-IT1	8.529309	8.576231	8.47298	7.443868	6.795638	7.722618	7.210295	7.424225	7.101173	6.780582	6.971302	7.215136	6.927353	7.35277	7.013964	6.85732	6.623496	7.022409	6.695681	5.889522	5.775006	7.078581	8.11872	7.324604	7.254967	7.539828	7.234323	6.872469	7.058249	7.079713	7.201709	6.438472	8.22808	7.329964	6.62113	6.91854	7.200346	7.421066	6.791261	6.692472	6.820035	6.635963	7.019046	6.776719	7.485004	7.195101	6.804993	6.924039	6.668471
UHRF1	6.099111	6.689762	6.335168	4.926634	4.514182	5.601548	5.688063	6.707	5.74843	4.874905	4.617759	7.498199	5.648627	7.304856	4.599064	5.539072	4.676427	5.534822	5.16637	4.094062	4.440998	5.771584	6.540395	5.156257	6.179201	5.370578	6.883266	4.978187	5.989461	5.63503	7.203559	5.630304	5.555116	5.306532	5.097988	5.983617	8.365946	5.779851	6.97672	5.983916	6.08924	6.329029	5.149684	5.621904	5.924525	6.379126	5.603395	5.179073	5.473365
VGLL4	9.829864	10.203898	10.336674	9.491069	8.963465	9.970167	9.585227	9.175107	8.928517	9.198794	9.132102	9.379613	9.128102	9.025147	8.70017	8.811936	9.261822	9.379198	8.844005	7.918448	8.100927	9.164867	9.812841	9.327905	9.003503	9.269506	9.48231	9.000244	9.0986	8.838319	8.908922	8.397965	10.133297	8.946091	8.357294	9.298454	9.266013	8.754032	8.45394	8.45474	8.420633	8.466168	8.96504	10.077394	9.544065	9.002253	9.008679	8.729781	8.63223
CEBPB	9.167104	11.281358	11.368015	9.272152	8.913435	10.542928	10.398615	9.315893	9.456627	9.16833	8.591681	10.44355	11.259483	10.828735	8.483252	9.794756	9.697782	9.967777	9.6335	8.630443	9.103899	10.360639	11.097904	10.034905	9.08983	9.981808	10.224929	8.437864	10.379284	9.388574	11.518651	9.671953	9.786639	9.50011	9.279377	12.160479	10.594346	9.260912	10.2556	10.055892	8.905595	9.594552	9.02098	10.558553	10.499253	9.694789	9.708677	9.60658	10.069719
NAP1L5	10.281836	9.151977	9.848088	11.202521	11.622871	10.464005	10.647682	11.277808	10.950025	10.895707	11.498001	10.872361	10.784039	9.902362	11.221975	11.365279	10.792579	10.654117	11.336391	12.888141	12.897685	10.591488	9.499966	10.777641	11.040341	10.61764	10.429478	11.753537	11.275097	11.267922	10.178125	11.940488	9.427422	11.714774	12.004041	10.834868	9.969703	10.281556	10.876194	11.216289	11.552532	11.086206	11.609427	11.60999	9.399263	10.936933	10.92028	11.647332	11.56232
ERICH3	8.603144	6.3249	7.99915	9.52964	9.745388	8.328218	9.50588	9.287795	9.673969	10.002233	9.66344	9.418981	8.946332	7.729316	9.068383	9.485245	8.627723	8.769103	9.623094	10.319911	10.428119	9.500778	6.030006	9.759457	9.569448	9.365733	9.135341	9.705423	9.816902	9.556297	6.620091	9.800284	6.936455	9.489795	9.983752	8.801827	7.190288	7.91215	9.076275	9.646808	9.655152	9.110455	9.820525	9.678949	6.649944	9.329305	9.738253	9.780693	9.886259
BEX4	8.147368	7.135849	8.038644	9.339761	10.030006	9.046022	9.383457	9.224898	9.950774	10.064668	9.813761	8.944169	8.990315	8.687598	9.59157	9.444161	9.353446	9.337954	9.659777	10.062718	9.732266	9.423925	7.83079	9.364868	9.490184	9.246007	9.294988	9.836477	9.571692	9.806022	8.5432	9.765394	8.568863	9.476001	9.908258	9.04166	8.41441	9.023709	9.389823	9.785804	9.798241	9.397172	9.80762	9.650857	8.44664	9.436679	9.856568	9.91617	10.120733
CA10	8.890019	7.665455	8.485777	9.587168	9.792802	8.362023	8.954317	9.394243	8.97384	8.845833	10.010753	8.203365	8.028966	7.096535	8.126753	8.557779	7.861164	8.277631	8.735051	10.099844	9.231614	8.815257	7.198717	8.575652	8.790234	9.15864	8.703487	9.220561	9.038807	8.816595	7.096325	9.537598	7.485874	8.642951	9.406021	8.408879	8.352468	8.251041	9.033647	9.181141	8.919929	8.628183	8.723946	9.503557	7.477359	8.486397	9.540887	9.165432	9.117414
KCNF1	9.329959	9.312779	9.218813	9.422761	8.926463	8.973557	8.453167	9.612664	8.835776	8.642131	9.397234	8.650834	8.703769	8.568069	8.720566	8.714673	8.853266	8.892226	8.674757	9.106288	9.041664	8.215999	8.205802	8.492999	8.309507	8.92019	8.377526	9.417657	8.180795	8.708883	8.241441	8.69702	8.205119	9.136679	8.517712	8.559807	7.767134	8.508554	8.376834	8.384757	8.264177	8.200479	8.715004	8.513457	8.596072	8.327934	8.617079	8.501858	8.444405
MYO10	9.241493	8.86374	9.239361	8.600031	8.176691	8.76672	8.76273	8.00207	8.241456	8.270303	8.61632	9.122862	9.112445	9.78859	9.724085	9.28628	9.562208	9.47248	8.88517	7.704588	7.274877	8.521697	10.483639	8.438657	8.353847	8.768948	8.834069	8.522875	8.565708	8.564387	9.656634	8.53992	10.043457	9.881591	8.098267	8.912752	10.176694	10.10889	9.234078	8.916719	9.270009	9.682752	8.781708	8.202823	10.572717	9.272503	8.689545	8.3774	8.29368
RHOU	9.41511	9.775909	9.268323	8.850765	8.185777	10.282444	9.134235	10.284579	9.855513	8.751805	8.502322	8.131548	8.736293	11.03701	9.566535	8.663172	9.985777	10.19424	8.74256	8.218917	7.605803	8.937087	9.857235	8.478192	9.731424	8.92459	9.478463	8.196852	8.647981	9.102915	9.909751	8.998776	9.674029	8.46714	7.94297	8.946731	10.418571	9.841921	9.764795	9.140629	9.669064	9.924018	8.098712	8.869575	9.095244	9.544477	8.585725	8.489691	9.150154
ME3	7.070568	6.19468	7.12043	7.662068	7.887859	7.198511	7.299338	7.243278	8.012345	7.514976	7.803564	6.316287	6.01382	6.270191	7.066931	7.233237	6.671478	6.76002	6.701551	7.313265	6.777215	7.802183	5.926097	7.205143	7.232575	7.338633	7.116773	7.999257	7.220932	7.72717	5.816208	7.268951	6.484327	7.14785	7.598091	6.455241	6.36975	6.632969	7.029884	7.749973	7.525153	6.741445	7.422178	7.519649	6.153329	7.42604	7.416622	7.760407	7.748387
SASH1	8.543444	9.753323	9.224041	8.971615	9.24579	10.135578	10.145921	9.255009	9.698073	9.410659	9.575133	10.598673	10.398552	10.120101	9.971616	9.911925	9.953861	9.960135	9.64426	9.045755	9.477746	9.924405	10.628506	10.130096	9.701692	9.895495	10.355559	9.412243	9.790584	9.688816	10.282239	9.842379	10.840842	9.997761	9.459484	9.98409	12.523137	10.418995	10.664707	10.469728	9.703583	10.100146	9.143381	9.345506	10.62016	9.425726	9.675929	8.874166	8.856277
TBC1D7	7.981039	6.648689	7.663585	8.175554	7.986218	6.667818	8.117417	8.61035	8.242952	7.869088	7.986511	6.765729	6.244553	6.746507	7.042739	6.461256	6.537084	6.827655	7.19614	7.6702	7.253172	7.195537	6.303468	7.854321	7.120128	7.160997	6.879046	7.977976	7.099135	7.622793	5.98662	7.246171	5.832529	7.086429	8.077732	5.983647	6.432462	6.169073	6.044763	7.303696	7.945724	6.621167	7.661671	8.309626	6.341933	6.806333	7.688734	8.370786	7.972841
COPS3	8.524228	7.721213	8.783326	9.498925	10.19191	9.400245	9.03443	9.106928	10.02742	10.038143	9.728123	8.573593	8.224522	7.927003	9.026848	8.772353	8.645015	8.466713	8.68862	9.565464	9.593367	9.498925	7.486164	9.274843	9.889911	8.987231	8.937801	9.858514	9.329129	9.488242	8.205845	9.279886	7.088123	8.979155	9.758758	7.915419	7.58505	8.351992	8.877255	8.437986	8.995516	8.453858	9.338061	10.234071	7.466613	8.965236	9.587868	9.512721	9.570081
POU3F2	6.989431	7.817281	7.04659	7.151619	7.213781	6.952843	7.447299	6.895161	7.123317	7.681932	7.480924	7.464526	7.045582	6.846095	7.601677	6.864154	6.858676	6.764025	7.211651	6.604084	7.237019	7.187798	7.758369	7.184988	7.525438	7.374259	7.384185	7.100912	7.195036	7.48231	7.577974	7.160482	7.970593	7.600271	6.823269	6.929556	9.132696	8.259099	7.806389	7.936086	7.573317	7.365723	7.271473	6.859554	8.276267	7.389733	7.287231	6.598058	6.503095
NMNAT2	8.427469	7.336709	7.990049	8.456605	8.660025	7.906372	8.207983	8.390147	8.45763	8.425453	8.323535	7.960538	7.938744	7.501322	7.964601	8.396868	7.813688	7.932163	8.460802	8.409221	8.613465	8.234829	6.304541	8.523983	8.33744	8.261624	8.037687	8.511429	8.345813	8.171913	6.373733	8.574509	6.708388	8.111463	8.595618	7.906044	6.898577	7.681973	7.73992	7.969973	8.337434	7.931642	8.428103	8.540167	6.868523	8.050941	8.508377	8.532755	8.552654
PPEF1	6.313817	4.749418	6.016216	7.608903	8.700824	5.987603	6.765783	7.786575	8.305301	7.325384	8.910594	5.22322	4.928381	5.168533	6.047369	5.210354	5.74445	6.085899	5.386837	6.583035	5.387664	6.770409	4.560236	6.412717	6.212183	7.231874	6.334994	8.364137	6.272994	8.219085	4.646699	7.253575	4.960075	7.244593	6.852683	5.53065	5.439791	5.238558	5.226912	6.66889	6.523429	5.417795	7.419637	7.696193	4.863548	6.122958	7.771579	7.088272	6.834165
PPP2CA	9.884426	8.634681	9.684816	10.373117	10.859173	10.118468	10.621765	10.264309	10.883439	10.830479	10.570798	10.200412	9.949335	9.717882	10.13262	9.839829	9.919034	10.146587	10.202781	10.814181	10.309179	10.232178	8.705012	10.458915	10.32688	10.194593	10.330801	10.576589	10.255987	10.303759	9.014598	10.3001	9.2341	10.329486	10.542159	10.132737	9.225067	9.506512	9.925082	10.261688	10.240008	9.824858	10.378382	10.390637	9.058735	10.30674	10.254312	10.396166	10.433375
FHL2	7.236109	6.157896	7.975542	7.849085	8.823497	7.988275	8.109767	8.03709	8.535307	8.58429	7.982992	7.720046	7.39444	6.810511	7.69064	7.433332	7.348191	7.44562	7.886482	7.844612	7.977366	7.997666	6.450449	8.359999	7.976259	8.063179	8.133323	8.315352	7.741757	8.099687	5.893306	7.559431	6.483377	7.678544	8.292554	7.1069	5.986613	6.527954	7.225023	7.536838	7.488477	6.777531	8.074795	8.623584	6.134818	7.864757	8.199128	8.239837	8.180636
SGIP1	8.385333	6.697234	7.589351	9.4634	10.255916	8.902335	9.154423	9.317376	9.923126	9.86539	10.443147	8.72975	7.694793	7.939583	9.359028	8.742204	9.192113	9.095856	8.748697	10.310032	9.621704	9.333507	8.005977	9.074682	9.16621	9.715719	8.640628	9.600448	9.375607	9.755084	7.468974	9.941389	8.358104	9.139578	10.12598	8.561681	8.005368	8.737407	9.263106	9.895416	9.780671	9.020246	9.917329	10.264033	8.158827	9.673063	9.601419	9.469359	10.015953
TGIF2	5.489516	5.873788	5.462069	5.230097	5.697662	5.793602	5.796324	5.527599	5.516522	5.680872	6.167493	5.653362	5.554989	5.613884	5.60615	5.289684	5.49229	5.49468	5.638448	4.981535	4.776463	5.695291	6.737552	5.595089	5.827014	5.984762	5.861958	5.203519	5.96761	5.641219	6.303735	5.743471	6.061809	5.85209	5.466641	5.675992	5.907524	5.955707	5.855876	5.223908	5.675915	5.892253	5.654657	5.197063	6.397427	5.810898	5.844021	5.507518	5.469494
C9orf64	9.847832	10.865401	9.664672	8.966533	8.51303	9.004204	8.969849	9.147183	8.731504	8.540786	8.373763	8.505794	8.446232	8.571425	8.134254	8.159474	7.746663	8.164492	8.086369	7.49536	7.946052	8.14217	9.142589	8.259387	8.154427	8.408758	8.391427	8.11881	8.258403	8.311147	8.188076	7.393363	9.440135	7.83098	7.634963	7.837964	7.703669	7.79107	7.523915	7.663036	7.89415	7.534399	7.887387	8.088739	8.375939	7.926894	7.999879	7.810232	7.436651
TMEM163	7.996254	7.130678	7.779715	8.131615	8.007996	7.700524	8.001173	8.137138	8.248715	7.986879	8.210139	7.84419	8.763696	7.873363	8.319153	8.25621	7.889009	8.023845	8.129619	8.94746	8.006318	8.542924	7.107397	8.127539	8.11713	8.238677	7.936975	8.800284	8.409251	8.579851	8.473863	7.764177	6.764854	8.09265	8.237035	7.924983	7.711816	7.381306	7.861947	8.095868	8.029544	7.339214	8.63723	8.124617	7.611261	7.684154	8.25867	8.314517	8.338305
TUBG1	7.379895	6.599037	7.796668	7.877273	7.921242	7.265938	7.207715	7.904843	7.255447	7.407752	7.681049	7.948199	8.177804	8.09456	8.443665	8.08447	8.049585	8.027827	8.190465	9.638274	9.719899	7.630793	6.763294	7.446998	7.48174	7.533754	7.843047	8.388066	7.377367	7.937279	7.795354	8.562857	7.149961	8.555542	8.713679	8.293902	8.232117	8.282853	8.481242	8.62635	8.437166	7.893099	8.061265	7.343428	7.051937	8.198839	7.96612	8.727432	8.458746
MOB3C	6.362234	7.129511	6.534114	6.063021	5.762445	6.748884	6.15879	5.85379	5.718147	5.679065	6.013269	6.010393	6.573917	6.646346	5.78836	5.875708	6.07716	5.965625	5.943412	5.204113	5.623364	6.091389	7.394191	6.074041	6.045165	5.941551	6.154262	5.849551	6.158981	6.002643	7.07994	5.781782	6.778893	6.033106	5.704757	6.674498	6.718176	6.541843	6.560154	6.231362	5.962459	6.124806	5.838693	6.59058	7.007013	5.861742	5.995026	5.905444	5.84016
PREP	7.585797	6.18126	7.837628	8.071675	8.540017	8.011468	8.418385	8.163489	8.591029	8.602585	7.997436	7.591021	7.497553	6.541422	7.667427	7.823635	7.16747	7.379024	7.719565	7.969614	7.940833	8.321641	6.897397	8.330501	8.081669	8.148357	7.801086	8.672474	7.921835	7.997662	6.720622	7.968537	6.589659	7.800709	8.500695	7.367365	6.809666	6.845748	7.658379	8.077227	8.033634	7.364789	8.090669	8.870732	6.740128	7.691076	8.183393	8.162521	8.431186
ASCL1	7.320289	8.073817	7.489788	7.426054	7.839894	8.070923	8.280786	7.238281	7.468959	8.280439	7.465683	8.092719	8.585661	8.317919	8.341843	8.191867	8.259819	8.219572	8.521072	6.311898	7.518483	8.065812	9.418339	7.559282	7.791727	7.889812	8.509006	8.341192	8.265054	7.67702	8.798411	7.737611	8.473455	8.17476	7.225016	8.121344	9.583561	8.59002	7.915531	8.454483	8.18536	8.121344	7.644722	7.54987	9.830798	8.249134	7.916124	7.822297	7.409429
TRMT10C	6.742973	5.589656	6.851989	7.870825	8.761553	8.048686	8.111643	7.931809	8.621567	8.577795	8.434469	7.915135	7.313	7.058301	8.000179	7.817088	7.635061	7.991937	8.556569	8.314697	8.292099	8.227635	6.422932	8.483117	8.072651	7.586876	7.641201	8.447518	7.881143	8.188448	7.122373	8.3213	7.364794	8.1852	8.471476	7.730924	7.132514	7.424001	7.830181	8.136218	8.24596	7.314067	8.522776	8.37811	7.567199	8.483117	8.562226	8.870184	8.758575
CHCHD2	10.449568	10.349298	10.422734	11.188303	11.673515	10.730878	11.051127	11.301558	10.909319	10.981717	11.449395	10.82016	10.705074	10.931132	11.100205	11.046356	11.228897	11.056101	11.291543	10.499699	11.449395	10.672079	10.833978	10.760779	11.339062	11.006334	10.917752	11.539974	11.209013	12.138263	10.796998	11.54658	10.747642	11.151938	11.969531	10.824734	10.275697	11.519722	10.847674	11.065786	11.496814	10.847674	11.051127	11.623546	10.829521	11.655807	11.306783	11.535052	11.404207
DDIT4L	7.472436	9.39193	9.262853	7.119786	7.12559	8.816888	7.783396	7.050511	6.661866	7.066245	6.918854	10.013919	9.394282	6.938237	7.711391	7.469426	8.194511	8.440539	7.421596	6.070931	7.509548	7.414098	8.201812	7.628336	7.340037	7.575648	8.668862	6.367673	7.243895	7.110203	8.801925	6.447268	9.205811	7.758616	6.338989	9.92968	11.122612	8.380832	8.903031	6.209738	7.65936	7.683826	7.1232	7.466997	8.880989	7.764159	7.243089	6.902663	6.643334
FAM162A	8.170148	7.68158	7.881479	8.231853	8.347859	8.06393	8.111439	8.526436	8.371634	8.353684	8.419885	8.439516	8.239386	7.540957	8.248285	8.14697	7.987395	8.364316	8.302399	7.835902	7.143071	8.086843	7.87906	7.97567	8.09166	7.973008	8.239605	8.437039	8.126573	8.176823	7.82333	8.141718	8.499495	8.281297	8.296303	7.836284	7.945919	8.114977	8.135665	7.925502	8.40103	8.149509	8.455644	9.014626	8.724098	8.536997	8.674902	8.325219	8.508048
LRRC32	7.145084	7.952119	7.021424	5.876564	5.303185	8.187252	6.979248	5.973592	6.418994	5.680404	5.282774	6.748498	7.364556	7.558049	5.752617	7.276366	6.54449	6.823342	7.180107	4.597366	5.310782	7.00935	10.34633	6.753878	6.233712	7.28832	6.67623	5.778077	7.307424	6.036563	9.096334	5.357705	7.3689	6.055118	5.419509	7.567069	7.110784	6.66021	6.351622	5.766044	6.117865	6.944922	5.961511	6.904411	7.152367	6.225427	6.509184	6.116851	6.362145
INPPL1	7.699904	9.526909	7.941856	7.233338	6.651171	7.778454	7.139837	7.486605	6.577719	6.516368	7.349241	8.028011	8.101731	8.078445	7.317603	7.40818	7.579841	7.368481	7.146631	7.332743	7.74011	6.839321	8.954973	6.772026	6.597449	7.022388	7.393969	6.811494	7.320684	7.271309	8.879368	6.736089	8.079007	6.768161	6.323655	7.484457	9.318305	7.558107	7.656281	7.041509	6.690484	7.422833	6.433791	6.913967	8.225285	6.876059	6.850292	6.593494	6.156077
LMBRD2	8.413469	6.323665	7.930299	8.511367	8.966214	8.152505	8.736916	8.521268	9.054696	8.868072	8.990122	8.313236	8.027235	7.945189	8.660535	8.283647	8.264181	8.261079	8.555116	9.073915	8.498311	8.628626	6.892015	8.625499	8.584691	8.543703	8.31087	8.629044	8.683906	8.561931	7.044999	8.532579	7.353212	8.327049	8.706757	7.957272	7.38618	7.830695	8.203117	8.588697	8.657919	8.292258	8.867347	8.748513	7.55275	8.704807	8.681099	8.860854	9.074193
LRRC49	9.083942	6.806203	8.656079	9.39551	9.758111	8.701933	9.570473	8.975619	9.7412	9.920683	9.482384	8.502271	8.387327	7.99802	9.23345	8.82443	9.01847	8.905421	9.367342	9.421075	9.272964	9.167761	7.879445	9.326405	9.128175	9.05466	8.59225	9.624502	8.976766	9.298821	7.410127	9.107882	8.903594	9.314542	9.524494	8.148902	7.440484	8.56517	8.36597	9.057322	9.088071	8.733737	9.180091	9.785073	7.881234	8.984411	9.136549	9.382315	9.652185
KIAA0513	10.067957	9.581841	9.849237	10.471006	10.453577	10.171901	10.057009	10.361284	10.144717	10.316908	10.455912	10.472137	10.322428	9.453264	10.332624	10.671014	9.927664	10.023951	10.419198	10.952914	10.879792	10.139118	7.768986	10.328259	10.184634	10.161729	9.937747	10.512796	10.260646	10.16787	8.320206	10.51398	8.866498	10.266231	10.571347	9.935425	10.266231	9.616492	10.376266	10.821423	10.36831	9.941335	10.497252	10.432183	8.778777	10.028284	10.227242	10.209257	10.346832
HMGCLL1	5.885294	5.526179	5.868985	6.671391	7.181545	6.034611	6.555411	6.799037	7.477019	7.157156	7.125071	6.135634	5.804377	5.691423	6.374094	6.180166	6.060719	6.038912	6.806138	6.815631	6.659821	6.495518	5.574068	6.376548	6.740789	6.589838	6.240872	7.044879	6.669718	7.058697	5.705387	6.90229	5.8207	6.599548	7.440277	6.098435	5.694655	5.882006	6.182853	6.858438	6.938596	6.275215	7.056366	7.379808	5.740495	6.640512	7.050938	7.272785	7.271069
NKX2-2	7.8686	7.273123	7.923281	6.913696	6.270083	7.964681	6.827694	8.030177	6.908956	6.959305	6.555514	6.853816	6.809338	8.760362	8.395676	6.828977	7.67734	8.092024	6.808147	5.961136	6.034727	6.977898	8.811699	6.992219	7.563662	7.635393	8.427024	6.142218	6.891915	6.94427	7.823961	6.370409	8.775323	7.132719	5.641541	6.719561	8.280001	8.228151	7.409066	6.721511	7.224244	7.783548	6.881156	5.453254	8.865776	7.758085	6.931412	5.529881	6.09969
RPA3	5.928536	3.915769	5.884885	7.755985	8.855712	7.212766	8.221931	7.807845	8.852593	9.328521	8.534221	7.079039	5.716397	5.822506	7.568614	7.702796	7.25385	7.307553	7.436077	7.395542	7.981515	7.635771	6.428335	8.231107	7.938322	7.404099	7.582913	8.915627	8.154997	8.100536	7.513211	8.061267	6.452616	7.718897	8.232357	6.296327	5.780843	7.386415	7.321819	7.313093	8.170145	7.450838	8.181419	7.733985	6.957718	8.134521	7.549558	8.060668	8.402383
SMYD3	7.389735	6.38742	7.457885	8.555295	9.306977	7.481417	8.221221	8.978647	9.194794	9.271364	8.948503	7.119197	6.249889	6.175348	7.621767	7.876413	7.440586	7.511411	8.312608	9.074228	8.750624	8.087164	6.532112	8.164948	8.385224	7.646435	7.229584	8.597385	8.221221	8.5953	6.811339	8.769502	6.499361	7.675261	9.190167	6.721672	6.880366	7.182256	7.736905	7.962871	8.723318	7.917881	8.840897	8.955846	6.59929	8.07877	8.788943	8.97197	9.24805
MTMR10	7.621403	7.515431	7.980247	7.522084	7.188908	7.646761	7.72172	8.205669	7.747019	7.740233	6.923981	7.716985	7.608959	8.5126	7.70761	7.376968	7.632907	7.761729	7.38342	6.159219	6.778731	7.699574	8.041149	7.540647	8.029459	7.623779	8.30536	7.261732	7.524739	7.468441	7.567406	7.138942	8.70562	7.597476	6.586546	6.991498	8.940437	7.787986	7.127684	7.19783	7.336088	7.756309	7.016754	6.707796	8.143746	7.570966	7.30484	6.89728	7.326989
ENO2	11.780401	10.362472	11.688716	11.900746	11.452274	10.922371	11.26056	11.586855	11.52601	11.673344	11.187221	11.279408	10.99813	10.720639	11.200726	11.589054	11.250448	11.262447	11.569707	11.906591	12.062516	11.287981	8.91334	10.969171	11.189074	11.208775	10.975937	11.707486	11.25651	11.283842	9.440891	11.497185	9.272196	11.325098	11.740778	10.873746	10.043741	10.550063	11.008567	11.428849	11.397427	10.723606	11.494768	10.919834	9.511348	11.266611	11.445661	11.843771	11.699521
NRXN3	7.938786	6.643768	8.167264	8.433436	8.796188	7.448655	7.946555	8.276586	8.9144	8.658966	8.61944	7.08254	6.84565	6.856496	7.319088	7.184997	6.69895	6.875758	7.151659	8.361876	8.227183	8.224852	6.226254	8.058623	7.923367	8.135858	7.792392	8.331023	7.702578	8.283975	6.055235	8.309865	6.601175	7.808241	8.485018	7.376379	6.664225	6.835526	7.102873	7.607875	7.69432	7.199537	8.791526	8.767888	6.459365	7.933669	8.548729	8.139473	8.429959
KIF1C	7.184577	8.143604	7.048699	6.078026	5.687221	6.321227	6.207938	6.459932	5.866098	5.964814	6.046695	7.243169	7.727742	8.089358	7.016101	6.872409	7.201777	7.06734	7.013679	6.179353	6.410846	5.892364	8.047593	6.173002	6.373079	6.130648	7.185324	6.547657	6.365964	6.093431	7.889756	6.089023	7.174724	6.797729	6.046594	7.24465	7.411129	7.830737	6.935732	6.269446	6.370679	6.960577	6.265074	6.160559	7.67423	6.701973	6.091115	6.23696	6.121516
ELF1	5.691494	6.754474	6.39739	5.710828	6.121691	7.399882	6.44512	6.25081	6.241651	6.077189	6.192986	6.678776	6.534076	6.846297	6.165802	5.560804	6.179346	6.317913	6.182177	5.298877	5.436677	6.267831	8.318317	6.451678	6.323354	6.424975	6.990361	5.430948	6.841398	6.570475	7.736941	6.464094	7.664761	6.380292	6.056863	7.349123	8.10614	6.787287	7.514206	6.498898	6.310808	7.139851	5.844536	6.302242	7.269498	6.345067	6.106096	5.685231	5.988869
CASP6	6.017371	5.125192	5.836457	6.288906	5.799349	5.897403	6.498592	6.130608	5.878947	6.034463	5.433964	5.960692	5.523324	5.805378	5.739681	5.677897	5.609449	5.749658	5.817942	5.09391	4.701355	6.24637	5.767483	6.715596	6.057647	6.333442	6.228872	5.7532	6.309062	6.035067	6.183125	5.59964	7.427056	5.661845	5.828796	5.82698	6.115861	6.247944	6.288906	5.898467	5.868659	6.177084	5.746786	5.670244	6.498261	6.317452	6.320516	6.439894	5.726786
MEGF10	8.948515	9.379341	9.586607	8.867056	8.822116	9.683273	9.111758	9.558769	9.085199	8.78971	8.719998	8.940162	8.586457	10.786608	9.901106	9.092841	10.104762	9.828467	8.985059	8.160659	7.860375	9.029469	9.995504	8.569196	9.641949	9.146304	9.810631	8.621442	8.617455	9.323875	8.906785	9.509981	9.195191	9.510612	8.470866	8.464879	9.54608	10.570986	9.301058	9.475947	9.878033	9.740479	9.092293	8.446358	10.074194	9.333387	8.930551	8.31804	8.480538
SNX10	8.310623	7.176614	8.096903	8.760252	9.852014	8.408689	9.05991	8.798928	9.565562	9.497518	9.532039	8.911437	8.387073	7.342655	8.773794	8.829336	8.304181	8.392205	9.094226	9.76834	9.192777	9.253863	6.88819	9.462491	9.359617	8.99356	8.936738	9.680603	9.051752	9.290493	6.840884	9.416849	7.656242	9.085191	9.504266	8.813312	7.296341	7.933151	8.568387	9.323577	9.421626	8.622083	9.753337	9.415214	7.264489	9.132594	9.541496	9.839461	9.544702
UQCRFS1	8.81274	10.025161	8.989339	9.725025	11.062744	9.793583	10.372009	9.846301	10.852641	10.696336	10.543639	10.256608	9.942477	9.938134	10.240141	10.083903	10.11588	9.904786	10.217374	10.758721	10.768014	10.271561	9.707778	10.368229	10.547594	9.89869	10.117478	10.549292	10.258324	10.463613	9.936747	10.690286	9.155257	9.772897	11.01764	9.492557	10.838799	9.620074	10.182759	10.477003	10.396204	9.790465	10.538034	10.639448	9.9395	10.144847	10.269865	10.925418	10.742908
SUN2	11.123033	10.278102	11.107109	9.737381	9.064632	10.681016	10.747875	11.391146	10.643328	9.795276	9.466841	9.87879	9.635736	11.686751	9.759494	10.006619	10.190794	10.369567	9.950367	9.097145	8.52627	10.0695	10.476289	10.092197	10.104989	9.818981	10.760767	9.222107	10.035935	9.94515	10.452803	9.001017	10.300765	9.529422	8.943914	9.724179	9.994232	9.97268	10.121034	9.526898	9.997371	10.304082	9.394419	10.085513	9.956796	10.496194	9.575893	9.176094	9.547177
NDUFV1	8.963619	8.097127	8.776541	9.251087	9.090902	8.553516	8.620666	9.230797	8.695926	8.547519	9.180312	8.972914	8.638271	8.977123	9.406597	9.388121	9.194195	9.108474	9.560724	10.041458	9.986953	9.09123	7.852568	8.780912	9.33721	8.720393	8.879033	9.262858	9.060947	9.573529	9.119485	9.667178	8.563245	9.453739	10.08397	8.548917	9.151791	9.284949	9.44865	9.062695	9.435674	9.481106	9.341234	8.310868	8.353554	8.589401	9.361537	9.700898	9.565083
ZC3H12C	7.385083	8.097784	7.933698	7.094987	7.271821	8.266285	7.88925	7.347482	7.70655	7.581085	7.494433	8.582867	8.265962	8.41123	7.319875	7.609057	7.939515	7.832999	7.732277	6.75284	7.161715	7.626451	8.237785	7.947255	7.857851	7.487625	7.554546	6.839066	7.284774	7.196185	8.132979	7.549005	8.537171	7.205267	7.004691	7.234934	8.538254	7.860183	7.955114	7.735365	7.545787	7.619984	6.849456	8.127111	8.150834	7.23239	7.542847	6.97324	6.709622
FOXD1	5.290003	6.902268	5.810731	4.650547	5.116455	5.745579	5.56544	5.26697	5.434909	5.120152	4.987273	5.329131	5.218833	4.986661	4.882269	4.836055	4.908697	4.91277	5.115819	4.458601	4.344756	5.914744	9.517498	5.599501	5.429129	5.507561	6.012189	5.239216	5.58993	5.6837	6.934707	5.102795	6.898518	5.165145	4.831418	5.224354	7.132618	5.861895	5.300273	5.23639	5.197251	5.669393	5.177963	4.987914	6.776411	5.189353	5.472528	4.69878	4.736447
VDAC1	8.274989	8.306435	8.875938	9.611097	10.504065	9.337765	9.720401	9.529221	10.238583	10.211339	10.065721	9.77713	9.641133	8.880414	9.844873	9.991871	9.69425	9.788927	10.044324	10.836641	10.613307	9.866464	8.414981	10.028008	9.683601	9.565363	9.687875	10.001798	9.772428	9.903996	9.085519	10.416518	8.95074	9.87573	10.605341	9.952644	9.097852	9.278249	9.901417	10.096897	10.259561	9.587284	10.109669	9.762061	9.232876	9.96959	9.9139	10.419831	10.419831
CXCR4	5.720713	5.484216	6.126364	5.772194	6.036621	5.963842	5.823814	5.483216	5.834937	5.932577	5.93619	7.421498	5.710507	5.564063	6.230831	5.119656	5.71176	5.808843	6.001946	5.190328	5.173004	6.205489	5.628445	6.131913	6.192043	6.189278	7.340367	6.259216	5.753958	5.748833	5.852401	6.343815	6.321435	5.501534	6.58483	5.983571	8.068486	5.822422	6.960817	6.459678	6.629762	6.410305	5.939012	5.977104	6.167499	6.274649	6.05859	5.059456	5.704641
RANBP1	7.156054	6.623568	7.013298	8.163914	8.657814	8.059126	7.941752	8.138615	8.712472	7.807023	8.438539	7.323676	7.576252	7.195936	7.991013	7.901965	7.910016	7.521712	7.747519	7.604984	6.819396	7.900093	6.861361	7.671359	7.652076	7.731584	7.668564	8.298673	8.141611	8.162843	6.824863	8.06408	7.47699	7.54651	8.11249	7.276179	6.640884	7.26591	7.57204	7.405791	7.917131	7.94269	8.189687	8.248657	7.109892	7.974043	8.12327	8.353889	8.249806
SLC39A10	8.970489	7.095335	8.572576	10.243962	11.100885	8.60208	9.959455	10.426537	10.82151	10.700627	10.614227	9.618656	8.822805	8.244716	10.069615	9.345529	8.876923	9.004009	9.718399	10.937978	10.595395	9.692943	7.673649	9.905779	9.783075	9.498332	9.492717	10.316215	9.5206	10.081729	7.41917	10.327772	8.078485	9.795157	10.509141	8.543065	7.603223	8.884472	8.909006	9.839653	10.175753	9.627735	10.748114	10.74599	7.983825	10.17422	10.623207	11.227265	10.883925
GOT2	10.43533	9.168673	10.134882	10.971763	11.099496	9.74027	10.384316	10.722232	10.854259	11.037965	10.675054	10.181733	9.927025	9.945984	10.161592	10.426268	9.918007	9.753574	10.582029	11.405635	11.050208	10.50454	8.806215	10.758476	10.829112	10.041693	10.108082	10.803921	10.418226	10.415205	9.301189	10.754837	9.177481	9.896704	11.551074	9.531502	10.090717	9.604072	10.272443	10.587119	10.389676	9.93999	10.632383	10.575387	9.003515	10.197503	10.637322	11.300227	11.097201
CRMP1	8.514238	8.031219	8.956527	9.197189	9.093546	8.417978	8.502527	8.870164	9.159286	9.193893	8.746912	8.218783	8.087694	7.69371	8.80977	8.451876	8.664841	8.820814	8.750636	9.99319	9.206437	8.848392	7.626837	8.686564	8.586667	8.944507	8.312116	8.899316	8.094886	8.7764	7.493429	9.719362	7.761819	9.113704	9.48517	8.423402	7.226043	8.352674	8.87281	8.763875	9.132344	8.622215	9.05166	8.564908	7.810506	8.783147	8.754623	9.262662	9.484624
NIF3L1	8.217686	6.057385	8.332459	8.978554	9.530937	8.353349	9.120078	9.114814	9.455652	9.619671	9.030855	8.678213	8.627234	8.272399	8.943624	8.510133	8.696299	8.795881	9.33494	9.213195	9.338834	9.149972	7.320747	9.244534	9.298047	8.912869	8.622114	9.223089	8.928252	9.29569	8.006294	9.073052	7.601316	8.805539	9.425008	8.023943	7.45833	8.312649	8.032652	8.551326	8.91667	8.567879	8.855914	9.009691	7.386701	9.062931	9.208433	9.791981	9.294493
TNFRSF10D	5.536023	8.104388	7.036186	5.617039	5.566695	5.628895	5.810794	5.449763	5.193133	5.187977	4.935068	6.106478	5.938289	5.85957	5.479829	5.444954	5.671661	5.794019	5.650072	5.068396	5.635257	5.762035	6.24936	5.692496	5.540749	6.253018	5.681695	5.32119	6.115155	5.867138	6.215262	5.130623	6.026704	4.849394	5.389688	5.492662	5.956494	5.404887	5.653598	5.807135	5.325967	5.638878	5.664505	5.997575	6.023251	5.792859	5.93754	5.528596	5.570842
VPS35	10.034557	8.225447	9.905228	10.644775	11.076042	10.292169	10.955011	10.507965	11.060801	11.021871	10.814247	10.323214	10.052194	9.957498	10.477099	10.564788	10.258515	10.370365	10.609609	10.581276	10.363511	10.757274	9.032814	10.934576	10.696198	10.473961	10.616461	10.905257	10.644775	10.629906	8.814185	10.510167	9.791505	10.65635	10.750167	9.947819	9.144462	9.896044	9.633274	10.554421	10.503859	9.905942	10.702305	10.706975	9.561132	10.618823	10.688065	10.909303	10.754951
ARHGEF10	8.377571	8.165499	9.026465	7.748371	7.172407	8.975523	8.452075	8.582265	7.9223	7.88902	7.654057	7.816692	8.045217	9.245565	7.957938	8.287759	8.704903	8.89662	8.088731	6.939042	7.248412	8.474685	9.212029	8.29017	8.519134	8.295955	8.375376	7.523563	8.406044	7.908657	9.101965	7.694915	8.762168	8.162894	7.35686	8.773411	8.686293	8.677624	7.99953	8.518374	8.181518	8.598164	7.982677	8.327403	9.018237	8.285127	7.789491	7.600421	7.496888
RTN4IP1	6.586854	4.843286	5.374408	7.889341	8.196586	6.228702	7.182856	8.334294	8.772082	8.308825	7.709944	5.738449	5.319391	5.431892	6.086974	6.13953	5.753447	5.588197	6.750281	7.189732	6.282893	7.089696	4.810436	6.844939	7.222735	6.724313	6.316705	7.763172	7.154916	7.744208	6.177361	7.20874	5.829795	6.451136	7.830938	5.229266	5.388552	5.333106	6.306891	6.34686	6.876437	6.45647	7.127506	8.223818	5.459296	6.608659	7.473499	8.052896	7.631019
PTH1R	7.675905	9.295291	7.690867	7.383241	6.328226	7.024637	6.94775	7.00807	6.7618	6.452046	6.734053	7.197056	7.469982	7.288921	6.775092	7.236925	7.025739	6.791599	7.124415	6.183502	6.695154	7.110377	9.434211	7.55858	7.149244	6.986827	7.164661	7.014238	7.567495	7.125697	8.427842	6.78868	8.202973	7.043858	6.331243	7.164606	8.00942	7.660456	7.505442	6.728813	6.934599	7.293106	6.672197	6.829847	8.169256	7.137772	6.864829	6.434282	6.172829
GLS2	6.875276	5.475552	6.996544	7.156538	7.510199	6.740491	7.481032	7.270746	7.507133	7.682214	7.191506	6.77409	6.455509	5.948146	6.754983	6.832672	6.473007	6.572233	7.340764	6.920863	7.494209	7.349975	5.054452	7.622713	7.417729	7.172053	7.035527	7.46731	7.252976	7.550615	5.136032	7.2386	5.508105	7.003046	8.216271	6.606647	5.86531	6.11547	6.297174	7.284058	6.946227	6.546132	7.377329	6.910836	5.726769	6.879168	7.223419	8.141744	7.904481
TLN2	9.721275	8.725623	9.300286	9.735346	9.256684	8.945173	9.217275	9.294573	9.094603	9.016179	9.595364	8.725925	8.56182	8.113775	8.766007	9.348423	8.89948	8.81309	8.840788	9.448058	9.306718	9.342561	7.5059	9.170276	9.632757	9.490218	8.891211	9.560988	9.219328	9.168885	7.909911	9.211766	8.035703	9.002533	9.055952	8.831767	7.832716	8.3479	9.121053	9.366838	9.176569	8.36432	9.123949	9.062641	7.802723	8.658136	9.389406	9.052455	9.030722
ZCCHC12	7.898068	7.623621	8.094435	9.630738	9.663825	8.109297	8.642747	9.508133	9.607112	9.710325	9.833615	8.698467	8.188302	7.594654	8.486817	8.861377	8.235107	8.432403	9.125576	10.660389	9.775707	8.828186	6.182157	8.927858	8.775306	8.936591	8.516862	8.932457	8.953145	9.305485	6.235242	9.818052	6.67802	8.989584	9.722477	8.399942	6.682501	7.487565	8.993767	8.413692	9.281238	8.638624	9.869711	9.335908	7.247769	8.900077	9.599526	9.642521	9.847008
TSPYL5	8.113376	6.369483	7.727422	9.024729	9.360934	8.136082	8.67513	8.840793	9.558544	9.656145	9.100676	8.270367	7.836142	7.615985	8.195105	8.503622	7.8359	8.079254	8.860427	8.946267	8.711921	8.844109	7.158324	8.584068	8.925647	8.557878	8.47941	9.035934	8.682462	8.853842	7.394714	8.656044	8.063668	8.512479	9.100413	7.714508	7.482575	7.513063	8.350449	8.309015	8.676114	7.984014	8.704477	9.121477	7.250625	8.620268	8.974114	9.228839	9.216507
XAF1	8.217292	8.522335	8.21253	7.255905	6.993211	8.071018	6.772405	6.992175	6.868074	6.77783	9.026733	7.807647	6.633433	7.556141	7.443591	7.350798	7.467645	7.049891	7.71346	7.380869	6.352244	7.770599	9.108456	6.80336	7.042999	7.576802	7.199845	7.459777	6.753633	7.235946	7.915781	7.194621	8.308452	7.996264	6.659314	8.677825	8.656853	8.305846	7.399829	7.530649	7.158139	7.065082	6.783974	7.251527	9.23353	7.405638	6.901506	6.866144	6.626373
ANGPT1	6.275069	5.727624	6.082971	6.392381	6.022103	6.752653	6.255496	5.894345	6.119637	6.238037	6.275232	5.867879	5.604732	5.641488	6.134448	5.815237	6.221229	6.058236	6.182993	5.405956	5.566517	6.513571	6.245771	6.108491	6.113648	6.105999	6.101746	6.057858	6.065268	6.261142	6.143014	5.710488	5.626084	6.28172	5.809331	6.105767	6.375653	6.404229	6.162167	6.366883	6.225285	6.281924	6.00798	6.043975	6.181545	6.591107	6.286682	6.528264	5.84133
MICU1	8.884269	7.508473	8.633724	8.875352	8.526131	8.257204	8.799467	9.134842	8.683445	8.593367	8.527837	9.031562	8.587995	8.427123	9.03744	8.692009	8.656136	8.55563	8.983307	8.84708	8.588842	8.751648	7.45922	8.844308	8.781242	8.752546	8.511001	9.057	9.0906	8.973605	7.7301	8.719167	8.514723	9.118083	9.174603	8.286802	8.797357	8.552547	8.249121	9.33542	8.918684	8.736735	8.781863	8.19958	7.565369	8.645015	8.936624	9.050687	8.957077
MAP2K4	8.771422	7.957678	9.171834	9.415087	10.044802	8.608406	9.383541	9.345464	9.84759	9.740677	9.295256	9.152445	8.607165	7.944581	8.660213	8.832706	8.078174	8.663104	9.28843	10.407067	9.820745	9.490619	7.036257	9.757903	9.790121	9.405023	9.368461	9.79747	9.270513	9.308351	6.782027	9.780941	7.653849	9.0018	10.007944	8.92847	8.001886	7.92534	8.871508	9.694329	9.400158	8.313858	9.936902	9.309412	7.462348	9.207223	9.800066	10.017159	9.965996
PREX1	7.822665	8.244517	7.979873	7.060157	6.822778	7.607768	7.218136	7.707985	7.022243	7.034658	7.045436	7.636815	7.821929	8.994876	7.849546	7.63974	8.103423	8.19018	7.492137	6.978191	7.08024	7.476628	8.586317	7.197394	7.451358	7.260615	7.951671	7.202397	7.512756	7.602651	8.898021	7.628084	7.756375	7.863501	7.151966	8.154239	9.439455	8.128614	8.19018	7.838354	7.495749	8.290767	6.951527	6.545308	8.35365	7.678487	7.212335	7.316736	7.364058
SLC12A7	6.692935	6.308922	7.648649	6.548457	6.743038	7.001196	7.063234	7.116762	6.492947	7.658013	6.395736	6.544429	6.697105	6.461091	7.479965	7.313148	6.426133	7.029867	6.164685	7.463441	5.725392	6.33665	7.862172	6.505557	6.916863	6.875092	7.294001	6.248929	6.675975	6.527292	7.547392	7.196613	7.138221	6.947784	6.860178	6.258382	8.865376	6.494574	6.754457	7.345483	7.580777	7.132618	6.283728	6.939611	6.601754	6.850654	5.948956	7.480534	6.818985
DDX27	9.470046	11.027396	9.535706	8.604579	8.091346	8.710746	8.283089	8.573456	8.126141	8.076117	8.182521	8.263396	8.770211	8.509779	7.920436	8.335194	8.03826	8.063826	7.8987	7.696121	7.836916	8.325707	10.226531	8.270315	8.163186	8.435434	8.956668	8.472922	8.427974	8.354309	9.190399	8.282486	9.717104	8.334958	7.876501	9.128539	9.089667	9.164416	8.74156	8.249123	8.245008	8.495862	8.482423	8.511593	9.549791	8.390429	8.302394	8.127364	7.934184
TSPAN31	9.635349	9.509468	9.133216	9.048644	8.372374	9.58702	8.886992	9.102157	8.546108	8.653038	8.689522	8.183352	7.874966	8.525402	8.887378	8.530438	8.727397	8.403199	8.510166	7.439473	6.966604	8.383455	9.705874	8.220961	8.80927	8.703813	8.437972	8.487822	8.289138	8.482319	9.446754	8.00054	9.460255	8.617982	7.863256	8.228339	8.311917	8.945506	7.843772	7.869915	8.2277	7.631323	8.182086	9.530443	9.517451	8.804808	8.664103	8.076024	8.271032
CITED1	6.274845	7.640701	6.457401	7.285506	7.148448	7.275089	6.195622	6.801139	6.704195	6.833534	6.949139	8.671395	8.193922	8.688067	7.861969	8.792644	8.863672	8.516706	7.947285	9.09982	9.891696	6.718974	6.585153	6.861015	6.482788	6.369872	6.626321	6.582945	6.45034	6.811613	6.725801	7.707971	5.550001	6.977606	8.010465	6.311102	6.106125	6.268704	7.862265	6.678841	6.875155	6.505873	6.96727	6.168237	6.137624	6.529582	6.937234	7.596457	7.662598
SLC6A12	7.557368	9.188428	7.417334	6.941676	6.398114	7.235911	6.749302	7.031234	6.790398	6.423071	7.01102	8.092876	8.404893	8.408631	7.59107	7.559845	7.779534	7.389865	7.329572	6.499241	7.554948	7.068742	9.931416	6.71531	7.14072	7.555852	7.792194	7.397386	7.272578	7.366637	8.433517	7.306166	7.680165	7.612851	6.404921	7.173781	9.886135	8.343263	7.385248	6.922706	7.51305	7.60145	7.158175	6.031115	8.754096	7.452369	7.128769	6.301685	6.442907
AKIRIN2	7.082816	7.151974	7.651758	8.048105	8.627037	7.624562	8.252473	8.135406	8.397751	8.530964	8.666947	8.269648	7.944496	7.573681	8.3278	7.826279	8.012491	8.103862	8.389227	8.789363	8.653423	8.245689	7.168596	8.508496	8.517881	8.127811	8.350065	8.173682	8.323378	8.620422	7.77865	8.702505	7.90468	8.070974	8.655617	8.623762	7.962687	7.877765	8.591316	8.882643	8.608122	8.128056	8.512658	8.648976	7.894168	8.292596	8.350653	8.541249	8.654796
ACSS1	8.259208	7.744315	7.614825	7.430259	6.977899	6.761157	7.063759	7.216017	6.633357	6.808354	7.018064	6.591184	6.666833	7.940601	7.747355	7.454078	7.455511	7.158556	7.240438	6.962673	6.845427	7.191998	8.34326	6.68219	7.255675	7.211227	6.941723	7.212465	7.072587	7.362771	7.980239	7.101395	8.264882	7.542831	6.819279	7.161272	8.149691	8.191089	7.66355	8.319154	7.228697	7.311758	7.144725	6.736638	8.470684	7.228518	7.028464	6.499585	7.091248
SLC30A3	9.439185	9.303104	9.776184	9.899697	9.538236	8.43304	8.459271	9.356688	8.695481	8.986239	9.677152	9.742584	9.60441	9.350749	9.877464	9.733642	9.963853	9.952784	9.149128	11.438754	10.204516	8.522548	6.377316	8.402205	7.8548	9.279825	8.439238	9.290238	8.285877	9.004809	7.668228	9.45197	6.594194	9.582066	8.879228	8.975512	7.561069	8.480155	8.844158	9.695328	8.941925	8.064026	9.644891	9.677152	7.70066	8.585496	9.139613	9.086385	8.948175
IL17RB	7.090718	9.238628	8.801262	7.204945	7.602549	7.75534	8.755815	7.597726	7.291439	7.770796	7.490329	9.084141	9.35847	9.308702	8.105419	7.794341	7.761459	7.645748	7.99725	6.197806	7.070093	7.830069	8.817499	8.438025	7.777311	8.855953	9.102509	7.25502	8.216008	7.417154	8.847011	7.309438	9.956047	8.460039	7.409	7.810003	11.206028	8.159928	7.589137	8.676055	8.547006	8.065338	7.241244	7.45785	8.859866	8.348003	7.329045	7.985951	6.92021
NUDT7	6.428919	5.53374	5.982697	6.642266	7.148583	6.160391	6.933627	7.047994	7.052858	6.966298	7.216009	6.402467	6.108574	7.127154	7.518125	7.348917	7.503486	7.207793	6.74744	7.256233	6.218578	6.748088	6.550778	7.161617	6.745777	6.70339	6.018331	6.98117	6.787031	7.196148	6.893731	6.93987	7.540635	7.000841	6.803777	6.009918	5.492253	6.393636	5.734829	6.564153	6.813889	6.572329	7.075605	6.613844	7.061812	6.836039	6.634953	6.819069	6.444685
ALDOA	8.639301	9.292017	8.973332	9.170186	9.820129	8.838667	9.336589	9.08832	9.390665	9.555813	9.486351	10.257033	9.612177	9.088054	10.444926	10.179678	9.97999	10.029678	10.605236	10.971237	10.671243	9.539467	8.729889	9.682298	9.978774	9.515456	9.415664	10.060794	9.75153	9.895423	9.926901	10.824638	9.248481	10.494377	11.061008	10.274028	10.597825	10.027523	10.414002	10.906344	10.756999	10.344501	10.251997	9.362551	9.40683	10.030208	9.845304	10.585341	10.653996
TMEM216	8.188547	8.32402	8.463587	7.751446	7.295181	7.836485	8.069417	7.778102	7.251763	7.447077	7.589157	7.572318	7.744157	8.227776	7.451519	7.338401	7.768714	7.721845	7.467732	6.053159	6.701496	7.584962	8.939039	7.861362	7.687908	7.626138	8.016687	7.317026	7.943642	7.444645	8.117995	7.142422	8.651676	7.654776	6.968237	8.066624	7.913957	8.00704	7.593176	7.643608	7.393788	7.627547	7.191168	7.382774	8.586669	7.758479	7.559284	7.085046	6.724626
LDHA	9.053291	8.703997	10.000289	10.739475	11.328265	10.932409	11.109632	10.179126	11.497696	11.231894	11.061437	11.018981	10.559437	9.860562	10.287005	10.770119	10.531796	11.161841	10.825422	11.376183	11.108966	11.042624	9.931992	10.722129	10.692696	10.697831	10.358744	11.261453	10.932098	10.829629	10.716122	11.048606	8.570775	10.996289	11.344996	11.093886	10.580017	9.682817	10.578791	10.795152	10.791384	10.353591	11.23767	11.238683	10.359001	10.925827	10.71378	11.25467	11.464536
EML3	8.102843	8.38599	7.757993	7.192941	6.599743	7.835364	6.861729	7.712007	7.064371	6.76635	7.048233	6.731962	6.980193	7.690607	7.259852	7.500619	7.711534	7.57274	6.763966	6.125386	6.111925	7.098138	8.890488	6.67462	6.912077	7.280546	6.992497	6.851735	7.422869	7.318565	8.530652	6.900791	7.959155	7.214203	6.815776	7.100459	7.19149	7.713509	7.600653	6.463455	7.206393	7.772063	6.590873	7.344355	7.681148	7.423729	6.9521	7.19149	6.869758
ARHGEF9	7.202482	6.187082	6.913146	7.969304	7.827925	7.043163	7.751752	7.503275	7.501139	7.625527	8.1422	7.594301	7.050479	6.448002	8.053889	7.834982	7.305487	7.330749	8.044947	8.44754	8.395547	7.601749	6.319571	7.469571	7.665992	7.684808	7.459745	7.882474	8.060156	7.872912	6.141151	8.599571	6.934427	8.072463	8.54554	7.711219	8.133483	7.313127	8.255783	9.345269	8.399229	7.951205	8.040147	8.068503	6.535593	7.837214	8.082227	8.226902	8.055455
SYN2	10.168068	9.261457	9.734973	10.653716	10.326575	9.355664	9.922105	10.596135	10.432515	10.235189	10.618251	9.71281	9.086715	8.228307	9.833213	10.03592	9.258682	9.547718	10.141939	11.049265	10.384462	10.047087	6.587939	10.246012	10.304067	10.043388	9.518565	10.204385	9.980624	10.113422	7.018591	10.356358	8.297873	9.850498	10.822048	9.271666	8.030494	8.434421	9.727866	10.193506	10.13968	9.411178	10.381003	10.124095	7.791187	9.796939	10.309171	10.408476	10.411473
CNNM3	7.935842	8.033178	7.502705	7.056892	6.634665	7.130695	6.93606	7.251482	6.876996	6.890823	6.720236	6.68522	6.8102	7.173063	6.588772	6.891181	6.764145	6.769604	6.579733	6.050125	5.968124	6.9517	7.850031	6.913686	7.05975	7.048891	7.026336	6.740059	7.044885	6.833401	7.439495	6.650418	7.611104	6.672428	6.499812	6.834976	7.042645	7.118709	6.944925	6.547632	6.814098	7.047212	6.870636	6.777571	7.40229	6.859164	6.724565	6.695207	6.607146
PDK3	9.38312	8.734166	8.987657	9.540509	9.531872	8.991815	9.516733	9.385405	9.6985	9.403989	9.312613	9.071902	8.367222	8.085273	8.655151	8.706609	8.429249	8.593747	8.722102	9.055307	9.100446	9.208566	7.196813	9.205779	9.197362	9.115119	8.833975	9.54499	9.009948	9.13171	7.236438	9.044279	7.990448	8.788197	9.380925	8.60056	8.074105	7.912692	8.579215	9.138703	9.078161	8.292221	9.41654	9.623626	7.557571	8.64065	8.939595	9.230805	9.212871
ELAVL3	10.348898	10.543479	10.196531	9.130214	8.201276	9.256115	9.194821	9.081273	8.292727	8.383645	8.215776	9.058863	9.405401	9.490777	8.713536	8.494781	9.060002	8.981007	8.032192	7.265263	7.236874	8.724284	8.826136	8.609079	8.465236	9.047913	9.565927	8.725629	8.667436	8.565043	8.057255	8.028575	8.890683	8.89396	7.467229	9.080411	8.478095	8.260212	8.226432	8.121862	7.851379	7.876911	8.207681	8.384418	8.838631	8.480876	8.485837	7.859382	7.804278
TRIP10	5.496899	6.465785	6.073904	5.893544	5.416944	6.263271	5.660977	6.008848	5.504369	5.475997	5.397816	6.914362	6.773176	6.201397	5.531002	5.98354	5.999456	6.179898	5.950661	5.01159	5.311072	5.737203	7.048366	5.722036	5.762699	5.718724	6.603876	5.580057	6.010709	5.865111	6.362429	5.708143	6.425563	5.701448	5.988222	6.220981	7.500873	5.689427	6.052643	6.072836	5.788557	6.436315	5.799576	5.525342	6.415438	5.860989	5.940043	6.384907	6.233185
PARP10	7.079129	7.822664	7.13187	6.502227	6.306327	6.868068	6.471961	6.605698	6.407607	6.406018	7.333803	6.319017	6.495875	6.501054	6.170289	6.193907	6.197842	6.076573	6.098604	5.64542	5.518029	6.731559	7.567362	6.293968	6.419798	6.574062	6.67366	6.392574	6.467119	6.495183	7.081549	6.078983	7.101744	6.357851	5.938089	6.750707	6.38987	6.60771	6.29715	5.888917	6.283857	6.347129	6.221243	6.239631	7.256985	6.447458	6.481961	6.100992	6.066431
RASEF	8.512585	7.155338	7.684075	7.564162	7.420686	7.543723	9.430026	10.197832	8.304072	7.691864	7.075009	7.455832	7.548044	8.333119	7.524195	7.789961	7.115952	7.510511	8.066326	7.291387	7.220275	7.836201	7.919794	8.859057	7.77289	7.80433	8.090111	7.698468	8.398579	7.430205	7.217882	7.554085	8.642575	7.846888	7.708354	7.754379	6.981896	7.295481	7.928402	7.276657	7.338568	7.427719	7.581982	7.187598	6.890868	7.024529	7.571771	8.798307	7.692306
GPR4	5.89817	8.053182	6.525288	5.414493	5.242851	6.420406	6.171069	6.832738	5.798195	5.342804	5.224021	5.634806	6.369753	7.332493	5.145609	6.025692	5.735438	5.860982	5.841899	5.162023	5.525797	6.003076	8.006901	6.076988	5.826699	6.687603	5.984898	5.232359	6.484024	6.059583	8.45234	5.935055	6.106134	5.398006	6.423853	6.118946	6.93226	5.407425	6.644524	6.141876	5.389355	6.592437	5.463774	6.328114	6.855622	5.86353	6.17632	6.748572	6.446044
ANKDD1A	9.245066	9.268661	9.728489	9.575741	8.920262	9.170406	8.661683	9.131556	9.004796	9.006725	8.942419	8.739992	9.158381	9.020729	8.766339	8.971201	9.296413	9.218436	9.127166	8.574875	9.370186	9.047328	9.546884	8.507055	8.437699	8.990052	8.656525	8.496569	8.982274	9.210507	9.024629	9.389892	8.027127	8.565438	9.034985	8.837138	9.466627	9.443165	9.447073	8.78126	9.31765	9.420983	9.020729	8.639952	9.222018	8.902924	8.939056	9.175451	9.145281
TOMM20	10.22333	8.763007	9.979394	11.169376	11.775631	10.555691	11.14268	11.185637	11.82241	11.976133	11.639922	10.65937	10.170902	9.757993	10.859978	10.905137	11.025063	11.297134	11.4417	11.850228	11.760584	11.000464	9.445351	10.649812	11.348168	10.904842	10.467099	11.554251	11.166833	11.298033	9.637334	11.573478	9.423922	10.65424	11.710544	10.095674	9.672583	10.216324	11.116679	11.29802	11.39278	11.027403	11.279022	11.739563	9.092808	11.16182	11.398012	11.742141	11.70514
NAV3	7.120977	6.083916	7.15867	8.301464	8.562737	7.868902	8.37762	8.316375	8.823083	8.528277	8.529346	7.646704	7.183085	6.797024	8.479474	7.955494	7.950592	8.322323	8.125545	8.769198	8.135534	7.990541	6.610253	7.907582	8.104536	8.332424	7.88245	8.260157	8.155876	8.399611	7.400407	8.46182	7.02891	8.319037	8.591187	7.693076	7.669501	7.830437	8.297193	8.784381	8.468838	8.349001	8.537648	8.231625	7.198702	8.198259	8.484474	8.450986	8.674316
PRKX	6.411866	8.144089	6.269095	5.329672	5.163439	5.7964	5.855941	5.81744	5.454421	5.326819	5.277075	5.578758	5.975343	6.237112	5.311111	5.73324	5.522245	5.516871	5.633709	4.935865	5.391341	5.742669	7.221454	6.165407	5.912008	5.507739	5.931721	5.323779	5.972558	5.529985	6.681104	5.475987	6.764791	5.659452	5.55438	6.41436	7.918392	5.853521	6.646383	6.684115	5.726824	6.54765	5.496327	5.754934	6.954155	5.576988	5.663136	5.362249	5.434556
SLC9A6	9.480473	8.066778	9.072391	9.683985	9.755298	8.956988	9.462142	9.694463	9.91158	9.725147	9.645685	9.239901	8.859762	8.506074	9.082228	9.231536	8.83581	9.054291	9.452519	9.513365	9.435973	9.487082	7.733088	9.522734	9.519852	9.279704	9.387273	9.634532	9.515498	9.305037	7.86512	9.411599	8.086962	9.219556	9.708348	8.835184	8.308259	8.351037	9.065302	9.37351	9.344637	8.870694	9.579685	10.15311	7.919312	9.525577	9.803853	9.858594	9.778376
GLO1	9.163134	9.014551	9.137853	9.899609	10.574826	9.898817	10.067037	9.928251	9.704715	9.970005	10.414302	10.001023	9.692311	9.730341	10.412438	10.060034	10.275203	10.138748	10.378205	10.958093	10.978096	9.803987	9.462662	9.790291	10.155092	9.6489	9.665915	10.194825	10.240323	10.008738	10.504136	10.610551	9.313473	10.404759	10.784532	10.043513	10.405667	10.261929	10.546995	10.509647	10.349787	10.192397	10.123138	10.096643	9.663569	10.172824	9.923768	10.617189	10.379114
MKNK2	9.535975	12.099682	11.100933	8.166416	7.925414	9.080965	9.02856	8.487919	7.706088	7.925791	7.954428	10.129112	10.601566	10.610388	9.134942	9.837626	9.663028	9.999155	9.382303	9.09954	9.254762	8.42328	10.527179	9.22312	8.365701	8.72241	9.319392	8.064744	8.591556	8.19842	10.586507	8.533794	9.874045	8.880313	8.208793	10.816636	9.699856	9.270317	9.599598	9.295603	8.067912	8.69447	8.409923	8.077586	10.823742	8.620829	8.346592	8.025171	8.115718
EMX2	7.569247	8.417054	7.153504	7.574103	7.180809	8.450919	8.463401	7.426579	7.107114	7.671583	7.546566	8.598078	9.660445	8.80946	8.322854	9.033209	8.732034	8.976862	8.743433	7.306502	7.050107	8.267617	9.305845	8.260807	7.587744	7.919451	8.537845	7.595356	8.429119	8.247949	9.360305	8.315257	10.333302	8.853263	7.961075	9.330347	11.032329	9.62674	9.846855	8.286126	8.582745	9.379543	7.714656	7.730506	9.827228	7.981986	7.825152	8.376973	7.865543
GUCD1	8.006444	8.752938	7.707882	7.51821	7.282933	8.385217	7.434341	7.745374	7.083086	7.043476	7.69374	7.481497	7.752672	8.063173	7.437569	7.554947	7.611973	7.560529	7.224613	7.018824	7.2371	7.484259	9.835007	7.496879	7.466241	7.853982	7.918088	7.521133	7.771926	7.755171	9.070857	7.396932	8.57349	7.366908	6.839323	8.216328	9.168298	8.394524	8.326194	7.536417	7.36359	7.603378	7.124216	7.616445	8.476801	7.590362	7.471378	7.014222	7.077699
TMEM150A	7.377376	7.648102	7.479901	7.157448	6.82612	7.6065	6.878943	7.189523	6.932498	6.831678	6.902337	6.410393	7.157241	6.968912	6.529947	6.742259	6.841187	6.532944	6.549733	5.457052	5.595545	7.142337	8.719338	6.96136	6.92837	6.877841	7.233058	6.928903	7.220421	6.924238	7.941455	6.410393	8.193312	6.72104	6.249937	6.980528	7.027586	6.939815	6.72293	5.942682	6.356147	6.624589	6.570109	6.88302	7.638893	6.8175	6.824583	6.650249	6.447491
NEUROD6	6.743419	5.83057	6.722412	8.23196	9.525456	6.717886	8.053863	8.020502	9.016777	8.361198	8.702567	7.210071	6.864529	6.207781	8.428531	7.46336	6.59211	6.648406	6.924858	9.758484	9.064673	8.11227	5.766068	8.482456	8.114371	7.825809	8.2325	9.696323	7.954951	9.032194	5.876123	8.65421	6.144681	8.319609	8.041317	7.456399	6.628438	6.560242	6.323047	8.658743	8.424385	6.970115	8.808157	6.914935	6.117172	8.067033	8.869454	8.485825	7.627922
SPRYD7	7.71124	6.237119	7.207461	8.397436	8.670877	7.508323	7.788363	8.313185	8.378474	8.370011	8.588963	7.143148	7.016801	6.670117	7.513118	7.959082	7.320587	7.388783	7.733104	8.356572	8.166186	7.678523	6.61049	7.691926	7.775208	7.848546	7.611547	8.51146	8.054733	8.234499	6.446052	8.33251	6.99343	7.573405	8.443076	7.054589	6.980241	6.949336	7.735043	7.942903	8.087655	7.884079	8.134181	8.382011	6.47751	7.778945	8.091093	8.104675	8.297961
CTDSP1	6.726621	6.957336	6.629476	6.494145	6.241575	6.749778	6.615305	6.405661	6.350989	6.322448	6.233055	6.471664	6.834278	7.032774	7.042819	6.905865	6.906619	6.976034	6.611464	5.700807	5.429942	6.777076	8.720752	6.637746	6.574789	6.633877	6.970569	6.683326	7.002107	6.764151	8.75985	6.859682	7.381284	7.353343	6.469284	6.921309	7.798857	7.711944	7.304855	6.572905	7.091819	7.583798	6.638792	5.864319	8.300422	6.950905	6.626823	6.46829	6.712606
PARP9	5.904525	5.562736	6.546597	5.894219	6.001112	7.605673	6.489899	6.16846	6.391674	6.05418	7.902252	6.769788	6.421568	6.608777	6.113178	6.31235	6.616121	6.695098	6.420263	5.806395	5.630098	7.284958	7.869913	6.479657	6.177187	6.951532	6.46244	6.279294	6.903726	6.695158	8.117235	6.195351	7.312955	6.73105	6.157619	8.44885	7.854001	7.124617	6.750975	6.366371	6.416594	6.957466	6.061121	6.294656	7.870307	7.038951	6.498179	6.687456	6.271144
PSMD14	8.764668	8.137169	8.929813	9.694481	10.46949	9.484571	10.118532	9.787653	10.46949	10.573935	10.170476	10.055537	9.810965	9.397291	10.136355	10.008153	9.777601	9.741995	10.352833	10.581428	10.753406	10.024238	9.336425	10.141266	10.086527	9.724761	9.756663	10.409109	10.068872	10.448914	9.642789	10.610875	9.729816	9.995968	10.798868	9.98516	9.66945	9.835168	10.031824	10.292037	10.171452	9.903168	10.314061	10.182862	9.449136	10.18241	10.086527	10.580337	10.586713
RRAGB	6.76935	4.228185	5.677061	7.390645	8.26616	6.550132	7.531532	7.915528	8.385531	8.264109	8.402183	6.882618	6.359156	6.82031	7.968979	6.292724	6.407052	6.80607	8.020713	7.531532	5.428577	7.310819	5.65181	7.352337	7.889014	7.241606	7.053581	7.712698	7.501387	8.187172	5.341292	7.175364	7.207497	6.898754	7.247976	5.411194	5.181251	5.66562	6.292047	6.589699	7.583094	6.52288	8.082376	8.798191	5.647745	7.855862	7.796904	7.891307	8.258843
VASP	6.842172	9.001238	7.310422	5.397684	5.639193	5.762677	6.173617	5.42647	5.355078	5.369429	5.806666	5.937351	5.538451	5.4317	5.21833	5.711679	5.031724	5.502611	5.215763	4.692957	5.307972	6.075296	7.338657	5.869518	5.734166	5.696284	6.530001	5.626826	5.778693	5.550978	6.186074	5.548002	6.190484	6.366599	5.658274	7.139838	7.467614	6.292973	6.124028	5.995134	5.218298	6.218259	5.495628	5.734262	6.900128	5.660399	6.355634	5.472353	5.793466
ATP5H	10.267779	9.845397	9.624819	10.81346	11.127203	10.428894	10.470193	10.575872	10.81346	11.098307	10.667489	10.785384	10.506873	10.111923	10.68823	10.798891	10.321863	10.299195	10.607518	10.81346	10.523705	10.81346	9.817399	10.440668	10.490524	10.598152	10.620524	10.89894	10.921466	10.823641	10.168849	10.845904	9.778342	10.675967	10.81346	10.111923	10.161616	10.179442	10.39133	10.672113	10.974818	10.494112	10.872468	10.387718	9.987678	10.684312	10.584454	10.754738	10.867009
CACFD1	7.094687	8.796187	7.715277	6.807232	6.636993	6.566904	6.772004	6.69716	6.495993	6.602266	6.396651	6.510957	6.420842	6.74946	6.399176	6.234182	6.133267	6.676415	6.159561	6.402507	5.93838	6.785537	7.578533	6.694412	6.895757	6.645685	6.551796	6.600087	6.73563	6.574493	7.790423	6.508003	7.336827	6.821587	6.329879	7.203627	7.305215	7.16139	7.159302	7.05264	6.553515	6.787469	6.425717	6.527149	7.391652	6.675321	6.645992	6.52819	6.547979
PAQR8	10.790331	10.477083	10.109407	10.296857	8.913495	10.606412	10.210958	9.888019	9.871724	9.905425	9.409814	9.405524	10.188449	11.013075	10.31757	10.212715	10.335579	10.308702	10.448705	9.747038	8.838811	9.906723	11.422894	9.776356	10.251283	10.155383	10.242922	10.191652	9.490798	9.918851	10.70186	9.642255	11.494488	10.891689	8.989237	9.430007	10.042827	10.849032	10.844126	10.308702	9.804445	10.232701	9.607255	9.537254	11.306839	10.09845	9.044614	8.668676	9.422805
DBT	8.702741	8.349596	8.32312	8.579734	8.055375	7.751593	8.721768	8.497134	8.603274	8.188402	8.258748	6.820332	7.06978	7.533669	6.830348	7.643535	7.459473	6.751873	7.026345	6.604033	6.103273	8.46731	9.705892	8.655931	8.788721	8.795197	8.299739	8.5878	8.029916	8.327554	8.019503	7.875157	9.000119	8.064706	8.147251	8.024577	7.338105	8.21333	7.511435	7.492887	8.004129	7.733795	8.49264	7.615775	8.784208	7.824118	8.469612	7.747816	7.969454
FKBP1B	9.078058	7.753766	8.508034	9.470034	9.48978	8.459023	9.228505	9.53381	9.120249	9.102172	9.642011	7.868306	8.199461	7.650502	8.782346	9.099292	8.172483	8.559437	9.321639	9.43123	9.435309	9.199115	7.537825	9.316681	9.271194	9.08512	9.076249	9.591183	9.091231	9.234637	8.264499	9.426936	8.177449	9.147367	9.436858	9.118478	8.555615	8.2395	8.941127	9.352724	9.224451	8.58302	9.74	8.90563	8.212967	8.902341	8.883203	9.403987	9.379696
TJP1	9.245414	8.686949	9.594918	9.472775	9.226549	10.280736	10.021288	9.595477	9.808514	9.861082	9.56571	9.341097	9.738716	10.575547	10.795718	10.020593	10.731097	10.877681	10.239238	9.648159	9.214933	10.189237	10.99437	9.611311	9.902181	10.035003	9.999618	9.188607	10.072733	9.828848	11.217434	9.735373	10.581631	10.654677	9.23916	10.007733	11.020697	11.06569	10.365611	10.670465	10.588802	10.627898	9.551384	8.947069	10.938123	10.257593	9.456678	9.097813	9.344637
RNF135	5.88086	7.095642	6.465092	5.788723	5.802979	6.287985	6.14859	6.01423	5.854139	5.825064	6.175736	6.21878	5.756388	5.939015	6.187068	5.951549	5.885668	5.858255	5.940944	5.500505	4.882484	6.294005	7.467464	6.393571	6.154555	6.513591	6.362874	6.083955	6.299955	6.412684	7.721745	5.892687	7.4923	6.318193	5.605428	6.595188	7.122105	6.776494	6.424125	6.266656	5.824911	7.035652	6.221861	6.186029	8.119042	6.288623	5.941894	5.941033	5.451075
PITHD1	9.703426	8.466618	9.243284	10.317687	10.554627	9.30263	9.814516	10.633965	10.52753	10.460071	10.369706	9.654943	8.932808	9.163897	9.656259	9.800558	9.37575	9.572477	10.047297	10.741992	10.595864	9.773186	8.101768	9.98982	10.349435	9.52436	9.464077	10.261367	9.569655	10.1951	8.888643	10.291563	8.964043	9.609324	10.561653	9.124806	9.279426	8.843559	9.689733	9.982641	10.075475	9.823308	10.187386	10.446979	8.508771	9.809872	9.841488	10.446979	10.224456
CMSS1	7.363516	6.733545	7.327045	8.528944	9.090327	7.720497	8.15174	8.324774	8.847731	8.991136	8.969568	7.048307	6.735076	7.008969	7.704329	7.338116	7.508633	7.529932	8.049902	8.157938	7.959063	8.36079	7.081894	8.002018	8.011001	7.902325	7.772086	8.499523	8.123779	8.54417	7.034089	8.201008	7.442106	7.608264	8.197676	7.319214	6.75787	7.271647	7.604989	7.759392	7.953843	7.631629	8.183172	9.137986	6.905629	7.869926	8.484988	8.230011	8.669835
FBXL2	9.226352	8.077263	9.082095	9.693861	9.854412	8.832256	9.568768	9.573259	9.683923	9.621234	9.742093	9.104453	8.634013	8.296457	9.119059	8.959856	9.077598	9.043433	9.251271	9.445506	9.466564	9.412551	7.185517	9.68305	9.236935	9.539999	9.121371	9.563105	8.703612	9.385725	6.551968	9.358033	8.252788	9.507691	9.614192	8.576219	7.404144	8.385648	8.464607	9.425689	9.320647	8.578203	9.669739	9.39872	7.496623	9.189898	9.504501	9.731756	9.508328
SNCA	8.512082	7.437137	8.443818	9.853133	10.321985	8.516278	9.626948	10.051952	10.203591	9.982304	10.112511	9.414686	8.731938	8.210157	9.592008	9.336992	8.918183	9.175975	9.857417	10.686651	10.368416	9.505288	7.811089	9.662164	10.048338	9.574385	9.333878	9.971081	9.685183	10.040239	8.324696	9.979477	8.42234	9.597993	10.499427	9.143105	8.125122	8.382614	9.528532	10.089325	9.929726	9.018516	10.494558	9.88722	7.66832	9.905758	10.182326	10.443896	10.489048
PFDN1	7.842296	6.875606	7.402368	8.492321	8.71027	7.954387	8.605662	7.998492	8.351931	8.403754	8.809536	8.450604	8.482698	8.154062	9.205463	9.161197	8.768833	8.704014	9.122799	9.303413	9.707783	8.625843	7.881481	8.874476	8.845318	8.729268	8.683936	9.366383	8.675641	8.804661	8.475297	9.718995	9.062102	9.235294	9.547495	8.388744	8.44408	8.431993	8.971179	9.167019	9.174563	8.561605	9.060529	8.105593	8.659812	8.839754	8.740448	8.982994	8.97717
CAPRIN2	8.038495	6.484832	8.211069	8.67508	8.814493	8.519772	8.774039	8.617478	8.894791	8.73087	8.789146	8.329581	8.054296	8.140845	8.831064	8.354675	8.726377	8.772297	8.845311	8.892753	9.001781	8.595529	7.085753	8.681543	8.592943	8.818306	8.327133	8.763386	8.812221	9.012084	7.115743	8.489479	7.629943	8.765845	8.823118	8.12751	8.255963	8.421866	8.352626	9.359271	8.860465	8.668384	8.56364	8.442709	7.507652	8.636688	8.440964	8.944933	8.706922
HVCN1	6.764653	7.813439	6.145351	6.121976	5.920489	6.472609	7.021737	6.341217	5.902573	6.063636	6.018936	6.650067	7.211652	6.576123	6.880389	6.773683	7.053267	6.735766	6.658618	5.947935	6.755432	6.632892	7.642015	6.241934	6.828366	6.213631	6.594622	6.139722	6.645487	6.124174	6.739663	5.907014	7.563386	6.110434	5.830401	6.975771	7.939741	6.752219	6.707406	6.591091	6.207392	7.088846	5.8842	5.226324	7.241588	6.057266	6.413581	5.710255	5.774808
RAPGEF3	7.789154	8.252218	7.274759	6.477884	5.772803	6.396464	6.16158	6.811937	5.638654	5.787124	6.038314	6.388151	7.277761	8.172174	6.650247	6.153068	6.53645	6.29494	6.677929	5.463517	5.293471	6.617045	8.250003	6.105034	6.594359	6.435569	6.835198	6.369512	6.280033	6.682748	7.054716	5.945704	8.013686	6.726589	5.487392	6.742707	7.8523	7.484175	6.730708	7.139456	6.17452	6.181847	6.416308	6.162984	7.729013	6.475262	6.269858	5.916807	5.929026
MLIP	6.820288	5.714997	7.145711	7.793537	8.516274	6.7126	8.272228	8.302295	7.98838	8.681864	7.97738	7.328477	7.021543	6.270324	7.084809	7.185202	6.380009	6.745672	7.733553	8.545237	8.208588	8.052508	5.791826	8.484737	8.242177	7.832277	7.72354	8.019386	7.840433	8.054233	5.592296	8.094132	5.906501	7.425852	8.416031	6.642471	6.054978	6.108154	6.840489	7.808606	7.928849	6.807331	8.164781	7.617637	6.046917	7.68806	8.14253	8.747116	8.690492
TTC19	8.886818	8.223797	9.005998	9.673909	10.278489	9.650164	9.191357	9.887974	10.406144	9.937083	9.977338	9.226591	8.622739	8.919616	9.467111	9.296362	9.491052	9.303477	9.838618	10.557737	9.62641	9.250714	8.389747	9.087885	9.553076	9.496378	8.394972	9.464063	9.395616	9.893225	9.361978	10.06248	8.827527	9.28012	10.394044	8.95501	8.691266	9.06399	9.72097	9.804857	9.837913	9.711976	9.606109	10.536005	8.582834	9.407564	9.481853	10.34035	10.46789
LDLRAP1	6.842503	6.565189	7.077017	6.303315	5.971259	6.401172	6.726517	6.808683	6.402673	6.151033	6.288249	6.422469	6.5668	8.35387	6.721321	6.35467	6.941615	6.737161	6.529448	6.351748	5.803244	6.306707	7.037047	6.497545	6.568488	6.23405	6.807603	6.160645	6.233898	6.421363	6.699725	5.878957	7.560275	6.324455	5.953895	6.666857	7.252818	7.125411	6.148242	7.701122	6.755652	6.879164	6.433222	5.932288	7.005547	7.035224	6.296671	6.411985	6.333993
ATP11C	5.581017	5.579102	5.861682	5.422539	5.459077	6.417263	5.944707	5.721314	5.757173	5.790657	5.676608	5.502633	5.543666	6.039348	5.349333	5.591288	5.720411	5.464427	5.485245	4.84803	4.845479	5.996197	6.60922	5.792148	5.885968	5.572318	6.47451	5.489706	6.17678	5.802605	6.220602	5.624886	6.721914	5.649348	5.601213	6.700597	6.605609	6.046893	5.840645	5.682927	5.951458	6.468657	5.731613	5.880082	6.953826	6.294791	5.991669	5.913266	6.357711
CHMP4B	9.419271	8.806944	8.997389	9.764682	9.56119	8.614398	9.273646	10.120218	9.381361	9.419901	9.706136	8.868494	9.036053	8.406027	9.220907	9.203506	8.798723	8.970581	9.766676	9.853488	10.152118	8.469365	8.019946	8.710179	8.738802	8.953786	8.707848	9.728719	9.214635	8.925492	8.777722	9.321086	8.037397	9.094155	9.294406	8.660951	8.809253	8.434138	9.768021	9.041113	9.483643	9.612711	8.722891	9.363184	8.017951	8.737647	9.178844	8.708991	8.763437
PFKFB3	9.469841	10.284763	10.619856	10.250714	10.877955	12.502906	10.29747	10.189674	10.653663	10.526699	10.639107	12.014475	11.601152	11.125104	10.924093	10.475507	11.982624	12.524005	10.583642	10.951191	11.15473	11.042834	10.646004	10.190995	9.839683	11.003132	10.715278	10.416359	10.670655	10.927985	12.226246	10.851736	9.333306	10.991002	10.914625	12.445278	12.290454	10.734648	11.517659	10.766322	10.357039	11.147678	10.850065	12.280789	11.17564	11.001566	10.538352	11.698401	11.257574
SYN1	8.528789	7.964568	8.144554	8.67206	8.594955	8.264496	8.556641	8.583679	8.615116	8.569142	8.577415	9.753725	9.313465	8.542708	9.668698	9.848828	9.29176	9.308143	10.036085	11.23103	10.979916	8.618525	6.924622	8.766525	8.639969	8.668032	8.588858	8.929658	8.689361	8.640509	7.416181	10.16444	7.702245	9.611785	10.450343	9.390532	8.573268	8.695843	9.662175	10.101153	9.896827	9.558589	9.441591	8.245598	7.708369	9.082846	8.807175	9.553152	9.566918
TUBA4A	11.300721	9.938161	10.896662	11.272041	11.036211	10.611389	10.216953	11.558273	10.943456	10.750013	10.967533	10.502541	10.630006	10.325495	10.649458	10.341704	10.48422	10.395618	10.3554	10.896662	10.973584	10.569671	8.580772	10.698259	10.718111	10.381665	10.922383	11.345834	10.42577	11.008533	8.516621	10.395044	10.55486	10.867058	10.882324	9.816182	7.97046	9.704525	9.45593	10.40589	10.637168	9.665368	10.878026	11.209285	9.176573	10.925337	11.286575	11.119622	10.981235
SCOC	8.489267	7.566132	8.269119	9.826796	10.408581	9.066636	9.735489	9.652289	10.207144	10.335558	10.467444	9.414695	9.125338	8.872067	10.104709	9.519599	9.575606	9.535301	9.726699	10.738898	10.325234	9.697304	8.628676	9.691387	10.082979	9.35752	9.570523	10.314588	9.713699	10.188977	8.721851	10.31945	9.005174	9.671312	10.400744	9.265955	9.012156	9.14058	9.746802	10.244891	10.455142	9.940435	10.228914	10.212099	8.916099	9.868407	10.122157	10.174043	10.387843
LINC00926	5.696262	6.186924	5.792841	5.607036	6.193297	6.55346	5.947411	6.647732	5.908552	6.225844	5.833588	5.744335	5.955956	5.461254	5.941864	5.473005	5.613382	5.736562	5.982461	5.734992	5.624572	5.582838	5.800337	5.725995	5.980202	6.027105	6.241817	6.022132	5.83149	6.412535	5.895976	5.805857	6.689263	6.004766	5.31646	6.02931	6.29767	6.911553	5.890652	6.013229	6.135245	6.066796	5.70896	5.738071	5.927948	6.120382	5.907483	6.17746	5.816783
OLIG1	9.937018	11.544281	9.547831	9.011416	8.786911	10.330291	9.61014	9.695857	9.560968	9.231168	9.263008	9.052385	10.000224	10.877663	9.974802	9.561797	10.147436	10.184222	9.086714	9.090453	8.551869	9.236121	11.532147	9.476823	9.899419	10.13346	10.792631	9.673174	10.043406	9.684774	11.357184	9.568772	11.322857	10.0689	8.300419	10.013416	12.114006	11.247296	10.785086	10.255898	10.549829	10.917457	9.395522	8.38138	11.261464	9.777792	9.454763	8.335528	8.558228
RBFOX1	9.269269	8.412393	9.597759	9.600737	9.692835	9.003248	9.454895	9.55386	9.169383	9.744496	9.572562	9.099686	9.06659	8.225173	9.056077	9.704524	8.615164	8.823292	9.149253	9.617253	9.538793	9.532749	7.413489	9.281436	9.259135	9.344226	9.006277	9.741532	9.421128	9.482652	7.560512	9.708842	8.165966	9.29085	9.762614	8.956339	7.963445	8.812435	8.876238	9.395081	9.563996	9.018877	9.861195	9.728588	8.413339	9.433598	9.704834	9.915016	9.96111
ACP1	6.811209	6.463458	7.4054	7.906778	9.065945	7.935951	8.623863	7.767678	8.86103	8.912268	9.003898	7.949118	7.684158	7.436979	8.187085	8.033155	8.1751	8.214856	8.485813	9.051369	8.77023	8.307052	7.635082	8.545183	8.604685	8.295074	8.220782	8.710571	8.320645	8.663935	7.721467	8.828385	7.944741	8.142629	8.976146	8.080912	7.673209	8.019543	8.428805	8.302614	8.64061	8.407691	8.569453	8.560529	7.668337	8.511168	8.532786	8.684208	8.911322
SLC4A11	6.345902	6.700038	6.17634	6.683757	6.359204	6.619618	6.246499	6.230032	6.239124	6.133565	6.679656	7.229515	6.623572	6.755319	6.271338	6.404803	6.501323	6.792655	6.253712	6.320895	6.814099	6.459134	6.94531	6.273344	6.291508	6.287629	6.777186	6.419401	6.501259	6.523642	8.216784	6.831147	6.348546	6.378223	6.449573	6.850148	9.09413	6.809067	6.776015	6.459357	6.4951	6.209348	6.370516	6.540793	6.890967	6.260542	6.790113	6.487275	6.575211
IMP3	8.631202	7.496978	8.690346	9.707053	9.566326	8.921369	9.693612	9.129796	9.693612	9.7887	9.178943	9.548943	9.224921	8.770503	8.983794	9.153419	9.176934	9.162185	9.497201	9.531684	9.687129	9.430118	8.20746	9.546579	9.120052	8.984744	9.47464	9.284244	9.385546	9.133841	8.714597	9.045307	8.483991	9.08497	9.127662	8.908348	9.112511	8.356102	8.726823	8.772376	9.203469	8.86124	9.129796	9.267954	8.446228	9.149761	9.311817	9.23058	9.224921
YES1	7.107623	7.526973	7.131653	6.752301	6.847173	7.807093	7.266637	7.127973	7.052349	6.929846	7.03671	7.406609	7.897973	8.294404	7.597169	7.55049	7.724602	7.899348	7.418272	6.585681	6.164807	7.339794	8.948277	7.103112	7.083951	7.370436	7.541932	6.798448	7.451709	6.914312	8.648672	7.204667	8.720472	7.798702	6.874404	7.637674	8.851231	7.063849	8.197016	7.132885	7.544015	7.921923	7.362151	7.393219	8.775075	7.444114	7.198592	7.135009	7.030966
MAPK9	7.915696	7.110299	7.755584	8.596678	9.242869	7.997379	8.756775	8.83545	9.163443	9.188638	8.943101	8.479767	7.989967	7.482353	8.595366	8.404526	7.961144	8.108644	8.814355	9.229233	8.810681	8.555887	7.533481	8.857138	8.883302	8.431701	8.59086	9.224884	8.684006	8.866551	7.549401	9.160022	7.752519	8.713999	9.438419	8.188232	7.859314	7.881502	8.362779	9.050025	8.883847	8.402485	9.112662	9.050441	7.615535	8.902259	8.972201	9.337968	9.173383
DCLK1	9.282305	8.188403	9.197931	9.994755	10.835362	9.393627	10.316334	10.047478	10.722254	10.692131	10.378717	9.650859	9.176364	8.790829	9.645549	9.794618	9.160009	9.311945	10.053987	10.810735	10.468225	9.961453	7.987977	10.405516	10.381926	9.845606	9.716111	10.656968	9.872938	10.383419	8.0862	10.336249	8.114854	9.858823	10.634507	9.361542	8.495941	8.632321	9.228774	10.307193	10.044254	9.329707	10.510249	10.510662	7.98389	9.907271	10.233591	10.487388	10.47796
BACE2	6.344013	8.769226	7.478092	5.866296	6.003203	7.000728	6.112144	6.212618	6.253998	5.962293	6.440848	6.558907	6.792022	6.568266	6.164515	6.466478	6.907809	7.025448	6.071072	6.165315	6.079429	6.402828	7.003991	6.453727	5.955933	6.203653	6.658098	6.068762	6.427556	6.110586	7.339617	6.18382	5.816236	6.280772	5.875622	7.02955	7.434897	6.140005	6.662179	6.123203	5.940292	6.367201	6.049208	6.389693	7.609085	6.134951	6.345363	6.208225	6.073882
ARMCX5	6.734932	5.915133	6.427462	7.409435	8.094171	7.070991	7.152241	7.713076	8.455189	8.09679	7.950619	6.584078	6.336834	6.564949	7.192726	7.003568	7.056555	6.988725	6.920229	7.819151	7.472954	7.337077	6.494171	7.121377	7.323444	7.12498	6.929172	7.572787	7.380983	7.867809	6.855291	7.599128	6.236998	7.23302	8.2727	6.62927	6.681841	6.987456	7.251359	7.1811	7.650915	7.443807	7.676218	8.088782	6.481763	7.366597	7.773835	8.158348	8.388801
NDUFV2	8.800448	8.684737	8.886191	9.727627	10.02827	9.60837	9.241876	9.545353	10.171314	9.862191	9.658638	9.84977	9.227658	8.968657	9.545353	9.714798	9.669457	9.432312	9.43456	9.981426	10.004485	9.729982	8.252281	9.592798	9.576934	9.57805	9.639069	9.764631	9.83029	10.022124	9.606174	10.262023	8.724385	9.86457	10.352777	9.68385	10.487733	9.259754	10.02095	10.53956	10.06819	9.635788	10.081696	8.936402	8.735421	9.560427	9.396891	10.145782	9.862191
LEAP2	6.173282	5.182548	6.874204	5.706434	5.325534	5.925418	5.799308	7.609958	6.158641	5.923517	4.772965	6.535164	6.530218	7.343689	5.830767	5.545312	6.551326	6.006973	5.788944	5.784646	5.852545	5.523556	4.895753	5.852181	6.148568	5.850316	7.023921	5.449298	6.310011	5.61734	5.934581	5.65228	5.823883	5.506016	5.505609	5.864337	7.193434	5.833804	6.090277	5.923626	5.599481	5.986652	5.559522	5.593807	6.836803	6.167076	5.630101	6.029247	5.739262
MUC1	6.306612	7.411668	6.752636	6.035249	5.816735	6.300681	6.047365	6.255888	5.945582	5.743691	5.923661	7.131838	6.772597	6.396587	5.932101	6.326152	6.398825	6.202871	5.952915	6.200119	6.252476	6.056147	6.87342	5.733169	5.570703	5.9773	5.821442	5.659936	5.93796	5.816792	7.000064	5.789817	5.848455	5.996083	5.746507	5.759616	6.270941	5.928094	6.308194	5.600352	5.844616	5.970903	5.578096	5.868336	6.45296	6.112626	5.773285	5.845543	5.838715
DHRS7B	7.011823	4.140658	6.5632	8.266372	8.179402	6.068945	6.795936	7.905675	8.090342	7.339624	8.413733	4.955534	3.880298	4.651072	6.944525	6.302963	5.428304	6.307438	5.70741	6.034319	3.746309	7.03411	6.045271	6.079023	7.043609	6.928939	5.569318	7.974502	8.173079	8.272164	7.239872	7.009556	6.377824	6.472622	6.927663	5.554795	6.420763	6.697625	6.697932	6.343977	7.671539	6.309186	7.184511	7.600669	6.485251	7.174097	7.409201	7.012413	7.8253
LOC286437	6.568544	5.64572	7.342602	7.768186	7.337946	7.711229	8.614486	6.928198	7.127931	7.61553	7.73639	7.371453	6.430995	7.24472	6.818512	7.370707	7.147814	6.722117	7.227905	6.297381	6.090077	8.356513	10.254784	8.605132	9.425978	8.382569	8.863878	8.678313	7.951982	7.865941	7.669503	7.245978	8.286051	7.754561	7.436502	8.101095	7.763324	7.578191	7.201297	8.623231	7.349468	7.646771	7.284017	6.662865	8.279162	7.10525	8.119962	7.442369	6.944169
FAT1	8.746318	9.593687	9.015801	8.799615	8.83055	9.836902	8.680904	8.266207	8.718926	8.806373	8.832948	9.748756	9.210379	10.055494	9.458841	9.362012	9.604343	9.755877	8.848058	8.350041	8.610236	8.186189	10.36954	8.656821	8.175765	8.682628	8.685849	8.147048	8.837231	8.536164	10.193251	9.23944	9.450239	9.330219	8.431349	8.994342	11.165592	10.151569	9.439983	9.519188	9.047522	9.4057	8.692034	9.285733	10.370256	8.869527	8.533453	8.283906	8.573333
SLC6A17	8.121323	7.44789	8.186971	8.508445	8.58203	8.378622	8.328472	8.539088	8.578953	8.498184	8.279414	8.251357	8.207982	7.657918	8.316046	8.760833	8.408877	8.521667	8.549712	8.74508	8.630771	8.409081	6.380945	8.629885	8.240488	8.60996	8.070844	8.932985	8.395341	8.635895	7.762288	9.022879	7.023987	8.782341	9.271123	8.044309	7.463585	7.937117	8.028013	8.742689	8.509622	7.991695	8.8868	7.708023	6.965794	8.35628	8.488231	9.014458	9.076297
CDC40	8.365702	6.709573	8.629259	9.044883	9.664302	8.406012	9.149132	9.038868	9.552791	9.668438	9.201349	8.772168	8.519977	7.871008	8.845188	8.769081	8.70125	8.688232	9.170967	9.264747	8.935947	9.00736	7.503453	9.197639	9.146323	9.236042	8.913532	8.951602	8.906372	9.128797	7.436331	8.698859	8.0673	8.802638	9.459345	8.513542	7.838002	8.261144	8.647589	8.998849	8.850667	8.604151	9.090134	9.003766	7.783436	8.992912	9.483054	9.28062	9.498128
ARHGAP20	6.625046	5.785298	6.486933	7.401492	8.127621	7.068188	7.668353	7.314541	8.131537	8.020777	7.613596	7.431354	7.147614	6.638401	7.260903	6.949602	6.733775	6.945817	7.702987	8.327244	7.857474	7.212676	5.978813	7.888745	7.478453	7.358998	7.01042	7.652036	7.621447	7.568806	6.273966	7.254335	6.406013	7.417673	7.644915	6.759374	6.556249	6.4638	6.712544	7.627292	7.179891	6.762674	7.680103	7.608352	6.32395	7.293893	7.605204	7.978158	7.521416
CCDC184	7.724612	6.788952	7.882233	8.320827	8.318219	7.846277	7.682282	7.878374	8.011266	8.557366	7.561515	7.872258	8.497471	7.248582	8.103077	8.160693	7.508031	7.627547	7.844685	8.320428	8.587598	8.022498	5.512164	8.150373	7.787304	7.76266	7.672639	9.050477	7.750277	8.087153	5.460995	8.73395	6.81746	8.738096	8.333325	7.893048	6.335371	7.404307	7.156103	7.752775	8.160664	7.401467	8.214005	7.668799	6.508046	7.663806	7.943122	8.240363	8.442596
LRP4	8.865657	8.867334	9.053545	7.922597	8.022172	8.801445	9.854755	8.433007	7.755911	8.328316	8.025289	9.250568	9.493742	11.141125	9.481634	8.990778	9.416452	9.549399	9.503181	7.86645	7.801814	8.977582	10.251794	9.495739	9.224022	8.949336	9.676273	8.22749	9.294175	9.415662	10.344951	8.833113	9.927918	9.808541	8.643169	9.611624	11.827661	9.69513	10.072532	10.163648	9.506001	9.501926	8.683662	7.86072	10.744235	9.188539	8.418346	8.014901	8.340186
PCCB	7.700096	8.2408	7.951042	8.044012	8.404502	8.069582	8.450493	7.852964	8.588564	8.583269	8.407793	7.596988	7.488053	8.376853	8.63174	7.800769	8.205036	7.964601	8.65083	7.92215	8.113319	8.166892	8.443462	7.97943	7.934004	7.93789	7.81798	8.329162	7.274129	9.072206	8.615616	8.312605	8.181972	8.212936	8.361281	7.512257	7.269906	8.051696	7.415751	8.178931	8.198524	7.586048	8.157273	7.961402	8.930084	8.746436	7.962536	7.996335	8.486714
DDX25	7.646628	6.401104	7.892216	8.318409	9.110397	7.49836	8.025584	8.297561	8.839076	8.740586	8.869619	7.768532	7.276021	7.201461	7.847046	7.747716	7.488425	7.566654	8.06286	8.785338	8.681875	8.350737	6.360475	7.943753	8.293894	8.177726	7.860016	8.538702	8.343763	8.360316	6.623296	8.641137	7.325471	7.813845	8.873505	7.387486	7.688774	7.437333	8.183956	8.299425	8.524452	7.613736	8.625608	9.145346	6.64986	8.194336	8.70381	8.819599	8.741629
ERCC5	9.982478	10.821591	9.978473	9.168729	8.721347	8.975684	8.931	9.334772	8.892493	8.730887	8.885391	8.974386	9.076249	9.276689	8.838228	8.946176	8.826876	8.782658	8.876515	8.417349	8.825646	8.966094	10.361015	8.732426	8.855433	9.072857	9.398578	8.880312	9.192673	8.929976	10.032154	8.749749	10.01669	8.799805	8.51384	9.139443	9.588455	9.577522	9.580287	8.797525	9.121747	9.508324	8.867906	8.71873	9.645993	8.98289	8.877279	8.987095	8.703071
ADIPOR2	9.476762	9.224551	10.213605	8.32947	7.806572	8.677058	9.163935	9.612352	9.088891	8.273665	7.583472	8.364374	8.339811	10.733606	8.803996	8.974243	8.983481	9.423401	8.367692	7.878025	6.826058	8.943465	10.17286	8.838019	9.269158	8.75364	9.660074	8.216962	8.679777	8.680498	10.198951	7.976259	9.382649	8.217305	7.958462	8.451325	9.758404	9.029249	8.888838	9.227577	8.787845	9.346171	7.915349	8.382396	9.103283	8.912286	8.550713	8.057114	8.280484
ATP1A1	9.159508	8.292638	9.350033	9.983259	10.824332	9.376776	10.184105	10.012148	10.674447	10.781451	10.259258	9.882879	9.640669	9.164195	9.861989	10.256016	9.687555	9.585876	10.62846	11.367269	11.212748	9.996792	9.084596	10.340236	10.451188	9.83646	9.91046	10.815443	10.340515	10.354925	9.296041	10.867455	8.206697	9.893903	11.203879	9.781296	9.704719	9.244006	10.309821	10.756378	10.436305	9.829603	10.667236	10.608432	8.655833	10.098154	10.425224	10.891675	10.994279
KIAA1211L	10.06198	9.075716	10.32369	10.447356	10.566372	10.000404	10.770817	10.421033	10.544178	10.741054	10.421429	10.494745	10.305257	9.206078	9.736093	10.604608	9.905847	10.090727	10.401764	10.657596	10.303219	10.748031	7.926704	10.937906	10.431828	10.474955	10.56293	10.405071	10.475013	10.346714	8.300516	10.415816	8.822839	10.018849	10.693797	9.893287	8.902849	9.176882	10.219476	10.387813	10.40162	10.091725	10.568435	10.606147	8.963304	10.110036	10.806676	10.70466	10.79395
NXN	7.509591	8.996362	7.611218	6.95271	6.759256	7.489424	7.082171	7.078231	6.527769	6.519536	6.678516	6.816067	7.152933	7.645257	6.891163	6.865078	7.191805	7.218652	6.64372	6.991147	6.135273	6.85202	9.822981	7.631125	6.934133	7.475838	7.183669	6.729574	7.015797	7.176646	8.477844	6.776822	8.299414	7.699288	6.852616	7.19667	9.526524	7.564248	7.351947	7.453981	7.075276	7.069273	6.850578	7.086153	8.403583	6.988373	7.129199	6.754759	6.793293
LDLRAD3	7.171323	6.990489	7.115295	7.097306	6.864992	7.628978	6.705168	7.364601	6.939494	6.738021	7.122168	6.733749	6.600291	6.689719	6.700841	6.625237	6.939724	6.823753	6.654926	6.95612	6.234156	7.233158	7.25585	6.830111	6.494497	6.909184	7.204101	6.708764	7.47769	7.020102	8.347998	6.681702	7.734866	6.799555	6.465453	7.291984	9.662168	7.078167	7.523939	7.581084	6.904598	7.224384	6.971068	6.734721	7.0514	6.508907	6.887775	6.842073	6.873666
PRMT8	8.208404	7.885209	7.447103	7.97134	8.20068	7.716198	7.33317	8.033691	7.798893	7.650397	8.126686	6.94418	7.243071	6.955185	7.376226	7.202134	7.245673	6.954282	7.106866	7.653486	7.334942	7.277986	6.358679	7.137169	7.479431	7.684326	6.967133	7.787511	7.419758	7.390653	6.553146	7.283192	6.982502	7.054134	7.290235	6.576444	6.443013	6.585783	6.762464	7.068474	6.994184	6.93965	7.204579	9.052262	6.365487	7.02224	7.552044	7.296852	7.451018
ZWINT	6.877848	7.317502	6.390894	7.655807	7.429068	6.157113	6.903805	7.149872	7.274882	7.138615	7.45964	8.751291	8.075754	7.711546	7.726648	8.004317	7.675361	7.746311	7.914202	7.714352	7.24406	7.059768	6.165747	6.601317	6.808999	6.903567	6.617048	6.377135	7.401052	7.435015	6.85838	7.349494	6.769121	7.112192	7.09644	5.891199	6.182388	7.027201	6.994332	6.373635	7.359385	7.395981	7.487201	6.997084	6.178466	7.516767	6.782803	7.147304	7.317361
MT1G	9.931352	10.718338	10.733631	11.135157	9.080472	11.061308	7.663467	8.762976	8.560507	9.672438	9.407103	9.903578	10.213985	10.07347	9.176452	10.346761	11.006193	10.341871	9.539211	9.246058	8.17315	9.916596	11.194179	11.511013	10.22503	10.079609	10.550502	10.111413	8.689363	10.035882	10.257219	9.771509	11.034392	11.245153	10.649849	9.303544	11.379161	10.035882	9.818405	9.288648	9.4502	8.296729	9.342325	9.476853	10.84423	8.60414	8.840542	8.819229	9.411913
APOPT1	8.432179	9.188426	8.637727	8.676567	8.886523	8.920754	8.355027	8.42911	8.962295	8.469248	8.432693	8.724033	8.335412	8.673415	8.524033	8.268268	8.280325	8.316564	8.059619	8.218083	8.365537	9.195413	8.874254	8.964064	9.640068	9.760635	8.740657	8.496543	8.616448	9.402743	8.213474	8.543381	9.778185	8.463923	8.44314	8.732973	9.250666	8.354599	8.592034	8.778461	8.392655	8.387171	8.521511	9.480582	8.483808	8.669669	9.905073	8.702981	8.896245
ABCA1	8.012289	7.932136	7.753679	7.670058	7.600874	9.782893	7.569079	7.303007	7.700136	7.964468	8.492443	7.920688	7.901916	8.229823	8.419952	8.136544	8.596241	8.72733	7.619407	7.231186	7.293017	8.235303	9.056211	8.271791	8.073714	8.113822	7.891274	7.124641	8.50892	7.841178	8.600119	8.041397	8.949499	7.937485	7.091485	8.501521	9.432098	8.560444	8.296912	6.901718	7.950937	8.096576	7.88231	8.433569	9.333549	7.339186	7.790705	7.147089	8.003202
TTYH2	7.042237	8.094095	7.240721	7.053799	7.676036	6.789915	7.053452	7.272952	7.337188	7.419485	7.892385	6.585617	6.556143	6.688713	6.661143	6.798196	6.966147	6.585607	6.871331	6.832311	6.245644	6.983327	7.573652	7.741866	7.309412	7.499663	6.963606	6.737523	6.851835	7.472853	6.329329	6.739277	7.545847	6.784598	6.953122	7.55033	7.840414	6.451227	6.365592	7.447327	7.217259	6.715955	7.446886	7.16	6.916278	6.948077	6.695062	6.823102	6.95013
PTRF	7.919887	9.025832	8.143329	7.260096	7.157708	7.64305	7.220167	7.85051	6.751512	6.883746	7.047552	7.27256	6.909291	8.356577	7.557241	7.161706	7.682754	7.430015	7.434903	6.319431	6.819487	7.427623	9.371035	7.113813	7.314943	7.333988	7.674901	7.251596	7.343684	7.1707	8.57805	6.486661	7.744861	7.313594	6.790713	6.613841	7.716925	8.285862	7.022929	6.772964	7.051732	7.722783	6.651929	6.981124	8.305142	7.702257	7.071235	6.905486	6.536546
MRPS23	6.686628	6.037389	6.693816	7.727628	8.505939	7.10916	7.651081	7.751107	8.351808	8.239	8.075553	6.505317	6.266172	6.428995	7.039395	6.550243	6.739474	6.837638	7.140933	7.192472	7.62349	7.795105	6.678118	7.566095	8.206981	7.277653	7.400839	8.091079	7.500966	7.902013	6.513042	7.719696	7.65986	7.376298	8.097824	6.975728	7.614	7.198223	7.264742	8.453646	7.715946	7.030086	7.568684	8.200061	6.679058	7.396496	7.841711	7.804533	8.171792
MECOM	5.627343	6.994457	6.61986	5.388289	5.221346	6.270928	5.914652	5.793186	5.372905	5.658107	5.36385	5.568676	5.580709	5.525956	5.18662	5.755497	5.359345	5.720696	5.476936	4.933584	5.162866	5.732973	8.253661	6.076244	5.848132	6.515448	6.078519	5.728554	5.989411	5.65088	7.989308	5.263848	6.139715	6.000354	5.469466	5.828743	7.196404	6.195758	5.859485	5.636747	6.066209	6.635138	5.879421	5.639737	7.297828	6.175453	5.868074	5.544401	5.512122
MXI1	8.029163	8.21808	8.536248	8.350731	8.639049	7.569669	9.146134	8.035823	8.929037	8.880114	8.076578	8.088985	7.761716	7.146644	7.640241	8.213056	7.009368	7.619376	8.491408	6.795746	6.800452	8.178683	7.27217	9.244196	8.618347	7.839536	8.867363	9.03073	8.903129	7.839455	7.014993	7.907173	8.671624	8.105414	8.897199	7.466374	8.177338	7.21938	8.33418	7.839678	8.791943	8.325195	8.240466	9.410308	8.137765	7.689258	8.52468	8.153404	8.272635
ZFP36L1	7.401259	9.239168	7.681939	7.126429	7.097721	8.750148	7.89288	7.115484	6.754112	6.908775	7.263379	9.466319	8.659131	8.444206	8.213348	8.374987	8.817315	8.983429	8.247378	6.86026	7.05428	8.150891	9.504649	8.055326	7.346305	8.186355	7.965284	6.888674	8.298593	8.17765	9.170064	7.494858	9.802705	8.423648	7.683414	8.879922	9.470546	8.654096	8.586406	7.875149	8.15748	8.507123	7.525707	8.265258	9.846026	8.09527	7.702873	7.841925	8.104313
CCK	10.335896	10.087881	10.861639	11.337356	11.464454	9.682909	10.208862	10.720927	10.849376	10.65335	11.189625	10.475985	10.323772	8.989002	10.080173	10.0268	8.768147	8.989002	10.038244	10.704288	10.686401	10.438832	6.32394	10.654996	10.318906	10.223822	10.638594	10.942981	10.357634	10.487204	7.019481	10.960689	7.948345	10.11954	10.751338	9.84595	8.900556	8.505233	9.69872	10.155088	10.222628	9.334112	10.917113	10.814114	8.114011	10.334517	10.430515	10.693658	10.556547
UBE2T	6.416025	4.684769	7.083874	7.507761	8.216166	6.179076	7.751946	7.088774	7.637894	7.774723	7.528445	7.004889	5.807748	5.145584	6.046662	6.406716	6.08937	6.329177	6.879753	7.098298	6.582644	7.414384	4.372133	7.914535	7.696697	7.186626	7.390115	7.894138	7.068864	7.384467	4.798436	7.127337	5.803683	6.872036	7.342091	6.29796	5.703473	5.428079	6.78317	7.999417	6.953476	5.901054	7.337876	7.297683	4.969141	7.211053	7.428644	7.528983	7.354254
MAP2K1	9.440781	8.177574	9.238675	10.61105	10.79612	9.594319	10.491158	10.442822	10.944271	10.879174	10.781919	10.049984	9.533986	9.004499	10.292156	10.05978	9.748314	9.966111	10.662586	11.001638	10.797637	10.272516	8.284117	10.412165	10.609692	10.124564	10.023578	10.672889	10.547405	10.649588	8.745994	10.710207	8.387014	10.014156	11.076574	9.85501	9.392882	8.950282	10.118211	10.697309	10.55267	10.02763	10.733361	10.866733	8.673628	10.465957	10.78039	11.060039	10.875876
GABRA5	5.990254	5.649677	6.023637	7.466996	8.103084	6.594902	7.693287	7.04416	7.912922	7.678845	8.219065	7.521393	6.677734	5.765336	7.641165	7.50314	6.559925	7.021535	7.63149	9.141756	7.663279	7.640123	5.342693	7.723738	7.704544	7.59402	7.397395	7.991945	7.498025	7.916326	5.548762	8.407449	6.017311	7.814504	8.464112	7.38879	6.720785	6.062963	7.513574	8.321813	8.144095	6.765568	8.324668	7.348456	6.137337	7.372946	7.930114	8.150667	8.131758
COPS5	8.12259	7.340825	8.120898	9.102074	10.094652	9.101018	9.804017	9.033487	9.895115	9.851462	9.730137	9.214938	8.751161	8.996973	9.331586	9.24764	9.211536	9.242852	9.475434	9.506231	8.750195	9.777279	8.552565	9.839907	10.05761	9.628482	9.53346	10.034934	9.346744	9.759316	9.18658	9.482047	9.755889	9.374108	9.353696	8.743562	8.630889	8.946042	8.815402	9.405332	9.419022	8.741768	9.6178	9.867745	9.015085	9.482692	9.797135	9.845836	9.832638
STXBP1	10.465896	9.442245	10.506084	10.925959	11.205065	10.524815	10.811184	10.68615	11.063125	11.097214	10.781129	11.105919	10.843629	10.224107	11.152142	11.10598	10.792038	10.863674	11.330186	11.704843	11.623697	10.833655	8.800542	10.933787	10.978966	10.788069	10.47909	11.314695	10.831906	10.855654	9.105586	11.236865	9.085513	10.985278	11.461263	10.516638	9.587752	10.110558	10.575293	11.17851	10.878748	10.401532	11.110827	10.607282	9.43515	10.925874	11.104114	11.335328	11.324399
ETS1	7.163629	9.069173	8.268623	7.447011	7.667645	8.292558	7.770872	7.601964	7.682328	8.203244	7.03428	7.575364	7.949672	7.656586	7.678753	7.830875	7.709399	7.79738	7.673026	6.831851	6.983382	7.220516	10.294886	7.477086	7.454016	7.786817	8.111428	7.648561	7.559458	7.619462	9.14836	7.15908	7.800042	7.399205	7.048456	8.055045	8.971463	8.562456	8.112121	7.564654	7.740567	8.334626	7.498721	7.825039	8.903069	7.721696	7.238765	6.814529	7.53238
EEF1D	8.655351	9.264917	8.761506	8.351	7.842952	8.287102	8.189412	8.551409	7.904329	7.941311	8.145748	9.058926	9.228723	9.745347	9.230657	8.754013	8.947973	8.892933	8.802303	8.285737	8.777407	8.203017	9.299672	8.241603	8.367542	8.356557	8.602826	8.410358	8.582915	8.520828	9.800249	8.423827	8.987368	8.473667	8.316392	9.269813	10.215223	9.692067	9.20868	9.658303	8.73125	9.394714	8.216701	7.918936	8.887619	8.407436	8.061205	7.951767	8.006338
PRSS16	5.845891	5.645045	5.719778	6.521895	6.358391	4.468777	6.053189	5.964998	6.925351	6.789548	6.820503	5.788909	6.223787	5.048868	6.459374	6.127907	6.061196	5.631253	6.740636	6.116234	7.316895	6.816679	5.54407	6.617451	5.751193	6.343878	6.097404	7.260841	6.124273	5.714874	4.979959	6.287943	6.255052	6.656198	6.736105	6.404915	5.49903	5.551688	4.965446	7.015668	5.997294	4.908162	6.715045	6.038525	4.829707	6.972366	6.369525	7.778689	7.12319
LRFN5	9.095577	7.610006	9.235094	9.731145	10.210708	9.176578	9.791604	9.828232	10.222758	10.18174	9.89971	9.38578	9.248927	8.282661	9.207334	9.549913	9.136631	9.163716	9.551193	9.94128	9.920386	9.742865	7.23669	9.833091	9.608733	9.704271	9.442453	9.935907	9.694014	9.584742	7.103616	9.571549	8.135437	9.418413	10.14564	8.949052	7.887559	8.501561	8.917994	9.309166	9.506408	9.004544	9.658936	9.673576	7.653044	9.282893	9.821771	9.972253	10.143627
NDFIP1	10.112623	9.149047	9.898065	10.522189	11.32971	10.025405	10.862959	10.230028	11.254314	11.179064	11.110726	10.281475	9.940234	9.629931	10.437639	10.205519	10.148283	10.21073	10.870325	11.539668	10.987971	10.442908	8.852817	10.585738	10.944492	10.393754	10.441911	10.848371	10.675761	10.887641	9.059828	11.083359	9.63566	10.382404	11.491113	10.039527	9.70775	9.754524	10.383514	10.678303	10.840499	10.19551	11.110726	11.098927	9.435941	10.691047	10.912852	11.258869	11.324794
HENMT1	8.116768	6.951626	7.755817	8.403154	8.746257	7.424707	8.853121	8.588004	9.033474	8.789046	8.678251	8.05568	7.606289	7.003325	7.851444	8.000819	7.675491	7.84065	8.484834	8.766264	8.567533	8.284538	6.335998	8.545769	8.619458	8.185374	8.048695	8.530128	8.127456	8.45069	6.965164	8.48317	7.171697	8.030003	8.665992	7.592139	7.222656	7.340519	7.971809	8.348243	8.336583	7.760398	8.538665	8.569723	7.051257	8.041508	8.575708	8.885061	8.417094
COPG1	7.512252	6.288411	7.363967	8.21384	8.192401	7.398937	7.819065	7.920464	8.266388	8.261367	7.738811	7.621109	7.194867	7.198389	8.219273	8.03779	7.539597	7.651769	7.635033	7.348276	7.571633	7.995124	6.56919	7.845902	7.840788	8.101442	7.746017	8.586954	8.246301	7.883751	7.24658	8.078633	6.492964	8.202427	8.443947	7.338903	7.501849	7.307932	7.702406	8.58625	7.981235	7.739724	8.282312	7.478271	6.845097	7.945598	8.459024	8.218502	8.230671
RWDD2B	7.353157	8.976644	7.549367	7.055855	7.100461	7.123863	6.760092	6.89157	6.809152	6.733384	7.17978	9.372885	9.844417	10.236538	8.765594	9.933544	9.770338	9.514915	9.842871	11.206217	11.128031	6.605003	7.338132	6.509758	6.605618	6.586888	6.463642	6.679985	6.445149	6.485887	8.445462	6.922596	6.47806	7.007902	6.838211	7.147917	6.258705	7.427499	7.146396	6.614263	6.607748	6.822221	6.596156	5.792025	7.208811	6.679725	6.586663	6.678929	6.585747
SERPINI1	9.587337	8.104512	9.685942	10.84694	12.142645	10.444779	11.623127	10.943743	12.06887	11.980615	11.451272	11.192634	10.513039	10.10693	11.166733	11.093337	10.786768	10.913053	11.771512	11.753326	11.661241	11.314286	8.203763	11.603638	11.666711	11.349076	11.03578	11.750649	11.518095	11.464912	8.216929	11.595684	9.00795	11.032256	12.162015	10.163288	9.690555	9.834851	10.75008	11.68164	11.614503	10.598684	11.905025	11.957309	9.043013	11.406117	11.743578	12.241169	12.063474
C21orf91	6.920242	6.215051	7.62116	6.681347	6.881221	7.188335	7.870847	7.490703	8.291403	7.407644	7.051946	5.862961	5.677644	6.858403	6.525451	6.138619	6.355889	6.320257	6.16795	6.106117	5.619497	7.679483	7.086851	7.609642	8.703535	7.408775	9.122591	7.022833	6.887123	7.434862	6.426607	6.672444	7.870084	6.230413	6.40351	6.547646	7.000209	7.045331	6.700256	7.013627	7.165238	6.96376	6.934774	6.721143	7.006594	7.900462	7.194073	6.511337	6.671488
PPP1R16A	8.03267	9.426086	8.043116	7.809116	7.420446	7.731376	7.806874	7.761113	7.505347	7.452559	7.589096	7.526633	7.640984	7.442172	7.140087	7.35584	6.938555	6.750003	6.997783	5.859243	5.605402	7.430778	8.57017	7.349055	7.238386	7.362967	7.919323	7.639182	7.507273	7.315824	7.563927	7.097828	8.277552	7.626841	6.833703	7.316952	8.529455	7.521707	7.437013	6.814572	7.358891	7.059216	6.933349	7.685735	8.067471	7.228474	7.423256	6.761006	6.98759
RGS4	9.9269	8.175922	10.168922	11.180254	12.272303	10.719202	11.626892	11.418606	12.277523	12.238886	11.754243	11.026762	10.668903	9.249146	10.998489	10.917775	10.542387	10.783177	11.514723	11.92747	11.624408	11.228713	8.169386	11.710161	11.326565	11.258802	11.245072	11.994937	11.107955	11.598603	7.609694	11.434418	8.34625	11.176516	11.819949	10.440803	9.346412	9.729938	10.469686	11.648777	11.255002	10.259635	11.475457	12.07427	8.665518	10.991871	11.67406	11.899836	11.760525
DIRAS1	6.711364	7.093512	6.631116	6.963863	6.562845	6.495788	6.659069	6.334357	6.787192	6.743915	6.409468	8.150118	8.286024	7.456347	7.766647	8.33752	7.707255	7.900442	7.716812	7.931196	7.831571	6.811029	5.972698	6.871337	6.599676	6.956678	6.95019	7.733113	6.974664	6.66258	6.344922	8.260892	6.464415	7.931829	7.740501	7.653221	7.826789	7.111445	7.761068	7.779691	8.027466	7.572779	7.323629	6.221786	6.828698	7.015761	6.680283	7.84127	7.670761
ARHGEF26	6.29107	6.657155	6.153843	6.9277	6.646023	7.059226	6.351296	6.325021	6.642298	6.209264	7.736219	6.024284	7.112362	6.446335	6.713924	6.823913	7.042376	6.764742	6.883821	6.020601	6.651514	6.751349	7.560488	6.710685	6.999151	6.59477	6.710618	6.46881	5.968636	6.428514	5.562079	6.465445	6.96869	6.493821	6.354669	7.227541	6.512772	7.949123	6.886851	6.606212	6.044641	6.418386	6.206753	5.665163	7.665153	6.563071	6.614918	6.860384	6.55023
TMEM106A	7.409929	8.243304	7.495261	6.994232	6.521429	7.161273	6.637047	6.946103	6.713977	6.44906	6.532577	6.644026	6.737515	7.076917	6.455023	6.464866	6.174734	6.10872	6.214646	5.965229	6.386733	6.676714	7.414581	6.617571	6.96985	7.229163	6.727189	6.291229	6.448146	6.68764	6.471253	5.938965	8.494295	6.323929	5.972952	6.665315	6.529407	6.399332	6.342311	6.07099	6.023646	6.057087	6.451754	7.241608	6.970758	6.421601	7.551437	6.142871	6.207698
FAXC	7.302201	7.105848	6.905963	7.683028	8.063531	7.041995	7.721779	7.989364	7.989581	7.879528	8.108597	7.780891	7.736957	7.348653	7.604522	7.900785	7.747789	7.582316	8.017286	9.070695	8.310144	7.519789	6.696832	7.723593	7.749301	7.277044	7.032395	7.959911	7.461512	7.476812	6.799368	8.109071	7.141329	7.04345	8.092405	6.592321	6.436255	6.441318	7.719172	7.528522	7.607357	6.921282	7.747639	7.802322	6.476352	7.247483	7.78576	8.059091	8.189792
TFAP2C	5.10224	7.509799	5.391198	5.155015	5.169728	5.145272	5.23652	4.253489	5.030354	5.393915	5.14675	5.320619	5.184013	4.989719	5.131645	4.82654	4.779905	5.059052	4.868765	4.352795	3.983413	5.907148	5.500304	5.350152	5.218057	5.602898	6.153095	4.959738	5.578314	5.073853	4.522086	4.956171	5.629711	5.677848	4.905521	5.426045	6.953837	5.115914	6.021127	5.143973	5.463568	5.19112	5.289815	5.009377	6.716691	5.375523	5.312265	4.608489	4.785514
RGL3	5.999767	6.711934	6.258507	5.739234	5.621913	5.876007	5.796013	6.021105	5.564256	5.690202	5.570018	5.558615	5.566962	6.009983	5.672159	5.543481	5.670921	5.569958	5.58697	5.554759	5.45059	5.80864	6.756152	5.858515	5.96371	5.971665	6.067602	5.845193	5.957725	6.141448	6.507593	5.955922	7.081292	5.93145	5.683039	5.975287	6.122819	6.027301	5.772193	5.974954	5.694061	6.07996	5.794266	5.833394	6.564285	5.899913	5.960335	5.921907	5.756196
NELL1	7.459317	5.960893	7.371436	8.867321	9.62809	7.249908	8.663848	8.691239	9.434984	9.466888	9.400636	8.021044	7.827919	6.504803	8.021044	8.084871	7.338897	7.483968	8.830185	9.673431	9.212332	8.786942	5.503633	8.957974	8.9749	8.525558	7.992044	8.977921	8.807292	8.769719	5.739799	8.945562	6.497591	8.082804	9.713577	7.317835	6.036455	6.807359	7.328388	8.349795	8.547169	7.686235	9.154439	9.119492	6.293178	8.292389	9.204422	9.224502	9.435819
BANP	9.603819	10.703044	10.58417	8.68079	8.021428	8.665839	8.945257	8.881815	8.025304	8.047347	7.862197	9.423904	9.419919	9.631002	8.283625	8.287862	8.589369	8.807994	8.171176	8.452969	8.207953	8.500788	9.272574	8.86057	8.534853	8.951841	9.178408	8.293101	8.27855	8.132384	9.206011	7.741406	9.388322	8.522376	7.807983	9.571572	8.961967	8.616982	8.331664	8.834467	8.06155	8.093095	8.517463	8.012894	9.621623	8.488949	8.380903	8.254415	7.8466
C21orf62	5.724278	5.306696	5.43918	5.203071	5.087013	5.303947	5.631224	5.290583	5.442208	5.139101	5.209874	5.621799	5.26571	4.912571	4.94438	5.326829	5.462174	5.034818	5.200847	5.368162	4.932824	5.810194	5.38317	5.525454	5.261652	5.165495	5.706454	4.876384	5.083313	5.461369	5.586914	4.999746	5.809052	5.519681	4.884257	5.01934	5.426675	5.114044	5.20526	5.658348	5.260561	5.371327	4.9355	4.997315	5.428667	5.506863	5.546201	5.362801	4.626416
FIG4	8.93022	7.498492	8.949711	9.527838	9.631519	8.518798	8.935579	9.22327	8.659617	8.911499	9.595306	8.941348	8.005735	7.746517	8.855683	9.135216	8.832182	8.779655	8.996694	9.923886	10.517872	9.171551	7.848018	9.325575	9.153904	9.043957	9.18724	9.684209	9.391768	9.379484	7.874925	8.97846	8.683457	9.076589	9.234359	8.597618	8.248586	8.561171	8.543406	9.475564	9.119805	7.605267	9.442365	9.349848	7.999544	8.683457	9.36558	9.457085	8.970246
GOLT1A	5.427197	4.01106	5.284123	6.530393	6.623723	5.564312	5.026804	6.784684	6.956089	5.798686	8.199195	4.684541	4.393724	4.069026	4.456769	5.540027	5.185844	5.476278	4.956391	5.655133	6.440268	6.119549	3.63398	5.74888	5.338187	5.856618	4.956124	6.27984	6.175246	5.762106	4.305588	6.127293	3.596566	5.094715	6.729124	5.379333	4.514318	5.877096	5.690182	5.420752	6.447575	5.471268	6.321581	6.079886	4.113275	4.560604	5.278231	5.869441	6.161303
IGFBP5	7.849554	8.000003	7.944017	8.16914	8.127632	8.007207	7.557748	6.969629	8.000172	8.090288	8.375019	9.537064	7.885558	7.377696	8.555684	8.459585	8.381782	8.415344	8.538094	8.736257	8.30497	8.40334	8.629818	7.756625	8.057589	8.061986	8.207736	7.670968	8.069671	7.816527	9.329675	8.216051	7.604446	7.872716	8.458276	7.139778	8.656307	7.873755	8.85323	7.893196	7.858075	8.404408	7.760691	8.130506	7.715708	8.860887	8.408863	7.953659	8.856076
NSG1	8.889212	7.6165	8.896139	9.063972	9.745852	8.98885	8.894215	9.241023	9.696537	9.494897	9.46539	8.42272	8.788071	7.716947	8.715239	9.011228	8.850464	8.696856	9.275607	9.6128	9.715974	9.013617	6.656108	8.859028	9.24012	8.976556	8.528759	9.537264	9.057391	9.209707	7.642261	9.245396	7.326655	8.464641	9.481833	8.432776	7.305716	8.362564	8.946317	8.845441	8.953341	8.485354	9.084387	9.637123	7.522343	8.776527	9.159721	9.4881	9.506827
THNSL1	6.242325	5.168048	6.257198	7.272189	7.81954	6.617629	7.315597	6.860029	7.739603	7.956326	7.806282	6.265876	5.984155	5.821295	7.379132	6.508439	6.726807	6.785506	6.833298	7.649614	7.55995	7.335488	6.161334	7.454863	7.61132	7.096184	7.030202	7.601718	7.368966	7.522343	6.113486	7.455805	6.682729	7.281855	7.52539	6.481377	6.254221	6.661499	6.714309	7.803921	7.325361	6.681875	7.645494	7.508215	6.237979	7.112699	7.633982	7.513892	7.43446
LETMD1	8.153866	5.914932	7.546288	8.689743	9.292969	7.91303	8.811561	8.858345	8.890058	9.041999	9.206964	8.198288	7.39262	7.155345	8.774899	8.31421	7.996438	8.376222	8.997757	8.933616	9.08709	8.933616	7.402446	8.560006	8.676523	8.433017	8.14311	8.998044	9.247367	9.167479	7.939875	9.152702	7.552247	8.528791	9.859249	8.211217	8.252861	8.811252	8.839741	9.14276	9.085534	9.395917	9.013425	8.873732	7.722545	8.887577	8.850135	9.438831	9.36933
RBP4	6.963503	6.247364	6.10567	8.226084	7.821671	6.553099	7.193399	7.286738	7.170435	7.182207	8.71285	6.955989	6.339972	5.624541	6.391772	7.369593	6.046368	6.079013	7.305538	9.619178	8.799176	7.511192	5.275444	7.512873	7.5876	7.440751	7.088801	7.547704	7.042808	7.633996	6.181508	8.227859	6.013613	6.60067	9.242007	7.795315	6.414668	5.718298	7.654722	7.862596	8.605041	7.711428	8.924474	7.165333	6.035323	6.41861	8.212179	7.612298	7.492332
SOSTDC1	7.951801	9.648954	6.608007	7.34105	6.480774	6.153228	7.127834	7.464111	6.627202	6.879495	6.451411	8.655508	9.606152	9.350666	8.062133	8.985965	9.071045	7.939443	8.064048	10.818162	11.51706	6.425949	6.400148	6.616516	6.702314	6.024004	6.70611	6.818067	6.754612	6.921785	7.676835	6.824436	5.832038	6.188815	7.401994	5.871535	5.421967	5.926554	6.303162	6.178783	6.642305	6.554967	7.149503	7.705646	5.967751	7.736671	7.469456	8.543382	6.921221
EPHA5	7.092393	6.847489	7.123167	7.337068	7.969208	6.457548	7.598048	7.166634	7.734454	7.603007	7.787201	6.48768	6.400022	6.199858	6.428533	6.373496	6.24562	6.538829	7.112446	8.354788	7.158355	6.682952	5.688606	6.876929	7.057865	6.999981	6.748651	7.136565	7.034625	7.268919	5.940249	6.91937	6.457406	6.766664	7.370297	6.030969	5.75701	5.825391	6.381459	7.196382	7.141154	6.280826	7.441129	7.166112	5.885328	7.065845	7.296225	7.541454	7.637235
CUX1	7.304556	9.139112	8.611138	7.446503	6.929276	8.20267	7.351831	6.849993	7.228841	7.474666	6.573187	7.232344	8.187821	7.463619	7.28753	6.935093	6.971418	7.487176	7.376678	6.080441	7.019162	7.958513	8.668939	7.693515	7.328658	7.948431	7.725588	7.285539	7.335975	7.527483	7.078852	7.321624	8.513768	6.991029	7.201134	7.75979	7.798316	7.532113	7.51336	6.954728	7.059205	7.514769	6.910787	7.544479	7.951382	7.33847	7.639157	7.31285	7.382777
HINT1	10.412867	10.32124	10.507798	11.50067	12.004467	10.91865	11.75192	11.511718	11.99616	12.067773	11.79489	11.460222	11.209353	11.007871	11.539104	11.703514	11.332296	11.492789	11.776945	11.980499	11.988222	11.580031	10.55944	11.706555	11.909417	11.437087	11.376615	11.809101	11.622782	11.686081	11.078515	12.207455	10.601268	11.433233	12.182525	11.334393	11.362507	11.200826	11.674518	11.773727	12.107216	11.520124	11.890648	11.783674	10.957633	11.770752	11.851813	12.115765	12.197016
WDR7	8.707634	6.96074	8.352108	9.270032	9.510997	8.216556	9.2129	9.284712	9.226632	9.470155	9.114834	8.788238	8.278407	7.966598	8.370181	8.703468	8.116332	8.427025	8.957182	9.472288	9.097539	8.996129	7.058082	9.345027	9.304603	9.064203	8.916564	9.483485	8.884191	9.169693	7.119046	9.036227	7.310782	8.712867	9.521153	8.462663	7.769567	7.817918	8.445942	9.141635	8.956893	8.268728	9.202958	9.270893	7.278286	8.72373	9.256051	9.320459	9.406508
SERTM1	6.193278	6.175291	6.126	7.800097	9.520851	6.288664	7.587286	7.647718	8.940256	9.262375	9.517177	6.308733	6.11194	5.926814	6.11368	6.271567	6.015248	6.150727	6.654346	8.996954	7.070548	7.111549	6.151802	7.605684	8.14406	6.759639	6.837511	7.828888	7.364711	7.745873	5.840694	8.516773	5.839341	6.575605	8.94648	6.073352	6.151802	5.86494	6.37949	7.271402	7.281835	6.349571	8.514814	9.175209	5.888727	7.060838	8.051049	7.952797	8.675648
ZNF222	5.836346	7.0407	5.530712	5.631784	6.846956	6.039469	6.202007	5.554541	6.53011	6.443033	6.423506	9.921033	9.928859	10.297894	8.164498	8.827728	10.561287	9.413323	9.358619	8.612256	9.418793	6.151519	5.763378	6.186486	6.079126	5.621596	5.763736	6.689484	5.975652	6.092716	7.518797	5.715878	5.388634	5.666802	6.037095	5.991645	4.875171	5.854092	6.208489	5.161859	5.659193	5.506968	7.168981	5.726424	5.924988	6.158525	5.968253	6.625456	6.472861
PFKM	9.640158	9.059989	9.437109	10.249203	10.841236	9.801139	10.486797	9.985175	10.826386	10.824008	10.279766	9.582215	9.594757	8.804078	9.82021	9.77911	9.511068	9.544059	9.819358	9.74191	9.947136	10.191076	9.275145	10.063295	10.20692	9.765536	9.575777	10.346021	10.081782	10.064732	9.171371	10.215087	10.410807	9.784864	10.521031	8.909444	9.726556	9.308587	9.479584	9.878142	9.840185	9.090552	10.050346	10.800307	9.71449	9.795615	10.145794	10.22869	10.184296
SLC7A5	9.451549	10.633398	10.556824	8.971311	8.433725	9.973273	8.710957	9.052163	8.230863	8.193744	8.430347	9.326764	9.405064	9.135134	8.824718	8.861728	9.058221	8.96542	8.97868	8.716057	8.795045	8.688181	10.64239	8.438072	8.301711	9.161523	9.001492	8.343311	8.857419	8.757116	9.978958	8.288639	9.249687	9.121123	7.958307	9.422631	10.19354	9.697136	8.387345	8.899184	8.523014	9.021121	8.543775	9.063363	9.914568	8.843387	8.484824	8.335054	8.033053
ZHX2	8.12102	8.612874	7.802494	7.070646	7.041972	7.86952	7.832291	7.854462	6.839226	7.2725	7.56154	6.962511	7.020798	8.387926	7.514303	7.313269	8.138268	8.17314	7.220457	6.49544	6.17469	7.60854	8.679293	6.887077	7.22434	7.672553	7.856846	7.047092	7.022959	7.396063	8.468517	7.134335	8.844647	7.696536	6.560434	7.440637	8.40332	8.325096	6.879204	7.582569	7.412966	7.719522	7.067651	8.300919	8.593309	7.061417	7.234361	6.4057	7.112171
MAP3K6	6.868439	8.122531	7.099216	6.232001	5.88356	7.17163	6.383965	6.587034	6.10535	5.879875	6.022862	6.155531	6.64745	6.828223	5.976383	6.470743	6.272503	6.475333	6.158505	4.7942	5.521401	6.617538	8.015667	6.220317	5.688516	6.200116	6.283798	6.288304	6.364	6.209888	7.245129	6.172909	6.88102	6.119882	6.322615	6.546903	6.743145	6.486702	6.89644	5.993023	6.257778	6.361679	5.915233	6.457339	6.667198	6.178697	6.272827	6.28157	6.454626
SUB1	9.322117	8.434089	8.571698	9.973686	10.451075	9.095977	9.43372	9.539419	10.130651	10.291555	10.602341	9.593113	9.3847	8.824335	10.066395	9.648625	9.242521	9.369829	9.862658	10.785562	10.326438	9.664201	9.128933	9.685195	9.775181	9.563211	9.405558	10.033297	9.828348	10.172181	9.138122	10.423362	9.857307	9.337135	10.181971	9.391158	8.88748	9.148287	9.720263	9.549667	10.198694	9.745634	10.530754	10.277241	9.527715	9.9321	10.231505	10.121443	10.61445
SCG2	9.559637	9.024803	9.792121	11.029803	11.291789	10.670701	10.257051	11.078428	11.065029	11.106298	10.820714	9.87212	10.127	8.617356	9.673451	10.353017	9.693796	9.81234	9.79056	11.293987	10.511922	10.250611	7.215822	10.717607	10.419522	10.192285	10.075578	10.722012	9.944674	10.553726	8.363674	10.969292	8.2569	10.387703	11.029803	9.738331	8.227959	9.078392	9.666775	10.412262	10.465972	9.588466	10.725251	11.040889	8.172976	9.994718	10.47123	10.309852	10.816066
RAB3C	6.128596	5.773929	6.308681	7.63564	8.163979	6.680503	7.229347	7.607352	7.86111	7.837733	9.069787	6.077258	5.994334	5.912912	6.36817	6.574396	6.055579	5.998358	6.490292	6.206431	6.158214	7.706636	5.686906	6.831851	7.420249	7.505154	6.633333	7.503024	7.330785	7.931399	5.523285	7.906617	5.723138	6.4072	7.883032	6.069469	6.365234	6.46388	6.168127	7.281065	7.807666	6.592046	7.331862	8.380153	6.120629	7.120869	7.652881	7.271831	7.477873
PLCL2	8.723679	7.653937	8.62377	8.694352	9.177126	8.088811	8.686207	8.893744	8.954707	9.176185	8.633485	8.453806	8.420889	7.358665	8.467813	8.504876	8.023357	8.216629	8.770285	9.332685	9.257599	8.699308	6.492581	9.187373	9.045031	8.496146	8.552817	8.917001	8.556302	8.685011	6.70835	8.701171	6.448508	8.783719	9.203842	8.172476	7.195491	7.827725	8.146423	8.693638	8.617237	7.937932	8.660471	8.51805	7.036124	8.250369	8.795536	8.68664	8.677346
SYTL4	7.564731	7.089673	6.700735	5.314338	5.432463	6.564614	6.149063	6.346405	5.041785	5.446769	5.444157	6.06783	7.281822	7.708932	4.974397	6.528722	6.654579	6.494856	6.106101	4.7812	4.617336	6.610888	8.325571	6.353219	7.136283	6.748268	6.643892	5.609564	6.363029	5.786349	7.235645	5.31065	7.679016	6.653317	5.487467	6.663072	7.960771	7.30824	7.398671	6.385932	6.585388	6.612714	6.129899	6.072983	6.94762	6.254787	6.226128	5.982125	5.791465
TGFB1I1	5.433843	7.556346	5.435297	5.085426	5.100266	5.370452	5.067518	5.189157	4.885616	5.001344	5.045467	5.348334	5.764263	5.513348	5.184036	5.029506	4.696277	4.829315	5.325669	3.820911	3.957842	5.310143	9.302349	5.388775	5.253584	5.886896	6.01991	5.143085	5.518828	5.365925	6.46694	5.322458	6.168963	5.61674	4.830804	5.201129	7.182592	6.224327	4.646544	5.662451	5.598777	5.954747	5.045588	4.861617	6.899794	5.732798	5.612058	4.781371	5.032328
RBM6	9.660318	10.15502	9.854699	9.190264	8.675715	9.129124	8.957271	9.451673	8.893818	8.644877	8.849879	8.915887	9.222923	9.232812	8.51363	8.787986	8.720373	8.455011	8.374683	7.652917	7.946889	8.65761	8.653156	8.625204	8.742954	8.968252	9.431847	8.507317	8.637357	8.709085	8.480535	8.39014	8.806793	8.520271	8.31242	8.963138	9.428333	8.576262	8.708049	8.153572	8.397313	8.265344	8.186237	8.534865	9.111602	8.709085	8.714878	8.450961	8.279037
MT1H	8.478425	8.835791	8.342548	9.668423	7.637942	9.00265	6.683932	7.531104	7.252058	8.125003	7.823102	7.945997	8.756888	8.598397	7.918495	8.614396	9.371733	8.728359	8.101236	8.065126	7.818098	8.200246	9.656102	9.715873	8.644322	8.701595	8.815791	8.170865	8.006402	8.146434	8.127165	8.288666	9.506678	9.942102	8.974856	7.763637	9.962329	8.740206	8.337289	7.6229	8.341491	7.652795	7.833222	8.181656	9.140637	7.243462	7.817092	7.705673	7.982338
RNF175	9.041914	8.098808	8.859856	9.527763	9.824324	8.373758	9.395296	9.366619	9.658743	9.635429	9.587321	8.941504	8.546411	7.507207	8.58646	8.950841	8.131847	8.189181	9.294522	9.010514	9.669831	9.045325	6.438622	9.545451	9.248184	9.123472	9.013682	9.336925	9.096317	9.434598	6.500322	9.212523	7.175227	8.880569	9.540195	8.431446	7.337319	7.992048	8.534649	8.951292	8.836073	8.478697	9.135095	9.48147	7.159582	9.060183	9.14018	9.423669	8.944918
FBXO16	7.319365	8.131882	6.903973	7.324173	7.534176	6.714524	7.265997	7.13174	7.060302	7.101389	7.876266	8.902856	9.579262	9.859515	9.025016	10.256986	9.821181	9.454229	9.320797	9.97796	10.391008	6.652971	6.623147	6.595666	6.536887	6.81663	6.482824	7.305591	6.417878	6.548035	7.411483	6.857716	6.2782	7.20712	6.843329	6.777136	6.23886	6.537567	6.55966	6.948758	6.646074	6.697347	6.743976	6.973667	6.815208	6.597276	6.444916	6.919849	6.808516
STXBP5L	7.372093	6.64516	7.512004	7.850613	8.522664	7.26346	7.940014	8.120955	8.783649	8.759104	8.019574	7.00807	7.018549	6.667826	7.02653	7.383656	6.906666	7.061233	7.757672	7.817129	8.00298	7.857382	6.33147	8.04583	8.159143	7.812621	7.335112	8.172731	7.647976	7.724324	6.333305	7.817702	6.487939	7.288042	8.160799	6.838288	6.624783	6.707106	7.257336	7.842051	7.654875	7.004642	7.939475	8.30645	6.412818	7.456214	8.100743	8.324388	8.481281
ID4	6.731917	6.183498	6.730865	7.220547	7.016517	7.399245	7.375851	7.425049	7.036024	6.943677	7.453007	6.572822	6.848267	7.313389	7.633181	7.936705	7.3429	7.400741	7.471616	6.30277	6.274062	7.635068	7.778176	7.122454	7.154455	7.052193	7.268326	6.964608	7.22037	7.389698	8.240049	7.199097	8.277048	8.033451	7.161385	7.12517	7.038998	8.566199	8.162022	7.879034	7.881581	8.246608	7.566432	6.891835	8.316795	7.388668	7.613323	6.945366	6.955224
NEXN	5.880238	6.06625	6.072299	5.26491	5.865601	5.544825	6.924628	6.407916	5.942436	5.927167	5.400149	5.91559	5.260653	5.4121	5.396889	5.438036	5.389482	5.149585	5.742845	5.247016	5.290415	6.580489	8.288802	6.530299	6.042898	5.988939	6.448538	6.10243	6.208195	5.882842	5.815144	6.127443	7.348917	5.858518	6.622202	5.946927	5.905066	6.914544	6.678285	6.067911	6.017179	6.006627	5.699057	6.073119	5.810125	5.47915	5.978501	5.581219	5.719743
GSDMD	6.663155	7.645088	6.253249	5.794445	5.447993	6.569122	5.638653	5.919826	5.394079	5.372447	5.704186	5.873129	5.928912	6.787468	5.283406	6.037278	5.985469	5.817791	5.961224	5.018824	5.135877	6.055751	8.442179	5.648714	5.596025	5.888659	5.846963	5.308496	6.022551	5.631029	7.525986	5.185056	6.50274	5.559753	5.073025	6.971395	6.945701	6.148861	5.764058	5.402711	5.290733	5.859875	5.295666	5.723446	6.961524	5.982812	5.460873	5.206194	5.248346
BCAS1	10.261853	9.770229	10.573237	8.752468	7.024206	9.202622	8.34619	10.008954	8.478792	7.685047	8.70005	8.188368	8.300906	10.066953	9.520884	9.115628	9.713772	9.453914	8.146014	7.957864	8.252552	7.520561	12.151985	6.81239	8.617603	8.760166	10.272179	10.041581	8.648441	9.126489	11.734367	8.001453	10.1503	8.738505	6.858618	10.168618	9.860231	11.897343	9.378972	9.17066	9.076726	10.314982	9.072025	7.18639	10.209744	9.697692	8.036957	7.995817	8.244069
PLEKHH3	6.730572	8.45321	7.385948	6.172842	5.958978	6.718199	5.861367	6.35082	6.060618	6.05529	5.815878	5.853918	5.700826	5.769249	5.496448	5.25669	5.458217	5.648598	5.211017	4.522805	5.148128	5.793505	6.890138	5.991923	5.658072	6.031226	6.208809	5.951271	5.826901	5.723336	6.356386	5.231279	6.061713	5.839032	5.37721	5.734854	5.746987	5.743974	5.41218	5.163473	5.440876	5.42608	5.595092	6.293438	6.626611	5.767826	5.841925	5.35661	5.749458
KCNJ16	7.200403	7.727858	6.433373	6.635947	7.103717	7.218511	7.024045	6.207531	6.64306	7.076993	6.670978	7.316889	7.059953	6.507608	7.2961	7.048693	6.152175	5.927011	6.579316	6.709523	6.349136	6.767176	8.990464	7.003359	6.745006	7.254677	7.328064	6.814913	6.49462	6.25694	7.363679	7.883577	7.611491	7.498933	6.361784	6.772247	7.614353	7.84886	8.371636	6.547153	6.96301	7.098659	6.652112	5.94056	8.510206	6.557424	7.161891	5.454001	5.720726
FAM167A	8.379806	8.441279	8.333065	7.950726	7.744379	8.40031	7.709497	7.076064	7.466161	7.89838	7.984938	6.883572	7.312928	7.50028	8.080524	7.964503	8.465543	8.22118	7.495238	7.205403	7.010477	7.890553	9.368587	7.283313	7.41475	7.621775	7.5622	7.52635	7.863555	7.63139	9.175055	7.98244	9.010612	8.374246	7.548985	7.674936	8.159374	8.533003	8.350891	8.05877	7.878785	7.994451	7.583804	7.929147	9.220103	7.751643	7.79072	6.908441	7.556063
SMYD2	7.780648	7.045522	7.617938	8.331154	8.732208	7.995781	8.630017	7.981656	8.966115	8.828137	8.563022	8.188813	7.853783	6.889461	8.446313	8.002341	7.930975	8.162687	8.666344	8.73339	8.767756	8.325583	7.002711	8.450577	8.160833	8.401187	8.206548	9.285939	8.413283	8.571023	6.938341	8.18058	6.894212	8.772962	8.548842	7.837686	7.723993	7.615562	7.719704	8.604313	8.521896	7.827725	8.788421	8.579588	7.018292	8.414067	8.416883	8.825877	8.465477
ANKRD13D	7.621392	10.235624	7.78331	6.873278	6.548704	7.010497	6.907559	6.791661	6.610615	6.693861	6.722133	7.492648	8.465562	7.974706	6.84402	7.278307	7.100225	6.743229	6.622424	7.039456	7.617894	6.670367	8.285786	6.82933	6.655035	6.896981	7.063877	6.551918	6.694189	6.591426	7.531264	6.512091	7.175693	6.598048	6.40309	6.761117	7.38994	6.762497	6.7734	6.681105	6.580943	6.762333	6.513133	6.537179	7.609548	6.61323	6.587091	6.464148	6.326939
SRP54	7.611329	6.653597	7.762025	8.550362	9.528908	8.816096	9.039709	8.831653	9.659639	9.396362	9.296886	8.45777	8.253044	8.50667	9.027299	8.611609	9.003851	9.172496	8.943961	9.246835	9.15699	9.003851	8.690878	8.881292	9.14562	8.925063	8.833384	9.209378	9.075614	9.434308	8.970485	9.087426	8.262983	8.835548	9.390112	8.514024	8.7312	8.76126	8.772187	9.112107	9.221282	9.045779	8.839766	9.311651	8.40053	9.159341	9.06748	9.284995	9.447864
PIAS4	8.98181	9.542959	9.341446	8.369111	7.819589	8.816629	8.085502	8.46981	7.780833	7.570142	8.030468	8.256709	8.396553	8.759132	7.974198	7.827769	7.756596	7.887332	7.492172	7.613824	7.865777	7.804809	8.923265	7.705398	7.596984	7.933321	8.21837	7.654105	8.017024	7.620548	8.330834	7.492576	8.378033	7.946031	7.423754	8.341624	8.103004	8.039888	7.686599	7.406893	7.672574	7.822151	8.013561	8.387264	8.489506	7.999759	7.693321	7.65036	7.369356
DGKG	8.520047	6.090744	7.671381	7.481302	6.723772	7.306388	7.537597	7.571354	7.371902	7.1111	6.770822	6.395681	6.404527	6.121646	6.381484	6.567024	6.03057	6.272295	6.512811	6.300724	6.618704	7.327549	6.957856	6.986052	7.238318	7.094776	6.968337	6.905888	7.080917	6.770564	6.696148	7.401815	7.200177	7.036537	6.892702	7.420617	6.851477	7.209479	8.089599	6.978422	6.580948	6.50426	7.897497	6.848795	7.620176	7.165446	7.159955	6.983502	7.346674
TCEAL7	7.82699	7.165198	7.869923	8.77461	9.650056	8.364886	8.977559	8.773388	9.701642	9.717969	9.332879	9.943491	9.476383	9.992354	10.045975	9.856331	9.864632	9.955321	10.481663	10.909305	11.036519	8.749911	7.681141	8.743466	9.084133	8.521505	8.733266	9.372213	8.762365	8.897505	8.613233	9.410207	7.230802	9.152084	9.579035	8.623792	7.773104	8.483443	8.857415	9.228316	9.153604	8.97885	9.592537	8.92292	7.793012	9.134778	8.915824	9.515863	9.684549
LPAR1	9.363782	9.619249	8.967174	7.872699	7.329982	8.792134	7.940765	9.202622	8.755285	8.044629	8.071659	7.02483	7.570396	9.736248	8.651339	7.54796	8.706026	8.748178	7.904963	7.7362	7.593784	7.872129	9.540712	7.429547	8.873094	7.977472	9.342177	8.041345	7.91737	8.228532	9.182399	7.407419	9.125512	7.945403	6.708825	8.144545	8.269848	9.53727	8.152541	8.570079	8.44235	9.048389	8.020442	7.358835	8.620194	8.778067	7.850348	7.358038	7.626024
PLK2	8.883777	6.29946	8.222529	9.363602	9.240876	8.125298	8.558889	8.902633	8.644364	9.267204	8.62547	8.266486	7.431015	6.905739	8.219182	7.942694	7.61031	8.244659	8.379176	9.277951	8.160622	8.521556	6.32804	8.807639	8.903569	9.061958	8.096774	8.201351	8.32822	8.659853	6.296206	8.767535	5.823839	9.074292	9.510754	9.35689	6.207535	7.327218	8.554898	7.654682	8.565282	7.799883	9.33416	9.399771	5.976826	8.286815	9.390287	9.51449	8.707762
PRPF4	7.269146	5.981444	8.087486	8.248874	8.490379	8.05055	7.957702	8.071789	8.753471	8.497468	8.142349	7.560657	7.059976	6.807919	7.72994	7.148508	7.867173	7.763314	7.680866	7.795007	7.604448	8.181128	6.433311	7.853517	7.473551	7.868914	6.97616	7.95633	7.876612	8.00765	6.835612	7.506145	8.040325	7.436631	8.289746	6.801986	6.31479	7.550688	6.991047	7.181394	7.264494	6.548978	7.72876	8.077298	6.833454	7.483359	8.093802	8.263045	8.238339
EIF2B3	8.162074	6.017472	7.798608	8.148005	8.448698	7.254484	7.532034	8.696447	8.465113	8.135547	8.38969	6.127553	5.856447	6.539038	7.210918	6.606736	6.656501	7.075193	6.687876	6.813003	6.382112	7.76102	6.499063	7.494859	7.569869	7.570596	7.34911	7.862107	7.262906	7.817573	6.030085	7.432662	6.652158	7.129975	7.201194	6.050254	5.311759	6.504666	6.471946	6.084961	7.240614	6.740105	7.582495	8.003843	6.456047	7.407584	8.378467	7.890918	8.183703
FAM107A	12.716425	12.860814	12.460723	11.830077	10.609682	12.42126	12.60543	11.030043	10.528783	11.144014	11.666394	12.42126	13.045411	12.762891	12.83605	12.994088	13.124232	12.889227	12.627112	11.131983	11.555286	12.627112	13.337155	11.762824	11.539234	11.636142	12.716425	12.284017	13.124232	11.984169	13.53078	12.146711	12.912107	12.762891	11.336837	12.559535	13.557512	13.403191	13.179659	12.762891	12.42126	12.810457	11.830077	10.799055	13.53078	12.127212	11.636142	11.393265	11.282042
CALB1	6.405932	6.158886	6.642652	7.232284	7.706264	6.284281	7.374435	6.757166	7.649602	7.774018	8.198154	6.560171	6.60337	6.196473	6.37932	6.467119	6.402585	6.317087	7.206419	7.703087	7.400638	6.819073	6.269904	7.796774	8.061668	6.763138	6.854445	7.21413	6.748443	7.300227	6.121501	7.302244	6.446623	6.563439	7.90333	6.450553	6.222366	6.378576	6.676202	6.605064	6.999956	6.835556	7.65859	8.440882	6.598035	6.698033	7.544005	7.698644	8.292123
ZNHIT3	7.815703	6.744948	7.342933	8.551379	9.299804	8.250163	8.746924	8.469936	9.283899	9.086764	9.191143	7.492892	7.185039	6.746648	7.913176	7.955396	7.66341	7.729423	8.340665	8.278711	8.302022	8.872832	7.485363	8.614684	8.460732	8.251117	8.27439	8.971247	8.616929	8.978968	7.345326	9.168068	8.181058	7.932271	8.756978	7.461995	6.661786	7.627151	8.324612	7.698778	8.611566	8.161251	8.81363	9.21555	7.58198	8.499986	8.833389	8.859024	8.734747
C19orf18	6.030329	5.72538	5.741041	6.120016	5.654475	5.784373	5.490763	6.390446	5.977826	5.942731	6.032655	5.625274	5.603238	5.707209	5.712919	5.785813	5.817688	5.820295	5.569829	5.548971	5.607126	5.620833	5.913052	5.555077	5.714158	5.629875	5.668985	5.716621	5.825029	5.863453	5.811719	6.062613	5.878051	5.630841	5.843638	5.483941	6.127731	5.838219	5.821446	5.732351	5.85451	6.338811	5.676751	6.049686	5.610111	5.882966	5.81703	5.967406	5.837332
CAPNS1	7.249142	6.43013	7.211244	8.028682	8.118912	7.788466	7.786216	7.563391	7.810586	7.827786	8.195509	8.53204	7.901164	7.887641	9.560394	9.245208	8.968953	8.648358	8.943205	9.999864	9.873162	8.47453	7.624548	7.868997	8.229398	8.449096	8.18036	8.84904	8.585158	8.541992	9.820594	9.530098	7.494955	9.147332	9.639131	9.094065	8.884741	9.40497	9.690767	9.893936	9.509827	9.514326	8.752197	7.126512	7.991224	8.637256	8.784473	9.085513	9.171352
NUDT2	7.931622	4.572483	6.682169	8.452319	7.965129	6.263195	7.487982	8.05881	7.544981	7.332843	8.931047	5.734781	4.922881	5.987784	6.907135	6.404222	6.699949	6.82589	6.562366	7.75202	7.131886	7.853532	6.515489	6.591092	8.359608	7.889379	6.944026	8.024113	7.516427	8.501414	7.580738	7.649832	6.554837	7.496143	8.326566	6.583437	6.124528	5.848522	6.572007	7.476002	8.160151	7.212327	7.694275	8.259197	6.139267	7.700345	6.819576	7.256702	8.235579
TRIM5	5.011959	5.315512	5.402483	5.15943	5.436173	6.026097	5.651525	5.450504	5.370484	5.19225	5.780582	6.570121	5.745966	5.310929	5.173436	5.008692	5.361047	5.154211	5.360541	4.865709	5.828523	5.587912	6.325307	5.336228	5.408743	5.587602	5.942054	5.123148	5.410209	5.632201	6.184266	5.33159	5.809049	5.787062	5.185049	6.185667	7.296367	5.799732	5.534342	5.557685	5.446371	5.690294	5.194501	5.317284	5.64509	6.048373	5.484595	5.589979	5.319616
RASL12	6.204595	6.891765	7.183199	5.871456	5.549918	8.256003	6.152691	6.181881	6.657416	5.300752	6.138987	5.42209	5.626654	7.580165	5.874361	6.370778	7.36549	7.344627	6.353354	5.333193	5.728311	6.824492	8.61864	6.212887	6.312534	6.326268	6.36979	5.889219	5.840396	6.585432	9.313918	6.174194	6.768411	6.378412	5.849133	7.324959	6.622889	7.210479	7.398192	5.927754	5.551301	6.533147	6.210912	6.874093	7.13285	6.631499	6.828964	7.074845	6.170055
AIF1L	9.744457	10.199355	10.238067	8.803489	8.160934	10.078734	8.318816	10.125181	8.69611	8.284348	8.909723	8.417042	9.012629	10.686146	9.86115	8.664049	9.872061	9.750982	8.7478	8.563065	8.243757	8.599888	11.094868	8.417042	9.409241	8.775852	10.191135	9.853669	8.468381	9.178209	10.896166	8.568142	9.724135	9.454178	8.533345	8.738152	9.063447	10.328809	8.962872	8.882621	9.331562	10.393055	8.650704	8.159473	9.740868	9.77682	8.687893	8.411759	8.560149
FOXO4	9.288061	9.758482	9.130021	7.935897	7.219425	8.108667	8.363212	8.573117	7.511483	7.521937	7.605981	9.00406	9.584468	9.825523	8.417758	8.840912	8.656222	8.628136	8.803989	7.734579	8.091273	7.977086	9.967612	8.376295	8.440075	8.304327	9.362545	8.304327	8.358641	7.77896	9.627662	7.967352	9.475391	8.768701	7.648291	8.98463	9.368	9.432452	8.705537	8.314037	8.401556	9.06326	8.216288	7.290156	9.446284	8.509049	7.92131	8.079132	7.599983
TMEM126A	7.718197	8.040024	8.059134	8.726774	9.773091	8.648456	9.317331	8.480875	9.25199	9.468647	9.414585	8.98566	8.680269	8.20856	8.950161	9.064765	8.619758	8.824564	9.292628	9.351815	9.32926	9.579593	8.32071	9.399406	9.511564	9.012338	8.992629	9.445698	9.060984	9.267421	9.041852	9.650269	9.662162	9.025887	9.451174	9.166053	9.118477	8.781717	8.805535	9.065074	9.284715	8.886661	9.408806	9.283673	9.183979	9.036464	9.25199	9.371711	9.288204
SYT13	10.502321	9.767211	10.625203	11.141869	11.482733	10.248904	10.643312	10.925867	11.336488	11.685208	11.181378	10.587394	10.283592	9.183517	10.358415	10.767947	9.9142	10.121415	10.712627	11.124771	10.987556	10.8778	6.86653	11.078057	10.71153	10.635046	10.425254	10.874352	10.758823	10.676602	7.524951	10.854813	8.783121	10.323345	11.1507	9.86277	8.625821	9.096948	10.488116	10.462457	10.64927	9.993335	10.900523	11.328054	8.45909	10.429688	10.896073	11.072143	11.170597
NEU1	6.751175	7.464292	7.151883	7.832055	7.418768	6.81012	7.482705	7.231655	7.132392	7.443706	7.620719	8.809547	7.94027	7.927094	8.220628	8.281509	7.909977	8.752323	8.267696	8.853792	8.323993	7.695172	6.89864	7.71591	7.238289	7.078525	7.242948	8.073484	7.348605	7.595728	8.18894	7.362513	6.281878	7.513984	7.413086	6.861923	8.82554	6.609742	7.020958	9.368673	6.901525	6.215141	7.618658	7.580425	7.905571	7.483523	7.711102	7.686332	7.555433
GLRB	8.153968	6.910464	8.203744	9.071275	10.169083	8.368799	9.68901	9.216608	9.792552	9.987439	9.594082	9.381197	8.688529	8.053948	9.2763	9.211434	8.664656	8.794601	9.789855	10.168153	10.286063	9.485437	7.157334	9.919288	9.960004	9.26376	9.283226	9.932628	9.549281	9.617486	7.643513	9.810451	7.766124	9.0943	10.21893	8.590547	7.878763	8.011484	8.89406	9.748228	9.559235	8.599225	9.846308	9.689703	7.895731	9.39895	9.78261	10.244179	9.993624
GPR22	6.552036	5.68068	6.570186	7.314355	8.27795	6.718603	8.027569	7.53251	8.180015	8.191278	7.784187	7.238216	6.624945	5.925018	6.5801	6.785943	6.214287	6.345652	7.617554	7.788173	7.257038	7.53879	5.601534	8.209952	7.821175	7.671511	7.426207	7.767376	7.693975	7.52607	5.659086	7.579887	6.102742	7.151895	8.322821	6.819623	6.005468	6.110152	6.84385	7.644612	7.638488	6.815148	7.746392	8.236597	5.827696	7.335009	8.422758	8.388608	8.184131
TCAP	6.6229	8.141915	6.694885	5.397766	4.758083	5.324657	5.759103	5.422701	4.878581	4.907311	4.974668	5.926066	5.636924	5.772381	5.198377	4.924704	5.144899	5.289273	5.289093	4.491531	4.606745	5.214328	5.267628	5.576491	5.184461	5.427931	5.916472	5.097896	5.513492	5.230603	4.915212	5.060626	6.117268	5.024524	5.007738	6.483642	6.28238	5.413509	5.873333	5.408961	5.131726	5.244646	5.177428	4.833733	6.96075	5.406084	5.203356	5.157317	4.919976
MAP3K5	9.284394	9.924982	9.910339	9.1636	9.025432	9.655122	9.474037	9.173114	8.65315	9.078432	9.094765	9.020747	9.476623	9.030891	8.609872	9.142845	9.192625	9.172776	8.750547	8.650694	8.289185	9.600891	10.118088	9.351101	9.266698	9.339024	9.651115	8.412999	9.495603	9.068733	9.190603	9.563499	10.456129	9.172439	9.08839	10.570938	10.067873	10.487686	9.576784	8.698144	8.978836	9.18657	9.860101	9.08945	10.628439	9.36629	9.2528	9.428902	9.301769
LRP10	7.623235	9.202933	7.89083	6.991851	6.908463	7.915733	7.692364	7.328813	7.157252	6.955277	7.192934	8.08929	8.38792	8.670713	7.999909	8.098476	8.227461	8.060349	7.513399	7.52738	7.607	8.029921	9.787618	7.875714	7.631877	7.967853	7.642085	7.444404	8.081389	7.806947	9.638907	7.337623	9.259345	7.902695	7.301197	8.057092	8.736654	8.374213	8.243871	7.748327	7.557021	8.275717	7.285447	6.770176	9.20002	7.918277	7.612436	7.355611	7.391527
SCN3B	8.334892	7.792688	8.350246	9.606593	10.689619	8.749101	9.578865	9.198863	9.891924	9.876683	10.590644	9.152467	8.669024	8.178761	9.515827	9.448138	9.17087	9.188462	9.861225	12.16774	10.805091	9.616502	6.783257	9.536651	9.96138	9.904379	9.172654	10.008279	9.485373	9.748808	7.06467	10.695087	7.365635	9.49143	10.750056	8.867059	7.83512	8.349145	9.741682	10.963117	9.907885	8.892442	10.198081	9.893659	7.609047	9.274131	10.556249	10.328252	10.770357
NFIC	8.356921	10.136223	8.478604	7.533412	6.932795	8.243634	7.432428	7.185518	6.969851	7.255252	7.231496	8.598892	9.29207	8.832323	7.47861	8.726362	8.168472	8.047772	7.666696	7.428299	7.882424	7.489316	9.083485	7.257839	7.255919	7.410518	7.887825	7.716452	7.630283	7.118232	9.1925	8.19414	8.164073	7.987776	7.100575	8.611348	9.129551	8.541861	8.523059	7.477534	7.629774	8.304979	7.732755	7.691304	9.030973	7.722705	7.293797	7.374013	7.519699
FAM84B	6.446542	6.676132	6.833804	6.468204	6.651951	7.081535	7.067989	7.693462	7.074068	6.749928	6.564429	7.664137	7.158682	8.644867	7.291001	6.391219	7.268723	7.725824	6.800651	5.553636	6.187839	7.172424	7.399709	6.8505	6.961176	6.931412	7.656656	6.270987	7.013107	7.013554	7.676919	6.655133	7.044955	6.641541	6.410972	6.851249	9.321127	7.257353	7.546542	7.049442	7.587357	8.056768	6.522648	6.300428	7.044401	7.373407	6.974968	6.588624	6.995205
QKI	6.974228	7.329469	8.127106	7.02229	7.635481	8.591995	8.424264	7.785856	7.974256	7.996741	7.8238	7.946551	7.723117	9.028178	8.646269	7.87537	8.384184	8.810994	7.968416	7.716848	7.753755	8.31392	8.240756	8.018357	8.391966	8.030482	8.735187	7.76732	8.467153	8.173164	9.495689	8.829444	9.018417	9.05529	8.102803	9.78466	10.62367	9.745704	9.255624	9.798062	9.510518	9.734385	8.065363	7.698525	9.641066	8.770853	7.850024	7.813525	7.956403
SYT1	9.673112	8.250724	9.302689	10.413448	11.32526	9.728408	10.539283	10.328441	11.228367	11.134997	10.940781	10.256512	9.597276	8.776566	10.335171	10.251814	9.713209	9.814916	10.762412	11.411554	11.133695	10.378507	7.214404	10.846128	10.849878	10.359443	10.137668	11.053805	10.614574	10.671819	7.354962	11.020241	8.126071	10.417025	11.401914	9.477883	7.967991	8.768115	9.808006	10.918017	10.787464	9.909818	11.052739	10.98042	7.702337	10.642239	10.878931	11.333228	11.293559
ACSF2	7.061665	6.802783	6.057126	5.854578	5.325708	5.893808	5.61773	5.770829	5.122655	5.26986	5.870065	5.346138	5.293792	5.652337	5.784099	5.253248	5.261684	5.27502	5.405137	4.925694	4.547929	5.916107	8.522789	5.746252	5.700959	6.193792	5.918062	5.70916	6.033595	6.073762	6.736255	5.57575	7.444909	6.473391	5.530201	5.078296	6.754142	6.532899	5.867071	6.301114	5.588676	5.948863	5.805975	5.123078	7.468367	5.894578	5.619739	5.38453	5.17898
OLFM3	7.613728	6.287381	7.766028	8.866965	9.715253	7.852593	9.092091	8.278567	9.436854	9.43967	9.234236	7.889694	7.506489	6.763179	8.116908	7.64794	7.025015	7.482009	8.489037	9.054572	8.824745	8.766716	6.025134	9.017575	9.011585	8.647016	8.579738	9.099298	8.430919	8.812797	5.982984	8.859959	6.572279	8.17347	9.271318	7.328179	6.223657	6.719285	7.38588	7.816665	8.340174	7.37803	9.342645	8.953649	6.843202	8.727618	9.08406	9.396234	9.427721
CMBL	9.076945	10.316485	9.398771	9.59043	9.440311	8.834352	10.014064	9.011814	9.176363	9.432608	9.158581	9.707923	9.676639	8.278688	9.257359	8.873428	8.583832	8.658355	8.912179	7.837807	8.390331	9.475877	10.38108	9.739497	9.41613	9.402319	10.189471	9.504047	9.658792	9.078042	8.757646	8.867719	10.515683	9.02632	8.663092	8.457154	11.20516	8.599296	7.850632	9.473189	8.657959	8.488181	9.372447	8.664007	10.636469	9.236723	9.204041	9.002073	9.190166
CARTPT	6.887297	7.024275	7.078581	6.9756	8.450547	7.084761	8.779563	7.665055	7.476119	8.891224	6.848489	6.601404	6.507332	6.267552	6.325097	7.495124	6.259859	6.347347	8.904182	6.322779	8.399285	8.149313	6.323376	10.410914	9.371685	7.679754	7.267988	7.462134	9.66565	7.561813	6.275062	7.393377	6.20258	6.368239	8.68269	6.914136	6.546302	6.743898	6.951401	7.275303	7.562321	8.242283	6.8117	8.650942	6.893247	7.031883	8.746213	7.522769	8.125504
CADPS	8.295072	6.760207	8.213052	8.916409	9.070689	8.118606	8.770852	8.470636	9.13724	8.926338	8.722427	8.246031	7.989121	7.649931	8.520356	8.444058	7.964776	8.099931	8.667555	8.832411	8.98482	8.7332	6.506401	8.600073	8.88367	8.647522	8.640944	9.083293	8.460344	8.861108	6.329887	8.86581	6.911913	8.570837	9.118097	8.034008	7.206072	7.774351	8.043417	8.646171	8.605222	8.103714	8.8993	8.639349	6.690829	8.587816	8.584865	9.01364	9.025709
LRCH4	7.948184	8.727628	8.120509	7.250847	6.608372	7.134782	7.269064	7.45861	6.651692	6.611195	6.967009	7.624905	7.514515	7.722312	6.858843	6.884384	7.030531	7.014432	6.93978	6.431849	6.772168	7.151294	8.126101	7.075852	7.064943	7.181238	7.593644	6.737479	7.227987	7.027644	7.780953	6.486458	7.825504	6.910493	6.422957	7.369135	7.749926	7.419222	7.017294	7.0209	6.747578	7.233572	6.836846	6.911215	7.985064	7.142622	6.914004	6.549635	6.432617
PRKCG	6.702211	7.649863	6.163802	6.809123	6.562869	6.035655	6.401798	6.709749	6.469496	6.441364	6.806884	7.90106	7.824332	7.364443	8.035668	8.363467	8.20959	8.219569	8.047023	9.523492	9.114056	6.858204	6.56049	6.574064	6.622309	7.055773	6.472017	6.871531	6.761861	6.948879	6.569464	8.597381	5.830964	7.938525	8.248874	7.874491	7.604022	7.722921	8.525458	8.962903	8.116283	8.080904	7.582313	5.969453	6.742098	7.239917	7.256037	7.440798	7.740429
DTNA	8.748993	8.896898	8.868357	7.884707	8.123545	9.842524	9.697386	8.763315	8.296813	8.436278	8.527604	10.846251	8.471299	8.016833	9.020006	9.544457	9.405262	9.625187	8.681486	8.115304	7.984296	9.703142	8.926706	9.166973	8.745645	9.060686	8.514103	8.112762	9.614565	8.524916	11.761945	9.013783	10.053821	9.504812	8.24639	10.471982	10.701987	10.18934	9.693885	9.346065	8.706942	9.341214	8.186362	8.817907	9.847269	9.156167	8.394981	8.821306	8.393038
TSPO	6.541387	8.407872	7.401677	6.423559	6.338421	7.174785	7.084562	7.012703	5.827014	5.956597	6.304388	7.248591	6.802735	6.872221	5.964397	6.227565	5.731158	5.816033	5.836201	4.250435	3.763266	7.565692	8.747065	6.300593	6.483475	6.841211	7.322154	6.028367	7.924076	7.328093	9.865894	6.599541	7.756497	6.05745	6.364566	7.895493	7.44211	7.42251	6.735274	5.244109	6.018354	7.511128	6.276739	6.035519	8.077431	7.224519	6.237275	6.542713	6.233391
HN1	7.106793	6.60123	7.366741	8.414285	8.727672	7.840685	8.280793	7.987375	8.535418	8.590486	8.80262	7.953538	7.430024	6.81367	8.122478	8.133094	7.596	7.865749	8.610807	9.36468	8.798666	8.192409	6.876415	8.402239	8.534947	8.171243	7.94022	8.465817	8.118086	8.299642	7.292506	9.203577	7.413765	8.392613	9.20016	8.061947	7.311219	7.53574	8.39448	8.705191	8.538909	7.829821	8.577215	9.148615	7.167546	8.259412	8.679612	8.683343	9.002251
NECAB1	7.754867	5.648468	7.77583	8.787144	9.511439	7.948489	9.069915	8.717657	9.500655	9.536635	8.963987	8.571935	8.07975	7.747359	8.481503	8.776714	8.273947	8.182645	8.977911	9.071478	9.285534	8.927556	5.474848	9.254518	9.317801	8.734092	8.551286	9.166111	9.055399	9.084963	5.646425	8.97541	6.756697	8.409615	10.044025	8.094553	6.254121	7.327318	8.289444	9.104954	8.983684	8.776396	9.075852	9.623178	5.979063	8.898311	9.26266	9.658186	9.62262
LMTK2	7.411674	8.625601	7.323592	8.170541	8.35987	7.263097	7.712501	7.829369	8.096216	8.20116	8.322623	6.808684	6.881951	6.354064	7.279278	7.026627	7.082473	7.210899	6.919144	7.895114	6.211734	7.778107	7.408141	7.811317	7.80983	7.41421	7.190026	8.422655	7.309162	7.743515	6.54707	8.254797	6.445197	7.392672	7.457322	7.251493	6.850913	7.159761	6.778593	7.556567	7.40059	6.694026	7.940274	8.445401	6.51694	7.528442	8.100082	7.519092	7.627445
SLC16A9	8.20451	8.154481	8.0506	7.46178	6.812467	7.040846	8.098758	6.449509	6.633766	7.110515	7.436082	6.710747	6.984261	8.250849	8.176006	8.501897	8.165981	7.950981	8.198154	6.005712	6.481215	7.671631	9.201003	8.334236	8.305558	7.222371	6.926675	6.745367	7.95686	7.215269	8.716632	7.38086	10.032694	8.359178	6.888642	7.023216	8.861959	9.191986	7.906609	7.531836	7.692651	8.562873	7.08058	7.290571	9.428186	8.0708	6.981295	5.919607	6.499253
C1QTNF4	5.829508	5.536062	6.448733	6.290016	7.340073	4.914274	6.332747	5.77566	7.079723	7.429047	6.747903	6.116425	5.536662	5.028765	6.429739	6.773859	5.642936	5.990406	7.372279	7.979676	6.867426	7.885074	4.549123	7.558083	7.642898	7.040705	7.336847	8.06337	7.609422	7.33592	5.068763	9.434556	4.691462	7.740093	10.028339	8.191329	5.658286	4.701999	8.834416	7.812549	8.662385	7.663302	8.617526	4.696822	5.840387	7.668254	8.852381	8.957492	9.177678
ATG16L2	7.643567	7.537707	6.912406	6.835254	6.367722	6.804943	6.282124	6.474255	6.044922	6.233566	6.599623	6.362296	6.289138	6.144772	6.08667	5.862309	6.072751	5.899744	6.092723	5.909954	6.138318	6.448932	6.736527	6.463571	6.481822	6.735288	7.229909	6.732038	6.45668	6.473167	6.522078	6.27249	6.993957	6.501305	6.108368	6.533864	6.888572	6.802787	6.360878	6.74277	6.215182	6.61973	6.59668	6.018562	6.839174	6.291793	6.639936	6.374708	5.959499
COX6B1	9.597929	9.142419	8.883899	10.314965	10.512063	9.580094	9.825144	10.106855	10.276514	10.281643	10.340598	9.746984	8.919862	9.165281	9.713521	9.806638	9.787935	9.375097	9.834043	10.073032	10.245474	9.96974	9.482967	10.14485	10.27094	10.037718	10.084325	10.605093	10.1336	10.229934	9.398911	10.397124	9.868747	10.160804	10.430389	9.725887	8.029367	9.848908	9.724567	9.175658	9.940404	9.750987	10.480377	9.555839	10.063814	10.168458	10.510877	10.438271	10.488906
YAP1	6.647936	7.679645	7.204813	6.803353	6.978441	8.366558	7.85216	6.805868	6.685351	6.94802	7.054409	8.553941	8.160605	8.34755	8.04049	7.772155	8.182609	8.510193	7.945334	6.34467	6.409638	7.559062	8.89122	7.914974	7.026414	7.823005	7.633231	6.791848	7.634123	7.436908	9.362883	7.341442	8.85187	8.41389	6.920653	8.621741	9.230612	8.207323	8.14943	7.758274	7.736946	7.870549	7.016557	7.39054	9.375288	7.709154	7.365881	7.423639	7.451364
MYBPC1	7.854975	8.801174	7.643321	7.446094	7.302798	7.982662	8.850833	7.169253	7.350445	7.813881	7.746277	7.523718	7.518206	7.880136	8.059652	8.15452	7.916192	7.910506	8.544088	6.539454	6.7318	8.78849	9.067921	8.495983	8.96311	8.043343	8.624802	7.570985	8.508956	7.861278	7.965783	8.014744	9.887733	8.311958	7.635735	7.944181	8.130377	8.644073	8.297056	8.384917	7.52467	8.15301	7.89106	7.33264	9.884146	7.4523	7.847872	7.294655	7.437444
RAX2	8.082226	9.418266	8.405975	7.130489	6.458817	7.533152	6.878098	7.09614	6.577348	6.39914	6.730306	7.096147	7.355382	7.356157	6.681107	6.851925	6.538045	6.660126	6.580567	5.936687	6.350602	6.681816	8.309566	6.760693	6.683582	7.179678	6.972402	6.607739	6.747476	6.520855	6.955897	6.311215	8.54697	6.541167	6.120139	7.026575	7.18322	6.978692	6.77134	6.072915	6.30366	6.610281	6.655941	7.208217	7.670567	6.737147	6.956344	6.29441	6.241269
ENC1	11.466542	9.276445	11.421176	12.431406	12.558774	11.67799	12.148815	12.315525	12.405867	12.49578	12.364115	11.998294	11.598988	10.52442	11.639423	11.77771	10.969745	11.233772	11.860714	12.707733	12.093595	12.247535	6.569474	12.416361	12.126172	11.971749	11.932867	12.108226	12.133706	11.95556	6.815334	12.008766	9.098362	11.649662	12.575315	11.316306	9.818565	10.412539	11.686209	11.702318	12.050941	11.159345	12.234254	12.553662	9.03796	11.644578	12.315525	12.141519	12.218416
ATRNL1	6.53337	6.297567	6.463762	7.345273	8.606478	6.696454	8.000043	7.330695	8.413666	8.029481	8.007585	6.922519	6.666101	6.314695	6.719185	6.906878	6.475843	6.530809	7.602527	8.480703	7.976246	7.455433	6.485362	8.066473	8.220517	7.099867	7.531635	8.321598	7.779005	7.640854	5.991158	8.255754	6.214983	6.986906	8.525499	6.847736	6.555132	6.233068	7.419662	7.506153	7.556551	7.055416	8.184917	8.576825	6.222238	7.487101	8.002104	8.768578	8.551346
BDNF	6.735384	8.867848	7.49894	7.189894	7.70353	8.348799	6.950937	7.771425	7.164766	7.072435	8.182954	7.234984	8.188803	6.982435	6.676479	6.645051	6.804287	6.54004	6.328312	7.521933	7.222441	6.339249	6.749916	7.019208	6.120358	6.602326	6.62724	6.866393	6.305447	6.867605	6.328252	6.164833	5.476942	6.832966	6.698457	6.162083	6.023313	5.509908	5.983491	5.843142	5.856231	5.664849	7.09355	9.537834	5.928754	5.949527	6.808906	6.833222	6.397778
PDDC1	8.857388	8.599946	8.573839	8.278329	7.583099	8.279826	7.692486	7.808645	7.681054	7.570042	7.83814	7.567499	7.962227	8.120923	7.835122	8.195107	8.066583	7.940378	7.404064	6.932051	6.627789	7.706476	8.572198	7.480001	7.472886	7.88421	7.835122	7.97492	7.989718	7.927127	8.954572	7.432371	7.718098	8.263865	6.979659	8.172539	8.526739	8.270989	8.42471	8.03326	7.550698	7.905263	7.814282	7.375531	8.052894	7.830541	7.672317	7.405425	7.140371
YWHAH	10.716156	9.564211	10.61259	11.186147	11.353831	10.746782	11.101743	11.169728	11.4146	11.635639	11.305283	11.027809	10.592634	10.147412	10.987081	11.013409	10.793233	10.759029	10.918481	11.305283	11.151756	11.169728	8.682422	11.186147	11.040869	11.13315	10.987081	11.316773	11.055788	10.890787	9.155417	11.186147	8.855352	10.973092	11.388669	10.592634	9.767881	9.886352	10.959173	11.151756	11.069734	10.816767	11.151756	11.069734	9.357023	10.930397	11.086625	11.101743	11.329093
ARPC1A	8.628355	7.353142	8.870319	9.807298	9.93237	8.024155	9.441892	9.324777	9.244449	9.675614	9.515397	9.14213	8.676505	7.422473	9.112312	8.635797	8.692961	8.394497	8.972662	9.423428	8.385334	9.560215	9.318737	9.393801	9.015179	9.119422	10.047329	9.720274	9.375839	9.129552	6.819924	9.760103	7.107519	9.345589	9.668151	8.993715	9.567168	8.784274	8.346111	10.73394	9.542846	9.484118	9.105898	8.851813	7.576741	8.521984	9.632243	9.345589	8.98726
THYN1	7.516637	6.593648	7.673322	8.596301	9.352128	8.282351	8.955899	8.453232	9.101917	9.30123	8.937639	8.051281	7.638368	7.380331	8.390219	8.171475	8.17267	8.140739	8.514747	8.555871	8.15898	8.706617	7.371638	9.17042	8.910131	8.622305	8.710821	9.134404	8.774677	8.941591	7.472814	8.715392	8.367115	8.288711	8.878962	8.028276	7.829726	8.161165	8.445826	8.818348	8.700135	8.243369	8.64627	9.036524	7.857135	8.406513	8.910255	9.077537	8.837221
ZC3H7B	7.65616	6.729242	6.251249	6.898891	6.507419	6.418483	6.781544	6.92284	6.83265	6.600803	6.987903	6.526237	6.483579	6.469215	5.772554	6.386248	5.597111	6.414061	6.204657	6.89797	5.625593	6.767696	6.541688	7.128864	6.172383	7.129019	7.09905	7.206301	6.557429	6.978671	5.558366	6.896856	6.862097	6.621707	6.296148	6.543234	7.49264	6.351187	7.008511	6.999949	7.013894	6.799416	6.488787	7.633846	6.532437	6.606932	7.091955	6.473349	6.730793
MRPL21	8.447261	6.277306	7.853914	8.858169	8.447972	8.08341	7.96812	7.889181	8.311798	8.230869	8.656958	6.891906	7.517215	7.686567	8.411518	8.85039	7.711613	7.728736	8.658592	8.545576	9.140072	8.670289	7.585115	7.877297	8.81896	7.933215	8.062619	8.556531	8.625829	8.256296	7.097987	9.144117	7.905651	7.680279	8.96788	7.643532	7.75701	8.300854	8.104463	7.879056	8.198668	8.091087	8.543842	8.624417	7.741568	8.566037	8.363723	8.809044	8.41635
LRRC73	6.24384	6.740666	6.455882	7.241938	7.865	6.575841	6.711858	7.229929	7.230269	7.377217	8.403914	5.911768	5.936496	5.511205	6.593329	6.654229	5.894716	6.001779	6.704949	8.590521	7.992597	6.862529	5.435094	6.552487	6.901368	6.558022	6.274649	7.583028	7.117555	7.015215	5.550137	8.132558	5.376137	6.473345	7.956453	6.73034	6.350436	6.368045	7.146915	7.738452	7.043995	6.60554	7.774201	6.949851	6.278801	6.781692	7.336764	7.779759	8.049716
TARBP1	7.857867	5.689336	7.217922	9.349268	9.596177	8.00602	7.849057	9.145579	9.769795	9.574874	9.248143	6.850655	6.780669	6.94634	8.524073	7.895058	7.841716	7.786981	7.80864	8.078795	7.379443	8.931517	6.49318	7.615624	8.244219	8.385988	7.181102	8.455413	7.843064	9.238763	6.194874	8.363395	6.803259	7.875067	8.935254	6.84863	6.524365	7.883389	6.99096	7.52933	8.816869	8.345883	8.041097	9.271454	6.251556	8.008691	8.632836	8.573678	8.569413
RTKN2	5.61116	5.363835	5.512638	5.274298	5.712926	4.862434	6.024505	5.888641	6.34402	7.093375	6.064684	7.487961	7.444072	7.441094	6.434804	6.939614	6.526706	6.223318	7.141417	7.103875	6.295247	5.646546	5.996216	6.474898	6.096904	5.447608	5.593212	6.438224	5.819719	5.339386	5.386945	5.323298	4.945532	6.749803	5.541404	4.648242	5.029895	4.382555	5.539833	5.579666	5.621904	5.284106	5.57245	5.585111	5.167557	5.367868	5.585225	6.36414	6.135937
MSH2	5.354968	4.424573	4.454672	5.949555	7.243066	5.370191	6.234167	6.182011	6.941539	7.017732	6.792297	5.236812	5.18431	4.935462	5.988678	5.633758	5.346998	5.593665	6.570421	5.680276	6.669079	6.301535	4.406855	6.258806	6.09201	5.761049	5.374352	6.625517	6.033991	6.50092	4.422786	6.197554	5.218607	5.955838	7.05271	5.082084	4.911509	5.38643	6.308096	6.178542	6.551756	6.454696	6.954472	7.357282	5.615381	6.572842	7.00929	7.122347	7.450265
MAPKAPK3	7.873919	8.827126	7.584762	7.284396	7.071545	8.080635	7.20376	7.167264	6.738491	6.789447	7.465761	7.336879	7.6813	7.604689	7.499641	7.517623	7.589278	7.133783	7.222187	6.930165	7.004559	7.275628	9.159678	6.800104	6.881859	6.9893	7.345772	7.09222	7.460678	7.588685	9.13222	7.274701	7.903911	7.214505	6.918788	7.761963	7.968174	7.984995	7.508557	7.255308	7.19768	7.708576	7.060049	7.595946	8.461278	7.440568	7.048938	6.886185	6.736954
STH	7.592697	7.793308	8.469976	7.070199	6.209901	6.87687	6.491286	6.698298	6.132463	6.275951	6.506379	6.539719	6.232354	6.829774	6.133542	6.292765	5.746757	5.996227	5.939247	5.579656	6.502648	6.745	6.690385	7.064754	6.66996	7.358464	7.644829	6.58476	6.914657	6.8984	5.942242	6.508895	7.420681	7.27254	6.523859	8.145394	6.873488	7.326331	6.810721	7.39856	6.71433	6.671479	7.149259	6.155033	6.933115	7.383561	7.078458	6.968573	6.476205
ACTN2	6.852216	6.013149	6.92091	7.538456	7.990744	7.104041	7.710946	7.674798	8.157914	7.975564	7.729648	6.778972	6.463375	6.321345	7.242379	6.987986	6.707211	6.886507	7.270458	7.454605	8.25375	7.487041	5.785039	7.593794	7.878543	7.488496	7.074298	7.77659	7.495895	7.745573	6.057415	7.777563	6.089378	7.050506	8.033428	7.032436	6.325164	6.512905	6.62548	7.795184	7.570286	7.167199	7.58139	8.209268	6.061556	7.590731	7.889602	7.945925	7.788513
SEH1L	8.121324	6.988929	7.806198	8.909695	9.681467	8.566892	9.237373	8.699224	9.478296	9.591425	9.403245	8.30683	7.841531	7.592254	8.238724	8.27839	7.756624	8.077803	9.037234	9.545529	9.133654	8.846321	7.563217	9.057969	9.096782	8.649513	8.695739	9.461668	9.085029	9.216864	7.795142	9.492041	7.685127	8.703268	9.508688	8.441116	8.051978	7.999834	8.766485	9.418092	9.299872	8.580546	9.007925	9.607815	7.612915	8.670356	9.166694	9.383184	9.521039
TBCC	7.785391	6.104754	7.175041	8.005968	7.792985	7.058347	7.392257	7.822495	7.499031	7.559518	8.002837	6.712497	6.617888	6.26457	6.885862	7.439919	6.831739	6.81821	7.306251	8.637715	8.717829	7.429425	6.152714	7.291603	7.524671	7.032316	7.033847	7.464881	7.61598	7.322376	6.507436	8.090769	5.823102	7.182959	8.245452	7.314361	7.358212	7.097544	7.829331	7.851008	8.007021	7.313521	7.973841	7.593309	6.686215	7.272858	7.473229	8.161028	7.908706
SLITRK4	8.042184	6.967698	7.952135	8.682486	9.111749	7.833319	8.846475	8.635834	9.158791	9.403461	8.888257	8.316902	8.335754	7.302155	8.121612	8.262273	7.823616	8.077076	8.900006	9.132038	9.329513	8.687113	6.73295	9.038937	8.81644	8.572694	8.032135	8.848759	8.727657	8.494786	6.474159	8.751726	6.983447	8.365707	9.217837	7.756594	7.222484	7.525408	8.107779	8.707233	8.645215	7.996077	8.669715	9.260384	6.89553	8.418416	8.948537	9.180872	9.146934
ZNF365	8.73968	6.918667	8.642727	8.858731	9.186001	8.332924	9.140057	9.020392	9.279354	9.441561	8.84087	8.761893	8.714106	8.445213	8.42688	8.691149	8.420159	8.396714	8.97642	8.958769	9.145505	9.024104	6.644278	9.119175	9.17301	8.734217	8.770859	9.083381	8.944615	8.827998	7.126499	8.798547	7.489422	8.359827	8.885096	8.363888	7.559233	7.66607	8.28566	8.728408	8.5763	8.445461	8.878265	9.216739	6.921927	8.509779	8.81341	9.029369	8.936683
CLVS1	5.011951	6.696411	5.081823	6.349087	6.477219	5.051771	6.028168	5.679582	6.421538	6.635045	6.545809	7.737333	8.946372	8.121735	6.898231	8.196874	8.623083	7.808497	8.32524	9.063181	8.736562	5.363284	4.886442	6.229924	6.228254	5.964278	5.244677	6.778134	6.220299	5.868469	6.332436	7.146123	3.935173	5.591758	6.778993	5.818338	4.881414	5.23552	5.801856	6.145105	6.49225	5.711234	6.18348	5.349391	5.886103	6.129747	6.122104	7.182286	6.581491
C11orf96	7.709768	9.849257	8.060232	7.169991	7.165769	9.904594	7.73819	8.587376	7.397791	7.231973	7.129448	7.788275	8.552532	10.417646	7.736134	8.305688	9.677067	10.210457	8.538832	8.162458	8.041578	7.458567	9.210953	7.433612	7.503676	9.255767	7.226568	7.673454	7.751648	7.650907	10.29033	6.992415	7.402408	7.646998	8.341072	9.510776	8.669314	8.189869	7.588537	7.956497	7.372791	8.990817	7.055815	9.486597	8.078392	7.475686	7.676817	9.936966	9.748337
CHN1	11.847194	10.186883	11.523906	12.199762	12.391336	11.474753	12.135502	12.088248	12.125953	12.26492	12.242811	12.060863	11.625283	11.199477	11.783066	11.638192	11.553066	11.613673	12.060961	12.446057	12.428349	11.81902	9.588475	12.064728	11.870652	11.757886	12.060795	12.190531	11.900992	12.01261	9.952286	12.022664	10.569421	11.88586	12.179072	11.593715	10.7809	10.791606	11.426837	12.036008	11.862818	11.375713	11.915327	11.99151	10.562757	11.701181	12.059951	12.204971	12.017995
AFF1	6.516936	6.312043	7.246402	6.920081	7.243986	7.370536	7.755011	7.041366	7.391655	7.460687	7.346877	6.964772	6.843887	6.794819	7.053549	6.554253	6.956326	7.201837	7.237553	6.39225	6.246764	7.745869	8.09094	7.561019	7.490539	7.601564	7.479547	7.242485	7.695629	7.688461	7.312087	7.230558	8.428147	7.213605	7.664436	7.957957	8.473178	7.885627	7.686867	7.817986	7.350565	7.739539	7.040031	7.402435	7.818991	7.277306	7.632827	7.104674	7.55006
PHYHD1	5.874928	5.868466	5.90444	6.14766	5.977328	6.025633	5.963854	5.558675	6.029983	5.989058	5.986696	5.924245	6.637641	6.826128	6.369076	7.275851	6.302867	6.251975	6.138029	5.717225	5.206818	6.368086	7.227688	5.95888	6.144524	6.086936	6.050941	5.723931	6.098495	6.3085	8.371878	6.604617	5.982297	6.860495	6.438271	6.565361	8.252658	6.454309	7.815825	6.830321	7.115305	7.596686	6.038803	5.509464	7.448772	6.480011	6.292352	6.391737	6.288513
SNCB	7.751163	8.797805	7.174333	7.515659	7.565337	6.905317	7.030437	7.302265	7.353589	7.501448	7.071329	8.676642	7.844253	6.700605	8.965743	9.4323	8.484452	8.329414	9.2924	10.517	10.87734	7.678991	5.794769	7.550691	7.586202	7.681511	7.380484	8.271622	7.863958	7.74523	5.567817	9.727251	6.269599	9.156891	10.342931	8.418161	6.903401	7.981798	9.151996	9.599228	9.551115	8.909909	8.566955	6.896342	6.237901	8.231123	8.032527	8.94717	9.265253
TM2D3	9.385175	8.018301	9.251107	10.016276	10.457075	9.387068	9.812317	10.203962	10.344974	10.185765	10.300229	9.754991	9.499838	9.624113	9.793384	9.637422	9.428472	9.553061	9.845149	10.370552	10.177475	9.76206	8.497051	9.790752	9.918478	9.623838	9.651236	9.846024	9.807369	9.92475	8.487762	10.055938	8.401503	9.763083	10.431651	9.177181	8.731075	8.94132	9.743136	9.754386	9.861942	9.781966	10.109057	10.272473	8.417774	9.83252	9.980394	10.103813	10.179888
PDCD2L	6.590743	5.153507	6.795593	7.625186	7.887321	7.283857	7.352764	7.241205	7.309014	7.399208	7.823316	6.703352	6.169285	6.244646	7.244696	7.307728	6.980628	7.218841	7.439085	7.858795	7.673196	7.523519	6.027054	7.233896	7.382562	7.058525	7.4481	7.581482	7.494253	7.482176	6.521064	7.880896	6.704858	7.371882	7.885123	6.793958	6.824177	6.436084	7.320078	7.290493	7.6643	7.320591	7.552283	7.776687	6.08467	7.321375	7.713452	7.816428	7.56184
GPRASP1	8.560269	7.402053	8.371254	9.072954	9.605079	8.298152	8.640959	9.237862	9.425242	9.467886	9.234283	8.002478	7.803586	7.52277	8.491054	8.436324	7.994956	8.278497	8.919862	8.935216	8.495954	9.207624	7.472653	8.896934	9.023666	8.563679	8.425388	9.202915	9.00435	9.088707	7.77694	9.195255	7.977611	8.625224	9.537779	8.142459	7.847138	8.158342	8.181143	9.187636	9.080353	8.435292	9.518838	10.178079	7.835706	8.714341	9.818877	9.880587	9.852041
DLD	7.077193	7.262206	7.422448	8.374715	9.57071	8.549362	8.735711	8.242468	9.501126	9.544665	9.441035	8.311946	8.135174	7.753233	9.037208	8.637308	8.66194	8.550554	9.089651	9.549798	8.692521	8.897489	7.881714	8.563613	8.756454	8.342903	8.238526	9.076688	8.5079	8.968271	8.745346	9.498492	8.395775	8.796064	9.609226	8.33785	8.581781	8.741601	8.606893	8.991938	9.039516	8.608403	9.098799	9.365274	8.388739	8.740997	8.956761	9.413131	9.317363
NDUFA1	10.150274	10.313434	9.321258	10.563973	10.96148	10.740698	11.037815	10.313434	10.761403	10.791135	11.17291	10.577901	10.742915	10.001686	10.710002	10.468542	10.671161	10.527588	10.999596	10.643154	10.814801	10.584326	10.282598	10.763693	10.707792	10.462081	10.259011	10.779136	10.617371	10.781398	10.378403	10.835488	10.315094	10.79797	11.101766	10.723686	10.077189	10.251816	10.997325	9.74829	10.906152	10.648392	10.793464	10.491852	10.499929	10.53149	10.529506	10.361443	10.46954
TEAD2	5.970996	7.422448	6.292296	5.908434	5.670614	6.654841	6.250711	6.158961	5.616316	5.739449	5.613083	7.341718	6.875477	7.002631	6.066334	6.433834	6.194092	6.405766	6.184661	5.780336	5.960188	6.774555	7.701763	6.352675	5.893544	6.391301	6.624002	6.020671	6.511663	6.642373	7.488744	5.895944	6.613854	6.093422	6.109481	6.681023	8.223052	6.506313	6.870969	5.984072	6.176277	6.728532	5.873431	5.768739	6.667692	6.383488	6.254157	6.128029	6.279845
RHPN2	7.903977	8.778197	8.372513	7.512813	7.596847	9.710821	7.508951	7.689455	8.632264	7.500358	8.710478	6.712481	7.314551	7.515761	8.2783	7.419935	8.841551	8.944272	7.12228	6.456901	5.578633	8.805527	9.540993	7.276458	6.966382	8.56038	7.302965	7.74023	8.276689	8.21305	10.457654	8.021054	9.435222	8.238378	7.190485	9.080205	8.325869	8.726149	9.767062	7.788291	7.895048	8.533474	7.835614	8.403174	10.094363	7.917575	8.144165	7.821006	7.719413
CSPG4	7.355664	8.611899	6.721753	6.222916	5.79476	6.818321	6.158438	6.836517	6.095136	5.787949	6.080482	5.598985	6.18015	6.594029	5.727997	5.826503	5.904893	6.088865	5.690623	5.800631	5.099496	5.93244	9.046323	5.963004	6.077349	6.361737	6.310109	6.445867	6.418242	6.249555	8.155763	5.828508	7.189817	6.077143	5.67464	6.17948	7.235113	6.9929	7.097826	6.183324	6.387589	6.491762	5.919886	6.257014	7.072276	6.085172	6.234573	5.797641	5.917965
HAGH	9.035183	8.044403	8.554188	9.360606	9.271248	8.190292	8.660285	9.536713	9.496399	9.384852	9.519405	8.785097	8.226472	8.749131	8.735108	9.104435	8.375088	8.206054	9.619407	9.871998	10.406486	8.921166	8.11862	8.916038	9.146442	8.925747	9.005985	9.725681	8.84996	9.421268	8.506426	9.187493	7.760666	8.8951	9.458601	8.186726	8.487645	8.022704	8.792451	8.796347	9.380161	8.826641	9.304004	9.443932	7.850412	8.760204	9.119739	10.017989	9.455525
RUSC1-AS1	6.093888	7.236492	6.323723	6.227485	6.172467	6.037176	6.547832	6.397745	6.447593	6.416765	6.440011	5.744094	5.96062	5.84171	5.836115	5.624537	5.95217	5.908683	5.88251	5.305422	6.029485	6.201584	6.487514	6.060064	6.766849	6.260043	6.534808	6.10804	6.198215	6.11782	5.957752	5.907663	7.288638	5.949865	5.834955	6.524932	6.030513	6.050389	6.174917	6.313755	6.412581	6.834384	5.85428	5.781126	6.209316	5.959427	6.325093	5.663735	6.107808
GAD2	7.484481	7.677124	7.365754	8.589382	8.783841	7.738508	7.319062	7.842785	8.888163	8.980439	8.208995	6.655705	6.974827	6.044509	7.375734	8.008287	6.651516	6.863193	7.631467	8.427751	8.03334	7.659312	5.793936	7.850516	8.359976	7.121712	7.064372	8.425447	7.608101	7.566936	5.823004	9.228343	6.48995	7.580086	8.959754	6.739597	6.207498	6.695063	7.206589	7.616466	7.911771	7.722172	8.513505	8.333538	6.352321	7.664055	7.771186	8.4163	8.898056
HDAC1	8.881675	9.838248	8.989716	7.987617	7.589317	8.710596	8.211934	8.237414	7.087425	7.331046	7.82264	8.713533	9.220225	9.724389	8.743803	8.584872	9.272623	9.002565	8.46382	7.726374	7.924355	7.737045	10.599405	7.657765	7.872608	8.195798	8.525506	7.553738	8.46382	7.852635	10.357336	7.630711	9.165752	8.566045	7.304499	8.968232	9.563965	9.221682	8.651632	8.16744	8.32149	9.278617	7.70829	7.362664	10.081554	8.372799	7.593752	7.503303	7.309493
PPP3R1	10.156612	7.802353	9.204049	9.781258	9.356858	8.796116	9.438742	10.039748	9.343388	9.466724	9.991216	8.807948	8.606587	8.213312	9.247656	9.13066	9.102818	8.713961	8.968345	8.423106	9.290729	8.98704	6.841315	9.464256	9.14431	9.360317	9.199948	9.64716	9.352288	9.75297	6.817473	8.859668	7.991364	8.828617	9.19224	8.759499	7.796694	8.188567	9.13066	9.239064	8.98612	9.219668	8.939094	9.481036	7.162486	9.077447	9.720422	9.006275	8.835573
MYOT	6.988317	7.452249	6.714177	5.492409	5.580256	6.294966	6.881908	7.192067	7.086889	6.229494	5.712051	5.694062	6.258863	7.955849	5.923588	6.516193	6.899158	6.925455	5.964548	5.262655	4.950358	6.555258	8.700454	6.375444	6.729102	5.968241	7.382541	6.297941	6.39362	6.146017	7.451182	5.62028	7.526716	6.015201	5.332774	6.17721	6.505017	6.814872	6.450192	5.994369	6.499946	7.225407	6.031694	6.12741	6.78	6.864842	6.022521	6.144869	6.113576
LDB2	10.784094	8.496009	10.460958	11.011484	11.258903	10.154289	10.77512	10.793058	11.125008	11.255327	11.008552	10.737738	10.702403	9.959784	10.560842	10.687384	10.30802	10.326941	10.938715	11.539442	11.236574	10.847428	7.799544	10.996772	10.539226	10.632483	10.560842	11.179706	10.797996	10.690054	8.218	10.92407	8.173771	10.5907	11.172503	10.202437	8.515509	9.618438	10.161296	10.707929	10.750353	10.260316	10.947134	10.817032	8.611622	10.574497	10.825229	10.959277	11.273811
P2RX7	8.161827	7.956192	9.13329	8.019931	7.48953	8.027478	8.500278	8.642816	7.914797	7.827282	7.645004	8.444677	8.37107	10.191281	8.334818	7.972071	8.453893	8.299261	8.127092	7.971872	8.1217	8.230719	7.641066	8.860835	8.663697	8.224128	9.774629	7.441893	8.285592	8.333753	8.065842	7.544337	9.099899	7.708192	7.760922	8.624786	8.591314	7.87614	7.947332	8.490772	8.161229	8.707498	8.132959	7.61218	8.485278	8.669718	8.51692	8.295454	7.709438
RIMBP2	7.930133	6.778821	8.149665	9.04673	9.153405	8.897927	8.645794	8.672331	8.87752	9.102547	9.115547	8.254115	8.24426	6.915198	8.157343	8.47392	7.665332	7.855958	8.70176	9.562002	9.117652	8.725659	6.223999	8.787055	8.663951	8.605925	8.346798	8.759615	8.629831	8.518667	6.090262	9.24337	6.893973	8.484401	9.033624	8.239247	6.813988	7.42433	8.469325	8.933057	8.694722	8.001441	8.84236	9.393274	6.914157	8.465138	8.796015	8.954034	9.212488
NDRG1	11.365658	10.512888	11.382522	9.38916	8.858455	10.53941	10.507756	10.580285	10.023578	9.32306	9.596679	9.542779	9.728431	11.969772	10.424089	10.232645	11.111022	11.061477	10.149211	8.960402	9.275633	10.192607	11.934504	10.204576	10.794182	10.314473	10.660914	10.002297	9.927536	10.105628	11.997758	9.170933	10.963697	10.362569	9.087556	10.91279	10.016266	11.47372	10.348075	10.249097	9.847167	11.077551	10.025177	9.764994	11.111022	10.578356	9.849663	9.549668	9.922098
EFHD1	10.49031	10.349953	11.411983	9.166396	9.349069	10.383426	11.164024	10.674381	10.438813	9.497234	9.417308	10.94932	10.041368	12.387924	10.788106	10.599723	11.071863	11.051889	10.717873	9.250183	9.462456	10.712043	11.261123	10.62776	11.075346	10.200818	11.724543	9.944939	10.225269	10.438813	11.407643	9.640643	10.991579	10.319177	9.182782	10.234153	11.898378	11.022038	10.492872	11.075346	10.805196	11.364466	9.644088	8.857338	11.042528	11.182782	10.045432	9.838167	9.923884
PGRMC1	10.254157	8.643957	9.940705	11.019943	11.013106	10.414155	10.642571	11.072953	11.247991	11.216345	11.404991	10.229481	9.92255	10.073398	10.65274	10.313936	10.369703	10.301332	10.396147	11.067781	10.746521	10.78976	9.325198	10.590897	10.779218	10.740738	10.54825	11.062349	10.70994	11.013106	9.314463	10.710603	8.904332	10.56133	11.026828	10.086985	9.893381	9.943775	10.447377	11.04366	10.750543	10.519989	10.948364	11.021536	9.14241	10.695705	10.916559	10.68072	11.002982
NFKBIZ	7.605697	10.176835	8.38784	6.931913	6.653226	8.000267	7.532915	6.965531	7.078317	7.068105	6.547703	7.570659	7.522843	7.629121	6.960223	7.035664	7.542279	8.324761	7.02056	5.799861	5.866584	7.441246	9.05168	7.371823	6.654124	8.127536	7.412804	6.396509	7.282804	7.022892	8.486396	7.229985	7.718956	7.290855	7.229695	8.50281	7.855387	7.703616	7.321261	7.484644	6.605005	7.621212	6.743195	7.786928	8.764357	7.518358	7.03472	7.514673	7.660584
KIAA1755	6.345795	5.876002	7.059985	5.633368	5.175262	6.336357	5.760063	6.109193	5.372463	5.35693	5.081997	5.486906	5.546363	6.192067	5.880236	5.593554	5.730902	5.802691	5.627527	4.855225	5.358123	6.233702	7.023389	4.999234	6.299125	5.478714	6.28182	5.686765	5.516405	5.83069	6.041002	5.360549	6.918509	5.966689	4.986007	6.548325	6.74672	6.159216	5.952844	6.465897	5.919961	5.640505	5.262369	6.023817	7.603712	6.419502	5.668147	5.119273	5.388975
RHBDF1	7.432455	8.21884	7.328817	6.529876	6.480963	7.814454	6.7736	7.081201	6.468632	6.045701	6.901858	6.767328	7.176496	7.429094	6.909741	6.623863	7.202186	6.989456	6.541721	6.036524	6.682599	6.422676	9.078792	6.427271	6.303391	6.616768	6.82892	6.392984	6.704839	6.492403	8.235938	6.627746	8.152784	7.272052	6.342924	6.841935	8.013326	7.913768	7.864391	5.936299	6.700093	7.540075	6.009673	7.860877	7.767077	6.684636	6.720283	6.109314	6.33753
YJEFN3	7.051068	7.564447	7.32301	7.708266	7.467188	6.788741	7.295371	6.850433	7.247523	7.781869	7.60037	7.783694	6.941371	6.727505	7.606331	9.171354	7.218061	7.434104	7.907471	9.421236	8.207989	8.393451	5.447723	8.357743	7.901677	8.047687	7.781547	7.832797	7.641255	7.630318	6.01056	9.837949	6.22549	8.50609	9.259172	9.04852	8.499805	7.445347	9.611117	9.244366	9.155329	8.429682	8.656022	6.21239	7.046715	7.569781	8.439082	7.839958	8.619509
AMOTL2	8.069424	9.013298	7.797352	7.676428	7.136192	7.609691	6.82527	7.687263	7.116523	7.1169	7.31373	6.982875	6.604707	6.79362	6.817212	6.585218	6.615525	6.921869	7.087375	6.531469	6.418939	7.542814	8.528158	7.35573	7.44715	7.827752	7.252844	7.656685	7.652572	7.260903	6.970605	7.434771	8.699983	7.328811	7.131631	7.479227	7.396798	7.740751	7.554698	7.012185	7.498886	7.076707	7.634576	8.210695	8.012219	7.767299	7.526557	7.27792	7.305026
SLC22A3	6.138493	6.392458	6.886413	6.731605	6.28753	7.290923	7.101207	7.063292	6.959	7.23992	6.414749	6.704258	6.619116	6.779263	6.661396	6.79594	6.489252	6.790499	7.089524	6.200394	6.131167	6.584561	7.669383	6.98864	7.34619	7.373325	7.790021	6.884372	7.097729	7.428938	7.736929	7.580111	6.880729	6.974185	6.575336	6.370285	6.548774	6.281579	7.306344	6.627219	6.801067	7.158358	6.821591	7.550903	7.641706	6.864617	6.362944	6.595239	6.749812
VASN	7.788139	9.697194	9.069495	7.334199	7.088017	8.742464	7.313008	7.29743	7.439883	6.786801	7.312165	7.803751	8.437244	8.737938	6.878267	7.700199	8.961431	9.384139	7.454613	6.514337	7.312809	8.432775	9.304034	7.204011	7.026333	8.365046	7.444498	7.249463	7.770529	7.362487	8.9206	6.946115	8.415793	7.60268	7.840024	9.011271	7.64046	8.06763	8.089062	7.432009	7.200235	7.625973	7.659067	8.52787	8.868334	7.653213	7.830358	8.756825	8.660204
NES	6.46913	8.689487	6.846736	6.339054	6.166656	6.852194	6.287903	6.144972	5.799651	6.190727	5.995065	6.721705	6.788994	7.268093	7.167049	6.498133	6.931443	6.701852	6.48812	6.265534	6.744638	6.479305	9.049318	6.406983	6.374035	6.236529	6.902427	6.512098	6.305687	6.506319	7.986863	6.519926	6.943767	6.703697	6.613903	7.054223	8.025872	7.873733	7.058072	7.412166	6.438911	7.092443	6.321773	5.965742	7.492367	6.788407	6.541559	6.248816	5.987827
APLNR	7.250787	7.362688	8.600597	7.327678	7.50138	7.914851	6.76499	6.886948	6.63938	6.166165	7.600813	7.591328	4.953669	6.314794	7.386963	6.640661	8.382833	8.247942	6.748032	7.425941	6.733558	8.301093	8.616192	6.225584	6.509046	7.221875	5.918689	5.962433	7.709708	7.472651	9.643705	7.404791	6.212562	7.070982	6.917984	6.144472	6.484763	8.024385	9.024679	6.767166	7.253044	7.689256	6.285215	7.972611	7.496015	8.803002	7.789289	5.689692	7.136688
SRD5A1	7.981713	5.864412	7.378523	8.419073	8.516155	7.17348	8.038328	8.482304	8.221409	8.342295	8.563579	6.63348	6.668477	6.473666	7.480448	7.243842	6.955948	6.941373	7.857216	8.228836	7.808404	7.862924	5.738431	8.031782	7.938946	7.91659	7.650193	8.653129	7.846621	7.928963	6.752951	8.272335	6.635925	8.167491	8.588056	7.84933	6.487741	7.267297	7.644837	8.108172	8.017554	7.436418	8.451578	7.737776	6.534228	7.729521	8.175408	8.199256	8.277214
THBS2	8.20972	6.727489	8.540765	7.560896	7.673881	8.904819	8.132707	8.425709	8.215338	8.02691	7.165196	6.866117	6.628366	9.265323	7.999074	6.838898	8.674913	9.133781	7.349834	6.96659	7.010927	7.552892	7.690895	7.084349	8.499346	7.794586	8.864998	7.26754	7.263427	8.124077	8.120681	7.203142	7.45164	7.048604	7.296292	7.767224	7.995841	7.859213	7.379852	7.536738	7.357806	7.235626	7.103082	8.184788	8.068513	8.573916	8.499346	7.425964	7.764711
ZNF395	6.962804	7.397435	7.816975	7.120079	7.09601	8.349778	7.963503	7.045911	7.317481	7.427424	7.215408	7.071244	7.809742	7.753568	7.203041	7.619947	7.795057	8.083476	7.325318	6.594264	7.079642	7.848242	8.99535	7.997908	7.459206	8.072825	7.930413	6.94354	7.908856	7.494079	8.793983	7.192896	8.136829	7.889834	7.560082	8.605826	9.679508	8.274138	7.99175	8.068856	7.610939	8.303363	7.320779	8.804669	8.458775	7.47619	7.531419	7.185052	7.775641
NEK8	7.391095	7.883845	7.273669	6.849433	6.462613	6.756864	6.564461	6.728232	6.542868	6.504172	6.6714	6.341292	6.126628	6.268806	6.296793	6.194554	6.224192	6.239626	6.113191	5.85585	6.006089	6.325107	6.921078	6.321943	6.321651	6.494832	6.338564	6.293641	6.377642	6.436971	6.478624	6.015196	6.929181	6.122309	6.017323	6.287127	6.097206	6.041432	6.145841	6.09061	6.188476	6.03953	6.124857	6.091012	6.630203	6.327363	6.308854	6.136169	6.168828
RPL23AP32	9.295704	7.192286	8.956328	8.816119	7.64502	8.574916	7.949346	8.262252	7.753247	7.686807	8.212358	8.186174	7.902706	8.756957	8.717071	7.55156	8.196353	8.318442	7.947551	7.062053	7.404041	7.990825	7.82111	7.610487	8.038136	8.641503	8.492994	7.585072	8.197504	8.172857	7.242077	6.830444	8.54997	8.305616	6.813262	7.980318	8.272163	8.742868	7.826793	8.184739	8.090476	7.953627	8.043095	7.999704	8.291437	8.348705	7.889642	7.589076	7.328904
RDH5	7.638049	7.141224	7.082128	6.03207	5.693618	6.323333	6.050832	6.786353	5.642779	5.561879	5.398226	5.583219	5.511831	6.446338	5.49588	5.582554	5.990484	5.854023	5.61208	5.657371	6.870545	5.657779	8.274325	5.499573	5.816365	5.896067	6.107274	5.955251	6.2839	5.524961	6.851467	5.313366	6.269797	5.539117	5.231596	5.353669	5.473551	6.412608	5.955552	5.551098	5.725381	6.199501	5.569885	5.8742	6.331077	6.280009	5.626904	5.49573	5.155316
TNFRSF1B	7.710136	7.842163	6.74341	6.239295	5.970591	7.822441	6.487995	7.133848	6.011464	5.782864	5.93994	6.120445	7.071363	7.588967	6.378336	6.351122	6.934396	6.630668	6.559542	5.510057	5.911216	6.877989	9.191451	6.534105	6.021419	7.472146	6.611188	5.797301	7.044453	6.915532	9.19697	6.580822	6.868037	6.577244	6.781129	7.793317	7.022497	7.243011	6.381561	5.978739	5.923926	7.658815	6.134958	7.360759	8.099858	6.478009	6.312164	6.589728	6.450023
NDUFA4	11.592991	11.47588	11.65308	12.425412	12.892623	12.334945	12.700779	12.156932	12.659894	12.659894	13.014495	12.416516	12.045781	11.501516	12.318881	12.6896	12.197103	12.228212	12.416516	12.723138	12.680186	12.453142	11.195249	12.567873	12.670395	12.29442	12.343572	12.789728	12.76776	12.59755	11.948032	12.988588	11.879939	12.4616	13.066756	12.310223	12.18061	11.832825	12.711866	12.711866	12.86963	12.628103	12.963765	12.6896	12.045781	12.846528	12.670395	12.988588	12.976195
TAP1	7.64177	8.212335	8.154152	6.802166	6.485711	9.577099	7.276516	7.82733	7.120792	6.843992	8.633535	7.513321	7.427172	8.033916	7.201595	7.314921	7.620978	7.791282	7.033681	5.697398	6.242723	8.207388	9.534397	7.39086	6.924987	7.868561	7.233539	7.186439	7.38349	7.397761	10.04375	6.891908	8.42311	7.511882	7.036749	11.515629	9.507429	8.524665	7.730618	7.57675	7.286566	7.713647	6.828527	7.210226	8.858961	7.708997	7.245034	7.432672	7.786808
FHOD3	7.397324	5.892031	7.153003	8.770333	9.239899	7.741297	7.994484	8.244277	8.410186	8.472717	8.893902	8.001928	7.805151	6.593204	8.668381	8.540407	8.043894	8.113251	8.303653	10.069594	9.484676	8.235021	6.210637	8.069329	7.926869	8.305891	8.457647	8.838581	8.216791	8.271231	6.049062	9.541378	6.943444	8.576658	9.666915	7.519626	7.464105	7.341535	8.447203	8.582197	8.825576	7.50789	9.512592	8.476436	7.120712	8.268508	8.660764	9.183542	8.991853
FAM43A	7.34983	9.162064	8.880712	6.995392	6.352056	7.701002	7.655404	6.957444	7.31421	7.195974	6.185525	7.340421	7.235463	6.995392	6.067948	5.939156	6.144208	6.969367	6.795272	5.552072	5.509209	6.80226	8.160488	7.366426	6.80959	6.934734	7.138845	7.25656	6.539923	6.534258	6.548133	5.772285	6.487662	6.429759	6.00128	7.239144	6.247677	5.887166	5.870083	6.46737	6.543936	6.242135	6.486799	7.193701	6.853591	6.599053	6.469245	6.650152	6.302972
TLR5	6.544274	6.374411	6.14533	5.814478	5.484994	5.212721	5.749973	5.731682	5.116431	5.296491	5.155522	5.608039	6.232926	6.191498	5.584413	5.563282	5.012064	5.355198	5.437226	4.8574	4.912441	5.924605	7.583976	6.857763	5.836951	6.503187	6.929973	5.345746	6.45662	6.328471	7.8046	5.715746	7.311691	5.796096	6.703262	7.239977	6.155279	6.387957	6.157883	5.969253	5.546193	6.678168	6.039425	5.89509	7.652365	5.818185	5.498235	6.03246	6.431345
MPND	6.335801	6.801513	5.997338	6.277869	6.105148	6.622913	5.990452	6.137319	6.070809	6.584477	6.389625	7.44854	8.412152	8.335454	7.381478	8.441814	8.551287	8.049774	8.052098	8.429365	9.264427	6.168454	6.879344	5.819308	5.896777	6.577327	5.882682	6.64329	6.049126	6.751813	7.402148	7.710023	5.935713	6.572776	7.095569	6.463125	6.957699	7.449564	7.465275	7.297899	7.268974	7.498021	6.486752	5.701045	7.846983	6.129535	6.64329	6.654876	6.831256
VGF	9.271724	9.104766	9.222754	10.12169	10.449248	10.340998	8.982426	10.062636	10.245814	10.55332	10.192437	8.857815	9.447214	8.249871	9.30728	9.379392	8.464898	8.898077	7.665814	10.114386	8.538089	9.688984	7.540292	10.130334	8.541243	9.247379	9.338491	10.463117	8.834416	9.91966	6.775765	9.97846	7.270765	10.103364	9.47415	9.409893	8.484108	8.973394	8.837639	8.915006	9.826736	8.137949	9.96306	9.68037	7.821839	8.455657	9.068853	8.427551	9.494002
IGF2BP2	7.575119	8.097944	8.034827	6.363182	6.09604	7.397625	6.773382	6.367385	6.553663	6.197828	6.069106	7.072114	6.982266	7.620691	6.279842	6.513225	5.963018	6.950986	6.874035	5.990884	5.652908	6.624324	6.816981	6.430625	6.103753	6.669433	6.734043	5.568341	6.673053	6.179623	7.427536	6.087085	6.876951	6.685074	5.942136	7.372058	7.39623	6.797848	6.925239	6.497026	6.657365	7.186904	6.421329	6.422557	7.49478	6.562968	6.486923	6.493152	6.438114
TNFRSF1A	7.516608	8.961971	9.049196	6.675838	6.16223	8.553134	7.146451	7.034154	6.58025	6.212381	6.405071	7.901642	8.582974	8.465819	7.298522	7.621064	8.436792	8.70566	7.593578	6.060304	7.1763	7.925088	9.499288	7.132818	6.74437	8.010379	7.312832	6.019862	8.081047	7.359991	10.554758	7.048283	7.488467	7.152554	7.289674	10.210556	8.508939	7.673314	8.526883	7.743279	6.529382	8.085388	6.885569	7.096056	9.728907	7.454332	7.102736	7.666053	7.575481
SLC6A16	6.678441	7.39951	6.344196	6.688252	5.863347	5.911242	6.235849	5.956457	5.618178	5.830253	6.034008	5.770193	5.750866	5.769066	5.785982	5.864731	5.663955	5.757118	5.48168	5.289134	5.744458	6.276906	6.747311	6.048436	5.999397	6.46353	6.123347	5.992701	6.106388	6.108563	6.374253	5.834149	7.050574	6.245988	6.099899	5.677568	7.037655	6.334829	6.342909	6.009028	6.318592	6.104627	6.298793	5.848151	5.951477	5.935672	6.189469	5.66605	5.69966
YARS2	6.882414	5.842232	7.192093	7.75399	8.425836	7.392967	8.34285	7.393943	8.224236	8.166653	7.864357	7.864705	7.242713	6.907526	7.707701	7.581653	7.318506	7.616548	8.072772	7.832765	8.043726	8.234155	6.905004	8.497698	8.248204	8.268001	7.980956	8.341154	8.078967	8.198313	7.127696	7.915451	7.474762	7.905995	8.062774	7.562636	7.077224	7.067732	7.493133	7.963504	7.785409	7.234009	8.570508	7.733639	7.43529	7.887944	8.495552	8.29884	8.072374
PNMA2	11.318632	9.236664	10.939968	12.006816	12.482505	11.111571	11.69979	11.811472	12.258625	12.392967	12.070875	11.447301	11.415883	10.381774	11.426261	11.686574	11.159858	11.382405	11.895265	12.454632	12.208008	11.755986	9.161501	11.884225	11.956827	11.546656	11.503283	12.12852	11.735214	11.620657	9.327171	12.028581	10.063324	11.572626	12.322088	11.140519	9.456478	10.633162	11.321008	11.78006	11.965094	11.498478	11.910092	12.26927	9.5873	11.815001	12.070875	12.376584	12.274487
SCARNA17	6.161387	6.228527	6.355835	5.449854	5.719494	6.818441	6.362446	6.206002	4.807389	6.50534	5.777692	5.523446	6.358791	5.805896	5.934306	6.206924	6.61397	6.272538	6.589622	5.67489	6.300074	5.854887	6.98228	5.259792	5.15397	5.550665	5.20402	5.774355	5.250362	6.527738	5.634746	5.758494	6.221365	6.095328	5.429067	5.986391	6.501611	6.815654	6.317492	6.68361	6.147613	6.087795	6.551205	4.446008	5.891662	5.312247	6.520522	5.633782	6.157869
CGN	7.32262	6.760612	8.512696	6.622719	5.743734	6.286733	6.564604	6.94795	6.024183	5.650748	5.721028	6.10326	5.932693	7.387151	5.472317	5.891983	6.27955	6.727212	5.334307	4.655268	4.503363	6.093206	6.107973	6.075556	6.293655	6.225296	7.016864	5.568299	5.909263	5.800475	5.75017	5.027831	6.897532	5.53157	5.235692	6.359893	6.207861	5.971504	5.476628	5.736583	5.755993	5.485244	5.661345	5.8097	5.905442	6.096634	5.888991	5.648646	5.596
SYMPK	7.875538	7.886603	7.425366	6.821618	6.304502	6.872414	6.545839	7.345285	6.572149	6.451064	6.608591	7.77158	7.62242	7.609123	7.404993	7.356492	7.209102	7.153289	7.443262	6.461373	6.570642	6.648666	6.851391	6.629712	6.280264	6.9054	7.174323	7.301025	6.7056	6.73621	7.626414	7.129882	6.682584	7.36832	6.902925	7.542685	7.679355	7.655384	7.299081	7.61946	7.151453	7.549849	6.843768	6.183314	8.200188	7.088613	6.546399	6.720033	6.659797
ECHDC2	9.579489	8.835715	9.310228	8.970457	8.335396	8.9625	8.786035	8.99813	8.26054	8.475202	8.677932	8.112345	8.952293	9.581072	9.11841	8.970457	9.262109	8.781721	8.793378	7.748973	8.008165	8.770804	10.020596	8.457002	8.499879	8.856	8.390447	7.99866	8.633045	9.133366	9.639842	8.385372	9.11841	9.009931	8.152974	8.314781	9.321242	9.731219	8.762283	8.831017	9.050503	9.254498	8.281818	8.701524	9.509843	8.929663	8.357922	8.17656	8.386205
TXN	8.148472	8.396658	7.96996	9.493405	10.052399	9.366235	9.538337	9.257582	9.917117	10.021724	10.138759	9.355411	8.975897	8.896464	9.332727	9.494005	9.523321	9.414608	9.478809	9.869041	9.676229	9.786129	8.978961	9.49602	9.560148	9.544966	9.406681	9.873666	9.665562	9.660109	9.733033	9.97556	8.98083	9.622377	9.935738	9.649841	9.52256	9.400767	9.92646	9.520482	9.944631	9.721322	9.879014	9.773733	9.208557	9.663494	9.872791	9.769364	9.763783
ATP5F1	8.50788	8.457397	8.597071	9.411574	10.502893	9.909167	10.129218	9.404834	10.23019	10.254839	10.160545	9.600671	9.373742	9.349178	10.307089	9.702666	9.914376	9.9753	10.004407	10.467045	10.162491	9.989549	9.44933	9.903534	9.943003	9.898498	9.616663	10.207515	10.05807	10.39932	9.941651	10.248476	9.982434	10.075579	10.465928	9.63723	9.604665	9.981185	10.020183	10.158926	9.949187	9.878033	10.111533	10.124398	9.835446	10.097551	10.156371	10.387065	10.321345
ENDOG	7.403336	7.627509	8.194468	7.971938	8.528607	6.83666	7.743339	8.000028	7.367792	8.335541	7.400476	8.235812	7.683786	7.246533	6.881552	8.596219	6.616805	7.043453	9.310989	8.631717	7.829399	8.228198	6.839225	7.539708	8.092894	6.857236	7.859434	8.412991	7.257022	8.065064	8.054073	8.488539	7.122871	7.956189	8.248425	7.320416	10.119401	7.080023	8.746364	9.030133	7.544646	7.512337	7.975793	7.624837	7.897845	7.308177	8.05098	9.222035	8.321959
IFITM1	8.390341	8.739921	9.648205	7.809017	7.497148	9.250314	8.004191	7.994536	8.093517	7.175225	9.867036	8.467062	8.283927	8.94579	8.330545	8.433235	8.97807	8.674122	8.480272	7.118027	7.239358	9.378165	11.109902	8.580119	7.972819	9.565488	8.280155	8.034264	8.863736	8.582782	10.763571	7.260923	8.359358	7.966774	7.608329	9.459428	8.665502	8.990705	7.950505	8.334426	7.89944	9.464168	7.483598	7.382595	9.996179	8.860411	7.81519	8.299982	7.798765
PTTG1IP	9.555994	9.318917	9.852367	9.379321	9.284836	10.60845	9.958372	9.407276	9.613099	9.379635	9.448019	9.690522	9.668262	10.473737	10.555112	10.056741	10.58493	10.469339	10.171687	9.214443	9.305362	10.194838	11.245484	9.945775	9.893208	10.190012	9.786092	9.313891	10.275788	9.824372	11.213284	9.687773	10.851833	10.21122	9.678835	10.375785	10.924933	10.635203	10.485774	10.041142	10.126115	10.718399	9.409903	9.858855	10.94868	10.161586	9.746277	9.525232	9.512137
GOLIM4	8.285437	9.708784	8.005759	8.206417	8.269121	7.986076	9.540172	7.209508	7.29904	9.304962	7.418461	7.26785	7.592225	7.345328	7.483602	7.548449	8.869988	8.552678	8.206434	6.748071	7.239925	9.815342	9.769362	7.465055	7.541111	7.23968	7.744687	7.385756	7.678548	8.304085	10.362166	7.635584	8.171634	7.536224	7.225231	7.99963	7.977415	8.313819	7.610652	7.434059	8.493608	7.722713	7.967662	7.399353	8.937782	7.923143	7.257666	7.215142	7.323492
RASSF4	7.781095	7.653655	7.32532	6.897873	6.891363	7.251221	7.23214	7.617036	7.310018	6.945044	6.836904	6.380204	6.487249	7.025542	6.719655	7.483265	6.600931	6.917958	6.826632	5.917181	6.173597	7.397099	7.934028	6.814152	7.185539	7.269015	6.805428	7.071325	7.383905	7.232001	8.20609	7.050877	7.627276	7.140021	6.89881	6.716282	7.590419	7.185726	8.348138	7.829777	7.334613	7.438849	6.958258	6.982966	7.686358	7.174425	7.062108	7.048948	7.107371
NFKB1	7.412374	8.430165	8.5189	6.985488	7.017817	8.69246	7.516263	7.336463	7.293525	7.089385	6.891239	8.320574	8.193842	8.27549	7.494387	6.998891	7.731592	8.00767	7.438113	6.355378	7.059042	7.448326	8.457889	7.365877	7.168779	7.508134	8.002479	6.912918	7.512094	7.070519	8.150104	6.657723	8.498477	7.37399	6.643737	8.738165	7.686351	7.839779	7.412816	6.743511	6.764608	7.099174	6.811097	7.426853	8.270489	7.318625	6.810759	7.001666	6.385088
IER3	7.948627	7.667892	7.375876	7.530125	7.015692	8.582238	7.030253	6.950927	7.003103	7.058611	7.059596	7.243144	6.942913	7.367214	7.372774	7.245398	7.318641	6.93408	7.770527	6.999838	7.441287	7.574164	8.671529	7.405587	7.589764	8.410751	7.533771	7.261678	7.833452	7.596817	8.642265	7.367214	6.764407	7.375232	7.178961	8.290962	8.928822	8.972489	6.942097	7.12035	7.029273	7.657661	7.24417	8.646968	8.644258	7.355403	7.235302	7.541672	7.481063
PRDX6	10.907396	10.611818	10.626721	9.726893	10.282167	10.680676	10.703167	9.367635	9.832877	9.999611	10.541514	9.644632	10.46628	10.680676	10.965178	10.494923	11.045139	10.914155	10.549942	9.696241	9.616307	10.072207	11.31663	10.271383	10.587209	10.785394	10.191934	10.364665	10.673875	10.275007	11.192508	10.167332	11.800564	11.339447	9.418886	10.449998	10.441758	11.383622	11.191141	10.907396	10.480706	10.75801	10.048958	10.107958	11.591677	10.414253	10.139817	9.730918	9.938363
FAM129B	6.93432	8.644979	7.27203	6.679752	6.441405	7.155679	6.739647	6.453412	6.465911	6.477861	6.725199	6.825063	7.188211	7.242963	6.603815	6.856196	6.74848	6.728229	6.600653	6.382826	6.048185	6.733436	8.543013	6.714799	6.443373	6.792691	6.795107	6.493954	6.707556	6.5167	7.774269	6.423934	7.351037	6.660947	6.521359	7.379916	7.207981	7.21678	7.467773	6.714162	6.489134	7.037224	6.501302	6.778628	7.792243	6.607561	6.608424	6.36772	6.207207
EPHA4	8.887261	7.318803	9.007146	9.959354	10.525993	8.967971	10.007084	9.923542	10.405108	10.551999	10.052383	9.422417	9.25175	8.38607	9.224641	9.501177	8.629645	8.799577	9.898055	10.833479	10.718754	10.092574	7.813143	10.237327	10.138652	9.507448	9.296522	10.027544	9.797622	9.667682	7.173821	9.885706	8.239516	9.49534	10.42257	8.932275	8.335517	8.469247	9.370747	9.750044	9.657402	8.766181	9.97215	10.457297	8.052412	9.484915	9.947061	10.402563	10.450883
PCDH7	7.290608	6.543893	7.375794	7.723646	8.060938	7.525251	8.059863	7.489839	7.893155	8.071828	7.820277	8.647887	8.371694	7.902493	8.359992	8.658175	8.435592	8.156435	8.412821	9.076328	8.838895	8.152318	6.989401	8.105962	8.22514	8.072111	7.852479	8.257404	8.224158	7.950727	7.106858	9.087578	7.201712	8.540152	9.281622	8.069046	7.903949	7.99414	8.443041	8.529534	8.688496	8.33577	8.759371	7.553915	7.552562	8.486283	8.196825	8.933826	9.008423
SLITRK1	8.264195	7.247324	8.039165	8.53308	8.729809	7.600617	8.439127	8.431839	8.660165	8.673534	8.719958	8.804715	8.593327	8.720407	8.905816	8.906214	8.829065	8.82274	9.023766	9.7181	9.547089	8.400111	6.77526	8.612469	8.677771	8.598431	8.384736	8.622664	8.399114	8.463475	7.056006	8.750573	7.148274	8.449859	8.939447	7.780545	7.140553	7.755954	7.998825	8.609813	8.334751	7.956806	8.982193	7.773083	7.492168	8.6164	8.905523	9.137651	9.04113
CSRP1	10.265266	10.97361	10.254498	9.831346	9.073501	10.012845	9.603748	10.00484	9.506132	9.256616	9.421228	11.675431	11.625218	11.950704	11.123979	11.179634	11.418763	11.08135	10.830568	9.711915	9.7638	10.319014	11.397603	10.089487	10.431721	10.339919	11.03008	10.113634	10.282232	10.386622	11.761176	10.544676	11.39543	11.254995	10.380749	10.5993	12.685893	11.619855	11.635358	11.228505	10.938388	11.274073	9.839497	8.961723	11.477861	10.633926	10.073981	10.100084	10.152213
ATP5A1	10.616348	10.306862	10.734914	11.67373	12.604343	11.602632	12.230902	11.657917	12.652867	12.77428	12.290582	11.813482	11.451552	11.1787	12.03508	11.883699	11.870716	11.729405	12.296952	12.576097	12.752352	12.072294	11.120867	12.001306	11.964424	11.665607	11.553351	12.319101	11.888218	12.176439	11.346428	12.319101	11.543269	11.870716	12.646134	11.346428	11.883699	11.563907	11.748519	12.220124	12.063061	11.707357	12.214576	12.241602	11.272583	11.94609	11.95983	12.556244	12.604343
PPP3CB	11.208853	9.79423	10.767867	11.527089	12.013994	10.31242	11.444466	11.664226	11.848888	11.760165	11.621361	10.94836	10.402086	9.906487	10.692194	10.964348	10.456836	10.545181	11.254459	11.794072	11.623612	11.207138	9.228556	11.406519	11.461371	11.117766	11.190345	11.691489	11.190345	11.475039	9.211722	11.492026	9.720945	10.774837	11.636223	10.611205	9.985846	9.827403	10.87545	11.413677	11.334749	10.492674	11.363059	11.544614	9.527934	11.021423	11.385514	11.750575	11.775927
KRT222	8.544237	7.674834	8.194051	8.671808	8.930143	7.918958	8.379516	8.451032	8.940968	8.952513	8.778565	8.29467	8.043482	7.673143	8.151339	8.499212	7.863056	7.922228	8.416041	8.803467	8.936906	8.358111	6.578183	8.734479	8.599833	8.457862	8.504069	9.189836	8.466413	8.711293	6.830984	8.971146	7.380173	8.273793	8.966263	7.940395	7.089649	7.473818	8.190108	8.628118	8.765725	8.039817	9.043117	8.589214	7.138815	8.558063	8.656359	8.95454	8.925773
GLRX	8.289615	6.826655	8.621177	9.2571	9.923306	9.650679	9.957879	9.446127	9.852261	10.057958	9.217987	9.554194	9.514589	8.459262	8.817534	9.408253	9.27112	9.969898	10.002904	9.090048	9.46919	9.363644	7.800127	10.001739	9.700669	9.287467	9.46175	9.833719	9.767411	9.733164	10.039403	9.166424	7.590222	9.266588	9.744583	10.432055	8.48649	8.416759	9.100468	9.901707	9.556943	9.079647	9.482963	9.158491	8.4291	9.625423	9.500491	10.036102	10.017497
DHCR24	9.230692	6.01918	8.330931	9.512959	9.718816	7.578464	9.069345	9.526258	8.870079	8.71628	9.052412	8.354301	7.218063	8.195383	7.963264	7.885061	7.410634	7.684284	8.410934	9.302292	8.752079	8.180054	6.239982	8.756761	8.677173	8.236983	9.053213	9.448629	8.212726	8.330486	7.002189	8.454965	7.262671	8.432744	8.405325	7.551813	6.729184	7.491627	7.374177	7.489423	8.384633	7.608077	8.748988	8.736532	6.162647	8.581571	8.7648	8.992965	9.059095
LPAR4	6.172521	5.248338	5.55914	5.415207	5.604909	5.899472	5.842394	5.497617	5.612604	5.437497	5.603958	5.083213	4.845129	5.22209	5.303324	5.111944	5.290374	5.215662	5.130359	4.915333	4.577163	5.884544	5.355667	5.680647	5.774473	5.611887	5.619702	5.365544	5.6775	5.488897	5.980498	5.113178	6.772704	5.393422	5.327499	5.413004	5.795413	5.565729	5.341864	5.669651	5.536781	5.357814	5.224456	6.129662	5.769898	5.882328	5.600946	5.784948	5.209679
KIAA1958	7.636024	8.946343	7.934258	7.107421	6.589222	7.173525	7.25129	7.409594	6.898096	6.581251	6.85322	7.774269	8.145253	8.508506	7.33189	7.717045	7.473296	7.530665	7.29445	7.635835	8.005505	6.912279	8.389346	7.031726	7.014298	7.101595	7.422584	6.701085	6.819096	6.800197	7.970229	6.995305	7.644271	6.980538	6.685393	7.146073	7.448246	7.530665	7.083402	6.580573	6.725894	6.833389	7.286197	6.829435	8.290022	7.210712	6.703348	6.665665	6.46905
INHBB	6.659806	8.379023	6.707477	6.259239	5.697343	6.192311	6.221939	6.031002	6.237029	6.138307	6.13289	6.710803	6.971488	6.595112	6.254442	6.546768	6.408441	6.679706	6.095665	5.720411	5.47708	6.758926	8.290665	6.157365	6.135633	6.433316	6.638551	6.380945	6.53607	6.280135	8.464573	6.258632	7.617929	6.488256	6.070885	7.026564	8.273465	6.762344	6.865772	6.12311	6.646936	6.732773	6.146996	5.543418	8.369498	6.361436	6.274065	5.859266	5.479002
RAB3B	7.014731	8.835984	6.403908	7.102303	6.628783	6.209828	5.90927	6.590295	8.017169	6.326601	6.786528	7.081625	7.949663	6.869116	6.109839	7.129895	6.464136	6.594867	5.992732	7.210863	7.069828	5.809263	5.849315	6.143222	7.260319	6.339497	5.985335	8.083898	5.95239	5.621248	6.156294	6.994911	5.010196	6.371987	6.079123	5.946576	5.593363	5.007852	6.823276	6.884604	6.911303	6.540633	6.957743	5.921408	5.586619	6.673367	6.44869	6.815973	6.061456
ANGPT2	5.747933	6.524143	6.558699	5.690586	5.54414	6.430264	6.01383	5.321089	5.728187	5.720778	5.56952	7.459801	6.984823	5.94421	5.428253	5.88336	6.085826	6.302888	6.031047	5.246001	5.538246	6.222924	7.267027	6.192895	5.934628	6.87741	6.085631	5.378587	6.256977	5.760234	8.644827	5.483781	5.836517	5.79161	5.590214	6.185616	7.086033	6.051459	5.642727	5.750766	5.523222	7.166178	5.726299	5.782527	7.930181	5.903677	5.584964	6.081228	5.540522
SERTAD3	5.378206	5.887909	5.221929	5.319378	4.92756	5.674194	5.114618	5.997113	5.350692	5.112164	5.435795	5.160805	4.905028	5.398333	5.23637	4.877198	4.817132	5.308997	4.947853	4.47433	4.452922	5.174108	6.885799	5.201521	5.487273	5.657875	6.543386	5.124898	5.372231	5.032632	6.676864	5.282463	5.328923	5.133054	4.832761	5.485912	5.838944	5.331565	5.487741	5.265589	5.340225	5.955606	5.208244	5.922585	5.26186	5.348381	5.234347	5.348943	5.361994
ANKRD40	7.605577	8.725894	7.904348	7.20564	7.072941	7.4282	7.326233	7.455658	7.354839	7.208553	7.29096	7.685251	7.688595	7.947981	7.797596	7.372631	7.796116	7.764728	7.448902	7.294218	7.334757	7.407615	8.715775	7.48978	7.429791	7.523458	8.183783	7.870402	7.454466	7.346776	9.016949	7.824298	8.259793	8.046813	7.395345	8.397746	8.806233	8.733599	8.191523	7.782075	7.786746	8.45968	7.559345	7.22144	8.468924	7.86946	7.306892	7.50808	7.312068
SENP8	6.329777	4.207399	4.110227	5.508598	5.670857	5.061151	6.280217	5.594064	6.294865	6.504929	6.623893	5.334588	5.416203	5.293326	5.952512	5.3886	5.729289	5.892701	6.051979	5.811932	4.607342	6.277639	5.365689	6.621252	6.113363	6.078712	5.342493	6.473635	5.792366	6.025506	5.024586	5.708979	5.284363	5.990043	6.093292	6.339262	4.900328	5.384522	5.461986	6.154881	5.40636	5.583756	6.089271	5.818009	5.583892	6.18195	6.582092	6.034412	6.801874
NELL2	11.077888	8.623905	10.808948	12.154582	12.554793	11.078905	12.272762	12.164192	12.718879	12.523043	12.272762	11.737098	11.193944	10.295452	11.532827	11.65256	11.363652	11.413614	12.055623	12.699496	12.220667	12.2349	7.547076	12.31158	12.275083	11.963445	11.695252	12.400151	11.879056	12.206673	7.778916	12.12636	9.264873	11.602887	12.751104	10.844031	9.703662	10.107383	11.426695	12.216502	12.033962	11.05906	12.472693	12.353529	8.747537	11.924876	12.414847	12.68244	12.474708
RPP40	9.102059	6.76024	9.329822	9.42669	9.885578	8.654962	8.071998	8.173238	9.155155	9.187599	9.16813	7.4217	7.22096	7.017566	8.546088	8.0696	7.908308	8.218128	7.652539	8.133166	8.303004	9.017552	7.21104	8.835215	7.683061	8.996243	7.883861	9.321641	9.226976	8.57367	6.8214	8.605653	7.132007	7.627977	8.361879	8.314318	5.95419	8.015777	8.377757	8.237659	8.55715	7.922195	9.076373	8.029868	6.459129	8.334132	8.976816	7.834301	8.22928
PCLO	8.585167	6.995363	8.397935	9.124863	9.513554	8.569714	9.250185	9.27632	9.511982	9.183177	9.096467	9.088196	8.549701	8.08069	8.657998	8.810902	8.239639	8.560517	8.918916	9.555548	9.271606	8.903941	6.44335	9.651811	9.74355	9.316911	8.971431	9.43511	8.886101	9.282442	6.58298	9.107727	7.409029	8.745723	9.376173	8.60026	7.325155	7.903059	8.156578	9.152354	8.888863	8.126823	9.755333	9.12764	6.953365	9.155247	9.266958	9.455361	9.223839
PPCS	6.80716	5.407771	6.775266	7.957857	8.714447	7.774806	7.780162	7.385155	8.70307	8.704906	8.912954	7.302904	7.237586	6.785519	8.654833	8.284412	8.234504	8.144478	8.459489	8.487796	7.868036	8.235707	8.297279	7.809416	8.169113	7.774144	7.257504	8.398468	7.939897	8.457695	8.584258	8.691469	7.32466	8.174217	8.703187	7.444561	7.128096	8.607676	8.141398	7.946947	8.78593	8.795887	8.729776	8.548035	8.317328	8.566282	8.514798	8.950181	8.831532
SCG5	11.997558	10.187942	11.940664	12.709783	13.047448	11.631986	12.69601	12.588068	13.308963	13.112303	12.780426	11.993934	11.735118	11.375267	12.194078	12.093252	11.873249	11.769158	12.455346	12.780426	12.752211	12.261983	9.097751	12.555222	12.661864	12.316934	12.173401	12.836172	12.411104	12.549245	9.20416	12.588068	9.979282	12.097432	12.863904	11.401391	9.903165	10.78885	11.554728	12.194078	12.467411	11.713002	12.491789	12.780426	9.91516	12.332088	12.628246	12.640707	12.7235
PRR16	6.122368	7.422944	5.968693	6.231302	6.46651	6.55748	5.825329	6.003408	6.260139	6.271475	6.461916	8.559454	8.518344	8.235747	8.112723	8.320464	8.82462	8.090964	8.092564	8.640826	9.154518	5.747049	6.16355	5.940681	6.031772	6.039957	5.60705	6.060718	6.017709	5.949457	6.743479	6.522009	5.081523	6.014508	6.860647	5.804138	5.294403	6.174012	6.223268	5.709613	6.137598	5.762788	6.569211	6.484267	6.50045	6.044656	6.041453	6.201147	6.646548
RARS	8.336657	5.945166	7.293873	9.371177	9.042203	8.606842	8.466822	8.272291	9.28398	9.043385	9.069195	8.118553	7.788847	7.586411	8.481635	8.930958	8.637074	8.852727	8.689744	9.611345	10.221798	9.064076	9.006783	8.990183	8.302863	8.956018	7.010401	9.31777	8.878314	9.245512	8.641639	9.245512	5.389424	9.121368	9.071628	8.117454	8.250812	8.538142	8.483837	9.058778	8.879517	8.522214	9.113432	9.168043	7.477302	8.863698	9.071628	9.432678	8.180568
TFEB	6.783502	6.383903	6.495144	6.073438	6.350468	7.141682	6.599782	7.007511	6.625903	6.311363	6.034026	6.920575	5.975328	6.899608	6.633942	5.850644	6.579367	6.467912	6.138191	5.905543	6.236061	6.151065	6.393506	5.96902	6.918016	6.160361	6.8933	6.012629	5.675883	6.565966	6.472355	5.88225	6.424052	6.623173	6.298177	6.931871	8.423117	6.689933	6.173363	8.107466	6.443073	6.810384	6.509913	6.104805	6.567899	5.791155	6.17702	5.863566	6.233668
CCDC151	7.681982	8.308184	8.375349	6.873997	6.44102	6.55402	7.106266	6.611628	6.293821	6.337816	6.244727	7.822929	7.628342	7.314365	6.750666	6.840632	6.822758	6.98468	6.893872	5.921181	6.023524	6.873439	7.45055	7.419769	6.921711	6.783903	8.104439	7.056058	7.014259	6.656368	7.55183	6.672608	7.595904	7.514136	6.756861	8.353882	6.74414	7.178904	6.535094	6.933348	6.679008	6.519939	6.682494	5.833791	8.376669	7.034202	6.618641	6.941623	6.604182
CCDC125	7.015932	7.689851	7.175925	6.511154	5.92167	6.924493	6.153685	6.25314	6.286796	5.933658	6.043729	6.33845	6.53831	6.480971	6.175018	6.068903	5.828053	5.928242	5.79778	5.178004	5.529736	6.596503	7.683065	6.528948	6.731655	7.095981	6.86208	6.069037	6.373807	6.676732	6.103845	5.884071	7.79355	6.142816	5.629057	6.505192	6.766677	6.190914	6.102281	5.962623	5.793385	6.056337	6.52026	6.928265	7.10564	6.534837	7.056799	6.224082	6.13206
ZNF184	7.225955	7.606848	7.810507	8.137441	9.275197	7.635791	8.406327	7.987191	8.26165	9.114267	8.273627	8.675915	9.365558	8.831169	8.666683	9.36853	8.723914	8.531086	8.927775	10.495226	10.19032	8.272081	7.079134	8.886555	8.571374	8.227343	7.864366	8.003007	8.609554	8.251032	7.60287	8.770864	6.681996	7.666667	8.373115	7.853935	7.442045	7.292195	8.468902	8.597364	8.04419	7.855372	8.599336	10.113781	7.428127	8.043758	8.879383	8.578235	8.712812
FGFR3	10.063538	10.13897	9.970101	10.141481	9.274675	10.516036	8.765109	9.425543	8.791111	9.358216	10.109671	7.485478	8.610397	9.820361	9.922818	9.571579	10.009309	9.295387	8.595182	8.777643	8.611757	9.149281	11.023521	8.444311	8.941834	9.070716	8.280168	9.20041	9.387817	9.483404	10.313889	9.765411	10.386113	9.742618	9.297442	9.032305	8.721523	10.33642	10.108386	9.193648	9.984753	9.929609	9.125574	9.041076	10.435504	9.201904	9.233042	8.072728	8.880296
EXTL2	7.689093	6.529844	7.939511	8.190495	9.080925	8.105738	8.758623	8.206211	9.235663	9.141503	8.385991	8.093252	7.785116	7.404906	8.015872	8.165674	7.695396	7.741703	8.498622	8.533306	8.675078	8.584798	7.093794	8.997396	8.940579	8.41662	8.55544	9.198549	8.500122	8.448997	7.084061	8.764585	7.609564	8.313503	8.852795	7.691839	7.556658	7.696919	7.789841	8.211184	8.213678	7.916761	8.670134	8.722676	7.400551	8.334385	8.600489	9.400407	9.030512
LEF1	6.190831	7.297558	7.279817	6.202011	6.471315	6.953076	6.641336	6.522283	6.101512	6.403774	6.389853	6.802058	6.769078	6.401883	6.750565	6.228799	7.076558	7.029607	6.298047	5.701819	5.730145	6.695474	8.787672	6.764507	6.400418	7.176089	7.054077	6.457572	6.800847	6.463556	8.085949	6.058004	6.82145	6.410723	6.187954	7.445822	7.331099	7.401488	6.91211	6.541634	6.295164	6.83881	6.065372	6.20279	8.042614	6.339169	6.390593	6.021843	5.943466
PNMAL2	8.683618	6.157094	7.902439	9.332892	8.38306	7.730953	8.37838	8.475677	8.536697	8.521538	8.192144	9.069572	8.447059	8.043483	9.631123	9.484384	8.618667	9.183777	9.049999	8.962674	9.513187	8.771308	4.935695	9.167475	8.33368	8.875804	8.790715	9.533247	8.949086	8.903387	4.803977	9.15654	6.648285	9.530423	9.542447	8.36404	6.698588	8.065309	8.061724	8.608816	9.313891	7.732356	9.714017	7.533792	6.526743	8.969722	8.711005	9.64262	9.661476
COL11A1	7.108923	7.001677	6.968171	7.133084	6.833737	6.871899	7.230834	7.403916	7.017395	7.072253	6.867536	7.401903	6.60313	6.552878	6.188629	6.288516	6.160968	6.493401	6.467643	5.889809	6.444394	6.766437	6.977419	6.879444	6.469988	7.439224	7.52849	7.255437	7.273346	6.896184	6.730788	6.744046	7.504091	7.586711	6.617896	6.802842	8.540437	7.513335	6.82979	6.806059	7.369723	6.487233	7.469053	5.72505	7.44091	6.981362	6.698786	7.069284	6.898034
GDAP1	8.449468	7.218642	8.059393	8.720805	9.228553	8.335845	8.546938	8.543668	9.166324	9.188739	8.926952	7.917611	7.544302	7.148154	8.215864	7.903592	7.573086	7.905089	8.291993	9.405438	9.050135	8.672528	7.078375	8.612168	8.709435	8.27746	8.137382	8.666466	8.525133	8.745682	7.156801	8.935353	7.849518	8.306667	9.550127	7.903723	7.363375	7.883047	8.322865	8.62552	8.870527	8.121833	9.161916	9.411964	7.506488	8.672317	8.949028	9.135049	9.359863
XRCC2	7.428197	7.948488	7.749956	7.705225	7.875848	7.911564	7.776287	7.682705	7.966327	7.631569	7.554044	7.863874	7.634824	7.877346	7.726534	7.417702	7.275527	7.42085	7.186287	7.486256	8.071104	8.877962	8.413157	8.551176	9.259153	9.426698	7.797213	7.850122	7.736825	8.852811	6.832555	7.738103	9.391496	7.88083	7.85787	7.84222	7.787078	7.761223	7.773264	7.522969	7.472528	7.704164	8.076433	9.609993	7.771826	8.1159	9.729492	8.236375	8.339576
SCO1	5.421301	5.006039	5.875299	6.770805	8.554235	6.840716	8.010456	6.585349	8.150425	7.825476	8.140542	6.742043	5.721503	6.476373	7.512065	6.594007	7.116339	7.465599	7.297034	8.132663	8.040553	7.345636	6.735927	7.704103	7.300642	6.598433	6.95721	7.094206	6.97819	7.560147	6.911404	7.639673	7.100024	7.44654	7.631344	7.357039	5.164125	6.278693	6.12893	6.807201	7.228562	6.607152	7.278409	8.08069	6.723813	7.547256	7.168034	7.56999	7.980217
NKIRAS1	9.501605	8.547162	9.269782	10.112432	10.543846	8.774705	9.699898	10.17022	10.440875	10.193956	10.324284	9.248309	8.602553	8.264133	9.178187	9.05904	8.692956	9.061559	9.412803	9.766187	8.950409	9.704159	7.95431	10.083787	9.998224	9.661522	9.503901	10.112432	9.80784	9.934402	7.63409	9.555233	9.165474	9.129853	9.559535	8.918446	8.338569	7.820374	9.104416	9.904282	9.491531	8.754677	9.927067	10.142396	8.171685	9.160638	9.981479	10.010034	9.875558
CYP4X1	8.618741	6.718922	8.419616	9.200057	9.516742	8.239963	8.935684	9.077207	9.431904	9.300649	9.298564	8.453704	7.950415	7.720608	8.37847	8.437613	8.142809	7.992062	8.498637	8.779765	8.47512	8.97441	7.303883	8.977306	8.671299	8.976364	8.545295	9.346924	9.036134	9.069493	5.959636	8.78955	7.457333	8.86188	9.367173	8.178978	7.297578	8.063205	8.018429	9.061591	8.948936	8.000517	9.043898	8.994221	7.003232	8.764833	9.083363	9.323306	9.079187
KIF13B	7.887006	7.196902	7.34627	7.311745	6.922381	7.902777	7.347735	7.766461	7.28416	7.08605	6.851392	7.242558	7.499394	9.08904	8.201134	8.008803	8.312291	8.434741	7.732869	6.800857	7.124944	7.451552	8.753514	7.262868	7.607842	7.322873	7.874701	7.308254	7.273317	7.332119	9.294147	7.474222	7.885341	7.822486	6.957522	7.629436	8.751894	8.621732	7.772303	8.154736	8.046273	8.59642	7.401272	6.710579	8.275817	8.125974	7.31023	7.438081	7.659654
SLC18B1	9.252439	10.050058	8.876307	8.883075	8.572927	9.783502	8.8727	8.908639	8.81055	8.72906	8.625136	9.509448	8.666966	9.333016	9.13072	9.283803	9.155881	8.599976	8.70439	7.704614	8.266112	8.54472	9.836783	8.037985	8.275787	8.802854	8.430131	8.066249	9.572669	9.364178	10.521962	8.751979	9.66889	8.952272	8.291123	8.216667	11.432285	9.772092	9.829774	8.79633	9.123933	9.943342	8.059499	9.433864	9.590327	8.939015	8.385788	8.572927	8.308494
VSNL1	11.950513	9.925224	11.774112	12.518268	13.144466	12.026341	12.590071	12.464466	13.024019	13.01626	12.806121	12.356936	12.166582	11.346869	12.18884	12.533168	12.040049	12.172693	12.587565	12.411852	12.594775	12.760755	8.462048	12.676062	12.560667	12.449749	12.405072	12.950647	12.541127	12.576137	8.294637	12.427546	10.708141	12.500967	12.751663	11.878641	10.47912	11.226218	12.056135	12.66005	12.428952	11.970612	12.774438	12.830351	9.902529	12.430531	12.754096	12.885733	12.833847
SYP	8.825307	7.670558	8.818847	9.067964	8.945349	8.516291	8.793411	9.028264	8.915453	8.682117	8.914519	10.426094	9.818986	9.422658	10.234232	10.115732	9.86656	10.082592	10.078664	10.581435	10.308477	9.199806	6.329792	9.285626	9.147067	9.58284	9.21697	9.711613	9.248438	9.446245	6.956298	9.883774	8.059503	10.285581	10.064237	9.875332	8.373379	9.182553	9.420567	9.814233	9.890607	9.267087	9.730863	7.877115	7.9911	9.692611	9.476768	9.769348	9.767783
ZNF215	6.507279	4.393521	5.53111	6.863353	6.589089	5.771883	6.645877	6.76028	6.531587	6.870688	5.993229	5.204329	5.178368	4.807546	5.005074	5.334355	5.321369	5.420861	5.448867	5.521534	4.926822	6.599357	4.370216	6.495226	6.097746	6.349121	5.534832	6.41294	5.88188	5.973025	4.468218	6.197272	5.092972	5.609957	5.77284	5.405972	4.254786	5.737304	5.162842	5.690547	6.152752	5.290543	6.292859	6.334276	4.622805	5.863608	5.669622	6.151072	6.316393
BFSP1	6.114802	4.839362	4.933363	7.675574	6.953075	5.688632	6.681958	6.367312	6.880388	6.626274	7.888827	5.905167	5.576772	5.438549	6.752095	6.324673	5.73244	6.083027	6.598077	7.197505	6.779795	6.571272	4.771287	5.993717	6.486983	6.47589	6.078604	7.203432	6.661924	7.339485	4.875923	6.629254	5.286846	5.724953	7.35083	5.63736	5.375211	6.320697	6.673012	6.249402	7.033087	6.702495	6.838844	7.787395	4.966687	6.046678	7.069839	6.723579	6.902569
ANKMY2	8.084042	7.339518	8.430153	9.236097	10.407985	8.697131	9.06397	9.154923	10.003635	10.082738	10.080529	8.774255	8.302629	8.11562	9.146082	8.883481	8.809999	8.827886	9.282382	9.750609	9.539114	9.14429	8.36064	8.89247	9.526284	9.360377	8.62995	9.273628	9.062458	9.659427	7.979898	9.477934	8.392169	8.793344	10.230999	8.385175	8.776859	8.726833	8.876183	9.25831	9.5336	9.274431	9.599777	10.313535	8.431025	9.352475	9.659427	10.108521	10.249242
CRB2	5.478177	4.895332	4.832573	5.142229	5.402297	5.332591	4.686947	4.803193	4.303145	5.74882	4.710372	5.764177	4.594587	6.378396	5.928918	5.444968	4.20422	5.547111	5.091659	6.491355	4.510307	6.656146	6.530578	5.21869	5.038853	4.864469	6.032765	5.144845	4.673114	4.708809	7.470632	5.614832	4.502448	6.197095	5.810076	6.504486	8.120215	6.511122	5.646948	6.118218	4.783777	5.480092	6.123471	6.071417	6.339674	6.375529	5.922864	5.658967	4.843519
TRIM56	6.33815	8.094668	6.654659	5.401642	5.045325	6.688047	5.646684	5.939464	4.873933	4.927816	5.818048	6.528642	6.261828	7.159537	6.1517	5.358446	6.163692	6.102075	6.00331	4.759201	4.766762	5.42795	8.392795	5.597979	5.664491	5.90209	6.454497	5.445329	5.968828	5.748427	8.644767	5.318519	8.040352	5.989029	4.568987	7.831557	7.847066	6.746522	6.480964	5.838328	5.441532	6.60462	5.20516	5.121165	8.072587	6.305793	5.619176	5.471013	5.156107
PNMAL1	10.474807	8.879257	10.018734	11.223548	11.614691	10.053809	10.99141	11.253644	11.726961	11.86069	11.292453	10.397769	9.98359	9.00669	10.497875	10.711691	10.045862	10.135434	11.055579	11.506068	11.24837	10.919468	8.356202	10.863948	11.46304	10.687835	10.539949	11.272961	10.864382	11.024737	8.537701	11.148587	9.253248	10.533823	11.662934	9.850838	9.31541	9.459371	10.263037	11.12149	11.016364	9.958732	11.265028	11.518921	8.616519	10.847291	11.327208	11.515961	11.548849
SPOCK1	11.787658	9.484031	10.731315	11.609172	10.93741	11.226345	11.25071	11.811499	11.114295	10.586931	10.971782	11.19188	10.768264	12.00095	11.643204	11.18542	11.461791	11.144949	10.915483	11.623741	11.046868	10.895437	10.080983	10.71634	11.391875	10.933585	11.102021	11.336949	10.963933	11.066787	10.157903	10.948695	10.050343	11.128262	11.134449	10.782592	10.409406	10.888196	10.913588	11.616906	11.161087	11.05882	11.255025	10.926527	9.815161	11.165113	10.822002	11.202512	10.810399
STAMBPL1	8.431819	6.656569	8.800625	8.956237	9.700594	8.66346	9.233697	9.422429	9.743917	9.694185	8.936924	9.10704	8.997229	8.16796	9.018189	8.747763	8.964578	9.041446	9.491295	9.342673	9.623818	9.015652	7.498699	9.180156	9.247099	9.145392	8.606518	9.506649	9.047863	9.225671	7.886384	8.939171	7.159342	9.088221	9.386492	8.67724	8.109709	8.362416	7.876076	9.25022	9.264218	8.657452	9.306999	9.257152	7.719813	9.358441	9.450948	9.781667	9.540214
MAEL	5.410732	4.444872	5.241759	6.996314	6.707384	6.24383	6.550259	7.076904	7.928271	7.67697	7.127275	5.398794	4.782543	4.488727	5.766107	5.470367	5.537537	5.501099	6.061846	6.960246	6.074819	6.067713	4.829093	6.116414	6.291799	6.678764	5.362167	7.67073	6.3314	6.715897	4.526691	7.23735	5.473793	5.897242	7.365848	4.665191	4.783102	5.678837	6.433238	6.287504	6.015516	6.174743	6.835121	7.37485	4.771205	6.131063	7.153345	7.803977	7.54368
GNG2	6.89894	6.092145	6.70459	8.70536	9.680388	7.900297	8.804044	8.328348	9.384223	9.679049	9.804475	8.679059	7.976885	6.80256	8.939948	8.738829	8.14498	8.332515	9.328526	10.681745	9.899684	8.931477	6.467864	8.817543	8.863336	8.769033	8.501637	9.073215	9.114212	9.254735	6.848367	9.937333	6.542259	8.679883	10.175497	8.203282	7.75889	7.821331	9.592575	9.58595	9.543865	9.168786	9.600535	9.584392	6.923241	8.990959	9.528242	9.487338	9.787572
OCA2	6.697877	5.39385	6.330496	7.347336	7.275256	6.50258	7.298173	7.502437	7.82516	7.391961	7.211905	6.982138	6.276937	6.254401	7.283918	6.451352	6.354031	6.701548	6.940672	6.864492	6.597611	6.980195	4.888201	7.486994	7.053752	7.910207	6.659774	7.784714	6.651538	7.571215	5.087574	7.021445	5.183686	7.364064	7.089318	6.802119	5.572876	5.525166	5.157966	7.449226	6.741241	5.976854	7.266088	7.099954	5.365846	6.839647	7.054124	7.188485	7.132365
ARF5	8.501095	7.824611	8.243471	9.032128	8.723703	8.013238	7.951063	8.365458	8.498215	8.279978	8.747606	8.920249	8.631385	8.44332	9.349717	9.276579	9.405728	9.112356	9.423173	10.649847	10.588082	8.176363	7.135586	7.467581	7.995347	8.279444	7.605252	9.115294	8.535281	8.640974	8.563187	9.595139	6.774461	9.250427	10.025894	8.589937	7.082895	8.759149	9.115294	7.822586	9.2977	9.105722	9.030227	8.136508	7.676268	8.327861	8.602946	9.122286	9.128887
SLC2A1	7.75799	8.913326	8.388613	7.849296	7.874387	9.443198	8.677857	9.320773	8.589192	7.814503	7.529152	8.099198	8.204417	9.280346	8.011698	8.428642	8.736374	8.731831	8.37288	7.048741	8.018186	8.253964	11.050138	8.084678	8.185401	8.681912	8.308615	7.802997	8.523533	8.251797	9.044477	8.060714	8.46932	8.645993	8.05764	7.257642	9.909137	8.539383	8.804025	8.161004	8.216164	8.660335	7.949431	7.970103	9.439453	8.622683	8.534336	8.16698	8.098497
NUPR1	6.61944	8.487895	7.652081	6.471228	5.9824	6.841255	6.994056	6.672738	5.774945	5.646869	6.962152	8.370955	6.831317	7.61308	6.226348	6.374112	6.870029	7.036565	5.984594	6.025883	5.745121	6.649867	7.596858	6.587563	6.480279	6.650985	6.741693	6.298529	6.41447	6.502407	8.383339	6.426231	7.990241	7.047616	5.978284	8.385065	10.161428	7.620598	7.524034	6.986051	6.125223	7.294706	6.39111	6.324866	8.241592	6.609688	6.608024	5.88678	5.785202
ID3	5.576454	7.306939	7.172904	5.868368	5.976394	6.70076	6.53183	6.033078	5.696302	5.453453	5.716526	6.968252	7.721123	9.411152	7.689565	6.963665	8.049375	7.570819	8.305676	5.65627	6.062914	7.326848	10.861967	7.546089	7.037542	6.6435	7.026761	5.907555	7.349838	6.814579	9.446922	5.923326	7.759651	7.354878	6.573028	6.731242	8.769102	8.423842	7.510631	6.981989	7.215466	8.304617	6.318811	4.674	8.102974	8.448548	6.721469	7.140221	5.233466
XK	7.697449	6.258096	7.495016	8.672018	8.875885	7.436638	8.438729	8.493197	8.984912	8.999485	8.61674	8.00576	7.28807	6.676096	7.904986	8.195099	7.554145	7.838975	8.641498	8.975101	8.870027	8.468062	6.391613	8.567377	8.559629	8.458463	8.007818	8.772229	8.369812	8.326397	6.355878	8.553107	6.329433	8.152329	8.921732	7.666814	6.582646	6.914982	7.996935	8.510372	8.623851	8.071336	8.537426	8.566268	6.384051	8.112475	8.685832	8.796805	8.956777
EPB41L3	8.511723	7.016441	8.904493	9.953555	11.287769	9.692649	10.690269	9.816018	10.995049	11.178265	10.746789	9.735044	9.697605	9.406615	10.475319	10.337275	9.608845	9.905494	10.901868	11.04777	11.077212	10.435192	8.038313	10.634683	10.834957	10.052829	10.337275	10.713733	10.518147	10.581884	9.221517	10.780904	7.774046	10.215062	11.081847	9.855358	8.768721	9.353207	9.789212	10.800301	10.780904	10.154681	10.729722	10.863895	8.221346	10.337275	10.593716	11.040617	11.247186
ERC2-IT1	8.815215	9.655556	8.894856	7.916504	7.234815	8.14805	7.092734	7.793796	7.050633	7.071427	7.032105	6.358788	6.72649	6.662278	6.759815	6.305694	6.011216	6.586272	5.951527	5.887376	6.337198	7.444941	8.978318	7.292325	7.238594	7.74646	7.50439	7.338585	7.212405	7.500693	6.74356	6.677573	7.960093	7.143745	6.419231	7.477364	7.469238	7.423822	6.424877	6.329808	6.747085	6.431553	7.188614	7.206693	7.794193	6.693075	7.46627	6.527336	6.628298
GRINA	6.910698	6.846438	6.816815	7.188033	7.074506	6.950316	6.857587	7.047619	6.926905	6.938319	7.076085	8.667697	8.503699	8.586288	8.87454	8.810981	8.852177	8.760782	8.876968	9.270184	9.218991	7.47916	7.854234	7.40043	7.458949	7.57768	7.184121	7.565346	7.414168	7.278113	9.335712	9.152072	7.848571	9.082178	9.070437	8.807376	8.720247	9.073506	9.155984	8.624655	8.799132	8.801124	8.125634	6.824492	8.295749	8.090021	7.385243	8.284624	8.269306
GRAMD1C	7.309712	7.240764	6.561307	7.034863	7.027258	7.857601	7.658523	7.360219	7.361135	7.252786	7.01252	7.016459	7.648074	7.154378	7.455846	7.893719	7.613495	7.305911	7.329236	5.69092	5.807796	7.384654	8.537663	7.258099	7.238778	7.685781	7.707474	6.848194	8.344827	7.496399	7.877803	7.23344	9.08879	7.719861	7.233239	7.858828	8.583107	8.004866	8.756849	7.670069	8.170075	8.194332	6.767782	7.4847	8.980918	7.180457	7.46951	7.093175	6.937283
PPDPF	6.855142	6.542905	6.567774	6.988758	6.890529	6.795818	6.978447	6.741732	6.907077	7.018687	7.048323	7.83879	7.598109	8.046036	9.705987	8.221966	9.437756	9.048731	8.588141	10.233947	9.871917	7.002583	6.908107	6.940513	7.172224	7.056392	6.936636	7.217627	7.218615	6.94031	8.99224	8.500115	7.513701	8.939847	8.506912	8.480458	7.40333	10.071203	8.544212	9.299199	8.919258	8.914886	7.469446	7.018687	7.946341	7.832455	7.164936	7.559074	7.806484
RMI2	6.946931	6.111616	5.259716	7.503823	7.070144	5.120253	7.479848	8.982129	5.954412	8.257793	7.886965	7.589699	7.144594	6.793741	6.537519	7.084648	6.995955	6.715969	8.290886	9.23454	8.137441	5.487465	5.329803	7.884047	6.900012	5.956612	7.097203	6.90331	6.133049	6.477624	5.80231	5.673962	5.26395	5.991814	7.079937	6.19733	5.468215	6.056799	5.392718	7.601257	7.28726	7.052108	6.162664	6.927522	5.551712	6.758214	5.790263	6.570348	7.056548
TM9SF2	7.907068	7.474084	8.538649	8.631927	9.958854	8.815223	9.34425	8.658076	9.745917	9.725769	9.485297	9.188965	8.654914	8.940645	9.372878	8.940227	9.246895	9.309953	9.636567	10.213281	9.722464	9.328488	8.989114	9.607867	9.448464	8.948585	9.077839	9.328488	9.371003	9.378866	9.119548	9.453842	8.164992	9.064306	9.826054	8.615394	9.047879	9.119548	9.063477	9.41437	9.426526	9.066909	9.778739	9.718063	9.229326	9.663718	9.57078	9.664678	9.881463
DLC1	9.070539	9.563833	8.821994	8.166557	7.439522	8.289303	7.715396	8.227407	7.765621	7.506424	7.829242	7.876014	7.941981	8.535507	8.210247	7.804309	7.973282	8.056331	7.8208	7.078482	7.575203	7.622352	9.228151	7.603324	7.862956	7.974007	8.595565	8.031419	7.69829	7.877853	8.370028	7.66144	8.979532	8.091864	7.107432	8.009493	8.399611	8.299394	7.719192	7.914862	7.88715	8.049112	8.017473	7.720978	9.062642	8.275801	7.473809	7.802059	7.494064
SUCLA2	7.536805	7.483942	8.108916	8.942669	10.418429	8.752433	9.821412	9.004771	10.26818	10.039445	9.887476	9.33561	8.83113	8.571238	9.376372	8.956754	9.088354	9.092741	9.754464	10.13123	9.888372	9.472494	8.107949	9.728123	9.873946	9.309525	9.276174	9.986236	9.50938	9.898961	8.375853	9.945757	8.771287	9.36675	10.383736	9.004179	8.846199	8.657593	8.900947	9.770885	9.748462	9.089712	9.798189	10.001629	8.510091	9.42636	9.646072	10.219186	10.288215
ADCY1	9.545579	8.746715	9.831989	9.853627	10.293415	9.451189	10.271797	9.776147	10.116007	10.427629	10.088226	9.798417	10.017951	8.929143	9.892911	10.124726	9.867105	10.019172	10.492147	10.715933	10.787214	10.043836	7.40381	10.051048	10.169977	9.908963	9.73518	10.313982	10.132848	9.941999	8.147832	10.472539	8.412005	10.040988	10.496857	10.031138	8.968424	9.093304	10.306622	10.53468	10.212535	9.858927	10.190849	10.041582	8.778464	10.028818	10.00599	10.443646	10.460729
TUBB2A	12.60342	11.255226	12.58227	13.319847	13.208961	12.693205	12.60962	13.193429	12.716298	12.26319	13.000551	12.643096	12.268456	12.418806	13.276153	12.395958	12.865002	12.94587	12.724874	14.1553	13.870937	12.517078	10.574236	12.584718	12.761348	12.83086	12.370884	12.959526	12.313455	12.83324	11.023969	12.959526	12.349826	13.306413	13.276153	12.474451	10.065975	12.283491	12.254491	12.462984	12.79359	11.861732	13.224121	12.800773	11.522026	12.913957	13.022827	13.233403	13.054171
CXCL16	6.758419	7.567305	6.453101	6.091835	6.16564	7.398029	6.33161	6.237928	5.941458	5.643814	6.670522	6.862674	7.039463	6.788876	6.835386	6.801806	6.804003	6.377924	6.749875	6.698501	6.001335	6.462702	8.919505	6.181713	6.132729	6.888248	6.846338	6.153775	6.668235	7.073635	8.902487	6.959884	8.062977	6.907364	6.5034	7.041681	7.223666	7.602227	7.068137	6.411648	6.74913	7.817103	6.212256	7.966042	8.299807	6.564786	6.285197	5.990694	5.745746
GALNT15	7.083897	5.960548	6.786109	7.010756	6.859958	7.321498	7.23913	7.264011	7.204515	6.756232	7.041728	6.498036	6.716024	8.25649	7.340729	7.769641	7.383626	7.415624	7.499635	6.655532	6.668002	7.472758	9.995274	7.296606	7.924672	7.555217	6.941518	7.20522	7.814118	7.775251	8.876633	7.315843	7.665924	7.262474	7.468567	6.483603	7.823586	8.259787	7.094812	6.899798	7.666592	8.389882	7.00537	7.339966	7.612324	7.990562	7.709217	7.62272	7.373187
ANXA2	6.320786	7.298608	6.710844	6.128581	6.209589	7.2907	6.620036	6.275958	6.343249	5.831959	6.106121	6.47874	6.641449	6.850998	6.317023	6.458646	6.526081	6.731104	6.770587	5.629975	6.228231	7.371056	8.421655	7.152943	6.391092	6.415036	6.367459	6.186242	6.826057	6.760667	8.163077	5.961148	6.73957	6.099505	6.6908	6.961822	7.117841	6.811431	6.965509	6.5062	6.378456	7.213626	6.005502	6.739865	7.200245	6.860748	6.335778	6.492837	6.440536
GJA4	5.726047	7.586442	6.380886	5.244592	5.345099	6.007208	6.159742	5.501817	5.2949	5.218754	5.434661	5.616638	6.313408	6.461408	5.473727	5.706819	5.931349	5.665691	6.077426	5.345201	5.811402	6.015811	8.954658	6.223684	5.925467	6.491021	6.083883	5.524646	6.349407	5.918519	8.131878	5.367379	6.816041	5.405513	5.679242	6.224988	7.796565	6.003523	6.715462	5.985797	5.556979	6.486191	5.379898	5.464044	6.85535	5.913211	6.031552	5.713655	5.566282
A2ML1	4.974286	5.627177	5.425309	5.641654	5.196509	5.306963	5.373194	5.095908	5.625961	5.177569	5.240444	5.616933	5.413882	5.286388	5.154934	5.22681	5.154865	5.206654	5.499265	4.923782	4.990136	5.223441	5.387831	5.489134	5.152715	5.296583	5.641644	5.211446	5.611779	5.242052	4.833488	5.661482	4.941446	5.647529	5.758787	5.234433	7.873447	5.299889	5.117064	5.226029	5.670706	5.738471	5.257357	5.414546	5.426372	5.290891	5.423063	5.227897	5.170748
PSMA1	7.475417	7.012417	7.597792	8.675221	9.466483	8.481683	8.858877	8.414322	9.315721	9.248426	9.249657	8.165219	7.844297	7.721961	8.323751	8.152113	8.18772	8.212789	8.621646	8.357435	8.57462	8.711836	8.042688	8.776861	8.952173	8.678502	8.517958	9.103872	8.641771	9.15696	8.24852	8.71768	7.7471	8.3093	9.043964	7.987779	8.150925	7.783791	8.44472	8.632527	8.610415	8.434836	9.008014	9.205311	7.715914	8.685206	8.95034	9.007601	8.98967
REPS2	7.489967	6.937518	7.392194	8.025226	8.389493	6.961501	8.135281	8.34182	8.356514	8.484184	7.785052	7.389524	6.889217	6.725117	6.936999	7.064084	6.659175	6.827334	7.502578	8.083613	7.365276	7.673386	5.729499	8.311666	8.141652	7.537185	7.932539	7.935065	7.447128	7.70315	5.628368	7.926494	6.612643	7.115287	8.165141	6.80284	6.185368	6.368031	7.176459	7.448761	7.522596	7.028646	8.122199	8.333386	6.3691	7.774937	8.153847	8.157017	8.206138
BMP7	7.75829	8.303944	7.481504	6.744822	6.730221	7.048263	7.122492	6.891618	6.76742	6.93352	6.843189	6.744688	6.962508	7.279712	7.677153	6.993118	7.342826	7.224254	7.060288	6.529977	6.577162	6.814853	8.074053	6.953306	6.616909	6.519915	7.027165	6.689498	6.826653	6.568821	7.898241	7.318802	7.886684	7.441036	6.843644	7.164479	6.933605	7.852274	7.44325	7.125944	7.029135	6.89049	7.159522	6.633825	8.292122	7.060178	6.531443	6.758118	6.644573
FUCA1	6.85329	4.683741	6.156308	7.29697	8.047809	6.897905	6.76917	7.285606	7.995772	7.627004	7.728241	6.169698	5.699739	5.48681	7.479664	6.760781	6.462908	6.351526	6.707459	6.666217	6.498601	6.955822	6.574257	6.904433	7.197393	7.357647	6.613261	7.297196	7.095523	7.668257	7.205834	7.085905	6.005543	7.172866	7.807535	5.711162	6.200571	6.73346	7.18126	6.486078	7.142062	7.374287	7.448733	7.818143	6.934646	7.065876	7.353357	7.400036	7.531516
LRRTM1	7.112125	5.862292	7.392452	8.323082	8.064627	6.978364	7.948126	7.43636	7.909079	8.092862	7.800973	7.534151	6.747131	5.830497	7.128568	7.342697	6.508029	6.849005	7.374805	8.545098	7.176053	8.03826	5.26101	8.107553	8.005989	7.780274	7.829226	8.06479	8.142479	7.584809	5.108695	7.778778	5.785329	7.206005	7.457404	6.853066	5.839991	6.468229	7.352144	7.300897	7.508886	6.551066	8.561076	7.794098	6.285565	7.377896	7.98546	7.656653	7.642974
NOTCH2	7.332868	7.92822	6.922721	7.864276	7.49674	6.81586	6.447337	6.647162	7.197348	6.932998	7.528832	7.351031	7.010179	7.980219	7.517689	7.213558	6.446086	6.087478	7.405805	7.802823	6.409344	6.445538	7.666776	6.655695	6.003441	7.176706	6.884849	7.874279	7.069615	6.639287	5.834261	6.846187	7.087372	7.565323	6.490112	7.499679	7.138219	6.824942	7.094556	6.359867	8.108917	7.514486	7.271996	7.820712	6.481469	7.243029	6.778799	7.099184	7.002842
FABP3	7.296112	6.065828	7.250733	7.877159	8.347871	6.886943	7.299482	7.410884	7.819372	7.742772	8.160777	6.714823	6.299474	6.050524	6.831954	6.618369	6.624421	6.959259	6.936052	7.508631	6.711012	7.117758	5.750517	7.508815	7.427995	6.959378	7.437897	8.136659	6.704874	6.943392	5.806915	7.549675	6.338223	7.142457	7.49763	6.715014	5.836367	6.559495	6.714265	6.94418	7.208142	6.439791	7.85027	8.457687	6.14543	7.221998	7.712863	7.82635	7.756706
DOCK3	7.645794	5.98301	7.53468	8.795388	9.323714	7.911388	9.185171	8.868298	9.025664	9.186346	9.03893	8.369686	8.084664	7.722979	8.296801	8.594736	8.084953	8.581251	9.187986	9.888552	9.947537	8.92455	5.911288	9.307592	9.051995	8.534005	8.343306	8.986538	8.704399	8.720986	6.065302	9.502958	7.240142	8.611108	9.109489	7.985225	7.479778	7.513678	8.662079	9.23181	8.967823	8.209512	9.026044	8.661491	6.43052	8.678742	9.114338	9.569777	8.884821
CDKN3	5.263071	4.616696	5.277018	6.123364	7.332866	6.118016	6.245487	6.127577	7.433436	7.31351	6.903188	5.648563	5.010254	5.011817	5.646128	5.497925	5.339722	5.340111	5.778742	6.199273	4.975366	6.188768	5.042654	6.232486	6.438528	5.867068	6.08258	7.27506	5.997117	6.342873	5.326081	6.450797	6.209421	6.032762	7.562693	5.562991	4.953035	4.784917	5.503255	5.833915	6.727962	6.231629	6.686138	6.722679	4.89471	6.284138	6.394316	7.097198	7.562275
SOX2-OT	8.44364	7.9479	8.144338	7.598264	7.280803	8.702387	8.4042	8.591454	8.84373	8.187867	7.942514	5.896138	6.571576	9.574423	8.495523	7.029522	8.574687	8.693789	7.097583	6.909287	6.629022	7.94669	9.059704	7.659807	9.188097	8.087324	9.192854	7.857952	7.584056	8.651529	8.619258	7.39957	9.302477	7.480788	6.517193	8.174222	9.504095	8.878051	7.349823	9.6659	8.516795	9.247862	7.505751	8.066138	8.509131	8.674935	7.701769	6.680633	7.284445
HEPH	7.856468	8.394591	7.342958	6.738856	6.536565	7.061639	6.964754	7.484572	6.686056	6.905583	6.65753	6.739952	6.577335	7.07871	7.113625	7.110607	6.901709	6.400711	6.483299	5.160836	6.105734	6.750011	8.233885	6.680968	6.910054	6.735778	6.513831	6.443632	6.931077	7.215763	7.785109	6.509794	8.295122	7.149749	6.353185	7.100375	8.217826	7.454178	7.616876	6.701068	7.020075	6.603319	6.734886	6.458366	8.364253	6.910639	6.739843	6.080134	6.162758
PRC1	8.0301	5.070276	7.334059	7.835596	8.418709	7.09567	8.339923	8.282836	8.416234	8.149962	7.789133	8.749643	6.51648	6.113887	7.467438	6.942823	6.876523	7.401469	7.952665	7.225054	7.805411	7.949469	5.239266	7.514417	7.812794	7.882012	7.091914	8.585743	7.846076	7.699468	5.55822	7.574716	6.239037	7.590411	8.34067	6.361372	5.386109	6.059999	6.974485	6.686505	7.652223	7.630898	7.807235	8.598344	5.626354	7.704167	7.610975	8.310892	8.716789
ASNS	9.568696	8.789117	11.000173	9.955001	10.120135	9.232457	9.580087	9.689764	9.898678	9.793888	9.680577	9.710441	9.244456	9.187741	9.311968	9.019067	9.403191	9.358405	9.410788	9.879295	9.641315	9.719312	6.974441	9.488633	9.687231	9.59289	9.644824	10.07545	9.4824	9.912911	6.464533	9.629767	7.653625	9.366207	9.796525	10.209977	8.527483	9.036711	9.07907	9.766752	9.693435	8.866137	9.644715	9.931842	7.359416	9.469172	9.6714	10.015546	9.822252
PCDH8	7.123048	6.870767	7.81234	9.352867	9.676376	7.784935	9.000453	8.047318	9.323413	9.763013	8.737286	7.674815	8.295969	6.855493	7.14222	8.902176	6.950142	7.007994	8.470559	10.579003	9.364817	9.141261	6.513189	9.490269	9.044743	7.981963	8.59095	8.711844	8.760552	8.317292	6.352398	9.990594	7.052857	8.168086	10.210294	7.585091	7.005596	7.262881	9.056078	8.229482	9.140913	8.394097	8.829989	9.749768	7.272197	8.338537	9.060611	8.662706	9.149765
NINL	6.955955	8.192842	6.745508	6.634169	6.350435	6.169318	6.351816	6.780623	6.516904	6.412262	6.432035	6.337054	6.011066	6.266768	6.121934	6.328837	6.087594	5.955723	6.143003	5.413959	5.680029	6.84937	7.288179	6.690905	6.800398	6.658078	6.604857	6.330328	6.602821	6.585099	6.235408	6.27166	8.060113	6.391669	6.000157	6.125819	6.886168	6.386757	6.336167	6.455397	6.689871	6.263966	6.297218	6.637531	7.142387	6.842453	6.730285	6.402543	6.761702
NAA20	7.729694	6.716481	7.798301	8.661956	9.78947	8.896524	9.083387	8.581232	9.550308	9.714567	9.342653	8.265615	8.254726	7.860782	9.142117	8.78683	8.716306	8.643386	8.912168	9.355733	8.98308	9.284827	8.241187	9.115417	9.294897	9.103673	8.782382	9.495428	9.223035	9.765063	8.569005	9.094536	8.7727	8.908043	9.401959	8.552267	8.280008	8.519937	8.659034	9.004228	8.855997	8.778186	9.343719	9.784289	8.167546	8.9303	9.430006	9.241439	9.245397
AMPH	9.447679	7.877647	9.145064	9.901136	10.034816	8.584142	9.624369	9.912602	9.706369	9.946533	9.563758	8.737099	8.364228	7.097964	8.527299	8.712509	7.981902	8.234016	9.009251	9.636395	9.793628	9.408355	6.373563	9.465452	9.869258	9.128608	8.6653	9.648073	9.153068	9.141139	6.189241	9.37201	6.992312	8.697635	10.156653	8.074625	6.994595	7.5229	8.319426	9.046757	8.952748	8.309936	9.904114	9.932031	7.035487	8.948404	9.566362	9.886894	9.934884
GNG3	11.167524	10.486869	10.894406	11.249484	11.069163	9.944895	9.799068	10.796022	11.015745	10.793782	11.182416	9.8082	9.738677	8.681527	9.735254	10.000678	9.924122	9.929436	9.571805	10.411866	10.561119	9.94096	7.661995	9.774561	10.098125	10.215066	9.733681	10.664101	9.818979	9.841725	8.511456	10.168387	8.687524	10.034153	10.114609	9.982235	8.959376	9.373917	10.067222	9.841725	9.886178	9.504727	10.431111	11.03622	9.290301	9.478456	10.288335	9.99701	10.028392
TBR1	5.057925	4.966695	5.005826	5.962059	6.869248	5.527283	6.51801	6.201356	6.972226	6.74022	6.297169	7.027809	6.773682	5.902996	7.058252	6.750878	6.460658	6.620101	7.900235	7.911155	8.531866	6.097404	4.723992	6.569134	6.704828	6.083501	6.116973	6.927204	6.707666	6.621066	5.120764	7.495027	4.747904	6.835656	7.959497	6.030881	5.349542	5.609987	6.207091	8.025329	7.318262	6.570669	6.905188	6.680011	4.979057	6.730088	6.548754	7.849338	7.281772
ANO3	10.278859	6.668922	9.568704	10.281823	10.259021	9.237949	10.204579	10.400091	9.764999	9.94089	10.44812	10.068741	9.203279	9.175352	9.676618	9.789476	9.453233	9.722566	10.062161	10.575032	9.827675	9.956226	6.424513	10.015833	9.568908	10.022867	9.788594	9.888501	10.048474	9.503728	5.771411	9.652362	7.859735	10.041953	9.900985	9.352075	7.749924	9.057856	9.091885	9.725769	9.849733	9.124236	10.173215	9.427184	7.278441	9.903524	10.135603	10.111794	9.888772
NPNT	5.699368	6.47584	5.841012	6.123096	5.644404	5.577318	5.578688	5.512458	5.673335	5.82049	5.176471	5.54054	5.309595	5.387939	5.344695	5.306178	5.15126	5.406342	4.752763	4.521252	5.357238	5.778095	5.721037	5.557711	5.864788	4.6786	5.514723	5.631604	5.629017	5.98076	5.881584	4.665333	5.005672	4.33429	6.184532	5.370327	5.390896	7.125574	5.883822	6.051355	5.660278	4.909715	5.558396	4.636948	5.634067	5.611108	5.530848	5.966506	5.419951
CECR6	8.21403	5.791404	7.94548	8.598046	8.093216	7.330641	7.673571	8.262948	8.521776	8.368317	8.228347	7.180165	7.349913	5.644203	7.344495	6.896893	6.572386	6.775106	7.517192	7.837361	8.662238	8.202798	6.2304	8.427995	7.791462	7.781707	8.005211	8.663079	8.120391	8.144598	5.766588	8.066982	5.525738	8.429637	7.699979	7.204191	6.663848	6.328814	7.38449	7.918914	7.438229	6.594688	8.593508	6.743726	5.860395	7.805653	8.167291	8.150678	7.964897
MYOM1	8.279463	8.240764	7.250218	7.306012	6.592396	7.1627	6.941402	6.989965	6.783906	6.887931	6.859192	6.412663	6.741332	7.608379	7.967833	7.278234	7.860792	7.326781	7.29341	6.480892	5.967897	7.031144	9.3351	6.582484	7.237413	7.411115	6.862111	6.956462	7.208599	6.564585	8.216809	7.408307	9.354332	7.821034	6.988334	7.165615	6.712224	8.388314	7.635459	6.745648	7.300701	7.863173	7.078984	6.437799	8.478411	6.955263	7.073583	6.30859	6.605711
NAP1L2	8.074046	7.539212	8.092428	9.139096	10.538487	8.684198	9.853957	9.277904	10.221242	10.451466	10.120996	9.15227	8.794839	7.682134	9.314691	9.30772	8.576641	8.888486	10.050807	10.207978	10.326451	9.606589	7.873067	10.090212	10.067242	9.203913	9.267905	10.441866	9.956785	10.176754	7.659569	9.902616	7.89989	9.269636	10.435722	8.645317	8.00938	8.232849	9.050847	10.062183	9.89316	9.019849	9.947524	10.609897	7.721193	9.406415	9.851107	10.417551	10.239558
ZNF584	6.673413	8.32311	6.72312	6.784295	6.960882	6.516269	7.140096	7.087844	7.520184	6.687753	6.572252	7.239223	7.71629	6.750941	6.650933	7.115815	7.010746	6.568459	6.661139	7.185621	8.033409	6.541545	8.011626	6.383344	6.947415	7.064894	6.640522	7.076444	6.891984	6.678864	8.05567	7.538175	5.882372	6.018496	7.371425	6.064567	6.987612	6.898342	8.005465	6.84914	6.80234	6.166144	6.692174	6.947306	6.50757	6.434681	6.566794	7.449758	6.890845
ENPP5	8.459866	6.918104	7.548524	7.915149	8.563616	7.501652	8.43362	8.328955	8.513492	8.340275	8.417703	8.384329	7.301141	7.351676	8.254503	7.980754	7.484166	7.603343	7.902313	8.499084	8.273641	8.473926	6.588164	8.284655	8.492002	7.8186	7.251346	8.861256	8.099263	8.009879	7.094555	8.340505	9.593721	8.716766	8.388565	7.614276	7.404592	8.336808	7.962676	8.181913	9.062922	7.612719	8.097742	8.713436	7.313098	8.269896	8.7064	8.358466	8.523103
SOX9	8.578446	8.636606	9.11175	8.170693	7.736831	9.156001	9.003213	8.145099	8.06135	7.800843	8.387964	8.884852	8.925587	9.977472	9.287383	9.305771	9.499785	9.906025	9.146199	8.0954	7.81963	8.644047	10.156898	8.772641	8.642162	9.586223	8.542864	7.824521	8.854786	9.242334	9.908464	8.861527	10.984384	9.983166	9.068485	9.237437	10.657669	10.271306	10.128177	10.562536	9.207847	9.925491	8.32098	8.145099	10.589922	8.625085	8.381404	8.041624	8.282743
WASF2	7.70961	8.029475	7.660685	6.838548	6.549136	7.149473	6.984112	7.163752	6.799704	6.751305	6.753998	7.552278	7.786821	8.03928	7.662576	7.689796	7.823562	7.975576	7.463584	7.193646	6.874882	6.912061	8.320237	6.948403	6.837605	7.064711	7.062388	6.795183	7.177625	7.061775	9.570459	7.513998	7.420198	7.690839	7.041611	7.957997	8.473776	7.893751	8.026106	7.979416	7.371612	7.801965	6.90359	6.203142	8.248273	7.359596	6.843185	6.792267	6.967924
GLS	10.826594	9.575519	10.658529	11.024714	10.703858	10.355351	10.795237	11.139979	10.78112	10.681076	10.500923	10.764567	10.495131	9.892318	10.357231	10.394123	10.085785	9.997069	10.522799	10.974309	10.974309	10.761819	7.248239	10.999729	10.792881	10.458112	10.688194	10.906345	10.556781	10.483077	7.31168	10.643218	9.230166	10.535815	10.857093	10.036396	8.770808	9.446987	9.826865	10.344328	10.363054	9.865463	10.842002	10.95006	8.433594	10.423892	10.719621	10.809702	10.654156
NETO2	7.904695	6.777926	7.853819	8.808715	9.182171	8.357385	8.458822	8.432518	9.261507	9.211037	8.854853	8.267027	8.168938	6.850486	7.993408	8.250259	7.798457	7.992418	8.393368	9.400596	9.012981	8.631989	6.251007	8.536066	8.625452	8.326405	8.177372	8.70594	8.087313	8.133387	6.731666	9.087027	6.550215	8.560037	8.70567	8.273798	7.206281	7.617247	8.08175	8.139946	8.295347	7.781827	8.570851	8.645447	6.963386	8.307737	8.711064	8.60156	8.472334
RHBDF2	6.66987	8.885894	6.977758	5.782996	5.724079	6.896849	6.469156	6.145829	5.842404	5.677239	5.938079	6.989667	8.027997	7.242109	6.427653	6.923533	6.527746	6.38702	6.655801	5.617097	5.569913	6.909681	9.431435	6.668502	6.090124	6.788153	7.171056	5.825649	7.212258	6.898383	9.595271	6.556202	7.234102	6.716027	6.198717	8.045252	7.702286	7.472097	6.914109	6.443681	6.208094	7.899264	6.301176	6.540894	8.427195	7.129327	6.323111	6.151183	6.458631
HSP90AB1	10.540858	10.266946	11.296303	10.837743	10.424068	9.813215	10.912714	10.912714	10.586912	10.323733	10.288121	10.591956	10.34225	10.206095	10.454962	10.356258	10.390886	10.692722	10.80832	10.700721	10.564074	10.553661	9.10755	11.247605	10.903685	10.843643	10.947599	10.990701	10.709065	10.950446	9.473752	10.356258	10.029624	10.123602	10.633565	11.216444	10.457568	9.628974	10.370875	12.070767	10.601852	10.075004	10.591956	9.896003	10.037764	10.383328	10.703391	10.574112	10.574112
GIMAP7	6.538973	5.594289	5.595108	5.651456	5.529604	6.500668	5.594738	5.283617	5.328891	5.628265	6.139201	6.203946	6.569077	6.329812	6.169397	6.545028	6.806626	6.268567	6.276543	4.230774	4.193219	6.542817	9.994423	6.083315	5.979032	6.766813	5.953352	6.071204	6.192066	6.498169	9.002421	5.997123	7.269535	5.760877	5.421186	7.682317	7.550939	8.080007	6.073463	5.379386	6.384208	7.433754	5.676396	5.252773	7.781126	5.939238	5.347583	5.42186	5.133006
ZXDB	6.243615	7.834891	6.334984	6.39449	6.796865	6.428056	6.716028	6.232048	6.877056	6.687809	6.594156	8.633024	8.699058	8.481122	7.869597	8.776622	8.918586	8.464293	8.056808	9.112066	8.888274	6.392534	6.677587	6.503217	6.523117	6.632005	6.340279	6.788745	6.609343	6.40722	7.712043	6.97165	6.040258	6.998442	6.995128	6.705101	6.726226	6.48713	6.871468	7.203827	6.768686	6.609798	6.586121	6.643521	6.859429	6.697004	6.469634	6.820163	6.989577
SYBU	10.577042	8.403777	10.405782	11.143893	11.318159	10.44966	11.300541	11.06679	11.298709	11.432922	10.984055	10.973028	10.851323	10.138032	10.833897	10.930859	10.595116	10.701732	11.184187	11.497944	11.528742	11.227644	8.982928	11.449822	11.125395	10.963732	10.803219	11.191139	11.270714	11.011687	9.395496	11.113204	10.045284	11.018217	11.308013	10.580067	9.858717	10.134023	10.776606	11.043385	11.033352	10.705734	11.056492	11.046681	9.122978	10.854084	11.240807	11.26874	11.287627
HDAC7	6.436605	6.314312	6.14512	5.561681	5.591651	5.582714	5.69688	5.971751	5.465731	5.566865	5.604395	5.752582	6.561778	6.359951	5.798329	6.082236	6.295826	6.30425	5.872399	5.362708	5.886827	5.729694	6.437514	5.524682	5.681148	5.64351	6.284468	5.999165	6.458259	5.799778	7.74886	5.883542	6.419145	6.854937	5.988617	7.746439	7.909277	6.97417	6.297464	7.02394	6.071481	6.502503	5.614484	5.155607	6.804906	6.022116	5.978231	5.873371	5.773309
CEP164	8.930562	8.153737	8.245764	7.904755	7.403859	7.989491	7.523897	8.123622	7.576473	7.441919	7.608037	7.002768	7.136252	7.615846	7.706727	7.376235	7.493239	7.572946	7.309368	6.642561	6.174497	7.381381	7.839707	7.23299	7.43913	7.787704	7.407813	7.760151	7.543854	7.538545	7.589332	7.110082	7.602729	7.7769	7.245769	7.453281	7.420545	7.85058	7.285086	7.119214	7.643301	7.959423	7.400848	7.201695	7.682509	7.671431	7.498944	7.415594	7.239741
CBLN4	6.649886	6.046865	7.086555	8.102404	9.335365	7.311536	8.410694	7.534812	9.204873	9.355447	8.951352	7.69859	8.075728	6.180829	7.222876	8.103363	6.653294	6.97665	8.202052	9.462561	8.984577	8.3977	5.68534	8.811324	8.466643	8.015007	8.366135	8.680982	8.127142	8.1631	5.91368	9.110086	6.028199	7.552173	9.119018	7.503916	6.334929	6.503284	8.302119	8.242321	8.383357	7.668764	8.670532	9.036891	5.933198	7.826095	8.615174	8.907149	9.036278
AP3B2	8.401848	7.512504	8.301317	8.484036	8.255521	8.169994	8.137648	8.443446	8.165452	8.119225	8.16252	9.181863	8.811769	8.742694	9.027061	9.089434	8.858767	8.882657	9.063176	9.572601	9.545978	8.489717	6.617186	8.333764	8.370968	8.516384	8.44954	8.653484	8.674459	8.582514	7.148894	9.111526	7.701759	9.092956	9.357342	8.802592	8.292144	8.644469	8.781053	9.510777	8.958775	8.662446	8.986177	7.511815	7.592824	8.794272	8.566431	8.900589	8.878027
CORT	6.29231	5.713036	5.857136	7.374988	7.671028	6.238335	6.726404	7.081376	7.981668	7.286434	7.894686	6.010813	6.080329	5.856571	6.212802	6.150469	5.856737	6.038638	5.926621	7.557972	5.551249	6.487602	5.675371	6.742944	6.465188	6.479244	6.795222	7.618139	6.652225	7.186825	5.768516	8.099113	5.586349	7.00829	6.910282	6.400035	5.586074	6.014939	6.331416	6.931994	7.090535	6.814054	7.197671	6.494458	5.782368	6.518698	6.816542	6.511251	7.136541
NPTXR	7.439109	6.560696	6.920049	8.150678	7.369471	7.198344	7.196953	7.541537	7.082613	7.348981	7.855738	8.752996	8.481615	7.183764	8.321298	9.120261	7.985413	8.419596	8.644136	11.057714	9.045739	7.806934	5.702723	7.712245	7.107283	7.535159	7.416633	7.711569	7.990538	7.758722	6.690486	9.569517	6.294926	9.028152	9.170288	8.739284	8.272341	8.207863	9.461711	9.861362	9.090877	8.532119	8.314541	7.164523	6.734546	7.625401	7.444968	7.838659	8.083739
ITGA6	5.820939	5.569464	6.1693	5.653022	5.869415	6.731907	6.04779	6.381169	6.07237	5.476368	6.234721	5.380679	5.269215	6.247684	6.114922	5.651483	5.926612	6.209959	5.813989	5.118194	5.163575	6.375454	7.108693	6.570444	5.720181	6.06393	6.168152	5.914311	6.314214	6.435067	6.659067	5.850594	6.913874	5.724307	5.883983	7.130482	6.442663	6.684976	6.875151	6.461479	6.224698	6.643158	5.647517	6.059429	7.398478	6.296458	6.168875	6.093409	5.74443
TLL2	5.570781	4.964076	5.618772	6.827534	7.161961	6.03964	6.891496	6.959773	6.779364	6.905392	6.681	5.63514	5.460307	5.780715	5.858698	5.869651	5.705822	5.810444	6.68381	7.365599	7.613527	6.168632	5.384044	6.279351	6.962458	6.438531	6.03592	7.118	6.570933	6.559385	4.994454	6.704561	4.945794	6.208892	7.830297	5.662619	5.196768	5.470569	5.79495	6.702422	6.956461	6.044601	6.930466	6.896599	5.147974	6.396646	6.543541	7.275109	7.146163
TMC6	7.228015	7.451233	7.018924	6.317504	5.935464	6.45154	6.184119	7.036869	6.353296	5.945442	5.973793	6.240379	6.238248	7.967962	6.556302	6.110647	6.774379	6.800993	6.274435	6.128307	5.860312	6.369227	7.349485	6.011168	6.636488	6.277614	7.022831	6.07114	6.332291	6.666979	7.232272	6.203291	6.574617	6.440534	5.954006	6.500968	7.29137	6.778173	6.363835	6.465045	6.478539	6.974771	6.217275	6.018039	6.672953	6.622368	6.309995	6.250381	6.330269
GADD45G	8.029038	8.9773	7.902689	7.129324	7.052022	7.001831	8.129793	7.283927	7.085111	6.784317	7.125328	7.156343	7.382486	7.631079	6.659293	7.736128	6.866876	6.794048	7.320496	6.337747	6.037118	7.004525	8.972103	7.757188	7.712129	6.747649	7.260864	6.942323	7.198951	6.929739	7.659983	8.140136	8.726766	7.115618	6.960697	6.878524	7.488711	7.088145	7.110646	7.41948	6.614446	7.275071	6.698278	7.452052	7.605194	6.668098	7.001404	6.667864	7.094527
ZNF713	5.923788	7.619408	6.528236	5.900109	5.489081	5.219535	5.363248	4.911114	5.648911	5.630079	5.402014	4.553338	4.894397	4.795622	4.63591	4.519942	4.730197	4.249092	4.224391	3.912848	4.059527	6.140661	6.52058	5.41429	5.661203	4.812293	5.569266	5.41781	5.26829	5.27846	5.170866	5.271537	5.236908	4.663702	4.539968	5.096785	5.301257	4.994256	5.108234	5.070359	5.195528	5.103825	5.754975	4.547952	4.871319	5.726918	5.755787	5.051136	5.330173
STEAP2	8.291816	6.360941	8.264841	8.730625	9.2222	8.089215	9.218675	8.431214	9.046945	9.095942	8.885333	8.648226	8.486447	7.277549	8.278828	8.576953	8.180151	8.326062	8.933312	8.903604	9.087527	9.074713	6.884459	9.27614	9.089451	8.946788	8.768304	9.041855	9.00685	8.692505	6.813191	8.706801	7.667572	8.481171	9.053446	8.168148	7.486178	7.912271	8.542228	9.110627	8.915612	8.406386	8.710243	9.321717	7.308195	8.562265	9.202296	9.302929	9.15942
EGR1	8.329536	7.696388	9.118211	9.429218	9.47234	10.06919	8.730226	9.146313	9.148529	9.728676	9.118599	8.450584	8.458281	7.531378	9.171605	8.232404	8.660135	8.680547	8.444809	9.757287	8.863812	9.425573	7.365274	8.832427	8.515291	8.915432	8.827472	9.50571	8.564039	9.872928	7.73426	8.920264	7.401726	8.71605	8.503802	8.385752	7.449919	8.567473	8.548381	8.993093	8.558144	8.176384	9.04894	11.523834	7.811692	8.766299	9.08363	8.956696	9.238536
MTMR9LP	5.875926	6.908216	6.501261	5.858449	5.579986	5.740543	5.721412	6.571805	5.423292	5.555555	5.348918	5.322013	5.137459	5.494704	5.593725	5.392639	5.594743	5.513097	5.388704	4.732558	4.600136	5.73653	7.074015	6.148728	5.685686	6.147435	6.32342	6.007398	5.707185	6.129944	6.519147	5.635811	7.263773	6.414484	5.626649	6.295092	6.142714	6.243766	5.71833	5.709162	6.131251	6.478546	5.989719	5.345398	6.138055	5.68994	6.107379	5.561154	5.688498
MID1IP1	7.613323	8.055591	8.465936	7.089745	6.897451	7.663664	7.035575	7.913769	7.49771	7.202201	7.090214	8.368754	8.075939	9.574569	8.252522	8.131158	8.561534	8.682273	8.09651	7.090671	7.127834	7.63598	8.904412	7.718969	8.273629	7.53028	9.420131	7.86429	7.46876	7.624342	9.359389	7.65168	8.551585	8.076507	7.40482	8.338082	8.258368	9.01128	8.32635	7.517109	8.005094	8.226433	7.768421	6.427825	8.756663	8.59946	7.860415	7.842039	7.804007
LAMP5	9.050712	8.42082	9.650474	10.535533	10.945488	9.209527	9.746516	9.321344	9.652471	11.048345	10.78362	9.707314	9.917868	7.61252	9.030874	10.204345	7.985179	8.455241	10.06948	11.190033	10.733103	10.296302	6.392954	9.872823	9.727744	9.742215	9.684499	8.985649	10.304233	9.40263	6.273536	10.672755	7.412886	8.921638	11.25344	9.075034	8.140228	8.757224	10.781487	9.461738	9.956923	10.08301	10.171528	10.971798	8.309377	9.558805	10.78362	9.7267	11.005902
TMEM14B	8.295829	7.696234	8.288149	9.202764	9.95918	9.158056	9.348494	8.91291	9.800742	9.807801	9.998117	8.904877	8.651851	8.321328	9.572412	9.192763	9.293263	9.092572	9.008306	9.234955	8.734782	9.437454	8.679028	8.843219	9.123963	9.168738	8.719387	9.748168	9.381051	9.505612	9.066929	9.48541	9.264759	9.419114	9.515657	8.492618	8.46958	9.344027	9.116883	8.976156	9.685251	9.612815	9.44897	9.879892	9.230793	9.614612	9.620312	9.662571	9.854381
TMEM178A	10.781353	9.107229	10.871006	10.946658	10.878201	10.218102	10.896868	11.144495	10.860795	10.694423	10.842481	10.600156	10.122915	9.727956	10.333371	10.249364	10.222907	10.627531	10.628321	10.621234	10.671542	10.588497	6.994677	10.680266	10.467566	10.78523	10.489319	10.920073	10.503707	10.736764	7.821878	10.481852	8.906512	10.363184	10.336616	10.231421	8.824218	9.572135	9.84631	10.356574	10.346533	9.944901	10.485882	10.388422	8.588749	10.475858	10.722351	10.623318	10.608195
ACTL6B	9.026044	9.063999	8.378212	9.195003	8.679535	7.632445	7.997168	8.468906	8.895038	8.578935	8.350339	8.99194	9.274258	8.665492	8.304168	8.818556	8.52494	7.973504	8.567345	9.406355	9.365851	8.441728	5.231812	8.575271	8.233774	7.914244	7.774841	8.642565	8.24004	8.063785	6.328654	7.878737	6.175809	7.571559	8.170359	6.829378	5.581708	6.786449	7.018075	6.894922	7.022619	6.443564	7.495757	8.327324	5.930771	7.736385	8.608012	8.067452	8.320406
FAM188A	8.760396	5.948819	8.263098	8.662981	9.256444	8.490224	8.716848	8.500518	8.994054	9.185304	9.162703	8.500518	8.308489	8.071281	8.707947	8.695511	8.659782	8.574338	8.965496	8.8492	8.644257	8.841191	7.373233	8.722	8.78719	8.641641	8.338525	8.99057	8.445742	8.744867	6.905681	8.985066	6.826774	8.806393	8.78303	8.145095	6.689966	8.33065	7.89017	8.254222	8.700304	8.695511	9.004815	8.42286	7.631753	8.839883	8.836054	9.474486	9.254944
CIRBP	10.25601	9.07339	9.65544	11.107275	10.946108	10.576571	9.387971	10.940596	11.356141	11.149139	11.23087	9.279785	9.264063	9.054627	10.681822	10.70015	10.60549	10.608543	10.09142	11.025037	10.744153	10.310704	9.778414	9.50322	9.861029	10.303798	9.052277	10.691008	10.647676	10.92594	10.63153	11.181979	9.236487	10.354552	11.045925	9.48791	9.240227	10.674605	11.019944	9.886603	11.000413	11.267789	10.447432	11.181979	9.020252	10.302441	10.500045	10.73056	11.186668
CRH	5.839125	6.197966	5.78073	7.948207	8.118291	6.685407	5.673737	6.471677	7.120854	7.913095	7.761532	5.660387	6.060197	5.556454	5.775988	5.937223	5.58226	5.59941	5.680879	8.303599	6.289793	6.41535	5.615943	5.997568	6.111124	5.594914	5.65101	7.555182	5.83124	6.892645	5.473042	8.653269	5.549309	6.683148	6.600666	5.923958	5.642	5.86199	6.139462	5.934803	6.715356	5.651553	6.937157	6.434789	5.80143	6.104498	6.27223	5.882942	6.527168
TMEM246	8.224029	6.854352	8.053026	8.499059	8.553101	7.723515	8.548625	8.680184	8.572623	8.889522	8.267749	7.927183	7.221319	6.995806	7.713542	7.764567	6.936861	7.379072	8.146674	8.751199	8.394845	8.179988	6.632677	8.601701	8.496584	8.142498	7.936785	8.534834	8.243504	7.985502	6.422443	8.461937	6.791859	7.919663	8.896451	7.576555	6.691058	7.091698	7.658226	8.448102	8.214481	7.583858	8.540102	8.601228	6.641422	8.148736	8.078047	8.732313	8.78125
GEM	5.41182	6.932421	6.143192	5.758209	6.081627	7.009735	6.056262	5.860428	5.919551	5.900437	6.247397	8.204009	7.044753	6.619607	6.176079	5.999102	6.29137	6.660633	6.065878	5.637948	6.456572	6.331707	6.199375	6.378011	6.267027	6.688347	6.840851	5.909309	6.531113	6.264321	6.32082	6.321662	6.154049	6.268507	6.52703	7.789723	10.916817	6.757011	8.870536	6.628744	6.234294	6.662638	5.950979	7.211477	6.689031	6.396382	6.463472	6.552058	6.479933
PXN	6.438439	6.604754	6.275926	5.794078	5.675213	6.113494	5.859469	6.142268	5.732676	5.805187	6.011221	5.33529	5.679381	5.70735	5.462685	5.693015	5.659957	5.725998	5.263705	5.281302	5.146576	5.781637	7.512116	6.01593	5.960701	5.904254	6.119366	5.562335	6.33682	5.752833	7.345483	6.046428	6.771259	5.945384	5.618918	5.804397	6.773391	6.042313	5.963767	5.697406	5.997357	6.193142	5.807619	6.017404	6.431906	6.015079	5.75675	5.941226	5.878888
C19orf54	7.32306	7.715588	7.432829	6.671443	6.471863	6.521138	6.402923	6.80099	6.326319	6.222187	6.806663	7.132789	7.153894	7.230342	6.664962	6.691636	6.952606	6.730616	6.245143	6.454886	6.930545	6.596387	8.611165	6.398569	6.386797	6.226386	6.697658	6.537886	6.48616	6.582604	7.745254	6.504112	7.091363	6.664689	6.494158	6.779301	7.58867	7.198258	7.34393	6.401713	6.764169	7.037254	6.312771	5.828207	7.342895	6.447859	6.337787	6.248141	6.206078
DIO3OS	6.568944	6.952926	6.571144	5.488428	5.265332	5.511722	5.949257	5.19864	5.588995	5.506805	5.446818	5.527703	5.630187	5.335285	5.270862	5.321719	5.382544	5.256917	5.663695	5.250484	5.270309	5.42256	7.866432	5.5996	5.562162	5.661267	5.961527	5.60135	5.660412	5.584045	5.261018	5.399001	6.461224	5.546352	5.30481	5.265408	5.892075	5.532624	5.333236	5.498442	5.48971	5.428903	5.490568	5.350724	6.231567	5.382832	5.622429	5.132451	5.293998
GAD1	8.282854	8.850105	8.411562	9.269103	9.915454	9.178873	8.554985	8.804191	9.865243	10.110039	9.078602	8.398042	8.696082	7.230106	8.34691	8.988769	8.188748	8.158599	9.092523	9.876632	9.424302	8.676444	7.015316	8.868953	9.260947	8.17721	8.116226	9.42189	8.844433	8.568841	7.031725	10.028874	7.075389	8.526529	9.954516	8.457602	7.367713	7.78403	8.415063	8.413158	8.87584	8.715164	9.141804	9.526324	7.422821	8.684458	8.387846	9.586832	9.803094
BASP1	12.681176	11.571461	12.653924	13.193602	13.204149	12.386481	12.903108	13.117354	13.164212	13.337896	13.032928	12.747346	12.687237	12.072155	12.754291	12.807049	12.485037	12.747346	12.945831	13.214367	12.937791	12.747346	10.339946	12.954356	12.799528	12.626122	12.687237	13.245851	12.716442	12.784399	11.046118	13.070492	11.268095	12.937791	13.164212	12.364395	11.662248	11.828132	12.497008	12.870902	13.023623	12.364395	13.117354	12.687237	11.299093	12.732509	12.862758	13.214367	13.079428
CFI	5.712968	5.773906	6.009371	5.461788	5.530402	6.229053	5.614	5.670221	5.450286	5.266397	5.485466	5.539454	5.211129	5.305287	5.44695	5.808668	6.127368	5.914559	5.468896	4.801112	5.619058	7.012049	8.121017	5.796946	5.843896	6.53104	5.855257	5.640851	6.290507	5.995074	7.01228	5.252478	5.722195	5.836899	5.553118	6.202538	6.419385	7.09008	6.139262	6.121032	5.709829	6.540811	5.612769	5.42582	6.653582	6.746494	5.762242	5.513818	5.319987
DUS4L	6.330855	4.190835	5.488098	7.049735	7.864134	6.565144	6.509131	7.152513	7.947024	7.559503	7.765151	5.040944	4.786574	5.037106	7.039375	6.014902	6.652714	6.464327	5.734058	6.368587	5.122128	6.805374	5.643355	6.220848	6.35308	6.696758	5.860607	7.219127	6.687359	6.981517	5.849708	7.198719	7.184559	6.767222	7.609341	5.986228	4.786888	6.930003	6.536484	6.090717	6.962889	6.956223	6.928056	7.475256	6.096033	7.022153	6.84235	6.95836	7.661356
ATP8B1	8.164607	7.233809	8.142317	8.153385	7.279137	7.351915	6.882428	7.029744	7.339603	7.621452	6.94679	7.433153	8.090311	7.528903	7.387473	7.616776	7.352784	6.607093	7.542612	7.537771	8.09294	7.810223	8.117354	7.68029	7.280479	8.085888	7.34626	7.640562	7.765148	7.098155	7.63505	6.949056	7.349648	8.091444	8.16936	7.194103	6.46376	6.631859	7.292284	7.615543	7.519749	7.46079	6.025167	7.199141	8.117673	6.937306	6.825768	8.004716	7.342178
MPV17	7.375407	6.193122	7.250331	7.803907	7.464043	7.401665	7.511062	7.21099	7.467348	7.52323	7.561346	8.619597	8.661584	8.848314	9.144123	8.425956	8.968886	8.497653	8.826772	8.831036	7.832353	8.086984	7.461135	8.217226	8.004111	8.276466	8.436554	8.765418	7.840139	8.260942	8.844587	8.833706	8.132195	9.502124	8.395035	8.681498	9.189562	8.765952	8.849698	9.931792	9.056923	8.746966	8.689529	6.290414	8.605128	8.545503	8.211602	8.116315	8.158317
MED10	8.257257	7.433631	8.247029	9.066922	9.18982	7.767512	9.055027	8.889937	9.644439	8.767	8.913813	8.535905	7.723122	7.716733	8.087323	8.192177	7.851284	8.191034	8.067429	8.676428	8.641653	8.618101	7.220107	9.431012	9.010371	8.809912	8.778403	9.557182	8.470263	9.105172	7.78234	8.799301	7.809316	8.86027	8.568785	8.309974	7.444794	7.690173	7.829542	8.37709	8.442553	7.812675	8.498728	8.841172	7.814035	8.529647	8.607529	8.744241	8.462863
BAG3	8.301878	11.694821	11.894746	7.568457	7.475705	10.192534	9.559847	8.242131	8.379764	7.637668	7.910031	8.953083	9.268533	9.794323	7.936591	8.663188	10.344553	10.895409	7.749889	7.010145	6.762398	9.195481	9.754514	9.49875	8.312767	9.741215	9.274809	8.089992	9.008659	8.497839	11.104159	8.065325	10.347174	9.094549	8.304581	11.903097	9.582979	8.771098	9.267417	9.680639	7.922017	8.69574	7.607248	9.056091	11.086312	8.261717	8.354607	8.968393	9.401725
BAAT	5.858821	5.151601	5.322288	6.060852	6.409238	6.07054	5.847725	6.120259	6.394989	6.674112	6.577729	5.593645	5.860025	5.621455	6.144534	6.249302	6.387209	6.19533	6.550546	6.524088	5.389988	5.995862	4.144636	6.803507	6.251872	5.11071	5.328835	6.114464	6.560466	5.400372	4.506701	6.203483	4.15545	5.525543	6.282645	4.917501	4.929997	4.782762	6.11288	5.719119	5.695118	5.64749	5.095496	5.8284	4.849688	5.026796	6.336258	6.53386	7.114931
DACH2	8.195077	6.28607	7.632286	9.263025	9.892264	7.858743	9.164718	9.171046	9.425052	9.651247	9.704367	8.829633	7.989511	7.357755	8.677655	8.929086	7.959799	8.047829	9.420384	10.138717	9.590291	9.092558	6.163195	9.032555	8.978581	8.879783	8.698221	8.99889	8.620108	8.932721	6.166389	9.492516	6.753294	8.687005	9.936656	8.065206	6.738889	7.585106	8.98982	9.052904	9.195485	8.618987	9.512301	8.935303	6.33198	8.846186	9.255963	9.527515	9.609649
LRRC8B	9.292072	7.518534	9.089295	9.840101	10.215868	9.283336	9.609519	9.962087	10.309626	10.257056	10.163365	9.221696	8.755974	8.912387	9.149133	9.194277	9.14494	9.137192	9.334577	10.244064	9.666265	9.52414	7.432524	9.539304	9.695257	9.550624	9.292382	9.790696	9.597417	9.703469	7.599729	9.711838	8.069832	9.286378	9.967265	8.795298	7.907288	8.5491	9.360287	9.643671	9.576612	9.41486	9.603053	10.56484	7.469767	9.418566	9.717844	9.546027	9.891075
RARRES2	7.273193	8.985456	7.517913	6.536495	6.033774	6.758471	6.001565	6.358907	5.692435	6.177918	6.325968	6.661248	7.572441	6.972338	7.223548	7.085817	7.866056	7.239639	6.68974	5.62577	5.262141	6.249814	9.3906	5.864147	6.00582	6.098417	6.506007	6.559743	6.388197	6.665655	8.419386	6.07245	7.880275	6.600603	5.841318	6.823407	7.628699	7.450104	6.671221	6.985568	6.841175	6.573774	5.754009	5.169437	7.745063	6.657291	6.255945	5.985627	6.357432
HACL1	7.217574	5.54226	6.791698	8.389076	9.167401	7.835679	7.855245	8.568448	9.108214	8.513649	8.295244	5.916081	5.81556	6.478088	7.861227	7.202567	7.688822	7.019976	7.403762	7.0233	6.910178	7.797801	6.617858	7.109884	7.913511	7.409323	6.939224	8.297168	7.653103	8.310304	6.993078	8.180753	6.320887	7.360395	8.886504	5.976001	6.327765	7.098776	6.860235	6.762046	7.782427	7.730188	7.864188	8.741827	6.130455	7.8582	7.836692	8.372362	8.459732
MYT1L	9.264257	7.430212	9.043454	9.8329	9.977911	9.006368	9.740103	9.607495	9.805555	10.160848	9.841455	9.850383	9.856292	8.664334	9.639734	9.835778	9.167458	9.428491	10.135864	10.316901	10.167462	9.824035	6.528501	9.893007	9.780583	9.502101	9.453584	9.988205	9.771517	9.687911	6.662681	10.022139	7.891062	9.610006	10.274749	9.453483	7.689007	8.619628	9.62432	9.728426	9.98065	9.619839	10.121193	10.015262	7.891502	9.885933	9.98708	10.291627	10.290399
BEX2	11.48201	10.304017	11.017184	12.077887	12.227679	11.240031	11.628398	12.056513	12.158313	12.12096	12.115206	11.222895	11.100177	10.824888	11.458076	11.742642	11.609401	11.453132	11.736312	12.249873	12.109353	11.758995	9.376986	11.663446	11.665424	11.593552	11.500891	11.877754	11.566361	11.862549	9.745587	11.958677	9.919587	11.506084	12.064634	10.841651	9.612935	11.043202	11.342793	11.45001	11.869204	11.312533	12.152144	11.976871	10.142477	11.70734	12.158313	12.028463	12.338682
MLKL	6.682952	9.843003	8.962394	6.015228	5.875639	7.149808	6.445026	6.636816	6.138897	5.956905	6.260516	6.72753	6.667158	7.671698	6.06375	6.240492	6.378766	6.393141	6.417701	5.140392	5.174319	6.980851	8.239948	6.355216	6.1596	6.85912	7.376512	5.877732	6.850685	6.438179	7.53714	6.48258	6.336633	6.299703	6.5954	8.70841	7.725754	6.641497	6.995663	7.522144	5.839417	6.771819	5.833941	6.71777	8.81732	6.788527	6.710354	6.348918	6.924336
CITED2	6.231889	5.366356	6.464697	6.937516	7.607411	6.061736	7.487493	7.065179	7.992035	8.037517	6.93144	6.855072	6.860233	5.541576	6.695664	7.25243	6.14385	6.079625	7.318373	6.726451	7.014928	6.994669	5.505466	7.534874	7.474154	6.715073	7.033565	7.68744	7.26633	7.184807	5.98337	7.323347	6.187304	6.914584	7.601271	6.017064	6.02619	5.945045	6.383179	6.459759	7.201624	6.429364	7.557992	6.84352	6.136387	7.142602	7.444475	7.381668	7.508367
TRIM36	8.01112	5.90855	6.7546	8.04653	7.66578	6.962241	7.527061	7.809989	7.532478	7.297744	7.85754	7.346881	6.62839	6.245884	7.268549	7.25792	6.658188	6.845307	7.268413	6.958821	6.935496	7.156951	5.208376	7.848812	7.42748	7.53876	7.446479	7.772142	7.567888	7.607681	5.186412	7.488832	6.376745	7.345144	7.566993	6.745348	6.058174	6.346535	6.828278	7.487558	7.646068	7.186946	8.00044	7.66048	5.87465	7.350225	7.658725	7.486822	7.481571
PSMD6	7.776157	7.135248	7.91842	8.480074	9.721576	9.170806	9.263938	8.433931	9.535301	9.408796	9.397026	9.204265	8.835696	8.748774	9.118856	8.87961	9.079608	9.197983	9.241712	9.747775	9.470797	9.276659	8.540551	9.235256	9.381487	9.05599	9.010765	9.34107	9.218885	9.42542	9.062325	9.448936	8.961236	9.31306	9.718807	8.884375	9.05822	9.075151	9.54185	9.290574	9.347659	8.988094	9.131665	9.493261	8.52906	9.185837	9.221984	9.525832	9.519777
TAF13	9.99874	11.084048	10.017477	9.007549	8.091126	9.401668	8.61004	8.856162	8.277098	8.334202	8.248809	8.311572	9.138933	8.984942	8.089054	8.653414	7.940266	8.125863	7.75338	7.197169	7.603781	8.753702	10.13909	8.798815	8.630632	8.854048	9.534672	9.019187	8.773881	8.739446	9.7258	8.750586	9.79117	8.861063	7.66627	9.871973	9.158133	9.87662	9.06826	7.986641	8.581858	9.025209	9.075333	8.255014	9.9809	8.859072	8.506446	8.2472	8.105351
CCDC53	7.195306	6.693693	7.485798	8.504086	8.721015	7.976739	8.587343	8.285633	9.057117	8.605006	8.979914	8.50673	7.169263	8.20429	9.147316	8.519101	8.56155	8.751385	8.678761	8.42461	7.144511	8.816198	8.205679	8.798951	8.867199	8.636968	8.439394	9.360476	8.540015	8.580438	8.402776	9.107088	9.316556	8.758493	8.755451	7.914166	7.512337	8.63481	8.583826	8.885813	9.049465	8.296411	9.00021	8.686303	9.274782	8.787923	8.542099	8.673007	8.823053
PLIN3	7.628557	8.064566	7.86416	6.647955	6.327995	7.685425	7.515069	8.377436	7.128255	6.525311	6.528677	7.450662	7.439666	9.786518	7.924545	7.213622	7.923834	8.221399	7.091728	5.911184	6.187376	7.262788	8.623022	6.935316	7.202269	7.117377	7.408501	6.460857	7.074051	6.921301	9.412852	6.33606	8.173309	7.344456	6.665034	7.476132	7.674652	7.860938	7.43558	7.287151	7.374225	7.945782	6.144522	6.738054	8.617463	7.722397	6.48542	6.876435	7.091963
NFYC-AS1	6.96725	5.285314	7.450942	6.424658	5.149363	6.467297	5.880259	6.515209	6.001727	6.164847	5.279621	6.013303	5.395956	7.412172	6.348889	5.175651	5.595355	5.756393	5.871565	3.848096	5.403266	5.92149	6.746284	6.569534	5.762406	6.348287	6.556542	5.212707	5.805453	6.268631	5.825547	4.925793	6.460449	5.874664	5.779771	5.844615	5.36956	5.486247	5.584427	5.447712	6.251768	6.46705	4.983142	6.231078	5.828458	6.504582	5.588904	5.949046	5.143314
TJP2	6.401544	6.132697	7.028798	6.156645	6.700251	7.590356	7.110198	6.818466	6.721881	6.421809	7.001717	6.689201	6.498295	8.219088	7.78431	7.081021	7.865172	7.9912	7.231468	6.47509	6.944424	7.244387	7.143326	7.13811	7.535656	7.085013	7.097276	6.379004	7.285452	7.106206	7.709596	6.979048	7.013221	7.058786	6.875098	7.038631	8.165641	7.819268	7.537219	7.486607	7.500785	7.956475	6.707722	6.623632	7.403081	7.573562	6.767977	6.85541	6.956408
ROBO2	6.731105	5.730017	6.381129	7.456548	7.552264	6.796337	7.105218	7.382699	7.965246	7.683211	7.605655	6.598883	6.194904	5.808579	6.486347	6.715178	6.156921	6.520327	6.510744	7.676437	7.101458	7.156356	5.648792	7.026939	7.077484	7.159842	6.648611	7.181573	7.156928	7.010452	5.672701	7.505651	5.971113	7.046854	7.742031	6.177457	6.249652	6.527254	6.67569	7.159246	7.501397	6.615344	8.225385	7.757531	5.771034	7.520888	7.457053	7.997211	7.944384
CYP26B1	7.597253	5.718182	7.076534	8.239642	8.513423	7.408743	8.287705	8.241579	8.673219	8.510199	8.91664	7.93929	7.304352	6.646791	8.231878	7.954344	7.279005	7.729393	7.868754	8.628382	7.655705	8.445877	5.447979	8.294355	7.792077	7.937062	7.640609	8.484157	8.183608	8.203682	5.190921	7.660405	6.199381	8.56739	7.874693	7.630474	7.18034	6.95694	7.824025	7.988875	7.883686	7.327393	8.529725	8.439924	5.784216	7.529371	7.717408	7.786536	8.17206
NPDC1	7.37109	6.874862	7.626051	7.803478	7.711338	7.707402	7.696772	7.610309	7.695007	7.753851	7.776293	8.468702	8.190967	8.027384	9.02827	8.966622	8.9974	8.773448	8.936949	9.420662	9.42534	8.318489	7.565551	8.07774	7.967833	7.971797	7.767008	8.071612	7.990017	8.123001	8.714835	9.720043	7.146341	9.258529	9.827826	9.035025	8.86391	9.215591	9.355941	9.587211	9.275125	9.348565	8.673125	7.291711	8.456301	8.681924	8.180712	8.778024	8.98882
PSTPIP1	4.86258	5.329367	4.764483	5.478217	4.544411	5.244738	5.133197	4.719835	5.008301	4.671441	4.929091	4.738043	4.887375	5.015175	5.174644	4.958216	4.921459	5.048782	5.185691	4.779916	4.510102	4.991464	5.48504	5.24726	5.721147	5.518428	5.286556	4.895058	5.051837	5.427318	5.421399	4.640817	4.648612	5.452568	4.660569	4.634364	4.512051	5.447794	5.283046	4.903836	4.82662	4.946962	4.846709	4.960631	5.689107	5.449294	5.460633	4.832455	4.355957
CAP2	11.440348	9.364656	11.27756	12.039225	12.58175	11.498077	12.326722	11.948003	12.601947	12.652157	12.33828	11.531634	11.294402	10.541143	11.558536	11.618712	11.414027	11.533896	11.513908	12.403615	11.640281	12.005607	8.118204	12.231883	11.905339	11.843238	11.869096	12.235348	11.833253	11.987651	8.184819	11.898968	9.874898	11.851205	12.186734	11.349889	9.774219	10.746422	11.358688	12.065946	11.743525	11.198788	12.09362	12.09362	9.469491	11.620685	12.030272	11.900343	12.109132
DCTN1-AS1	6.798324	6.827874	6.452086	7.06874	7.510553	6.566332	6.109127	7.271057	6.759641	6.988373	7.711507	6.282802	6.118082	6.296735	6.91594	6.729236	6.588289	6.658432	6.896558	9.486662	8.295665	6.618212	6.046569	6.5516	6.611036	6.701567	6.429047	7.760014	6.991969	7.554669	5.95121	7.937665	5.709071	7.206184	8.319328	6.5537	6.424891	6.410937	7.241669	7.005526	7.830513	7.945506	7.123531	8.326731	6.372408	6.925268	7.357975	7.949272	7.54759
ATP5G3	7.208391	6.731774	7.183232	7.91635	8.848363	8.132506	8.912566	7.424085	8.753766	8.898123	8.693595	7.870242	7.281657	7.032239	8.061885	7.447901	7.256455	7.725858	8.241192	8.252281	7.916886	8.254837	7.321821	9.119675	8.984944	8.193691	8.608331	8.994521	8.177137	8.597986	7.230405	8.815949	8.143564	8.543093	8.878357	7.872406	7.893534	7.769053	7.996085	8.829188	8.28616	7.453119	9.096428	8.622836	7.662583	8.294294	8.522276	8.763974	8.87942
PMP2	10.56192	11.390077	11.803788	10.797919	10.771672	12.70028	10.265949	9.904788	10.314952	10.750754	11.242824	10.983327	10.905556	11.322241	11.916755	11.371977	12.538594	12.87379	11.077815	10.790829	10.592559	11.028299	11.390077	9.559611	10.14847	10.733031	10.990392	11.347311	10.604397	11.209916	12.686605	11.864519	10.739099	11.743193	10.62325	12.609474	11.833717	12.316463	12.211636	12.292385	11.242824	11.151657	11.041249	9.224152	12.753806	11.894061	10.678481	11.227794	10.684262
PLSCR4	7.941581	7.97965	8.660175	7.920807	8.360109	9.62286	8.906399	7.992254	8.149345	8.521474	8.670074	8.608862	8.702375	9.395589	9.625705	8.598748	9.746643	9.95673	8.95824	7.937501	7.529743	9.108557	10.191833	8.944725	8.406272	9.346234	8.207149	7.715593	9.060671	8.771656	9.784511	8.652661	10.286905	9.495718	8.430053	9.80941	9.233937	9.987924	9.78893	8.825486	9.29376	10.450555	8.499891	8.907869	10.317738	9.570262	8.790455	8.97179	8.740347
AASDHPPT	8.545713	7.132599	8.368622	9.370608	10.016543	8.930067	9.833823	9.340643	10.031162	9.885266	9.807392	9.389412	9.089727	8.760916	9.387299	9.378796	9.150733	9.338513	9.846704	10.076865	9.902865	9.448176	8.043371	9.64652	9.696797	9.377404	9.458951	9.789436	9.632111	9.740927	8.03152	9.823627	8.665229	9.441267	10.027746	9.084935	8.487543	8.700524	9.427576	9.760881	9.781933	9.50661	9.737069	9.809956	8.246847	9.50702	9.730382	9.911012	9.881728
PRKAG1	4.69869	5.548731	5.358382	5.921012	7.377857	6.017359	6.26425	6.216738	6.841962	7.150838	7.436676	6.657316	6.68372	6.763848	7.378286	7.055761	6.89577	7.287687	6.725461	8.654591	9.104544	6.815345	7.263234	6.296798	6.753469	6.871016	6.032586	7.186629	7.039413	7.402402	8.605668	7.576604	6.960714	7.249387	7.539121	6.902427	9.987867	8.046665	7.837748	10.238578	7.892503	7.853442	7.146554	6.535172	6.313534	6.882707	6.861522	7.031615	7.425046
SNAP25	12.940481	11.123558	12.807072	13.200136	13.407822	13.031896	13.396533	13.305418	13.349632	13.316965	13.305418	13.259146	13.137126	13.031896	13.246031	13.185172	13.200136	13.216899	13.420345	13.430683	13.37465	13.031896	10.143085	13.137126	13.154182	13.200136	13.216899	13.472893	13.339527	13.259146	10.769497	13.349632	12.073506	13.349632	13.396533	13.169763	12.073506	12.901709	13.200136	13.420345	13.328894	13.316965	13.349632	13.316965	11.492852	13.361955	13.23282	13.455884	13.396533
SLC35G2	6.897292	5.877236	7.050176	7.360897	8.119172	7.439872	8.581824	7.096654	8.224084	8.24293	7.734581	6.866951	7.203098	6.915403	7.960262	8.069836	7.555066	7.517493	8.222865	8.011822	7.411626	7.651087	7.730351	8.605823	8.013679	8.197695	7.37299	7.872143	7.768847	7.86396	7.726738	7.838338	8.952216	8.386366	8.135308	7.316682	6.796424	7.543467	7.151234	8.11007	7.726738	7.360341	7.839881	8.002279	8.640756	7.741732	7.772427	7.782937	7.937283
CNTNAP5	6.742596	10.274404	6.661795	7.316612	7.635791	6.628552	6.760243	6.513871	6.826845	7.643367	6.772794	6.828025	9.184213	7.211702	6.339239	6.840508	6.64141	6.416333	6.398993	8.832427	8.797625	6.854723	8.060263	7.009607	7.921638	6.872391	6.690899	7.438818	6.745738	6.545618	8.105336	7.662615	6.501228	6.356841	7.259618	6.591811	6.686497	6.298917	6.320861	6.626674	6.530629	6.089856	7.657855	8.260901	7.146116	6.730148	7.366618	7.594788	8.24666
MRPL2	7.500776	6.806388	7.09932	7.373744	7.094875	7.020974	6.92918	7.342187	7.123391	7.033644	6.984839	7.967793	7.438782	7.68495	8.187744	8.282639	8.220192	7.960701	8.18309	8.201798	8.373307	7.208444	6.713151	6.99308	7.223028	7.146471	7.310985	7.758365	7.633625	7.786856	8.12541	8.010176	6.899576	7.883395	8.356658	7.645031	7.837022	8.360948	7.710427	8.129268	8.16215	7.987822	7.844626	6.477437	7.21389	7.813355	7.310443	8.192063	8.233126
LY6G5C	6.407577	6.728832	6.963996	5.359923	5.485114	5.572787	5.883247	5.870658	5.733464	5.985257	5.24509	7.27525	7.945644	6.097128	5.5548	5.524292	6.486561	6.24564	5.162928	4.53888	4.739836	6.363367	7.45318	6.686685	6.310424	6.656298	6.747966	5.621619	6.749395	5.954681	5.886265	5.167089	6.861638	6.036759	5.677714	6.110266	5.529444	6.56831	6.472871	5.948258	5.92508	6.374182	5.904079	4.942449	6.829106	6.195696	5.421212	5.763484	5.397728
FANCE	7.262707	7.245548	7.445622	6.72379	6.409702	6.596114	6.491601	6.997081	6.373817	6.421574	6.637336	6.049704	6.11382	6.592282	6.069692	5.978695	6.493959	6.266241	6.124397	5.106808	5.822863	6.489268	7.793442	6.286204	6.547554	6.738506	6.716817	6.330029	6.624233	6.161981	6.507534	6.024723	7.012154	6.436716	6.106425	6.245495	6.669206	6.659622	6.149791	5.90122	6.156665	6.440314	6.328552	7.196308	6.964743	6.319225	6.558322	6.452527	6.071461
ZIC1	7.745256	6.654278	7.187732	6.088698	8.037613	7.104006	7.169661	6.970648	7.193044	7.80986	6.088875	6.768823	7.536493	6.867932	6.791786	6.466873	6.50328	6.857076	6.701519	7.125087	5.374566	6.719247	8.883299	7.508485	6.839835	6.208578	6.616044	7.34807	6.667081	7.365576	6.551307	6.404471	7.195479	7.818293	5.198515	7.156448	7.673448	6.99309	6.920706	7.167105	6.333703	5.236782	5.76405	7.424603	7.140779	6.814892	6.932636	6.04305	6.49933
AQP11	6.062715	5.35889	7.35902	7.194148	9.113296	6.258991	8.129099	7.34063	8.661589	8.848591	8.447143	5.292161	5.23906	4.635134	6.046405	6.15908	5.677438	5.910708	6.197228	6.96801	6.483921	8.422377	6.132309	8.415763	8.225276	7.033476	7.392321	8.587751	6.845744	7.839475	4.630519	7.850949	6.830448	6.792654	7.288847	5.774174	4.779759	5.759194	5.383491	6.663901	7.009538	5.25052	7.406734	7.395682	6.743944	7.593646	7.689469	7.588936	7.75054
SSSCA1	6.565308	7.285313	5.334876	5.251801	5.346549	6.114725	5.398792	5.627125	5.466188	5.377785	6.071721	8.004376	9.370033	8.410645	7.498371	8.194956	9.220071	8.413577	7.573102	8.829265	8.658645	4.983991	4.469482	5.698066	4.921479	4.276761	4.613541	4.469302	3.970171	5.59751	6.068242	6.751975	3.565524	6.966174	5.895906	4.615097	4.517332	5.324184	4.542025	4.887414	5.460342	5.681179	6.298733	4.68269	4.662315	5.777332	6.0158	5.918817	5.963113
COL1A2	5.491193	6.166642	6.304293	5.550674	6.316402	6.560359	5.980967	5.523138	6.399176	5.742916	6.155391	6.510098	5.834021	5.68367	6.751649	5.681982	6.030317	5.871188	6.207178	5.779234	5.81052	6.513802	8.539018	5.999317	6.14551	6.389012	6.432986	6.148888	6.046899	6.334735	7.876843	6.080746	6.329856	6.511438	6.185459	5.940984	8.538357	7.127303	6.622428	6.157364	6.584439	7.057155	5.928743	5.255661	7.385016	6.392497	5.784006	5.447997	5.677405
PYROXD2	6.913765	6.953791	7.342468	6.076417	5.858214	6.07452	6.276588	6.381154	5.554745	5.311018	6.089403	5.61735	5.743832	7.282699	6.121044	6.622748	6.359548	6.03735	5.769158	5.285993	4.194007	6.059948	7.59925	6.357217	6.060101	6.272738	6.658365	6.188584	6.281058	6.277657	6.614214	5.76969	6.564994	6.574461	5.460988	6.285707	7.502066	6.398503	5.939491	6.777381	5.895568	6.453328	6.123333	5.257602	7.358424	6.406036	6.057617	5.823342	5.507053
FAM102B	9.233251	7.12958	8.482965	9.389648	9.510595	8.377743	9.406249	9.428568	9.565587	9.365802	9.382945	9.042256	8.618712	7.904287	8.872642	9.043605	8.502178	8.769345	8.97548	9.008945	8.683159	8.768145	6.881011	9.323464	9.16941	8.912939	8.662861	9.318701	9.197031	9.123751	6.787595	9.081963	7.725628	9.183315	9.435825	8.269568	7.616898	7.587253	8.236583	9.060951	8.822013	8.37613	9.382945	9.008427	7.120831	9.091047	9.084259	9.498943	9.468458
PBXIP1	7.645999	8.240931	7.0066	6.828676	6.656449	7.181818	6.870143	7.061026	6.712026	6.909122	6.862462	7.786153	8.027831	8.443367	8.067885	8.582793	8.264821	8.237665	7.958143	7.966582	8.27484	7.247037	8.654837	7.249846	7.0171	7.197827	7.071988	6.916513	7.497062	7.002837	8.603231	7.302469	7.974088	7.677745	6.960457	7.051355	9.214086	7.811904	7.735044	7.965349	7.40337	7.535701	6.94501	6.66688	8.819961	7.1631	7.011865	6.774208	6.896593
CLEC4G	6.791485	6.056551	6.580367	7.110382	6.686055	6.193318	7.483735	6.761909	5.970721	5.777539	6.349812	6.728198	6.738494	6.184433	6.811944	6.407549	6.796985	7.109647	7.571359	6.528535	7.52594	6.371878	4.857386	7.045567	7.040697	6.149643	6.424836	7.389415	7.137994	6.198079	5.509366	6.552909	6.043212	8.195092	6.891534	7.301903	5.50132	6.051478	5.333923	6.522971	6.381024	5.667351	7.537648	5.836554	5.32041	6.073079	5.779785	6.792215	6.561685
FAM134B	8.099203	6.31989	8.027875	8.344256	8.718997	8.298531	8.65523	8.82242	9.081035	8.652024	8.477957	8.078745	7.321606	8.349551	8.368876	7.993428	8.153107	8.524117	8.433097	8.825701	8.514664	8.364011	6.48065	8.536701	8.713108	8.518366	8.321762	8.795228	8.116016	8.402964	6.938265	8.193375	6.838431	8.268342	8.770856	7.709792	6.398557	7.520761	7.425634	8.47605	8.503937	8.074222	8.659391	8.438189	6.648894	8.568177	8.538066	8.843912	8.678154
IMPDH2	9.173948	8.344908	9.03824	9.267343	8.89866	9.122905	8.584421	8.912216	7.933935	7.839518	8.834888	8.144857	7.336451	8.520432	8.585816	8.017184	9.177347	8.853207	8.331036	9.091213	8.766134	8.612401	9.760937	8.081954	8.99791	8.666418	8.273013	8.698903	9.165167	9.369284	11.017171	8.747685	9.094995	8.358771	8.71507	9.154212	9.217259	8.627544	8.449495	9.012621	8.424608	8.969339	8.571599	9.343324	7.828429	9.178704	8.575343	8.465742	8.572237
PTRH2	7.357808	7.251054	8.503001	8.882953	8.844689	8.064318	8.917835	8.205932	8.57755	8.578361	8.971793	7.786392	6.854833	6.692351	7.711252	7.946293	7.454042	8.031318	7.6891	7.681813	7.698139	8.744004	6.01927	9.07986	8.528647	8.178455	8.66174	8.815865	8.55595	8.616292	6.579888	8.279534	7.117616	8.29888	8.314405	8.080638	6.073312	7.15473	7.159554	7.75333	7.968733	7.218876	8.929579	8.047283	7.237935	7.867597	8.924192	8.209319	8.328246
GAL3ST4	6.613516	7.939695	7.104764	6.515128	6.739146	7.045859	6.658548	5.970574	6.34419	6.286312	6.953035	7.279766	6.738938	6.564775	7.392378	5.851591	6.347476	5.844539	6.528094	6.149052	5.603362	6.932651	8.584312	6.362628	6.490643	7.392598	7.274327	6.375792	6.85364	7.259125	8.378107	6.543722	8.195886	7.252078	5.949751	6.139333	7.639583	8.065936	6.289783	6.562421	6.434796	7.109503	6.977322	6.222712	9.34056	6.908249	6.719978	6.190259	5.586747
ITGA5	6.186376	8.639906	6.203227	5.440721	5.311223	6.349303	6.017113	5.636319	5.278389	5.267372	5.333933	6.183754	6.908946	7.02444	5.934179	6.324076	6.329542	6.362558	6.04768	6.2127	6.12315	6.316595	7.908844	5.717199	5.713159	5.878427	5.987312	5.545037	6.07266	5.635773	8.059698	5.736949	6.597447	5.815731	5.593384	6.158584	6.280502	6.06708	6.661579	5.993976	5.445158	5.954302	5.170225	5.670227	6.640429	5.842948	5.717292	5.487687	5.90904
GLMN	7.442155	5.658826	6.515697	7.771624	7.761333	7.375755	7.532443	7.693167	8.00057	8.060969	7.751685	6.546463	6.544294	5.865226	6.80433	6.648403	6.942967	6.686793	7.022817	6.789256	6.763852	7.340907	5.619984	7.049607	7.180291	7.342939	6.774051	7.20845	6.987945	7.387814	5.510863	7.381595	6.396872	7.02028	7.728163	6.148176	6.014368	6.213928	6.840971	6.855273	7.729995	7.348214	7.542523	7.717398	5.71037	6.908267	7.297916	7.513017	7.616115
PTPRT	8.089431	9.073219	8.036002	8.739956	8.671913	8.048636	8.714894	8.221768	8.991961	8.929175	8.296571	9.140452	9.813884	7.91637	8.728349	9.244569	8.75869	8.236356	8.922785	9.766813	9.356265	8.461869	6.090646	8.778873	8.779472	8.268105	8.452427	9.054731	8.618675	8.268337	5.86905	8.305825	6.40087	8.553493	9.061732	7.757228	6.853395	7.106764	7.227021	8.568304	8.327695	7.182216	8.663319	8.254462	6.787262	8.399045	8.601482	9.471661	8.985969
PLEKHO2	6.971979	7.329786	6.645922	6.487113	6.194164	7.012894	6.691281	6.082161	6.114588	6.351689	6.715096	6.941967	7.404227	7.612821	7.353477	6.636773	6.960683	7.264742	6.696153	5.468978	5.339319	7.038301	9.43593	6.894214	6.376783	7.311914	6.876946	6.634771	6.971802	7.004484	9.422518	6.390953	8.617139	7.554514	6.381932	7.077203	8.146117	7.532768	7.120034	6.70695	6.658493	6.956346	6.43906	6.785337	8.524623	6.706312	6.618324	6.705599	7.078126
SUSD1	6.11326	4.323178	5.334312	7.784599	8.379993	6.777368	6.555895	7.154036	8.151965	7.981459	7.981114	6.822138	5.576234	4.970474	6.520694	6.59478	6.339693	6.636461	6.89874	8.514976	8.255492	7.768937	4.931632	6.9791	7.439182	7.34114	6.670977	8.138624	7.147678	7.812953	6.58748	8.476991	5.548595	6.623166	9.330662	6.616959	5.660256	6.283635	6.557365	6.985452	7.732526	6.676352	7.244607	8.276124	6.381246	6.993811	7.826968	8.521296	8.391425
FIBP	10.051144	9.675458	9.327583	9.573392	8.955916	8.846402	8.111836	9.24187	8.90182	8.420971	9.709002	8.874404	8.782803	8.954003	9.315514	9.150351	9.644321	9.371636	8.976676	9.904533	10.176774	9.06468	8.932284	8.256339	8.586115	8.777568	8.27032	9.604801	8.903014	9.295879	9.69957	9.487729	8.955916	9.630698	9.046568	8.939251	8.609919	9.909785	9.342099	8.881836	9.583816	9.166772	9.123438	9.672228	8.844014	8.793955	8.89181	9.134112	8.748312
OXR1	9.314038	8.349636	9.303337	10.023038	11.039502	9.542395	10.712954	10.266501	10.956532	10.800999	10.38532	9.841887	9.409351	9.025416	9.657391	10.063977	9.551379	9.615136	10.267438	10.359484	10.318632	10.17607	8.838173	10.520951	10.712954	10.228412	10.126545	10.778747	10.221595	10.468756	8.407219	10.38772	8.7638	10.054267	10.776085	9.222556	9.321025	9.034687	9.181284	10.329413	10.353688	9.554836	10.690847	10.481679	8.904017	10.250214	10.307756	11.130511	10.912139
DDX1	9.511366	8.413034	9.203776	10.624801	11.321252	10.136399	10.78857	10.611771	11.404683	11.487188	10.944529	10.196167	10.036186	9.646347	10.373914	10.543974	10.016674	10.125706	10.915041	11.311397	10.937379	10.760496	9.283114	10.668274	10.923362	10.383966	10.363564	10.876515	10.489295	10.706246	9.894877	10.8944	8.964744	10.439329	11.316041	9.547564	10.063307	9.887382	10.316355	10.882416	10.714797	10.073251	10.870404	10.810792	9.426747	10.498129	10.818472	11.112714	11.088165
OCIAD2	7.901367	8.268765	6.824729	8.690439	9.239715	8.018353	8.202337	8.698542	8.863642	9.399242	8.880905	7.995399	8.236888	6.799129	7.731534	8.757946	7.135388	7.21655	7.822922	8.589553	8.590746	8.37085	6.723319	8.208927	8.34452	8.14989	8.276143	9.035837	8.549967	8.156672	8.445948	8.746771	7.903498	8.058442	8.799706	7.749866	7.92376	6.892503	9.331143	7.871608	8.647136	8.367605	8.951533	8.741026	7.59972	8.104754	8.290058	8.302382	9.075672
CLDN5	9.579562	10.38929	9.430472	8.177128	7.97557	9.553856	8.55153	9.351218	7.932579	7.50599	7.482008	8.468689	9.409646	9.844825	8.492525	9.548212	9.080601	9.35745	8.968707	8.101552	8.073407	8.95109	11.584036	8.800306	8.165512	9.144489	8.326352	7.96944	9.401106	8.59937	11.305967	8.633538	9.417621	8.780608	7.758039	8.587663	10.811915	9.372351	8.998668	7.86457	8.3706	9.453281	7.760497	8.013761	10.152482	8.296954	7.84784	8.224611	8.354343
RPL37	8.831018	8.7941	8.733807	8.85657	8.814737	8.964514	8.126962	8.57613	8.360522	8.54131	8.815262	8.216092	8.087781	8.332529	8.596792	8.557988	8.091427	8.407648	8.411994	7.813129	8.247168	8.586525	9.531069	8.496576	8.430828	8.74697	8.703868	8.974619	9.049101	8.813306	9.192741	9.053026	8.083762	8.573298	8.585152	8.948087	9.076594	9.127963	8.919721	8.848371	8.67833	9.179309	8.67144	9.325405	9.122622	9.045459	8.699629	8.645868	8.495165
KLKB1	7.919307	7.71979	8.477002	6.744814	6.572701	6.474486	6.157503	6.608744	6.589935	6.883373	6.401011	6.7756	6.378987	6.454361	6.27581	6.441197	6.735614	6.157062	6.409069	6.027956	5.519694	6.948141	7.911067	6.25792	6.37595	7.460347	7.255651	6.958316	6.75976	6.316467	6.160246	6.25936	7.378173	7.523371	6.15486	6.806958	7.786368	7.397595	6.791836	6.306032	6.497897	6.586016	6.41355	6.28064	7.612431	6.76153	6.642068	5.922364	6.004031
CDKN2AIP	7.77851	8.876368	8.166009	7.239612	6.807537	7.123097	7.157932	6.828291	6.991164	7.058571	6.731975	6.806155	6.692291	6.699992	6.593044	6.194895	6.232154	6.668648	6.533036	5.996999	5.985427	6.949767	7.806152	7.315127	7.068101	7.121708	6.978131	6.787556	6.845363	6.779101	6.955312	6.827094	8.180267	6.631364	6.578015	7.107303	6.949767	6.820269	7.434737	6.871354	6.811239	6.614726	6.956099	7.136732	7.473993	6.783612	6.881256	6.688959	6.811083
SCG3	9.042445	8.439348	8.673279	9.556178	10.122166	9.857501	9.627251	9.310943	9.588992	9.690345	10.083287	8.896036	9.03912	8.986242	9.859749	9.710511	9.918049	9.787158	9.461586	9.877071	9.798289	9.730582	9.906996	9.537026	9.695846	9.849173	9.185293	9.853732	10.214861	9.691397	9.198023	9.765253	10.350132	10.026541	9.578397	9.390164	9.412471	10.018382	10.27591	9.800359	9.803006	9.72183	9.31983	9.517427	9.775116	9.248028	9.578546	9.520115	9.343519
IL17RD	7.935874	8.558107	8.027426	7.338707	7.168896	7.740011	7.156793	7.476177	7.640365	7.121899	7.031818	7.543253	7.675344	7.635502	7.282487	7.182487	6.867094	7.032573	7.047547	6.487139	6.719659	7.530928	7.932905	7.376786	7.671484	8.037888	7.267895	6.763868	6.969939	7.654881	6.905191	6.723472	8.711901	7.065933	6.719418	7.192223	7.314257	7.514174	7.041568	6.716028	6.936827	6.92439	7.421343	8.129374	7.868077	7.34477	8.012493	7.202395	7.139954
LOC100130987	6.758384	7.147196	6.404915	6.305936	6.440491	7.700423	6.572324	6.752705	6.979227	6.613869	6.629433	5.990794	6.240966	6.235212	6.422493	6.056333	5.759348	6.824249	5.820103	6.544656	5.937668	6.542343	7.690333	6.17746	6.058468	6.176873	7.271083	7.556635	6.851665	6.977073	6.295743	8.03981	6.326629	6.817432	7.467326	6.018948	7.925929	6.381704	7.05812	6.732832	6.59505	6.384558	6.81773	7.754081	7.863738	5.877771	6.694132	6.430233	6.498971
SATB2-AS1	6.667115	5.134736	6.065168	6.803503	8.439027	5.656735	6.592333	7.053453	7.652813	7.824602	6.925794	5.678269	5.561681	5.554978	5.925306	6.289482	5.745846	5.821559	6.07994	5.535561	6.4419	6.671818	4.841809	6.767564	6.776289	6.783078	6.116327	7.376005	6.578212	7.02538	4.662073	6.084205	4.857033	6.419625	6.846742	5.536837	4.732106	5.170259	5.338977	5.771432	6.203352	5.444995	6.632939	6.460358	5.209043	6.496686	7.113685	7.008916	6.974044
STAM	7.791981	6.540621	7.97095	8.768633	9.220679	8.12812	8.83247	8.902817	9.533114	9.441465	8.763696	8.286342	7.705428	7.89866	8.60607	8.165232	8.021967	8.392049	8.605017	9.079437	8.361226	8.598492	6.947618	8.826838	8.946564	8.319748	8.60568	9.069063	8.518429	9.173623	7.410515	8.85118	7.531224	8.497316	9.083305	8.076619	8.028511	7.896326	8.429517	9.022062	8.983261	8.423538	8.922717	8.987394	7.602721	8.679689	8.769399	9.001101	9.289769
[truncated: 480 more rows]
[truncated: 307 more columns]
