# Supplementary material for: Identification and Exploration of Immunity‐Related Genes and Natural Products for Alzheimer's Disease Based on Bioinformatics, Molecular Docking, and Molecular Dynamics
Source: Immun Inflamm Dis. 2025 Apr 7;13(4):e70166. doi: 10.1002/iid3.70166 (PMC11973734; doi:10.1002/iid3.70166)
Supplement: Supplementary file 1 — Supporting information. [file IID3-13-e70166-s001.zip › Supplementary materials/S1-DEGS/3.mergediff-train/genelist.xlsx]

## Sheet: Sheet1
id
NFKBIA
NIPBL
CTDSP2
EZR
NDUFAB1
SORBS1
ITPKB
RHOQ
ATXN10
BCL6
ACACB
PSMD1
BRE
MAP4K4
BBX
ZNF160
ATP5B
TUBB
PCYOX1L
NFIA
SRGAP1
PSD2
ITGB5
ADCYAP1
NME1
NACC2
KLF15
SRRM2
HSD17B7
CSRNP1
TNPO1
ERLEC1
TNS1
ATP6V1G2
GFAP
SLC5A3
MAFF
FYCO1
ATP6V1E1
NRN1
SLC7A2
UQCRC2
SCRIB
NOTCH2NL
CDK2AP1
ITPRIPL2
UBXN2A
CCKBR
TUBB4B
SRD5A3
PARD3
RRAGA
VCAN
SCN2B
PKN2
CHP1
TP53INP1
DDIT4
KCNJ10
ZBTB20
CCNT1
C5orf22
ORC5
ARRDC2
ELK1
ARAP1
FAM107B
GLIS3
RAP1GDS1
FOXO1
MRPL15
NEK7
SLC35B1
ZCCHC24
TBL1X
HP1BP3
RTN3
NDRG4
UBE2N
CALD1
LPP
HSPB3
ANP32B
COPG2IT1
SST
VEZF1
ANAPC16
TJAP1
YWHAZ
CALY
SVOP
SEMA4C
KANK2
CRYM
CHST6
NAV2
MLLT6
CALM1
SLC25A29
RNFT2
ATP6V1B2
MAGED1
STS
RFX4
DDX10
COPS4
SLC25A18
PTPRN2
ANLN
AEBP1
DNM3
GPI
C15orf52
CLDN15
STAT4
PTBP1
ELMO1
GABARAPL1
ITGB8
TNFRSF10B
GOT1
AHNAK
TBC1D9
FOXC1
FAM127A
TUBA1B
RIMS1
ARSG
RAB11FIP3
ZNF462
KIFAP3
DYNC1I1
CDC42BPA
ATP6V1H
FGF12
TUBB3
NOTCH1
RAB13
CHGB
CDK19
C14orf2
MCM7
HIPK2
ITGA10
LLGL1
FBXW4
PLXNB1
PSMA5
PTPN3
FAM63A
SLC16A14
KIF5B
TOB1
SPCS1
MT2A
HOPX
KIAA0556
RAD51C
SMARCC1
TROVE2
CAMK1G
CSNK1G2
ZMIZ2
NDE1
RGS7
ATP6V1D
TNS3
MAP4K5
SLIRP
INA
SDHB
PCSK5
GPER1
ZHX3
CISD1
KLF2
HEY2
GABRG2
AGK
TUSC3
PEX11B
UCHL1
NCALD
PDGFRB
PFN2
ATP2A2
PIEZO2
PALD1
AP3M2
HPRT1
MT1M
SPHKAP
BEX5
SLC26A6
CHCHD6
BGN
MPP1
CDK13
AKAP6
CYP2C8
PGF
TOB2
GLTP
ACSS3
PCSK1
GPRC5B
UACA
NECAP1
SERPINB6
STMN2
IDH3G
JAZF1
ADAM23
GABRA1
CUEDC1
PROSC
MOCS2
AMER2
PIDD1
APOO
ST6GALNAC5
TM7SF2
EFEMP2
HMP19
SC5D
TSPAN7
PHF2
CLTC
REEP1
C2orf80
GRTP1
PALLD
SV2B
RIN2
LAMA5
CHRM1
EEF1E1
CACNG3
FH
MTX2
MRPS30
KCNE4
MED13L
AP2S1
BAZ1A
FAR2
ACTR10
HAUS2
SLC25A4
FMNL2
WWC3
FAM181B
CCNH
KCNIP4
TPI1
NPTX2
LATS2
KLF6
NR2F1
CEBPD
GLUL
C11orf1
RAB31
RALGDS
PAK1
TM2D2
ZDHHC23
TAGLN3
SYNJ1
TMCC3
TXNDC9
NDUFB5
ACOT7
KIAA0930
PSMG1
ITPRIP
MT1E
MT1F
SEC61G
KCNV1
SLC38A2
EMX2OS
FGR
MOB4
RUNDC1
EMC4
SLTM
ANXA6
MAL2
FOXP1-IT1
UHRF1
VGLL4
CEBPB
NAP1L5
ERICH3
BEX4
CA10
KCNF1
MYO10
RHOU
ME3
SASH1
TBC1D7
COPS3
POU3F2
NMNAT2
PPEF1
PPP2CA
FHL2
SGIP1
TGIF2
C9orf64
TMEM163
TUBG1
MOB3C
PREP
ASCL1
TRMT10C
CHCHD2
DDIT4L
FAM162A
LRRC32
INPPL1
LMBRD2
LRRC49
KIAA0513
HMGCLL1
NKX2-2
RPA3
SMYD3
MTMR10
ENO2
NRXN3
KIF1C
ELF1
CASP6
MEGF10
SNX10
UQCRFS1
SUN2
NDUFV1
ZC3H12C
FOXD1
VDAC1
CXCR4
RANBP1
SLC39A10
GOT2
CRMP1
NIF3L1
TNFRSF10D
VPS35
ARHGEF10
RTN4IP1
PTH1R
GLS2
TLN2
ZCCHC12
TSPYL5
XAF1
ANGPT1
MICU1
MAP2K4
PREX1
SLC12A7
DDX27
TSPAN31
CITED1
SLC6A12
AKIRIN2
ACSS1
SLC30A3
IL17RB
NUDT7
ALDOA
TMEM216
LDHA
EML3
ARHGEF9
SYN2
CNNM3
PDK3
ELAVL3
TRIP10
PARP10
RASEF
GPR4
ANKDD1A
TOMM20
NAV3
PRKX
SLC9A6
GLO1
MKNK2
EMX2
GUCD1
TMEM150A
NEUROD6
SPRYD7
CTDSP1
PARP9
PSMD14
RRAGB
VASP
ATP5H
CACFD1
PAQR8
DBT
FKBP1B
TJP1
RNF135
PITHD1
CMSS1
FBXL2
SNCA
PFDN1
CAPRIN2
HVCN1
RAPGEF3
MLIP
TTC19
LDLRAP1
ATP11C
CHMP4B
PFKFB3
SYN1
TUBA4A
SCOC
LINC00926
OLIG1
RBFOX1
ACP1
SLC4A11
IMP3
YES1
MAPK9
DCLK1
BACE2
ARMCX5
NDUFV2
LEAP2
MUC1
DHRS7B
LOC286437
FAT1
SLC6A17
CDC40
ARHGAP20
CCDC184
LRP4
PCCB
DDX25
ERCC5
ADIPOR2
ATP1A1
KIAA1211L
NXN
LDLRAD3
PRMT8
ZWINT
MT1G
APOPT1
ABCA1
TTYH2
PTRF
MRPS23
MECOM
MXI1
ZFP36L1
CCK
UBE2T
MAP2K1
GABRA5
COPS5
STXBP1
ETS1
EEF1D
PRSS16
LRFN5
NDFIP1
HENMT1
COPG1
RWDD2B
SERPINI1
C21orf91
PPP1R16A
RGS4
DIRAS1
ARHGEF26
TMEM106A
FAXC
TFAP2C
RGL3
NELL1
BANP
C21orf62
FIG4
GOLT1A
IGFBP5
NSG1
THNSL1
LETMD1
RBP4
SOSTDC1
EPHA5
CUX1
HINT1
WDR7
SERTM1
ZNF222
PFKM
SLC7A5
ZHX2
MAP3K6
SUB1
SCG2
RAB3C
PLCL2
SYTL4
TGFB1I1
RBM6
MT1H
RNF175
FBXO16
STXBP5L
ID4
NEXN
GSDMD
BCAS1
PLEKHH3
KCNJ16
FAM167A
SMYD2
ANKRD13D
SRP54
PIAS4
DGKG
TCEAL7
LPAR1
PLK2
PRPF4
EIF2B3
FAM107A
CALB1
ZNHIT3
C19orf18
CAPNS1
NUDT2
TRIM5
RASL12
AIF1L
FOXO4
TMEM126A
SYT13
NEU1
GLRB
GPR22
TCAP
MAP3K5
LRP10
SCN3B
NFIC
FAM84B
QKI
SYT1
ACSF2
OLFM3
CMBL
CARTPT
CADPS
LRCH4
PRKCG
DTNA
TSPO
HN1
NECAB1
LMTK2
SLC16A9
C1QTNF4
ATG16L2
COX6B1
YAP1
MYBPC1
RAX2
ENC1
ATRNL1
BDNF
PDDC1
YWHAH
ARPC1A
THYN1
ZC3H7B
MRPL21
LRRC73
TARBP1
RTKN2
MSH2
MAPKAPK3
STH
ACTN2
SEH1L
TBCC
SLITRK4
ZNF365
CLVS1
C11orf96
CHN1
AFF1
PHYHD1
SNCB
TM2D3
PDCD2L
GPRASP1
DLD
NDUFA1
TEAD2
RHPN2
CSPG4
HAGH
RUSC1-AS1
GAD2
HDAC1
PPP3R1
MYOT
LDB2
P2RX7
RIMBP2
NDRG1
EFHD1
PGRMC1
NFKBIZ
KIAA1755
RHBDF1
YJEFN3
AMOTL2
SLC22A3
VASN
NES
APLNR
SRD5A1
THBS2
ZNF395
NEK8
RPL23AP32
RDH5
TNFRSF1B
NDUFA4
TAP1
FHOD3
FAM43A
TLR5
MPND
VGF
IGF2BP2
TNFRSF1A
SLC6A16
YARS2
PNMA2
SCARNA17
CGN
SYMPK
ECHDC2
TXN
ATP5F1
ENDOG
IFITM1
PTTG1IP
GOLIM4
RASSF4
NFKB1
IER3
PRDX6
FAM129B
EPHA4
PCDH7
SLITRK1
CSRP1
ATP5A1
PPP3CB
KRT222
GLRX
DHCR24
LPAR4
KIAA1958
INHBB
RAB3B
ANGPT2
SERTAD3
ANKRD40
SENP8
NELL2
RPP40
PCLO
PPCS
SCG5
PRR16
RARS
TFEB
CCDC151
CCDC125
ZNF184
FGFR3
EXTL2
LEF1
PNMAL2
COL11A1
GDAP1
XRCC2
SCO1
NKIRAS1
CYP4X1
KIF13B
SLC18B1
VSNL1
SYP
ZNF215
BFSP1
ANKMY2
CRB2
TRIM56
PNMAL1
SPOCK1
STAMBPL1
MAEL
GNG2
OCA2
ARF5
SLC2A1
NUPR1
ID3
XK
EPB41L3
ERC2-IT1
GRINA
GRAMD1C
PPDPF
RMI2
TM9SF2
DLC1
SUCLA2
ADCY1
TUBB2A
CXCL16
GALNT15
ANXA2
GJA4
A2ML1
PSMA1
REPS2
BMP7
FUCA1
LRRTM1
NOTCH2
FABP3
DOCK3
CDKN3
SOX2-OT
HEPH
PRC1
ASNS
PCDH8
NINL
NAA20
AMPH
GNG3
TBR1
ANO3
NPNT
CECR6
MYOM1
NAP1L2
ZNF584
ENPP5
SOX9
WASF2
GLS
NETO2
RHBDF2
HSP90AB1
GIMAP7
ZXDB
SYBU
HDAC7
CEP164
CBLN4
AP3B2
CORT
NPTXR
ITGA6
TLL2
TMC6
GADD45G
ZNF713
STEAP2
EGR1
MTMR9LP
MID1IP1
LAMP5
TMEM14B
TMEM178A
ACTL6B
FAM188A
CIRBP
CRH
TMEM246
GEM
PXN
C19orf54
DIO3OS
GAD1
BASP1
CFI
DUS4L
ATP8B1
MPV17
MED10
BAG3
BAAT
DACH2
LRRC8B
RARRES2
HACL1
MYT1L
BEX2
MLKL
CITED2
TRIM36
PSMD6
TAF13
CCDC53
PLIN3
NFYC-AS1
TJP2
ROBO2
CYP26B1
NPDC1
PSTPIP1
CAP2
DCTN1-AS1
ATP5G3
PMP2
PLSCR4
AASDHPPT
PRKAG1
SNAP25
SLC35G2
CNTNAP5
MRPL2
LY6G5C
FANCE
ZIC1
AQP11
SSSCA1
COL1A2
PYROXD2
FAM102B
PBXIP1
CLEC4G
FAM134B
IMPDH2
PTRH2
GAL3ST4
ITGA5
GLMN
PTPRT
PLEKHO2
SUSD1
FIBP
OXR1
DDX1
OCIAD2
CLDN5
RPL37
KLKB1
CDKN2AIP
SCG3
IL17RD
LOC100130987
SATB2-AS1
STAM
TADA1
SLC8A2
STAT5A
APEX1
STARD8
EXOSC5
ACKR3
CDH12
LIMS2
C12orf76
NUDT11
DDAH2
HS6ST2
ENTPD3
VSIG10L
ACO2
ENTPD2
MOAP1
EFNA1
NETO1
SNRPC
NRGN
NEFM
PSMA3
KAT2B
APOC1
DMXL2
TCIRG1
BSN
LDOC1
RNF166
TMEM158
BMPER
PPP1R14C
MMADHC
PLP1
NCEH1
LFNG
DOLK
RAI14
MAD2L1BP
ABCC12
SLC27A1
PI4KA
TRIM51
IRF7
NDUFS3
KCNK12
NWD2
ADCY4
FOXJ1
FCRLB
OSTF1
GBGT1
HLA-E
CHD7
PTK2B
ZFP14
SFMBT2
LRMP
CASD1
ARHGAP32
DHRS11
NCOA7
PRMT6
ATL1
CREG2
FOXF1
SLC25A12
LYPD6B
GABRD
MRVI1
TPX2
FAM71E1
VAMP2
CARD6
NDUFAF1
USP11
ZNF486
MRPL3
GABBR2
ARHGDIG
ZIC2
MT1X
C11orf97
PTGES2
TAC1
NOA1
HES6
MROH6
DAAM2
NDUFA7
GIMAP8
RASGRP3
PNMA1
MKRN3
ERC2
FGF13
SH3GL2
MS4A14
NFU1
EFCAB7
TMEM14A
BMS1P6
FBXO34
TMEM130
KCNQ5
ZNF217
SYNGR3
GSPT2
MRPS28
MRAP2
PTH2R
FOXQ1
PAX7
LYG1
AOC3
ZMYND15
MRPL40
SIPA1
ELOVL4
IL13RA2
APOLD1
PKN3
LOC100133669
GTF2B
EHD2
PPFIBP2
MYL12B
DYRK4
TCL1B
AKR1C3
TMEM132D
WWTR1
RIC3
CXorf40A
OPN3
FLNC
LYL1
LCAT
CLIP3
NCAPD2
RHOBTB3
CPLX1
OXA1L
SEMA3F
OXCT1
GRIN2A
SOX8
C10orf35
MIDN
TMOD1
EPS8
DYNLL1
NTNG1
GNPDA2
NAPB
ICAM5
PIRT
CPSF1
SLC17A7
WASF1
ZNF319
KLF4
AP2M1
CORO1A
TRIL
ADAM32
STX1A
EXOSC9
IL4R
TERF2IP
JADE3
NIT2
CLIC1
WDR70
KIF17
GMPR
PTTG3P
XKR4
PCSK4
TMEM200A
CDK5
CSF1R
HPS5
C10orf54
NAP1L3
UFSP2
C8orf46
KDELC2
ANKRD34A
OTOS
CT55
ASIC2
C8orf34
RTBDN
HSD11B2
TMEM155
ANKRD36B
NSUN6
KCNG3
GPR88
MGME1
CPNE4
ATOH7
GALNTL5
CCDC102A
FAM65C
HSPA2
BYSL
ADAMTS1
CTSH
MST1
RSPO2
EID2
SPSB2
PLEKHA7
DNAJC5G
MVB12A
SLCO4A1
EBLN2
HDDC3
SERINC1
LRP2BP
SLITRK5
OR2L13
FXYD6
RALYL
LIFR
GDA
GPAM
PRDM16
SPR
SLC39A1
SMIM10
HYAL1
HPCA
LY6E
ZNF596
ARMC3
PLCXD3
SEPP1
NPTX1
PCP4
HSPB2
ABHD15
PPP1R14B
UBL7
TMEM91
ZDHHC8P1
SLC25A5
BEX1
TRIP6
HERC5
SCAF1
DUSP1
PAQR6
SNAP91
RBM11
MEF2C
DAW1
SLC12A5
LSR
TBC1D19
GAS2L3
PAIP2B
CABP1
CDK7
SNAPC1
RELL1
CXCL1
CYP4F12
DYDC2
TGFB3
ACSBG1
NXPH1
EMP1
TPTE2P6
NOSTRIN
STOML2
ZNF511
SMCR5
POR
RASAL3
PRPH2
SYT4
DLGAP2
TPM2
SPP1
ZBBX
ROBO3
MET
BTBD10
ZBTB42
BHLHE22
PARM1
FERMT3
MNAT1
ATP6AP1
CACNA2D3
LIME1
C1QBP
LRRC75A
NINJ1
ZFP36
TYRP1
CCDC81
MUM1L1
ESAM
RGS1
POLD1
CD8A
CDH13
CCDC110
LRFN2
GRP
TMPRSS5
MTPN
RPH3A
KCNA4
ZC2HC1C
PCSK1N
ZNF597
SERPINF1
CRHBP
CLUL1
HS3ST2
MSC
TMEM169
CDKN1A
IL9
RUVBL1
QPCT
HTRA4
ST8SIA2
FZD9
AIM1
NUDT18
RIT2
VMP1
ACOT13
PDP1
DNTTIP1
KLK7
YEATS4
GABRA6
ALOX12B
HAS1
TSPYL1
ILF2
FAM3C
SPRR2G
KCTD11
MECR
TXNIP
MOBP
ZFPM2
AGAP9
NAT6
PREPL
AKNA
DRAM1
TIMP1
RIPPLY2
POLE2
TMEM17
PEG10
GRIA1
SLC16A2
C1orf87
ACTL6A
CDCA5
GPR137C
FAM163A
ARMC12
KIF11
SERAC1
LHPP
TEAD3
IRX3
SMYD5
SLC7A14
CCT7
PACSIN3
PCBP3
WAS
PDE6H
NPY
NMU
FAM19A2
TMEM59L
CNTN3
PLA1A
TMEM176A
PSENEN
LOC285147
PDK4
PRMT7
WTIP
GMPR2
SMIM24
VAMP5
SLC5A11
CDC37
STARD3
CYB5D2
KHDC1
SLC14A1
MYH11
HBQ1
PODXL2
KCNH1
SERPINA3
ZNF165
CCDC173
METTL7B
RASSF1
FCGBP
C1orf106
PPIL1
EPAS1
SPATC1L
RCAN2
SYNPR
MRPL13
VIP
BST2
EPHX4
PNOC
PTGR2
MYH3
SDR16C5
ZIC3
MICB
TMEM52B
IFIT1
TSPAN13
IFITM2
TGFBI
PAPLN
COLEC12
CHAC2
NUPL2
SLC17A6
PLGRKT
CTXN1
JAZF1-AS1
ZMAT4
OLFM4
TRIM47
OLFML2A
SRGN
SATB2
DNAAF2
S100A4
HPR
SLC47A2
P2RY14
SMPX
HSPB1
GJA1
SEMA5B
TMEM151A
PLA2G4A
PYGM
GPR83
VCAM1
NTSR2
ADIRF
SLC39A12
IFITM3
TUBB4A
ARC
COL24A1
RPPH1
ACTA2
COL5A2
THEMIS
CCL2
RPS4Y1
