# Supplementary material for: Identification and Exploration of Immunity‐Related Genes and Natural Products for Alzheimer's Disease Based on Bioinformatics, Molecular Docking, and Molecular Dynamics
Source: Immun Inflamm Dis. 2025 Apr 7;13(4):e70166. doi: 10.1002/iid3.70166 (PMC11973734; doi:10.1002/iid3.70166)
Supplement: Supplementary file 1 — Supporting information. [file IID3-13-e70166-s001.zip › Supplementary materials/S1-DEGS/3.mergediff-train/normalize.txt]

id	GSM3895951_con	GSM3895952_con	GSM3895953_con	GSM3895954_con	GSM3895955_con	GSM3895956_con	GSM3895957_con	GSM3895958_con	GSM3895959_con	GSM3895960_con	GSM3895961_con	GSM3895962_con	GSM3895963_con	GSM3895964_con	GSM3895965_con	GSM3895966_con	GSM3895967_con	GSM3895968_con	GSM3895969_con	GSM3895970_con	GSM3895971_con	GSM3895972_con	GSM3895973_con	GSM3895974_con	GSM3895975_con	GSM3895976_con	GSM3895977_con	GSM3895978_con	GSM3895979_con	GSM3895980_con	GSM3895981_con	GSM3895982_con	GSM3895983_con	GSM3895984_con	GSM3895985_con	GSM3895986_con	GSM3895987_con	GSM3895988_con	GSM3895989_con	GSM3895990_con	GSM3895991_con	GSM3895992_con	GSM3895993_con	GSM3895994_con	GSM3895995_con	GSM3895996_con	GSM3895997_con	GSM3895998_con	GSM3895999_con
A1BG	6.526497	10.281786	6.888694	5.747536	5.151048	5.908951	5.965388	6.093295	5.357856	5.787805	5.614963	6.458204	9.91294	8.100376	6.269262	6.534746	7.136011	6.797134	5.886442	7.867821	7.905063	5.205412	7.501364	5.557429	5.794304	5.12869	5.647772	5.511773	5.905908	5.40216	6.85726	5.720512	5.895089	5.455103	5.495741	5.858314	6.107907	5.660807	5.449716	5.339014	5.80383	5.288865	6.08908	5.10235	6.133797	5.882888	5.204871	5.816114	5.401942
A1BG-AS1	5.243856	6.436568	5.510126	6.614165	4.928629	5.19101	5.422986	5.556133	6.021939	5.14736	5.098985	7.137462	7.394192	7.93388	6.486155	7.542677	7.761637	6.798911	6.871078	5.354331	5.542509	6.318258	5.346713	5.820378	5.115983	6.58948	5.341223	5.840533	5.702468	6.151013	7.533092	6.592569	6.544263	6.355102	5.313198	5.671732	4.36747	6.299967	5.525305	5.996476	6.629859	5.892544	5.576024	4.918151	6.41933	5.10936	5.741062	5.487226	5.530304
A1CF	5.300052	6.035067	5.448382	5.889161	5.490823	5.864079	6.062199	6.107826	5.339643	5.599162	5.306526	6.183872	5.759589	5.360889	5.508682	5.35589	5.514168	5.066765	5.405604	5.341955	4.944905	5.684956	5.97543	5.546136	5.752541	6.138132	5.863842	5.628356	6.450501	5.577542	6.296697	5.974168	7.310164	5.838397	5.26286	5.39202	5.902846	5.455543	5.970194	5.111543	5.187027	5.764626	5.902846	5.647201	5.897684	5.163319	4.814146	5.311412	5.021988
A2M	8.990749	10.162154	9.225313	8.53305	8.765439	9.888095	8.186687	8.133352	7.701384	8.56208	8.479764	9.397143	8.809248	9.261054	10.115277	8.490886	10.06543	9.207081	9.210459	8.072723	8.833203	8.461783	10.90761	8.597011	8.360548	9.635864	9.167361	8.429543	9.096035	9.571979	10.480967	9.112344	9.195268	9.598633	8.894826	9.176176	8.979337	10.678594	8.37569	8.847318	9.186792	10.322019	9.13385	8.970057	10.930117	9.709552	8.990749	8.094466	8.380073
A2ML1	4.974286	5.627177	5.425309	5.641654	5.196509	5.306963	5.373194	5.095908	5.625961	5.177569	5.240444	5.616933	5.413882	5.286388	5.154934	5.22681	5.154865	5.206654	5.499265	4.923782	4.990136	5.223441	5.387831	5.489134	5.152715	5.296583	5.641644	5.211446	5.611779	5.242052	4.833488	5.661482	4.941446	5.647529	5.758787	5.234433	7.873447	5.299889	5.117064	5.226029	5.670706	5.738471	5.257357	5.414546	5.426372	5.290891	5.423063	5.227897	5.170748
AAAS	6.791658	7.276349	7.441928	6.085209	5.41176	5.749939	6.030117	6.186193	5.792255	5.701273	5.537569	7.303505	8.040757	7.633966	6.83724	7.100097	7.327124	6.95359	6.586943	6.154272	7.009944	6.021161	5.942964	5.860049	5.97213	6.057855	6.570197	6.092301	5.881298	5.902163	6.179339	5.340984	6.23279	6.236259	5.417496	6.136698	5.661007	6.575295	5.846368	6.547041	5.836228	5.834194	5.560621	4.201928	6.380035	6.367416	6.003536	5.718795	5.758562
AACS	8.827184	8.388234	9.077823	8.862748	8.99002	8.774297	8.873361	8.232007	8.704505	8.816519	9.164135	9.238347	8.97138	7.854022	8.853481	8.83738	8.364624	8.762877	8.963663	9.816417	10.161448	8.983165	7.431751	8.941271	8.944012	8.912607	9.024136	9.351972	8.844129	8.469189	7.514338	9.201061	8.594192	9.126712	9.083911	8.747015	8.721364	8.530293	8.641913	9.417238	8.545569	8.267341	9.012003	9.444863	8.114003	8.727737	8.936644	8.906341	8.927164
AADAC	5.185098	5.730361	4.593506	4.234656	3.376141	4.5942	5.886219	4.642586	4.407002	4.856313	3.915594	5.466201	4.503205	3.987041	5.226251	5.068153	4.648715	5.250666	4.697192	5.421773	5.772993	4.918834	5.261969	4.368521	4.352669	5.608356	5.370601	5.812418	4.845294	5.3458	4.265086	4.47539	6.234017	5.02775	5.45367	5.437272	4.790438	5.356205	5.760007	5.935788	5.057714	4.967527	5.252076	5.865205	4.635604	4.062366	5.584192	4.102621	4.295311
AADACL2	4.28558	4.971095	4.161127	4.937894	5.21486	4.406692	5.492383	5.281155	4.907453	4.368351	4.738547	4.870462	4.320569	4.737398	4.619815	3.706359	4.790818	4.313569	5.039013	5.163561	5.07585	4.753057	4.285283	5.042164	4.779352	5.052623	4.483529	4.511969	5.461717	5.397447	4.807507	3.071101	4.278816	4.86525	5.011735	6.156554	3.279225	4.397288	5.105036	4.834182	4.803077	4.459603	4.221559	5.588788	3.728805	5.186847	4.487071	3.832233	5.18815
AADACP1	4.519508	4.968493	4.747293	4.153294	4.025274	3.841965	4.981516	4.105207	3.807641	3.906867	4.277366	4.352386	4.428258	4.293945	4.873327	4.368056	5.095582	4.611454	4.177703	5.415615	5.466215	5.138162	5.443938	4.204298	4.747416	4.121718	4.165532	4.442604	4.278824	4.522548	4.97695	4.340114	5.178924	5.360338	4.688347	4.566317	5.107977	5.191521	4.973529	4.272543	4.692565	5.403759	4.877949	4.1433	4.35058	4.462907	4.664982	4.398779	4.96395
AADAT	6.852874	7.589094	6.508967	5.892004	6.320896	6.238046	5.946718	6.129097	6.286607	6.31663	6.39813	4.740276	5.353778	5.607219	6.008616	5.3677	5.551558	5.759564	5.666034	5.345423	5.427763	6.387486	6.481039	5.987208	6.112932	5.888761	5.988279	5.829225	5.762398	6.068531	5.357712	5.987853	7.037241	5.837094	5.712755	6.191687	6.084406	5.924464	5.59903	6.033597	5.890566	6.144505	6.16954	5.798143	6.672039	6.207757	5.711157	6.111624	6.000562
AAED1	6.024153	7.179754	5.454702	6.219746	5.301922	6.782871	5.55151	5.223638	5.750709	5.605687	5.177308	4.918544	4.845648	4.630094	5.029374	4.335799	4.7206	5.370648	4.437612	4.429845	4.022519	5.920614	7.461888	5.19474	5.503995	5.97173	5.532483	5.710998	6.001011	5.789837	7.58146	5.45641	7.351939	5.412892	5.061542	5.537007	6.62747	5.896362	6.07909	5.368577	5.509499	6.156641	5.906172	7.099585	6.636011	6.051297	5.531372	5.579541	5.673307
AAGAB	8.805398	7.818895	8.457837	8.234575	7.793408	7.790189	7.272024	8.229281	7.757794	8.007995	8.35905	7.713748	6.805381	5.853325	7.553331	7.561878	7.302818	7.383764	6.977843	6.741939	6.838079	7.412981	7.414175	7.524934	7.240048	7.834479	7.063592	7.900196	8.076243	7.937094	7.076176	7.727746	7.975933	7.565722	7.424053	7.533929	5.690613	7.072135	6.987492	6.728282	7.680612	7.343588	7.91328	7.713332	7.314891	7.269703	7.015866	7.890473	7.786851
AAK1	8.116975	7.958626	8.483951	8.07679	8.178506	8.370436	8.514716	8.211918	8.326803	8.268908	7.878752	7.723911	7.641774	7.49405	7.54651	7.675763	7.252436	7.573653	7.670112	7.558351	7.649867	8.482979	8.189085	8.449118	8.552151	8.386349	8.521952	7.889417	8.387941	8.327183	7.937794	8.266085	8.548215	8.043344	8.27824	8.546425	8.285669	8.142813	7.838633	8.09368	7.984761	7.6998	8.728819	8.141922	8.512227	8.365892	8.262173	8.470196	8.292496
AAMP	7.820747	9.640679	7.93291	7.769558	6.881341	7.836303	7.103037	7.251878	6.871373	7.24079	7.2203	7.92433	7.189197	7.057289	7.507731	7.662779	7.550651	7.273206	7.679157	7.209457	7.964467	6.926874	7.76828	7.032121	6.67228	6.738647	7.118449	7.089669	7.070376	7.023748	8.747369	7.423702	8.791815	7.954484	7.614517	8.262394	9.400713	8.597971	7.994193	7.52827	7.778689	7.384139	7.649138	6.72949	8.275819	6.873084	6.615193	7.047039	7.202473
AAR2	7.343652	7.112577	7.928011	7.702914	6.960271	7.538404	7.601572	7.65554	7.629992	7.387845	7.107589	7.803422	7.414475	8.160438	7.829469	7.448118	8.134939	8.204343	7.454189	7.013256	7.124024	7.326648	7.803096	7.492973	7.495859	7.541116	7.49499	7.137529	7.249566	7.426192	8.064368	7.439859	7.563338	7.325108	7.284882	7.789057	8.803725	7.784802	7.429683	7.833199	7.239005	7.217703	7.32346	6.566468	7.378479	7.533344	7.242792	7.376681	7.264201
AARS	10.897229	10.000011	11.900371	11.164773	11.546647	11.150081	11.487804	11.495258	12.220107	11.697978	10.487493	11.006905	10.656658	11.480164	10.520405	10.607372	10.820004	10.949371	10.923288	10.187333	10.66286	11.464951	9.05279	11.6655	11.629987	10.871675	11.266093	11.299618	10.755146	11.237497	9.182933	10.39855	10.228707	10.582848	11.25884	10.582848	10.454479	9.759703	9.810276	10.498595	10.228707	9.547535	11.115133	10.325167	9.66241	11.171277	10.878239	11.230125	10.693394
AASDH	7.785068	6.384268	7.869728	7.84041	7.994261	7.465647	8.288087	8.064775	8.123105	8.184724	7.890973	7.349197	7.2269	7.648817	7.938923	7.648981	7.505873	7.819657	7.804208	7.083486	7.406071	7.910906	7.762932	7.921303	8.028857	8.110758	7.679926	7.677113	7.82964	8.065393	7.366716	7.679732	8.293388	7.716809	7.641651	6.949668	7.168229	7.818432	7.368756	7.609831	7.717531	7.786784	7.537333	7.856834	7.686934	7.88445	7.952206	7.831356	7.849668
AASDHPPT	8.545713	7.132599	8.368622	9.370608	10.016543	8.930067	9.833823	9.340643	10.031162	9.885266	9.807392	9.389412	9.089727	8.760916	9.387299	9.378796	9.150733	9.338513	9.846704	10.076865	9.902865	9.448176	8.043371	9.64652	9.696797	9.377404	9.458951	9.789436	9.632111	9.740927	8.03152	9.823627	8.665229	9.441267	10.027746	9.084935	8.487543	8.700524	9.427576	9.760881	9.781933	9.50661	9.737069	9.809956	8.246847	9.50702	9.730382	9.911012	9.881728
AASS	5.35055	4.905084	5.448375	5.826495	5.873264	6.712072	5.8132	6.636103	6.517472	6.071004	6.350555	5.241113	5.171229	5.297432	5.621507	5.757651	5.579661	5.482422	5.293995	5.270313	5.041933	6.136521	6.433436	5.852654	6.303968	5.957872	5.633968	5.756523	6.187528	6.861389	5.98392	6.239869	4.885392	6.033212	5.570417	6.005655	6.190977	6.315007	6.425457	6.043729	6.857685	6.699707	5.810258	6.731856	6.057572	6.284569	6.14274	5.73315	6.336833
AATF	7.543367	8.291415	7.518001	6.893182	6.617848	6.611594	7.023153	7.134357	6.871029	6.735311	6.599386	7.249674	7.374557	7.695256	7.090981	7.353577	7.560446	7.771802	7.043094	6.355859	7.613455	6.870256	8.072921	6.996241	7.106711	7.039545	7.3741	7.159551	6.928688	6.94291	8.040033	6.572222	7.720046	6.757936	6.761653	7.189828	7.767483	7.213081	6.742286	6.805956	7.066863	6.932032	6.790268	6.169426	7.706575	6.803513	6.656212	6.851589	6.62553
AATK	8.076933	8.538496	7.652842	7.390322	7.379223	7.552108	7.256839	7.932955	7.581783	7.526763	7.39624	7.131915	7.319601	7.828302	7.422135	7.326841	7.322727	7.378538	7.363105	7.330825	7.410072	7.351886	8.121949	7.353835	7.321036	7.459825	7.529946	7.356393	7.561006	7.458264	7.705088	7.443338	7.638963	7.615621	7.399206	7.639948	8.691588	7.592306	7.874425	7.969717	7.85215	7.84927	7.297811	7.392271	7.626763	7.715751	7.201771	7.420828	7.389509
ABAT	8.990017	9.585796	8.861112	9.415106	9.6569	9.319216	9.744994	9.079903	9.583196	9.618335	9.569354	9.071391	9.635772	8.931113	9.630739	9.796878	9.325397	8.960071	9.695916	8.970539	8.634431	9.575248	10.140266	9.753192	9.782187	9.572088	9.635306	9.906512	9.965457	9.322983	8.858321	9.849939	10.998611	9.690227	9.640765	9.62306	9.874188	9.48372	9.798316	9.649646	9.880994	9.609485	9.770971	10.103932	10.313018	9.669705	9.788485	9.78532	9.809519
ABCA1	8.012289	7.932136	7.753679	7.670058	7.600874	9.782893	7.569079	7.303007	7.700136	7.964468	8.492443	7.920688	7.901916	8.229823	8.419952	8.136544	8.596241	8.72733	7.619407	7.231186	7.293017	8.235303	9.056211	8.271791	8.073714	8.113822	7.891274	7.124641	8.50892	7.841178	8.600119	8.041397	8.949499	7.937485	7.091485	8.501521	9.432098	8.560444	8.296912	6.901718	7.950937	8.096576	7.88231	8.433569	9.333549	7.339186	7.790705	7.147089	8.003202
ABCA11P	5.530485	5.297845	5.416334	6.996358	8.111169	6.357231	6.559332	6.727391	8.507272	7.762524	7.484562	5.706467	5.514814	5.492352	6.194908	6.125891	6.013338	6.237332	6.047714	6.56396	5.726461	6.997526	5.738061	6.16502	6.891861	6.699791	5.920338	7.038276	6.772215	6.837451	5.631658	6.956354	5.095619	6.787758	7.199623	5.314222	5.995761	6.151858	6.444813	6.622035	7.126817	6.78612	7.357402	7.252789	5.631184	6.620614	6.782295	6.926374	7.412105
ABCA12	5.091762	4.808412	4.587879	5.007072	5.26564	5.807393	5.289953	4.914961	5.457721	5.201677	5.266481	5.87712	5.043508	4.865962	5.052375	4.298364	5.024117	5.125661	5.343407	5.19554	4.691809	4.780264	5.544163	5.111042	5.624	4.952073	5.812951	5.867315	4.955714	5.307247	5.316156	5.505852	5.27066	4.864803	4.534246	4.674087	5.53473	5.496198	5.084246	5.295952	5.156442	5.801518	4.990026	7.418475	5.713531	5.139686	4.790318	5.340732	5.513796
ABCA13	3.923137	4.088601	4.732531	5.816026	5.092992	4.786368	5.112077	5.120628	3.957446	5.209126	5.131309	4.333919	4.29526	4.262691	5.542313	4.659877	4.478457	4.357048	4.505158	4.707912	5.287351	4.697731	4.799177	5.409936	4.691623	5.137288	5.051936	5.337755	5.201704	5.514807	4.802074	5.447725	4.891007	4.635943	5.044458	4.595341	4.550398	5.067004	4.607021	4.466574	4.290558	5.093899	5.469956	4.970583	5.106597	4.111748	5.494529	5.111327	4.830043
ABCA17P	8.702871	5.976705	9.077108	6.792326	6.341709	6.487995	7.742243	6.920449	6.689153	6.447426	6.26211	6.425464	6.531388	6.138437	5.960482	6.32899	6.694564	6.63487	6.308312	6.49442	5.855436	7.241809	5.832929	7.173234	7.537359	7.17043	6.977164	6.788349	7.045734	6.853356	5.263379	5.466453	6.663431	6.640035	6.130468	7.502659	5.7695	6.038373	6.0266	6.760956	6.256096	5.724292	6.657011	5.51602	5.915429	6.618334	6.93406	6.56563	6.224306
ABCA2	7.24123	6.500908	7.100082	6.827595	6.66568	6.919099	6.845639	7.315673	6.859704	6.72802	6.695291	7.70397	7.730852	8.864779	8.095108	7.902656	8.232387	8.180458	7.878361	7.679079	7.835897	6.970984	6.706827	6.759432	7.119069	7.029931	7.156788	6.876448	6.927147	6.943716	7.496569	7.547956	7.111327	7.71247	7.502019	7.723333	7.30875	7.89696	7.718931	7.539909	7.805542	8.097909	7.261463	6.284636	7.301578	7.767876	6.943425	7.364114	7.537952
ABCA3	9.850563	9.807481	9.605236	9.421094	9.037224	9.241765	8.938757	9.28046	9.035714	8.78311	9.221202	8.975944	9.158625	8.902286	8.684118	8.761065	8.673345	8.498069	8.434235	8.248571	8.207956	8.834273	9.062644	8.690225	8.651375	9.004133	8.979323	9.238452	8.691859	8.919412	8.195481	8.361612	8.855291	8.782	8.535273	8.591524	8.781311	8.708729	8.563979	8.403496	8.392639	8.262129	8.761783	9.413573	8.743534	8.847869	8.917955	8.819589	8.574345
ABCA4	5.100482	5.091609	5.271747	5.177143	5.611059	5.220029	5.231531	5.147627	5.156358	5.210031	5.274964	5.096972	4.855464	5.120037	5.444342	5.049193	5.160736	5.231227	5.131562	4.916421	5.063282	5.598572	5.063235	5.256005	5.050047	5.301877	5.346334	5.460737	5.204104	5.218255	5.127678	5.06745	4.845974	5.132679	4.96192	4.849273	4.967236	5.115379	5.033881	5.138065	5.001045	5.248403	5.151852	5.137908	4.98942	5.381979	5.293422	5.393478	5.138975
ABCA5	6.66563	5.962069	6.666504	7.268395	7.62346	7.063269	6.921731	7.015032	7.687007	7.806982	7.184447	6.465921	6.576742	6.166755	6.774578	6.82282	6.325921	6.439694	6.816076	7.057882	6.445979	7.224894	6.055337	7.134942	7.107831	7.12309	6.854841	7.346516	7.062777	7.225522	6.160049	7.403209	6.267621	6.96506	7.298641	6.50627	6.028797	6.533625	6.669044	6.753217	7.361125	6.925454	7.352218	7.607974	5.981813	7.163237	7.344991	7.426579	7.780408
ABCA6	6.646664	4.728316	5.192966	5.01481	4.938625	5.041946	4.974068	5.137375	5.471087	5.238847	4.56763	4.520116	4.351886	4.866793	4.899653	5.172056	4.59928	4.877801	4.980337	4.366282	5.134787	5.820108	5.364161	5.367615	5.784966	5.426354	4.942122	5.093174	4.8223	5.343383	4.674834	5.269057	4.995872	5.207626	4.672481	4.443682	4.916214	5.114206	4.754831	4.738392	4.98213	5.638093	5.459914	5.032242	4.882809	5.449951	5.202213	5.163519	5.08211
ABCA7	7.235307	7.333402	7.333827	6.69012	6.506002	6.677253	6.48071	6.671438	6.272562	6.174728	6.3093	6.837734	6.700524	6.61991	6.475406	6.494859	6.425332	6.267931	6.598124	6.288258	6.15482	6.371958	6.098564	6.650931	6.426575	6.674622	6.858312	6.733621	6.65195	6.5309	6.178664	6.631626	7.051733	6.930054	6.291261	6.755469	7.234921	6.306155	6.417314	6.733701	6.334048	6.331529	6.521831	5.691339	6.466573	6.461458	6.441019	6.621077	6.473711
ABCA8	6.910242	6.212785	8.237071	6.003156	6.259625	7.050918	7.548654	7.669786	7.935082	6.349826	6.270074	6.3427	6.548353	9.024668	7.533002	6.916947	8.315588	8.123246	7.044036	7.214498	6.748899	7.14246	6.786002	6.844475	7.776484	6.688228	7.928185	6.237507	6.54989	6.948249	7.160575	6.052715	7.158396	7.130501	5.916231	6.715179	6.340452	7.152157	6.132779	7.676189	7.257364	7.567069	7.664796	6.200895	6.826965	8.594356	6.772024	6.174084	6.529436
ABCA9	5.957331	5.677353	6.551624	5.947176	6.223507	6.215683	6.140263	6.233599	6.883723	6.345333	6.071271	5.452969	5.480694	6.208297	5.999363	5.818443	6.07641	5.986772	5.862355	5.708346	5.603391	6.373102	6.41309	6.17721	6.45455	5.992428	6.629391	6.217314	6.181358	6.554669	5.815452	6.32661	5.811281	6.507148	6.213339	6.080864	6.738983	6.228043	6.174405	6.970052	6.594495	6.505838	6.566736	6.263128	5.89049	6.869366	6.017932	6.226169	6.543898
ABCB1	6.411723	6.936395	7.52854	6.655536	6.99766	7.748189	6.785192	6.737036	6.627012	7.001876	6.934585	7.531488	7.365997	7.141347	7.840202	6.968661	7.961143	7.491459	7.277012	6.89988	7.379125	7.107836	9.001306	7.090686	6.840037	7.872721	7.14265	7.028052	7.421731	7.647597	8.691395	6.89863	6.762544	7.388999	6.948143	7.3312	8.99199	8.789269	6.947451	7.609857	7.745119	8.061215	7.040177	6.332916	8.618476	7.428386	7.124398	6.674204	6.522004
ABCB10	6.248896	5.138872	6.708784	6.925934	8.182051	7.561945	7.515556	7.123571	8.25157	8.052213	8.020713	7.327831	6.750514	6.814476	7.544773	7.146633	7.348559	7.219833	7.661689	7.42262	7.000995	7.384285	6.74587	7.573741	7.667249	7.412774	7.143682	7.599322	7.676854	7.65473	6.911354	7.827715	7.556986	7.423906	8.045939	7.057127	7.410776	7.664246	7.55358	7.319544	8.018795	7.731448	7.928418	8.074256	7.132677	7.548807	7.380339	7.936387	7.702183
ABCB11	5.036338	5.535919	5.404029	5.724181	4.807757	4.970678	4.850186	4.900218	4.279897	4.221353	5.138098	4.440325	5.185554	4.342982	5.101585	4.739738	5.04845	5.358766	5.205816	4.3643	4.771389	4.675391	5.565481	4.882354	4.549325	4.654601	4.730595	4.947084	5.460029	5.032273	5.555406	4.959662	5.321933	5.278552	5.399798	5.249083	5.533064	4.622981	4.690834	5.0662	5.242226	6.192628	5.386983	4.928786	4.275894	5.577696	4.440046	4.564974	4.760508
ABCB4	4.956455	3.668296	5.688403	4.942619	4.38373	4.906059	5.743224	4.513268	5.612861	4.938754	4.689118	5.249394	5.680303	6.382489	6.112883	6.16194	6.18626	5.756301	4.780766	4.900209	5.008931	4.414991	5.127453	5.194126	4.531462	5.695705	4.809311	4.934994	4.921946	6.265021	6.028974	5.284264	4.533428	6.198795	4.641324	4.57862	5.586832	4.534615	5.248245	5.411342	5.577573	5.679068	5.356891	6.050398	5.934943	5.080428	5.504319	3.887022	5.766955
ABCB5	5.410314	4.924074	4.768739	5.027078	4.540376	4.069737	4.69152	5.425586	4.458387	5.129148	4.493066	4.995175	4.694729	4.995493	5.363996	4.644787	5.214827	5.117075	5.261878	5.042168	5.257975	5.10873	4.996428	4.414873	4.616228	4.919276	4.012531	5.096127	4.339292	4.487901	5.566622	5.86228	5.176767	6.159749	5.051803	5.298031	4.580248	5.420036	5.495184	4.937111	4.73673	5.449636	5.315702	4.687319	4.23199	5.117672	4.804266	4.366445	5.127539
ABCB6	8.661955	8.013643	8.941217	8.107315	7.16918	7.286098	7.585514	8.016938	7.431896	7.271373	7.27211	8.483037	8.250633	8.663368	7.783471	7.906226	7.880224	7.878216	7.50486	6.831103	7.024775	7.675865	6.698321	7.557971	7.458379	7.666906	8.136508	7.66078	7.607106	7.819575	7.446835	7.127078	7.104567	7.996171	7.390453	8.014073	7.881809	7.426695	7.573769	7.816798	7.469318	7.406996	7.90823	6.963657	7.454108	7.838249	7.646541	7.675865	7.158653
ABCB7	7.929959	8.675156	8.144981	6.862458	6.42749	7.268484	7.439904	7.369446	6.918588	6.890953	6.67026	6.972599	6.868065	7.244148	6.581085	6.728039	6.526848	6.871741	6.696165	5.723727	5.742173	6.8349	7.95264	6.904024	6.613441	6.792568	7.062707	6.733093	6.8299	6.63597	7.57753	6.565891	7.729704	6.767687	6.49286	7.191519	7.148828	7.126037	6.962111	6.577842	6.639216	7.125479	6.743206	6.642008	7.857832	7.06511	6.709088	6.759271	6.664068
ABCB9	7.387205	6.528751	6.688315	7.464963	7.162927	6.866988	6.685709	7.200154	7.187335	7.220811	7.036584	7.053606	7.032311	6.886643	7.451151	7.856784	7.401801	7.229704	7.278021	7.204212	6.998262	7.357307	7.715403	6.832829	6.965901	7.077831	6.805211	7.226031	7.17444	7.348139	7.679628	7.570192	6.900673	7.547673	7.570099	6.54057	6.684242	7.338769	7.918327	6.702141	7.408799	7.562596	7.482708	6.827939	7.176856	7.396202	7.188239	7.326768	7.573733
ABCC10	8.987538	11.076901	8.735154	8.158654	7.619221	7.900111	7.864312	7.978499	7.671302	7.619362	7.761898	9.656107	11.053192	10.426842	8.938585	9.54537	10.119854	9.289726	8.67833	9.393944	9.979769	7.845785	9.280428	7.9319	7.834857	7.824258	7.871475	7.723865	7.857392	7.647216	9.618237	7.40106	7.861356	7.792918	7.508415	8.086429	7.976149	7.962482	7.837111	7.89676	7.667674	7.807049	7.824388	7.181769	8.697892	7.907565	7.73877	7.752947	7.390507
ABCC11	5.492637	6.152572	4.933137	5.602492	5.604108	4.854678	5.693055	5.846978	5.553228	5.682191	6.148671	5.869697	5.768022	5.481881	6.003025	5.872693	5.803362	5.8563	5.558552	5.820153	6.204692	5.555491	5.574999	5.31731	4.773513	5.50667	5.936345	5.177225	5.450681	5.835575	6.697135	5.279901	6.330917	5.545727	5.953707	5.904217	5.535327	5.830176	5.664247	5.794524	5.558509	5.250554	6.048656	5.848444	5.370647	5.144127	5.780955	5.761513	5.631311
ABCC12	6.772449	4.732415	5.636553	7.087968	7.288847	5.853778	6.588116	6.680442	6.83089	6.35371	6.620673	5.491761	4.860633	4.862229	5.796377	5.991716	5.560172	5.671612	5.506965	5.275093	6.309833	6.787579	4.256119	6.285852	6.455818	6.786768	6.376691	7.191993	6.169333	6.85873	4.305128	6.320582	5.289188	6.87547	6.007693	5.605965	5.205623	5.740694	5.160313	6.000725	6.31655	5.482496	6.705662	6.178094	5.051047	6.194411	6.75954	6.273834	5.71061
ABCC13	5.500626	5.995907	5.741944	5.740586	5.237662	5.648079	5.351525	5.701609	5.330222	5.665361	5.79763	8.030448	7.451356	7.674976	6.641537	7.453221	7.531439	6.9222	7.105054	7.911508	7.161256	5.284575	5.632513	5.306901	5.428499	5.092518	5.146803	4.857396	5.529971	5.36874	6.260334	5.621359	5.695007	5.428413	5.397338	5.706347	5.296527	5.12191	5.465904	4.879612	5.739697	5.342145	5.715789	5.573585	5.654103	5.795144	5.468548	5.167686	5.53217
ABCC3	5.245699	5.785709	5.271661	5.323128	5.446399	6.375893	5.242	5.568344	5.414178	4.887911	5.365856	5.973499	5.367182	5.808301	5.697215	5.573353	5.916991	5.565951	5.823096	5.382618	5.466302	5.221814	5.158442	5.108956	5.120919	5.821936	5.371739	5.332943	5.508993	5.685742	5.204158	5.296457	5.499002	5.533201	5.463447	5.200242	4.955299	5.614934	4.847716	4.900957	4.952733	5.111326	5.273752	5.849334	5.260703	5.442965	5.413991	5.549451	5.192019
ABCC4	5.231098	4.894542	5.489544	5.581876	5.824356	6.242822	5.918978	5.038355	5.817276	5.634385	5.7444	5.650975	5.386629	5.291955	5.960319	5.698194	5.672209	5.713843	5.848377	5.299659	5.101364	6.281602	5.960784	5.95433	5.619138	5.937249	5.968344	5.492166	6.454086	6.184497	6.76452	6.047286	5.684516	5.962333	6.227967	5.531814	5.870836	5.969648	6.012833	5.734597	5.849447	6.982855	6.126281	5.57664	6.518977	6.640803	5.967921	5.971365	6.033328
ABCC5	9.424091	8.292953	9.931833	9.002669	8.602386	9.125552	9.352408	8.957535	8.838016	8.97847	8.50839	8.939943	8.995501	8.888846	8.445911	8.869659	8.702254	8.851043	8.76531	8.407615	8.450463	9.173523	7.319902	9.277904	8.811702	9.03094	9.042188	8.707305	8.874927	8.751503	6.783156	8.133708	8.433803	8.553448	8.570382	8.871902	7.978338	8.41073	8.21853	8.555633	8.501172	8.544631	8.504706	8.827992	8.145954	8.646424	8.802771	8.66537	8.434113
ABCC6P1	4.456636	4.505216	5.252996	5.924256	5.303056	4.513371	5.766668	4.767779	5.439061	5.826384	4.581517	5.043847	4.585649	4.031333	4.040245	4.747764	3.980539	4.972599	4.968576	5.078802	4.31983	4.591743	6.180297	5.36971	5.236258	5.39856	4.559693	5.438119	5.005746	4.948024	6.27293	5.124806	5.667974	6.291783	5.788809	4.926201	6.319548	5.035527	5.598612	6.609875	6.357342	4.696861	5.764761	5.099924	4.2579	5.154203	5.023086	6.020616	5.502559
ABCC8	10.189336	8.447091	10.195387	9.206216	8.932214	8.838948	8.937166	9.448857	8.761834	8.637196	8.823077	7.822596	7.763252	8.719343	8.55186	8.513417	8.563539	8.497692	8.068406	7.202303	8.311703	8.30792	8.000397	8.168348	8.278709	8.786977	8.058153	8.619635	8.391224	8.833024	5.790559	8.253784	7.465152	8.90499	7.880531	7.987898	7.172062	8.693962	7.951419	8.346527	8.2809	7.902055	8.576968	8.530488	7.92515	8.576968	8.371514	8.318003	7.945317
ABCC9	5.034331	4.872221	5.682665	5.052913	5.660386	5.945848	6.000655	5.760018	5.659437	5.433086	5.427372	5.661827	5.124512	5.272825	5.764676	5.248583	5.733841	5.824442	5.522891	5.048295	5.111996	5.929438	5.860711	5.670083	5.128236	6.091108	5.436487	5.649835	5.886999	6.141348	7.0875	5.90835	5.737466	6.093871	5.827578	6.122817	5.974538	6.694469	5.842699	6.213124	6.023033	6.129871	5.497972	5.908005	6.096788	6.662941	5.599694	6.076898	5.715824
ABCD1	5.281873	4.975174	5.873217	5.354837	5.500861	5.097722	5.58024	5.390994	5.523305	5.339427	4.870962	7.262406	6.796101	7.197618	6.831993	6.939021	6.215329	6.797863	6.647946	5.527817	6.218979	6.833291	6.178737	5.362313	5.791221	5.975283	5.737139	5.651648	5.436265	6.441035	7.84752	6.264405	5.536716	7.635816	6.988252	6.437997	7.146567	7.314172	8.623023	6.605492	7.712556	7.307986	5.95441	6.263962	6.340635	6.662154	6.191603	6.020149	5.881888
ABCD2	5.025106	4.410976	5.271686	5.326566	5.392358	3.904728	5.993329	4.893786	5.528629	4.859711	5.874658	4.345408	4.820369	4.924789	5.178607	4.665958	4.829954	4.319786	4.153973	4.598012	5.070185	5.186815	4.420582	6.31735	5.57037	4.467224	5.418512	5.929385	4.802249	5.837898	4.677739	6.102119	5.561081	6.547312	6.146382	4.463743	4.787794	5.861306	4.979832	5.884172	5.395064	4.923441	4.988825	6.570648	5.051739	5.291194	5.807457	4.922615	6.273016
ABCD3	7.366102	8.90112	7.672635	7.914474	8.691834	8.181557	8.38735	7.998388	8.54213	8.481191	8.237629	7.543958	7.920585	7.88006	8.31067	7.746388	7.733598	7.791744	7.517981	7.052345	6.906036	8.099928	9.290929	8.126164	7.961277	7.796586	7.603731	7.959905	8.211322	8.547569	8.712515	8.097713	9.12638	8.049115	8.148432	7.898532	9.765806	8.311728	8.431771	9.12638	8.3141	7.859049	7.830396	8.447813	8.901752	7.869945	8.100548	7.873909	8.274073
ABCD4	6.712689	8.596432	6.931451	6.699396	6.422589	6.53603	6.550862	6.700309	6.423596	6.625971	6.562612	8.044767	8.195144	8.229741	7.513307	7.771237	8.267155	7.562187	7.766264	8.187755	8.315459	6.308713	6.771752	6.352657	6.650503	6.633836	6.73508	6.528438	6.290105	6.324978	6.975902	6.771106	6.599812	6.751362	6.502745	6.443138	6.581488	6.367139	6.712794	6.811899	6.51929	6.448948	6.268785	6.033153	6.969495	6.596531	6.335299	6.477271	6.597477
ABCE1	7.597307	6.62113	7.488646	8.226863	8.794907	8.454224	8.362853	8.16523	8.658749	8.747202	8.747534	8.036488	7.93006	8.162464	8.444447	8.245704	8.379274	8.38554	8.573009	8.707377	8.548428	8.403319	7.876526	8.248112	8.693694	8.443083	8.364612	8.562155	8.541576	8.78232	8.136518	8.6721	8.043082	8.294275	8.759239	8.202067	7.940153	8.113158	8.590593	8.417524	8.559124	8.468753	8.625141	8.760988	7.891506	8.653072	8.687527	8.874963	8.847288
ABCF1	8.339625	7.591851	8.193532	8.70431	8.146944	8.459492	8.089113	8.40959	8.175027	7.995497	8.063044	7.809113	7.10833	8.025948	7.864253	7.540104	7.426584	7.496279	7.807531	7.98245	8.306682	8.360556	7.707905	7.951065	8.22287	8.221731	7.704852	8.186184	7.451797	8.088656	9.24914	8.15845	8.172199	8.257852	7.630954	8.181574	8.537241	7.738866	8.006143	7.293289	7.415303	7.447851	7.79514	8.332024	8.047489	7.444886	8.214562	7.941159	7.777342
ABCF2	7.11802	6.293319	6.991224	7.401689	6.992821	6.928756	6.850551	7.368434	7.645032	7.158988	6.859639	6.007594	5.97076	6.016206	6.325892	6.455586	6.033655	6.348883	6.644299	6.038556	6.043103	7.094571	5.944658	7.049116	7.193045	7.124044	6.894999	7.230699	7.13353	7.044379	6.146259	6.563823	6.734654	6.765467	7.083482	6.510062	6.930626	6.283845	6.518985	6.60334	6.662006	6.214247	6.844455	7.098757	5.898984	6.675352	7.120589	7.141174	7.23435
ABCF3	6.999931	5.792477	6.170401	7.085771	6.915477	6.68137	6.53426	6.871834	6.882489	6.581128	6.650996	6.278818	6.028811	6.264701	6.60562	6.725279	6.743133	6.627193	6.469773	6.202231	5.782063	7.287569	5.787199	6.94536	7.28829	6.875141	6.771926	7.347467	6.999931	7.383101	6.016003	7.645241	6.252518	7.050724	7.670018	6.503908	7.1825	6.937909	7.29436	8.161992	7.460222	6.920932	7.485208	6.083417	6.390287	7.126338	7.127475	7.361085	7.576386
ABCG1	7.657354	6.925163	7.896737	7.492563	6.987043	7.528427	7.192498	7.618297	7.254068	7.129058	7.268116	7.180706	6.621429	8.021646	7.319259	7.410617	7.626894	8.021772	7.07723	6.875171	6.409964	7.275049	7.746801	7.472965	7.390185	7.239775	7.58108	6.951521	7.308215	7.263226	7.824233	7.578532	7.144082	7.367732	7.296928	7.362933	7.930015	7.838306	7.82417	7.329281	7.681967	7.627716	7.136917	7.409038	7.878304	7.512778	7.212729	6.82759	7.235123
ABCG5	4.979066	5.036728	4.557695	4.14409	5.209472	3.520967	4.508174	5.954455	4.78078	4.24805	4.721368	5.494561	3.951342	3.148686	4.820533	4.454045	4.766071	4.524101	4.200866	3.647601	4.751063	5.117418	5.326525	6.246201	5.413528	4.995769	5.620099	5.034269	4.773614	5.181095	4.336571	4.625138	4.668745	4.608225	5.52419	4.174017	4.68135	5.616233	4.785277	5.322438	5.308316	4.330069	5.785189	6.457146	5.844147	4.828784	4.894632	5.572615	5.357051
ABCG8	4.807846	4.194306	4.885486	5.411437	4.733943	4.791182	4.80887	5.432388	5.271048	4.522117	5.475448	4.11641	3.805063	4.025274	4.852859	5.60677	5.63804	5.339848	4.545468	5.404409	3.985619	4.611745	4.51618	5.248115	4.496016	6.201417	3.846871	6.059292	4.734683	5.202902	4.032188	4.110463	5.019994	5.518706	4.105322	4.086126	4.484483	4.47148	4.64294	5.06681	5.181553	5.141803	5.42831	5.460367	5.131446	5.636712	5.771202	5.924233	5.832215
ABHD1	6.026437	5.61231	5.995151	6.099246	5.898893	6.150531	6.03285	6.089784	5.924356	6.106964	6.088557	5.484474	5.652147	5.779985	5.703767	5.531964	5.771404	5.655765	5.591215	5.150234	5.252573	5.835461	6.959425	5.827682	5.915099	6.172337	5.76061	5.881238	5.81025	5.883374	5.718996	5.946668	6.035274	6.119062	5.937877	5.432866	5.67231	6.246064	5.821885	6.08384	5.854061	5.97818	5.735334	5.928064	6.110004	5.763532	5.985585	5.552592	5.78706
ABHD10	8.857106	8.281215	8.70977	8.542876	8.512224	8.179372	8.313646	8.690028	8.329266	8.350754	8.425393	7.95628	8.025232	7.923027	8.266791	8.136672	8.165012	8.117412	8.251636	8.3833	8.453772	8.12839	7.944338	8.582843	8.484778	8.231135	8.202287	8.583021	8.236398	8.428385	7.884766	8.442436	7.770348	8.039885	8.616178	7.882929	8.180803	7.840087	8.019401	8.827506	8.23258	8.013907	8.353584	8.344309	7.850617	8.039733	8.344482	8.3833	8.573288
ABHD11	5.912635	6.103575	6.692305	6.283972	6.559876	6.551687	6.322272	6.450995	6.468605	6.437621	5.991534	6.314163	6.581252	5.847036	6.76255	6.521388	6.222905	6.219443	6.261171	6.200844	6.510509	6.556864	6.614818	6.631278	6.700521	6.367517	6.410094	6.043557	6.535374	6.830455	6.222253	7.077285	6.577997	6.354668	6.807002	6.234847	6.220579	6.297568	6.036847	6.30836	6.635265	6.365352	5.978207	6.069707	6.271076	6.30284	6.439376	6.626316	6.572638
ABHD12	7.297049	7.869071	7.397028	7.551046	7.417601	7.263604	7.726536	7.198849	7.392341	7.366226	7.437569	7.875734	7.624814	7.786541	7.976982	8.097398	7.675563	7.644848	7.850997	7.713316	7.984634	7.809315	7.657908	7.774045	7.726122	7.352666	7.827528	7.998968	7.983009	7.603794	7.938405	8.161644	7.416028	8.186577	8.016418	7.834793	7.90852	8.123659	8.163206	8.064998	8.108571	8.095592	7.550237	6.974908	7.803188	7.986877	7.566967	7.532224	7.785624
ABHD13	5.98325	5.444678	5.975284	5.670416	6.260051	5.449024	6.085913	6.516635	5.884128	6.168761	6.157129	5.360467	5.690077	5.728719	5.828791	5.653309	5.328242	5.705912	5.246352	4.772911	6.157685	6.129393	6.070481	6.207528	6.355687	5.532966	5.47037	5.832071	5.197333	5.717015	5.470307	5.80335	6.567329	5.983053	6.258859	5.993601	5.477925	5.755487	5.836561	5.695831	5.980069	5.849636	6.879375	6.367454	6.035433	7.091179	6.216875	6.071171	6.375528
ABHD14B	6.841407	5.740411	5.89144	5.674817	5.259979	5.379136	5.482131	5.913507	5.545561	5.708137	5.629901	5.22155	5.143395	5.39709	5.552481	5.290457	5.475954	5.398239	5.287871	5.382839	4.330918	5.794794	6.544451	5.723919	5.764975	5.733984	5.400353	5.724318	5.566583	5.950151	6.731059	5.22155	5.770601	5.852666	5.424899	5.020565	5.922587	6.09663	5.429985	6.285743	5.575146	5.797287	5.659923	4.754347	5.807092	5.52416	5.85938	5.520123	5.595536
ABHD15	4.6006	4.439782	4.683113	4.298781	4.903209	5.036647	5.643256	4.650815	4.593041	4.834936	4.871477	5.560979	4.703171	4.669799	4.714609	4.691264	4.14567	4.461272	5.175016	3.34515	3.602581	5.426194	6.835659	5.395674	5.531883	5.101984	6.007607	5.172362	5.405016	6.129526	6.557773	5.73089	5.759606	4.863618	5.105842	4.650291	7.061544	6.29904	6.258269	5.157675	5.885556	5.311424	4.452154	4.703036	7.186624	4.826815	5.067974	4.436283	4.461133
ABHD16A	7.748073	7.728601	7.775435	7.735595	7.891566	7.634395	7.811478	7.870886	7.799188	7.671711	7.981775	8.22366	7.826474	8.076152	8.175279	8.032914	7.638373	7.85214	8.064919	8.881475	8.751638	7.942807	7.541314	8.004967	8.119019	7.804387	7.790171	8.145075	7.686436	7.902734	7.831298	7.930345	7.529582	8.1538	8.778049	8.568247	8.719552	7.928593	7.896068	8.28257	7.973368	7.642492	8.22041	7.490969	7.914564	8.055482	8.058985	8.533347	7.942536
ABHD16B	4.992952	4.692712	3.956578	4.587691	4.306319	5.113271	4.937578	4.391313	4.103548	4.682394	4.335701	4.386708	3.941402	4.743372	4.083036	4.624718	4.186	4.489144	4.396048	5.055204	4.401985	4.217546	4.373538	5.197714	3.857451	4.525237	4.760669	3.780689	4.365581	4.0209	4.096402	3.850544	4.095982	4.121888	4.133081	4.245458	4.184907	4.690018	4.96239	3.694624	4.043961	4.511328	4.367761	4.642631	4.050318	4.528842	4.639474	4.199011	4.116175
ABHD17A	6.972002	6.353657	7.06492	6.8975	7.400415	6.872497	6.866453	7.450322	7.385515	6.662089	6.135318	6.749186	7.224003	6.872078	7.339235	6.960087	7.631916	7.340456	7.006441	7.914149	7.553096	6.94357	7.006799	7.344267	6.890345	6.879293	7.163858	7.125608	7.825202	6.761496	7.677221	6.981401	8.117957	7.349966	7.288366	7.833109	7.109412	9.256092	8.06382	7.640871	7.264868	7.398602	7.831826	6.941769	7.685979	7.16614	6.975678	7.956519	7.948896
ABHD17B	7.64088	7.088282	7.531186	7.426506	7.817009	7.801474	8.194218	8.137237	8.544325	8.033869	7.734108	7.164225	6.889879	8.263998	7.501588	7.090065	7.237993	7.609927	7.395657	7.285586	6.627636	8.096926	7.221943	8.076539	8.648297	8.148367	8.523061	7.618558	7.880286	8.029349	6.702017	7.483416	7.83351	7.567751	7.817738	7.032714	6.991647	7.661351	7.323012	7.609432	7.951158	8.211875	7.872339	8.299444	7.617189	8.147313	8.333453	7.803756	8.142014
ABHD17C	9.008917	9.498838	9.315997	8.621792	8.359842	8.537018	8.48746	8.342512	8.226967	8.300002	8.606084	8.053692	8.623815	8.283035	8.165033	8.254829	8.476564	8.523866	8.158824	8.104785	7.865912	8.249164	9.035168	8.447656	8.04527	8.408847	8.228102	8.355878	8.328358	8.100532	8.42027	8.11003	9.579539	8.23265	7.603833	8.635502	8.211278	8.535932	8.575648	8.059954	8.129696	7.966182	8.230939	8.430733	9.127517	8.105786	8.329454	7.896003	7.798559
ABHD2	7.348532	7.450231	7.232844	7.202164	7.047496	7.100838	7.03244	7.254411	6.854259	6.72023	6.971765	7.080651	6.628364	6.761187	6.783358	6.611892	6.627658	6.692153	6.435721	6.823367	6.796191	6.908055	7.4411	6.729729	6.887108	6.863289	7.015138	6.962022	6.855837	6.762247	6.777279	6.68507	7.110097	7.086869	6.758455	7.059832	7.277663	6.61566	6.928837	6.873653	6.851357	6.695625	7.04466	7.230008	7.032266	6.989918	6.935941	6.954772	6.700568
ABHD3	6.305538	6.746251	7.594357	6.585821	7.095009	7.29092	7.800053	6.837959	6.928306	7.219855	7.175823	8.148455	8.256045	8.549168	7.911932	8.131535	8.147866	8.228712	7.915014	7.616426	7.626222	7.402557	7.444614	7.561849	7.232376	7.44115	7.590973	7.099702	7.381994	7.301978	7.936658	7.15744	8.073	7.44268	7.08414	7.978155	7.730301	7.561849	7.661542	7.812532	7.289993	7.323461	7.020377	6.829111	7.998298	7.226888	7.162944	7.08332	6.96807
ABHD4	7.125822	8.495009	6.726626	6.621012	6.511135	6.593495	6.584395	6.521277	6.338095	6.324931	6.95425	7.900674	8.051762	8.732917	7.572653	8.194944	8.368881	7.965276	7.772429	8.445183	7.310392	6.610216	7.95302	6.352782	6.52848	6.520621	6.673649	6.576374	6.960411	6.531181	8.394879	6.580129	7.88557	6.964482	6.7741	7.392299	7.391603	7.308691	7.085161	7.200428	6.716621	7.125076	6.622606	6.435925	7.575727	7.016159	6.437678	6.783476	6.625752
ABHD5	5.789826	5.984878	6.252926	6.109199	6.595874	6.939278	6.608308	6.147399	6.483418	6.408446	6.384943	6.35102	6.152036	6.512084	6.22834	6.114023	6.247178	6.712914	6.264043	5.719433	5.78771	6.648683	6.84092	6.783638	6.727766	6.718702	6.824907	6.456802	6.456713	6.571525	6.577089	6.403237	7.344466	6.547942	6.338108	7.031719	6.476681	6.502439	6.683679	6.727014	6.519776	6.463826	6.293847	6.371739	7.074084	6.68458	6.445196	6.657739	6.414731
ABHD6	8.302026	7.69717	8.565981	8.385692	8.513237	7.963594	8.687709	8.5209	8.585559	8.002379	8.035649	9.138681	8.585559	9.326531	8.540147	8.161284	8.339591	8.524536	8.81083	8.664028	8.173971	8.260616	7.87395	8.463222	8.776885	8.176584	8.852038	8.665117	8.004617	8.023571	7.785981	8.355193	8.10856	8.323437	8.514048	8.006448	8.727675	8.103814	8.322671	8.820292	8.299312	8.001873	8.549845	8.273264	8.03279	8.712996	8.241461	8.536057	8.233039
ABHD8	9.986227	10.354055	9.951115	8.506849	7.483223	8.470604	8.546684	8.231148	7.298843	7.646559	7.559451	9.219242	9.57548	9.063113	7.671413	8.491368	8.16956	8.215402	8.014961	6.963821	7.280183	7.539878	7.28322	7.959818	7.451833	8.006648	8.734115	7.65802	7.593673	7.197111	7.801505	7.323609	8.424984	8.547734	7.201341	8.431117	7.30975	8.03739	7.936098	6.691404	7.494664	7.199251	7.968664	7.695526	8.914345	7.999788	7.520103	7.700471	7.470526
ABI1	7.430707	7.508955	7.408217	7.768667	8.217266	7.864689	7.918763	7.672671	8.130422	8.04935	8.337524	8.021962	8.324502	7.901273	8.463924	8.211942	8.459864	8.226246	8.246084	8.647475	7.76177	8.054573	7.929512	8.050455	7.918836	8.236494	7.699469	7.964236	7.877561	7.861011	8.488379	8.323504	8.055585	8.369791	8.597474	7.925538	7.472576	8.256785	8.523596	8.133528	8.366463	8.40867	8.306965	8.274073	8.228313	7.884891	8.232706	8.185447	8.189571
ABI3BP	5.488492	5.336554	5.811972	6.188236	5.512579	5.540702	5.886867	6.23603	5.770408	5.81754	5.673363	5.033433	5.167229	5.263794	5.329255	5.218787	5.489538	5.332912	5.090981	5.05313	5.27528	5.26844	5.513727	5.251935	5.821113	5.508136	5.665525	5.729117	5.117757	5.614244	5.318657	6.054583	5.589429	5.436192	5.380294	5.038848	5.133377	5.618789	5.21532	5.468186	5.481536	6.051871	5.147743	5.996146	4.981833	5.786299	5.642948	5.191331	5.931552
ABL1	7.97516	8.567255	8.034826	7.386619	7.035377	7.569408	7.244467	7.620591	7.078209	7.124067	7.167511	7.477151	7.621398	7.971379	7.271314	7.31141	7.650085	7.503175	6.99668	6.868713	6.84229	7.101584	8.026404	7.125117	7.198997	7.266539	7.438095	6.880309	7.082106	7.152608	7.742558	6.797794	7.560004	6.973039	6.677473	7.392493	7.103803	7.209614	7.335049	7.006847	7.132824	7.449203	7.071106	7.39972	7.855077	7.345825	7.151342	6.764078	6.774376
ABL2	6.744466	6.126705	6.672378	6.815369	6.953855	6.432741	7.063174	6.770487	7.003538	7.024118	6.912904	6.605282	6.489103	6.466912	6.612946	6.724474	6.640637	6.651521	6.791362	6.691915	6.844164	7.089178	5.877416	7.077313	7.011176	6.924794	6.691522	7.207521	7.206456	7.047334	6.307555	6.886869	6.563642	7.01933	7.316213	6.803218	6.178615	6.496718	6.937092	6.874634	6.960003	6.714169	7.157475	6.969438	6.165611	7.021653	7.112844	7.060338	6.99618
ABLIM1	7.970528	8.068195	8.122646	8.268814	8.478782	8.938696	8.219875	7.810743	8.281329	8.268797	8.391666	8.076413	8.025777	7.994953	9.001418	8.509108	8.693821	8.730285	8.585619	8.420039	8.331188	8.557662	9.217999	8.429259	8.683243	8.890745	8.39377	8.418225	8.734539	8.46194	8.697274	8.977316	9.846517	9.263763	8.572572	8.61296	9.45397	9.503879	8.979183	9.17266	8.662253	8.90011	8.146333	8.189029	9.350267	8.335144	8.668656	8.370156	8.326648
ABLIM2	9.022656	8.301428	9.046718	9.141226	9.104503	8.72667	9.017487	8.979229	9.068138	9.306713	8.792726	9.028906	9.267	8.311133	8.719106	9.328063	8.58247	8.788152	9.337137	9.313099	9.502111	9.342315	6.854438	9.309955	9.179025	9.121254	9.018841	9.112668	9.214195	8.890224	7.329089	9.318412	7.774752	9.026235	9.154448	8.950429	8.120918	8.275947	8.935816	8.610389	8.980083	8.720551	8.983424	8.788922	7.967912	8.840083	9.073521	9.250471	9.262672
ABO	5.671424	6.050497	4.862928	5.974909	5.229563	5.849404	5.307543	5.007348	4.609381	5.485286	5.789937	6.753919	7.322327	6.532901	6.473289	6.39109	7.009725	6.182159	5.486885	6.000724	6.584179	6.071289	6.388274	5.217496	5.522539	5.515288	4.646159	5.286958	3.991819	5.15447	4.93767	4.726718	4.810515	5.0186	4.612011	5.64726	4.917528	5.7851	4.852109	5.27389	5.255378	4.53795	4.610536	5.218878	5.267207	4.970261	5.718939	5.40941	5.908243
ABR	9.017785	8.658759	8.847176	9.307037	9.337454	9.154493	9.084065	9.02567	9.087801	9.339842	9.070572	8.434275	8.604442	8.291625	8.379327	8.869412	8.414654	8.426357	8.411029	8.686547	8.406992	8.886061	8.658413	9.00668	8.592531	9.065305	8.92228	8.850504	9.023865	8.882589	7.840106	8.863941	8.093986	8.89623	8.604999	7.939849	8.280491	8.052891	8.903551	8.823953	8.690636	8.422699	8.765669	9.10197	8.326221	8.531013	8.869025	8.588167	8.682703
ABRA	4.827331	4.976065	5.980457	5.575181	5.767038	5.29565	5.521102	5.30149	5.331696	4.582822	5.507054	4.653933	4.691024	5.192916	5.441101	4.860925	4.391274	5.0508	5.049436	4.68125	4.696054	5.442498	5.111786	5.856545	4.613517	5.23541	5.800121	5.325215	4.747363	5.591243	4.814178	4.782311	6.274761	5.825669	4.126334	6.017505	4.898879	5.592703	5.654637	5.079939	5.409777	4.544687	5.008477	7.529896	5.056758	4.721357	5.274749	4.840355	4.921687
ABRACL	8.077718	7.372015	7.395195	8.27921	9.15885	7.688448	8.252883	8.169809	8.645399	8.506585	9.053	8.75013	8.177826	7.07697	8.058632	7.508735	7.473996	7.316093	7.907587	8.073155	8.619491	7.67617	7.194878	7.968587	7.761724	7.607461	8.287155	9.375754	8.180705	7.917581	6.971821	7.787403	8.306643	8.790788	8.27921	7.600826	6.77636	7.344915	7.670749	7.742604	8.486419	7.944332	9.45781	8.71051	6.938917	8.306643	8.524464	8.75013	8.039062
ABT1	3.811269	5.336153	5.565847	5.883055	7.18774	5.295084	6.364191	5.786524	6.439436	6.76885	6.797928	5.024975	5.138556	4.87095	5.066406	4.845375	4.937378	4.926034	4.922631	4.385324	7.05868	6.900342	7.622717	6.856386	5.609989	6.325563	6.140757	6.144192	5.891102	6.411551	4.81863	5.740534	5.051197	5.625252	6.293882	5.279074	6.281129	5.868177	5.457889	4.955005	5.827608	7.810911	5.153342	6.342775	5.997321	6.64934	6.846236	5.777637	6.467121
ABTB1	7.916111	7.887573	7.919631	7.374776	7.130604	7.04751	7.250106	7.365084	7.060658	6.91403	7.003581	6.968903	7.351326	7.258851	6.915783	7.229872	6.906426	6.828679	6.814921	6.240652	6.800133	7.222473	7.821776	7.351155	7.349507	7.30117	7.442082	7.365732	7.02001	6.953576	7.124242	6.383395	7.654635	7.08388	6.734785	7.043721	6.670089	7.154095	6.81135	6.664361	6.944037	6.915948	7.232506	7.134866	7.557072	7.092126	7.26222	7.199039	6.900325
ABTB2	6.243087	6.456485	6.430746	5.464449	5.597144	6.572222	6.086739	5.860821	5.581758	5.811422	5.743354	6.988611	7.187877	7.558464	6.37611	6.418112	6.864493	6.682713	6.809114	6.753107	5.79511	6.091017	6.873032	6.180502	6.338234	5.979558	6.004198	5.882205	5.789821	5.832355	7.125245	5.885109	6.98243	5.941168	5.566975	7.500269	8.212576	6.02618	6.698525	6.465837	6.068781	5.948938	5.695043	5.390382	6.742761	5.789821	5.770488	5.759698	5.531697
ACAA1	8.800576	8.054804	8.651914	8.67997	8.517647	8.65349	8.339583	8.550792	8.184543	8.363929	8.435555	8.419653	8.168973	9.037923	8.871335	8.602535	8.770094	8.67334	8.368753	8.498332	8.407315	8.604346	8.62134	8.301838	8.529975	8.479626	8.815447	8.631445	8.641277	8.768862	9.400613	8.393173	9.406318	8.792613	8.546305	8.811549	9.014899	9.102997	8.854652	8.70127	8.757669	8.907414	8.245572	8.295285	9.073909	8.599475	8.475325	8.398146	8.301016
ACAA2	6.851844	7.007089	6.644582	6.594067	6.578361	7.227204	7.317178	6.164149	6.474109	6.803185	7.010843	6.739405	7.128281	6.907252	8.051343	6.922305	7.50089	7.474212	6.903321	5.595404	6.295099	6.881488	7.899426	6.880636	6.944451	7.403081	6.818446	6.848085	7.293584	7.179188	8.06957	6.951034	8.700671	7.752863	6.922305	6.933729	8.165417	7.874469	7.648079	7.191257	7.221713	7.716675	7.001616	6.520806	8.3247	7.227713	6.701848	6.753946	6.670077
ACACA	8.629121	8.308755	8.666559	8.179685	8.568985	7.89244	8.993222	8.384632	8.544136	8.36331	8.254017	8.296146	8.047888	8.301198	8.240222	8.876041	7.834109	8.088683	8.480962	7.683351	8.102669	8.039888	6.541471	8.779812	8.652962	8.026563	8.769268	9.00356	8.150729	7.962133	6.854922	8.107884	7.552803	8.463507	7.749329	7.66035	7.830165	8.196584	7.392785	8.863576	7.939205	7.610586	8.438961	7.726114	7.264081	8.059163	8.103948	8.525856	7.990237
ACACB	8.944874	8.637808	8.413901	7.75691	7.309873	7.391572	7.639441	8.105478	7.626004	7.471491	7.428585	8.173523	8.123467	8.472232	7.736522	8.488089	7.623679	7.33342	8.06772	6.591947	6.021081	7.741722	9.592265	7.438932	8.130653	7.74751	7.923046	7.454861	8.293278	7.807916	9.140698	7.799906	8.811752	8.10569	7.029673	7.182119	9.52153	8.386984	8.84816	7.755495	7.837612	8.618609	7.634071	7.562966	9.025374	7.663309	7.709665	6.899439	7.128665
ACAD8	6.350677	5.207445	7.096028	6.962504	7.54014	7.353276	7.581832	7.282638	7.637864	7.570472	7.155546	7.192715	6.854635	7.144873	7.364122	7.064133	6.988945	7.207299	7.619571	7.183611	6.85532	7.296751	6.751256	7.772049	7.36847	7.365151	7.117397	7.111462	7.125124	7.350832	6.78411	7.128408	7.432378	7.215254	7.465292	6.962536	7.082646	7.17537	7.128273	7.563594	7.501321	7.204983	7.34455	7.548346	6.879959	7.20437	7.156505	7.591324	7.175165
ACAD9	8.545792	7.408355	8.104701	8.711634	8.477787	8.139515	8.090789	8.375973	8.380007	8.333845	8.624466	7.569497	6.981948	7.647367	8.084516	7.860608	7.844964	7.783884	7.762146	8.477318	8.179462	7.971881	7.655994	7.895457	7.917262	8.213536	7.707696	8.125061	8.006334	8.178342	8.201744	8.268626	7.638275	8.235682	8.230133	7.62189	6.839481	7.822833	7.911404	7.84432	8.064371	7.804606	8.183955	8.456412	7.734388	7.918775	8.26482	7.94392	8.042128
ACADL	5.464095	4.385777	5.017345	5.567989	5.490132	6.255818	5.185919	5.272019	5.493118	5.981759	5.803419	4.701275	4.398528	4.613764	6.079849	5.545274	5.641299	5.15342	5.304359	5.147831	5.459754	5.776023	5.719767	5.815672	5.792092	5.942854	5.02117	5.865496	6.347016	6.085175	5.492864	5.509677	8.184963	6.091904	5.634054	4.657939	4.69227	5.821686	5.389138	5.227736	5.770804	6.130077	5.030424	5.777916	5.414702	5.79626	5.612302	5.292717	5.683624
ACADM	8.572265	8.146832	8.208392	9.048866	9.665553	9.636706	9.648553	8.439706	9.721813	9.794611	9.748073	8.72448	9.073185	8.459271	9.779516	9.449461	9.487996	9.359246	9.305457	9.177235	9.621753	9.586093	9.44797	9.424531	9.6994	9.397341	8.93641	9.35804	9.47574	9.557265	9.624883	9.761025	9.652039	9.599924	9.452191	9.333681	9.54231	10.302946	9.748679	9.585568	9.496335	9.769094	9.682343	9.325168	10.036195	9.517654	9.184792	9.704092	9.397698
ACADS	6.670166	7.294392	6.383236	6.340942	5.962414	6.159368	6.247409	6.261178	5.965301	5.900056	6.229174	7.971583	8.786607	9.006745	8.066978	8.054799	8.702376	8.061402	7.982914	8.777424	8.686166	6.050577	7.478733	6.073145	5.856687	5.870431	6.170963	6.096944	6.125869	6.314461	8.674035	6.548624	6.176845	6.86659	6.629304	6.392758	7.470221	7.491114	6.782441	6.472895	6.577944	7.003765	6.140311	5.499439	7.119571	6.473653	6.120003	6.355667	6.128495
ACADSB	6.5877	6.652715	6.092515	6.570415	7.464338	6.692586	6.894278	6.275337	7.298773	7.083981	7.294188	6.640457	6.341007	6.315235	6.797893	6.463771	6.081084	6.635927	6.98419	7.269326	6.375321	6.910432	6.212996	6.51861	7.190667	6.948276	6.386207	7.243851	6.994104	6.911735	6.38436	7.617382	6.395157	7.338416	7.302634	6.767847	6.505772	7.173748	7.105175	6.87578	6.406333	7.191894	6.846217	8.55756	6.064999	6.688622	6.704941	6.848533	7.248519
ACADVL	10.07751	9.649807	9.70198	9.184868	8.343926	9.655076	9.17453	8.852807	8.301255	8.455768	8.673735	10.344169	10.394504	10.915626	9.938651	10.096509	10.044477	9.882292	9.659415	9.155057	9.195874	9.191089	10.25599	9.532534	9.231202	9.689547	9.614468	9.182094	9.482925	9.821183	10.557799	9.500538	9.521123	10.25067	9.367007	10.099072	11.870184	10.424316	9.940677	10.037748	9.592614	10.269864	9.10343	8.055007	10.231284	9.458693	8.928167	9.070936	8.839432
ACAN	6.298701	6.504032	6.131605	6.017593	6.027986	6.098892	5.738806	5.981492	6.042074	5.988461	5.943798	7.771226	8.012564	8.177127	7.233798	7.457411	7.587545	7.502064	6.963347	7.32105	7.795393	6.073886	6.301305	5.828366	5.835727	6.124319	6.08717	6.325891	5.753964	5.804969	7.032693	6.339074	6.101552	6.15775	5.467546	5.827945	5.894898	6.215655	6.153491	5.88021	5.790552	5.809996	5.889506	6.073696	6.454251	6.268034	5.98786	5.947539	5.967003
ACAP1	6.404002	5.884539	4.980343	5.929177	5.337943	5.246467	6.057481	5.438333	5.951388	5.125781	5.628856	5.412053	5.289476	4.978142	5.643288	5.800968	5.491221	5.298711	5.496841	6.033719	5.306532	5.835129	5.498625	5.597737	5.515055	6.086846	6.022395	5.588341	5.361252	5.53982	5.493607	5.191974	5.724795	6.061025	5.461493	4.874226	5.471342	5.396374	5.08634	5.400258	5.857842	6.213974	5.891514	6.206445	5.506124	6.161277	5.380546	5.504167	5.729561
ACAP2	6.311652	6.275572	6.733351	6.834825	7.59716	7.515516	7.438237	6.939851	7.68513	7.474784	7.441397	6.672143	6.732131	6.664761	7.131039	6.638971	7.096829	7.137371	7.168096	6.838085	7.21059	7.365829	6.968684	7.487646	7.779558	7.38657	7.231746	7.10509	7.559529	7.889418	6.662928	7.266143	7.047995	7.43788	7.560891	7.220733	7.9138	7.133266	7.79033	8.00108	7.493136	7.168808	7.152238	6.973202	7.031114	7.028076	7.288633	7.226447	7.444892
ACAP3	6.601201	6.010198	6.048037	6.169901	6.091954	6.797637	6.380631	6.197676	5.962084	6.330181	7.029541	6.996123	6.498712	6.895603	7.231667	7.296711	7.254838	6.589059	7.247313	6.95918	6.194362	6.581324	6.032316	7.154135	5.304597	6.952905	6.878137	6.934162	6.687671	6.566445	6.871787	8.567706	6.327743	8.413436	8.718187	7.146909	7.14513	7.197142	7.66582	8.222332	8.251641	8.366605	6.97338	6.478584	6.279222	7.229494	6.496729	6.887209	7.271611
ACAT1	7.760537	7.742798	7.452636	8.476784	9.025911	8.421948	8.956265	8.2527	8.883589	8.993683	8.844928	8.375271	7.651186	7.951404	8.822088	8.10949	8.1893	8.153994	8.749317	8.170645	8.169191	8.577836	8.922994	8.488475	8.854315	8.475963	8.116907	8.738192	8.673571	8.902076	8.372216	8.65771	9.34921	8.430268	8.880879	7.772973	8.695241	8.485834	8.400306	8.410556	8.347745	8.016403	8.487624	8.707839	8.431078	8.436042	8.491857	8.652686	8.661026
ACAT2	6.264628	6.156646	6.357705	7.253998	8.326603	7.144463	7.671211	7.284585	8.062602	7.993323	8.215485	6.819637	6.522103	6.839373	8.028635	6.971445	7.253758	7.283853	7.656611	8.024034	7.639705	7.261691	6.45433	7.214657	7.522472	7.172626	7.483844	7.84428	7.204089	7.765325	7.024329	8.106157	6.843847	7.716999	7.930297	6.744689	7.298844	7.268205	7.338742	8.031422	7.752659	7.503766	7.539058	8.108277	6.535036	7.834844	7.839074	8.279463	8.249626
ACBD4	7.376668	7.967914	7.173224	6.880586	6.5461	7.09769	6.558155	6.91656	6.436389	6.589699	6.725038	9.161823	9.585519	9.843996	8.191148	9.143686	9.555416	9.037934	8.832929	8.019885	9.099826	6.444382	7.472094	6.484977	6.272968	6.552364	6.552489	6.589041	6.710484	6.740416	7.471467	7.179399	6.375801	7.164717	6.721442	6.942367	7.240196	7.528838	7.002389	6.690978	6.887448	7.202823	6.910713	5.81933	7.138542	7.03067	6.570513	6.929049	6.744529
ACBD5	7.015658	6.635161	6.980878	7.176131	7.814541	7.492925	7.956393	7.250635	8.068877	7.972608	7.702799	7.375291	7.142218	7.116974	7.35591	7.142556	7.074041	7.414687	7.512879	7.154625	7.528357	7.402787	7.548621	7.493746	7.6911	7.368147	7.549301	7.718118	7.73089	7.585962	7.76212	8.128634	7.486649	7.433449	7.952715	7.864735	8.389939	7.758987	7.923756	7.704117	7.639983	7.696645	7.520914	7.633008	7.803777	7.775436	7.675706	8.170258	7.647629
ACBD6	7.286494	5.488025	6.575879	7.561652	7.86606	7.015917	7.006723	8.10671	8.156249	7.835691	7.897223	6.148348	5.406937	5.699435	6.32926	6.443451	6.166099	6.328444	6.149871	6.206941	5.194901	6.984265	5.736786	6.781623	6.971213	7.168682	6.52505	7.17708	7.442061	7.188675	6.77141	7.099702	5.662369	6.784458	7.664163	6.3092	5.649358	5.783439	7.578884	6.399392	7.365099	7.124016	6.891727	7.948778	6.216284	6.93228	7.109341	7.408553	7.388668
ACCS	7.955017	5.241465	5.67623	7.021829	6.304122	6.336298	5.222377	6.015133	6.576912	6.668973	6.139013	4.959977	5.088959	5.683465	6.726231	7.174975	5.526125	5.250547	5.027553	5.844633	4.981702	5.804451	8.442519	5.20742	5.751757	7.078795	6.044951	6.936707	6.655301	6.490363	6.343094	6.281218	5.927597	6.731935	6.121613	5.09112	5.952157	6.587992	5.98147	5.082775	5.776405	5.893663	6.29692	6.139408	5.732545	6.216921	6.36723	5.96872	6.09747
ACD	8.607401	7.860749	8.543694	8.034961	7.779909	8.075183	7.372752	7.786725	7.2059	7.432254	7.675269	8.068256	7.64697	8.20338	8.074799	8.372572	7.771623	7.937742	8.04346	7.817247	8.198863	7.936377	7.351174	8.00911	7.90456	8.242236	8.219581	8.104445	7.936723	8.241046	7.346119	7.923513	8.125518	8.231282	8.130199	7.711545	7.521513	7.817913	7.52891	8.11343	7.673054	7.475824	8.098735	7.274836	7.331839	7.96779	7.647231	8.00911	8.113051
ACE	5.682098	5.71703	5.485146	4.501805	5.051621	5.209832	6.019534	5.707766	5.733562	5.047697	5.38389	5.696041	5.497475	5.371805	5.00451	5.507726	5.384877	5.864364	5.952734	5.311692	5.526975	4.852951	5.163848	5.688797	5.5229	4.903834	5.734943	5.23651	5.718865	5.277537	5.448925	4.965468	6.273371	5.572855	5.858907	6.224322	5.41253	5.201485	5.818623	5.876147	5.950598	5.688448	5.214	5.636717	5.14821	5.24668	5.016862	5.704074	5.290401
ACE2	5.883203	7.548615	5.846665	5.687385	5.100575	5.433733	5.269482	5.454011	5.068718	4.946078	5.450787	8.23989	8.377107	8.637377	7.517891	7.771751	8.318692	7.502202	7.72851	8.854284	9.135447	4.888435	5.832275	5.035401	4.822785	5.055638	4.963503	5.058823	4.977423	5.01191	7.264741	5.405703	5.386887	5.625027	5.144154	5.630484	5.136064	5.672906	5.538677	4.984299	5.000482	5.504116	5.189313	4.667974	5.294104	5.283519	4.931978	5.324168	5.015695
ACER1	4.468219	4.688939	4.424794	4.28592	4.468273	4.480521	5.737993	4.648881	5.770096	4.839028	4.322933	5.096989	5.1961	5.561463	6.131528	4.698786	5.032408	4.807355	5.109344	4.789526	5.465571	4.880468	4.573099	4.795147	5.014351	5.445623	5.189473	5.50748	4.487725	5.240545	4.609159	6.119575	4.927676	5.116535	4.502428	4.873438	4.442838	5.637272	4.017241	4.906614	5.235286	4.525488	5.092924	5.345425	5.496453	4.701388	5.218369	5.839251	5.314073
ACER3	8.210678	7.964796	8.382514	7.766778	7.579856	8.389546	7.685764	8.504074	7.722235	7.418677	7.795242	8.106527	7.883562	8.50129	8.022527	7.739116	7.522857	7.765836	7.53338	7.867845	8.042632	7.986406	8.121045	7.960378	7.973384	8.139291	8.230861	7.899717	7.720041	8.070548	7.889167	7.840562	8.168959	7.879193	7.85188	8.254577	8.730863	7.960823	8.111816	7.858199	8.135183	8.16307	7.812867	8.033617	8.175376	7.961915	8.52738	7.754433	7.583762
ACHE	6.101623	6.412346	6.112635	5.889028	5.757214	5.385301	5.680069	5.664599	5.637368	5.525155	5.442917	7.8298	7.88576	7.203153	6.767477	7.755341	7.410616	7.172515	6.910379	7.135983	7.36051	5.783619	5.05975	6.251006	5.780857	5.639249	6.208787	6.32506	5.764021	5.555355	5.447608	6.637167	5.367657	6.747354	6.69466	6.837975	5.494053	5.979987	6.01521	6.139718	6.087201	5.74152	6.246486	4.857275	5.814141	5.601032	5.76571	6.233365	6.222216
ACIN1	7.763284	8.680346	7.832354	7.242071	6.770882	7.342264	7.096465	7.093442	6.905107	6.869093	6.537316	8.798944	9.117402	9.087354	8.455353	8.900467	8.839713	8.560202	8.474899	8.619636	8.723818	7.214521	7.914475	7.51793	7.23478	7.474885	7.59765	7.196515	7.393234	6.94574	9.032908	8.103681	7.887904	8.5126	7.73941	9.007551	8.542123	8.427351	8.288356	8.411933	8.114385	8.273492	7.680971	6.102695	8.697233	8.193023	7.031346	7.716586	7.520005
ACKR1	6.773422	6.252843	7.485423	7.047895	6.468309	7.365697	7.000982	6.707155	6.814692	6.501784	6.355672	7.567201	6.568769	7.122876	7.412403	9.177357	8.336956	8.411804	8.982232	7.497899	7.646084	10.158633	6.678953	6.991194	6.900414	9.273505	6.939553	6.69035	8.584135	7.392569	9.966008	8.027356	5.898914	6.694175	7.626989	9.742526	6.88252	8.316534	7.174707	8.462028	6.746903	8.364929	7.585132	6.10795	7.500039	7.426292	7.920865	7.866812	7.696063
ACKR2	5.830574	4.907975	5.283969	5.611927	5.687708	6.067684	5.634044	5.547625	5.615022	5.568338	5.513799	4.854847	5.055347	5.025348	5.607984	5.179125	5.275056	5.261886	5.437718	4.597186	4.876502	5.655751	6.68822	5.40466	5.684099	5.750906	5.348996	5.505993	5.757375	6.077563	7.039968	5.441141	5.656623	5.388636	5.654393	5.624981	5.371612	5.822154	5.262549	5.515643	5.399794	5.732208	5.428484	5.104622	5.23771	6.031066	5.243788	5.274934	5.552534
ACKR3	7.455713	7.336889	7.798439	6.899127	7.021275	7.041725	7.776297	6.842788	7.054468	7.150858	7.581706	7.886628	7.107782	8.443414	7.454809	7.74909	8.072448	8.279841	7.695372	6.304635	5.639976	7.388727	8.864347	7.323514	7.082284	7.716955	7.088778	6.581698	7.484414	6.742924	8.497781	7.293746	9.448286	7.625827	6.960873	8.599615	8.558894	8.059663	7.708378	7.377882	7.247115	7.500319	7.010182	6.540338	8.994636	7.352498	6.982873	7.212843	7.62377
ACKR4	5.617508	6.295481	5.20156	6.218603	5.366303	5.3706	4.769389	5.168768	5.038181	5.53259	5.342632	6.608333	7.093711	7.217005	6.316862	7.161571	7.005499	6.653101	6.308718	6.780627	6.097136	5.272585	6.202509	4.700011	5.068245	5.100522	5.256414	5.179767	5.426946	5.332997	6.030832	5.033511	5.905558	5.162786	5.71614	5.082602	5.509961	5.295895	5.071332	5.21912	5.261586	4.955616	5.520587	5.482624	5.41897	5.264583	5.024081	4.634518	5.335801
ACLY	9.434962	8.600952	9.639087	9.666953	9.965631	9.463884	9.323036	9.597658	9.570335	9.520297	9.753531	9.148507	9.042926	8.844299	9.555871	9.332368	9.106358	9.265698	8.965567	9.653043	9.582327	9.139785	8.766394	9.002622	9.12318	9.008653	9.000898	9.731001	9.161974	9.427943	9.709794	9.263248	8.817387	9.424062	9.619156	8.97969	8.720521	9.083881	8.537569	8.844974	9.051628	9.094922	9.491544	9.518904	8.445493	9.564286	9.347473	9.418041	9.741443
ACMSD	5.137218	5.339968	4.178242	4.689244	5.690085	4.246554	4.853075	4.739705	4.884031	4.426474	5.631767	4.96331	4.956711	5.360013	5.459926	5.159167	5.055766	5.660162	4.745659	5.315236	4.1238	4.861918	6.313975	4.839711	5.521015	4.914341	4.353442	5.127964	5.97997	4.856223	5.502754	4.798927	5.608186	4.557424	4.510427	4.975618	5.039525	5.19799	5.034346	5.620094	5.036754	3.798215	4.385419	4.688069	4.882246	4.920283	4.780889	4.569614	5.274287
ACO1	9.011772	8.822408	8.871087	8.573534	7.990855	9.286897	8.885386	8.431872	8.15029	8.418781	7.218843	8.534566	8.277885	9.066318	8.607783	8.442958	8.392224	8.711418	8.450242	7.582401	7.360098	8.66286	8.98491	9.125303	8.579009	8.629851	8.408107	7.995986	8.409468	8.262411	9.237389	8.187994	9.354502	8.621673	7.892241	8.509495	8.781645	8.945394	8.187562	8.372275	8.279961	7.846368	8.599269	8.397162	8.992059	8.756048	7.886895	8.308277	8.166696
ACO2	7.566209	7.948049	8.13786	8.172482	8.515455	8.59885	8.679289	8.011784	8.314046	8.656363	9.008001	8.785832	8.745912	8.499889	9.551505	9.383831	9.3741	9.420487	9.423363	9.271385	9.32399	8.970344	8.687419	8.548514	8.864869	8.487177	9.028017	9.432192	9.05785	9.046852	9.855734	10.037999	9.456208	9.704314	9.723326	9.568396	10.029849	9.72989	9.957115	10.052263	9.388798	9.760697	9.241649	8.08299	9.562878	9.273883	8.99889	9.318497	9.445014
ACOT11	5.888004	5.791344	5.917508	5.834695	5.494711	5.653191	5.745673	5.065028	5.347696	5.41273	5.395866	5.466456	5.129064	5.346085	5.462517	5.652156	5.307435	5.332014	5.072753	5.323512	4.892544	5.575801	6.235852	5.532936	5.116607	5.433895	5.223234	5.589646	5.453296	5.434574	6.464616	6.067559	5.72498	5.831771	5.467763	5.255888	6.103919	5.611824	5.469822	6.096759	5.926003	5.722967	5.336685	5.64581	6.690142	5.315789	5.561379	5.392684	5.279417
ACOT12	6.355221	7.169076	5.362155	6.122483	5.113224	5.368732	4.594367	5.890795	4.785156	5.086676	5.618134	7.692639	7.696075	7.576123	7.165833	7.602975	6.972428	7.046498	7.073	7.023598	6.882008	5.600393	6.628093	5.110018	4.688923	5.565352	4.743124	5.563639	4.44889	5.193824	6.395447	5.071293	4.043436	5.041328	5.438519	5.654658	5.23523	6.275394	4.07038	5.386059	5.135248	4.877731	4.57798	5.821681	5.883075	5.449904	5.996322	5.381647	5.616356
ACOT13	6.293143	6.8843	6.71296	7.620479	8.338441	8.217405	8.584128	7.813164	7.787018	8.242445	8.165916	8.895022	8.242143	7.962881	8.50751	8.356382	8.235196	8.253182	8.544812	8.37469	8.072207	8.585623	8.04804	8.593857	8.253182	8.291417	8.516226	8.579018	8.696856	8.612771	8.523371	8.354966	9.101766	8.976273	8.323669	8.456492	9.413056	8.637738	8.329284	9.030829	8.647079	8.252632	8.511863	7.867955	8.421412	8.303085	8.345115	8.443043	8.214447
ACOT6	5.912676	4.740931	4.20893	5.226766	3.887404	5.000514	5.072733	4.598858	5.42899	5.634488	5.15148	4.574794	4.551444	5.116722	4.953787	5.427412	5.18762	4.339899	4.464857	4.39411	5.531864	5.080055	4.707467	4.943209	5.405899	5.982379	4.361261	4.682725	5.995134	4.460156	5.86247	4.743081	7.138453	4.581403	4.536237	4.243929	4.543238	4.406195	5.011476	4.084803	4.824022	5.020431	4.640287	5.183732	5.639322	5.098179	5.045824	4.368842	4.556813
ACOT7	8.368247	8.251438	8.666172	8.601963	8.784142	7.262573	8.036534	8.373932	8.319321	8.240327	8.253558	8.071553	7.603958	7.414389	7.819862	8.015156	7.704855	7.878673	7.870845	8.155481	8.184098	7.906332	5.902313	8.326722	8.33399	7.814875	7.881077	8.241667	7.495278	8.051024	6.786519	8.047211	6.845141	7.864697	8.087008	7.578773	6.761998	6.95731	7.411911	7.727429	7.761731	6.830702	8.118665	8.536218	7.038933	7.773853	8.386019	7.918459	8.222087
ACOT8	6.803785	6.756583	6.768966	7.119561	7.12782	6.654498	7.308067	6.877389	7.011264	7.197205	6.924728	6.732382	6.832238	6.305737	7.283805	6.927921	6.938128	6.861386	7.153322	7.556712	6.141722	7.596462	6.705636	7.464658	7.558771	6.940837	7.11677	7.406635	7.250583	7.078894	6.986389	7.711044	6.468745	7.351918	7.637434	6.940152	6.74932	6.819996	7.245349	7.59225	7.437074	6.621517	7.571183	6.069986	6.910283	7.172772	7.427219	7.345987	7.454167
ACOT9	5.553119	7.036528	5.508108	6.005366	6.358137	6.793674	6.629774	5.336888	6.140832	5.882396	6.081059	4.880884	4.969593	4.935194	5.390368	5.5254	5.493675	5.787573	5.59153	4.872548	5.394798	6.159939	7.527598	5.569919	5.581812	6.433471	5.72463	6.280004	6.597059	6.356391	7.752679	7.15366	5.373891	6.447132	6.66448	6.301641	6.448524	7.2545	6.919486	5.573163	5.991678	6.713989	6.174617	7.040413	6.289372	6.185557	5.918964	6.288938	6.5566
ACOX1	5.926973	6.730479	6.417756	6.343152	6.518454	6.531858	6.345718	6.48701	6.677586	6.654066	6.26519	6.81165	6.246281	6.365358	6.839362	6.547714	6.656197	6.966825	6.385364	6.18843	7.222306	7.051657	6.481652	6.406918	6.445685	6.570016	6.968121	7.085276	5.970716	6.852818	7.192732	6.050408	6.102744	6.07752	6.48046	5.648554	6.371925	6.753616	6.162144	6.479182	6.341186	6.716536	6.5585	6.748876	5.957529	6.21208	6.29078	6.200137	6.085183
ACOX3	7.101338	7.846049	7.279335	6.906379	7.109223	7.006211	6.702666	7.828598	6.798779	6.322065	6.889396	6.035779	6.040709	6.454529	6.377256	6.132158	6.39581	6.580092	6.226233	6.065929	6.203583	6.722206	7.106831	6.593671	6.654191	6.817101	6.57131	6.98073	7.033256	7.642437	6.425817	6.656976	6.258713	6.445637	6.634736	6.451573	6.545263	7.166069	6.512841	6.649316	6.847435	6.945521	6.330592	6.954681	6.543348	7.275743	6.701472	6.879107	6.369941
ACP1	6.811209	6.463458	7.4054	7.906778	9.065945	7.935951	8.623863	7.767678	8.86103	8.912268	9.003898	7.949118	7.684158	7.436979	8.187085	8.033155	8.1751	8.214856	8.485813	9.051369	8.77023	8.307052	7.635082	8.545183	8.604685	8.295074	8.220782	8.710571	8.320645	8.663935	7.721467	8.828385	7.944741	8.142629	8.976146	8.080912	7.673209	8.019543	8.428805	8.302614	8.64061	8.407691	8.569453	8.560529	7.668337	8.511168	8.532786	8.684208	8.911322
ACP2	7.886917	6.178319	6.68486	8.048408	7.718223	7.303732	6.752465	7.455042	7.715777	7.672711	7.993054	6.637453	6.277887	6.548155	7.399006	7.721265	7.226089	6.957642	6.998965	7.249202	6.609339	7.508669	7.441614	6.611238	7.169161	7.203991	6.702274	7.799646	7.195531	7.711759	7.79886	7.437425	6.911226	7.524127	7.495283	6.613219	7.100916	7.756342	7.58256	7.166558	7.319767	7.068539	7.798134	7.314859	6.868176	7.200646	7.476318	7.431656	7.176134
ACP5	4.265651	5.90281	4.99745	4.84227	5.141342	4.822384	5.508927	4.569197	5.178279	5.431126	5.116838	5.419714	5.240627	5.170547	4.510828	5.069046	5.006646	5.225587	5.01645	4.326701	5.612346	5.217041	5.532968	5.435796	5.841101	4.882784	4.78487	4.329154	5.800948	5.707755	3.869707	4.508499	6.940279	4.837198	6.342156	4.9694	5.384932	6.351289	5.927036	5.71026	5.22771	6.504284	4.220065	5.896409	5.747074	5.702271	4.777788	5.339273	5.749311
ACP6	7.113992	6.273407	6.828504	6.771308	6.997896	6.888992	6.571558	7.186718	6.712895	7.021247	7.32538	6.234523	6.177814	6.379528	6.397616	6.413177	6.466517	6.325745	6.486318	6.420704	6.083937	6.628232	7.142539	6.52108	6.699268	6.716835	6.470485	6.825247	6.399666	7.237715	7.556818	6.970541	7.158054	6.869198	6.921847	6.383826	7.754864	7.054929	6.977375	6.623321	7.344973	7.568958	6.468105	6.91689	6.922877	6.97861	6.829326	6.504716	6.833053
ACPP	4.954509	4.610153	4.859976	5.120794	5.477645	5.721342	5.339064	5.08076	5.723295	5.00677	4.991729	5.536578	5.908455	4.870931	5.7252	5.081171	5.412461	5.616725	5.701345	5.007782	5.39372	5.636904	4.858103	6.018842	4.749699	5.686739	4.899141	4.66775	5.494773	5.11285	5.87525	6.017926	5.558646	4.894762	5.24299	5.679973	5.070097	5.186698	5.434821	4.919051	5.758547	5.138009	5.404549	5.823913	5.377058	5.734139	5.722204	5.035731	5.412508
ACPT	7.314621	9.188959	7.248815	6.859184	6.434257	6.851228	6.48092	6.6331	6.193002	6.253047	6.701687	8.582476	9.209025	8.79945	8.361765	9.163363	9.027088	8.473864	8.513937	9.845597	10.58619	6.096608	8.492149	6.105849	5.998275	6.182034	6.298849	6.235408	6.297921	6.059301	9.096163	7.046261	6.978586	7.207332	6.304344	7.22452	6.949371	7.589661	7.137094	6.183182	6.481343	7.144603	6.43165	6.100283	7.683656	6.664608	6.261851	6.469324	6.210636
ACR	5.765269	9.103272	5.736272	5.714441	5.254608	5.221162	5.45933	5.499666	5.140585	5.109363	5.839095	8.24592	9.236056	8.438464	6.782916	7.937553	7.997609	7.728106	7.298041	8.814458	8.436383	4.720998	6.733822	5.140387	4.848074	4.840838	5.127146	5.151399	4.986177	5.059217	8.0629	5.52507	6.132258	5.808116	5.12506	5.915689	4.601059	4.934968	5.211732	4.699345	5.333183	5.794909	5.623648	4.996343	6.630445	5.226603	5.026571	5.321059	5.211272
ACRBP	6.213132	4.616922	5.551462	4.325884	5.150508	5.649223	5.388757	5.680278	5.653264	5.193446	4.977609	5.524721	5.114733	5.051875	4.689008	4.966458	5.560667	5.827495	5.971044	4.712362	6.115465	4.942753	4.286815	5.323508	4.583398	5.014824	5.950361	5.149659	5.750729	5.31942	5.815409	4.626103	5.063626	4.977757	5.676595	4.756803	5.152634	5.255977	5.93759	5.531379	5.621975	5.519114	4.948968	4.704886	5.824185	5.788271	5.14142	5.303985	5.638211
ACRC	7.716761	8.838662	10.105032	6.924125	6.575278	7.492552	7.576679	7.472978	6.278106	6.243563	6.432717	8.725014	7.248684	6.923197	6.020061	5.711616	6.056413	6.158111	6.203764	5.891211	5.712277	7.30572	5.626277	7.657035	6.663665	7.072612	8.284263	6.423935	6.56395	6.947677	5.255151	5.94384	6.694117	6.53146	6.673847	8.460981	7.878507	6.547131	7.315227	7.307225	6.011085	5.897734	6.447037	6.84372	7.311963	6.649435	6.855648	6.879081	6.322823
ACSBG1	9.41433	9.905553	9.48285	8.850064	8.705035	9.420924	8.733196	7.529609	8.518155	8.725357	9.198626	8.631187	9.007998	9.033482	9.817802	9.503913	9.69803	9.367294	8.973981	8.374313	8.17489	9.043732	10.757994	8.633589	9.035855	9.798744	7.979823	9.118971	8.943984	9.513801	10.341302	9.673079	10.290962	9.801221	8.765081	9.496164	10.447275	10.331914	9.911626	9.885852	9.333227	9.527326	8.911858	8.430888	10.599375	9.427655	9.230799	8.734677	8.907199
ACSBG2	6.541815	5.829166	5.623488	5.43663	5.050498	4.773679	5.53226	4.996797	5.032739	5.279743	5.370938	5.563187	5.885914	5.828774	5.399356	5.903354	6.018866	5.941109	5.983815	3.798424	5.506815	5.51232	6.012691	5.253432	5.290975	5.078606	5.073828	5.394406	5.226491	5.121974	5.710745	4.504734	6.139975	4.986742	4.877118	5.971023	4.325702	4.39061	5.46442	5.188197	5.38462	5.810623	5.461552	4.894085	5.900944	4.817544	4.507119	4.943489	4.614194
ACSF2	7.061665	6.802783	6.057126	5.854578	5.325708	5.893808	5.61773	5.770829	5.122655	5.26986	5.870065	5.346138	5.293792	5.652337	5.784099	5.253248	5.261684	5.27502	5.405137	4.925694	4.547929	5.916107	8.522789	5.746252	5.700959	6.193792	5.918062	5.70916	6.033595	6.073762	6.736255	5.57575	7.444909	6.473391	5.530201	5.078296	6.754142	6.532899	5.867071	6.301114	5.588676	5.948863	5.805975	5.123078	7.468367	5.894578	5.619739	5.38453	5.17898
ACSF3	5.393997	5.056139	5.770718	5.318933	5.904793	5.480884	5.364439	5.359749	5.479276	5.957946	6.188481	5.691762	5.881544	5.139315	5.561347	5.366285	5.869283	5.710917	5.239687	6.033807	5.892676	5.692484	5.348649	5.997186	5.247297	5.868203	5.306175	5.845695	5.875705	5.448098	5.255923	5.374428	6.477996	5.756592	6.285972	5.911348	5.732251	5.660885	5.524707	5.378264	5.663252	6.154917	5.911348	6.505865	5.796497	5.828417	5.964984	5.906407	5.984761
ACSL1	7.588966	6.992586	8.094549	7.564953	7.681901	8.306658	8.013042	8.287209	8.322912	7.651191	7.551812	7.611188	8.578536	8.984482	7.713378	7.580887	8.18633	8.385146	7.682053	6.894262	6.997305	8.0989	8.377949	7.908599	8.11669	7.580431	8.446158	7.537338	8.273757	8.047048	8.858491	7.642408	7.882015	7.40063	8.09968	10.039733	7.226957	7.681901	8.145872	7.944424	7.777281	8.416419	7.495892	8.452642	8.148101	8.241293	7.784108	8.4325	8.586895
ACSL3	8.668417	8.508988	8.894708	9.072084	9.916654	9.237947	9.663281	9.044959	9.682527	9.798369	9.655188	9.249082	8.981535	8.949679	9.257053	9.064773	9.223009	9.229013	9.517478	9.8257	9.552159	9.39702	9.139686	9.626879	9.618837	9.349489	9.242156	9.487139	9.430221	9.590715	8.790969	9.821922	9.128488	9.335774	9.764022	9.099997	9.472962	9.264919	9.136859	9.476525	9.472066	9.26324	9.432115	9.92123	9.063608	9.299621	9.420485	9.657714	9.829583
ACSL4	6.584128	5.299241	6.427209	7.241685	7.570972	6.733597	7.219854	7.071019	7.426464	7.432573	7.398817	6.619385	6.371609	6.237495	6.696164	6.700723	6.460242	6.68844	6.849472	7.470841	6.905341	7.321377	6.226256	7.311298	7.473541	7.163419	6.783912	7.263021	7.015943	7.160261	6.708076	7.244492	5.862207	6.762258	7.419071	6.632794	6.032824	6.574154	6.873115	6.897543	7.114355	6.775437	7.624347	7.429033	6.264674	6.98275	7.329982	7.162515	7.454171
ACSL5	5.291153	4.937694	6.008485	5.465985	5.908189	6.253138	6.251543	6.066499	6.158925	5.856293	5.441501	5.841907	6.409147	6.069881	5.389127	5.674695	5.628931	6.23272	6.054862	4.989903	5.913886	6.457034	8.761918	6.304472	6.145016	6.74043	5.808684	5.865622	6.56975	6.366061	7.368127	5.970747	5.878356	5.887365	6.204119	6.809205	7.261151	6.484018	6.601257	6.49777	5.88604	6.463472	5.472331	5.868549	7.130025	6.20434	5.806519	6.313082	6.167991
ACSL6	6.817554	6.700804	6.630858	6.960181	7.768261	7.426309	6.929955	6.817409	7.504582	7.654663	7.508827	6.38949	6.473829	6.776337	7.553633	6.765195	7.073793	7.002374	6.679806	7.668028	6.841554	7.14174	6.954889	6.641071	6.841512	7.169273	6.605755	7.376319	7.366993	7.384299	6.765721	7.971019	7.103713	7.721714	7.604772	7.036901	7.010616	7.580378	7.774702	7.333634	7.70872	7.225511	6.935388	7.509029	6.847718	7.106669	7.319438	7.014848	7.415993
ACSM1	5.226132	4.444701	5.347386	4.571547	5.129194	5.916902	4.573033	4.861316	5.902726	4.38995	4.849271	5.038699	5.380735	5.358238	4.786933	4.546088	4.772277	6.125434	4.663841	5.029127	6.089181	4.990626	5.700812	5.811917	4.177889	4.126364	4.825043	4.157054	4.25893	5.686909	5.694056	4.826686	5.830924	4.451183	5.378789	4.361411	4.553196	4.57012	5.565803	4.960689	4.463561	4.218277	4.524012	4.775132	5.269151	4.263055	5.101447	4.945339	5.01322
ACSM2B	5.699339	6.05856	5.220923	5.152393	5.647309	5.132012	5.188239	5.547662	4.928938	5.040716	5.202928	4.846912	4.49653	5.340534	4.899574	5.173967	4.596824	4.502954	4.78656	5.27679	5.333808	4.361065	5.812942	5.001636	5.107535	5.328648	5.444263	4.893365	5.578132	5.263265	4.483019	5.319751	4.336559	5.156647	5.341741	4.385844	5.427404	4.449933	6.243324	5.359219	5.338177	5.023986	5.012214	5.771189	5.141369	5.012559	5.710578	4.941802	5.321188
ACSM3	5.052953	4.357652	4.841824	4.945262	4.685475	4.846649	4.556748	4.899983	4.936732	4.883448	5.073341	4.850789	4.458671	4.239786	5.008996	4.814153	4.894534	4.510908	4.590279	5.125004	3.979974	5.091784	5.502906	5.510376	5.204488	4.739732	4.966573	4.213662	4.59639	3.959486	4.241894	4.559416	5.199874	5.206932	5.035906	4.816597	5.241835	4.533653	5.306018	4.796907	4.657954	4.673155	5.021391	4.794525	5.111998	4.943267	5.708299	4.80086	5.026017
ACSM5	6.106017	8.167089	5.935533	6.095522	5.716822	5.945033	6.070717	5.747594	5.983592	5.862236	6.077573	5.977759	6.505247	6.317704	6.227643	6.346976	6.340056	6.246558	6.033577	6.134202	6.17179	6.116581	7.018522	6.141019	6.142386	6.389311	6.315003	5.626387	6.488884	6.110592	7.921049	6.341194	7.324667	6.212591	6.368816	5.749025	5.722771	6.561738	6.223022	5.825672	5.949918	6.454457	6.136289	5.678487	7.379698	5.917325	5.976368	5.467375	5.797791
ACSS1	8.259208	7.744315	7.614825	7.430259	6.977899	6.761157	7.063759	7.216017	6.633357	6.808354	7.018064	6.591184	6.666833	7.940601	7.747355	7.454078	7.455511	7.158556	7.240438	6.962673	6.845427	7.191998	8.34326	6.68219	7.255675	7.211227	6.941723	7.212465	7.072587	7.362771	7.980239	7.101395	8.264882	7.542831	6.819279	7.161272	8.149691	8.191089	7.66355	8.319154	7.228697	7.311758	7.144725	6.736638	8.470684	7.228518	7.028464	6.499585	7.091248
ACSS2	8.5739	8.148865	8.420708	7.850522	7.432818	7.867653	7.930868	8.240426	7.832394	7.654136	7.485646	7.591284	7.47376	8.288642	7.573347	7.587351	7.645439	7.599254	7.617602	6.770992	6.898253	7.831073	7.868843	7.870837	7.981858	7.921734	8.016081	7.773632	7.555162	7.666308	7.567026	7.156823	8.309447	7.484966	7.194566	7.427456	7.219306	7.541618	7.091623	7.272623	7.482199	7.758836	7.558448	7.360258	7.721239	7.959156	7.635887	7.681088	7.526778
ACSS3	6.164076	7.228548	6.306105	6.713662	6.312899	6.703681	6.73756	6.160186	6.153649	6.331325	6.525579	6.175867	6.130929	6.248951	6.349308	6.161961	6.180168	6.241538	6.416986	5.588523	5.41776	6.561756	8.265877	6.352684	6.637485	6.890026	6.54504	6.224417	6.39124	6.997674	7.57046	6.531821	8.210836	6.857214	6.25552	6.924484	7.880999	6.843447	6.845847	7.089398	6.871299	6.628133	6.56152	6.777608	7.115709	6.283172	6.559475	6.587104	6.364779
ACTA1	6.400173	6.247789	6.393014	6.737053	6.260818	6.39587	6.607699	6.706148	6.81683	6.555734	6.579006	5.14084	4.935695	4.97742	4.919547	5.337024	5.136001	5.14586	5.756017	4.930583	4.378515	6.418763	4.24085	6.49154	6.119171	6.144254	6.109777	6.440205	5.786005	5.90143	4.462468	5.618791	5.004588	5.103505	6.185021	5.324502	4.461551	4.990222	5.271295	5.039186	5.433006	5.298906	5.800683	7.667417	4.55066	5.571925	5.920312	6.246182	5.673057
ACTA2	6.44449	10.043909	7.599362	6.924559	7.899422	7.95183	7.485572	6.446237	6.804917	7.337312	7.736515	8.095368	7.033371	9.235091	10.048262	7.360637	7.999171	7.366848	10.062788	8.078292	7.297661	7.952645	10.557868	7.402682	6.676675	9.109344	7.793274	8.438652	7.223608	7.056235	9.200531	7.200983	8.226755	7.761169	7.34559	6.914912	7.74838	10.259938	7.773878	8.607952	8.232129	8.336023	6.917697	8.378126	8.71338	8.160957	8.235888	6.469543	6.753238
ACTB	11.088845	10.565273	11.353555	11.936677	12.299378	12.026668	11.998269	12.034523	12.065424	12.170589	12.099032	12.486644	12.165697	12.323556	12.756718	12.592081	12.613769	12.650543	12.866215	13.270796	13.205659	12.222091	11.75456	11.972965	12.132306	12.131901	11.924308	12.315395	12.581721	12.447638	12.966308	12.993847	11.63663	12.726083	13.085235	12.674517	13.030068	12.700509	12.946127	13.300679	12.9653	12.953107	12.431267	11.97526	11.899594	12.679419	12.186727	12.844561	12.919873
ACTC1	6.167203	5.814342	5.546062	6.857044	6.982026	6.10055	6.203271	6.728572	6.46619	5.887735	6.66221	5.981316	6.159012	5.566777	5.857291	6.360868	6.092851	5.872627	6.468264	6.841637	6.115746	6.300314	6.016066	6.609232	6.194271	6.946968	6.686739	6.185061	5.91744	6.968447	5.547784	7.396811	5.998532	6.324043	7.344282	5.861501	5.984603	6.478924	6.927185	6.402253	6.70479	7.054241	6.613882	6.912324	5.577841	6.656427	7.078015	7.213613	7.264508
ACTG2	4.831382	7.729299	5.712756	4.997545	5.249576	5.266798	5.497702	5.216955	5.125538	5.120192	5.371499	4.95972	4.553275	5.818817	5.946384	4.699873	5.051437	4.898879	7.469456	5.066835	4.754393	5.044652	6.567004	5.307887	4.990146	7.056007	5.297227	5.324462	4.953165	4.969417	5.175349	5.509079	4.708796	4.786777	5.723713	4.645998	4.918577	5.638829	5.23114	5.343812	5.128484	5.278156	4.967427	5.081842	4.96407	5.844342	5.617518	5.107171	5.438419
ACTL10	5.335824	5.202531	5.661509	6.574103	6.21822	6.237358	5.099223	5.965868	5.463116	5.599069	5.277378	5.832125	5.676059	6.860233	5.288114	5.79128	6.043935	5.46508	5.672043	6.388522	5.446177	7.029997	6.524587	6.780248	5.70149	5.057974	5.18328	5.555924	5.317202	5.561488	6.777466	5.719428	5.438358	4.943953	3.963253	5.411603	7.156694	5.385207	6.045887	5.349544	6.031561	6.185373	4.796378	4.200124	6.523655	5.021582	5.248244	5.765321	4.790747
ACTL6A	5.602187	5.087553	6.019082	5.603776	5.71495	6.993434	7.241236	6.267173	5.885219	6.123072	6.084686	6.464299	5.954257	6.676909	6.362117	5.482358	6.354806	6.370689	6.121889	4.699473	4.705212	6.677692	7.819853	6.931707	6.694826	6.635133	7.095637	5.904771	7.004196	6.5792	7.298884	5.324777	7.794167	6.26292	5.204941	7.156883	7.533628	6.989173	6.302982	6.519637	6.223668	6.869041	5.658638	5.943724	7.431496	6.74901	6.222358	6.072642	5.742435
ACTL6B	9.026044	9.063999	8.378212	9.195003	8.679535	7.632445	7.997168	8.468906	8.895038	8.578935	8.350339	8.99194	9.274258	8.665492	8.304168	8.818556	8.52494	7.973504	8.567345	9.406355	9.365851	8.441728	5.231812	8.575271	8.233774	7.914244	7.774841	8.642565	8.24004	8.063785	6.328654	7.878737	6.175809	7.571559	8.170359	6.829378	5.581708	6.786449	7.018075	6.894922	7.022619	6.443564	7.495757	8.327324	5.930771	7.736385	8.608012	8.067452	8.320406
ACTL7A	5.280606	4.296983	4.253521	5.019704	4.844513	3.689381	5.062522	4.423505	4.781467	5.27863	4.99925	4.595947	4.989952	4.825917	3.939805	4.325876	4.129522	4.465238	4.925103	5.012091	5.876354	4.991348	6.075531	4.295448	3.894979	5.181646	5.079776	4.413101	4.681207	3.964886	4.358891	5.06439	4.730296	5.500902	5.339508	4.383231	4.43451	5.210549	5.439907	3.919137	4.467182	4.27289	4.138595	5.333785	5.247623	4.956647	4.532278	5.874862	4.226443
ACTL7B	5.114077	5.306144	4.592616	4.172032	4.675041	4.101806	4.50453	3.7357	4.753167	4.962926	4.631642	5.358764	4.22783	4.668366	4.638359	4.498742	5.566832	5.453229	5.203789	5.223466	6.037279	5.181947	4.997833	5.181229	4.64721	6.33542	5.331524	5.071428	5.361277	5.58803	5.048213	5.681534	4.858743	4.877913	5.847768	5.509577	4.515926	5.213126	4.253527	4.069909	6.362099	2.69582	5.346533	5.05304	5.211489	4.384167	4.457973	5.418037	4.730512
ACTL8	5.16823	5.107613	4.949571	5.179691	4.327074	4.825361	5.388447	4.553052	4.914774	5.219576	5.187264	4.534038	4.310778	4.589174	5.147498	4.7814	4.94098	4.818042	4.95781	4.162899	3.762896	4.574896	5.507663	5.113607	4.791683	4.704387	4.198075	5.226409	5.312992	5.126014	4.373945	4.458863	5.512231	4.276587	4.854004	5.030101	4.730853	5.197206	4.31773	5.622463	4.632669	4.283739	5.12078	3.860501	4.951456	4.707571	5.025046	4.880284	5.192265
ACTL9	5.786755	4.929168	4.387322	4.726463	5.051766	4.336572	5.017739	4.482533	5.688419	4.17456	5.223822	4.257552	5.01082	5.615584	4.461383	4.599046	4.617539	5.308737	4.214949	5.027251	8.534026	3.834925	4.804547	4.415264	5.402228	5.237584	6.020249	4.454009	4.77367	6.509146	5.029946	5.544052	5.762228	4.812466	4.575253	4.740352	4.590318	4.944221	5.872239	3.74595	5.029427	5.325851	4.377189	5.142525	4.685302	5.621884	5.561926	4.689603	5.002357
ACTN1	10.411161	10.712867	10.736406	9.867984	9.326428	10.468317	9.719232	9.560327	8.841118	9.109124	9.198499	10.135591	10.075528	9.867984	9.342424	9.632878	8.965397	9.579535	9.548298	9.58278	9.49074	9.476091	10.33038	9.55741	8.93591	9.613194	9.784995	9.219456	9.389112	9.057663	9.296444	9.537494	10.200041	9.791817	9.261051	10.227272	10.210596	9.791817	9.528945	9.378805	9.260205	9.146759	9.594133	9.772688	10.238882	9.702588	9.261843	9.521933	9.414679
ACTN2	6.852216	6.013149	6.92091	7.538456	7.990744	7.104041	7.710946	7.674798	8.157914	7.975564	7.729648	6.778972	6.463375	6.321345	7.242379	6.987986	6.707211	6.886507	7.270458	7.454605	8.25375	7.487041	5.785039	7.593794	7.878543	7.488496	7.074298	7.77659	7.495895	7.745573	6.057415	7.777563	6.089378	7.050506	8.033428	7.032436	6.325164	6.512905	6.62548	7.795184	7.570286	7.167199	7.58139	8.209268	6.061556	7.590731	7.889602	7.945925	7.788513
ACTN3	6.650547	7.325855	5.358622	5.508581	5.886587	6.357345	6.109614	5.963302	5.09067	5.142738	5.153075	5.602011	6.362417	6.275684	5.700983	6.102069	5.373636	5.602875	6.011715	7.182922	4.54303	5.215219	6.683736	5.374173	4.516657	5.171149	4.784768	4.21736	5.584289	5.31306	4.056989	6.149191	6.035699	5.403347	4.750673	4.133562	6.514916	4.96535	5.856533	5.761367	5.57573	5.547018	4.877192	5.691242	5.538525	4.80892	5.027285	5.639526	4.662977
ACTN4	8.412062	8.894943	8.504387	7.515229	7.368192	8.154711	7.673357	7.76292	7.439877	7.60022	7.31013	8.081887	8.159773	8.935408	7.968911	8.005388	8.104348	8.032266	7.824726	7.052687	7.404707	8.128011	8.787443	8.058467	7.728054	8.227042	8.57772	7.992193	7.990804	7.649499	8.023309	7.88122	8.303681	8.216664	7.940747	7.988248	8.969862	8.391591	7.824336	8.480113	7.821652	7.996649	7.819567	6.795815	8.481759	7.976002	7.924404	7.705913	7.695742
ACTR10	8.387586	7.835779	8.633995	9.474223	10.48909	9.278246	9.86804	9.643796	10.194232	9.989908	10.205053	9.328636	8.777852	8.725563	9.851202	9.379883	9.495226	9.553267	9.740139	10.404846	10.512585	9.761421	8.777852	9.693445	9.871246	9.775838	9.331849	9.998479	9.535888	9.90746	9.050714	10.172358	8.673526	9.669461	10.426798	9.191019	8.655937	9.10978	9.611726	10.074469	10.017018	9.379389	10.092547	9.790169	8.912303	9.892975	9.85259	10.200663	10.221994
ACTR1A	10.240465	9.783776	9.847679	9.600051	9.163618	9.548894	9.129821	9.811873	9.041854	8.875267	9.36439	9.59173	9.527166	9.815619	9.439095	9.489505	9.720418	9.496378	9.040304	9.707409	9.669935	8.932651	9.125526	8.770063	8.924681	9.256739	9.282366	9.203211	9.003021	8.847972	9.485841	9.118943	9.451597	9.645338	9.262653	9.395217	9.838258	9.699195	9.256032	9.562677	9.276773	9.370542	9.186025	9.527166	9.156444	9.1762	9.062988	9.029189	8.902916
ACTR2	8.525895	8.168827	8.67547	9.18959	9.899878	9.275093	9.576471	9.47825	9.693052	9.846322	9.840812	9.037463	9.094345	8.346313	8.983862	9.161583	8.877112	8.982097	9.340193	9.681281	8.867881	9.494568	9.151681	9.585002	9.674779	9.335043	9.322682	9.553992	9.57892	9.592323	9.146963	9.700934	8.595179	9.193041	9.731149	9.402383	9.431506	9.114868	9.457161	9.591054	9.546988	9.634912	9.695687	9.929348	8.952984	9.407817	9.396754	9.815136	9.632526
ACTR3	9.095013	9.005698	8.529796	8.887424	9.044262	9.001549	8.935741	8.961705	9.016665	9.097122	9.121134	9.216572	9.218532	8.627643	8.82069	9.10071	9.10071	8.979068	9.250503	9.141003	9.112904	9.260025	8.531157	9.312012	9.007605	8.911597	9.111422	9.11921	9.197263	9.099875	8.742549	9.113532	9.081987	9.122227	9.025092	9.338874	8.563075	8.620659	8.969839	9.127905	9.284967	9.360782	9.754092	9.199142	9.364792	9.317177	9.354302	9.435563	9.203851
ACTR3B	6.640838	6.157179	6.641684	7.577584	8.421035	6.862432	7.323781	7.338492	7.664223	7.96064	7.909936	6.954263	6.648032	6.510858	7.222022	6.892836	6.818944	6.670656	7.406195	8.985352	8.056091	7.412948	6.353866	7.449591	7.585488	7.298756	7.111933	7.671708	7.539827	7.439469	6.535846	8.50398	6.315703	7.282667	8.537086	6.879757	6.790122	6.831745	7.985233	8.199928	7.706728	7.069364	8.141024	7.918062	6.332415	7.289789	7.711421	8.042422	8.28879
ACTR5	7.442765	5.606926	7.010314	7.133261	6.922873	6.782867	6.964234	7.391701	7.115841	7.171323	6.836392	6.095503	5.749051	6.391276	6.227213	6.16836	6.161727	6.151748	6.242326	5.96606	5.703145	6.675031	5.941458	6.732253	6.87309	6.992215	6.947956	6.613272	6.859557	7.264342	5.987791	6.54289	5.755654	6.270402	6.547681	6.095914	5.981893	6.386335	6.553881	6.351136	6.614745	6.653204	6.604773	6.966206	6.036994	6.956104	6.761051	6.908419	6.694806
ACTR6	8.763317	6.914403	8.646745	8.832393	9.478706	8.550305	9.311643	9.18161	9.292639	9.424284	9.137939	8.732617	8.850095	8.753894	9.435885	8.714019	9.01152	9.243073	9.472222	8.739151	8.767005	8.710148	8.162389	8.99268	9.147253	8.635861	8.619382	9.152725	8.889439	8.998374	7.9115	8.582091	7.066553	8.68949	8.800117	8.340415	7.767488	8.295866	7.892554	8.509076	8.965867	9.174963	9.110308	9.452323	8.219859	9.425252	9.001964	9.326185	9.254333
ACTRT2	4.664641	5.703447	4.786407	4.742481	4.839353	4.147011	4.455741	4.679075	4.901634	3.641098	4.732021	6.89063	6.178427	7.14363	5.568054	6.045414	6.175348	5.436067	6.296121	6.570446	6.304223	4.972464	5.295727	4.142032	4.956414	4.86725	5.077471	5.031131	4.697714	4.776045	5.617756	4.176208	5.227059	4.657194	4.714856	4.90611	4.86713	5.391616	4.988067	5.297791	5.129433	4.901503	5.140865	4.979965	5.338442	4.695093	4.663669	4.744293	4.884448
ACTRT3	4.538087	9.292498	8.869034	6.18234	6.068529	6.078397	6.099702	5.235834	6.254794	5.955742	6.116529	4.764036	5.243597	4.768688	5.02776	5.552127	5.273779	5.562437	5.033253	5.296997	4.586087	5.78926	4.64132	5.999138	5.427597	5.559096	6.480809	6.077236	5.808934	5.611015	6.002906	5.498426	5.741517	5.056979	5.678287	5.611015	5.028498	4.584654	5.41538	5.658828	5.583855	5.176302	6.021468	5.883316	5.583695	5.665698	5.698122	5.989157	6.356477
ACVR1	7.27531	6.201457	7.521031	8.093513	8.574878	8.531138	7.81504	7.837203	8.143783	8.469053	8.077695	8.441326	7.930803	7.776834	8.453355	7.759703	8.200626	8.126163	8.106439	8.620985	7.67429	7.995235	9.79109	7.909464	7.718807	7.985411	7.8328	7.40533	8.363187	8.16616	9.041783	7.525702	6.177194	8.173224	7.662535	7.675036	8.776803	8.555881	8.224418	7.577627	8.123962	8.550384	7.717931	8.496393	8.131463	8.080189	8.512445	8.010458	7.64669
ACVR1B	6.834035	7.847765	7.10953	7.042251	7.509613	7.181873	7.255163	6.797078	7.323112	7.612635	7.114279	7.192922	7.369327	7.216435	7.00253	7.072445	6.910571	7.074391	6.817344	7.509258	7.163197	7.35868	7.572344	7.903827	7.465868	7.383877	7.111193	7.408061	7.343895	7.381744	6.916521	7.154053	6.836664	6.456585	7.356923	6.773565	7.485275	7.0437	7.198933	7.408168	7.31038	7.490353	7.370407	7.552178	6.6636	7.266896	6.956329	7.533542	7.552688
ACVR1C	6.47593	5.993455	6.378037	6.484347	7.199676	6.225412	7.117459	6.892946	7.021064	7.008434	6.445298	6.861528	6.447346	6.950411	6.399516	6.890865	5.886105	6.25733	6.940471	6.479677	6.940361	6.922892	5.916686	7.148099	7.295065	6.344403	6.981508	6.428253	7.079857	6.361956	6.437989	7.312677	6.662037	6.902006	7.661138	6.675268	6.231427	6.557225	7.075052	6.953118	6.799985	7.068987	7.571587	7.629754	6.191812	7.092402	7.127078	7.258791	7.406848
ACVR2A	6.756807	6.706737	7.194987	7.607945	7.890574	7.252374	7.742488	7.75679	7.687323	8.018328	7.798748	7.226	7.079908	6.925886	7.278763	7.127598	7.054787	7.263613	7.562959	7.878275	7.578061	7.755115	6.810446	7.720458	7.874131	7.490373	7.489513	7.772656	7.665326	7.650583	6.799199	7.612436	6.513161	7.522035	8.075922	7.170807	7.219508	7.259336	7.563545	7.942669	7.833603	7.308295	7.712743	7.576947	7.128717	7.604024	7.819824	7.878148	7.746415
ACVR2B	6.974025	6.868035	7.00094	6.634341	6.403193	6.517849	6.446245	6.494572	6.523588	6.463248	6.484439	6.3171	6.294338	6.349167	6.29884	6.455044	6.161174	6.411304	6.377499	6.488453	6.257549	6.485791	6.291616	6.418025	6.663634	6.620038	6.545831	6.539328	6.543607	6.531348	6.684494	6.558608	6.365731	6.638462	6.459852	6.532217	6.413483	6.680701	6.479497	6.435944	6.426806	6.440043	6.890503	6.274876	6.513364	6.635418	6.700045	6.787953	6.668206
ACVR2B-AS1	5.17946	6.293037	5.510761	5.90188	6.691337	5.373902	5.756067	6.161273	6.147449	6.064714	5.564273	5.316344	4.935165	5.944565	5.281926	6.204982	5.710398	6.435502	5.852664	5.217387	4.618139	5.74283	5.362413	5.669449	5.973512	6.068186	6.349159	4.894441	6.020219	6.345475	5.280765	5.471073	4.626069	6.846915	5.647132	4.921266	5.724909	6.222041	7.384022	6.173624	5.529406	5.242513	5.181233	5.088371	6.701003	5.79864	5.891565	5.406759	5.933912
ACVRL1	5.979791	5.958152	4.908771	5.324523	5.352684	5.587283	5.435018	5.235027	5.901408	5.629566	5.237901	5.192923	5.011562	5.807304	5.67997	4.976671	5.6054	5.049897	5.746548	5.175936	5.37327	5.392905	7.641809	5.263332	5.509592	5.117254	5.433009	5.395318	5.319075	5.750257	6.401151	5.842274	5.783357	5.40144	5.985378	5.629161	5.851256	5.885069	5.415331	5.216792	5.7428	6.240017	5.192853	5.31584	6.09226	6.035286	5.942243	5.761857	5.432888
ACY1	5.073212	4.766318	5.18534	5.276353	5.458697	5.656702	4.78409	4.797239	4.985096	5.102593	5.235652	5.118196	4.713889	5.164948	6.665317	5.969505	6.40667	5.958141	5.77415	5.93838	4.233734	5.484341	6.368453	5.157582	5.426471	5.376833	4.81504	5.736481	5.541716	5.826283	7.795634	6.582643	5.889183	6.387374	6.12708	5.816352	6.156738	7.268918	7.039973	6.112696	6.502305	6.633931	5.862456	4.355614	6.683987	6.290298	5.461837	5.536947	5.95753
ACY3	5.289349	7.085128	5.431912	5.844581	5.43577	5.805468	4.980088	5.388618	5.436329	5.24116	5.919101	7.140641	7.937225	8.119279	8.106212	7.38318	7.572155	7.238602	7.075827	7.872118	8.890868	4.78783	5.609378	4.644623	5.395398	5.382337	5.852283	5.30533	5.062688	5.131362	6.532879	5.448359	5.303447	6.222997	5.366874	5.445661	5.577524	6.73857	5.186003	5.273742	5.509028	5.264684	5.519694	4.868382	5.776966	5.289973	5.937925	5.456167	5.639396
ACYP1	7.580208	7.020884	7.885149	8.716248	9.079086	8.366348	9.387186	7.940648	8.970605	9.214207	8.935624	9.178252	8.343667	7.906099	8.54484	8.415076	8.36788	8.078258	9.122322	8.411333	8.908931	8.929244	7.359225	9.418462	9.444537	8.789025	9.142635	9.47756	9.229806	9.164869	7.287379	8.805334	7.312219	8.6158	9.184348	8.22106	7.870428	7.795895	7.878837	8.855958	8.905734	8.564169	9.258658	9.107694	7.468501	9.036945	8.971021	9.229213	9.02964
ADA	5.822545	6.934903	7.03411	5.634347	5.486961	6.867646	5.709687	6.259641	5.526208	5.499185	5.941231	6.517147	5.813517	8.589227	6.03923	5.311604	6.054695	6.537689	5.303009	5.216445	4.826041	5.941774	6.565059	5.645834	5.789792	5.600644	7.195532	5.792784	6.122473	6.586608	6.870122	5.719394	5.546991	5.706191	5.351655	6.891907	8.870124	6.214298	5.797514	6.117687	6.359323	6.427797	5.636766	5.237026	6.424176	6.821078	5.765248	5.752543	6.22666
ADAL	6.555996	7.153245	7.157869	7.038978	6.66925	6.845359	7.199914	6.452534	6.960508	7.159436	7.174615	7.308128	6.688203	6.606819	6.881431	6.462353	6.703964	6.545695	6.932718	6.328469	6.605399	7.033638	6.638518	6.773862	6.974423	6.995138	7.365895	7.014068	7.147418	7.235177	6.938944	7.063342	7.263401	7.224533	7.233929	6.933662	8.016579	7.045185	6.948424	6.859398	6.701473	7.071044	6.994724	6.856045	7.60189	7.001624	6.390305	6.761533	6.712006
ADAM10	6.876102	6.672924	7.349863	7.501221	8.297661	8.395693	8.170044	7.573642	8.509039	8.443968	8.185942	7.12527	7.132239	7.29651	7.626102	7.048115	7.28482	7.429239	7.48418	7.366027	7.253468	7.919819	7.65481	7.867736	7.997599	7.901123	7.847827	7.788631	8.062071	8.098614	7.502748	7.664662	7.388962	7.613928	7.886394	7.543119	7.369275	7.741842	7.566032	7.658619	7.940484	7.833412	7.882399	8.695465	7.786949	7.925218	8.036064	7.916276	8.007599
ADAM11	8.913833	7.394449	8.367988	8.499904	7.496263	8.291363	7.496263	7.729969	7.583502	7.317438	7.687958	7.454763	7.225986	7.287672	7.607821	7.850187	7.504015	7.41945	7.229429	6.703738	5.730453	7.786125	6.910517	7.761812	7.389027	8.287252	7.780029	8.813717	7.648264	8.070913	6.385402	7.584244	7.371631	8.225121	8.016853	7.610164	7.134979	7.705706	7.617596	7.482754	7.191399	7.004301	7.462581	6.85167	6.761064	7.12918	7.464376	7.480698	7.413158
ADAM12	6.596612	6.211447	6.133051	5.837667	5.977233	5.778453	5.791961	5.768311	5.793704	5.765539	5.438531	5.585616	5.096069	5.243497	6.019416	5.426154	5.588323	5.580118	5.287182	6.448776	5.632611	5.602656	5.902833	5.909555	6.123447	6.387467	5.586339	6.159631	5.728705	5.339674	5.639138	5.185998	5.134961	5.829759	5.913782	6.080948	5.915729	5.999938	5.699186	5.552491	5.708911	5.492739	5.703506	5.722373	5.139559	5.392714	5.633937	5.57043	5.538399
ADAM15	6.581034	6.541784	5.871511	5.728138	5.565382	6.005072	5.653234	5.777838	5.66086	5.590724	5.457884	5.640376	5.938326	6.582203	6.246368	6.021345	6.157339	6.317121	5.673445	5.477789	5.446512	5.67638	7.017745	5.758534	5.47866	5.768743	5.772339	5.933484	5.707032	5.772435	6.97248	6.195581	5.991436	6.33483	6.298291	6.082342	7.17904	6.66916	6.175814	6.521801	6.387558	6.508702	5.707395	5.491566	6.902809	6.38511	5.766383	6.092338	6.061455
ADAM17	7.39694	7.800625	7.297863	7.093946	7.132303	7.129957	7.025447	7.258928	7.109675	7.104769	7.087625	6.934277	6.870861	6.926427	6.887939	6.851516	6.738758	6.877946	6.844148	6.681666	6.885601	6.909527	7.275549	6.743332	6.892246	6.99873	6.962323	6.841958	6.795011	7.095587	6.971669	6.816473	7.376778	6.833861	6.910749	6.840876	7.393835	7.013382	6.918346	7.010241	6.89462	6.865643	6.771561	7.377305	7.153777	6.885026	7.146079	6.861758	6.74026
ADAM18	6.367961	5.868683	5.036202	6.909806	5.658845	5.629777	5.364702	5.687274	4.544535	4.996482	5.652399	5.316358	4.788711	4.599762	4.738552	5.805014	5.4125	5.112104	5.096729	5.527463	5.093658	5.25802	5.121246	5.430449	5.21979	5.898977	5.911484	4.593782	5.822385	4.908296	4.63262	5.743422	5.160307	3.810933	5.151459	6.455285	5.94794	4.716509	4.711917	5.542919	4.956854	4.974813	5.589358	5.232145	5.700338	4.801421	5.242482	5.4365	5.292408
ADAM19	5.919365	6.10564	5.933146	5.725834	6.34745	5.754139	5.833284	6.327872	6.552541	5.934683	5.816168	5.873208	6.549044	5.930515	5.473551	6.072854	5.822883	5.7256	5.94358	6.348049	7.585446	6.074241	6.008617	5.837608	6.127048	5.871326	5.734959	6.395027	5.738971	6.07219	6.013945	5.494731	6.075915	6.254472	6.11692	7.094811	6.195224	6.672385	6.042465	5.841913	6.111378	6.357988	5.817529	5.849696	6.225672	6.503688	6.185318	5.86392	6.102227
ADAM2	3.927688	5.663746	4.480359	4.231537	4.143935	4.583933	4.897963	4.563987	4.671441	4.593751	4.570806	3.713694	4.085208	4.099881	4.274603	4.215237	3.935751	4.423272	3.841672	3.899048	3.655573	4.599386	6.039974	4.377457	4.430676	5.149878	4.787355	4.864851	4.664932	4.298744	4.430239	4.261032	5.382943	3.895665	4.028391	3.565952	5.482092	4.096593	5.008759	4.452451	4.061389	5.014529	4.927148	3.713513	4.949326	4.622021	4.364203	4.536288	4.515979
ADAM20	5.921933	5.835938	5.676771	5.270493	6.444804	5.607955	4.369229	5.90025	5.41099	5.926456	5.600158	5.797645	5.480879	5.37362	5.384718	5.71816	4.810041	5.616479	6.172681	4.851896	6.182287	5.040757	4.869476	5.65645	5.39216	6.243969	5.633396	5.638106	5.176646	4.873159	5.979978	5.17327	5.957139	6.497104	5.743601	4.738082	4.464028	5.48612	6.245881	5.01829	4.528508	5.00335	5.535753	6.315378	5.147586	5.498533	6.140805	5.203412	5.293454
ADAM21	5.305156	6.398983	5.26661	6.046934	5.890575	4.92108	6.945751	5.630515	6.485832	5.787306	5.450217	6.057302	5.429648	4.948665	5.670157	5.404771	4.930308	5.701147	6.197763	4.734289	6.529633	5.968931	5.914922	5.976778	5.412361	5.690823	6.361836	6.597125	5.09262	5.21176	4.713614	4.899671	5.303085	5.056268	5.08357	5.234885	5.967056	4.798941	5.872015	6.149327	5.32522	5.021722	5.577991	6.534269	4.682526	5.380539	5.672218	5.767613	5.247837
ADAM22	7.710656	8.193981	7.852062	7.187516	6.85398	7.378787	7.089966	7.050604	6.736715	6.810938	6.779824	6.439412	6.429727	6.457026	6.341317	6.340643	6.156513	6.244209	6.232572	6.27392	6.104453	7.088281	7.635706	7.062408	7.219969	7.32098	7.15522	7.013203	6.885092	6.930144	6.469789	6.39208	7.76688	6.617786	6.103905	6.592366	6.451813	6.663773	6.366466	6.06783	6.371039	6.133801	6.715457	6.920358	7.277075	6.812115	7.069446	6.369993	6.579859
ADAM23	8.108413	6.661392	8.23704	8.555078	8.686359	7.907728	8.329966	8.543585	8.619101	8.542264	8.461252	8.060142	7.427691	7.053799	8.094651	8.20693	7.937615	8.159667	8.37681	9.06322	8.857929	8.353689	6.270531	8.119855	8.127104	8.416813	7.890109	8.338712	7.949437	8.468255	6.337378	8.500693	6.838989	8.181567	8.978998	7.774138	6.906552	7.773413	8.138248	8.555923	8.360712	7.718116	8.513593	8.602579	6.664752	8.186292	8.459679	8.797109	8.733174
ADAM28	4.820997	5.452416	4.587238	5.114282	5.273412	5.446861	5.304918	4.79783	5.052897	5.533481	5.407135	4.704297	5.096207	4.707545	5.300864	4.994678	4.887355	5.06376	5.326368	4.652707	4.531482	5.408658	5.871592	5.572655	5.54409	5.580808	5.64011	5.367834	5.783188	6.22076	6.143271	6.08358	5.515944	5.019092	5.363011	5.617249	5.565577	5.466974	5.36257	5.502923	5.458486	7.738216	5.565697	4.913844	5.574477	5.324703	5.295198	5.176369	5.453103
ADAM30	4.820422	4.992066	5.43846	6.076371	4.960533	5.431444	6.31554	5.63325	5.273311	5.348997	4.576805	5.34598	4.851228	5.148143	5.076609	5.650576	5.206012	5.090181	5.25127	4.681231	6.814321	5.200069	6.306273	5.89764	4.675452	5.373636	5.343351	6.383954	6.229329	5.817596	5.812748	5.19155	5.601359	5.025797	5.178826	4.775849	5.82583	5.600827	4.586214	5.544574	5.019936	5.117981	5.117653	5.547868	5.431741	4.535484	5.684921	5.696315	4.973379
ADAM32	6.081406	6.654764	6.177607	6.275789	6.122112	6.477069	5.719578	5.550697	6.455786	6.241843	6.103241	8.143627	8.52321	8.92741	7.588568	8.283389	8.638963	7.762672	8.424265	8.355369	9.669245	6.132896	5.409148	5.652322	5.463456	5.889068	5.595482	5.900036	5.276128	6.109992	6.345568	6.045158	6.856459	6.10198	5.761463	6.141949	5.721181	6.344564	6.580288	5.797757	5.519569	5.456512	5.945254	6.025625	5.490523	5.712616	5.514559	5.638223	6.311788
ADAM33	8.141478	11.137152	7.656129	7.287615	6.935483	6.977938	6.834672	7.153857	6.79682	6.89405	6.813475	8.521461	9.690304	8.867982	7.935692	8.569891	8.813365	8.35317	7.786711	9.499005	10.636485	6.537095	8.260426	6.569706	6.657539	6.448872	7.352852	6.140196	6.357211	6.516241	6.949264	7.12532	6.956927	6.720114	6.441827	6.446478	6.917291	7.092373	6.866192	6.998174	6.503976	6.796545	5.86018	7.260732	7.568344	6.413654	6.437039	6.535421	6.797787
ADAM3A	4.489334	4.208307	4.761252	4.666704	4.326137	5.13835	4.458795	4.966373	4.578944	4.615531	5.665239	4.845498	4.896415	4.254315	5.275647	4.635809	4.756898	4.495709	4.514863	5.694539	5.260591	4.270509	5.181412	4.586799	5.011968	4.817634	4.05604	4.429181	4.372842	5.517966	4.902306	4.931621	4.669607	5.032218	4.36399	4.977245	4.887236	5.493646	5.367392	4.959015	5.394515	4.459634	4.96771	4.815258	5.791564	5.307367	5.903103	5.156351	4.824465
ADAM5	4.775291	6.121695	6.079293	5.588908	5.387293	5.400589	6.30459	5.887317	5.602369	5.818941	6.160905	5.376788	5.021184	5.307984	5.326728	5.639964	5.717635	5.347098	5.527903	6.193763	6.314989	5.377298	5.547823	6.019594	4.850671	5.089275	5.299461	6.238267	6.830753	6.358151	5.867849	6.332712	5.976218	6.035644	5.520971	5.704506	5.631097	5.105515	5.114715	5.478212	4.953722	5.339347	5.392825	6.239526	5.26297	5.460643	5.754435	5.796398	5.088646
ADAM6	5.63101	4.918333	4.933204	5.597606	4.559802	5.22263	5.197706	5.458839	5.448955	5.64848	4.799229	5.556467	4.974247	4.178973	5.934936	5.197512	4.892843	4.925353	4.416544	4.695475	4.285124	6.109802	5.932469	4.984573	5.188193	4.924849	6.007551	5.189042	5.581329	5.546476	4.332417	5.363183	5.841782	5.518015	5.837741	4.986554	6.818889	6.255139	5.41274	5.555512	5.654395	4.853136	5.786248	5.00711	5.292213	5.160846	5.234434	4.756304	5.264009
ADAM7	5.029865	5.243061	4.873188	5.322136	4.765651	4.601288	6.040449	4.707971	4.806015	5.269977	4.630029	5.175771	4.535778	4.652099	4.023388	5.037165	4.159136	5.065555	4.127905	4.803435	3.765054	4.855685	5.197383	4.986785	4.75613	4.58391	4.9935	5.02804	4.851954	4.818862	4.936441	4.251112	5.704819	5.422716	4.727533	4.669602	4.511047	3.770286	3.256835	5.383187	4.847288	4.863947	4.290677	4.802716	5.101155	4.888867	5.304804	4.200283	4.10926
ADAM8	6.273587	4.935963	6.858562	5.5535	5.620461	5.948094	6.122062	6.626626	5.513827	5.691051	5.569281	6.280427	5.908697	5.47504	6.044406	5.795153	5.960969	6.121768	5.810641	5.701643	5.446723	5.998957	5.308763	6.407306	6.263686	6.761381	6.569423	5.467848	5.187413	6.443326	5.560203	5.219826	6.71455	5.908064	5.754301	6.782725	5.079876	6.60317	5.865065	6.91867	5.61675	5.549985	6.404044	4.857122	5.721859	6.062431	6.223851	6.249464	6.149567
ADAM9	6.89613	7.022525	6.498049	6.380709	6.795076	7.012026	6.684833	7.653509	6.410901	6.647953	6.489764	7.383197	7.800981	7.587321	7.07178	7.029304	7.07332	7.621842	7.398434	8.337331	7.641609	6.367686	7.088878	6.545634	6.814701	6.642518	6.448644	6.323149	6.809198	7.134399	6.729197	7.165377	5.888463	6.444802	7.88799	6.507252	7.204632	6.968727	6.433074	6.466887	6.676242	7.543347	6.410078	7.817998	6.832366	6.662377	6.59602	6.519317	7.514552
ADAMDEC1	5.843906	5.677124	5.26274	5.01543	6.443132	4.994006	5.47591	5.55899	5.882261	5.138768	5.923496	5.476469	6.327689	5.34964	6.16295	5.546831	6.451458	5.434053	5.873821	6.109696	5.538226	5.466709	5.920031	5.717738	4.865642	5.632881	5.539762	5.903138	5.016242	4.696297	6.252896	5.144543	4.732037	6.113744	5.22087	5.865165	5.034962	5.315741	5.747487	5.31885	4.458518	5.211174	5.582673	4.817084	5.409228	6.186874	5.603817	5.556934	5.613476
ADAMTS1	5.888507	7.680971	6.960027	5.582799	6.037857	7.910812	6.332784	6.475867	6.285463	5.657107	5.621992	6.562323	6.475004	8.607655	5.935596	6.433369	7.37418	7.855236	6.662779	5.144615	6.021076	8.118818	7.929284	6.265994	6.241371	8.06296	6.687168	5.673672	6.933212	6.165928	9.376888	6.152611	5.967571	5.593146	6.640857	7.949346	7.63131	6.509378	7.189564	6.900646	5.846239	8.022077	5.896848	7.202223	7.106793	6.715931	6.984936	7.662368	7.30581
ADAMTS12	5.439534	5.200011	5.271306	5.443062	4.895879	5.112752	5.582251	5.165098	5.378056	5.17248	4.854569	5.381801	5.381692	5.277668	5.330871	5.996697	4.524187	5.457509	6.343412	5.735788	4.960199	5.274717	5.909908	5.482396	4.747702	5.384589	6.169716	5.801841	4.891069	7.032681	4.747684	5.231729	6.112993	5.258574	5.806768	5.29789	5.771684	6.252372	5.418455	5.452077	4.719485	5.68633	5.720367	6.067668	5.696626	5.644857	5.709439	5.960819	5.798574
ADAMTS13	6.185808	6.594022	5.871566	5.810555	5.849355	5.94832	6.278929	5.729073	5.629707	5.653585	5.679322	5.904177	5.945323	6.082844	5.896545	5.764167	5.525491	5.807909	6.156737	5.836064	5.814826	6.253685	6.327457	6.322721	5.613412	6.325997	5.667405	6.020561	5.959064	5.289255	6.216703	6.196173	5.670473	5.96591	5.856286	6.013693	6.066284	6.448768	6.05426	6.022313	6.450471	5.821221	5.817644	5.967591	5.733343	6.162882	6.171365	5.541271	5.831085
ADAMTS14	4.411695	5.335263	4.579368	5.410646	5.12758	4.908353	5.388268	5.386545	5.133886	5.338327	5.023281	5.966834	5.951869	6.645034	5.970335	5.657874	5.630613	6.145053	5.387119	5.940502	5.255558	5.200228	5.564873	4.497734	6.093347	5.010327	6.438282	5.301969	5.014034	5.179764	4.787666	5.063797	5.72728	5.636371	6.149936	5.727334	5.450985	5.687584	4.919022	5.265694	5.134488	6.672323	5.093274	4.653191	5.809734	5.613555	6.066948	5.567239	5.253246
ADAMTS15	5.216112	5.792461	5.410818	5.420486	5.823096	5.289531	5.680069	5.391731	5.10567	5.318184	4.894972	3.933149	4.947341	5.04495	4.374879	4.671101	5.144029	4.97483	5.056267	4.700361	4.72567	5.219936	5.259862	6.397227	5.493586	5.43158	6.320303	5.482984	5.657727	5.140103	6.145739	5.261863	5.608082	5.067003	5.314379	4.733624	5.830315	4.285404	5.617098	5.256677	5.046759	5.27648	5.430557	5.228517	4.361202	5.224776	5.224488	4.727307	4.678064
ADAMTS16	4.98006	5.251636	3.719489	4.912801	4.675339	5.850909	5.556524	5.774183	5.484175	5.802684	5.145986	5.741495	4.475856	5.032317	3.801082	5.238973	4.84288	5.281117	4.047688	5.562639	4.197442	6.07328	4.939754	5.340212	4.993604	5.216152	5.204035	4.701869	5.273867	5.718106	4.283468	4.463594	4.372289	5.292845	4.062746	6.269845	4.197019	3.661374	4.677411	4.845052	3.915208	4.779798	5.303648	5.118867	4.925398	5.111961	5.338519	5.115559	4.961038
ADAMTS17	6.384872	7.499998	6.470181	5.92719	5.970773	6.167754	5.854173	6.161086	5.88915	5.867236	5.98356	7.817898	7.980846	8.643584	7.481789	7.976693	8.286893	7.689119	7.444467	8.485028	8.474992	5.789111	6.297105	5.784514	5.946849	5.911393	5.960926	5.914277	5.805985	5.66113	7.264838	6.039149	5.997922	6.11345	5.878658	6.219946	5.872173	6.409803	5.938401	5.88187	5.99185	5.952953	5.716069	5.500756	6.3221	5.996112	5.763372	5.88215	5.921769
ADAMTS18	5.796971	6.433768	5.784461	4.914868	5.288276	5.970527	5.749815	5.829796	6.141497	5.9364	5.267855	5.693971	5.207956	5.900956	5.472069	5.692462	5.67242	5.715388	5.61157	5.46237	5.054568	5.521299	6.100057	5.174826	5.663592	5.480763	5.902332	5.463042	5.653841	5.660468	4.905395	5.836643	5.368702	5.604484	5.592386	5.558444	6.263615	6.106093	5.640692	5.683521	5.69774	5.557913	6.056211	4.584946	5.645312	5.552415	5.644328	5.225133	5.395478
ADAMTS19	5.320519	4.064337	5.043659	6.169274	5.877276	10.420289	5.397866	6.73414	6.664146	5.67742	5.544435	4.793265	4.34138	4.758377	4.608619	5.177612	4.974473	4.944862	4.803721	4.693977	5.038894	6.143225	4.730589	5.509537	6.157192	6.453985	5.536227	5.825464	5.526564	6.297412	4.733764	5.625075	6.459386	5.591202	5.630673	4.970185	4.375962	5.234721	4.668612	4.58458	5.099773	4.885909	5.585029	6.828539	4.346827	5.190149	5.988159	5.810364	5.858115
ADAMTS2	5.921282	5.19027	5.903777	5.501233	6.100918	6.135368	5.641529	5.501259	5.403742	5.576181	5.638271	5.501838	5.523724	5.192007	5.324889	5.37719	5.220149	5.322426	4.425896	5.998736	5.170423	5.209832	6.232012	5.366467	5.260137	5.462057	5.245984	5.069865	6.545265	5.216416	5.349143	5.159743	5.870053	6.094957	5.142955	5.792176	5.797084	5.878356	7.046863	5.521054	5.326729	5.817069	4.856608	6.321562	4.871401	5.18493	5.037679	5.10294	4.918008
ADAMTS20	5.558336	6.304931	5.538199	5.331268	5.335205	5.361344	4.997464	5.122128	5.232502	4.869896	5.44995	6.496259	7.054681	7.667078	5.658463	6.582212	6.717596	7.002335	6.447175	7.204181	5.189999	4.982991	5.767785	5.08387	4.655256	5.230476	5.259336	5.298105	5.351444	5.319063	5.788839	4.923168	5.601429	4.86869	4.829776	6.234118	5.080638	5.070024	5.257396	5.08359	5.264585	5.364229	4.649013	4.742299	5.546188	4.703452	5.003447	5.062758	5.210609
ADAMTS4	5.818203	5.794135	6.562618	5.735479	5.902774	6.187852	5.758328	5.489771	4.495688	5.346862	5.583185	5.609787	6.049486	6.458788	5.553097	5.781907	5.724746	5.971003	5.784226	5.968883	7.000677	4.6257	5.613728	5.716803	4.332241	5.588904	4.941312	6.123117	5.455956	6.404409	5.940194	6.009506	5.701081	5.362018	5.479269	5.157294	4.837894	6.045124	5.301979	5.698427	6.145167	5.786827	5.553097	5.903469	6.406375	6.215965	4.855557	5.352031	5.155971
ADAMTS5	5.703384	6.012395	5.401336	6.102879	6.568121	5.778791	5.671767	5.480569	6.723123	6.721384	5.67066	5.706258	5.885289	5.509304	6.057215	5.77769	5.879838	5.721577	5.945974	5.574276	5.550411	6.054936	4.996921	5.97265	6.171699	5.490592	4.900446	5.928988	5.745598	5.090053	5.677928	5.866713	6.091096	6.034585	6.733225	5.919348	5.326731	5.038596	5.586393	5.709517	5.872242	5.535306	5.559022	5.644473	4.992627	5.985023	6.070439	5.922074	5.979926
ADAMTS6	5.324093	5.357228	5.665224	5.926236	5.631423	5.491226	5.962245	5.256228	5.951953	6.30287	5.993434	5.077929	5.624022	5.199119	5.658365	5.57824	5.716116	5.655051	5.385134	5.622321	4.953699	5.925713	6.052643	5.279381	6.074868	5.11875	5.541732	5.898479	5.546193	6.182328	5.113836	6.422323	6.314464	5.020493	6.734751	4.622734	5.764445	5.463326	5.573463	5.644909	5.41937	6.753359	5.502332	8.300722	5.025859	5.985802	5.72877	6.054428	6.105219
ADAMTS7	5.140038	5.533063	6.28214	5.377978	5.797683	5.544903	4.868867	5.296343	5.578476	5.024271	5.362995	5.466108	5.542533	5.444375	4.62634	5.320462	5.317526	5.794292	5.198017	4.74651	6.171456	5.058347	5.961105	5.986907	5.649763	4.488832	5.621487	5.680568	5.797531	5.000392	6.183391	4.931993	6.6399	5.561857	5.239425	4.992006	5.879757	5.165601	5.218258	5.498819	5.617514	5.820134	4.800373	5.177728	5.276948	5.684278	5.750578	5.589701	5.6774
ADAMTS8	7.416626	6.697463	7.969525	7.536933	8.088939	7.95711	7.380022	6.986003	7.128418	7.456389	7.741842	7.020641	6.87381	6.300468	7.426143	7.295803	6.895427	6.983983	7.019999	9.350256	7.533039	7.765066	6.498092	7.598105	7.365691	7.665289	7.453549	7.020163	7.445163	7.091008	5.699355	7.846121	5.825758	7.649355	7.206335	7.269906	6.53359	6.777568	8.324474	6.93243	6.867141	7.450046	7.633049	8.114983	6.312526	7.255799	8.27696	7.801719	7.30431
ADAMTS9	5.633165	6.947095	6.516465	5.698759	5.651578	6.408428	6.001898	6.87675	5.779509	5.578512	5.760475	5.522145	5.736913	7.400285	5.504545	5.761083	6.185575	6.558596	5.715266	5.392005	5.28081	6.426255	6.718167	5.900339	5.82793	6.731999	5.737066	5.609216	6.223198	5.845695	8.161889	5.672663	5.413277	5.739361	6.302913	7.161859	5.890398	5.619864	6.63799	6.280774	5.550094	6.667081	5.49489	6.098447	6.577639	6.449125	5.753065	6.768779	6.626605
ADAMTSL1	5.633784	5.162225	5.076963	4.80481	5.109503	4.810204	4.998568	5.223323	5.073867	5.144578	5.504203	5.382313	4.577336	4.509327	4.779444	5.453586	5.211851	4.959397	5.350299	4.890581	7.191481	5.76797	5.023504	5.421037	5.394812	4.936786	4.973589	5.094908	5.258757	5.301445	5.243812	5.269747	4.688973	5.468672	5.223981	5.205281	4.892396	5.792599	5.456761	5.178311	4.885371	5.316786	5.199448	5.746885	5.209351	5.037458	4.697524	5.355711	5.245057
ADAMTSL2	7.364385	8.537419	7.326461	6.717214	5.325359	5.842406	6.527255	5.732257	5.529186	5.374309	5.645236	5.900812	5.780339	6.351915	5.838556	6.05901	5.589452	5.597193	6.162328	4.699545	5.033734	6.167992	7.768529	6.423088	5.67385	6.082531	7.084599	5.89287	5.837265	6.164675	6.822091	5.141946	7.522262	6.491669	4.798454	5.30122	5.318476	6.720788	6.113547	5.34915	5.962304	5.680192	6.107393	5.529186	6.975457	6.421045	6.011728	5.294629	5.086438
ADAMTSL3	5.405305	5.513295	5.736086	5.655027	5.424862	5.719952	5.463126	6.313986	5.863014	5.6815	5.62645	5.370625	5.082466	5.35091	5.592235	5.280884	5.362254	5.718313	5.377669	4.98689	5.189914	5.471443	5.716176	5.481749	5.946799	5.575475	5.984162	5.691722	5.636998	5.68853	5.438592	5.554697	5.143601	5.554513	5.724225	5.675691	6.124028	6.152957	6.103668	5.802524	5.781556	5.531767	5.580302	5.832648	5.495831	5.784235	5.673668	5.682175	5.733608
ADAMTSL4	5.677966	6.019818	5.334623	5.901589	5.634246	5.995309	5.213948	5.679156	5.936191	5.616556	5.565445	5.225452	4.796029	5.566107	5.096387	5.352262	5.563682	5.668878	5.81952	5.233012	5.510713	5.7768	5.382376	5.638662	5.612897	5.796569	5.657697	6.196555	5.730678	5.441795	5.854615	5.022157	5.99924	5.334145	5.728283	5.634232	5.692461	5.328121	5.999688	5.547542	5.689096	5.641909	5.813452	5.724969	5.683233	5.810498	5.269473	5.034411	5.613852
ADAMTSL5	6.125095	9.790267	5.842825	5.121867	4.893027	5.392603	5.278274	5.239966	5.004209	5.002392	5.024236	7.088295	8.501785	7.451553	6.068044	6.938389	6.983714	6.650011	5.603215	6.410736	6.483081	4.811326	6.737183	4.76728	4.462871	5.245529	4.967889	5.324345	4.843688	5.267751	6.691453	5.011287	5.711165	5.087993	4.784738	5.269102	7.469678	4.776023	4.854424	5.395877	5.284382	4.831777	4.758281	4.326263	6.562542	4.8975	4.87628	4.855185	4.595678
ADAP1	10.239564	11.423845	10.138076	9.892204	9.079859	9.764086	9.120339	9.685456	8.879379	9.006392	9.448911	10.203588	10.628835	10.239873	9.700781	9.849766	9.872278	9.908264	9.614667	9.741859	9.351686	9.375885	9.115393	9.244335	9.124735	9.485527	9.864545	9.901719	9.343308	9.339533	9.977306	9.944964	9.850418	10.017979	9.340449	10.30314	9.683583	9.928419	10.019871	9.398817	9.567733	9.528193	9.458616	8.742317	9.963471	9.366561	9.271347	9.293514	9.118175
ADAP2	6.71296	7.342129	6.695173	6.286043	6.661049	7.222658	6.492083	6.275307	6.558957	6.441308	6.875235	7.18908	7.073851	5.982117	6.984429	6.167753	6.645126	6.440523	6.718732	5.965215	5.809214	7.122671	7.96693	6.35483	6.201648	7.01739	6.854744	6.231126	7.15955	7.129346	8.684708	6.575889	7.268139	7.029812	5.947709	7.182246	6.581935	7.158612	6.443742	6.140427	6.454374	7.666093	6.705073	6.891294	7.980649	7.21831	6.645379	6.369479	5.844029
ADAR	9.616641	9.181451	9.624579	9.866033	9.855206	9.70857	9.69939	9.888307	10.025802	9.965139	10.245819	9.833847	9.723064	9.575055	9.738043	9.875286	9.725913	9.823002	10.075096	10.024095	10.247359	9.776659	9.449032	9.875727	9.767298	9.678209	9.653928	9.790921	9.666384	9.577458	9.889976	10.159717	9.316105	9.824381	10.072996	10.039608	10.129107	9.757698	9.831022	10.01708	9.82012	9.77616	9.827421	9.651932	9.609715	9.64186	9.83743	10.044452	10.075873
ADARB1	8.271619	8.411208	8.006705	8.071847	8.336504	7.478461	7.953942	7.918544	7.963654	8.294422	8.161023	8.523579	9.034533	7.952856	7.954722	8.83738	8.342196	8.245054	8.481518	9.517588	9.117515	7.723302	7.029402	8.013932	7.911399	7.53374	7.633559	8.04241	7.730708	7.637103	6.656572	8.324585	6.60264	7.628115	8.31059	7.401882	6.969071	6.927328	7.68757	8.072307	7.712511	7.308723	7.859333	8.137203	7.337792	7.470548	7.908783	8.261271	8.301764
ADARB2	6.725991	5.243193	5.778453	5.782508	5.839773	6.491154	6.873323	6.822688	7.049332	6.217458	5.534459	5.245543	5.450472	7.704037	5.845919	5.695647	6.320383	6.222713	5.911979	5.565865	5.392055	6.634546	7.347881	6.70298	7.0036	6.575496	6.050365	6.075736	6.318419	6.089806	7.430913	6.270692	6.464535	6.725531	6.214154	5.704795	5.49148	6.491154	6.013354	5.636813	6.792055	7.929286	5.895729	6.100335	6.733717	7.003789	6.302229	5.920981	6.210948
ADAT1	5.879152	4.636132	6.084401	6.626117	7.664098	6.724309	6.656883	6.700193	7.260591	7.243913	7.012163	6.230256	5.510104	5.184186	6.287004	5.956115	5.604002	6.083069	6.72928	6.734008	7.623147	7.039168	7.105166	6.738997	7.363193	7.289033	6.804885	7.34227	7.131773	7.58507	6.479009	7.410235	7.8059	6.44553	7.441852	6.069435	7.125302	6.415851	6.230054	6.962261	6.552962	6.261265	6.761679	7.102712	6.549595	6.148335	7.601677	7.577783	7.230028
ADAT2	5.507766	5.477691	5.084325	6.982618	6.792219	6.04911	5.800208	6.464847	6.338907	6.051052	5.976938	5.411688	5.883746	5.865259	6.258033	5.64768	5.792597	6.036163	6.098717	5.923947	6.786485	6.093232	5.485016	6.493636	6.675804	5.736628	5.560656	6.432035	5.927554	6.381337	5.181837	6.084132	5.919073	5.623644	6.111516	5.579161	5.889766	6.352446	5.669431	6.159449	6.245261	6.195007	5.954872	6.816023	5.609966	6.086361	6.658325	6.906099	6.816578
ADAT3	6.004756	6.166567	6.395536	5.7479	5.573886	6.078727	5.713213	6.075051	6.099622	5.865755	5.600586	6.451528	6.186354	6.5542	5.923933	5.964766	6.112027	6.09207	6.243443	5.08006	5.636857	6.214927	5.411777	6.660223	6.203718	6.155926	6.683341	5.392374	5.822955	5.632173	6.341011	6.277325	5.711207	6.454476	6.257207	6.868837	6.209349	6.281205	6.924697	6.17373	6.188029	6.454002	5.627371	6.668261	6.683492	6.066577	5.907203	6.412489	5.832403
ADCK1	8.020514	6.207075	7.098894	7.975181	7.588708	6.846934	6.916078	8.309559	7.566297	7.426294	7.145781	6.679862	6.630546	7.627914	7.113008	6.980058	6.987268	6.902858	6.956384	7.869423	7.109423	7.446622	6.045776	6.96575	7.346106	7.492717	7.19272	7.436397	7.44993	7.48894	6.434818	7.400683	6.522666	7.163761	7.590871	6.638328	7.879805	7.073869	7.202218	7.644629	7.677552	7.575752	7.855518	6.586639	6.497875	7.465373	7.40144	7.74735	7.534696
ADCK2	8.520521	8.985614	9.092097	8.33601	8.386366	7.515222	8.111321	8.600044	7.815536	8.01674	7.96184	7.743745	7.459681	7.61293	7.374095	6.675598	7.52134	7.554348	7.639256	7.666403	7.695213	7.60755	6.926786	6.925883	7.703648	7.407876	7.92199	8.174261	7.534413	7.824805	7.468799	7.481916	7.549939	7.555197	7.385048	7.502466	7.537071	7.178025	7.434705	7.663858	7.491446	7.313688	7.639256	7.789555	7.389456	7.414501	8.13289	7.877872	7.57353
ADCK5	7.471636	5.465238	7.210406	6.913594	5.881794	7.720497	6.556375	6.381635	5.749778	6.283425	6.465537	5.664238	5.853445	5.471798	5.704193	6.019632	5.915698	5.561707	5.05913	3.760441	4.028051	6.365748	5.49024	6.448258	5.76105	6.378599	7.02826	6.826082	6.174302	6.171899	5.432853	5.807171	5.701517	6.431683	5.757484	5.450804	4.835244	6.410531	6.294653	5.518404	5.838071	5.779067	6.191434	5.809093	5.421493	5.741925	6.562738	6.216414	5.90832
ADCY1	9.545579	8.746715	9.831989	9.853627	10.293415	9.451189	10.271797	9.776147	10.116007	10.427629	10.088226	9.798417	10.017951	8.929143	9.892911	10.124726	9.867105	10.019172	10.492147	10.715933	10.787214	10.043836	7.40381	10.051048	10.169977	9.908963	9.73518	10.313982	10.132848	9.941999	8.147832	10.472539	8.412005	10.040988	10.496857	10.031138	8.968424	9.093304	10.306622	10.53468	10.212535	9.858927	10.190849	10.041582	8.778464	10.028818	10.00599	10.443646	10.460729
ADCY10	5.556223	5.808795	5.733278	5.059651	5.008379	5.185644	4.998173	5.294534	5.374331	4.889546	5.125937	4.901207	4.983961	5.405836	4.62821	5.064698	4.956047	4.627031	4.842225	4.685044	4.379194	5.283471	6.385139	5.574637	5.306662	5.418228	5.46598	5.787161	5.190277	5.114144	5.903569	5.423053	5.284591	5.4549	4.794885	5.246698	6.457513	5.869214	5.151025	5.177245	5.062076	5.25812	4.943841	4.864871	5.340748	5.417366	5.164949	5.196593	5.272277
ADCY10P1	5.787284	6.192239	5.959002	6.168863	5.567563	5.991548	6.484783	6.112568	5.909457	5.640394	5.802253	6.207289	5.580753	6.308857	5.807256	5.527975	5.578479	5.670113	5.787836	6.897974	6.742174	6.224354	6.175743	6.162097	6.09392	6.136935	6.159076	5.228023	6.094237	5.913949	6.181558	6.072217	6.419757	5.073792	5.697306	6.575361	5.75019	6.488909	6.002943	6.20028	6.553042	6.701141	5.668619	7.521951	6.695318	5.983198	5.977302	6.037016	6.074565
ADCY3	9.665715	8.829379	9.697664	9.41474	9.12232	9.672093	9.77538	9.566722	9.227472	9.280272	8.99396	8.621158	8.812933	9.595066	8.676319	9.272802	9.40509	8.999977	9.077868	8.943868	8.973956	9.190598	9.192517	9.665715	9.214946	9.474399	9.341087	9.218797	9.12902	8.782965	9.234193	8.790812	8.979994	9.110628	8.927203	8.930304	8.043619	8.823555	8.410298	8.559519	8.55571	8.603097	9.161861	9.353599	8.751252	9.204617	9.308314	9.350144	9.245548
ADCY4	6.522973	7.394896	6.719509	6.13727	5.986629	6.551402	5.627609	6.255349	5.649122	5.755422	5.634763	5.404719	5.524558	6.137741	6.126874	5.585455	5.897697	5.612013	5.581536	5.039566	4.784047	6.553787	9.965541	5.822378	5.643282	6.462764	6.234276	6.03325	6.133198	6.46871	7.368213	5.591236	6.729511	5.821848	6.224254	7.675099	6.521588	7.889814	6.272223	6.341547	5.782882	6.272866	5.559121	5.574831	8.153197	6.281191	6.206	5.779822	5.424706
ADCY5	5.880394	5.784469	6.120866	6.056997	5.97808	5.717235	5.912933	6.096471	6.34425	6.052365	6.218105	5.718844	6.232095	5.608545	5.966329	6.071623	5.643109	6.059126	5.977134	5.61804	5.546479	6.295286	5.244447	6.76533	6.316884	6.510032	6.768501	6.219361	6.200581	6.293725	4.966941	7.005061	5.969968	5.704123	6.398035	6.651341	8.236178	5.576206	7.558801	8.250615	6.834499	7.009677	6.768974	5.596579	5.8399	5.930662	6.208741	6.323167	6.980829
ADCY7	6.139593	7.409995	6.1534	5.947988	6.111848	6.328083	6.47174	5.681916	6.252159	6.175691	6.196673	5.850096	5.807794	5.299279	5.838563	5.49895	5.445972	5.632849	5.80889	5.353972	5.158821	6.281431	7.348622	6.409713	6.086878	6.577514	6.613158	6.259644	6.466834	6.374866	6.588127	5.916436	6.603905	6.247402	6.086424	6.544243	6.484875	6.369308	6.396838	6.293243	6.008253	6.238076	6.265534	6.089641	6.68911	6.286829	6.131361	5.93456	6.089033
ADCY8	6.094027	5.709007	6.226302	6.097298	6.301737	7.329002	6.541091	6.086874	6.780251	6.659753	6.655481	6.401057	5.370952	5.42378	5.649372	6.002732	6.263295	6.081562	5.467099	5.060195	5.251542	6.161557	5.487089	6.004276	6.234479	6.019559	6.185886	6.339225	6.473956	6.635697	5.870489	6.097142	5.76117	6.220356	6.341234	5.714085	8.010636	5.697737	6.39745	6.437581	6.096255	6.25237	6.072881	6.884866	6.813498	6.252057	6.148138	6.020579	6.338014
ADCY9	7.953273	7.423731	8.266685	7.876589	7.864007	8.11071	8.149822	7.656135	7.669098	8.173107	7.500158	7.746978	7.838578	6.997741	7.32618	7.364073	7.07058	7.284976	7.808244	7.01571	7.203857	8.090337	6.976308	8.521087	7.745162	7.901654	8.192318	7.832134	8.025663	7.499664	6.009193	7.36843	7.731198	7.219446	7.68438	7.790388	7.41197	6.834704	7.624882	7.791146	7.533959	7.025648	7.586879	8.293502	7.558146	7.507517	8.081922	8.000216	7.554738
ADCYAP1	7.506977	5.030664	6.532807	8.727752	7.869264	7.275812	7.450594	8.003164	8.392611	8.109607	7.583619	5.845898	6.894547	5.308211	6.293275	6.627808	5.809191	6.049845	6.032765	7.866984	6.38852	7.440034	5.010557	7.643712	6.966725	7.548547	7.131245	7.692097	7.151175	8.14286	5.06196	7.724204	4.726454	6.871544	7.919976	6.604845	5.521024	6.059781	6.965388	6.942793	7.56687	6.392487	7.228399	8.895838	5.115867	6.166416	7.302476	7.36119	7.31101
ADCYAP1R1	7.07404	8.115307	7.016185	7.235399	7.46998	7.49048	7.669667	7.389564	7.208122	6.902645	7.052675	9.137241	9.191239	9.201365	8.504918	8.897824	8.602026	8.772381	8.496986	8.583128	6.843025	6.888227	7.919785	7.644875	7.020979	7.771871	7.614454	6.716699	7.361464	7.651881	7.659378	7.627307	7.771684	7.228924	7.538505	7.105536	7.604394	7.028167	7.41756	7.285896	7.086403	7.145092	6.71205	7.440539	8.188608	7.007026	6.934511	7.204851	7.222123
ADD1	10.3863	9.003377	10.096126	10.069273	10.164632	10.168426	10.20041	10.583169	10.396666	10.309526	9.967264	9.503796	9.628752	10.370089	10.150813	9.89321	10.085274	10.205448	9.951085	9.771262	10.16985	9.949702	10.012989	9.935859	9.960228	10.021359	9.770891	9.816852	9.876056	9.829357	10.291249	10.456625	10.040084	10.775379	10.328222	10.169997	10.690497	10.390353	10.331601	10.524837	10.530044	10.617261	10.048261	9.778477	10.133278	9.960929	9.980807	10.236233	10.189472
ADD2	7.403029	7.460994	7.605664	7.656144	6.9547	7.1518	7.043771	7.57715	7.351502	7.782364	6.792876	7.279789	6.930808	7.191951	6.901866	7.16125	6.801413	7.169434	7.662709	7.610568	7.552054	7.345145	7.305116	7.283352	7.250159	7.503314	7.432492	6.898494	7.380918	7.464771	7.346933	7.165554	6.714235	7.409791	6.665263	7.320102	6.820598	6.841078	6.569536	6.998727	6.837874	7.236717	7.756759	7.439756	7.532563	7.308546	7.486558	7.25087	7.311571
ADD3	9.279087	8.69291	9.381856	9.387033	9.373833	10.054422	9.71571	9.2184	9.371109	9.679033	9.620115	8.589679	9.216892	9.24233	10.212277	9.842553	9.690334	10.006954	9.304878	9.092397	8.702056	10.034684	10.107408	9.403993	9.64707	9.688323	9.449498	9.295929	9.820453	9.640966	9.81234	10.202502	10.547673	10.285899	9.577223	9.934408	9.965633	11.107639	10.146878	10.05286	10.186723	10.420708	10.208717	9.40177	10.767655	9.987826	9.767709	9.384064	9.654979
ADGB	5.227201	6.05289	4.6887	5.23099	4.529253	4.933349	5.734341	4.40509	5.411991	4.094142	4.837716	5.375247	4.811805	3.644977	4.452444	5.749308	5.014148	5.187849	5.102347	6.282025	7.225312	5.126576	3.60538	5.530604	4.361759	5.213125	4.839744	3.49001	4.816341	4.537322	5.656305	5.535018	5.888138	4.381864	4.417695	4.875998	4.672496	4.837627	4.463722	5.356825	5.193477	4.727974	4.855581	4.998857	4.792246	5.009144	5.384297	5.031667	5.559904
ADH1A	4.97288	5.289347	5.966974	4.667056	4.769508	5.188756	5.476334	5.014586	5.530653	4.768026	4.866292	5.787535	5.854478	6.954188	5.119214	5.263084	5.610461	5.717723	5.788873	4.886015	5.775199	5.783196	8.412182	5.813263	5.283454	5.283454	5.459884	5.14916	5.796392	5.431699	7.356169	4.941784	5.604337	5.070976	5.566567	7.746213	6.64884	5.328295	5.481623	4.936459	5.321671	5.947052	4.920868	4.8042	5.657756	5.31259	5.17028	4.896123	5.17405
ADH1B	4.886008	4.669908	5.345825	4.621785	4.707534	5.070897	5.181674	5.142271	5.668681	4.852504	5.02494	4.993717	5.011658	5.625568	4.910232	5.067596	5.161664	5.248208	5.478101	4.931355	6.016423	5.581922	6.642028	6.02478	5.144743	5.026548	5.218948	5.152025	4.966226	5.352815	5.320458	4.893717	6.117946	5.151136	4.927615	5.880909	5.407277	5.22692	4.967918	4.745819	5.146638	5.104689	5.211183	4.796997	5.114222	5.201227	5.01737	5.137685	4.981721
ADH1C	5.369976	5.748759	5.278739	5.36923	4.682088	4.865589	4.38797	4.455865	5.141527	4.002172	3.903616	4.388868	4.813497	5.165406	4.77455	5.557066	5.156957	4.802064	5.37684	4.460608	4.281501	4.727562	5.644598	4.909011	5.317732	4.67167	4.118255	4.559246	4.771893	4.904582	4.970147	4.945639	4.548455	3.999189	4.580048	4.577403	4.479056	5.973747	5.734262	4.654108	4.063214	5.535332	4.674245	4.064065	6.129243	4.534004	5.077676	4.740462	4.676483
ADH4	6.67579	7.11128	6.536835	6.124976	6.003405	6.368883	5.966713	6.235102	5.984607	5.899338	5.961971	6.419551	6.455892	6.524748	6.326111	6.216354	6.081524	6.305568	6.196731	5.822962	5.864273	6.071492	6.501251	6.005987	6.036282	6.210985	6.109655	6.007544	6.056266	6.025364	5.999243	5.828225	6.822017	6.292636	5.922439	6.336938	6.157643	6.331728	6.093913	5.910684	6.059545	6.160803	6.204977	6.072718	6.692369	6.346526	6.164607	6.062408	5.971257
ADH5	6.900368	6.695427	6.776079	7.520999	7.69656	7.512629	7.769767	7.316091	7.727226	7.882547	8.078828	7.26816	6.884974	7.016346	7.813433	7.139856	7.306007	7.289392	7.616414	7.506081	7.842857	7.580094	7.547597	7.770598	7.904581	7.692446	7.471651	8.028089	7.642339	7.832707	7.634485	8.048028	8.096344	7.81036	8.083951	7.60278	8.773437	8.333193	7.794417	8.539144	8.147463	8.05644	7.786902	7.908977	7.738239	7.70885	7.803296	7.723353	7.763541
ADH7	5.53882	5.53116	5.084889	5.765227	5.678929	5.904678	5.046472	5.137775	5.478082	5.397096	5.639854	6.495764	5.463804	5.454741	5.836578	6.836146	6.162841	6.091755	5.436585	6.438352	5.391986	6.067002	6.346784	5.903658	4.470865	5.506342	6.27418	5.592205	5.355078	5.1714	5.65937	6.033419	7.418872	5.220982	5.582293	4.274311	5.554522	5.063003	6.348537	5.047035	5.141217	6.658014	5.169487	5.624587	4.830572	5.137743	5.227781	5.803761	5.269576
ADHFE1	7.593421	6.35811	6.916656	7.338648	7.442132	7.520798	7.192939	7.857892	7.242106	7.591968	8.223549	6.178104	6.294559	7.171983	9.017563	7.500969	8.250888	8.164077	7.815252	6.597328	7.038561	7.411452	8.960906	6.270652	7.273409	8.189067	6.578605	7.79549	7.377102	8.032946	8.772143	7.708504	7.888356	8.371885	7.810051	6.820898	7.284162	9.02985	8.12711	8.05648	7.545657	8.58342	7.30904	7.526009	8.776989	8.09461	7.643629	7.105387	7.468316
ADIG	5.938975	6.24162	5.550084	6.027366	6.088278	6.104884	5.354153	6.346398	5.820473	5.920583	4.985809	5.842007	6.16073	5.53644	6.042147	5.810977	5.834087	4.918852	6.486893	5.042093	6.594943	6.425113	5.62094	6.100695	5.496882	5.711156	6.395949	5.854035	5.769495	5.522077	5.335491	4.9968	5.223552	6.153319	5.404781	6.235366	6.047733	5.766134	5.51714	5.982263	5.778721	5.854853	5.316979	5.325168	6.070534	5.879938	6.051593	6.886037	6.057946
ADIPOR1	7.110704	7.244226	7.216399	7.589254	7.809255	7.658376	8.180859	7.71273	7.721882	7.815801	8.108612	8.478323	8.363125	8.416373	8.556008	8.424147	8.505028	8.531598	8.278345	8.630052	8.52893	8.146537	8.191611	8.183788	8.099616	7.99783	7.980886	7.854139	8.18382	7.928767	8.601368	7.918931	8.411098	8.127459	8.17146	7.933904	8.243542	8.075802	8.558299	8.614583	8.203595	8.248893	8.205014	7.758218	8.103465	7.999526	8.248532	7.769912	7.910816
ADIPOR2	9.476762	9.224551	10.213605	8.32947	7.806572	8.677058	9.163935	9.612352	9.088891	8.273665	7.583472	8.364374	8.339811	10.733606	8.803996	8.974243	8.983481	9.423401	8.367692	7.878025	6.826058	8.943465	10.17286	8.838019	9.269158	8.75364	9.660074	8.216962	8.679777	8.680498	10.198951	7.976259	9.382649	8.217305	7.958462	8.451325	9.758404	9.029249	8.888838	9.227577	8.787845	9.346171	7.915349	8.382396	9.103283	8.912286	8.550713	8.057114	8.280484
ADIRF	9.259218	10.25862	8.189686	8.301734	6.566099	8.388713	6.640743	9.022773	6.055787	6.385985	8.39368	9.398705	9.651786	10.199675	9.702822	9.180773	9.292981	8.94238	7.976375	7.650971	8.121085	7.472439	11.056693	7.725664	7.517369	8.598663	7.633026	7.841019	8.785711	8.140142	10.76147	8.236031	8.617005	8.783863	7.20988	8.198281	10.132955	9.662517	8.934443	7.672325	8.584328	9.757524	7.554896	8.155768	10.003359	8.700474	7.592806	7.61493	7.094778
ADK	6.622197	6.589203	6.408574	6.827036	7.089299	6.520284	6.798364	6.664994	7.082868	7.224673	7.066249	5.870186	5.132196	5.295329	6.219337	5.555875	5.184281	5.879413	5.961678	6.459175	6.028163	6.935528	6.096126	6.673038	6.869698	6.530865	6.440661	6.97838	7.144051	6.922929	5.962555	6.802434	6.372281	6.21892	7.210058	5.599058	6.265757	6.422729	6.636954	6.360474	6.69398	6.404773	6.652684	6.861459	6.172138	6.64721	6.73902	6.866498	6.855659
ADM	7.193063	9.341404	9.535466	7.211391	6.917762	10.656649	7.914997	6.76612	8.613316	7.489835	7.781966	9.875778	9.420171	7.199975	7.092604	7.706318	9.544418	10.286365	7.930294	7.408706	8.614858	8.246464	9.030079	8.003201	7.808277	9.34501	7.800447	7.406513	8.153299	7.939714	10.298678	7.058986	7.443438	8.847905	6.837257	10.950705	9.657439	7.407281	9.329159	7.442414	7.622956	7.816553	7.720549	9.785905	9.835845	8.337759	7.600374	7.017102	9.094958
ADM5	7.218676	6.404485	7.254167	5.813679	5.622161	5.933328	5.721123	5.003509	5.780384	5.314328	5.475385	5.757763	6.444526	6.219636	6.776166	7.102823	6.714857	6.998369	6.280959	5.810993	6.480079	7.904429	9.451787	5.838158	5.881956	6.995063	5.896113	5.744868	6.580365	6.137064	7.374603	5.821034	5.022991	5.385935	5.609858	5.668227	4.999246	7.679973	5.779807	5.695435	5.694135	6.78212	5.725772	5.104157	7.279232	5.689219	5.599007	5.274679	5.501835
ADNP	7.866625	7.532664	8.04346	8.193976	8.45615	8.208911	8.498128	8.036255	8.389691	8.629503	8.160478	8.117843	8.044341	8.039208	8.211096	8.014987	7.95043	8.288558	8.246246	8.249408	8.125353	8.36663	8.245318	8.531072	8.528321	8.387843	8.341228	8.204845	8.109847	8.219651	8.217885	8.490198	8.242068	8.352142	8.418302	8.228454	8.403411	8.1155	8.122013	8.293379	8.306938	8.058059	8.416887	8.501059	8.332219	8.304462	8.415186	8.395578	8.314945
ADNP2	7.65965	7.419464	8.220057	8.07568	8.275829	7.769179	8.119598	7.956763	8.514327	8.291936	7.922938	7.268701	6.881702	7.382188	7.817597	7.41687	7.323118	7.771601	7.652162	7.027589	7.182904	8.160823	7.58106	7.872794	8.123784	7.90054	7.444815	8.001034	7.724364	8.182755	7.665302	7.764735	7.346967	7.511573	8.010211	7.337655	7.337071	7.181088	7.674414	7.788029	7.852262	7.634105	7.653401	8.499099	7.504399	7.695846	7.819264	7.926636	8.003733
ADO	9.142866	8.374959	9.237568	9.38202	9.762557	9.093001	9.649654	9.43975	9.88096	10.050522	9.335	9.012644	8.94278	9.375653	9.256247	9.048255	9.065201	9.038031	9.28701	9.259743	9.425837	9.369782	8.415365	9.365097	9.361727	9.010014	9.236187	9.451561	9.065714	9.39372	8.301018	9.374523	8.989132	8.840398	9.398294	8.955282	7.879611	8.814358	8.835873	8.872589	9.360066	8.907521	9.297334	9.398881	8.633301	9.104852	9.35591	9.281253	9.48724
ADORA1	7.586784	8.087812	7.649035	7.155006	7.027938	7.206387	7.094621	7.352317	7.213394	6.830028	7.187916	7.743304	8.036175	7.700225	7.310257	7.472697	7.690542	7.785142	7.367547	7.290032	7.40231	6.944454	7.198481	6.867888	6.699785	7.001575	7.395373	7.297825	6.7735	7.107367	7.699911	7.232714	6.55933	7.458479	6.971011	7.453314	8.935427	7.456361	7.273051	7.349392	7.158864	6.825002	7.068255	6.723531	7.440248	7.201616	6.813003	7.301173	6.985996
ADORA2B	5.646909	8.832369	6.89258	5.710734	5.482463	7.443247	7.039206	5.673563	5.845943	5.826019	6.22758	6.492951	6.665593	5.74521	6.046012	5.907026	6.710578	7.24205	5.298601	4.948808	4.229599	7.566129	9.056662	6.733442	5.612831	7.587726	6.563686	6.233775	6.739095	7.132368	9.196148	6.226791	8.563523	6.702718	5.687963	7.820202	9.971763	7.040087	6.729513	7.157948	6.044167	6.319482	5.586928	6.576198	8.702814	6.324753	6.548749	5.739702	5.651104
ADPGK	7.607484	6.982018	7.208561	7.625847	7.25238	7.285489	7.11293	7.220846	7.353509	7.19657	7.150839	6.131685	6.25056	5.673234	6.743179	6.256537	6.236988	6.586629	6.276762	6.098365	6.568409	7.209549	6.873392	6.695065	6.954878	7.374906	7.1173	6.787095	7.757431	7.119267	7.213696	6.562403	7.439902	6.92997	6.812508	7.134876	7.248042	7.198157	6.708915	6.918924	6.647054	7.149883	6.93681	7.561452	6.749425	7.267662	6.837476	6.705685	6.904999
ADPRH	5.325674	5.578986	5.369864	5.392386	5.455774	5.647045	5.360953	5.359408	5.413332	5.440254	5.308494	5.505331	5.416018	5.7666	5.630161	5.156519	4.918199	5.051331	5.38994	5.034405	4.834764	5.700644	7.241463	5.168137	5.034109	5.841048	5.5454	5.26278	5.540108	5.762617	7.087671	5.396879	6.55747	5.792132	5.582077	6.378332	6.361765	6.662886	5.236909	5.618522	5.828256	6.065314	4.968343	4.4924	6.428726	5.70333	5.159454	5.535966	5.732976
ADPRHL1	6.435624	6.837142	6.824829	6.321563	6.477107	6.115671	6.496649	6.117099	6.856435	6.74519	6.089938	6.821655	6.947595	6.592749	6.618478	7.367786	7.245238	6.847992	7.618331	6.804393	8.225206	6.60828	5.482367	6.608284	6.632743	6.622271	6.471129	6.817978	6.651291	6.675657	6.144458	7.051028	5.790316	6.433605	7.277721	5.9898	5.878611	6.108479	6.91244	6.453554	6.57148	6.043905	6.867204	6.36832	6.084294	6.284812	6.548438	7.284471	7.01899
ADPRHL2	9.013426	8.84683	9.673453	9.189787	8.366265	8.755961	8.179864	8.672349	8.032757	8.386534	8.164954	8.108828	7.475108	8.113121	7.612516	7.511675	8.349134	7.908814	7.568321	7.784475	8.2889	8.390607	7.961337	8.163988	8.728953	8.642034	9.14375	8.62446	8.092992	8.543489	8.691523	7.940702	7.523222	8.178152	7.80998	9.014537	7.85482	7.813994	8.337805	7.867548	7.713963	7.43027	7.808702	8.400511	7.903864	7.671926	8.707421	8.137857	7.729586
ADPRM	7.009231	5.994262	7.316027	7.07376	6.904586	7.08877	6.911181	7.228944	7.458653	6.883989	6.673222	5.86173	5.956154	6.0607	6.727768	5.88432	5.986806	6.357152	6.779466	5.833974	5.708826	6.703567	6.582286	6.551347	7.004555	6.956896	6.615149	7.051355	6.764589	6.82336	6.049051	6.338282	6.78003	6.249393	6.817183	6.372127	5.579737	6.063465	6.349248	6.477554	6.979762	6.664623	7.062696	6.762305	5.877075	6.671669	6.7501	6.947564	7.024052
ADRA1A	5.099282	4.901455	4.701255	5.371121	5.356191	5.169995	5.940499	4.907904	5.155586	5.783535	4.98182	4.967007	5.00571	4.771585	4.896826	5.445303	4.899752	4.941425	4.886652	5.428649	5.014607	5.654368	5.346986	5.486603	6.023045	5.404387	5.945351	4.805936	5.127099	5.68343	5.333226	5.833498	5.337653	5.639885	5.263588	5.144402	5.461	4.695136	5.715259	5.593562	5.655656	4.89341	5.489849	4.69935	4.977925	5.059291	5.701372	5.044595	5.351349
ADRA1B	7.108866	7.445366	6.591119	7.396138	6.196595	6.108354	5.19768	6.915157	6.096329	6.445925	6.219299	5.012189	5.840815	4.818034	5.974748	6.033147	5.308889	5.226985	5.39721	6.070548	5.903984	6.34396	4.498294	5.621998	5.521104	5.722929	5.499187	6.161397	5.486712	6.293286	4.385103	6.454861	4.662952	6.048633	5.884117	5.692307	5.400752	5.167694	5.342929	5.706624	5.726263	5.174363	6.510435	5.982479	4.892437	5.877724	5.821476	5.954551	6.201747
ADRA1D	6.007835	7.529471	5.945953	5.42228	5.499732	5.047592	5.5997	5.294927	5.315288	5.257075	4.858788	6.665288	8.107662	7.096713	6.697306	6.863585	7.379006	6.654142	6.310519	7.003822	8.24654	5.083832	5.884137	5.346799	4.550802	4.964838	5.222508	5.018037	4.969977	5.233811	6.899551	5.827952	5.372329	5.034221	5.224936	5.333818	5.387297	5.403293	4.984336	5.214347	4.864708	4.954042	5.19973	4.995811	5.705379	4.916544	5.147939	5.008067	4.935333
ADRA2A	7.563478	9.174034	7.707089	7.16768	6.597131	7.114491	7.01546	7.022501	6.676487	6.316268	6.992707	9.025675	9.583943	9.117442	8.459975	9.462347	9.173673	9.03376	8.984202	10.347383	11.603363	6.006213	6.500157	5.823692	6.458102	6.617528	6.112502	6.872469	6.517892	6.260199	6.741205	6.696274	6.661662	7.149295	6.62532	6.916246	6.930556	6.660012	6.566714	6.961369	6.296447	6.226944	6.472683	6.039675	6.876822	6.679825	6.270412	6.867079	6.292406
ADRA2B	5.135407	5.815935	5.589655	5.204893	4.924026	6.108769	5.324675	5.526862	6.307073	5.224274	5.061251	4.670655	4.519703	5.186558	4.960962	4.767966	4.681409	4.521383	4.406463	5.116201	3.653622	5.589864	6.572383	5.334162	5.027975	5.551977	5.91634	5.567409	5.049062	5.182976	4.443746	4.467564	6.387981	5.018489	5.379667	5.353414	6.173239	5.140623	4.577534	5.28105	4.890951	5.342051	5.170821	4.21006	4.978425	5.252325	5.890466	4.786889	5.527796
ADRB2	6.268698	9.042126	7.434535	5.892737	6.159997	6.459266	6.012295	5.612308	5.966082	6.048465	6.640466	6.298967	7.592021	6.777376	6.974492	6.171659	6.864734	7.004494	6.179378	6.367336	5.839664	6.154684	8.077418	5.919911	5.697132	6.411331	6.470349	5.763119	6.443706	6.74833	8.715114	6.123386	6.601053	6.897113	5.363008	6.640883	7.124872	7.289887	6.499706	6.742238	6.15077	6.721872	6.165577	6.176864	7.753054	6.187514	5.95194	5.65507	5.962363
ADRB3	5.628834	6.263739	4.874886	4.412275	5.120048	4.513932	4.840006	5.730847	4.434598	5.60705	5.614932	5.343262	6.000226	5.389182	5.356012	5.12297	5.603292	5.837648	6.395816	4.836462	5.653652	6.018191	4.736841	4.671134	5.414001	5.358039	5.025468	5.900616	5.689398	5.068516	4.773127	5.633803	5.028126	5.621308	4.339418	6.526142	5.450083	5.294378	5.541912	4.9968	4.896803	5.567169	4.994539	7.029683	5.874158	5.181712	5.004896	5.043382	4.734061
ADRM1	8.400527	8.657852	8.451936	8.455197	7.977809	8.257542	7.753507	8.363615	8.169659	8.174777	8.033539	8.210809	8.042904	8.476388	8.367606	8.490526	8.248958	8.221811	8.173335	8.189384	8.261143	8.366138	8.395236	8.209341	8.252195	8.279076	8.423577	8.489922	8.312968	8.420126	8.658665	8.405316	8.252034	8.539774	8.753882	8.14541	8.164195	8.216585	8.544074	8.029977	8.387083	8.418366	8.282731	7.412216	8.258123	8.471776	8.487602	8.461936	8.357336
ADSL	8.82591	7.269533	8.777266	9.201954	8.973212	8.182237	8.739844	8.472631	8.752094	8.367348	9.198184	8.246719	7.89627	7.623882	8.810714	8.26058	8.252573	8.175303	8.530722	8.926235	8.857142	8.786041	8.136705	8.536599	8.808309	8.650616	8.384896	8.623118	8.614547	8.885386	8.566907	8.55501	9.055097	8.727448	8.86033	8.596453	8.004906	8.277461	8.906804	8.278387	8.83607	8.284949	8.877666	8.973212	7.90956	8.250272	8.623118	8.466213	8.467542
ADSSL1	6.946756	7.347947	6.417493	6.60876	6.344997	6.682616	6.317907	6.568127	6.372516	6.243405	6.160739	6.693735	6.533777	7.015622	6.54896	6.756044	7.368086	6.822543	6.455325	6.051693	6.927206	5.744697	6.991721	5.704093	5.987445	5.793549	5.76726	6.301307	6.188973	6.574547	6.665713	5.822983	6.230188	6.195032	6.077245	5.894079	6.090158	5.815386	6.132123	5.416562	6.134449	6.363124	5.904717	7.03615	6.189202	6.747778	5.539459	6.376506	6.441314
ADTRP	6.057526	5.491016	5.964858	6.768768	7.13236	6.093305	6.606802	6.584963	7.703106	6.336416	7.425021	5.907256	5.481632	5.493916	6.54351	5.849331	6.513814	6.410701	6.1882	6.02962	5.666142	6.196195	5.422678	6.258309	6.286931	6.231124	6.337968	7.649826	6.38482	7.633836	5.428389	6.455969	5.37391	6.575919	6.016364	6.030467	5.523122	5.189951	5.767785	6.795783	6.618081	5.891048	6.177621	6.688635	5.457862	6.018515	6.484669	7.007283	6.376444
AEBP1	6.016126	9.171211	8.111248	6.297648	6.430994	7.042776	6.716921	6.319926	6.190614	6.214307	5.953336	7.636948	7.082139	8.451979	7.11839	6.49714	8.08222	8.019153	7.969217	5.330629	5.679823	7.518007	8.122474	7.016795	7.333952	6.69512	7.149281	5.974254	6.549564	7.40829	8.406439	6.982764	6.085275	7.173409	6.647129	7.562512	8.808123	7.456194	6.939955	7.784006	6.236859	6.472803	6.514693	6.543833	8.157382	7.059904	7.367767	6.561374	6.88591
AEBP2	7.599545	6.772405	7.556387	7.867151	8.44859	8.049006	8.167589	7.34472	8.106269	8.68973	7.616991	7.43939	7.74728	6.869607	7.355294	7.135373	6.855406	7.306203	7.581312	7.618856	7.589616	8.47127	7.951205	8.691281	8.508872	8.011464	8.203089	8.243799	8.032793	7.677924	6.806345	7.818137	8.108874	7.71827	7.579618	7.911101	7.355565	8.480675	7.5111	7.636434	7.618856	7.430922	7.39008	8.820497	7.318641	7.559249	8.094014	8.113968	8.126745
AEN	6.104651	6.048225	6.19419	6.333529	6.22406	7.014918	6.18597	6.126243	5.813768	5.894543	6.245844	5.681723	6.414165	5.138388	5.239772	5.327827	5.288909	5.893446	5.298035	5.794275	5.691228	6.367109	6.516937	6.525441	6.266492	6.456	6.765579	6.166755	6.049187	6.641628	5.488383	5.976411	8.328907	5.741828	5.439647	7.566634	7.16243	6.622047	6.944955	6.324442	6.064488	6.133937	6.274033	6.469759	6.30268	5.913244	6.40206	6.33059	5.984649
AES	7.036255	7.743719	6.95528	7.419985	7.059467	7.195791	7.265655	7.048185	7.182043	7.188846	7.215934	9.020335	9.083715	8.416075	8.674065	9.306988	8.391056	8.579353	8.985763	8.973349	9.014791	7.560654	7.151064	7.496775	7.27238	7.460321	7.701934	8.020632	7.658015	7.211587	9.04521	9.447475	7.278632	9.134135	8.584605	9.181379	9.219185	8.687224	9.530929	8.957789	8.841302	9.185944	8.336968	6.859801	8.372229	8.114657	7.518859	8.352107	8.293237
AFAP1	6.477064	7.367012	6.494672	6.583071	6.554595	6.496417	6.130122	6.18002	6.243144	6.697431	6.131509	6.160426	6.661338	6.076448	6.275719	6.447751	5.994709	6.071786	6.390192	6.575924	6.097687	6.187471	6.802316	6.385365	6.044913	6.410793	6.353412	6.22696	6.422055	5.997686	6.152554	6.434453	5.760064	6.368381	6.279547	6.732745	7.629695	6.385505	6.67245	6.893424	6.158445	6.624215	6.152548	6.972575	6.155462	5.932671	6.206985	6.144162	6.093391
AFAP1-AS1	5.069499	6.115581	5.264969	5.041108	5.07281	5.383444	5.421082	4.156474	5.502273	5.248283	5.293418	5.028077	5.716573	5.902658	5.429121	6.298984	5.384162	5.205083	5.588378	5.871998	5.98152	4.689397	4.946788	5.56216	6.576511	5.134593	5.615462	5.249511	5.471239	5.500809	5.69794	6.451835	6.032621	6.745635	5.679623	5.202872	5.864038	6.337713	5.827677	6.65157	5.432246	5.870877	5.778414	6.161366	5.963144	5.852884	5.612022	6.818758	5.592496
AFAP1L1	5.030279	6.269814	5.136721	5.314398	5.607126	6.218132	6.080416	5.757457	5.786165	6.090472	5.470957	5.291597	5.348539	5.125326	5.154972	5.188157	5.324671	5.119315	5.040718	5.382402	4.180066	5.983216	6.403689	6.093383	5.342145	6.086976	5.568385	5.590052	5.67455	5.798023	7.634697	5.210237	4.674308	5.613409	5.291486	5.281793	6.05188	5.554438	5.328709	5.167267	5.507688	6.359689	5.670739	6.514669	7.039735	5.202635	5.869837	5.15615	5.634915
AFAP1L2	6.78629	7.912775	8.065902	7.645971	7.619122	7.052259	7.657953	7.146394	7.653172	8.109637	7.971771	6.577769	7.467414	6.106494	7.564842	6.522395	7.162903	6.978765	7.123442	6.852043	6.71765	6.700894	8.160548	7.116343	6.932768	7.617132	8.365341	7.431704	7.244851	7.317825	7.363822	7.791833	7.414617	7.414801	6.707113	7.56088	8.569743	7.353231	6.723324	7.375325	7.167532	7.232928	7.175097	6.646939	8.066196	7.092698	7.372497	7.424735	7.145947
AFF1	6.516936	6.312043	7.246402	6.920081	7.243986	7.370536	7.755011	7.041366	7.391655	7.460687	7.346877	6.964772	6.843887	6.794819	7.053549	6.554253	6.956326	7.201837	7.237553	6.39225	6.246764	7.745869	8.09094	7.561019	7.490539	7.601564	7.479547	7.242485	7.695629	7.688461	7.312087	7.230558	8.428147	7.213605	7.664436	7.957957	8.473178	7.885627	7.686867	7.817986	7.350565	7.739539	7.040031	7.402435	7.818991	7.277306	7.632827	7.104674	7.55006
AFF2	7.365288	5.746579	6.765687	7.694423	7.561782	6.820772	7.292979	7.66907	8.232862	8.014241	7.249216	6.79059	6.668312	5.796178	6.889998	7.488382	6.270076	6.55635	7.29581	7.166759	7.513176	7.18547	4.947104	7.490986	7.444262	6.646327	6.929477	7.558992	7.727018	6.978081	4.947601	7.508942	5.351099	6.857613	7.692979	6.133279	5.463228	6.360726	6.743659	6.683526	7.527991	7.265166	7.41988	7.395327	5.418754	7.148475	7.008854	7.528649	7.800023
AFF3	8.769588	8.351179	8.243135	7.747954	7.2319	7.775046	7.659648	7.841921	7.722055	7.653631	7.075309	7.999932	8.210517	7.046422	6.716935	7.515585	6.108472	6.710702	7.168219	7.245538	7.044478	7.246772	5.993195	7.307673	6.996336	6.959897	7.271476	7.052907	7.222524	6.949335	6.168575	7.027916	7.191361	7.079356	6.565813	7.226706	6.712297	6.785596	7.17355	6.518425	6.86331	6.86843	7.44706	7.460565	7.832448	7.615348	6.937487	7.271846	7.464922
AFF4	7.385916	6.634234	7.665916	7.852006	8.07518	8.024851	8.150681	8.083885	8.343685	8.44548	8.184219	7.870572	7.838144	7.803733	7.811247	7.69452	8.11134	8.057535	8.099791	8.235572	7.762271	7.950718	7.605769	8.23733	8.022783	7.938141	7.790105	7.875368	7.991973	7.776386	7.896014	8.050921	7.855936	7.68225	8.177971	8.067401	7.960081	7.914406	8.363014	8.404475	8.106139	8.022609	8.178718	8.726185	7.940191	8.08507	8.034968	8.181516	8.357917
AFG3L1P	6.20194	6.442963	6.244957	5.970305	6.024928	5.69736	5.769665	5.988627	6.032665	5.972049	5.882073	5.759274	5.767188	5.927687	5.813795	5.309113	6.014389	5.756278	5.729913	5.46053	5.98205	5.921045	5.923429	6.718719	6.798603	6.459959	6.531205	5.84285	5.836384	6.433158	5.542946	6.155305	6.392321	6.359406	6.53178	7.110891	6.39246	6.060968	5.722788	6.70318	6.436303	6.311528	6.224984	5.399052	6.082927	6.256934	5.917566	5.631244	6.051905
AFM	5.578995	5.802717	4.830975	4.019108	5.113258	5.343856	4.636325	6.641319	6.005613	4.124606	4.923454	5.288415	5.289162	5.278725	5.437535	5.177191	5.536426	5.192571	4.556474	3.624401	3.817741	5.271261	5.882458	4.700882	4.9254	4.590367	5.572889	4.792334	5.127354	5.429141	5.514401	4.334844	5.257275	5.435259	5.864606	5.32456	4.589119	4.59268	4.665422	4.883883	3.639732	5.075375	5.910699	4.502293	5.288415	4.835478	4.713901	5.882079	5.199228
AFMID	5.094819	5.265416	5.612495	6.536321	5.750085	5.743104	6.022816	5.162878	4.842261	5.544873	5.21732	4.399519	4.150205	6.185313	4.618831	4.464282	3.95369	3.953717	5.50047	5.077856	5.152611	6.14415	4.514986	6.141381	5.910909	6.363644	6.122197	7.480406	5.651849	6.269088	4.553875	4.806471	4.791394	4.83504	5.62158	4.786332	4.615949	4.923082	5.07	5.39467	4.896034	5.685137	4.682202	6.403309	5.248262	4.995043	6.535393	4.355892	5.238733
AFP	5.272715	5.355477	5.429624	5.694036	6.600309	5.878565	6.103764	5.608473	6.643976	6.690375	6.296047	4.610284	5.082987	4.643064	5.319369	5.946024	4.89983	5.785708	5.338852	5.387386	5.836601	4.89983	5.627664	5.288302	6.228569	5.445171	5.183471	6.123287	6.300218	5.514961	4.725297	4.55291	4.893583	4.575282	4.957224	5.420077	5.242961	4.37031	5.278883	5.994655	4.413468	5.333536	5.456	6.005493	4.682991	5.005875	6.149625	5.46349	5.964068
AFTPH	8.560604	7.959548	8.661059	8.576733	8.718795	8.357051	8.78259	8.721361	8.770938	8.794188	8.529624	8.501041	8.352423	8.021379	8.459155	8.299691	8.204438	8.378597	8.649676	8.557088	8.35244	8.53875	8.059673	9.038632	8.75187	8.585193	8.837424	8.881366	8.581325	8.404596	7.565905	8.523374	8.403105	8.513501	8.53523	8.293816	8.077187	8.059357	8.266481	8.637451	8.469387	8.00631	8.574758	8.839128	8.375817	8.620061	8.764722	8.879157	8.724603
AGA	7.158893	5.806981	6.366415	7.689061	7.336831	7.085766	6.730239	7.35414	7.455655	7.124461	7.244368	5.970812	5.38583	6.859067	7.493984	6.177503	7.385393	7.234727	5.619278	6.242988	5.555983	7.168741	6.887143	6.554064	7.18475	7.193836	6.404069	6.906551	6.616273	7.24085	6.58922	6.912048	7.261371	7.492148	6.887883	6.243766	5.532407	6.522526	6.657273	6.480155	7.117716	7.404308	6.894937	7.26794	6.860748	7.465	7.17131	6.573028	6.394449
AGAP1	7.944595	8.516039	8.169294	8.283541	8.254637	8.11342	8.312165	8.140313	8.200836	8.415924	8.293372	8.115719	8.239731	8.208226	8.00072	8.367362	7.54283	8.014598	8.16906	8.501217	7.994744	8.433906	8.030654	8.536773	8.539828	8.300555	8.516445	8.281653	8.30308	8.143058	8.05891	8.996032	7.939301	8.295318	8.41521	8.503162	8.219013	8.205454	8.566223	8.354863	8.643029	8.545496	8.876605	8.143378	8.47643	8.573533	8.255388	8.454448	8.493408
AGAP11	5.288298	5.50178	4.856287	6.090921	4.631921	5.145554	4.938989	5.147533	5.02927	4.475325	4.277348	4.817885	5.269953	4.700027	5.055046	4.677764	4.72238	5.638913	5.260701	4.834617	5.779984	5.717844	5.018167	4.570256	5.019998	4.490731	5.636409	5.197067	4.402884	4.495678	4.710753	6.415503	6.500984	4.656708	5.218133	5.218519	4.713613	5.516127	5.389789	4.781343	5.08096	5.937026	5.426638	4.591619	5.018247	4.992678	5.331974	5.917177	5.495774
AGAP2	6.4516	7.218638	6.300392	6.454426	6.496285	6.386419	6.229645	6.233257	6.489914	6.540688	6.559056	7.506139	7.635993	7.428524	7.173736	7.616612	7.320706	7.286172	7.230181	7.656936	8.352022	6.285642	5.976497	6.323089	6.156115	6.362304	6.157475	6.499119	6.1435	6.309197	7.116087	7.415576	5.890098	6.946428	6.804932	6.935106	6.126553	6.450622	7.400557	6.799715	6.937642	7.204322	6.546308	5.544532	6.724854	6.626233	6.433608	6.579258	6.808728
AGAP2-AS1	5.016032	4.788122	5.055154	4.928525	4.929313	4.735827	4.786219	4.99052	4.922689	4.792644	5.623196	4.316086	4.525598	4.407174	4.131538	4.768197	4.580965	4.765074	4.749934	3.955294	4.40043	4.63057	5.327532	4.780759	5.084552	4.981081	4.490972	4.365709	4.866659	4.827599	5.146799	4.681928	4.814924	4.368737	4.593414	4.876948	4.72611	4.488739	4.457646	4.899443	4.739203	4.526982	4.169627	4.471256	4.574122	4.655075	4.989751	4.615628	4.76492
AGAP3	9.05873	9.442299	8.973031	8.518487	7.905208	8.441854	8.161771	8.370046	7.677207	7.790818	8.269105	9.207134	9.339923	9.058449	8.572985	8.723703	8.550587	8.59508	8.46704	8.799337	8.682858	8.121678	7.780264	8.231021	8.163111	8.46791	8.462273	8.268944	8.307433	7.969953	8.140142	8.531622	8.370388	8.694842	8.379683	9.074704	9.049061	8.644605	9.197306	8.808647	8.483811	8.564541	8.435305	8.220421	8.637485	8.311743	8.228886	8.141577	8.100693
AGAP4	6.394289	5.859468	6.698704	6.53709	6.020995	6.151496	6.569234	6.890777	6.725131	6.559835	6.549562	6.431641	5.925839	6.528859	6.954241	6.972401	6.688947	6.842537	6.880404	7.876927	4.653765	6.696705	4.934396	5.936334	7.09144	6.530013	6.493893	7.121814	6.486199	7.349577	6.158868	6.713834	6.24855	7.001285	7.550505	7.182319	6.409147	7.978523	7.38329	7.796772	7.423521	7.132173	6.362611	5.452526	5.711229	7.624291	7.293686	7.239063	7.55946
AGAP6	7.245696	4.656422	6.687313	7.424854	6.707583	7.012959	7.127304	7.246756	7.181693	6.927118	6.465039	6.032311	6.146024	6.623749	7.296976	6.176311	7.065912	6.953882	6.516582	6.415721	7.085158	6.712821	5.296356	6.131916	6.077043	7.111097	5.988315	6.516761	6.363674	7.04305	4.997442	6.399497	5.61986	6.987656	6.88731	6.891411	7.128682	7.7823	6.97008	7.326434	6.865639	6.596083	6.333088	6.060042	5.163198	7.018759	6.67194	6.810827	6.935596
AGAP9	5.53247	5.784502	5.844798	7.638641	6.198461	5.289604	5.876603	5.476456	5.935518	6.156359	6.610901	6.549111	4.969542	5.846242	5.16851	5.687077	5.71897	5.614363	5.532357	6.480804	7.063383	5.85915	5.732631	6.029351	6.312573	5.102188	5.661437	5.663508	5.372841	5.953423	6.414983	7.000563	7.603182	4.954512	6.788975	6.165601	5.084358	6.510864	5.129083	5.697587	7.221957	6.102166	6.677801	4.698901	5.825737	5.389905	5.241086	5.246699	6.786778
AGBL1	4.66681	4.962473	4.782027	6.083166	5.789651	4.5089	5.786922	5.409737	5.770453	5.882455	5.997983	4.487459	5.587791	5.655046	4.679929	5.131732	4.732052	5.790475	4.82572	4.77769	5.353466	5.470737	4.631358	6.035163	6.156406	4.956001	5.412736	5.267688	5.357668	5.177127	4.939113	5.144905	4.908647	5.904004	4.711746	4.99629	5.024621	5.253745	4.835421	4.778285	5.480451	5.580577	4.657866	5.104941	4.679753	4.879721	6.040865	5.037983	4.881397
AGBL2	5.439572	5.480543	6.044676	6.350685	5.41482	5.508714	5.338999	5.813829	5.336128	5.207697	6.125166	5.859603	5.166112	5.251003	5.422784	4.453085	5.688224	5.366454	5.184665	5.217114	6.018818	5.60311	5.749524	5.207697	4.994275	5.145671	5.020413	5.070264	5.382271	5.282558	5.091051	5.602998	6.219954	5.172099	5.933793	5.426749	5.304428	5.381578	4.8046	5.788351	5.241598	5.239342	5.7977	6.344341	5.505139	5.972542	6.407428	5.744956	5.274851
AGBL3	5.740567	4.727731	6.044444	6.06759	5.896055	5.166549	5.00008	5.576781	5.703349	5.898338	5.602918	5.396915	5.447064	5.199768	5.27782	5.074091	5.76218	5.949312	5.719604	5.341517	6.562872	5.286943	4.916887	5.532631	4.904506	5.686736	6.229343	4.757134	6.20134	5.289551	5.215107	5.631846	5.855521	5.434699	4.7143	5.372319	5.743875	5.634262	5.581747	4.875862	5.385625	5.039656	5.395981	5.19157	5.577531	5.974007	5.731877	4.475678	5.211116
AGBL4	7.787348	6.65814	7.392516	7.009926	6.818407	6.759844	6.583826	7.590973	7.239786	6.991998	6.616768	5.956733	6.211347	5.997688	6.225351	6.185393	6.121695	6.370381	6.502982	6.38563	6.591489	6.840906	6.755507	6.899266	6.441385	7.165351	6.48308	6.603229	6.51172	6.878516	5.823019	6.604087	5.865106	6.540159	7.204606	6.611471	6.653818	6.569737	6.500401	6.754902	6.649681	6.448645	6.6379	7.229366	6.36235	6.49735	6.638644	6.86382	6.96865
AGBL5	6.611014	6.757213	5.693626	7.169477	6.754033	6.184616	6.636303	6.640801	6.633166	6.783123	6.606227	5.530653	5.58622	5.602509	6.268123	6.054162	5.591382	5.479088	6.165754	5.831633	5.056438	6.435046	6.694911	6.856215	7.113924	6.455583	6.461986	7.050842	6.715327	6.50797	7.794504	6.947751	6.812592	6.75157	6.459119	6.334813	7.081722	6.447588	6.00735	6.538686	6.912225	6.876982	7.073423	5.625994	6.447285	6.485856	6.799171	6.876222	6.786928
AGER	5.141521	5.038098	4.863293	4.967451	4.606782	4.345693	5.205102	4.427161	4.83082	4.583777	4.695228	5.274321	4.999999	5.674172	5.084031	5.244056	5.434432	5.562147	5.055909	5.012508	4.011999	4.865825	4.939729	5.031952	4.487658	5.292608	4.565577	5.061687	5.075234	4.812252	4.607225	4.914972	4.335067	5.090286	5.032428	5.363645	6.059491	6.131826	4.469653	5.785277	5.594111	5.000205	4.86695	5.997965	5.473895	4.841143	4.818734	4.729313	5.170726
AGFG1	6.883362	6.7279	7.051697	7.323757	7.562653	7.32226	7.516704	7.141112	7.505352	7.67217	7.549097	7.285616	7.130616	7.265914	7.232263	7.162973	7.27276	7.24637	7.364099	7.593212	7.575674	7.397784	7.07213	7.480858	7.486014	7.266821	7.351441	7.324558	7.291879	7.289126	7.053861	7.530705	7.05046	7.320566	7.611623	7.217603	7.3133	7.300863	7.267079	7.317087	7.422448	7.167129	7.45053	7.71028	7.079191	7.342576	7.446372	7.493332	7.519707
AGFG2	5.915884	6.718974	6.146995	5.837656	5.634416	5.73666	5.847007	6.037893	5.864167	5.736094	5.858049	6.648995	6.564227	6.186207	5.922991	6.041345	6.046609	6.015137	6.066743	5.780925	6.298169	6.129648	6.325343	5.826206	5.872388	5.873483	6.15961	5.94952	5.991619	5.968415	7.101309	6.148926	6.112328	5.869979	6.050534	6.507212	7.552238	6.435912	6.81713	6.142478	6.141941	6.239501	5.759201	5.716994	6.342216	6.094604	5.989483	6.084761	5.974482
AGGF1	7.293477	6.233186	7.216019	7.848848	8.308753	7.449645	7.892505	7.774898	8.367138	8.495052	8.188301	7.154119	7.107799	6.772691	7.4573	7.479918	7.336672	7.414219	7.708382	7.978337	7.436786	7.738444	7.299172	7.809863	7.92541	7.610432	7.299129	7.98146	7.843511	7.868361	7.042386	8.012738	7.131349	7.733774	8.276656	7.070091	6.917036	7.50745	7.536937	7.625766	7.912688	7.743033	7.883698	8.00533	6.923001	7.77939	7.808897	7.9031	8.105455
AGK	7.737162	6.390584	7.538946	8.381464	8.957805	7.977946	8.200786	8.366558	8.738781	8.860767	8.692599	8.012727	7.800422	7.268341	8.310012	8.07845	7.826907	7.953022	8.292131	8.484701	8.628506	8.474381	6.979696	8.2986	8.349024	8.091518	8.018729	8.786859	8.460189	8.561711	7.049266	8.552952	7.160697	8.190146	8.987291	7.644952	7.397707	7.633029	8.161062	8.477826	8.406856	8.109317	8.397603	8.516658	7.016821	8.2965	8.656502	8.698008	8.506843
AGL	7.871432	7.287816	7.326101	8.193356	8.337517	8.247961	7.747742	8.289662	8.435125	8.399216	8.074635	6.888866	6.969833	7.054315	8.108284	7.621512	7.677349	7.671662	7.583442	7.782337	7.973839	7.796747	7.978271	7.133449	7.771307	7.659394	7.225037	7.938847	7.958775	7.820494	7.207298	8.092245	8.46951	8.149185	8.263866	7.215379	6.763938	8.0604	7.653514	7.311609	8.232342	8.024917	8.083317	8.02967	8.027988	8.054024	7.844252	8.351881	8.174666
AGMAT	6.367606	5.752219	5.881297	6.934063	6.517314	6.604165	6.056673	5.955079	6.664499	6.649622	5.925833	6.269351	6.103361	5.651605	6.163363	6.294523	6.073897	6.13492	6.25555	6.973002	5.874531	6.569373	5.35848	6.554079	6.81538	6.71221	6.414602	7.134224	5.892327	6.420455	5.778803	6.43971	5.825126	6.167791	6.030025	6.299375	5.5921	5.786112	5.727737	6.218344	6.545034	6.400267	6.602874	6.966711	5.992718	6.188619	6.98465	6.309736	6.381079
AGO2	8.69598	9.526067	8.853435	7.353709	6.409473	8.402215	7.056945	7.86033	6.696116	6.741303	6.796473	6.644269	7.286632	7.557295	6.343375	6.627947	6.017343	6.422271	5.942621	5.68895	5.98058	6.981417	8.704589	7.062872	6.898495	7.167913	7.315711	6.524091	6.809128	6.405194	7.762643	6.298612	8.729163	6.785248	5.604132	7.635757	7.303984	7.02242	6.922179	5.89671	6.070497	6.319881	6.692773	7.773555	7.944644	6.675102	6.649788	5.948441	6.163122
AGO3	7.186007	8.022179	7.379342	7.141625	7.272393	7.373991	7.131012	7.226703	7.431809	7.125308	7.176205	8.004555	8.208231	7.845678	7.46588	7.963308	8.217847	7.747564	7.381795	7.536462	8.177508	6.921696	8.100034	7.16956	7.087626	6.929054	7.297069	6.973293	7.072897	6.967993	7.818647	6.72966	6.897805	6.775431	6.889844	6.994532	6.509218	7.128296	7.249762	6.92431	6.833168	6.862957	6.734273	7.006044	7.417296	7.148987	7.067036	7.008476	6.885906
AGO4	5.802964	5.502728	5.830731	6.549752	6.188636	6.021188	5.931491	6.330245	6.327661	6.123829	6.250414	5.788859	5.72392	5.912791	5.894635	5.746063	5.961132	5.84512	5.700151	5.298213	5.971502	6.188844	6.153227	6.309868	6.570525	6.482557	6.682561	6.078082	5.920653	6.606561	6.962021	6.497577	6.524533	5.920653	6.227373	5.996217	5.732121	5.796309	6.908428	6.251441	6.052815	6.668008	5.730779	6.728932	5.897911	6.0882	6.682693	6.377619	6.593323
AGPAT1	7.507274	7.290363	7.203274	7.475776	7.363182	7.363711	7.444767	7.380471	7.16233	7.326844	7.588172	7.679375	7.468419	7.496152	8.13681	7.998896	7.731065	7.802853	7.941978	8.10399	7.971436	7.457636	7.652551	7.398283	7.364264	7.575859	7.382227	7.685502	7.524092	7.468046	8.365158	8.136241	7.431195	8.100258	8.137333	7.871723	8.226263	8.190155	7.974871	8.442881	7.960332	7.682434	7.806276	7.082032	7.986327	7.5217	7.491432	7.875029	7.712155
AGPAT2	6.745497	6.570869	6.126292	6.423457	6.36533	6.243567	6.255655	6.802928	6.422061	6.011072	6.512467	5.917352	5.855586	5.76007	5.922927	5.826119	5.919159	5.867237	6.221149	5.778466	5.717609	6.384928	7.372298	6.531867	5.946914	6.793742	6.816585	6.130303	6.678839	6.373832	6.357857	6.834618	6.181883	7.247925	6.467111	6.220643	6.181587	6.34313	6.738555	6.209057	6.138941	6.466955	6.221697	6.283084	6.074457	6.228531	6.425832	6.642464	6.659315
AGPAT3	7.986751	7.760974	7.617654	7.517108	7.824059	7.610032	7.693022	7.790588	7.713216	7.378904	7.356714	7.667594	8.009939	8.268811	7.981377	8.010634	8.335404	8.024669	7.723363	8.217291	8.31912	7.522639	7.485272	7.505927	7.738215	7.756851	7.560481	7.817235	7.468848	7.636566	8.128661	8.271132	7.251101	7.982095	8.148752	7.979142	8.016911	8.40873	8.114902	8.221847	7.938758	8.25269	7.712584	7.069212	7.841503	7.632592	7.50193	7.473454	7.80274
AGPAT4	9.501272	7.090519	8.987998	9.424903	8.912678	9.083825	9.110619	9.67727	8.989594	9.197995	8.738862	9.213849	8.415651	9.456505	9.327666	9.050491	9.232676	9.280478	8.85125	9.134089	8.826437	9.002977	6.979364	8.96187	9.054472	9.226873	9.007567	8.88745	8.814958	8.450371	6.742044	8.730813	8.092892	8.953946	8.518062	8.15185	7.441647	8.479121	8.43285	8.9302	9.083377	8.970567	9.034926	9.372233	7.766906	9.393492	9.212046	9.311645	9.119046
AGPAT4-IT1	7.600192	5.611418	7.314744	6.677064	5.901737	6.68214	5.874043	7.163223	5.995474	5.838279	6.063283	6.377228	5.467204	7.864505	7.455379	5.907611	6.595521	7.154036	5.354192	5.858012	5.688912	5.930187	5.348236	5.648407	6.436803	6.930546	6.238615	5.729718	6.055236	6.257213	4.591774	5.414795	6.889369	6.888937	5.99238	6.531565	6.421633	6.541325	6.103765	7.059729	6.739158	7.041985	6.366107	6.575617	5.676575	6.85607	6.57219	6.239373	6.346929
AGPAT5	6.898293	6.843285	7.01201	7.411956	8.330349	8.106819	8.154766	7.542507	8.120628	8.272732	8.246525	7.433461	7.31315	7.430727	8.05689	7.496024	7.743812	7.968336	7.736469	8.18753	7.77488	7.898406	7.667146	8.000106	8.188749	7.949891	7.911852	7.99557	8.139903	8.259943	8.059241	8.449758	8.382103	8.218824	8.169621	8.007162	8.225685	8.249542	8.385584	8.272904	8.345819	8.103586	7.856533	8.209752	8.195193	7.883348	8.01485	7.892763	8.154161
AGPS	6.759606	7.49494	7.503806	6.761614	7.308674	7.14761	7.565939	6.885214	7.15869	7.196581	7.077237	6.40503	6.418259	6.582634	6.614875	6.244314	6.636902	6.687981	6.610265	6.577529	6.197872	7.102494	6.946052	7.263897	7.185026	6.936676	7.241396	6.8392	7.354836	7.190647	7.014177	7.07944	6.702839	7.093558	7.105894	7.359139	7.068051	7.027932	6.972825	6.976675	7.025982	7.10162	6.995069	6.928112	7.646384	7.240003	7.115528	7.078339	6.982455
AGR2	5.033414	5.275164	4.575513	5.029339	5.717275	4.907058	5.840875	4.889764	5.11216	5.382701	5.214029	5.323135	4.510237	4.787829	4.830481	4.906862	5.017853	4.856232	4.739531	4.620389	5.926889	4.91716	5.064265	4.962679	5.35574	5.587486	4.167358	5.514179	5.307715	4.887083	4.055833	5.427054	5.212275	4.779536	5.016872	5.103921	4.807935	4.567002	5.197977	4.775188	4.682472	4.897021	4.487407	5.423784	5.335395	5.132745	4.999436	5.444239	4.538952
AGR3	5.643477	4.219151	5.487493	4.906056	6.310328	5.283073	4.858681	5.563685	4.195556	5.284079	5.085749	5.00293	4.922293	5.288375	4.995102	5.359299	4.587805	5.003935	5.088891	6.06163	6.063172	5.636564	6.548079	5.751697	5.336778	3.9174	5.59456	4.930783	6.388131	5.002712	4.645554	4.877055	5.971292	4.166349	5.038146	4.869708	5.238613	6.391136	5.173047	5.014447	5.289358	4.608338	5.298716	5.488053	5.110533	4.741571	4.034179	4.606807	4.677034
AGRN	6.762068	7.702719	6.855344	6.428158	6.388874	6.542003	6.305903	6.484994	6.273644	6.345611	6.490114	7.695494	8.076499	7.974507	7.564115	7.671826	7.864613	7.653026	7.452738	7.704369	7.846716	6.409543	7.407339	6.316301	6.202207	6.465225	6.670195	6.600185	6.572619	6.438463	7.741252	7.242422	6.575188	7.51613	7.114663	7.332997	7.738976	7.519166	7.245607	7.199724	7.19955	7.435388	6.900466	6.049836	7.326991	7.094246	6.352558	6.865258	6.848251
AGRP	7.465968	6.053513	6.579028	6.242668	5.228329	5.929316	5.531185	5.882547	5.793979	5.548324	5.799474	4.849894	5.027192	4.488406	5.172016	5.232035	5.282994	5.299628	4.900931	4.902277	4.61345	5.378346	5.070051	5.537917	5.722087	5.419963	5.301167	5.592785	5.802894	5.362075	4.984472	5.558008	5.786462	5.37637	5.402648	5.830502	5.299654	6.07741	6.483458	5.584291	5.236048	5.110213	5.467241	5.594329	5.611561	5.594786	5.246096	5.210161	5.28631
AGTPBP1	9.084354	7.338966	7.59899	7.833716	8.287793	7.876317	7.781406	8.12966	8.44716	8.158638	8.050964	7.474495	7.284315	7.714565	8.04862	7.666298	8.812945	8.441366	7.711671	9.513669	8.064249	7.972786	7.612246	7.722099	8.151208	7.877623	7.750618	8.164411	7.786835	8.157381	7.569949	8.033321	7.327826	7.823216	8.379768	7.291223	7.26824	7.914038	7.656859	7.994388	9.643429	8.206084	8.409732	8.408275	8.186163	8.252528	8.012258	8.410234	9.968434
AGTR1	4.758143	4.825944	5.374302	5.389914	6.085377	5.554057	5.354021	5.463368	5.700619	5.57529	5.801062	4.69575	5.163984	5.422791	5.700454	5.391835	6.020787	5.466147	5.496332	5.650626	6.118837	5.828286	5.846308	5.085121	5.574542	5.944105	5.073225	5.792866	6.156816	5.620071	5.299005	5.564276	5.590233	5.53502	5.330961	5.212379	5.666356	5.605317	6.128828	4.971216	5.730599	5.293659	5.757257	5.600515	5.317184	5.842159	6.210643	5.647862	5.368854
AGTR2	5.348042	5.424871	5.114114	5.28529	5.244449	4.644125	4.816575	5.052193	5.086025	5.187524	5.032119	4.997972	5.055785	4.803984	4.866363	4.941348	4.838513	4.868615	4.819074	4.510576	4.397652	5.20778	6.840049	5.019882	4.925881	4.921643	5.549131	5.214897	4.993002	4.972096	5.489955	4.926147	6.062475	5.187209	5.021537	4.942822	5.852043	4.871028	5.582286	5.352492	5.155444	5.203826	4.812499	5.147337	6.407511	5.369356	5.140593	5.092873	5.101176
AGTRAP	6.509409	6.041979	6.298912	6.130258	6.040009	6.239381	6.320847	6.271575	6.058075	6.199901	6.240942	6.285846	6.308208	6.873008	6.490804	6.510991	6.647085	6.54407	6.472591	5.979929	5.915534	6.641913	6.939976	6.400713	6.410271	6.190759	6.168972	6.151965	6.320744	6.215731	7.522331	6.301025	6.940924	6.300078	6.200065	6.518638	6.184985	6.727186	6.323675	6.411756	6.373226	6.580115	6.155884	5.630624	6.729978	6.506569	6.139051	6.174669	6.226176
AGXT	5.375222	4.937762	5.181347	5.273057	5.065666	5.527274	5.324318	5.061501	5.367924	4.789177	5.468631	5.306257	4.930473	5.22341	4.877746	5.260246	5.246124	5.332088	4.896382	4.634449	5.013536	4.790945	6.128193	5.561218	4.900058	5.434555	5.620334	4.583429	4.295749	4.788021	5.705499	5.350507	5.434354	5.87224	4.642126	4.573843	5.290025	4.880174	5.192545	5.607848	4.970496	4.964773	4.704027	5.401558	4.707796	5.227272	4.7255	5.392042	5.262751
AHCTF1	8.35646	6.785358	8.242703	8.22096	8.16388	9.144843	8.42643	8.379209	8.715563	8.557139	8.169847	8.48788	8.555767	8.395092	8.394501	8.573134	8.485345	8.639145	8.539302	8.526033	8.572334	8.48225	7.662159	8.780148	8.302403	8.044399	7.973893	7.90216	8.356203	8.058041	8.240968	8.415381	8.237921	8.114745	8.86078	8.046683	7.975934	8.313836	8.725601	8.075365	8.12851	8.279666	8.090588	8.787139	7.149086	7.973472	8.285609	8.168823	8.449755
AHCY	7.047059	6.519145	7.384793	8.31691	8.727762	7.722508	8.496332	7.628288	8.519893	8.843596	8.480748	8.249739	7.601175	7.277502	8.28895	8.195078	7.87422	8.168679	8.740496	8.858038	7.577235	8.851632	8.106074	9.032399	9.219651	8.734077	8.28803	8.890425	8.496332	8.953545	8.474503	8.570717	7.677618	7.709327	8.412562	8.009376	7.199095	7.775926	8.209963	7.988702	8.371267	7.801359	8.62582	8.153156	7.664129	8.26644	8.668079	8.83319	8.778363
AHCYL1	11.059324	10.546768	10.864651	10.546768	10.575894	11.812692	11.469769	10.684612	10.433925	10.999029	10.746485	10.031102	10.77427	11.265006	11.197843	11.56785	11.584229	11.819635	11.241365	10.183154	10.53104	11.455047	12.033213	10.461163	10.838462	11.205484	10.282629	10.732286	11.303303	11.097313	12.603133	11.22847	11.889946	11.737267	10.951914	11.55161	10.590323	11.976079	11.645396	11.393105	11.435113	11.769243	10.916172	10.777769	12.282412	11.657498	11.030886	11.030886	11.067048
AHCYL2	7.729244	8.405698	8.160171	8.013554	8.040451	8.322435	8.228758	7.706789	7.716568	7.943576	7.882076	8.790798	8.950616	8.84737	8.94429	8.795992	8.685613	8.472516	8.822699	8.094578	8.268441	8.378618	8.966347	8.251241	8.19368	8.079707	8.348075	7.821834	8.385433	8.208415	8.631167	8.786939	9.069795	8.788097	8.274189	8.41443	9.541479	9.013977	8.759464	8.376348	8.118587	8.343099	8.247361	7.614815	9.43703	8.54888	8.286598	8.039801	8.207415
AHI1	9.56321	8.017492	9.037404	9.636205	9.426668	9.134956	9.078498	9.655583	9.628306	9.648584	8.985567	8.674285	8.692437	8.301958	8.993961	8.984556	8.5141	8.55196	9.036321	9.062293	9.448761	9.207846	7.312226	8.891033	8.976614	9.053662	8.543482	9.068578	9.337655	9.159865	7.376505	8.986155	7.942423	8.516002	9.236892	8.32489	8.105851	8.471734	8.812434	8.790555	8.800316	8.8858	8.776522	9.189908	7.438318	8.813214	9.220828	9.375783	9.329005
AHNAK	6.888699	7.308709	6.543947	6.680223	6.148917	7.056498	6.580363	6.943469	6.328959	6.330321	6.655245	6.867034	6.514862	7.372897	6.853078	7.272932	7.414748	6.866537	6.761777	5.874304	6.197794	6.743176	8.083	6.76386	6.74013	6.874415	6.224351	6.031639	7.364759	6.536601	8.402616	6.775365	7.269738	7.111775	6.833503	6.532073	8.670656	7.756615	7.807731	6.475329	7.324203	8.282761	6.354734	6.494805	7.402641	6.777693	6.463301	6.172634	6.418299
AHNAK2	8.223795	6.361506	7.383375	8.272683	7.590481	7.542993	7.443287	7.662072	7.527321	6.998818	7.715773	6.548508	5.94469	5.767579	7.471883	6.942081	6.97982	6.963901	6.545804	7.073022	7.335027	7.295745	5.879343	6.772673	7.377021	7.802762	7.454993	8.432873	7.157408	7.504041	6.660396	7.318851	6.577538	7.849477	7.373361	6.959679	6.639371	6.762568	7.066745	7.703033	7.42745	6.896262	7.675846	6.667793	6.104057	7.086182	7.263605	7.458292	7.149096
AHR	8.636705	9.088496	8.491769	7.587937	7.262006	8.135092	7.46189	7.729996	7.365033	6.87378	7.047055	7.795293	7.718367	7.890481	7.053472	7.47861	7.153718	7.332865	7.057148	7.074872	6.701403	7.364072	8.646401	7.289062	7.58591	7.949875	7.830455	7.103618	7.181522	7.368378	7.636354	7.065147	9.119151	7.446402	6.735394	7.825331	7.899632	7.703183	7.377937	7.110339	7.008664	7.639008	7.763713	8.064043	8.088475	7.947204	7.915056	7.404399	6.947731
AHRR	5.849662	6.435176	6.959126	6.320503	6.088594	6.214287	6.487649	6.136193	5.997837	6.043781	5.449528	6.34682	5.909885	6.737721	6.485661	6.337133	5.600387	6.637246	7.508292	7.192377	6.637973	5.932397	6.66647	6.309242	5.560719	7.258412	7.040882	6.174478	6.443592	6.349817	5.301343	6.412734	6.479758	6.804796	6.034669	6.462906	6.988056	6.420302	6.637479	6.694543	6.34125	6.805371	6.869902	7.361177	6.863071	6.657691	6.206607	6.993445	7.252973
AHSA1	8.635926	10.396825	10.912536	9.073146	9.275003	8.692949	10.113025	9.052925	9.268552	9.195111	9.122088	10.164274	10.299287	9.717455	8.690182	8.89395	9.227067	9.474295	9.483844	9.527547	9.334834	9.45088	8.688049	10.54566	9.809991	9.406864	10.348917	9.752912	9.394325	9.244253	8.95517	9.169559	9.061504	8.981307	9.086767	11.007097	9.824167	8.374286	9.425783	10.277804	9.071953	8.860797	9.264334	9.151496	10.218661	8.956103	9.167169	9.522382	8.799365
AHSG	5.167533	5.883327	5.232586	5.261049	5.632368	5.173519	4.891313	5.279949	5.470823	5.407279	5.72099	5.428997	4.617386	5.422394	5.067648	5.29443	5.352363	5.79809	5.377016	5.270019	5.29503	5.245842	5.088065	5.6087	5.150759	5.570116	5.44948	5.275913	5.596686	4.986013	5.706784	5.595661	4.72254	5.907162	5.248043	4.914432	5.485921	5.452749	5.434591	5.486572	4.877207	4.787535	5.577703	6.279132	5.202648	4.94617	5.567657	5.038877	5.113318
AHSP	6.392195	8.39995	6.48196	6.156637	5.615539	5.670959	5.495886	5.731096	6.354054	6.149294	5.6544	5.968707	7.558087	5.401228	5.548154	5.592983	6.095007	5.601366	6.161809	5.723817	5.502451	5.436506	5.166526	5.683704	5.70266	6.318274	5.959433	5.908341	5.635557	5.96441	5.025887	5.236232	5.280146	5.46405	5.252879	5.317478	4.997788	4.770276	4.776788	5.094365	5.515072	5.333606	4.889575	5.532959	6.073596	5.315784	5.01617	5.446234	4.642164
AICDA	5.127999	6.236558	4.80683	5.268975	4.946534	5.090071	4.470346	4.162977	4.620166	5.013947	4.734909	4.667095	3.56548	4.353302	4.951215	4.553743	4.944351	4.725688	4.538725	4.335315	5.732503	5.282964	6.763673	5.027363	4.510898	5.069328	4.776882	4.379417	4.406208	4.899495	3.800236	4.787752	4.044967	4.496768	3.647722	4.798426	5.462654	4.771164	5.397495	5.086623	4.725861	4.360119	4.94933	6.968992	5.356645	4.944107	4.37055	4.796298	4.725861
AIDA	10.285982	10.729271	10.285982	10.06215	9.877758	9.916289	10.379308	10.203777	9.612892	9.77156	9.954622	10.313448	10.922857	10.20747	9.89529	10.161202	9.954622	9.951289	10.474722	9.362584	9.811147	10.095739	10.788733	10.355624	9.785349	10.065636	10.278452	10.017749	10.371299	10.106303	10.832489	9.790533	10.825816	10.281095	9.77156	10.276042	10.501944	9.901585	10.084027	9.959029	9.981755	9.99029	9.845349	9.743116	10.71994	10.117524	10.126962	9.782009	9.667183
AIF1	5.689091	5.842527	5.552041	5.733904	6.252762	6.634332	6.545438	5.767379	5.819352	5.682988	5.975874	7.528816	7.208739	6.810956	7.31049	6.789892	6.663033	6.639602	6.83469	6.475417	6.37589	7.127958	6.915237	6.184786	5.817232	6.794052	6.539063	5.520374	7.631385	7.495344	8.976715	6.844493	6.719569	7.181113	6.509196	7.723566	7.036068	7.563516	6.320913	6.595487	6.218213	8.028692	7.046319	5.849889	8.023155	7.619688	6.318086	6.941689	6.477429
AIF1L	9.744457	10.199355	10.238067	8.803489	8.160934	10.078734	8.318816	10.125181	8.69611	8.284348	8.909723	8.417042	9.012629	10.686146	9.86115	8.664049	9.872061	9.750982	8.7478	8.563065	8.243757	8.599888	11.094868	8.417042	9.409241	8.775852	10.191135	9.853669	8.468381	9.178209	10.896166	8.568142	9.724135	9.454178	8.533345	8.738152	9.063447	10.328809	8.962872	8.882621	9.331562	10.393055	8.650704	8.159473	9.740868	9.77682	8.687893	8.411759	8.560149
AIFM2	7.103752	5.863363	6.62572	6.470481	6.017034	6.099034	6.467745	6.593978	6.417213	6.288066	5.801859	6.042738	5.741666	6.002869	6.168657	5.928393	5.688481	5.798514	5.73942	5.618403	5.591138	6.265132	6.114412	6.54111	6.351299	6.627778	6.148153	6.204438	6.118231	6.763472	6.112185	6.15369	6.112627	6.576874	5.837765	6.056594	5.823584	6.005827	6.417327	5.954313	6.215488	6.321835	6.445978	5.751249	6.312725	6.250165	6.651217	6.471866	6.08706
AIFM3	7.098554	8.231125	7.282324	6.907126	6.519172	7.05168	6.588757	6.441372	6.281086	6.578585	6.669298	6.665382	7.039636	7.200273	7.478241	7.263262	7.143411	7.020538	6.78743	6.553538	6.668798	6.770131	8.791336	6.779265	7.020369	7.050842	7.28481	7.43598	6.860997	7.004197	8.099359	7.411049	8.2388	7.802055	7.195486	8.058566	9.167879	8.656486	8.585656	7.690698	7.518575	7.052355	6.877305	6.459689	8.640495	7.0337	7.11632	6.83542	7.123563
AIG1	7.911259	7.408316	7.831426	8.288088	8.420264	8.252768	8.355338	8.205047	8.314925	8.346059	8.421032	7.920942	7.906996	8.084935	8.52586	8.430871	8.518818	8.347074	8.415751	8.402329	8.720187	8.200577	7.927635	8.242772	8.35017	8.454764	8.191916	8.538464	8.41091	8.592	7.976922	8.597915	8.137219	8.632144	8.497043	8.092453	8.048864	8.47013	8.185661	8.662437	8.446186	8.388071	8.257602	8.231231	8.308003	8.369451	8.419904	8.385439	8.594261
AIM1	5.904335	6.91406	5.506898	5.18846	5.178625	5.61487	5.598896	5.560648	5.491119	5.66456	5.782429	5.182344	5.1355	4.57798	4.860258	4.812885	4.934155	5.004254	4.667614	4.33244	4.199013	5.172911	6.466634	5.1069	5.596018	5.898055	5.345385	5.61516	5.299886	5.463707	5.357743	4.672594	6.348929	4.308849	5.122655	5.128543	6.100633	5.131636	4.612055	5.475439	5.402523	4.862113	5.338554	5.445541	5.906185	5.400598	4.979893	5.169449	5.18326
AIM1L	5.297715	5.624526	5.897837	6.112212	5.784766	5.58844	5.777436	5.774769	5.775566	5.559097	5.489466	5.494203	5.613993	5.44969	6.151702	5.638537	5.717753	5.550845	5.685107	5.713764	6.094125	5.715746	5.654717	5.873717	5.384685	6.05152	5.831884	5.970995	6.404096	5.659952	5.025352	5.370026	6.218739	5.60634	5.44812	6.187913	5.600755	5.895219	5.670535	5.809771	5.736326	5.209387	5.987897	5.3656	6.07807	5.703206	5.594037	5.453579	5.803613
AIM2	6.428183	5.794099	5.763506	5.496348	6.152578	5.724021	5.775705	5.766568	5.6043	5.786871	5.454562	5.18686	5.267428	5.108526	4.94455	5.453306	4.92923	5.317986	4.925635	4.686213	4.540098	5.90855	6.157745	5.592949	5.478498	5.623411	5.768907	5.271937	5.689709	5.529393	5.506763	5.348878	5.513615	5.664114	5.294491	5.696132	4.882539	5.556521	5.29733	5.810866	5.391468	5.445752	5.792587	5.672941	6.119451	5.418972	5.846386	5.330027	5.226698
AIMP1	6.643074	6.453088	6.343074	6.446224	6.527231	6.550038	6.420634	6.623138	6.736671	6.521884	6.611277	6.266841	6.468267	6.636955	6.377615	6.487898	6.483205	6.601668	6.819567	6.562759	6.368672	6.357022	6.431512	6.822562	7.079773	6.187485	6.635092	6.492648	6.304675	6.457962	6.303925	6.681926	6.338576	6.396861	6.507126	6.421037	6.713397	6.549547	6.636892	6.641217	6.705002	6.663302	6.468635	6.359494	6.436941	6.723515	6.781129	6.764663	6.927954
AIMP2	8.08271	7.654194	8.548796	8.485	8.696241	8.650955	8.592289	8.297615	9.015547	8.68712	8.774407	7.856892	7.730896	8.061608	8.268505	8.137089	8.42228	8.474961	8.192359	8.614545	8.19061	8.468655	8.016698	8.210595	8.173429	8.315582	7.872972	8.590798	8.321779	8.700211	9.002483	8.388422	9.19948	8.313482	8.021935	8.425302	7.929516	8.140031	8.242896	8.064455	8.213867	8.277416	8.188369	8.613492	8.186925	8.244221	8.31687	8.25364	8.159369
AIP	8.519449	8.867011	8.170592	7.942473	7.316595	7.609137	7.611385	7.99512	7.178558	7.147331	7.391143	8.740589	8.725035	8.74031	8.179373	8.432069	8.362933	8.269444	8.447345	8.29818	8.551477	7.654033	8.297241	7.806956	7.863843	7.760748	8.168024	7.944407	7.862441	7.631198	8.53233	7.919478	8.617531	7.872888	7.752584	8.34614	8.205119	8.196691	8.116711	7.730493	7.728733	8.096721	7.675473	7.109374	8.236747	7.874219	7.694331	7.690638	7.484919
AIPL1	5.408462	7.583789	5.865024	5.134472	5.3445	5.655767	5.577915	5.429062	5.450639	5.440076	5.479473	5.555117	5.475499	5.888022	5.387629	5.316809	5.181991	5.059054	4.67765	5.217839	5.277662	5.562537	6.152444	5.218635	5.606333	5.455021	5.436231	5.746952	5.169557	5.283005	5.027761	5.126627	5.331823	5.124029	5.73793	4.771027	6.036001	5.199699	4.892675	5.779492	5.349288	5.282451	5.130012	5.326819	5.566312	5.519304	5.465437	5.19304	5.4773
AIRE	7.822624	8.61052	7.736086	7.332644	6.586729	7.388795	6.253633	6.730294	6.215077	5.726402	6.202606	7.713099	7.872286	8.059328	6.91944	7.230884	6.864536	7.080006	7.164157	6.670743	6.61693	6.794346	8.459706	6.586641	6.731069	7.424686	6.946154	6.578394	6.718822	6.449199	7.668887	6.800367	8.709689	7.237786	5.984744	7.005652	7.553862	7.064331	6.977705	6.282524	7.14683	7.069796	6.874883	7.959072	8.204608	7.147741	7.044139	6.908991	6.649597
AJAP1	7.888741	8.59804	8.505387	7.878162	7.495416	7.935631	7.63862	7.644922	7.506549	7.624645	7.179138	7.244733	7.225606	6.517892	6.558577	6.761597	6.493633	6.458573	6.432953	7.189627	6.676822	7.468513	6.765724	7.854219	7.310958	7.551583	8.003125	7.276192	7.323541	6.925696	6.170722	7.005784	7.149457	6.922693	6.818791	7.24168	7.044187	7.070055	7.011715	6.701822	6.69064	6.410312	7.357793	7.611228	6.922722	6.872532	7.782637	6.932331	7.282712
AJUBA	6.497194	5.777057	6.315654	6.391345	6.207418	5.561016	6.129041	6.36846	6.352753	6.132128	6.05705	5.616953	5.303909	4.943127	5.31375	5.395923	4.880783	5.176953	5.073825	5.57136	5.663898	5.94142	4.772485	6.411015	5.837838	5.885166	6.216476	5.996969	5.960126	5.814883	4.330733	6.068626	5.394144	5.627693	6.113017	5.785362	5.319065	5.304988	5.720583	5.623025	5.550096	5.289492	5.920415	5.974639	4.665125	5.479976	5.893171	5.945246	5.96814
AK1	8.508359	8.964385	8.711349	7.734392	7.265857	7.636606	7.853156	7.908403	7.320143	7.547305	7.322967	7.577061	7.11448	7.64748	7.042521	7.849699	7.335913	7.210282	7.286464	6.567851	6.966016	7.861572	8.125186	7.758895	7.573237	7.517752	7.785104	7.576546	7.734552	7.445907	7.407885	7.005591	8.289953	7.582541	6.84747	7.555252	7.178873	7.342101	7.291753	7.103638	7.254304	7.129578	7.651125	7.214177	8.427756	7.615705	7.502377	7.335035	7.209728
AK2	7.097455	7.1607	7.265284	6.742471	6.848521	7.13703	6.96928	6.982299	6.851568	6.712741	6.878766	7.113562	6.981064	7.323632	6.958315	7.050273	7.025991	7.130102	6.794362	6.175106	6.479003	7.231011	7.47817	6.957716	6.906902	6.947777	7.219354	7.031782	7.100274	6.879876	7.7594	6.839944	7.200521	7.134307	6.752411	7.521129	7.259762	7.139192	7.195359	7.050349	6.874033	7.132281	6.863194	6.873373	7.492121	7.311591	6.838615	6.96202	6.862974
AK3	9.642596	9.35442	9.287752	9.570023	9.148661	9.651442	9.374072	9.701565	8.606445	8.693238	9.378153	9.98721	10.156676	10.236174	9.985311	9.739144	9.967143	9.609488	9.463133	9.534174	9.949668	8.70458	10.479325	8.795302	9.053174	9.669513	9.214823	9.417538	9.783591	9.845954	10.774975	9.401076	9.287752	9.816691	9.375405	9.700837	10.422628	10.474875	9.935806	9.826073	9.806345	10.402115	9.143044	9.383648	10.306066	9.430324	9.214185	9.642596	9.300829
AK5	9.917067	7.949451	9.494197	10.188932	10.128992	9.281495	9.967977	10.122452	10.191121	10.125919	9.801487	9.644771	8.815273	8.939333	9.455594	9.207255	9.068471	9.136037	9.355195	10.406806	10.048854	9.70718	7.129323	9.883107	9.791915	9.723144	9.821246	9.767528	9.687102	9.538346	6.971214	10.084293	8.291233	9.41851	10.350988	8.991411	8.131967	8.676907	9.088868	9.657323	9.74435	9.347195	10.358187	9.796901	7.54051	9.733629	9.71745	10.061588	9.983048
AK6	6.719681	6.52146	6.694595	6.799436	8.060444	7.070064	7.665346	7.037757	7.738288	7.827926	7.781442	6.843404	6.716223	6.788723	7.077443	6.89739	6.964626	6.949294	7.172409	7.189186	6.828279	7.434214	6.841147	7.49814	7.513314	7.210897	7.333625	7.613242	7.219516	7.403027	6.579546	7.345129	7.435894	7.364161	7.88263	6.970353	6.888335	6.939315	7.493849	7.255044	7.549403	7.267076	7.657659	7.993304	6.981733	7.657373	7.848787	7.880299	7.972132
AKAP1	7.45139	6.743318	7.503038	7.737669	7.677618	7.248916	7.558634	7.52645	7.660197	7.61053	7.754384	7.475906	7.545629	7.516811	7.763916	7.690214	7.649933	7.897108	7.804801	7.060784	6.885397	7.496977	7.472501	7.396202	7.34759	7.315673	7.338401	7.526613	7.304713	7.253109	7.41811	7.622922	7.845879	7.458651	7.675847	7.516046	6.849619	7.626922	8.011989	7.410644	7.538761	7.612219	7.790075	8.022034	7.996986	7.699594	7.854567	7.918176	8.264501
AKAP10	6.507344	6.386263	7.182432	7.445477	7.72932	7.317241	7.680445	7.6554	7.195484	7.529854	7.309513	6.735343	6.468118	7.212265	6.988931	6.667364	6.897464	6.902095	6.906454	7.389487	6.904812	7.648981	6.732634	7.481746	7.283609	7.386134	7.34898	7.253713	7.863499	7.352132	7.156191	7.19562	6.844032	7.485238	7.614367	7.55728	7.596524	7.1845	7.87963	7.631031	7.169328	7.758648	7.392917	7.462693	7.19237	7.184258	7.383427	7.722241	7.347327
AKAP11	8.444483	7.297649	8.123068	9.211951	9.468988	8.615922	9.181441	9.01263	9.406498	9.634802	9.264968	8.811712	8.799526	8.438918	8.72218	8.851217	8.563913	8.730126	9.077737	9.626968	9.424061	8.966095	8.097259	9.199122	9.251838	8.920945	8.848581	9.078515	9.051397	9.016372	8.158916	9.441595	8.274354	8.664467	9.288415	8.736833	8.371679	8.506543	8.819469	9.02876	9.203471	8.665239	9.720696	9.574276	8.344283	9.311095	9.203636	9.518873	9.532718
AKAP12	7.321084	7.229821	7.197162	7.521423	8.260305	8.314773	8.014089	7.668971	7.985283	8.109912	8.160401	7.794991	7.319493	6.74313	7.591342	7.570336	7.3423	7.679498	7.766449	7.874484	7.673254	8.161352	8.16794	8.193163	7.872181	7.904001	8.07099	8.216778	8.208452	8.012357	7.920495	8.820487	8.046315	8.06799	8.390463	8.563617	8.249734	7.875381	8.677538	8.473596	8.400403	7.846443	8.204261	8.885579	8.262999	7.810095	7.981994	8.267047	8.764167
AKAP13	7.675675	6.516139	7.432015	7.469222	7.354024	8.405161	7.797283	7.552517	7.041279	6.891411	7.842785	8.200381	7.475649	6.686704	6.36316	7.995092	6.846323	7.417388	6.768143	6.135165	7.243895	7.238571	7.626168	8.41567	7.46848	8.437056	8.057812	7.472616	7.318883	7.613668	7.546189	7.187696	7.206767	6.930606	7.621918	8.563681	6.428622	7.397542	7.339175	7.342523	6.510024	7.078871	7.968119	9.086202	7.679728	7.44684	7.808214	8.265261	7.445434
AKAP14	4.522867	5.038535	4.911277	5.0976	5.914829	4.840125	4.843774	5.26562	4.965314	5.040603	6.348914	5.140929	5.013911	4.564405	5.07697	4.847509	5.021113	4.554233	4.665247	5.361176	5.540813	5.307407	5.015568	4.985724	4.844808	5.221735	5.828917	5.740468	4.859338	4.895522	4.845163	4.504526	4.879901	4.736534	5.694199	4.977937	4.926553	5.036389	5.910662	5.137088	5.631916	4.633718	5.926848	5.009448	5.333592	5.086049	5.676787	5.312895	5.282247
AKAP17A	7.276997	6.866158	7.41756	7.838177	7.998619	8.010319	7.654142	8.30922	8.194567	8.023931	7.756033	7.914357	7.464985	8.110828	7.725553	7.671588	8.015879	7.93178	7.794193	7.558247	7.622371	7.994852	7.468729	7.432191	7.607209	7.835736	7.89299	7.308183	7.936949	7.869168	7.657644	7.620208	7.280683	7.707378	7.80149	7.477817	8.006336	7.673638	7.939858	7.397871	7.954932	8.214553	7.957385	7.87328	7.359537	8.78199	7.906395	7.821751	7.643491
AKAP3	4.521791	5.520021	5.179764	4.994785	4.845289	5.295306	5.103393	5.304012	4.886184	6.074805	4.046325	4.931871	4.480477	4.889977	5.005029	4.649132	3.90014	3.681675	4.823166	4.916924	5.087987	4.800117	5.117495	5.404366	4.751982	5.122592	5.431836	6.157384	4.609654	5.305687	4.180495	4.986337	4.993367	4.602946	3.973514	4.471457	5.471265	5.09116	4.547989	4.876238	5.142219	4.589553	4.075004	5.39727	4.94578	4.390045	4.554359	3.883533	4.818205
AKAP4	6.337106	9.345708	6.087553	5.639926	4.94532	5.292734	5.202102	5.362374	5.00234	5.176813	4.972768	7.734083	8.682538	7.947959	6.206278	7.239878	7.629001	7.28932	6.294759	7.708048	8.318845	4.92769	6.313734	5.050658	4.665651	4.834899	5.235116	4.630202	4.651571	4.705551	6.595636	4.802369	5.115611	5.102587	4.612464	4.804776	5.829003	4.646703	5.055822	4.809288	5.143415	5.120607	5.117138	5.181157	6.447144	5.039536	4.781854	4.803122	4.936532
AKAP5	6.572342	6.37456	6.787288	6.83688	6.844988	6.524568	6.751947	6.62009	6.957537	7.266127	7.293435	6.129969	5.996412	6.233703	5.83288	6.438758	6.080652	6.553774	5.955004	6.421697	6.674952	6.489398	6.110852	6.615641	6.790229	6.954069	6.340782	6.225368	6.414699	6.660997	6.169231	6.208109	6.754929	6.124773	6.328588	6.238302	5.977048	5.484027	6.39393	6.512566	6.092092	6.04821	7.285326	9.382891	6.256987	6.520702	7.912514	6.037058	6.187107
AKAP6	7.443112	6.084397	6.907174	7.545999	7.96015	7.160958	7.720619	7.401789	7.894263	7.830158	7.680669	7.173563	6.704113	6.534508	7.492875	7.285326	6.920668	7.028247	7.385415	7.626201	7.495904	7.529272	5.981293	7.896581	7.816449	7.618631	7.744332	8.253681	7.707386	7.762479	6.147809	7.540543	7.201771	7.46769	7.767041	7.100167	6.869749	6.819978	7.042158	8.235483	7.528814	7.145248	7.649483	7.733269	6.444737	7.322438	7.715509	7.734649	7.702508
AKAP7	7.348109	7.803368	7.277243	7.594184	7.809394	7.431184	7.843837	7.296428	7.624073	7.95558	7.523392	7.224799	7.4863	6.800428	7.284083	7.159829	6.820992	6.867126	7.346258	6.798425	6.47827	7.532575	8.111422	7.937835	7.897967	7.547128	7.861508	7.819082	7.6346	7.469942	7.202818	7.095393	8.723082	7.289484	6.9603	7.085893	7.426621	7.505318	7.164524	7.216448	7.314984	7.127222	7.062664	7.371614	7.999036	7.502861	7.536736	7.086813	7.300049
AKAP8	7.758559	6.929141	7.309265	7.721582	7.646255	7.657571	7.728592	7.883995	8.367794	8.102352	7.470868	7.219295	6.986527	6.687094	6.683261	7.218588	7.06111	7.079177	7.173919	6.78838	6.640256	7.582519	7.117376	7.291321	7.883403	7.293925	7.591774	7.13833	7.499823	7.590859	7.371472	7.673295	7.408222	7.031653	7.926727	7.202305	7.984659	7.103137	7.911737	7.397098	7.708828	7.511873	7.149895	8.388396	6.896232	7.168425	7.521374	7.541116	7.912168
AKAP8L	7.298354	6.844315	7.442404	6.983994	6.318085	6.71509	6.758058	7.139461	6.557256	6.343277	6.398794	6.649635	6.270592	6.517796	6.333697	6.568373	6.394973	6.376742	6.407483	6.193419	6.286338	6.70959	6.341662	6.932851	6.626964	6.781204	7.053536	6.743201	6.78902	6.601012	6.686815	6.548656	6.75899	6.814168	6.633671	6.915921	7.097968	6.802932	7.006921	6.902538	6.589334	6.81711	6.412835	6.244165	6.445364	6.600236	6.77049	6.794554	6.676941
AKIP1	7.372791	7.158114	7.231311	7.080955	6.787567	6.867124	6.770605	7.266767	7.107968	6.933842	7.151878	6.91828	6.843096	6.621824	6.868261	6.920106	7.002281	6.377649	6.913539	6.65656	6.444492	6.953169	7.471022	6.749703	6.672588	6.790531	6.967636	7.221249	6.929136	7.09302	7.288528	6.631196	7.202705	6.79701	6.637498	6.951277	6.851149	7.231796	6.775306	6.569024	6.717935	6.933082	6.803062	7.076065	6.895956	6.997671	6.637864	6.839878	6.882775
AKIRIN1	7.573063	7.910882	7.517436	7.221065	6.950517	7.479925	7.070053	7.237798	7.007577	6.961385	7.025303	6.709953	6.356958	6.829911	6.52064	6.59789	6.574679	6.439059	6.253446	7.052889	6.358587	7.197914	7.655604	7.350852	7.459887	7.266168	7.013401	7.064551	6.986687	7.334713	7.553034	7.019983	7.84767	6.91504	7.006285	7.575083	7.168267	6.885648	7.297294	7.052673	6.847631	6.579453	7.251739	7.65584	7.365123	6.749188	7.463991	6.94213	6.880029
AKIRIN2	7.082816	7.151974	7.651758	8.048105	8.627037	7.624562	8.252473	8.135406	8.397751	8.530964	8.666947	8.269648	7.944496	7.573681	8.3278	7.826279	8.012491	8.103862	8.389227	8.789363	8.653423	8.245689	7.168596	8.508496	8.517881	8.127811	8.350065	8.173682	8.323378	8.620422	7.77865	8.702505	7.90468	8.070974	8.655617	8.623762	7.962687	7.877765	8.591316	8.882643	8.608122	8.128056	8.512658	8.648976	7.894168	8.292596	8.350653	8.541249	8.654796
AKNA	5.757732	6.143319	6.509719	5.692707	5.048173	5.961367	5.612743	5.669267	5.093826	5.427796	5.461622	4.904923	5.898827	5.238821	5.374995	5.532175	5.039882	5.20951	5.311237	4.691145	5.359436	5.861269	7.338935	5.513993	5.143809	5.769724	5.858567	5.428077	6.041463	5.916212	8.920096	5.989364	6.214872	5.890451	5.848605	7.050683	6.868521	6.303217	6.120435	6.107267	5.6697	6.551206	5.641916	5.045727	6.538287	6.135215	5.178379	5.732905	6.015806
AKNAD1	5.527748	5.331172	5.356541	5.115368	4.940575	5.115994	5.123905	5.022238	5.372387	5.20653	5.05779	5.041885	5.061034	5.795018	5.135827	4.994919	4.90856	5.086423	4.823731	4.674272	4.642922	4.995789	4.922291	5.257117	4.936079	4.709438	5.613394	5.140698	4.89291	4.914888	4.758843	4.939265	5.417824	5.069052	4.946199	4.806263	5.26644	5.148189	4.807416	4.801792	5.182842	5.093151	5.193293	5.148213	5.273818	4.985181	4.833372	5.285667	4.986461
AKR1A1	7.589396	6.359447	7.082066	8.308173	8.843134	8.209495	8.193273	8.119024	8.58806	8.588946	8.396353	7.830339	7.520819	7.268045	8.223541	7.974774	7.85859	7.861352	8.053045	7.864939	7.619038	8.636984	8.523608	7.539809	8.605776	8.511101	7.844771	8.73235	8.803772	8.861422	9.167093	8.53865	7.213143	8.380027	8.313367	8.016476	8.538866	8.558899	8.12963	8.278337	8.736183	8.448365	8.840393	8.021855	8.067374	8.909065	8.627514	8.769336	8.802823
AKR1B1	8.71576	8.903783	9.021387	9.247611	9.763669	9.010322	9.275208	9.20076	9.413835	9.498138	9.437819	9.442184	8.934115	8.920803	9.467089	9.442991	9.295558	9.179606	9.55775	9.5754	9.929057	9.638403	9.493901	9.424222	9.608502	9.327464	9.223143	9.473796	9.536619	9.631441	10.144531	9.638403	9.656522	9.225526	9.883382	9.025932	9.796671	9.321103	9.697703	9.734356	9.500662	9.532862	9.536619	9.029551	9.456772	9.650722	9.445499	9.844244	9.738666
AKR1B10	3.904976	5.450031	4.97092	4.793099	5.39412	5.94177	4.823719	4.68729	4.288	4.94505	5.480012	4.583313	5.668335	5.286823	4.392025	5.518121	5.375078	4.838886	4.638172	5.377464	5.239193	4.411422	5.333366	4.971818	5.088896	3.50956	6.563452	3.731573	5.692162	5.294501	4.322494	6.465983	5.620551	5.235106	4.925523	5.035832	5.100119	4.398428	4.930673	5.366986	4.988013	5.581852	4.194654	4.874373	4.49807	5.874849	7.010408	4.918128	5.173536
AKR1C1	7.208953	6.968334	6.609197	6.591444	7.078983	6.593156	5.943381	6.365365	6.409633	6.467268	7.268283	6.526286	6.432032	6.198809	6.62652	6.451059	6.853055	6.624875	6.232696	7.072598	6.046532	6.489912	6.659706	6.917302	5.955306	6.387528	6.821715	7.191672	7.631215	7.639994	7.09079	7.435884	6.867071	6.928097	6.545945	6.627262	7.130014	7.34298	6.48777	6.37519	6.579055	6.513231	6.684577	6.346954	6.586932	6.613996	5.959076	6.23316	6.539578
AKR1C3	7.587316	9.328178	8.52187	7.493	7.480878	7.942222	8.948422	7.523897	7.204573	7.783702	8.122866	8.508004	7.987713	8.489722	8.084313	7.970125	8.524302	7.992092	7.261133	6.093281	6.666522	7.821129	9.594643	8.29674	8.184234	8.210847	8.368828	8.267511	7.426426	8.222279	9.69432	7.599984	10.38324	8.280644	6.806164	8.293554	9.293548	8.043526	7.211287	7.654898	7.210396	7.928648	7.357173	6.799664	10.000434	7.441412	7.586831	7.359897	7.035002
AKR1C4	4.480738	5.233627	4.832673	4.852275	4.680007	4.777572	6.235175	4.688769	5.132872	5.23837	5.004326	5.142069	4.377226	4.034713	4.124414	3.669347	4.097049	3.948402	3.752583	3.911465	3.945995	4.381905	5.366187	5.285048	4.988529	5.409135	5.354514	5.699543	4.833097	5.227536	5.650878	5.077936	5.633883	4.947213	4.407308	4.935211	8.655521	4.381455	4.2386	5.51758	4.161726	4.764221	5.222538	4.232215	6.543897	5.550817	5.097253	5.289277	4.121653
AKR1C6P	5.495323	5.610868	5.484847	7.24838	4.99294	5.467166	6.263689	6.127598	5.775548	5.930511	5.558216	5.455722	6.211154	5.850002	5.596051	5.884044	5.417456	5.563682	5.36806	5.121668	5.059795	5.678364	5.942137	5.847818	6.417108	5.093027	5.627857	5.945027	6.203896	5.357375	5.82722	5.069617	6.04909	6.187456	6.096851	6.014878	5.735647	5.734483	5.643838	5.412695	6.702538	6.039321	5.971824	5.719731	5.220983	6.185887	5.530385	5.880578	6.336639
AKR1D1	8.538633	8.225762	7.688034	7.02017	6.438544	7.705347	6.734459	7.182451	4.758956	4.051552	6.824795	7.902052	7.539742	6.977307	6.387191	7.067556	6.638729	6.739801	5.844608	7.390318	7.24126	5.902382	8.090058	6.977794	7.270265	6.005019	6.253661	6.303744	6.390053	7.164522	7.656803	6.425886	6.074102	6.916758	6.518945	7.689592	9.033864	8.384903	7.472694	6.693911	6.767909	6.943422	7.067582	7.37459	7.99539	6.958386	6.59912	6.851129	6.66241
AKR1E2	5.317934	5.317511	5.32894	5.632257	5.566402	5.720259	5.849265	5.479432	5.630455	5.264386	5.82355	5.904764	5.796075	6.080005	5.509383	5.71056	5.477643	5.951428	5.846921	5.683562	5.806591	5.960746	5.198395	5.493969	5.494046	5.16242	5.873644	5.903422	5.623667	5.67289	5.799958	5.676923	5.385763	5.620947	5.583838	5.336909	5.52998	6.352464	5.920881	5.381194	5.197631	4.970888	5.955741	6.109735	5.747084	5.361437	5.824945	6.162131	5.333145
AKR7A2	8.940262	9.619926	9.508175	9.016776	8.929677	9.116682	8.990859	8.619284	8.657614	8.609835	9.497288	8.635929	8.211791	9.126467	9.470272	8.994041	9.205953	9.290927	8.79154	8.634387	8.500405	9.114146	10.028115	8.858167	9.144777	9.067683	8.986724	9.028287	8.979303	9.165359	9.440957	9.128426	9.476287	9.376903	8.993236	8.568412	9.122756	9.627321	8.929677	8.936726	9.062782	9.020841	8.974351	9.226176	9.992484	9.386908	9.052549	8.85779	8.969062
AKR7A3	6.86658	6.953941	7.332294	6.759695	6.582787	6.732717	6.0872	5.789199	6.022227	6.279379	6.691438	5.819025	5.265291	6.404557	7.362488	6.63084	6.987168	6.77687	6.264026	6.354298	5.479965	7.208336	7.577483	6.266395	6.831897	6.910069	6.701159	6.867672	6.404501	7.798646	7.332043	7.068259	7.153793	7.662792	7.187423	6.129535	7.693334	7.765628	6.868596	7.081963	6.88476	5.935105	6.755477	6.311227	8.374737	7.241639	6.859575	6.199237	6.401039
AKT1	8.544736	9.037811	8.332486	7.875518	7.124226	8.432675	7.370382	7.94274	7.12594	7.295554	7.343448	8.439718	8.824041	8.833756	7.925213	8.521521	8.285417	8.319301	8.214764	7.779079	8.345694	7.433167	8.634773	7.274236	7.417085	8.112362	7.824013	7.889448	7.882972	7.519723	8.787403	8.049153	8.843404	8.426242	7.723534	8.346922	8.523739	8.623461	8.811913	7.354906	8.074716	8.903562	7.500397	6.840069	8.476415	7.831603	7.46643	7.603314	7.409901
AKT1S1	5.164581	5.485631	5.67057	5.188518	5.023268	5.635254	4.976205	5.409535	5.282931	5.402023	5.027167	6.539999	6.277211	6.400782	6.376976	6.313319	6.211058	6.605678	6.096819	6.200721	6.670807	5.64906	5.631399	5.494072	5.595734	5.936753	5.593975	5.6514	5.159291	5.757347	6.412928	5.977696	5.086095	6.351748	6.319919	6.579701	7.585902	6.440434	6.262762	6.748975	6.616265	6.512962	5.509574	6.018495	7.009718	5.321716	5.64465	5.929123	5.60662
AKT2	6.430749	5.996111	6.203082	5.803312	6.075455	6.067122	6.288922	6.321639	5.822956	6.074265	6.163919	6.324281	6.124351	6.703801	6.207674	6.300382	6.648116	6.627346	5.99988	6.31031	6.588606	6.474458	5.640748	6.123647	6.672107	6.552257	6.42837	6.660807	6.09069	6.311145	6.671461	6.843541	6.568567	6.745674	6.531464	6.197621	7.028059	7.227612	6.743049	6.559903	6.710709	6.351189	6.144492	6.43704	6.59134	6.313702	6.475013	6.750855	6.887238
AKT3	8.036167	8.467075	7.921911	7.877438	7.904671	7.877364	7.950839	7.808263	8.022509	8.105308	7.859754	7.559938	7.683969	7.413236	7.418115	7.524058	7.269541	7.321565	7.51184	7.792413	7.575712	7.636364	7.701312	7.791052	7.766771	7.613665	7.854706	7.601576	7.707041	7.580613	7.791613	7.754132	7.646716	7.46399	7.631822	7.612051	7.527005	7.521079	7.549463	7.52761	7.593065	7.479871	7.907633	7.982197	8.101894	7.721637	7.589874	7.826293	7.755833
AKTIP	8.703061	7.518021	8.029845	9.423181	9.975526	8.391856	9.218133	9.364451	9.57699	9.724216	9.773212	8.78253	9.191091	8.686626	9.060339	9.419398	8.905932	9.02853	9.389976	9.875722	9.334405	8.997331	8.723034	9.173495	9.463619	8.62456	9.444708	9.633978	9.457646	8.65331	8.189225	9.599654	8.626195	9.272915	9.289336	8.627118	9.393971	8.544452	9.506466	9.766688	10.009416	9.290729	9.709575	9.095279	9.064556	8.960055	9.035709	9.909298	9.042649
ALAD	7.179724	7.084905	7.14082	7.026617	7.168008	7.119672	7.112886	7.133731	7.245297	7.175454	7.364339	7.305332	7.367834	7.655302	7.529461	7.619859	7.576422	7.474624	7.271584	7.283635	7.17984	7.240611	7.690808	7.094341	7.121266	7.209825	7.252097	7.570129	7.52555	7.251967	7.966867	6.957087	7.784112	7.583791	7.333716	7.350986	8.263921	8.341532	7.716891	8.202801	7.371748	7.664099	7.164434	7.051376	7.692868	7.493868	7.189772	7.057873	7.093678
ALAS1	7.859428	10.286305	6.79807	7.062802	7.133617	7.389825	7.047363	7.563909	6.636981	7.186265	7.584978	8.754452	8.832414	9.044332	7.687588	8.890909	9.639449	8.624984	7.166013	8.639997	7.630911	6.973271	8.012476	6.330452	6.756915	6.758775	6.806027	7.270825	6.15505	6.816128	9.122879	6.719515	7.21414	6.794208	7.011939	7.211363	7.494571	6.442437	6.858425	7.396106	6.350395	6.607529	6.591498	6.982112	7.411128	7.108094	7.401953	6.763338	7.069083
ALAS2	5.229547	6.20747	4.940253	5.101535	4.819916	5.269994	4.751387	4.803435	5.377156	5.400188	4.700677	5.762558	5.813108	6.225512	5.437667	5.544453	6.366668	6.198455	5.83569	6.039919	5.870388	4.696609	7.185672	4.939718	5.06487	5.927141	5.226132	5.593458	4.941333	5.010777	6.871974	5.215311	4.830295	5.815396	5.260623	4.927758	4.980298	4.978284	4.945193	5.141897	5.235558	4.782714	5.29382	6.003988	5.210019	4.952205	4.944947	5.003987	4.795961
ALB	6.034856	5.074948	5.882976	5.669263	5.653635	5.623383	5.074802	6.154289	5.780992	5.558879	6.10598	4.567481	4.595481	4.780309	5.076218	4.7828	4.841143	4.839406	4.676886	4.454971	4.212856	5.168026	5.245272	5.0337	5.191141	5.2066	5.40152	5.345555	5.361782	5.345723	4.720605	5.446586	5.040488	4.974525	6.062636	4.821815	5.062971	5.459587	5.474052	4.839873	5.558684	5.520272	5.397791	6.179361	5.062792	5.233201	6.473206	5.531015	6.004715
ALCAM	9.549132	9.260667	9.849433	9.615158	9.177834	9.68981	9.50659	10.291728	9.703282	9.501637	9.365103	9.343167	8.978588	10.518406	9.644107	8.836894	9.715145	9.729945	9.165566	8.521736	8.716636	9.134231	8.759133	9.238502	10.355515	9.380536	9.845684	8.842105	9.009823	9.165026	9.211702	9.288679	9.016118	9.091644	9.319805	8.949687	10.148043	9.368084	8.954641	9.834783	9.605436	9.804709	9.301949	9.016626	9.316603	9.952816	9.296052	9.339047	9.568232
ALDH16A1	5.540869	4.600952	4.829407	5.5305	5.096077	5.047325	6.139573	5.562857	5.340502	5.785219	5.396894	6.233615	5.7686	5.72842	5.407738	5.291875	5.3922	5.488231	5.020644	4.422797	5.466593	5.817626	5.811976	6.185537	5.9626	5.453519	5.972138	6.044492	5.697486	6.434165	7.035591	5.741336	5.453519	5.844466	6.372322	5.711076	8.336054	6.720218	6.15705	6.489384	5.146801	6.145774	5.590711	4.357459	6.075068	5.513772	5.57683	5.8059	5.682706
ALDH18A1	7.92816	7.838627	7.61156	7.52954	6.971826	7.360886	7.449856	7.302568	7.240541	7.203753	7.194374	5.894489	6.087376	6.171305	6.320048	6.323082	6.283637	6.443873	6.502028	5.614238	5.841527	7.112972	6.917348	7.329449	6.932489	7.227569	7.023908	7.415634	7.14629	7.181907	7.039306	6.563095	7.83029	6.807304	6.555825	7.387192	7.272137	6.923727	6.697005	7.294525	6.646269	6.585804	6.804483	7.17567	6.95001	6.588513	7.096529	6.743097	6.58369
ALDH1A1	6.686143	6.186577	6.870432	5.655854	6.757687	7.923103	6.731413	5.720905	7.109382	6.749035	7.593826	6.041576	6.539994	6.081606	8.228629	7.86048	9.324249	8.756029	8.09946	5.694141	6.750457	6.453233	7.928769	5.689234	7.086415	6.901943	6.494599	8.035339	7.185729	7.3784	8.417851	7.216768	8.006695	8.026734	6.321017	8.011713	6.885927	9.899922	7.557772	7.643968	6.644733	8.151554	8.02597	6.185608	9.699555	7.854898	7.063297	7.339001	7.512936
ALDH1A2	5.312784	4.429083	4.86022	5.940741	6.160347	6.015894	5.176982	6.408688	6.422715	5.812474	6.10516	5.269628	4.424587	4.975626	5.460404	4.99624	5.076683	5.494551	5.118832	5.233281	4.91617	5.929495	4.518426	5.925144	5.613545	5.858842	5.356567	6.639953	5.637938	6.047867	4.360386	5.271964	4.721202	5.963936	6.010318	7.129263	5.005236	5.046819	4.766767	5.37983	5.545429	5.039456	6.191386	6.101258	4.289248	5.700108	5.766677	5.831128	6.185117
ALDH1A3	5.546766	5.835477	5.164098	5.821794	7.121983	6.885524	6.529607	5.720669	6.975972	7.118696	6.852006	5.089088	5.350172	5.407285	6.236313	6.386219	6.127907	5.787384	6.746217	4.885437	5.680334	5.47561	6.886266	6.758264	6.161071	6.065792	6.401202	8.39171	6.159934	6.688215	6.762452	6.195994	6.495333	5.946624	6.334825	5.700728	7.722029	7.178936	6.710523	5.936188	6.430339	7.209933	5.88302	6.265631	6.959109	6.623023	6.097734	6.637441	6.30967
ALDH1B1	5.848377	4.953068	5.440949	5.887618	6.291143	5.878597	6.117217	5.70594	5.989646	5.960091	6.100511	5.029041	5.296377	5.499871	5.866163	5.531309	5.548414	5.597361	6.289479	5.553801	5.965032	6.118646	5.33892	6.193358	6.446854	5.681775	5.523157	6.377801	6.239108	6.30537	5.360904	6.328384	5.587537	5.790632	6.969265	6.20609	5.552503	5.617811	6.015718	5.965851	5.705692	5.596592	6.124957	5.708045	5.682952	6.052094	6.629347	6.734505	6.726707
ALDH1L1	8.875138	8.681302	8.489916	7.420472	6.628069	8.179151	7.712469	7.911114	6.871026	6.94306	7.426647	7.726944	7.889891	8.379403	8.848451	8.664614	8.583623	8.672466	7.594	6.645332	6.589476	8.39302	9.669796	7.295515	7.638516	8.277168	7.022631	7.514388	8.302052	8.119468	9.809214	7.748353	8.476119	8.381931	7.72169	8.409015	9.084997	9.150645	9.453085	8.322914	8.315227	8.298437	7.269337	7.479323	8.962544	8.157969	7.53788	7.546619	7.096788
ALDH1L2	5.609861	5.882495	6.675685	5.619492	5.337653	5.718887	5.817473	5.948951	5.562232	5.895683	5.875876	5.284577	5.860696	5.630777	5.492185	5.269786	5.555561	5.505974	5.605319	5.327822	5.210922	5.800002	6.596579	5.959904	5.945995	5.898063	5.93671	6.057576	5.392845	5.40071	5.91439	5.622226	6.813084	5.490641	5.153675	6.085586	5.393664	5.300325	5.521064	5.990148	5.763697	5.485638	5.46621	4.999839	5.559361	5.090026	5.619445	5.862892	5.774842
ALDH2	10.158356	11.513743	10.847738	10.192829	9.999948	10.884628	10.509919	9.552706	9.70325	10.103332	10.467104	10.947558	10.931143	10.906163	10.82488	10.818379	10.915044	10.877958	10.538027	9.779914	10.130578	10.129433	11.912006	10.179977	9.983137	10.582246	10.85283	10.410432	10.888271	10.59888	11.564802	10.567313	11.575527	11.038115	9.918967	10.966387	12.855761	11.424973	11.249017	11.999124	10.888271	11.172722	10.152045	10.328272	11.556632	10.545567	10.602035	10.188948	10.246496
ALDH3A1	6.504744	5.655647	5.578544	5.66428	5.590331	5.682733	5.316345	6.245467	5.704424	5.35552	5.810068	5.464228	6.140494	6.431283	5.640778	5.742644	5.831438	5.654245	5.117598	6.370149	5.521544	5.383472	5.003627	5.256848	5.382825	5.672795	5.133607	5.098561	5.334574	5.602927	5.739927	5.852686	4.861651	5.833731	5.643553	5.158453	4.766445	5.067492	5.606506	5.516081	5.529923	5.538828	5.745916	5.429464	5.405976	5.55435	5.711722	5.675999	5.333615
ALDH3A2	8.672274	6.627748	7.974252	7.93219	8.137653	7.982958	8.8543	7.964659	8.482518	8.084117	7.742239	7.361452	6.933266	7.333756	7.729938	7.999203	7.713663	7.828258	7.770324	8.315784	7.936885	8.760592	7.605694	8.464555	8.899237	8.348578	8.34083	7.928193	8.09391	8.461038	8.13126	7.390792	8.503485	7.567154	7.783399	7.760083	7.820677	7.615828	8.13897	8.204344	8.140065	7.916401	7.833217	8.304989	8.177003	8.053148	7.921274	8.368461	8.078694
ALDH3B1	5.796921	5.383377	5.157683	5.583587	5.113036	5.889854	5.31205	6.305226	5.245342	5.229613	5.750791	5.633019	5.699352	5.65054	5.818044	5.258986	5.887375	5.52364	5.589901	5.387475	5.272331	6.099651	6.324162	5.407009	5.921981	6.137077	5.882572	5.637153	6.337251	5.971796	7.943695	6.019842	5.6802	5.958647	5.668915	5.2757	5.655474	6.4416	6.734259	5.667888	6.250201	5.919806	5.454608	5.776837	5.770182	5.738121	5.654614	5.588539	5.442069
ALDH3B2	5.487652	5.729343	5.788577	5.304527	5.076309	5.081551	4.631885	4.954728	5.692842	5.546275	4.677703	5.85012	6.44957	6.458502	5.578586	5.644749	5.777618	5.893901	5.710527	4.897147	4.866375	5.444234	5.741355	4.93367	5.641352	4.913733	4.798922	5.384264	4.630152	5.486475	4.789785	5.571386	4.732646	4.674702	4.704399	5.005108	5.447687	5.131943	5.375943	5.390797	4.851838	4.632168	4.934643	5.235093	5.119376	5.087234	5.558162	5.257102	5.141102
ALDH4A1	7.149556	7.852474	6.650406	6.086036	5.857086	6.523123	6.311606	5.788909	5.625673	5.825944	6.235471	5.769169	6.081181	6.620656	6.941245	7.312152	6.721471	6.588675	6.384803	5.773812	5.576234	6.013941	7.728653	5.876545	6.030242	6.408547	6.300591	6.382719	6.243137	6.277872	7.98577	6.290944	7.592176	7.046992	6.030807	7.234019	8.600674	8.19213	7.248343	6.844108	6.466284	6.317552	6.106057	5.831994	8.09814	6.320117	6.033058	5.769664	5.966991
ALDH5A1	7.88688	7.544483	7.479245	8.102765	8.456373	8.069689	8.316037	7.708082	8.586607	8.665289	8.764535	8.189025	8.609712	7.788538	8.998195	8.998112	8.614081	8.517336	8.745003	8.631075	8.501161	8.138622	8.124144	8.071115	7.927203	8.212161	7.910763	8.595887	8.373421	8.511292	8.059303	8.886109	8.808297	8.718278	9.028133	8.513074	8.416944	9.012279	8.805267	8.665837	8.952919	8.810108	8.918899	8.917403	8.77529	8.553737	8.696762	8.668851	8.972537
ALDH6A1	9.219612	10.426164	9.343289	9.174301	8.418237	9.946752	9.572093	8.601112	8.556542	9.138285	9.215906	9.44215	10.03444	10.018649	10.170859	9.68008	9.057012	9.770345	9.557115	8.615705	9.318187	9.077056	10.918062	9.052908	9.392589	9.278745	9.273904	9.326332	9.697212	9.520505	10.906134	9.610195	11.194111	10.095185	9.348665	10.272816	11.108312	10.392611	9.934462	9.914592	9.780766	9.754611	9.465421	8.763735	11.079577	10.035791	9.0758	8.715862	9.324049
ALDH7A1	8.459718	8.16654	7.792165	7.979466	7.896421	8.835537	8.296926	7.965174	7.512349	7.710228	8.061357	7.999708	8.636574	8.543326	9.212679	8.569259	9.170694	8.918713	8.601013	7.978375	8.224449	8.207607	9.527073	7.70143	8.659071	8.475397	8.56861	8.167452	9.22706	8.53999	9.54885	8.549918	9.502315	9.128384	8.131242	8.766379	10.492949	9.458654	9.009522	9.238037	9.263704	8.818261	8.400647	8.545154	9.388954	8.604261	8.347156	8.013517	7.998014
ALDH8A1	8.252553	9.475257	8.827689	7.638841	7.289329	7.871541	7.149223	7.123152	7.296122	7.04594	7.246022	7.096556	7.156887	7.506633	7.074196	6.924008	6.851202	6.914701	7.113657	7.139104	6.648329	6.915953	7.747908	6.857754	6.642177	7.730955	7.836208	6.948203	6.932493	7.28901	6.242462	6.553944	7.440338	6.843641	6.871283	6.739717	7.022095	6.876125	7.088035	7.149053	6.260788	6.385273	6.99466	6.903802	7.038236	7.17992	6.529444	6.643124	6.551301
ALDH9A1	10.838066	10.63177	10.480038	11.086316	10.447742	11.160936	10.774609	10.351125	10.303983	10.95975	11.017421	10.229098	10.461017	11.115912	11.648673	11.083027	11.409997	11.319309	10.893643	10.295543	10.353738	10.863068	11.667588	10.482624	9.310409	10.876821	10.552924	10.311793	11.323125	10.819169	11.581225	10.701084	11.452259	11.375912	10.490971	10.260495	11.186182	11.418194	10.986559	10.761703	10.906594	10.819169	10.449995	10.313957	11.648673	10.731965	10.258072	10.126843	10.389356
ALDOA	8.639301	9.292017	8.973332	9.170186	9.820129	8.838667	9.336589	9.08832	9.390665	9.555813	9.486351	10.257033	9.612177	9.088054	10.444926	10.179678	9.97999	10.029678	10.605236	10.971237	10.671243	9.539467	8.729889	9.682298	9.978774	9.515456	9.415664	10.060794	9.75153	9.895423	9.926901	10.824638	9.248481	10.494377	11.061008	10.274028	10.597825	10.027523	10.414002	10.906344	10.756999	10.344501	10.251997	9.362551	9.40683	10.030208	9.845304	10.585341	10.653996
ALDOB	6.124909	8.882602	6.095978	5.689566	5.695895	5.805392	5.689048	5.693512	5.656068	5.619518	5.783366	6.201063	7.018819	6.557298	6.160029	6.196975	6.415195	6.164601	5.921295	6.806528	6.781689	5.62078	6.594087	5.535664	5.702098	5.485427	5.694821	5.738465	5.701545	5.507905	6.122756	5.676891	5.444302	5.848239	5.696546	5.786257	6.062348	6.204298	5.976948	5.676796	5.756892	5.912867	5.635272	5.602442	6.312341	5.609393	5.544971	5.661261	5.702555
ALDOC	12.039428	12.388305	12.017881	11.925087	11.8846	12.207622	12.029588	11.305271	11.517799	11.904852	12.207622	11.611758	12.051523	11.8062	12.30235	12.362678	12.290562	12.140968	11.925087	12.207622	12.255864	11.348741	12.830156	10.962544	10.846642	11.179517	11.287398	12.117439	11.757286	11.471467	12.726591	12.152321	12.255864	12.401246	11.747468	11.815657	12.726591	12.669925	12.572481	12.128979	12.051523	11.563854	11.490161	11.946211	12.428759	11.785633	11.089638	11.453444	11.364843
ALG1	4.95155	5.348229	5.01798	5.763515	6.111168	5.35806	5.835387	4.091393	5.903044	6.241468	5.040988	5.05516	5.818736	5.563011	5.876875	5.549393	5.141286	5.845947	5.791965	5.948724	5.40807	6.873713	5.2799	5.177645	5.595907	5.944046	6.569945	5.868654	4.824886	6.600422	5.161804	6.903483	5.225258	5.371294	7.338211	5.862274	5.520932	5.629845	5.474951	5.928611	6.357595	5.837112	5.632659	5.805478	4.911845	6.045178	5.997113	6.76891	6.737229
ALG10	4.154914	4.458963	5.358705	5.748036	5.937778	4.694221	5.558733	5.003143	5.441432	5.732785	5.315379	5.250075	4.662404	5.127864	5.328996	5.580674	5.035444	5.469972	6.184217	5.879539	5.469626	5.522206	4.722378	5.983742	5.466504	5.290225	5.371191	5.257085	4.711863	4.968123	4.622847	4.283587	4.38967	4.953091	5.794612	5.135056	4.717531	4.549448	5.103997	5.620742	5.150107	4.556722	4.999036	4.915378	4.595019	5.090671	5.991126	5.376064	5.398426
ALG12	5.398738	8.41447	5.578966	4.96141	4.703669	5.18988	5.0709	5.196457	4.912449	4.938739	4.931049	5.04744	5.209981	5.125018	4.994785	5.189289	5.166465	5.131318	5.038356	4.873886	5.161374	4.664007	5.706609	4.894023	5.349587	5.321677	5.288579	5.078867	4.810449	4.856582	5.430332	5.113728	5.509784	4.276075	4.402352	5.938352	6.135025	4.612544	5.308883	5.693709	5.164111	4.926314	5.333664	5.042035	5.72977	4.892948	4.828496	4.61812	4.949585
ALG13	6.512259	6.417817	6.63831	6.949999	7.324916	7.328393	7.38781	6.989028	7.149597	7.233335	7.199437	7.466828	7.292709	7.761266	7.502871	7.508637	7.553512	7.465978	7.547068	7.73658	7.390344	7.130457	7.105284	7.195001	7.221065	7.323405	7.166874	7.251923	7.194792	7.390696	7.229638	7.455506	7.308456	7.461085	7.587396	7.258736	6.813676	7.351558	7.175264	7.307575	7.420675	7.412054	7.177667	7.317384	7.323716	7.297763	6.929671	7.460289	7.295744
ALG14	6.009064	5.606645	5.674165	6.119206	6.970842	6.47485	6.438118	6.448741	7.002672	6.883755	6.803229	6.152797	5.894657	5.985561	6.497024	6.213243	6.242834	6.255744	6.152557	6.195171	5.685986	6.514374	5.677081	6.329407	7.014351	6.550024	6.355337	6.574482	6.544951	6.862248	6.222753	6.567767	5.856434	6.548923	6.769832	6.497915	6.341712	6.64237	6.78863	6.321497	6.722659	6.787073	6.581769	6.566967	6.303933	6.604275	6.972336	6.51897	6.897973
ALG2	7.517107	6.58816	6.271595	6.870926	7.232737	6.32338	7.419366	5.998428	7.19022	7.57584	7.400149	6.861299	6.895515	6.727545	7.027636	7.021534	7.122218	6.946677	7.028274	7.26633	8.341028	7.223154	7.202891	7.121309	7.042033	6.519851	6.818674	7.570776	7.69466	7.294801	6.647044	6.865969	7.576571	6.988013	7.458689	6.913622	6.711063	6.778349	7.178208	7.849015	7.050026	7.1778	7.234972	7.5743	6.831982	7.213706	7.202704	7.595022	7.057125
ALG3	7.862395	8.606976	7.255505	6.672514	5.94743	6.461375	6.178003	6.822074	6.225842	5.865613	6.37433	6.127884	7.044314	6.619899	5.807379	6.243015	6.477096	6.400717	6.161616	5.132519	6.018044	6.515238	7.326561	6.4098	6.225196	6.253968	6.470043	6.036912	6.271998	6.608507	7.93952	5.609418	7.594502	6.379011	5.818942	7.459288	5.501887	6.11672	6.556578	5.498809	5.754951	5.894042	5.550722	5.58882	7.160749	5.720147	6.002534	6.039838	5.619366
ALG5	7.84681	7.286943	7.668026	7.886775	7.861405	8.014892	7.406449	7.843233	8.026825	7.655667	7.979265	7.489687	7.664105	7.913183	7.939884	7.632059	7.883838	7.619094	7.724102	7.583214	7.326698	7.659384	7.780463	7.19997	7.552127	7.448685	7.202977	7.30889	7.74622	7.688906	8.600365	7.776669	6.93167	7.893151	7.97379	7.596026	7.549306	8.059097	8.040125	6.800897	7.747055	8.378352	7.637219	7.87001	7.59936	8.02966	7.634937	7.8844	7.95496
ALG6	6.603425	5.120258	7.023409	7.181931	7.531221	7.051305	7.445749	6.863187	7.462694	7.656352	7.28695	6.49469	5.921738	7.060469	7.307598	6.333956	7.080872	7.340445	6.957031	5.553364	6.958356	7.549335	6.750756	7.2698	7.460747	7.704081	7.219863	7.590217	7.583192	8.364861	6.558784	6.624548	6.776134	6.924785	7.098797	6.175262	6.481344	7.427436	6.84412	7.605971	7.504973	7.139369	7.308807	6.596851	6.895652	7.765966	7.4585	7.059079	7.107898
ALG8	8.129936	6.178038	8.315076	8.010063	7.468881	7.085833	7.858262	8.172165	7.727885	7.754781	7.754468	7.836119	7.446711	7.871867	7.896484	7.535548	7.635905	7.749304	8.084611	7.564227	6.743564	7.93075	7.263518	7.745719	7.803863	8.132508	7.558855	7.620483	7.712204	7.873794	7.516861	7.517146	6.889899	7.515363	7.010136	7.84854	7.340102	7.18173	7.574242	7.653231	7.56574	7.084074	7.349024	7.403833	7.819129	8.166446	8.094752	8.045955	7.583516
ALG9	6.867152	6.689615	7.715189	7.471778	8.012817	7.765877	7.727981	8.218823	7.932141	7.588892	7.840445	7.148861	6.631125	7.822137	7.317237	6.845082	7.261366	7.706216	7.258357	7.547541	6.737162	7.878963	7.484697	7.816591	7.91795	7.897743	7.934388	7.91475	7.598829	8.235184	8.886911	7.639145	7.273374	7.476502	7.854746	7.502195	6.712175	7.454695	7.406963	7.94534	7.711739	8.139609	7.374933	8.022694	7.382963	7.778637	7.850468	7.707013	7.743596
ALKBH1	6.448156	6.488692	6.725366	6.833006	7.078206	6.832331	6.881677	6.980263	7.148822	7.221328	6.849366	7.332584	7.213547	7.397171	7.508595	7.315002	7.518328	7.555905	7.568249	7.714056	7.861372	6.866212	6.407937	6.927785	6.867666	6.765468	6.668979	6.553956	6.958795	6.975407	6.838244	7.143223	6.949024	6.90115	7.192929	6.584942	6.768878	6.555146	7.128487	6.964004	6.846846	6.719138	6.556374	6.668319	6.605663	6.811214	6.732438	7.100689	6.967845
ALKBH2	8.0576	5.342523	8.359414	7.523049	6.633956	7.197813	6.649508	7.154238	6.829367	6.213465	6.125728	5.420224	5.260862	6.306855	6.09765	5.857381	6.813729	6.28489	6.048486	6.548522	5.726815	6.726749	7.194653	6.83984	6.517199	6.595841	6.937889	6.762917	6.408064	6.447176	7.378367	6.098212	7.068071	6.510377	6.718467	6.140287	5.692205	6.552263	6.691233	6.304618	6.488729	6.427188	5.937331	6.867505	5.896955	6.341268	6.521038	7.06192	7.164468
ALKBH3	6.710056	5.406503	6.815678	7.397851	8.505369	6.52719	6.610139	8.021064	8.298403	7.60749	7.298791	5.709191	5.114156	5.363547	6.513152	6.34711	6.069937	6.272383	6.548574	5.696456	5.260047	6.798817	5.320664	6.554703	7.032176	6.519181	6.502198	7.084384	6.902665	7.291867	7.725772	7.71799	5.842647	6.06623	7.80839	5.885347	6.218015	5.976061	6.652168	5.863577	7.364523	7.252294	6.475853	8.266284	5.397219	6.609091	6.91674	7.694098	7.58945
ALKBH4	7.365788	6.511893	7.018622	6.456378	5.976227	6.107807	6.121859	6.550588	6.134554	6.078385	6.03818	5.247083	5.409395	5.711949	5.247939	5.539497	5.429794	5.555995	5.403141	4.506394	4.890344	5.592963	6.084482	6.13986	6.380193	5.8003	6.128342	5.85577	5.903936	5.911658	6.065277	5.742911	6.268861	5.898286	5.586156	5.621267	6.137477	5.704495	5.526452	5.612871	5.636065	5.680954	5.402098	5.735221	5.48902	5.843699	5.955122	5.972091	5.613312
ALKBH5	10.236578	10.375997	11.167886	10.703049	10.445432	10.445432	10.739009	10.864654	10.580387	10.436467	10.529559	10.520196	10.588388	10.288203	9.585168	9.964064	9.95766	10.292399	9.747279	9.897258	10.093591	10.427809	9.067949	10.623664	10.253632	10.164238	10.883336	10.185603	10.101399	9.910243	8.67714	9.799317	9.299129	9.825615	9.799317	10.063359	9.125317	8.868437	10.085673	9.183747	9.629791	9.309435	9.97034	10.580387	9.785643	10.108681	10.215602	10.261334	10.15104
ALKBH6	9.761397	9.245452	9.417416	9.258415	8.798113	8.909854	8.400932	9.097404	8.997005	8.731904	8.905145	7.393932	7.123937	7.793885	8.392189	7.857386	7.985915	8.007205	7.802199	7.478094	6.70273	8.426673	7.739775	8.455179	8.598284	8.610949	8.372857	9.087278	8.332404	8.498294	7.322174	8.252364	8.728231	8.508659	8.409776	7.843066	6.929686	8.115071	7.51824	7.770328	8.08486	7.630358	8.568948	8.244011	7.567831	8.462588	8.47945	8.188644	8.484557
ALKBH7	6.595184	8.393719	6.497919	6.470699	6.381704	6.680597	6.393622	6.569274	6.247163	6.587528	6.452024	6.900543	7.755596	7.39691	7.127378	6.980667	7.589081	7.070151	6.604397	6.788271	7.78495	6.278137	7.129859	6.265578	6.467606	6.287296	6.28864	6.572473	6.268491	6.419274	7.204313	6.816324	6.902088	6.592977	6.83945	6.532896	7.409905	7.208073	6.86177	7.314014	6.598105	7.043479	6.412224	5.604157	6.751404	6.403557	6.357823	6.423324	6.454887
ALKBH8	6.818346	6.565555	7.091117	6.93951	6.719691	6.588588	6.693143	6.588387	6.773091	6.869569	6.539187	5.753615	5.919127	5.909151	6.022363	6.115372	5.695479	6.043319	5.982366	5.723186	5.794026	6.703189	6.85614	6.495487	6.52999	6.496037	6.599962	6.679022	6.505477	6.697121	6.345434	6.77686	6.515856	6.427905	6.379675	6.184771	5.920471	6.768891	6.207462	6.102542	6.390764	6.442174	7.132837	6.831976	6.737887	6.875107	6.505477	6.563723	6.65967
ALLC	7.149655	6.218926	5.501273	5.432475	5.065212	5.718271	5.404654	7.965863	6.251789	5.620175	5.336033	6.567508	6.681545	6.350546	5.777739	6.229896	5.750296	5.718601	6.55675	5.234596	4.706462	6.392101	6.024211	5.936779	5.185212	6.617412	5.797117	6.491259	5.102752	5.585965	7.332478	5.058575	5.648564	6.750909	4.814005	5.971438	5.716476	6.521761	6.094072	5.414373	5.707194	5.825978	5.685501	5.192286	6.956287	5.127172	6.128376	5.439844	5.48989
ALMS1	7.705389	6.887396	7.772869	7.506093	7.338688	7.275066	7.256085	7.166535	7.012438	7.332143	7.062508	6.707224	6.7432	6.894023	7.097731	7.03377	6.661596	6.871617	6.784156	6.983306	6.371133	7.080406	7.446582	7.132357	7.447449	7.413821	7.332095	7.23082	7.220561	7.419197	7.079421	7.207355	7.889809	7.295774	7.070197	7.460807	7.723976	7.888625	7.56958	7.697426	7.473881	7.805913	7.456498	7.206382	7.207384	7.301099	7.366139	6.977957	7.135013
ALOX12B	5.94584	4.596055	5.034176	5.939074	5.96945	5.7681	5.48881	6.585128	6.570701	6.101786	6.399406	4.882762	5.350734	5.240338	5.949435	5.887651	6.316328	5.854123	5.496474	5.722217	4.689629	5.674462	4.428904	5.046945	5.311951	6.248346	4.971441	6.602222	5.877294	5.899409	4.522266	5.632242	4.485773	5.459713	6.537453	5.14475	5.001903	6.0945	5.59804	5.204966	6.154407	6.377763	6.216861	6.278219	4.344749	5.463827	5.872745	6.616722	6.620446
ALOX12P2	7.333362	4.988155	4.892758	5.073754	6.121651	6.361898	5.39601	5.875872	5.267561	5.427154	5.168609	6.047984	6.167278	6.196763	6.216528	5.822693	5.967962	5.804147	5.436083	6.599504	5.716776	4.292485	6.237987	5.247333	5.330741	5.327321	5.527303	6.63803	6.027168	5.086577	5.429321	6.512934	3.981246	6.399714	5.047825	5.809328	5.213321	5.046538	5.14382	6.43044	5.14864	5.314351	5.647658	4.232792	6.033524	5.56951	4.905661	5.541199	5.196626
ALOX15	5.036622	5.269366	5.196926	5.505737	5.125801	4.954662	5.482199	4.410624	5.285244	5.112076	4.567755	4.695749	4.825591	4.134146	4.64959	4.633112	4.756041	4.574056	4.410397	3.812687	4.309919	4.894767	6.268059	4.83859	5.095836	5.343042	5.866465	5.09646	5.639421	5.619214	4.978812	4.646746	4.1659	4.532725	4.960215	5.077386	5.259427	4.326488	4.311653	4.519874	5.046357	5.487083	5.23428	4.958368	5.106535	5.007587	4.685085	4.305976	4.626018
ALOX15B	6.046945	7.057467	5.684101	5.3736	5.314606	5.359234	5.79161	5.79274	5.738124	5.291658	5.255742	5.661278	5.477324	5.549941	5.088315	5.518479	5.445056	5.168047	5.474563	5.009021	5.04829	6.08191	7.083114	6.301337	5.486868	5.589872	5.563364	5.807999	6.204815	5.811941	6.048968	5.534463	6.289881	5.50708	5.773746	5.854533	5.546362	5.550603	6.795792	5.334543	5.884564	5.651222	5.59362	5.414606	5.318878	5.225249	5.086935	5.442495	5.485431
ALOX5	6.047458	5.796684	5.52226	6.008743	5.746817	5.498011	5.782399	5.633524	6.161229	5.540929	5.668568	5.50855	5.709797	5.938352	5.720298	5.741927	5.929138	5.82088	5.984222	6.510223	6.854448	5.805474	5.784662	5.5107	5.632653	5.737975	5.777675	6.001854	6.110249	6.262363	5.910636	5.282289	5.912877	6.27063	6.067119	6.257382	5.892944	6.047928	6.199021	5.396642	5.926958	6.521957	6.354853	5.419581	6.222111	6.198037	5.88526	6.146451	5.804656
ALOX5AP	5.207298	6.718952	5.451155	5.207298	6.751163	7.44401	7.906469	5.687763	6.488215	6.068591	5.975349	8.783718	9.062595	6.637238	7.365051	6.960515	6.895538	7.001236	8.293766	6.365	6.927213	8.198396	7.790274	7.834561	6.437556	7.411712	8.310487	5.938584	8.528696	8.371996	9.343765	7.341168	7.25807	7.591796	7.874537	9.274597	8.103022	7.912441	8.31192	7.426763	6.989105	8.445247	7.570623	6.750789	8.875297	7.959892	7.540944	7.494323	8.144085
ALOXE3	4.912755	6.995291	7.545458	6.708148	6.135295	5.942838	5.835153	6.559782	6.416907	6.184683	5.599293	5.40107	4.816554	5.45194	5.365847	5.263418	5.303695	5.631041	5.57903	5.071309	5.287278	6.66907	5.688877	6.607388	5.570914	5.925441	5.818307	6.959979	6.919848	5.252201	4.442954	5.661316	5.887927	5.879933	6.203513	6.166371	5.288112	5.134571	5.290931	5.565723	5.776524	6.115663	5.879066	5.061307	4.285809	5.685783	5.572008	5.834092	6.447343
ALPI	5.420754	6.745029	5.210784	5.075878	4.864494	4.972994	4.792775	5.011186	4.629446	4.808792	5.077697	6.769582	7.228769	7.346089	6.55131	7.272472	7.527636	6.959011	6.526825	7.459056	8.077709	4.78405	5.693217	4.584065	4.509758	4.701715	4.745635	4.721452	4.714935	4.639243	6.387038	4.866746	4.898164	4.999531	4.907484	5.059136	4.889945	5.354595	5.01651	4.733667	4.978133	4.967967	4.834132	4.406745	5.474092	4.856224	4.833303	4.793407	4.799652
ALPK1	6.464552	5.684653	6.243572	6.073897	5.90887	6.478884	6.20492	6.63524	6.178928	5.949924	6.151673	5.892689	5.708156	6.114415	5.989844	5.812761	6.274166	6.106991	5.867923	5.298672	5.299914	6.54922	6.703321	6.160794	6.041271	7.001993	6.236681	6.192947	6.705316	6.687634	7.121395	6.026499	6.814701	6.092189	6.17031	7.201296	5.734695	6.470185	6.215827	6.217683	6.28575	7.402923	6.324046	5.824201	7.050823	6.846699	6.305457	6.734116	6.238044
ALPK2	6.189844	5.565931	5.903316	4.742651	5.345137	5.242513	5.473884	6.754436	5.600027	5.524699	5.524312	5.872055	4.559635	4.990971	5.372035	5.641552	4.678381	6.119893	4.521302	5.419178	6.372859	6.137742	4.103704	6.212913	5.979198	5.620094	6.028653	5.348987	6.343533	5.97969	4.374685	5.847584	4.490606	6.452905	5.633789	5.77349	5.739268	5.384945	5.068987	4.844029	6.303672	5.306793	6.351882	5.66121	5.534963	6.20697	6.780487	6.065113	5.600247
ALPK3	6.401329	7.282484	6.282202	5.804264	5.618877	5.750015	5.618891	5.827236	5.554082	5.45835	5.727547	7.922665	8.261796	8.841438	7.497325	7.847177	8.129689	7.761876	7.922243	8.898216	9.336433	5.42434	6.268637	5.472617	5.462201	5.346836	5.341437	5.589847	5.4661	5.53883	7.557983	5.927896	5.301357	6.224123	5.664127	6.02197	5.417005	5.961749	6.010441	5.508722	5.567834	5.661605	5.357093	5.186441	6.369845	5.639172	5.448102	5.566445	5.434365
ALPL	6.669743	8.708493	6.89837	6.497459	6.39026	6.542564	6.153526	6.935785	6.273045	6.115961	7.132598	6.882884	6.356306	7.978608	6.443297	6.58051	7.237178	6.623559	6.773572	6.3975	6.614308	5.990782	9.605078	6.387313	6.536694	6.669483	7.072605	6.725	6.115252	6.778733	7.329845	6.773572	6.695525	7.334625	6.984456	6.346655	7.981556	8.227204	6.925828	6.84193	7.195064	7.100863	7.063774	6.169174	7.992246	6.867945	6.598427	6.979241	5.907843
ALPP	7.661804	8.092662	7.55497	7.178694	6.668188	7.312476	7.000674	7.149847	6.894004	6.588058	6.685795	7.029365	7.221102	7.284245	6.94127	6.865066	6.78855	6.861307	6.666476	6.324001	6.835508	6.996738	7.859528	6.984856	7.203363	7.55497	7.091569	6.591006	6.919001	7.031461	7.176759	6.420472	8.399589	6.886897	6.498684	7.120946	7.427014	7.014885	6.780325	6.45275	6.712561	6.794064	7.03735	7.710866	7.582115	6.894004	7.47115	6.872446	6.895873
ALPPL2	6.491717	8.309902	6.487967	6.141391	6.062114	6.321665	6.090987	6.179201	6.016327	6.03101	6.332284	7.644379	8.39253	8.064576	7.42991	7.789327	8.108935	7.769125	7.41822	8.697492	9.250946	5.859129	6.572337	5.898802	5.85195	5.848566	5.838645	5.947915	5.942907	5.993439	7.324479	6.07231	6.381598	6.513623	5.93398	5.98932	5.941821	6.383079	6.311509	5.840501	6.178611	6.049675	6.12409	5.885581	6.974377	6.033737	5.90817	5.930813	5.958744
ALS2	8.459532	7.170118	8.521616	8.63397	8.890374	8.525678	9.229266	8.993482	9.104884	9.164724	8.537809	8.709557	8.590147	8.441344	8.538104	8.504969	8.404595	8.379258	8.7638	8.352168	8.588645	9.050118	7.493179	8.974502	8.919006	8.834892	8.583052	8.725352	8.812296	8.630275	7.212847	8.35184	7.593914	8.455629	8.739588	7.890042	8.019496	8.115156	7.961646	8.421047	8.434094	7.960493	8.878376	8.626751	7.749157	8.687121	8.774446	8.959443	8.793818
ALS2CL	6.886191	7.123208	6.951817	6.790964	6.116862	6.227652	6.36747	6.505867	5.906715	6.100441	6.174238	7.441142	8.083033	8.193297	7.253613	7.886807	7.84088	7.164369	7.213989	7.751615	7.764694	5.950932	6.043781	6.416265	5.928886	6.328409	6.071745	6.240622	6.050857	6.16281	6.881845	5.946823	6.103824	6.209548	6.080895	6.056676	5.887453	6.278152	6.368049	6.096884	6.424778	6.17286	6.116068	6.08915	6.068841	6.174612	6.242527	6.270628	6.196073
ALS2CR11	4.663878	5.031799	4.808629	5.129366	4.675229	5.137066	5.097243	4.878759	5.064078	5.169757	4.88545	4.946668	4.980538	5.055747	4.928754	4.753981	4.600209	4.966884	4.924522	5.501073	5.03096	5.039744	5.138861	5.533243	5.266754	5.03031	4.58216	4.856233	4.981865	5.149338	5.512119	5.116464	5.686337	5.097514	4.767986	4.979935	5.254374	4.822052	4.854886	4.474211	4.756554	5.425734	5.337217	5.068128	5.09939	5.045981	5.34508	5.070708	4.658067
ALS2CR12	5.868732	4.175534	6.507894	5.360986	5.26489	5.587123	6.427628	5.747189	5.236989	5.694493	5.069057	6.416299	5.969142	5.562149	6.459019	6.411586	4.681872	5.072321	5.88711	6.325906	4.607205	6.238041	4.816936	6.483958	6.335957	5.922101	6.49774	5.792464	7.18338	6.86619	4.295648	6.544616	4.763128	5.340141	6.094526	5.943186	5.890724	6.707471	6.874215	7.399467	6.351031	6.473639	6.181828	4.614845	5.698595	6.449174	6.291726	6.032954	5.230628
ALX1	5.156477	7.8124	5.199966	4.696396	4.736039	4.987198	4.94644	4.7177	4.500202	4.728897	4.941187	5.211214	6.265794	5.37127	4.694252	4.907234	4.685968	4.727532	4.468894	4.932875	5.359681	4.663144	7.473557	4.887998	4.632328	4.897734	4.879991	5.036838	4.704294	4.838486	5.929664	4.697366	5.804121	4.538434	4.674547	5.099636	5.986117	4.910366	4.783594	4.960834	4.779957	4.948784	4.593158	4.570171	5.289289	4.733568	4.353934	4.697111	4.48585
ALX3	4.912495	10.126819	5.198714	4.467931	4.621852	5.50788	5.00038	5.249269	4.780025	4.598428	5.022609	6.105208	7.008697	6.77369	5.416797	6.105484	6.2841	5.670245	5.349438	6.775282	6.004075	4.997264	7.398246	4.847243	5.144057	4.868971	4.516401	4.970828	4.866901	5.082571	7.986383	4.716297	4.924017	5.076773	4.778157	4.945782	5.524326	4.521788	5.906163	4.75418	5.699609	5.281705	4.437258	4.98823	5.94211	5.148966	4.756623	4.405966	4.962213
ALYREF	5.746964	6.237689	5.627768	6.108587	5.641881	5.353055	6.063041	6.002885	5.738705	5.807678	5.608942	4.40858	4.540914	4.209592	4.248691	4.709542	5.063925	4.467786	4.621813	4.674346	4.671114	5.936823	4.85909	5.562437	5.62349	5.569564	5.511847	6.091886	6.181462	5.820571	4.589919	5.419161	4.540086	5.617976	5.494702	5.500653	4.303915	4.868856	5.783363	4.586512	4.711842	5.548202	5.165026	5.915148	4.837973	4.891743	5.659262	5.993773	5.666301
AMACR	5.185464	5.040525	5.184666	5.660779	7.110555	5.824875	5.990481	6.010927	6.724862	6.002006	6.686141	5.624939	5.531833	5.574688	5.725931	5.798326	5.865738	5.697823	6.1926	7.107477	6.482703	5.946518	5.387065	6.125941	5.9886	6.044405	5.900586	6.761576	6.184227	5.974557	5.516747	6.526135	5.522518	5.934376	6.796147	5.56288	5.737156	5.7103	5.915348	5.976936	6.355871	5.940504	6.138683	6.038827	5.161598	5.853529	6.499026	6.413083	6.43404
AMBN	5.229185	5.235689	5.100205	4.97555	5.383546	4.843031	4.830462	5.562064	5.132067	5.477748	5.578331	5.443007	5.432423	5.601006	4.905187	4.986293	5.576041	5.611541	4.814685	6.671844	6.904053	4.932798	5.18702	5.411868	4.696142	4.922349	5.111941	5.071038	4.96515	5.370659	5.445102	5.231561	5.945437	5.817205	5.649761	6.16373	5.001018	5.163194	5.539646	5.262076	5.301398	5.453309	5.152512	4.811414	5.604853	5.216408	4.403014	5.763942	5.463611
AMBP	5.2694	4.843104	4.808656	5.252782	4.775948	5.881653	4.734431	5.117974	5.341654	5.290315	5.236981	4.776649	5.372086	5.186137	4.649881	3.996376	4.576135	5.499265	4.822701	4.579005	5.578537	4.47914	5.074511	4.735693	5.740643	5.227702	4.639078	5.497632	4.616538	4.932033	5.065374	5.151078	4.431752	4.627301	5.322768	5.316475	5.375228	5.257038	4.491833	4.49415	4.819229	4.970704	4.899902	6.928012	4.75815	5.152736	5.467794	4.701426	5.566339
AMBRA1	6.901	5.723648	6.832227	6.84314	7.101608	6.813837	6.745654	7.237295	6.887736	6.83366	6.860163	6.152722	6.367961	6.197926	6.271963	6.581708	6.427301	6.36152	6.319644	6.55722	5.532972	6.698208	6.342325	6.925257	6.816653	6.982828	6.505726	7.192322	7.067586	6.860721	5.896986	6.202825	6.562329	6.89183	6.367806	6.509423	7.024105	6.394138	6.692726	6.805912	6.367244	6.125359	7.338594	7.667173	6.094325	6.633529	6.539736	6.902832	7.113113
AMD1	7.484719	7.018633	7.64357	7.916139	8.759144	8.264021	8.549645	8.030808	8.752246	8.762076	8.249	8.037719	7.412054	8.125757	7.970934	7.851642	7.634733	7.87431	8.144983	8.749516	8.504962	8.479022	7.996569	8.735992	8.802296	8.080945	8.571458	8.203953	8.255241	8.452404	8.133442	8.72977	7.610655	8.149939	8.868607	8.332547	8.407775	8.158793	8.381871	8.569015	8.445442	8.121372	8.572803	8.682177	7.565848	8.306238	8.44737	8.47273	8.720771
AMDHD1	5.684884	5.369854	4.453808	5.060718	5.194541	4.735976	5.87748	4.79777	5.43487	5.535622	5.692849	4.910835	4.497996	5.082419	4.708162	5.11508	4.489726	4.773213	4.445267	5.076193	3.798081	5.783304	5.680046	5.46485	5.139943	5.605354	5.946068	5.275311	6.089724	5.268351	5.652084	5.043663	4.462497	4.107417	4.967485	5.094488	5.584011	4.664174	5.796473	5.537202	4.905368	4.972673	4.597097	3.552529	3.92517	5.237646	4.349537	5.620287	5.524426
AMELX	6.172092	5.905246	5.285804	5.710189	5.354922	4.737322	5.527143	4.524399	5.138239	5.810633	5.140691	6.668253	6.208716	5.938622	5.887741	6.651456	6.142073	6.417682	5.709033	5.556192	6.383892	5.20801	6.090057	5.463465	5.559724	6.361557	5.718331	5.33129	5.412758	6.653811	5.354922	5.465558	5.479128	5.975105	5.121594	5.968761	5.991204	5.901191	5.829512	4.958823	5.278501	4.884495	5.563081	5.385584	5.68283	5.710461	4.268737	5.899055	5.617723
AMELY	5.49415	5.487245	5.143108	7.024971	5.96815	6.767689	5.750065	5.719337	5.196117	6.155008	6.519085	5.832308	4.207113	5.187427	5.072406	5.094375	5.003211	4.601674	5.369524	6.241769	6.513512	5.999063	7.258814	5.714633	4.915754	5.866372	5.089219	5.074017	4.818357	5.508309	6.023013	3.664752	5.909869	5.551354	5.247458	5.427075	6.300294	5.869651	5.430273	5.112948	6.46968	5.548909	5.679954	5.81896	5.060739	6.542618	5.55315	5.714471	4.570691
AMER1	6.534578	6.72966	6.53902	5.493983	4.708519	5.229608	5.965803	5.495768	5.314017	5.76866	4.78033	5.47653	6.061404	5.347862	5.408088	5.300477	4.713896	5.668231	5.500792	3.744372	5.701873	4.772833	5.331202	5.016871	5.683708	5.376304	5.443379	5.669369	4.781533	4.205915	4.45043	4.9179	5.429256	5.141614	4.843885	5.794465	5.022424	5.319257	5.292307	5.717945	5.231028	4.811538	5.278053	4.921544	5.880621	5.116535	4.637604	5.551952	4.948566
AMER2	10.121481	9.925086	10.330505	9.301418	8.870077	9.611177	9.862802	10.341957	9.629201	9.531212	9.023043	8.981372	8.984753	11.131177	9.677782	9.338855	9.608964	9.840047	9.212424	9.077643	9.128581	9.661756	10.252705	9.743009	10.293773	9.709648	10.281477	9.110833	8.994344	9.510237	9.807067	9.561687	10.336074	9.484623	8.951208	9.44685	10.062521	10.180287	9.503256	9.820585	9.83519	10.127751	9.866919	8.651117	9.802301	10.3396	9.660991	9.214795	9.552284
AMER3	6.865719	5.438853	6.716231	7.096664	5.93298	6.104283	6.124467	6.274881	6.127214	6.261562	6.206493	5.724283	5.735937	5.421571	5.703444	6.184957	5.895322	6.101245	6.160404	6.995955	6.959342	6.555373	5.451901	6.202723	6.053391	6.400591	6.395632	6.998089	6.160176	6.214832	5.284982	6.605262	6.128637	6.183228	6.923434	5.907453	6.19373	6.01813	6.301981	6.673827	6.608392	6.147747	6.291942	5.663395	5.507624	5.8972	6.640359	6.994013	6.323773
AMFR	5.717997	6.593831	7.017059	7.32623	7.739839	6.829015	7.871441	7.509878	5.931296	7.523651	7.6364	7.519857	7.535077	7.10681	7.245081	7.070767	7.201834	6.91512	6.602167	7.216438	7.462701	7.617399	6.979106	7.638775	7.438081	7.253714	7.458454	7.626604	6.164516	7.637062	6.520422	7.821936	7.29883	7.097184	8.017185	7.187071	7.93263	6.79698	7.387162	7.441918	7.419113	7.319172	6.919826	7.349868	7.455676	5.760096	6.704743	7.786272	5.890991
AMHR2	4.854912	5.297869	4.801192	4.622278	5.100148	3.882124	5.225275	5.140751	4.907932	4.4979	4.655018	5.6174	5.482247	5.703608	5.839822	5.195742	5.358972	5.755113	5.551255	5.616516	5.733502	4.824924	4.568373	4.371847	5.222976	4.86099	5.069108	5.542381	4.021941	4.997036	5.351092	5.138428	3.857129	5.52599	4.937768	4.686184	4.321184	4.375122	4.234665	4.252361	4.165615	4.210343	3.936062	5.001304	5.646462	4.57526	4.755504	4.390941	5.018764
AMIGO2	6.622642	8.993022	7.303064	6.480264	6.182453	6.771705	6.893109	6.637835	6.553351	6.659476	6.644187	8.07869	9.27399	8.190576	7.540912	7.578462	7.072015	6.936896	7.627304	7.920108	5.195368	6.139133	6.965204	5.803371	6.280938	6.120449	6.803541	6.110205	7.326707	6.543136	7.214173	6.476087	6.935036	5.236676	6.22975	6.009565	7.207564	5.520515	6.230284	6.326099	6.272287	5.699411	5.724285	6.059093	8.446822	5.117179	6.075031	6.189587	6.238486
AMMECR1	6.747432	6.297885	6.956949	6.44306	6.380267	6.488519	6.262532	6.500912	6.386493	6.557789	6.286633	6.168441	6.072096	6.126624	5.989974	5.996381	5.956293	6.155904	6.058894	5.873588	5.908661	6.283588	5.976421	6.0915	6.141297	6.347555	6.288632	6.254537	6.313143	6.180893	5.784031	5.969372	6.039967	6.004681	6.33651	6.339982	5.779523	6.023031	5.974281	6.030673	5.989979	6.311028	5.972482	6.091657	6.015175	6.309806	6.284904	6.34612	6.365165
AMMECR1L	8.416056	8.079971	8.691272	8.343817	8.057907	8.298001	8.215812	7.92438	8.302136	8.336474	7.899453	7.652525	7.427545	7.367388	7.46681	7.266877	7.546599	7.366406	7.630968	6.965353	6.788796	8.123284	8.723707	8.174566	7.989676	8.095495	8.368311	7.889782	7.910001	7.783841	7.595295	7.565718	8.260232	7.673818	7.383943	7.801428	7.798908	7.483278	7.371738	7.756956	7.779901	7.46888	7.790094	8.221297	8.247379	8.113627	8.039245	7.690734	7.659514
AMN	6.712023	5.817886	5.759488	6.27504	5.255139	5.609931	5.15946	5.89289	5.705206	5.808556	6.375797	6.109268	5.38222	6.042715	5.850102	6.133819	6.34332	5.469684	6.078994	5.878562	6.508232	5.369189	5.430805	6.078302	5.670848	5.870763	5.517443	6.013704	5.73937	5.360631	5.733049	6.453642	5.660323	5.991168	6.227994	6.564031	5.638539	6.245304	5.769187	5.983121	5.654479	5.820385	6.878204	6.572448	5.869171	6.027541	5.965824	6.45694	6.29761
AMOT	6.008556	6.972579	6.198127	6.770571	7.51811	8.081881	7.440544	6.165499	6.951641	7.538145	7.39325	7.739032	7.254359	7.147416	8.131479	8.129993	7.993557	7.883651	7.602479	6.647711	7.002557	7.803194	9.112901	7.403357	7.739032	8.156605	7.310311	7.090124	8.029884	7.671372	8.627808	8.506209	9.243191	8.240166	7.544948	7.760869	9.750028	9.083418	9.039183	8.185158	8.552601	7.9762	7.552499	7.386783	9.117609	7.38296	7.519537	6.520067	7.04095
AMOTL2	8.069424	9.013298	7.797352	7.676428	7.136192	7.609691	6.82527	7.687263	7.116523	7.1169	7.31373	6.982875	6.604707	6.79362	6.817212	6.585218	6.615525	6.921869	7.087375	6.531469	6.418939	7.542814	8.528158	7.35573	7.44715	7.827752	7.252844	7.656685	7.652572	7.260903	6.970605	7.434771	8.699983	7.328811	7.131631	7.479227	7.396798	7.740751	7.554698	7.012185	7.498886	7.076707	7.634576	8.210695	8.012219	7.767299	7.526557	7.27792	7.305026
AMPD1	4.913117	5.354491	5.103753	6.828798	7.079841	6.043781	5.232774	5.68575	5.686727	4.985823	5.439556	4.709987	5.30035	5.240395	4.960334	5.488934	4.531515	5.161962	6.127552	4.750071	5.787328	3.833944	5.308472	4.577705	5.931065	4.773325	4.887628	5.501929	4.65405	4.497208	6.612722	4.935797	5.776971	4.166706	5.564729	4.358173	4.459433	5.736704	5.473484	5.491658	5.122623	4.339377	4.183047	7.76537	5.468685	5.944878	5.405029	5.308215	5.725627
AMPD2	7.967436	6.728224	7.360865	7.240883	7.848742	7.67073	7.482015	7.068089	7.817157	7.312567	7.748681	7.286527	7.171932	7.588491	7.677621	7.643185	7.012445	7.666106	7.827851	7.466054	8.334144	7.274874	7.272091	7.627571	7.953941	7.553768	7.849088	7.225071	7.403519	7.580313	8.293797	7.750434	8.207172	7.641581	8.29041	7.827395	8.192508	6.927236	8.155399	7.771147	8.089467	8.595345	8.111794	7.916386	7.757107	7.465321	7.643957	7.580382	8.140131
AMPD3	6.91669	7.151523	6.905758	6.910126	6.522313	6.882504	6.798751	7.354391	6.748361	6.729985	6.649851	7.061716	7.28352	7.202144	7.110625	6.972509	7.347038	6.956889	6.834853	7.098328	6.638047	6.545262	6.855426	6.660799	6.411349	6.780959	6.953368	6.902065	6.930254	6.76158	6.905256	6.754029	7.241528	7.11941	7.150939	7.300242	6.657641	6.790394	7.104431	6.745622	6.440937	7.475028	6.894867	6.594912	7.169184	7.109046	6.981146	6.42859	6.956897
AMPH	9.447679	7.877647	9.145064	9.901136	10.034816	8.584142	9.624369	9.912602	9.706369	9.946533	9.563758	8.737099	8.364228	7.097964	8.527299	8.712509	7.981902	8.234016	9.009251	9.636395	9.793628	9.408355	6.373563	9.465452	9.869258	9.128608	8.6653	9.648073	9.153068	9.141139	6.189241	9.37201	6.992312	8.697635	10.156653	8.074625	6.994595	7.5229	8.319426	9.046757	8.952748	8.309936	9.904114	9.932031	7.035487	8.948404	9.566362	9.886894	9.934884
AMT	8.425759	8.342247	8.342655	8.370467	7.850033	7.857184	7.718625	8.006762	7.918003	8.048336	8.107491	6.954153	7.211154	7.501409	7.874532	7.291763	7.91879	7.665146	7.379836	6.84371	7.184476	7.406943	8.560889	7.23525	7.56854	7.86914	7.458224	7.62389	7.725337	7.714066	7.859676	7.193797	7.902502	7.855759	7.556423	7.212366	7.440026	8.155591	7.265447	7.372468	7.425206	7.803263	7.407282	7.80511	7.849063	7.50595	7.86425	7.479076	7.644992
AMZ1	5.728371	6.210825	5.703137	6.580033	6.343957	5.828689	6.079638	6.024886	6.021135	6.162118	6.28679	5.653942	5.496796	5.627713	5.841529	5.047479	5.433313	5.889643	5.487646	6.178124	6.13875	6.189882	5.833705	6.053906	6.242906	6.130848	6.201108	6.476898	6.569252	5.821031	6.331205	6.452431	5.968521	6.316324	5.308511	6.486179	6.617916	6.339971	6.101453	6.522656	6.420986	6.406803	6.207475	7.822807	5.597358	6.090201	6.431636	6.034359	6.187161
AMZ2	8.061215	8.353677	8.451937	8.351195	9.4697	8.640373	9.098741	8.507176	9.424145	8.800213	8.999128	8.381995	8.661657	9.052019	9.342928	8.931222	9.243262	8.921072	9.370419	8.826751	8.403354	8.796014	8.363974	9.015804	8.982448	9.165914	8.638585	9.1475	9.30188	8.778953	9.530659	8.976616	9.623641	9.453543	9.065842	8.985172	8.361944	9.128038	9.252686	9.028137	9.103448	9.036254	8.805936	8.65456	8.295914	8.78033	9.050747	9.172076	9.169854
ANAPC10	6.166913	5.34117	6.348842	6.929134	7.706603	7.397753	7.583528	7.171171	7.87202	7.704412	7.454033	6.636628	6.289005	6.372523	7.421668	6.912124	7.268547	7.416672	7.202504	6.727151	6.716435	7.464673	7.036675	7.511918	7.262861	7.269771	7.040702	7.483276	7.653982	7.599751	6.973513	7.433857	7.404855	7.350034	7.499133	7.392788	6.775384	7.286649	7.209422	7.593311	7.612658	7.358051	7.372307	7.35214	7.077109	7.307366	7.515443	7.539135	7.553736
ANAPC11	7.790136	9.052821	8.031541	7.779668	7.562807	7.451661	7.676763	7.593811	7.425241	7.442564	7.867094	8.404333	8.716479	8.599674	8.006747	8.233779	7.825321	7.985067	8.112418	8.214686	8.597889	7.527587	7.743576	7.675368	7.590176	7.555312	7.515079	7.608609	7.579387	7.274287	8.051622	7.807697	8.108307	7.700295	7.656529	7.737937	7.480163	7.316225	7.631977	7.22203	7.596933	7.459281	7.641906	7.594467	8.253095	7.683371	7.604475	7.605233	7.413108
ANAPC13	9.736661	9.310177	9.560228	10.432906	10.491611	10.081603	10.198503	10.046382	10.519921	10.442656	10.706897	10.043803	9.682423	9.437347	10.284216	10.18083	9.942521	9.876548	10.287217	10.395721	10.316458	10.144829	9.670704	10.276429	10.386964	10.072539	10.195717	10.519921	10.322755	10.488425	9.657725	10.478785	9.984169	10.298399	10.439678	9.918696	10.072539	9.912446	10.098149	10.067627	10.361683	10.114949	10.298399	10.461372	9.725748	10.126729	10.289993	10.38274	10.240126
ANAPC15	7.610479	7.422458	6.83666	7.762781	7.582545	7.157844	6.784308	7.253831	7.369209	7.27878	7.35999	6.875138	6.47933	6.476787	6.891437	8.013157	7.161664	7.016225	7.273314	7.473288	7.089005	6.878741	6.624726	6.822735	7.263866	7.093811	7.295087	7.668523	7.494712	6.980779	8.511382	8.443918	7.004603	7.677095	8.108937	7.624732	7.901181	7.834326	8.509932	7.650594	8.298245	8.394884	7.764018	6.779146	7.785544	7.394588	7.209584	7.779566	7.863455
ANAPC16	8.460221	8.533855	9.085339	8.159191	8.082824	8.180951	8.697852	8.263575	8.064831	8.32927	7.916621	8.758425	9.095897	8.780269	8.028491	8.016114	8.220665	8.197031	8.429524	7.17563	7.111284	8.351555	8.636678	8.587769	8.130777	7.971913	8.882432	8.118649	8.399699	7.758985	8.165374	7.704549	8.664189	8.460019	7.74472	8.867638	8.54922	8.211949	8.086982	8.007881	8.24017	8.492644	8.095119	8.103344	9.136278	8.408885	8.008529	8.096486	7.983091
ANAPC2	6.062345	4.81701	5.746888	6.182756	5.966342	6.438995	5.765856	6.772856	6.354501	6.022042	6.233754	5.742719	5.537141	7.21033	6.594574	6.578917	6.26928	6.928565	6.474543	6.290952	6.52907	6.017373	5.423201	6.72556	6.367075	6.776005	5.971912	5.685402	6.402807	6.1252	6.852127	6.271669	6.043659	6.743193	7.721691	6.979498	7.088997	6.891443	7.831755	7.375312	7.714134	7.039703	6.456976	6.169216	6.620035	6.733812	6.146502	6.306229	6.660936
ANAPC4	9.606889	8.133332	9.450735	9.256738	9.263659	8.783576	8.812114	9.395802	9.555873	8.995556	9.107496	8.590265	8.542563	9.034541	8.632291	8.55892	9.319651	8.974373	8.472174	8.220347	8.095988	9.356937	8.812418	8.744112	8.977025	9.447283	9.08488	8.862929	8.977025	9.450735	8.57049	8.244866	9.349339	9.21769	8.580117	8.216474	8.950641	9.045584	8.404384	8.648063	9.115762	9.138319	8.917356	8.684318	8.364014	8.921375	9.000091	9.273116	8.879299
ANAPC5	9.672376	8.844528	9.729441	9.581796	9.186889	9.209693	9.190167	9.899842	9.515934	9.442415	9.279898	8.922842	8.595388	9.819606	9.457516	9.30903	9.360773	9.442027	9.21033	9.421598	9.163977	9.481129	8.760629	9.345043	9.80949	9.508009	9.393519	9.403454	9.398459	9.674695	8.794906	9.157219	9.053582	9.245768	9.302171	9.06975	8.967367	9.347156	9.105242	9.757816	9.522054	9.374067	9.27034	9.057535	8.819487	9.458979	9.626195	9.570783	9.587798
ANAPC7	6.891704	6.747029	7.022827	7.305503	7.715235	7.400216	7.50949	7.19058	7.633733	7.806507	7.613977	7.175626	7.149921	7.164041	7.505922	7.160707	7.176137	7.292012	7.388808	7.47488	7.072053	7.562517	6.905675	7.54478	7.618398	7.393218	7.373252	7.698705	7.483095	7.483674	6.993362	7.99776	7.106863	7.587434	7.762269	7.282697	7.457332	7.239851	7.405153	7.749303	7.694397	7.492082	7.590001	7.572036	7.724616	7.570154	7.680369	7.593752	7.820499
ANG	6.503276	5.123924	5.544881	5.512294	5.140148	5.156279	6.061175	5.931472	5.253547	5.173173	5.597167	6.104527	5.693285	6.575298	5.643863	5.812858	5.810692	5.731433	6.191392	5.462387	5.784967	5.891164	8.445809	6.305028	6.121236	5.796825	5.79854	5.199053	6.01039	5.420531	7.799286	4.912687	7.924553	6.04066	4.900569	4.219612	4.73884	5.755356	4.454229	4.111665	5.014528	5.82881	5.136694	5.913533	6.067915	5.32532	4.956258	5.19527	4.651472
ANGEL1	7.803438	7.248711	7.235689	7.150963	6.954253	6.822488	7.421108	7.437903	6.960524	7.092112	7.096242	7.170445	6.861322	7.508002	7.32425	7.295614	6.963756	7.307154	7.323404	7.16488	6.73904	7.283806	7.380223	7.272291	7.376944	7.278926	7.546705	7.436156	7.24524	7.551454	7.412498	7.011214	7.941388	7.236249	7.501435	7.189984	8.225285	7.497589	6.790385	7.888465	7.460099	7.813268	7.369555	6.575342	7.161692	7.229899	7.246726	7.22874	7.096762
ANGEL2	9.285934	8.143942	9.260774	9.700665	9.191747	8.836139	9.738024	9.133848	9.810157	9.909127	9.085096	9.396544	9.468907	9.157351	9.143912	9.647369	9.212641	9.212641	9.449101	9.41878	9.146695	9.6072	8.823854	9.544466	9.509885	9.624809	9.032607	8.745287	9.489345	8.900867	8.535181	9.33835	9.261514	9.08099	8.982662	9.121005	8.705776	8.885613	9.755233	9.282428	9.341197	9.291773	9.139971	9.277256	8.874373	9.337113	9.755233	9.2686	9.502142
ANGPT1	6.275069	5.727624	6.082971	6.392381	6.022103	6.752653	6.255496	5.894345	6.119637	6.238037	6.275232	5.867879	5.604732	5.641488	6.134448	5.815237	6.221229	6.058236	6.182993	5.405956	5.566517	6.513571	6.245771	6.108491	6.113648	6.105999	6.101746	6.057858	6.065268	6.261142	6.143014	5.710488	5.626084	6.28172	5.809331	6.105767	6.375653	6.404229	6.162167	6.366883	6.225285	6.281924	6.00798	6.043975	6.181545	6.591107	6.286682	6.528264	5.84133
ANGPT2	5.747933	6.524143	6.558699	5.690586	5.54414	6.430264	6.01383	5.321089	5.728187	5.720778	5.56952	7.459801	6.984823	5.94421	5.428253	5.88336	6.085826	6.302888	6.031047	5.246001	5.538246	6.222924	7.267027	6.192895	5.934628	6.87741	6.085631	5.378587	6.256977	5.760234	8.644827	5.483781	5.836517	5.79161	5.590214	6.185616	7.086033	6.051459	5.642727	5.750766	5.523222	7.166178	5.726299	5.782527	7.930181	5.903677	5.584964	6.081228	5.540522
ANGPT4	4.729809	5.476811	4.798035	4.389467	5.402193	4.939591	3.98902	5.143493	5.58996	4.2453	4.793706	5.179604	5.038048	4.686186	5.088552	4.886606	4.882647	3.920687	5.595243	5.446711	5.242857	5.961512	4.536986	6.007997	3.665529	4.718098	4.625783	5.139582	4.988736	5.115659	5.587122	5.870675	5.006636	4.270701	4.594634	5.445805	4.549245	5.44757	4.443776	4.247971	4.661285	5.677243	4.644184	4.724514	4.417599	4.47991	5.491599	4.548184	4.619379
ANGPTL1	4.373268	5.100235	5.429977	5.567505	5.084609	5.236267	5.244063	5.04001	5.221054	5.70491	5.296592	5.104815	6.622762	5.833525	5.771222	5.464881	6.097568	5.584102	5.562434	5.659306	5.262113	5.433417	5.119603	5.673803	5.928699	5.591005	5.350161	5.404667	5.945375	5.60557	6.090096	5.543658	6.618149	5.297207	4.486011	5.101855	5.542843	5.565237	5.479948	5.116911	5.338567	4.607567	6.0547	5.413424	5.577747	5.071318	5.287579	4.574506	5.309996
ANGPTL2	6.320266	5.94168	6.428767	6.229145	6.587214	7.382048	6.259994	6.930461	6.675801	6.481912	7.058109	5.778681	5.655279	6.606006	6.66664	5.54742	7.223951	7.085695	5.783585	5.963646	5.799185	6.100886	6.326773	5.919976	6.426382	6.572344	6.551292	6.433217	6.114901	6.326459	7.582646	5.822693	6.057681	6.321857	5.717351	6.112857	6.421125	6.852705	6.031901	6.147851	6.497413	6.563244	5.993265	6.978207	6.903112	6.765841	6.608569	6.048808	6.17904
ANGPTL3	5.869035	5.045094	5.122937	5.444179	4.703946	4.828391	4.796555	5.257042	4.71546	4.880069	5.576696	5.469405	5.056652	5.091612	5.78552	4.761093	4.977807	4.984844	5.594501	5.494909	5.338445	5.529336	5.390987	5.568625	5.210449	5.130261	5.077837	6.064904	5.124408	4.840428	4.741486	4.893599	5.713808	4.709085	4.991913	5.376594	5.108735	5.381615	5.551406	4.74525	5.541085	5.556311	4.339543	6.46336	5.41971	5.392363	4.929818	4.616625	5.226901
ANGPTL4	7.365317	7.698331	8.190502	6.757717	6.214035	9.181315	6.638705	7.080079	7.153457	6.088591	6.641572	6.855771	8.467131	8.183937	6.351463	7.517716	9.133912	9.785909	6.985533	5.977999	7.202187	7.424256	8.691839	7.10235	7.418782	8.312217	7.140081	7.059894	8.142575	7.746427	9.241169	7.065626	6.535562	7.136848	7.326887	9.826876	9.108119	7.046635	8.321285	7.229195	6.759473	8.086081	7.040998	8.310576	8.700081	7.240787	7.349379	8.053555	7.919439
ANGPTL6	6.081445	5.827264	6.028596	5.681086	5.280967	5.886952	5.624526	5.408937	5.483344	5.372055	5.320553	9.433998	8.957375	9.907656	8.747378	8.921433	8.849011	8.400193	9.109249	7.954748	8.861768	4.848432	5.023925	5.105895	5.6819	5.194952	5.097975	5.672375	5.266425	5.296369	7.589848	5.797538	4.642711	5.92689	6.109462	5.67506	4.846362	5.20101	5.473833	4.917139	5.760511	5.713927	5.801791	5.126332	5.859495	5.416138	5.193673	5.727674	5.074491
ANGPTL7	4.001547	5.184603	4.55428	4.595902	4.603698	4.143205	5.851733	4.013541	5.165532	4.542135	4.499201	6.008058	5.313888	5.702926	5.474728	5.712122	5.334469	5.485544	5.460179	4.851727	4.413246	5.0705	5.122258	4.135227	4.619258	4.000384	4.660097	4.521317	4.908031	4.653938	5.687326	4.940734	4.430626	5.277896	5.001189	5.345175	4.473006	5.824375	6.25464	4.830718	5.332287	4.363299	4.658872	4.107759	4.439228	4.66983	4.210018	4.31808	4.615155
ANK1	6.528226	7.353494	7.154995	6.28696	6.753475	6.754046	6.661433	6.28063	6.656186	7.434064	6.160605	6.062502	7.684334	5.665432	5.954111	7.420817	6.025728	6.01907	7.21148	5.760117	6.773743	6.818717	5.462254	7.218889	6.793968	6.02353	6.455149	7.669673	6.990176	6.234274	5.644391	7.302185	6.057685	6.504228	7.260314	6.540442	5.889319	5.929824	6.427872	6.342536	6.496463	6.523739	6.798728	6.089218	5.881263	6.985848	6.24142	7.199958	7.52101
ANK2	7.013134	7.210268	6.815121	7.314932	7.861028	7.199152	7.78645	7.176443	7.794124	8.076552	7.7151	6.92351	6.642487	6.891016	6.876676	7.019209	7.083465	7.011525	7.135382	8.199479	7.520112	7.949785	7.029166	7.715831	7.876967	7.611925	7.144853	7.920562	7.577937	7.973053	6.619846	8.455055	7.353679	7.41048	8.682923	7.239753	7.003427	7.160264	7.275997	7.934338	7.47309	7.213345	7.954889	8.200869	7.006583	7.410888	8.110137	7.618899	8.0329
ANK3	9.199313	9.091895	9.064384	8.702017	8.577203	8.602818	8.719348	9.299111	8.805252	8.620519	8.545246	9.691636	9.8779	10.490395	9.608062	9.766852	9.969125	9.739211	9.419926	9.758272	9.939649	8.471851	8.154067	8.630679	8.790688	8.553141	9.188018	8.792084	8.30852	8.713684	8.831952	8.38692	8.232417	8.787704	8.547777	8.446637	7.932016	8.81184	8.574662	8.805287	8.858215	8.976509	8.899081	8.787583	8.517956	9.39949	9.01879	8.88959	9.085508
ANKAR	4.961302	4.813436	5.464115	6.278628	5.957557	5.675257	5.491402	5.820456	6.425207	6.553417	5.927628	5.070997	4.751554	5.09655	5.944125	5.496157	5.314767	5.60659	5.450481	4.8002	4.739226	5.674027	5.225882	5.501763	6.024983	6.493938	5.614371	5.884993	6.010579	6.124815	4.932849	5.536081	6.340838	5.134361	5.87769	4.99767	5.610493	5.833711	5.39396	6.479219	6.127299	6.257143	5.539379	5.547722	5.909101	6.115261	5.99523	5.317157	5.813878
ANKDD1A	9.245066	9.268661	9.728489	9.575741	8.920262	9.170406	8.661683	9.131556	9.004796	9.006725	8.942419	8.739992	9.158381	9.020729	8.766339	8.971201	9.296413	9.218436	9.127166	8.574875	9.370186	9.047328	9.546884	8.507055	8.437699	8.990052	8.656525	8.496569	8.982274	9.210507	9.024629	9.389892	8.027127	8.565438	9.034985	8.837138	9.466627	9.443165	9.447073	8.78126	9.31765	9.420983	9.020729	8.639952	9.222018	8.902924	8.939056	9.175451	9.145281
ANKEF1	5.360359	5.561582	5.662524	5.229205	5.418936	5.395826	5.071886	5.942639	5.47668	5.653118	5.417157	6.536207	6.742834	6.257904	6.434216	6.511673	6.332499	6.463676	6.62617	5.143027	5.820275	5.857168	5.894357	5.179429	5.344626	5.679807	5.023946	5.347978	5.366321	5.669615	5.536888	5.673195	5.603217	5.707294	5.613204	5.757674	5.500063	5.912473	6.035886	5.553248	6.228342	5.681403	5.601552	5.838209	6.12065	5.455201	6.114232	6.040389	5.306559
ANKFN1	4.66356	5.215449	4.808081	4.919887	5.091477	5.275501	4.628119	4.893856	4.591259	4.501854	4.865645	5.675721	4.870345	4.832436	4.950628	4.656495	5.362202	4.876917	4.497616	4.722687	5.225435	4.124991	4.70507	5.197595	6.664258	4.548402	4.352807	5.335719	4.534549	5.237582	5.382524	5.079968	5.623002	5.257154	4.846526	5.780708	4.983168	5.200289	4.937196	5.277877	5.006751	4.659395	4.775602	5.557303	5.069118	5.288491	4.947203	5.879482	5.056067
ANKFY1	7.224834	6.545606	7.356754	7.219762	7.28683	7.824455	7.736934	7.519773	7.252481	7.100446	7.837289	7.121791	7.249881	7.721725	7.466821	7.293548	7.361713	7.515927	7.466826	7.218627	7.266345	7.573244	7.873533	7.268895	7.55385	7.585473	7.476983	7.218649	7.4684	7.455824	8.142539	7.188518	7.837605	7.506786	7.314999	7.568715	7.62452	7.917269	7.427705	7.428548	7.370768	7.696753	6.970582	7.343903	7.883856	7.435452	7.162458	7.185888	7.099106
ANKH	6.859499	6.867157	6.694963	6.810439	6.898864	6.927179	6.814048	6.85797	6.818313	6.836756	7.001157	6.502012	6.34494	6.444591	6.490008	6.882009	6.601095	6.433172	6.465231	6.546726	7.197782	6.382073	7.758285	6.7952	7.214602	7.188496	7.067039	6.349604	6.290565	6.740251	6.691231	7.305629	7.60225	6.519348	6.770342	7.713038	7.071128	7.098576	7.18218	7.249731	6.714444	6.568708	6.562527	6.817668	6.76641	7.052286	7.101048	6.943777	6.998093
ANKHD1	5.375643	3.98786	5.897839	6.534611	6.84681	6.982384	7.08597	6.343329	7.424221	7.119183	6.811289	5.710289	4.952052	5.954439	6.750496	6.051078	6.495462	6.475736	6.205925	5.097008	6.419757	6.714116	6.031185	6.879752	6.225117	6.722702	6.327056	6.075268	6.967019	6.91135	6.268165	5.728877	7.305492	6.585425	6.883834	5.144193	7.386472	6.542234	6.044259	6.931585	6.495971	6.469784	6.078515	6.803841	5.669867	6.420442	6.025257	6.663262	6.663604
ANKIB1	9.168625	8.633583	9.169667	8.996858	8.788291	9.40837	9.158421	9.435982	9.10122	8.998909	8.902243	8.487889	8.629085	9.604623	9.102348	8.706937	9.235134	8.983135	8.623499	8.415263	7.734856	8.961851	9.318866	9.095187	9.361025	9.261395	9.126155	8.709453	8.919095	8.922289	8.644827	8.69371	10.007109	8.783061	8.316109	8.819675	8.745473	9.4484	9.139563	8.692455	8.824965	9.129193	8.806553	8.522862	9.248689	9.189272	8.838146	8.484426	8.605892
ANKLE1	4.46224	4.450943	4.510324	4.547751	4.969652	4.227172	4.939849	4.403987	4.839693	4.332744	4.125373	4.689835	4.21427	3.829357	4.258116	3.610338	4.070105	4.697935	4.007438	3.504765	4.33045	4.506914	3.963328	4.694549	4.926959	4.126163	4.62777	4.682387	4.684406	5.520861	4.881445	3.82725	4.138526	4.667216	4.139542	5.500486	5.22685	5.266459	4.793878	5.293078	4.855253	4.852871	4.462302	4.400464	4.394295	4.474678	4.770857	5.452013	3.959003
ANKLE2	6.867154	6.072542	7.136409	7.607632	7.698155	7.602986	7.407531	7.702331	7.746218	7.754186	7.517515	7.645503	6.963355	7.159089	7.243422	7.537293	7.147142	7.454728	7.650448	8.131812	7.966198	7.430716	6.547543	7.716182	7.257584	7.403346	7.515772	7.625277	7.581531	7.495153	6.930179	7.425958	6.788994	7.104574	7.513863	7.261283	7.045352	6.948388	7.750184	7.332163	7.601836	7.598132	7.361841	8.265992	6.51004	7.323653	7.493155	7.491492	7.346002
ANKMY1	6.03468	7.389456	5.71596	5.611095	5.403461	5.523715	5.106628	5.834436	5.546415	5.247623	5.446482	6.274299	7.341656	6.944658	6.204403	6.540426	6.521232	6.269069	5.990233	6.322357	6.661103	5.003172	5.927533	4.813019	5.05287	5.102272	5.020967	5.344642	5.109752	5.493839	6.223041	5.244897	5.022155	5.260319	5.092585	4.864328	5.30322	5.17061	5.644975	4.818464	5.239599	5.364356	5.015907	5.273893	5.748352	5.464556	5.232066	5.17491	5.205751
ANKMY2	8.084042	7.339518	8.430153	9.236097	10.407985	8.697131	9.06397	9.154923	10.003635	10.082738	10.080529	8.774255	8.302629	8.11562	9.146082	8.883481	8.809999	8.827886	9.282382	9.750609	9.539114	9.14429	8.36064	8.89247	9.526284	9.360377	8.62995	9.273628	9.062458	9.659427	7.979898	9.477934	8.392169	8.793344	10.230999	8.385175	8.776859	8.726833	8.876183	9.25831	9.5336	9.274431	9.599777	10.313535	8.431025	9.352475	9.659427	10.108521	10.249242
ANKRA2	7.509823	5.682202	7.591877	8.174219	8.657676	7.721808	7.853713	8.607747	8.767049	8.732108	8.526538	7.442723	6.964926	7.509631	8.289386	7.78626	8.199963	8.297251	8.198819	8.289386	7.744623	7.974602	7.692497	7.58536	7.848024	8.168916	7.857528	8.323868	8.213879	8.413885	6.999634	8.349497	7.472745	8.030803	8.635072	7.189322	7.595252	7.886217	8.181875	7.766074	8.438705	8.443991	8.340405	8.215887	7.528427	8.306959	8.394826	8.314276	8.545425
ANKRD10	8.044147	7.853423	8.932169	8.441481	8.395489	8.398628	8.96927	9.13108	8.803948	8.448945	8.295423	8.803347	8.164511	8.520178	7.850789	8.217694	8.466508	8.400553	8.383204	7.635385	7.856005	8.737697	7.77216	8.433061	8.275779	8.626145	8.531194	7.711515	8.346353	8.483633	7.523187	7.795037	7.235133	7.76278	8.300978	8.285857	7.993875	8.01398	7.977534	8.360508	8.183715	8.324053	8.253122	8.693823	8.018837	8.30293	8.525191	8.629459	8.242602
ANKRD11	8.406203	8.284629	8.839739	8.417153	8.099575	8.93237	8.683186	8.302021	7.982464	8.150024	8.12692	8.899985	9.061677	8.607439	8.254184	8.505562	8.349104	8.532445	8.081785	8.405961	8.421339	8.535423	7.700515	8.723326	8.033436	8.506917	8.582054	8.17721	8.28139	7.982859	7.400861	7.978135	8.46782	8.250421	7.954673	8.902326	7.964015	8.257543	8.45525	8.045571	7.919325	7.891276	8.126185	8.777177	8.320215	8.132415	8.318219	7.945537	7.721981
ANKRD12	9.384292	7.705004	9.936074	9.590216	9.262976	9.998392	9.979975	9.389624	10.046416	9.880584	9.18544	8.783217	8.526189	9.237339	8.882444	8.469758	9.238324	9.481529	8.880399	9.078253	9.023887	9.20842	8.589878	9.59503	9.157131	9.094273	9.130833	8.66481	9.263906	8.450037	7.73916	8.444608	8.129281	8.560936	8.439193	8.794941	9.045168	8.743293	8.64346	9.336335	8.824153	8.888877	9.095278	10.038057	8.268188	9.044222	9.108609	9.010751	8.856732
ANKRD13A	8.545912	6.936394	8.059932	8.232154	8.113687	8.814054	8.229256	8.658858	8.384966	7.990098	8.09592	7.641778	7.949843	9.15889	8.542691	8.216094	8.913095	8.892311	8.365414	7.167836	7.608861	8.308163	8.207822	7.730009	8.357045	8.338227	8.17229	7.667364	8.236234	7.928999	8.778372	7.662899	8.401899	8.225272	7.982848	7.753583	8.001632	8.888706	8.023675	7.722038	8.314947	9.18929	7.995656	7.927976	8.020223	8.795935	7.898866	8.306546	8.677917
ANKRD13B	7.188458	7.23283	7.235278	6.938607	6.642892	6.694614	6.758794	6.997273	6.613301	6.514163	6.731104	8.264796	8.262832	8.635299	7.912512	7.654709	8.150167	7.822721	7.781589	7.840952	8.724625	6.73372	6.626579	7.065351	6.740851	7.024842	7.041333	6.911265	6.814753	6.772882	7.159757	7.284246	7.110489	7.506437	7.129363	7.335179	7.103259	7.446798	7.319155	7.065351	6.90979	7.225174	6.871522	6.190021	7.433567	7.270986	6.879584	6.832291	6.701451
ANKRD13C	6.376768	5.899673	6.561426	6.936859	7.869463	7.324552	7.496542	7.394505	7.929793	7.880631	7.575227	6.852514	6.575717	6.809817	7.086721	6.897326	6.957406	7.017511	7.248333	7.174987	6.809724	7.368837	6.615664	7.296657	7.460202	7.212057	7.105379	7.304111	7.463079	7.448446	6.918049	7.573859	6.686397	6.972927	7.803178	6.839942	7.13104	6.798156	7.291024	7.341896	7.521813	7.19498	7.292905	7.617679	6.727687	7.401039	7.449578	7.901238	7.899995
ANKRD13D	7.621392	10.235624	7.78331	6.873278	6.548704	7.010497	6.907559	6.791661	6.610615	6.693861	6.722133	7.492648	8.465562	7.974706	6.84402	7.278307	7.100225	6.743229	6.622424	7.039456	7.617894	6.670367	8.285786	6.82933	6.655035	6.896981	7.063877	6.551918	6.694189	6.591426	7.531264	6.512091	7.175693	6.598048	6.40309	6.761117	7.38994	6.762497	6.7734	6.681105	6.580943	6.762333	6.513133	6.537179	7.609548	6.61323	6.587091	6.464148	6.326939
ANKRD16	6.487506	4.85274	6.039224	6.75335	6.438844	6.156374	5.804065	5.904935	6.919637	6.706631	6.407865	4.413038	4.607956	4.662465	5.31322	5.176525	4.768207	4.764969	5.055806	4.356485	5.03179	6.313862	4.92935	5.760088	6.573757	5.751209	5.321298	6.232583	6.043017	5.7532	3.737115	5.543934	5.850864	5.587794	6.197715	5.130857	5.092334	4.958248	5.900912	5.143433	5.986571	5.528445	6.442718	5.637207	4.77309	5.746327	5.679418	6.041342	6.770035
ANKRD17	7.701055	7.082878	7.669202	8.169106	9.017668	8.668627	8.739424	8.34236	8.898589	8.95524	8.74106	8.588484	8.564974	8.381589	8.711371	8.479929	8.637812	8.67427	8.818831	8.898921	8.744808	8.786271	8.520992	8.938605	9.000653	8.707242	8.897324	8.780288	8.767809	8.806844	8.522246	9.111439	8.817722	8.720214	9.222088	8.979971	9.498046	8.960345	8.869662	9.454567	9.083393	8.943133	8.994947	8.866584	8.951262	8.894354	8.908974	9.082709	9.12401
ANKRD18A	7.036047	6.791811	6.085793	6.486018	5.715385	6.453997	5.818039	6.336286	5.995282	5.698872	6.05794	5.735567	5.68044	5.955036	6.240908	5.733225	5.60912	5.715708	5.674518	5.526417	5.763287	5.760442	6.048708	5.690243	5.926236	6.021653	6.373611	5.725949	5.759184	6.110473	5.789129	5.780258	6.873726	5.859998	5.784303	6.129995	6.391876	6.562715	5.905645	5.845155	6.029435	6.222113	6.353283	5.673017	5.851226	6.086232	5.686015	6.004032	5.766231
ANKRD22	5.842663	6.539078	6.001503	5.776019	5.67006	7.150907	6.198272	5.677323	5.731804	5.640672	5.685204	5.986014	6.345531	5.850059	5.600523	5.836187	5.797811	5.813628	5.921803	5.513557	5.261274	5.953185	6.76967	6.303159	5.534334	6.289731	6.104279	5.464895	6.515171	6.503039	7.095743	7.057874	5.806448	6.345303	6.167937	9.448251	6.458151	6.010722	7.239371	6.746589	5.648927	6.235832	6.219016	6.379653	7.379354	6.103539	5.480624	5.940827	6.520375
ANKRD23	6.508375	5.034545	6.438406	5.975311	5.541188	5.426349	5.852015	6.447815	6.281042	6.170355	5.641173	5.397988	5.391203	6.740237	5.225787	5.332179	5.200328	5.263055	5.168786	4.359502	5.643869	6.270573	4.887938	6.592642	5.673264	6.148769	5.795858	5.364944	5.968463	5.699451	4.381995	5.530944	5.639115	5.733357	6.760781	6.366127	6.498913	6.861502	6.762138	5.830052	5.979148	6.107899	6.335851	4.533706	5.183092	6.228444	6.602501	6.523886	6.44476
ANKRD24	7.605395	7.097955	7.543706	6.618512	6.278949	6.526372	6.465511	6.476514	6.282536	6.333012	6.319401	6.465145	6.565044	6.340654	6.394552	6.200723	6.42797	6.485633	6.019883	5.441664	5.492297	6.514587	6.16425	6.441666	6.326119	6.717871	6.566577	6.809276	6.394372	6.406078	5.110987	6.143468	6.561644	6.500559	5.826903	6.401592	6.180296	6.191507	6.169739	6.712617	6.150601	5.856671	6.261889	5.892146	6.199697	6.302499	6.487336	6.176248	6.219346
ANKRD26	6.77652	6.10119	6.732958	6.637783	6.949932	6.545464	6.806297	6.650919	6.629239	6.681587	6.364699	6.134588	5.716994	5.908188	5.714418	5.678444	5.632431	5.716754	6.00221	6.071302	6.359034	6.275699	6.201061	6.935754	6.529803	6.564495	6.546215	6.951358	6.508428	7.014226	5.587595	6.135455	6.85082	6.01641	6.96818	6.207023	6.429189	5.666469	6.206542	6.578992	6.444667	6.193587	6.336463	6.916831	6.350623	6.380443	6.416048	6.981678	6.603474
ANKRD27	7.994052	7.262358	7.801908	8.235422	8.469763	8.158175	8.518379	8.35463	8.408082	8.335947	8.334699	8.584502	7.77727	7.566535	8.377074	8.239262	8.201494	8.512168	8.715428	8.556112	8.680653	8.506528	8.204909	8.313298	8.238334	8.314894	8.664199	8.300214	8.373333	8.253503	7.864226	8.392577	8.373684	8.549996	8.205397	8.828132	8.808565	8.45978	8.962606	8.94581	8.595815	8.48135	8.505883	8.461384	8.295826	8.226103	8.392816	8.618523	8.080758
ANKRD28	7.809645	7.035467	7.803162	7.851267	8.165651	7.762791	8.056054	8.276332	8.294996	8.386501	7.8873	7.665608	7.585848	7.868264	7.738191	7.774702	7.823348	7.667985	7.938848	7.766885	7.80985	8.054201	7.521875	8.024625	8.22697	8.005971	8.058848	7.804588	8.004404	7.941452	7.39309	7.838984	7.602959	7.675662	8.210567	7.601232	8.224454	7.664674	7.862441	8.345914	8.127231	8.186734	7.984422	8.154322	7.553285	8.096975	8.136984	8.160691	8.031485
ANKRD29	7.82176	7.113128	7.651435	8.022894	8.771981	7.982123	8.069559	7.715565	8.825243	8.854795	8.226502	7.091663	7.469481	6.829383	8.408695	8.350121	7.745234	7.770603	8.408429	7.546845	7.944884	7.98231	7.739712	7.97969	8.094414	7.47864	7.518219	8.673807	8.123039	8.20335	6.888586	8.514275	8.350842	8.120229	8.560905	7.370898	7.081611	8.27354	7.700915	7.968753	8.453024	8.013513	8.156385	8.722797	8.030315	8.299068	7.863868	8.507363	8.86021
ANKRD30BP2	5.418939	5.054862	5.346021	5.939114	5.633631	5.263007	6.201261	6.715834	5.114324	5.892439	6.032553	5.078063	5.182662	5.343022	6.418732	5.856924	5.395036	6.015559	5.617956	7.236833	5.618911	7.051262	5.881717	6.243367	5.211564	5.537237	5.975112	5.505183	7.093873	5.438746	5.140073	5.477622	6.444108	4.818563	6.876347	5.668717	5.608179	4.923745	5.244123	4.746699	6.605577	5.254548	5.203094	5.321996	5.623844	4.782708	5.689578	6.071945	4.876355
ANKRD31	4.757193	3.994149	4.053948	5.000026	5.112547	5.407842	4.387329	4.907013	5.035656	5.347563	5.21681	5.60646	4.04335	4.278117	4.466205	5.367723	4.699092	4.434871	4.474674	5.37976	3.944526	3.658773	4.693682	3.681753	3.847638	4.310736	5.23791	3.766288	4.480687	4.55751	4.5397	4.035447	5.055452	4.842121	3.312685	4.415363	4.198186	3.619144	4.44897	4.502372	3.90737	4.135299	4.931336	5.770619	4.030163	4.999585	4.631437	5.147266	6.164499
ANKRD33	6.814763	7.033052	6.203923	5.836786	5.31641	5.702549	5.31423	6.01422	5.345976	4.931419	5.771691	6.507123	6.028838	6.42452	6.135016	6.464435	6.441931	6.177241	5.706938	5.581373	5.7201	5.266822	6.433366	5.241156	5.495417	5.37027	5.475217	6.050053	5.604771	5.766264	7.423215	6.114581	5.886032	6.300227	6.335932	6.376342	7.501619	6.192067	6.270983	6.543906	5.902482	5.884172	6.070296	5.895947	7.170952	5.970121	5.273323	5.749191	5.727113
ANKRD33B	6.735694	6.166355	6.811968	6.657347	7.287579	6.874459	6.388116	7.310834	7.371243	6.991141	6.48997	6.2731	7.152571	7.261524	7.309565	8.159156	7.477571	7.24964	7.300025	7.335842	7.798968	7.742036	7.457173	7.239664	6.885869	6.749631	7.083048	6.556752	7.1098	7.302921	7.514251	8.058348	5.618441	7.872492	6.515559	6.714666	7.828761	7.430654	6.755443	7.503693	7.391883	7.519868	8.012187	6.831319	7.092211	6.880329	6.666916	6.775569	7.708912
ANKRD34A	8.458079	7.315218	8.286158	9.083555	8.876187	8.090281	8.852637	8.24538	8.248819	8.837577	9.028261	8.638083	8.831388	7.350921	8.276325	8.602987	7.477749	7.603751	8.574945	8.828421	8.646308	8.828775	6.181643	9.104653	8.799996	8.657701	9.499789	9.510683	8.613637	8.588121	5.677817	8.31431	7.107463	7.944822	8.152906	8.18049	7.220066	6.797568	7.148209	8.263288	8.069622	7.236593	8.68538	7.650121	6.68378	8.222427	9.396638	8.472653	8.327696
ANKRD34C	7.158061	6.808494	6.027553	5.496247	5.928414	6.504842	6.40756	7.102176	7.571158	5.829372	6.786112	7.105586	6.536998	6.434916	6.675179	7.072876	6.879094	7.22183	6.528311	5.997037	8.125302	5.837941	6.284931	6.269912	5.885876	5.895324	7.510169	6.90683	5.963252	5.779146	6.223921	5.805763	6.259888	6.498479	6.960868	5.550916	7.410497	6.850152	6.075727	6.347614	6.862196	6.079985	7.385379	7.674793	7.239032	6.306216	6.668902	7.943411	7.60946
ANKRD35	7.539071	8.902684	7.843331	7.292952	7.164437	7.571006	7.433839	7.481645	7.100545	7.02625	7.530376	7.260147	7.401196	7.72584	7.274937	7.34236	7.518741	7.450333	7.384538	6.892979	7.27466	7.251806	8.228054	7.245836	7.128558	7.345318	7.335872	7.430306	7.581694	7.418975	8.52184	7.32093	8.413896	7.314529	6.987093	7.609002	8.323385	8.055426	7.775008	7.460263	7.447795	7.500917	7.138929	7.290697	8.425209	7.383376	7.073387	6.999136	6.780114
ANKRD36B	10.571259	8.553805	9.908906	10.394115	9.533573	9.820997	9.394337	9.614248	9.378653	9.083481	8.90044	7.77862	7.383766	7.811717	8.116962	7.858426	7.081224	7.538966	7.394345	7.964731	8.918695	9.557239	8.908701	9.378739	9.953689	9.82842	9.397104	9.080811	9.135264	10.005986	7.167778	8.831216	9.402606	8.521346	8.100002	7.842334	8.298626	8.591547	7.826892	8.208685	8.301669	8.259536	10.156715	9.958466	8.051771	9.515872	9.064735	8.653702	9.152334
ANKRD37	6.949807	9.447045	9.488117	7.691366	7.520688	8.500295	8.340278	7.30387	8.149794	7.974396	7.447817	8.505362	8.449161	7.153284	7.205693	7.255864	7.133718	7.537007	7.728553	7.268379	8.136394	7.605069	8.330862	8.194301	7.597095	8.232586	8.325893	7.773107	7.547584	7.497676	7.584571	7.357498	7.685847	8.479549	7.315363	8.480165	8.437282	6.987763	7.282887	8.142658	7.834639	7.263998	8.157155	8.040957	9.292218	8.206838	7.815788	7.434264	8.010971
ANKRD39	8.387214	11.705938	7.854882	7.460494	7.126963	7.047277	6.550366	7.314187	6.804154	6.67732	7.425947	8.253164	10.442323	9.277291	7.863359	8.587588	8.946631	7.697609	7.163737	8.944628	9.830956	6.742312	9.698622	6.470805	6.612333	6.538348	6.644457	7.236637	6.900082	6.83489	9.799004	7.087383	7.456028	6.743815	6.490668	6.700525	7.110344	7.006406	7.194532	6.534089	6.929335	6.937771	7.224791	6.86392	8.28234	6.663742	6.556472	6.706371	6.722267
ANKRD40	7.605577	8.725894	7.904348	7.20564	7.072941	7.4282	7.326233	7.455658	7.354839	7.208553	7.29096	7.685251	7.688595	7.947981	7.797596	7.372631	7.796116	7.764728	7.448902	7.294218	7.334757	7.407615	8.715775	7.48978	7.429791	7.523458	8.183783	7.870402	7.454466	7.346776	9.016949	7.824298	8.259793	8.046813	7.395345	8.397746	8.806233	8.733599	8.191523	7.782075	7.786746	8.45968	7.559345	7.22144	8.468924	7.86946	7.306892	7.50808	7.312068
ANKRD44	6.131548	6.115833	6.325622	6.372004	6.193593	5.654159	6.310635	6.149402	5.786147	5.823438	5.810396	5.873852	6.615281	6.077074	6.066033	5.715344	5.906659	5.821924	6.000661	5.790231	5.984637	6.670272	5.610673	6.410803	6.427539	6.259183	6.241329	6.082058	6.510788	6.453039	6.640253	6.282113	6.791718	5.903085	6.177425	6.160976	6.041096	5.731902	5.644225	6.100577	6.548762	6.64343	6.579515	6.102263	5.879077	5.963129	5.72335	5.850951	5.617567
ANKRD45	5.242173	7.759194	6.117943	5.672582	5.340016	5.555311	5.384297	5.638857	4.926535	5.118417	5.044375	7.390865	8.587657	9.799616	7.616486	8.307393	8.540219	7.912827	8.372593	9.085982	9.248644	5.131423	6.007482	4.620768	4.732851	5.363068	5.481384	5.773509	5.891991	5.132094	6.466801	5.81565	5.526623	5.951354	5.752006	4.969324	5.430985	5.907613	5.457359	4.569195	5.226377	6.343744	4.892414	4.521628	6.922712	5.945748	5.161379	5.96119	6.038763
ANKRD46	9.87762	8.401828	9.703536	10.789604	11.015581	9.651553	10.519107	10.598182	10.869362	10.835777	10.791322	9.979454	9.856127	9.389027	10.171168	10.143663	9.631117	9.737376	10.439259	10.939642	10.624623	10.496864	8.937144	10.561224	10.726065	10.284664	10.262539	10.713872	10.415795	10.672185	8.946364	10.372489	8.858859	10.156756	10.81521	9.663121	9.343091	9.310555	9.937806	10.632689	10.509826	10.005782	10.63681	10.618812	9.196138	10.424299	10.630096	10.685909	10.813595
ANKRD49	7.617457	6.315129	7.822126	7.713554	7.808011	7.628313	8.395642	7.806492	7.880066	7.95366	7.603281	7.336624	7.181457	7.357348	7.188568	7.065467	7.60971	7.727387	7.766242	6.397917	6.23089	7.951293	7.775506	8.122006	8.089793	8.338933	7.990173	7.507472	7.790649	7.952331	7.271054	7.333085	8.262581	7.681379	7.31549	7.796626	7.667342	7.418915	7.375882	8.151824	7.940684	7.79862	7.458216	7.228972	7.391463	7.938581	7.759263	7.766769	7.676006
ANKRD50	7.746964	6.688686	6.776579	7.885627	8.047426	7.639196	7.48168	7.884237	7.625013	7.488022	8.183338	7.788112	7.24931	7.133582	8.015982	7.774818	7.640252	7.422892	7.677061	9.189843	8.881071	7.352774	7.039171	7.670497	7.594048	7.71646	7.365138	7.806595	7.672087	7.691062	7.153196	8.432156	6.784741	8.064466	8.266583	7.244979	7.812126	7.782128	7.420753	7.624159	7.989193	7.938069	8.371604	8.065069	7.297147	7.887212	7.718972	8.236668	7.835189
ANKRD52	6.978938	6.760773	6.399401	6.642553	6.452162	6.99462	6.447106	6.372465	6.347613	6.404125	6.249404	7.438172	6.902161	7.131045	7.587383	7.325776	7.543855	7.568578	7.376482	6.822272	7.014045	6.87351	7.208453	6.77189	6.608514	7.001824	6.728275	7.096061	6.693276	6.777822	7.849355	7.483104	7.098924	8.114333	7.317427	8.828936	8.604336	7.700219	7.434534	8.058566	7.155567	7.13544	7.330811	5.945295	7.612582	7.458734	6.696246	7.258354	7.092411
ANKRD53	6.560348	7.881336	6.301932	5.973746	5.77421	6.119297	5.770793	5.929038	5.735844	5.710056	5.947527	8.479055	8.927445	8.722538	7.979096	8.373598	8.536659	7.92114	8.078632	9.438498	9.948449	5.564034	6.886128	5.602755	5.499915	5.736898	5.769528	5.745734	5.537525	5.739261	7.761654	6.373181	6.136648	6.487624	5.897038	6.357067	5.584785	6.688089	6.16589	5.691155	5.940274	6.216671	5.683357	5.169662	6.567745	5.783059	5.699467	5.820311	5.609332
ANKRD55	6.238203	4.933212	5.977607	7.228253	6.840285	6.02076	6.845361	6.759111	7.609018	7.049943	5.950232	5.394574	5.294062	5.608441	6.069247	6.09753	5.379834	5.766547	5.797859	6.459902	4.852458	6.44764	5.216805	6.837833	7.170616	6.138615	6.720577	7.369535	6.825241	6.700331	5.247885	6.945573	7.661321	6.473582	6.424964	5.176176	5.358507	5.777219	5.430126	5.542732	6.925994	6.149607	6.289608	6.53842	5.513478	6.358367	6.435698	6.126873	6.082338
ANKRD6	7.589802	6.614014	7.351308	8.704799	8.267329	7.478595	7.806803	7.959115	8.055767	7.94168	8.761075	6.735998	6.49658	6.550902	7.442264	7.184327	7.122498	7.326614	6.758452	8.467573	7.39897	7.93039	6.269743	7.992483	7.540542	7.927912	7.287264	7.663642	7.721495	8.08154	6.106546	8.237991	6.830326	7.785654	8.392477	7.438862	5.478952	7.550473	6.653926	7.787174	8.176683	7.236914	8.16212	8.434617	6.882501	7.617626	7.980829	7.765827	7.775451
ANKRD9	8.011275	9.368688	8.252539	8.241081	7.690998	8.538342	8.08775	8.134943	8.043792	8.183586	8.077261	8.31467	8.754654	8.193184	7.776339	8.290014	7.741084	7.895552	8.362974	7.392172	7.946232	7.840268	8.740342	7.533877	7.812491	7.738163	8.492605	8.616425	8.085193	8.374338	9.220723	8.589413	8.368911	8.244222	8.173468	8.35077	9.090062	7.94074	8.633797	7.816336	7.935833	8.139763	8.442674	7.577425	8.912572	8.11873	8.344904	7.913715	8.172316
ANKS1A	9.035675	9.546401	9.211051	9.232231	9.128569	9.980118	9.532108	9.414205	9.250327	8.723136	9.085447	9.66055	9.880778	9.846286	9.240966	9.590643	9.369194	9.641757	9.270411	8.894346	8.870014	9.308193	10.138764	9.273677	9.113922	9.487666	9.688797	9.211547	9.717033	8.71104	9.817982	9.123351	9.378378	9.299491	8.967467	8.669108	9.894263	9.934984	9.08907	8.777969	9.099081	9.243198	9.497509	8.594283	9.922665	9.176881	8.681167	9.404311	8.896345
ANKS1B	9.741208	9.348345	9.781405	9.171606	9.134528	9.396248	9.153082	9.539336	9.14864	9.206295	8.908583	9.484892	9.501816	9.960318	9.268902	9.828536	9.187562	9.366132	9.238976	9.882274	9.691058	9.663053	8.325106	9.435362	9.662473	9.572153	9.520326	9.481976	9.337164	9.108102	8.324161	9.93372	8.910401	9.400284	10.118356	9.518444	8.829712	9.617135	9.68289	9.952142	9.819609	9.472411	9.667558	9.021414	8.736148	9.26896	9.45797	9.715524	9.957336
ANKS3	7.320142	5.4075	7.018969	7.067584	6.611188	6.278742	6.746963	7.160899	6.479685	6.5376	6.390801	5.933502	6.007606	6.038079	6.010745	5.982177	5.854355	5.686472	5.950508	5.896733	5.281748	6.722185	5.377318	6.675842	6.654932	6.863028	6.500892	6.60131	6.829118	6.642301	5.791279	6.328624	6.862299	6.596872	6.262727	6.544746	6.896951	7.158874	6.587737	6.559519	6.645086	6.285258	6.756225	6.762719	6.254173	6.434584	6.452868	6.705784	6.440488
ANKS4B	4.521019	5.701408	4.380067	5.28007	4.981484	4.779178	4.436899	5.332181	5.130392	5.181865	4.763993	5.199834	5.05514	4.741866	4.833182	5.047097	5.05514	4.550089	4.356102	4.875259	6.001181	4.440486	4.921362	5.02498	5.419107	4.816567	4.902173	4.944601	4.993159	4.505702	4.806994	4.991805	5.801824	6.297214	4.668001	5.401062	4.615493	4.334128	5.437637	5.317932	4.711035	3.780156	4.367842	7.4393	4.93899	5.126904	5.635509	4.921957	4.710055
ANKS6	6.382395	6.352602	6.853982	6.558736	6.269541	6.353594	6.895059	6.355682	6.315091	6.475383	6.200186	6.488426	6.997986	6.463642	6.564963	5.875702	6.389212	6.371409	6.297471	6.121392	7.034639	6.067405	6.538128	6.505614	6.442243	5.903267	6.331427	6.578408	6.151556	6.58688	6.229553	5.655185	6.490818	6.364178	6.46895	6.352991	6.425316	6.46007	5.92093	6.76072	6.319248	6.335377	6.562979	5.929177	6.647866	6.652096	6.076985	6.474397	6.342687
ANKUB1	5.656584	5.463023	5.710676	5.716771	5.315006	5.600235	5.702987	5.72381	5.477461	5.136898	5.475536	5.504725	5.593414	5.739259	5.73166	5.65556	5.122881	5.359146	5.585929	6.003129	5.414376	6.037859	5.647112	5.398188	5.658515	5.531781	5.615001	5.340358	5.58406	5.252694	4.982316	5.452792	5.589667	6.072186	5.64217	5.419086	5.759897	5.306164	5.526805	5.751615	5.509933	5.579564	5.878681	5.30633	5.431694	5.107675	5.44608	5.155581	5.493517
ANKZF1	7.907143	10.002117	7.845741	7.019923	6.48818	6.817428	6.701696	7.333225	6.425402	6.507531	6.655159	8.922543	10.539876	10.171321	8.345175	8.857518	9.470954	8.694378	8.503305	8.683086	8.545925	6.598451	7.94598	6.75661	6.754056	6.651757	6.73386	6.624287	6.725128	6.689504	8.276272	6.403995	7.38595	7.006919	6.659275	6.697936	7.313058	7.156582	6.777606	6.679931	6.654134	7.215406	6.202498	6.34947	7.528108	7.039056	6.307909	6.674589	6.541495
ANLN	7.783691	7.006586	8.744912	7.195508	7.03693	8.415923	8.256607	8.452942	7.97802	7.200771	6.868875	7.313431	7.113503	10.429975	8.6182	7.511112	8.434984	8.884312	7.833944	6.820941	7.096232	7.885851	7.871331	7.575413	8.790938	7.443764	9.58521	7.706501	6.773905	8.060235	8.44875	6.978007	8.152853	7.719485	6.702966	8.098444	8.672206	8.755551	7.175773	8.687909	8.108931	8.383833	7.218711	6.75137	8.0971	8.827281	7.893391	7.344663	7.840296
ANO1	4.626632	4.639259	4.562616	5.348206	6.176194	5.713328	5.068911	5.448288	6.615242	6.74848	5.630789	4.317303	4.703173	4.548508	5.041293	5.087549	4.551297	4.656699	5.294713	3.838363	4.334333	5.050785	4.657295	5.100362	4.823836	5.208674	4.859581	6.208907	5.451531	5.274062	5.546351	5.762283	5.166372	5.850098	6.079662	4.581164	4.243679	5.4186	5.13951	5.288682	6.205325	5.477278	5.252257	5.703118	4.745039	5.770846	5.662842	5.659035	5.940502
ANO10	7.854169	7.201922	7.527451	7.535062	6.879534	6.981356	6.68681	7.370332	6.199314	6.395404	7.7585	6.528544	6.060692	6.89103	7.497461	6.989706	7.208093	6.956548	6.675518	6.671704	7.045192	7.2442	8.447687	6.551639	7.375623	7.278509	6.956548	7.623541	7.346714	7.389112	8.612498	7.200598	8.458495	7.252415	7.208919	6.63067	8.560815	8.098608	6.732383	7.3451	7.186749	7.305655	7.400834	6.584214	7.599036	6.636854	7.129726	7.109237	6.691928
ANO3	10.278859	6.668922	9.568704	10.281823	10.259021	9.237949	10.204579	10.400091	9.764999	9.94089	10.44812	10.068741	9.203279	9.175352	9.676618	9.789476	9.453233	9.722566	10.062161	10.575032	9.827675	9.956226	6.424513	10.015833	9.568908	10.022867	9.788594	9.888501	10.048474	9.503728	5.771411	9.652362	7.859735	10.041953	9.900985	9.352075	7.749924	9.057856	9.091885	9.725769	9.849733	9.124236	10.173215	9.427184	7.278441	9.903524	10.135603	10.111794	9.888772
ANO4	6.578573	5.280883	7.178399	6.681902	7.18381	7.081842	7.187315	7.367247	7.675756	7.51299	6.911881	5.885998	5.643141	7.315144	6.731669	6.232821	6.785247	6.99552	6.635261	6.330304	6.369534	6.992354	5.856693	6.887231	7.590185	6.801784	7.243277	7.042372	6.580716	6.843835	5.570157	6.669735	5.734547	6.298012	6.824492	6.166961	6.029898	6.383442	5.910289	7.032017	6.842898	6.721277	6.839164	6.662561	6.051225	7.549126	6.783076	7.004979	7.025799
ANO7	5.978048	7.701899	5.985275	5.679266	5.354085	5.363489	5.301139	5.590437	5.297986	5.407516	5.446606	6.431623	7.458555	7.078221	6.12448	6.557881	6.867038	6.516917	6.349154	6.605528	7.527278	5.125305	6.387548	5.312635	4.944445	5.383862	5.229136	5.417684	5.420121	5.223684	6.211023	5.81553	5.798546	5.481508	5.771643	5.625696	5.752282	5.82568	5.428489	5.431606	5.07818	5.496672	4.962775	5.772649	5.933955	4.993832	5.040254	5.292541	5.214444
ANO8	6.722276	6.328676	7.150038	6.48752	6.266208	7.023673	6.389745	6.494538	5.793117	6.575343	6.421506	7.543506	8.05935	8.319648	7.791997	7.413385	8.357872	7.796047	7.351598	6.330801	6.58415	7.162686	7.841357	6.855853	6.796576	7.27159	6.88279	7.246675	7.495644	7.549626	8.236406	7.394648	7.171056	8.290943	7.71445	8.141421	9.723723	8.131676	7.709209	7.857985	7.781439	8.396642	6.983249	5.579123	8.676278	7.996862	7.385117	7.833472	7.326052
ANO9	6.37138	6.062404	5.351329	5.157777	5.709606	5.36437	5.741657	5.153879	5.661172	5.307377	5.548533	5.417828	4.880309	4.632989	5.172696	5.142535	4.938183	5.231528	5.089142	6.270071	6.24443	4.904526	5.441241	4.990903	5.809127	4.848349	5.175519	5.975341	5.553	5.2408	4.945629	5.804348	6.493965	4.661039	5.911005	5.152559	5.986867	5.035179	5.433148	5.405668	4.92478	5.338742	5.558504	6.059698	5.907483	5.807197	5.446758	5.013837	5.713517
ANP32A	7.563005	7.5759	7.235134	7.0568	7.275384	7.302046	7.185167	7.469911	7.266694	7.290872	7.300333	7.13115	7.14667	6.868092	7.389538	7.333828	7.194189	7.047119	7.270311	6.565356	6.99026	7.375441	8.046329	7.391856	7.157688	7.125962	7.48394	7.240367	7.418924	7.010191	7.250282	7.389231	7.249524	7.156779	7.221488	7.335414	7.539312	7.31525	7.212094	7.406407	7.312816	7.717305	7.583784	7.576753	6.852913	7.576272	7.517779	7.020356	7.675577
ANP32B	11.508294	11.522973	11.458823	10.127791	9.551815	10.727365	10.335487	10.817946	10.037763	9.843678	9.938443	10.41106	10.860593	11.638968	10.977028	10.382977	11.144879	11.182527	10.774296	9.267568	9.990038	9.542119	12.12698	9.660953	10.256489	10.090531	11.127916	10.551106	10.468773	10.29413	12.05979	9.753332	11.048131	10.246859	9.427241	10.668271	10.781421	11.896189	10.399645	10.380145	10.360387	11.503598	9.967326	9.737987	11.174063	10.912222	9.7821	9.927221	9.997381
ANP32C	3.75129	3.215378	4.810145	4.2255	4.151847	4.872693	4.749244	4.752215	4.90776	4.58642	4.047332	4.73351	4.479208	4.174711	4.372807	4.642614	4.597024	3.965474	4.266463	4.479722	5.152966	4.59916	4.493537	4.182195	4.392335	5.109341	5.153812	5.291863	5.197665	5.098246	4.981721	5.356593	4.475769	5.217947	5.34199	4.986383	4.788287	4.902184	4.851703	5.378074	5.310328	5.889534	5.266634	5.450356	4.471427	5.262041	5.178058	5.418271	5.099686
ANP32D	4.234739	4.30131	4.836321	5.961156	5.72942	4.960943	5.559743	4.835187	4.580976	5.395594	5.775351	4.570048	5.390557	5.876061	5.370806	4.98212	5.647176	5.067484	4.808727	4.634293	5.83505	4.388614	5.524833	4.340953	4.52587	6.306634	5.212174	5.172857	5.176013	4.895459	5.49406	5.311726	4.192524	3.162543	5.497076	7.169416	4.888364	6.299867	5.075806	6.117053	5.30143	4.678203	5.316985	4.458937	5.282566	5.43809	5.26105	4.909647	5.229319
ANP32E	7.538443	7.81055	7.633561	7.305014	7.110325	7.429504	7.290013	7.438041	7.272583	7.278361	7.496895	7.383069	7.286387	7.327227	7.229274	7.21127	7.227509	6.764478	7.027225	7.362077	6.95297	7.469408	7.495561	7.615577	7.208258	7.322901	7.256204	7.06381	7.349117	7.400749	7.226892	7.166477	7.546856	7.261702	7.326267	7.191782	7.619507	7.213696	7.393274	7.301115	7.093045	7.322534	7.121326	7.231452	7.41533	7.300027	7.457766	7.667016	7.533296
ANPEP	4.914967	4.947435	4.576823	4.42571	4.696211	5.303134	5.127779	4.662408	5.57631	4.785314	4.630171	5.236633	5.495122	5.167144	5.008416	5.328729	5.384266	5.417832	5.219382	5.367571	4.815555	5.471392	6.339561	5.278811	5.118511	5.120707	5.230858	4.840445	5.136323	4.940743	5.291128	5.700039	5.175701	5.741282	4.669693	4.862124	5.130012	5.352403	5.378872	5.714246	5.22648	5.030357	4.618228	4.856735	5.367758	5.125091	5.177148	5.320104	4.573786
ANTXR1	6.215402	6.644248	6.46453	6.238456	6.385326	6.793536	6.638355	5.714439	6.66275	6.356107	6.707336	6.075152	6.58372	6.509611	6.645739	6.625838	7.013529	6.906884	6.39401	5.846558	6.210716	6.794925	7.245153	6.295287	6.633966	6.722793	6.727355	6.540482	6.882453	6.830273	6.994918	6.500207	7.235475	6.997433	6.207225	6.657808	6.975631	7.117136	6.914064	6.631793	6.554312	6.841655	6.512823	6.53839	7.437272	6.980681	6.682518	6.430948	6.761838
ANTXR2	6.284294	6.349518	6.613147	6.188973	6.191811	6.336583	6.322801	6.069227	6.363744	6.085986	6.300731	6.455458	6.167588	6.073212	6.666106	5.952166	6.293346	6.138942	6.402707	5.298002	5.567192	6.36604	7.530964	6.433498	6.443201	6.341926	6.579572	6.222153	6.135151	6.323586	6.806342	6.079803	6.772715	6.269691	6.066195	6.466952	7.192354	6.671604	6.092598	6.396722	6.289579	6.052931	6.003642	6.027384	6.925264	6.199481	6.184082	5.892032	6.142441
ANXA10	5.039586	4.497157	4.669276	5.046455	5.469897	4.824225	5.637741	5.300766	5.157758	5.741414	5.526867	4.782016	4.367457	4.325967	5.09653	4.414317	4.770925	5.171337	4.975599	4.663836	5.205336	5.434767	4.599025	5.567578	5.393417	5.416248	5.445359	6.240066	5.427303	6.378396	4.326265	4.934074	4.229276	5.026638	5.434233	5.564406	4.827449	4.899487	5.673546	5.968015	5.726074	5.059122	6.559994	4.949168	5.883195	4.342699	4.781727	5.597521	5.506008
ANXA11	8.433142	7.703721	8.867616	8.484865	8.004228	8.467864	7.977797	7.828737	7.851534	8.057115	7.847639	7.710623	7.191049	7.077806	7.561279	7.567555	7.329005	7.459536	7.299882	7.877855	7.232448	8.264184	7.616085	8.36696	8.026858	8.295041	7.922687	8.129152	8.106453	7.865268	7.333419	8.025709	7.36864	7.850908	7.830444	8.183364	7.003565	7.795345	7.903447	7.776541	7.507829	7.494925	8.103449	9.192497	7.335573	8.100451	8.305257	7.790739	8.166999
ANXA13	4.934663	4.772293	4.597475	4.039084	5.04181	4.956355	5.318453	4.789995	5.323666	4.98789	4.788569	5.17988	5.186966	4.803719	4.717885	4.359466	4.71369	5.00775	5.737864	5.680021	6.144026	5.325268	4.676644	5.445134	5.279235	4.436979	4.663558	5.036353	4.220119	4.396268	5.204302	4.902477	5.672962	5.122961	5.149852	5.577653	4.312863	6.001204	5.653129	5.022112	5.030732	5.191215	5.048326	4.104393	5.066937	4.99465	5.062063	5.113336	5.471986
ANXA2	6.320786	7.298608	6.710844	6.128581	6.209589	7.2907	6.620036	6.275958	6.343249	5.831959	6.106121	6.47874	6.641449	6.850998	6.317023	6.458646	6.526081	6.731104	6.770587	5.629975	6.228231	7.371056	8.421655	7.152943	6.391092	6.415036	6.367459	6.186242	6.826057	6.760667	8.163077	5.961148	6.73957	6.099505	6.6908	6.961822	7.117841	6.811431	6.965509	6.5062	6.378456	7.213626	6.005502	6.739865	7.200245	6.860748	6.335778	6.492837	6.440536
ANXA2P1	4.962307	5.11181	4.854829	4.420323	4.3184	5.271098	4.845378	4.942914	4.703802	4.367523	4.563736	4.708261	4.233997	4.946274	4.56361	4.578353	4.665365	4.829086	4.813137	4.041622	4.639774	5.638972	6.227243	5.066655	4.718234	4.77743	4.59263	4.690649	5.091166	4.761971	5.914277	4.491182	5.23702	4.809695	5.027165	4.90676	4.687257	4.835615	5.249818	4.724672	4.81464	5.599521	4.682507	5.219687	5.632072	5.30799	5.136994	5.125743	5.021671
ANXA2P2	10.301365	10.214953	10.540861	9.967626	10.13131	10.13131	9.490085	11.344485	6.609368	9.260259	10.719119	10.13131	10.13131	9.967626	10.451594	10.301365	10.540861	10.301365	10.13131	10.873116	10.963828	8.348367	10.719119	9.035765	9.967626	10.451594	10.046612	9.368655	10.13131	9.490085	10.873116	10.719119	9.967626	10.719119	10.963828	11.03872	10.719119	10.791338	10.632818	10.632818	10.791338	11.03872	11.22127	9.368655	9.368655	10.214953	10.214953	10.046612	10.214953
ANXA2P3	5.198287	5.127375	5.396463	5.994597	5.850417	5.001787	5.028668	5.379497	6.228635	5.439812	5.644724	5.440564	4.866365	5.077108	5.194233	5.545397	5.031686	5.460933	5.278707	5.316388	5.069376	5.855924	4.786239	5.016112	6.134754	5.127375	5.737183	5.794085	5.681561	5.778378	5.13724	5.424624	4.87435	5.743736	5.059278	4.522455	4.710411	5.154724	5.496013	5.73319	5.775097	4.467239	5.341623	6.140738	4.461784	5.826025	4.706987	5.117084	5.586359
ANXA2R	6.321436	6.593011	6.716561	5.274232	5.389276	5.636835	5.951211	6.026283	5.157822	5.425796	5.613255	5.141088	5.061057	5.445901	5.371094	5.057476	5.424455	5.315158	5.435382	5.129058	5.049409	5.449991	7.411351	5.897188	5.475702	5.949899	5.944971	5.596053	5.406081	5.755996	6.063398	5.168528	5.799751	5.126379	5.275576	6.142208	5.56465	6.147681	5.316556	4.90323	5.43162	6.172732	5.402802	4.891243	6.175828	5.623558	5.397989	5.211682	5.269924
ANXA3	5.805214	5.630032	5.938764	6.47222	6.018399	7.047295	7.359718	6.308771	6.607808	6.393099	6.149104	6.133823	6.148831	6.443339	6.024216	6.143566	6.073193	5.937791	6.480627	4.735445	5.574708	6.356103	9.996146	6.869883	6.385281	6.55269	6.168686	5.883808	6.666533	6.559651	7.423301	5.853039	7.138742	6.718596	7.187548	6.601308	7.546778	6.957985	6.798222	6.3285	6.719601	7.311206	5.983341	5.991512	6.850216	6.442125	6.764515	6.826899	6.733043
ANXA4	5.820682	5.669937	5.851546	6.178096	6.673042	6.277941	6.594343	6.134484	6.759756	6.62067	6.425373	6.262535	6.290779	6.238472	6.85276	6.475741	6.335592	6.460995	6.432917	5.77276	5.941492	6.48411	6.172	6.420376	6.41293	6.500621	6.183228	6.585503	6.682525	6.892835	6.14765	6.713832	6.370033	6.825569	6.307284	6.307371	6.05521	6.918786	6.245357	6.518001	6.849955	7.09949	6.771105	7.037431	6.794969	6.90124	6.628487	7.101787	6.688686
ANXA5	8.223242	8.600997	8.191207	7.930889	8.258877	9.095698	8.545633	8.226224	7.84333	7.820261	8.3613	9.499852	9.130806	9.368401	9.192522	8.523093	9.376668	9.255464	8.479185	8.181485	9.265357	8.204921	10.308102	8.235805	8.517916	8.670706	8.861166	8.250708	8.799904	8.479735	10.729554	8.156548	9.132302	8.896912	8.468912	9.1153	9.755197	9.882547	8.92234	8.876637	9.086991	9.394232	8.397354	8.163045	10.019838	9.185923	8.534849	8.25968	8.178496
ANXA6	8.310397	6.530919	8.576493	8.411234	8.050535	6.98033	8.154597	7.452037	8.481406	8.177583	7.854725	7.699358	7.245037	6.248605	7.538535	7.652664	6.859555	7.534508	8.211927	8.05324	7.74882	7.821312	5.789277	8.436051	8.284891	7.798721	8.003601	8.612618	7.086722	7.599384	5.557373	7.376505	5.785033	7.854983	8.219283	7.730036	5.764805	6.506364	6.953268	7.838986	7.306912	6.301028	8.112616	7.480739	6.540342	7.410232	7.930771	7.973596	7.801892
ANXA7	9.753354	9.051253	9.601626	10.139902	10.508901	10.061753	10.003684	10.181653	10.389418	10.548817	10.312028	9.734514	9.493037	9.63018	10.196409	10.198503	10.278612	10.093771	10.219086	10.251748	10.325546	10.084533	10.083516	9.837859	10.035423	10.256912	9.827966	10.070366	10.283304	10.312775	10.1862	10.349209	9.747054	10.088001	10.6574	9.635351	10.088001	10.135096	10.115648	10.14663	10.393942	10.379928	10.266432	10.550201	9.766896	10.213361	10.222577	10.51567	10.514972
ANXA9	4.465006	5.125985	4.802137	4.582984	5.000023	5.711127	6.153202	4.520693	5.592661	6.528207	5.15656	4.989922	4.732341	4.503597	4.550812	4.791851	4.442534	4.676089	5.060153	4.541982	5.454166	5.2544	5.614818	4.558883	5.032662	4.597321	5.487282	5.160057	4.734818	4.388346	5.2486	4.682052	5.658753	4.994408	5.964136	4.623422	4.742431	5.585079	4.74178	4.927468	4.480919	4.657201	4.958337	4.171028	4.64862	4.950973	5.444129	5.309903	5.066898
AOAH	5.978059	5.962514	5.467419	5.517252	5.336922	5.823638	5.696752	5.726338	5.146948	5.724906	5.374877	5.696875	5.417735	5.103187	5.689347	5.05995	5.300026	4.828326	5.097236	4.145819	4.297081	5.696875	6.43086	5.873756	5.683235	6.070657	6.210352	5.399749	6.569725	6.757376	6.986571	5.565888	6.015429	6.487369	5.876531	5.139392	5.277199	5.144145	5.170081	5.900562	5.147104	7.477075	5.668331	5.888198	7.310942	5.724394	5.314485	6.054097	5.535188
AOC1	6.12251	7.594615	6.055505	5.581291	5.298069	5.934818	5.157056	5.638982	5.127875	5.173655	5.470992	8.149381	8.460436	9.250221	8.068767	8.357251	8.836233	7.972713	7.981615	9.854723	9.871824	4.951142	5.725795	4.939572	4.778724	5.069737	5.130952	4.831366	4.870695	4.96883	6.886708	5.407466	5.033806	5.575476	5.46127	5.570521	4.961	5.587863	5.334611	4.654003	5.235694	5.61286	5.438103	4.535977	6.526395	5.515546	5.265553	5.738021	5.249244
AOC2	6.58498	9.291792	6.327786	6.09505	5.979773	5.973328	6.096414	6.152061	5.706888	5.967434	6.313032	8.269117	9.211134	8.707398	7.656112	8.358729	8.433498	8.164716	7.746265	9.229215	8.771885	5.621623	7.046698	6.021077	5.632983	5.912521	6.010759	6.090656	5.919221	5.767273	7.518995	6.372001	6.352915	6.530171	5.759755	6.302198	6.074705	6.138687	6.267177	5.960968	6.177654	6.267083	5.85476	5.914942	7.459849	6.050668	5.8828	6.234514	5.945944
AOC3	5.510097	5.990753	6.254554	5.839852	5.818741	5.831722	6.616023	5.71206	6.062693	6.040941	5.390504	5.758296	5.760847	5.661388	5.440407	5.879627	5.886408	5.571183	6.361347	4.766895	4.927128	6.098861	6.313365	6.490359	5.445829	6.639608	5.908713	6.134779	5.917742	5.950797	5.390271	5.990926	5.820237	5.171927	5.178552	6.381464	6.427656	6.363648	5.241938	6.157335	6.325957	4.842925	5.798875	5.136191	5.284749	5.342279	6.407444	6.195475	6.48459
AOC4P	8.589395	9.085912	8.883606	8.478469	8.187899	8.681552	8.052646	8.254364	8.623447	8.113111	7.719005	8.388079	8.282851	8.516453	7.953853	7.883319	7.406233	7.861474	7.516646	7.048303	7.185464	9.105902	9.055473	8.615034	8.939459	9.292106	8.542132	7.894365	7.94236	8.845172	7.522254	7.619526	9.597201	7.839657	7.415324	8.059767	8.059767	7.912376	7.764448	7.176213	7.396623	7.401418	8.381777	9.475121	8.755609	8.478469	9.517504	8.478469	8.6398
AOX1	5.152276	4.799001	5.012081	5.656393	5.483009	5.385466	5.664956	5.735632	6.081279	5.848721	5.762379	5.7067	5.746608	5.54365	5.61838	5.671159	5.334878	5.732944	5.841895	5.27016	5.179258	5.885728	5.340301	5.925101	5.62022	5.82154	5.511965	5.726704	5.8406	5.716951	5.136555	6.168644	5.162499	5.437894	5.902228	5.50959	5.643379	5.715148	5.51831	5.535151	5.280107	5.719487	5.518831	5.321431	5.305692	6.183268	5.494409	5.811141	6.083663
AP1AR	6.113394	5.081937	5.71703	6.041538	6.2935	5.755653	6.127377	6.023135	6.593474	6.429658	5.860666	5.802749	5.587894	5.456841	5.64351	5.612082	5.510166	5.552439	5.785257	5.777888	6.006406	6.021324	5.135133	6.250589	6.150057	6.145487	5.958572	6.183876	6.189858	5.878174	5.153824	6.129084	5.393809	5.722838	6.178069	5.926848	5.467296	5.438949	6.017974	5.895281	6.540863	5.748939	6.47084	7.008471	5.696635	6.202361	6.371941	6.627151	6.563876
AP1B1	7.998354	7.854123	7.597942	8.012315	7.714102	7.636344	7.55579	7.760193	7.89164	7.825841	7.608941	7.06247	7.279447	6.537169	7.42194	7.500857	6.975747	6.705265	7.551453	6.97151	6.500234	7.656353	7.392509	7.131794	7.218236	7.457723	7.480575	8.264012	7.664726	7.652443	9.44474	7.748227	7.654171	8.084662	7.899242	7.168065	8.631993	7.719448	7.581749	8.110662	7.458692	7.289494	7.393686	6.816339	7.775299	7.332481	7.657271	7.657405	7.295806
AP1G1	7.315116	6.816953	7.393742	8.044834	8.34337	8.006707	8.057851	8.189385	8.470648	8.371419	8.112895	7.883604	7.602632	7.553908	7.991652	7.868635	7.665114	7.889274	8.308282	8.444511	8.500142	8.058389	7.557377	8.02459	8.308595	7.97313	8.00328	8.02243	8.143042	8.141962	7.938763	8.2467	7.534682	8.01145	8.43433	7.875085	8.225824	8.018345	8.008625	8.273048	8.179171	8.058848	8.085151	8.394069	7.4315	7.930613	8.072538	8.306458	8.239103
AP1G2	9.022061	8.00077	8.820398	7.744473	7.083762	7.739045	8.323599	8.170436	7.145257	7.472817	7.184069	9.298621	9.332252	9.081793	8.735705	8.822697	8.904041	9.288548	9.080517	7.513617	8.969756	8.490157	6.717345	8.650236	8.210677	8.568024	8.145414	7.47136	8.704434	8.647403	6.585447	7.67214	7.743877	8.576598	8.429516	8.485211	7.902135	8.774669	8.104207	8.394648	8.543823	8.797308	7.793168	6.415156	7.541881	8.722031	7.983603	8.602616	7.983275
AP1M2	6.335274	5.241591	5.989918	5.706438	5.704213	5.777776	5.744144	6.056136	5.57897	5.79888	6.25722	6.138804	5.317025	6.109559	6.068925	6.021795	6.403114	6.116305	6.445596	7.849766	8.881653	5.392506	4.86513	5.186262	5.104082	5.465121	5.663852	5.123809	5.479671	5.176366	4.997433	5.565071	5.020135	6.032475	5.396782	5.344899	4.926293	4.737847	5.06572	4.828964	4.914892	4.904718	5.289209	4.906461	5.403005	5.168417	5.320918	6.022021	5.332028
AP1S1	6.537645	6.25655	6.318284	7.17848	7.930593	6.722615	7.0626	7.071028	7.51127	7.904766	7.756309	6.75974	6.566051	6.428702	6.71351	6.924236	6.564177	6.642182	7.015598	8.069404	7.748086	7.16382	6.242385	7.304447	7.332616	6.865095	6.917045	7.374884	7.172046	7.276556	6.570682	8.025405	6.569712	6.945902	8.080615	6.876401	6.502184	6.821494	7.746424	7.313624	7.556157	7.429661	7.446939	7.561779	6.602987	6.951022	7.578141	7.536956	7.854941
AP1S2	8.967623	8.888931	9.298147	9.751742	10.076383	9.458378	9.664443	9.322862	9.899657	10.323426	9.923091	9.285767	9.469636	8.693221	9.115301	9.427271	8.900602	9.012718	9.473236	9.623292	9.360504	9.645938	8.622164	9.696213	9.836111	9.015439	9.588683	9.842199	9.726923	9.603754	8.748367	10.02788	8.160244	9.40145	9.748614	9.425007	8.550318	9.002539	9.147539	9.396477	9.712176	9.412657	9.705121	10.163631	8.806076	9.361499	9.551169	9.75354	9.957241
AP2A1	6.284419	6.210936	6.242926	6.385606	6.391604	6.355573	6.314345	6.42249	6.345282	6.247514	6.3548	7.039715	6.827348	6.561014	7.254937	7.329039	7.098359	7.132925	7.072569	7.736917	7.293076	6.542704	5.924743	6.560392	6.404358	6.496395	6.506877	6.81873	6.52206	6.461534	7.01308	7.714622	6.167092	7.404311	7.850438	7.299615	7.039869	7.296902	7.540636	7.382169	7.431248	7.238833	6.792049	5.994525	6.579724	6.914018	6.613432	7.046634	7.211229
AP2A2	8.42587	8.380596	8.354847	8.117707	7.635171	7.974765	7.755212	7.78498	7.36051	7.608582	7.773542	8.199677	8.170323	7.533685	7.996375	8.147791	7.92003	8.127194	8.348405	8.130456	8.200604	7.953063	7.425774	8.218987	8.085694	8.277972	8.056641	8.125228	8.441617	8.083111	7.656808	8.219375	7.389651	8.146413	8.32363	8.426521	8.970702	7.688146	8.452907	8.930615	7.831599	7.869347	7.97409	7.14578	7.656974	7.665027	8.229807	8.012932	7.902827
AP2B1	7.752886	7.015945	6.943532	7.460477	7.258123	6.863907	7.202741	7.601	7.540264	7.483282	7.384362	7.445968	7.559086	7.434549	7.735144	7.758176	7.718351	7.582095	7.780948	7.781519	7.528223	7.158727	6.706628	7.39913	7.20974	6.860064	7.02742	7.465221	7.202948	7.095911	7.72758	8.216898	6.79553	7.997319	8.161479	7.815383	8.301476	7.646256	7.854092	9.638571	8.028599	7.765846	7.635931	6.913291	7.088212	7.440737	7.156515	7.705274	7.957547
AP2M1	10.318002	9.593387	9.805599	10.350568	9.543039	8.824922	9.106555	10.095463	9.728157	9.538682	9.288202	10.178448	9.759313	9.364893	10.078455	10.295839	9.781146	9.968671	10.132354	10.842468	10.633291	9.499938	7.981921	9.55381	9.558087	9.759667	9.303624	10.110536	9.582873	9.683237	9.629517	10.631833	8.467769	10.027913	10.542275	9.677871	10.510652	9.427304	10.136611	11.293795	10.367664	9.4434	9.854384	8.09631	8.68249	9.460536	9.924199	9.839894	10.196082
AP2S1	10.218888	9.50147	9.716006	10.257892	10.014005	9.302846	9.767862	10.27732	10.290893	9.962612	10.030843	9.974964	9.324504	9.213832	9.853605	9.930466	9.737034	9.689833	10.096108	10.498931	10.360187	9.993849	8.344171	9.936691	10.09616	9.784293	9.723072	10.326431	9.988205	10.08722	9.47899	10.419189	8.857964	10.17999	10.482296	9.70745	8.897093	9.310145	10.0422	10.107698	10.340465	9.85252	10.129008	9.329703	9.10565	9.915355	10.111378	10.308083	10.233575
AP3B1	7.78057	7.393678	7.771595	7.542342	7.500976	7.900539	8.128679	7.631369	7.613972	7.564431	7.636484	7.899287	7.778215	8.277044	8.398922	7.871128	8.327615	8.354869	8.111642	7.987697	7.680051	7.739349	8.791475	7.689577	7.8642	8.200208	7.92243	7.613577	8.134744	7.912132	9.086573	7.735421	8.949534	8.130441	7.293443	7.82509	7.626233	9.109064	7.688752	7.556993	7.760936	8.374721	7.62102	7.418208	8.895449	7.950242	7.562337	7.46419	7.450427
AP3B2	8.401848	7.512504	8.301317	8.484036	8.255521	8.169994	8.137648	8.443446	8.165452	8.119225	8.16252	9.181863	8.811769	8.742694	9.027061	9.089434	8.858767	8.882657	9.063176	9.572601	9.545978	8.489717	6.617186	8.333764	8.370968	8.516384	8.44954	8.653484	8.674459	8.582514	7.148894	9.111526	7.701759	9.092956	9.357342	8.802592	8.292144	8.644469	8.781053	9.510777	8.958775	8.662446	8.986177	7.511815	7.592824	8.794272	8.566431	8.900589	8.878027
AP3D1	8.928432	8.964809	8.517036	9.183367	9.041425	8.921281	8.877478	9.08459	9.221607	9.243323	9.225211	8.597404	8.424034	8.134228	8.604832	8.718383	8.365138	8.109242	8.347521	8.366562	8.348663	9.173338	8.67346	9.169368	8.881333	9.078176	9.101566	9.661482	9.325012	9.570198	8.722791	8.979325	8.89747	8.995287	8.771058	8.580607	9.025219	8.525223	9.131919	9.186002	8.863961	8.815962	9.403217	8.462834	9.053702	8.755033	9.337602	8.819683	8.848706
AP3M1	6.935176	6.686893	7.070027	7.0456	7.313181	7.514957	7.760497	7.05666	7.213921	7.414545	7.276662	7.202949	6.957718	7.250947	7.498213	6.968487	7.330663	7.568072	7.390929	6.938924	7.256469	7.54699	7.683602	7.853305	7.712953	7.669954	7.339921	7.274953	7.656554	7.62521	7.771205	7.307913	8.038179	7.614367	7.220957	7.722057	7.661897	7.71133	7.370162	7.796529	7.455936	7.38462	7.309005	7.367846	7.898951	7.466903	7.51269	7.431482	7.182927
AP3M2	10.281703	8.659318	9.844148	10.426881	10.411811	9.420466	9.709331	10.046184	10.248633	10.338933	10.252602	9.351385	9.575507	8.580465	9.622253	9.472205	9.671797	9.626527	9.855375	10.46623	10.211682	9.905936	8.628853	9.57121	10.17722	9.861397	9.166664	10.227337	9.710075	9.86301	7.799081	9.938876	8.588313	9.912333	10.376197	8.90979	7.965122	9.479004	8.717176	9.673354	9.937282	8.86564	9.764201	10.301733	8.275564	9.458285	10.143049	10.020309	10.193316
AP3S1	8.994785	8.673657	9.193193	9.755603	10.351008	9.637225	10.100251	9.845062	10.202287	10.318086	10.529611	10.068879	9.794328	9.143272	9.825478	9.949653	9.712525	9.823273	10.323091	10.462353	10.249344	9.980753	9.759797	10.162445	10.087891	9.927318	10.070062	10.285674	10.108968	10.231245	9.753635	10.294668	9.571132	9.870296	10.316481	10.077815	10.420451	9.894576	10.183654	10.673115	10.331118	10.279757	10.216356	10.280124	9.550297	9.890782	10.129076	10.140262	10.208414
AP4B1	8.867978	8.460234	9.046079	8.473805	8.246779	8.074541	8.36516	8.325225	8.194528	8.278851	8.376596	7.756513	7.731557	8.055228	8.414944	7.824664	8.232888	8.324225	7.962405	7.597159	7.646533	8.295961	7.936738	8.358221	8.20922	8.348668	8.143075	8.30032	8.143075	8.445617	7.448497	7.6854	8.19821	8.157852	8.053907	8.00579	7.151582	8.103447	7.403852	8.272858	7.99999	7.869258	8.199478	7.945112	7.700292	8.293799	8.20922	8.136965	8.037497
AP4E1	6.526562	5.21476	7.224727	6.619795	6.796814	6.404977	6.712617	7.137685	6.842088	6.884454	6.489579	6.46208	5.754314	6.389941	6.49657	6.153967	5.764044	6.363831	6.215881	6.044579	5.50968	6.564653	5.921159	6.756319	7.023315	6.814493	6.923799	6.597601	6.301243	6.877155	6.491693	6.346972	6.055646	6.590411	6.15774	6.062025	6.47391	6.332707	6.31336	6.584594	6.478428	6.717812	6.445991	6.420478	6.275135	6.609254	6.315531	6.720387	6.140477
AP4M1	6.559064	4.141102	6.303865	6.345616	5.513625	5.418869	4.938466	6.15923	5.77391	5.909637	5.61709	4.525116	4.483571	4.935116	5.049635	4.689605	4.689798	4.913357	4.751505	4.233929	3.452869	5.476772	4.878911	5.596045	5.641473	5.338155	6.024362	5.541836	5.852683	5.795384	4.117143	5.469945	3.58654	4.911416	5.218054	4.579446	5.819852	4.763479	5.136027	5.473174	5.176744	4.467013	4.954116	4.824896	4.132098	5.552038	6.467253	5.532892	5.656954
AP4S1	7.339046	6.701118	6.807911	6.755747	6.510633	6.930276	6.915321	6.759926	7.010177	6.907058	6.897555	6.248925	6.852839	6.357618	6.457314	6.533356	6.08489	6.633073	6.457101	6.906797	5.799315	7.107887	7.597384	6.946428	7.23762	7.007174	7.133655	7.192585	7.008212	6.862491	6.152924	6.881375	7.645741	6.733205	6.314521	6.558155	7.89817	6.755869	6.889319	7.090382	6.731699	6.669297	6.825336	7.607681	6.897544	6.818399	7.293165	7.109324	6.748618
AP5B1	6.456206	6.623918	6.191414	6.285835	6.371429	6.487314	6.340651	5.851632	6.595467	6.325999	5.909253	5.724534	5.908998	5.436334	5.560776	5.466816	5.416892	5.480969	5.361489	5.054972	5.256604	6.656203	6.093115	6.867796	7.085701	7.042755	6.387535	6.434174	6.286108	6.742936	5.460256	6.05984	7.68608	6.34636	6.025159	5.495364	5.983284	5.318295	5.988111	5.842299	6.077944	5.453633	6.481024	5.756662	5.33231	6.038757	7.071737	6.352333	6.056841
AP5M1	7.599215	7.21694	7.568222	7.738142	8.245691	7.843475	7.907695	7.812116	8.293551	8.242973	8.139991	7.887399	7.755269	7.643956	7.804076	7.746226	7.689209	7.76503	7.924659	7.962997	7.506573	7.84958	7.69665	8.070557	8.149626	7.807203	7.931279	8.018877	7.836542	7.936542	7.426173	8.228035	8.242177	7.902413	8.211047	7.825806	7.823505	7.799575	7.989562	7.923585	8.128891	7.790897	8.156153	8.269212	7.910663	7.858208	8.007877	8.012325	8.212059
APAF1	6.535933	6.349113	6.349235	6.825151	5.991911	5.956055	5.89245	6.618563	6.051795	6.454097	6.242875	6.047977	5.750893	6.147818	5.850528	5.923518	5.765193	5.886321	5.629499	5.130814	5.290671	6.442722	7.31985	6.140392	6.11394	6.319414	6.220708	5.747081	6.177186	6.331088	6.963879	5.735987	7.245304	5.889746	6.006002	6.327639	6.155435	6.671364	6.098233	5.924266	5.897022	6.272439	5.813843	6.346699	5.950534	6.242725	6.257818	6.04197	6.040763
APBA1	6.379435	6.565327	6.563778	6.718711	6.875734	6.853138	6.192927	6.802938	6.68093	6.944711	6.824974	5.695089	6.494545	6.836196	6.786205	6.78953	7.217185	6.588065	6.843408	7.797522	7.509948	6.420086	6.02757	6.803556	7.108842	6.592199	6.865215	7.119731	6.96972	6.744794	6.231068	7.622833	6.639101	7.285088	7.488387	7.10028	6.389327	5.758582	6.964979	7.875268	7.590222	6.97966	6.592142	6.510993	7.068277	6.702747	7.188527	7.258254	6.403419
APBA2	9.418662	8.500934	9.145422	9.711821	9.508928	9.372712	9.390068	9.565782	9.542485	9.488105	9.334135	9.801634	9.463634	8.853924	9.240502	9.627631	9.041932	9.229252	9.498846	9.439222	9.389853	9.483325	8.122632	9.79811	9.615082	9.326366	9.453957	9.775578	9.447211	9.417712	8.005348	9.488997	8.693653	9.557258	9.665223	9.368755	9.446608	8.897969	9.199115	9.875368	9.549638	9.04894	9.491705	9.106269	8.532036	9.15667	9.473991	9.672243	9.638635
APBA3	7.501409	7.742219	7.422269	6.752882	6.371448	6.804639	6.58718	6.732871	6.314281	6.320071	6.427035	7.737512	8.118686	8.60489	7.463471	8.039748	8.214175	7.92406	7.69535	8.289823	8.257566	6.439328	7.491442	6.692758	6.514321	6.718685	6.772343	6.718834	6.663432	6.564164	7.665977	6.406351	7.281418	6.912864	6.311689	7.104221	6.511784	6.966864	6.634708	6.783424	6.574927	6.742033	6.446064	6.207779	7.256726	6.616046	6.394214	6.365076	6.199248
APBB1	7.018957	6.66537	5.914609	6.918181	7.053714	6.547151	7.003588	6.558822	6.91878	6.612978	6.575207	6.367669	6.359899	6.62715	6.773563	6.681925	6.567672	6.609215	7.114828	7.591732	6.73809	7.368451	6.659021	7.500126	7.27272	7.288634	6.930387	7.449444	6.978931	6.960922	6.480608	6.940059	7.408114	7.349448	8.054422	6.669837	6.694526	6.830775	7.430879	7.824034	8.048597	6.301137	7.294555	6.187407	7.057957	7.45451	6.951014	7.075347	7.366132
APBB1IP	6.265491	7.214805	6.48418	6.340242	6.637628	7.299329	6.727551	5.918466	6.228038	6.277187	6.974481	7.75308	8.323276	6.684598	8.101256	7.442751	7.330391	7.000068	7.823217	6.915574	6.966751	7.458121	8.33392	6.968355	6.658677	7.575014	7.79133	6.192401	7.595642	8.260746	9.847778	7.239254	7.227943	8.110794	6.673448	8.418798	7.875802	8.556412	7.430599	6.937981	7.150474	8.790272	7.857115	6.289118	9.102066	8.145553	6.906482	7.020862	6.651115
APBB2	7.052369	6.408143	7.095747	7.17668	6.684025	6.386349	6.227692	6.457584	6.780199	6.364765	6.733821	6.78201	7.003951	6.717513	7.042613	6.846031	6.898593	6.652983	6.81492	6.648299	6.561137	6.348113	6.643412	6.723919	6.603968	6.75981	6.579804	6.424261	6.872185	6.772076	6.872147	6.464575	6.86874	7.044348	7.031135	6.41828	6.020146	6.809861	6.712187	6.362178	6.79565	6.549138	6.72861	6.966758	6.675966	6.469463	6.631774	6.710979	7.182006
APC	6.945975	6.824144	6.679846	7.111033	7.060956	7.011772	7.154601	6.907721	7.35526	7.448535	7.158389	6.424891	6.595094	6.524303	6.74097	6.794952	6.607055	6.597717	6.443016	6.136447	6.026406	7.095132	7.027127	6.982396	7.219498	7.473817	7.167066	7.137975	7.103666	7.336812	6.739077	6.984808	8.267453	7.196426	7.031839	7.013821	7.379292	6.773856	7.093258	7.798153	7.137022	7.04062	7.063154	7.339477	7.804387	7.040735	7.364687	6.968135	6.699424
APC2	7.613596	7.627123	7.677525	7.530398	7.08449	7.250827	7.235748	7.409838	7.007155	6.806356	7.087593	8.353078	8.418139	8.433296	8.183626	8.449803	8.525051	8.32297	8.096419	8.288528	8.11817	7.290582	7.713759	7.148381	7.091916	7.307396	7.611143	7.470833	7.507709	7.220375	9.038687	8.065226	7.758707	8.514898	8.018698	8.452621	8.216571	8.212871	8.766502	7.817097	7.990835	8.180653	7.613772	6.551987	8.155656	7.932775	7.357377	7.75012	7.555429
APCDD1	7.502851	7.513986	7.175266	7.464679	7.507437	7.660194	7.547692	7.067926	7.451264	7.53239	7.622748	7.904738	7.751432	8.83385	9.010524	8.526855	8.70769	8.394501	8.299469	7.914681	7.108201	8.16451	9.077741	8.082215	8.096074	7.921077	7.864155	7.692249	8.021671	8.090756	9.46936	8.357915	9.583259	9.149031	7.662573	7.61509	9.651459	9.574408	9.439428	8.623427	8.67428	8.737766	7.811491	7.322443	9.512993	8.326383	7.556549	7.254136	7.815392
APCDD1L	5.319576	9.780222	5.619099	5.416546	4.962307	4.82716	5.06569	4.997354	5.157372	4.891738	5.036808	6.476853	8.101778	6.756483	5.891447	6.499172	6.341885	6.141321	5.936722	5.800478	5.745645	4.899902	6.542928	4.412314	4.997458	4.479505	4.954237	4.992395	4.913437	4.70052	6.229268	4.690039	4.535496	4.65052	4.758468	5.379973	5.097998	5.022371	4.678431	4.629989	4.966872	4.733508	4.638364	4.550205	6.121827	5.244691	4.627718	4.851013	4.892826
APEH	7.918856	7.415405	7.14171	8.550005	8.427593	7.503943	7.390336	8.53159	8.168231	8.239702	7.780414	7.064363	7.055239	7.0464	7.695786	8.044108	7.195574	7.477255	7.843573	7.797813	7.557388	7.978128	8.318733	7.284071	7.966329	7.731939	7.129765	8.47005	8.117955	8.232174	9.184478	8.412549	7.877359	8.333595	8.386266	7.145961	7.19955	8.049278	8.018895	7.527443	8.212963	7.262486	8.280631	7.250473	7.657188	7.901959	8.30703	8.363958	8.3473
APEX1	7.635917	7.252145	7.647333	8.632332	9.218047	8.913014	8.895862	8.370718	9.391104	9.149841	8.969205	8.794348	8.49854	8.938753	9.727673	9.336612	9.192889	9.190187	9.27865	9.549234	9.569082	9.076777	8.444535	8.921602	9.217644	9.016376	8.783677	9.196775	9.432393	9.426303	9.545887	9.68942	9.21147	9.369775	9.930998	9.395461	9.551041	9.248141	9.53964	9.583499	9.524984	9.671525	9.430421	8.632975	8.858304	9.314178	9.167667	9.682521	9.768767
APEX2	6.485297	5.532958	6.755267	6.550279	6.078014	6.490888	6.599465	6.726135	6.486732	6.024046	6.315708	6.652432	6.144935	6.475405	6.971589	6.461403	6.5761	7.224547	6.567171	6.693361	5.863102	7.183213	7.379416	6.743435	6.906754	7.215523	7.208434	6.820136	6.67966	7.152433	8.130372	6.006644	7.132171	7.07479	6.712038	7.358286	6.583193	6.759649	5.984908	6.74104	6.899032	6.562235	6.962076	5.392041	7.225845	7.062171	7.080411	6.822028	6.35434
APH1A	7.952707	7.635614	7.196893	7.603647	7.1881	7.673843	7.031307	7.366774	7.260693	7.103854	7.634228	7.340043	7.110185	7.581316	7.638007	7.307681	7.798557	7.472069	7.318282	6.865219	6.70505	7.104497	8.124945	6.642345	6.92424	7.071244	6.832898	7.065217	7.359004	7.475105	9.014814	7.193736	7.724206	7.733354	7.165234	7.267626	8.157525	8.083946	8.055759	7.540582	7.519484	7.741215	6.787564	7.389404	7.538737	7.067845	7.101516	6.947489	7.174183
APH1B	7.52708	6.423533	7.005228	7.611267	7.55381	7.409967	7.237328	7.774358	7.772031	7.389742	7.576729	6.883615	6.668349	7.233655	7.487917	7.056349	7.335299	6.999275	6.942983	6.642915	6.584507	7.360292	7.77579	6.857132	7.491548	7.266669	6.718861	7.172988	7.413237	7.240951	7.548954	7.138838	6.830082	7.160273	7.328038	6.406735	6.98607	7.609497	7.299222	7.066912	7.468569	7.786163	7.291949	7.734824	7.352559	7.353644	7.313726	7.14335	7.302846
API5	8.028637	7.208729	8.017237	8.363758	8.799407	8.311858	8.738431	8.493949	8.835797	8.931738	8.774779	8.373176	8.249192	8.223974	8.578143	8.341083	8.566652	8.41603	8.734565	8.652328	8.652616	8.535628	8.093842	8.531416	8.706287	8.486512	8.539591	8.647432	8.744451	8.769787	8.428986	8.609398	7.957575	8.488128	8.899038	8.418533	8.695845	8.391471	8.295416	8.871609	8.739607	8.416472	8.586917	8.364966	8.202034	8.738142	8.793168	8.861265	8.979457
APIP	7.787369	8.052268	7.554892	7.384155	7.661828	7.519946	7.538402	7.973778	7.841955	7.870768	7.33214	7.247784	6.970284	8.069769	7.851355	7.288059	7.581	7.489339	7.271544	6.903644	7.380823	7.373248	7.85883	7.65124	7.541194	7.099863	7.994634	7.192996	7.091454	7.390437	7.553555	7.606034	7.934277	7.452774	7.703331	8.020343	7.780678	7.344857	7.508997	7.894242	7.978506	7.682143	7.601037	7.396634	7.221717	7.615701	7.619103	7.922968	7.785213
APLF	5.716598	6.125399	5.895673	5.077058	5.793668	5.470388	5.789688	5.367379	5.896898	5.895617	5.148351	4.877123	5.408743	5.118533	4.878689	4.894566	5.362394	5.584067	5.058298	4.732271	5.471715	5.61933	5.300841	5.356874	6.36937	6.011277	4.964983	5.158432	6.375894	5.275842	5.311687	5.219597	5.520044	5.576695	4.475998	4.781716	5.764928	5.347844	4.975331	5.763463	5.495893	5.379183	4.767249	4.92583	5.448116	5.728218	5.400146	5.873604	5.075953
APLN	5.681873	6.983322	5.838105	6.049333	5.897258	6.095227	5.191076	5.738914	6.142387	5.866332	6.481027	8.254635	7.069837	5.607052	6.280454	6.098785	6.740139	6.002715	5.754484	5.699211	5.842833	6.194177	5.986641	5.492309	5.386572	5.408929	6.015265	6.018443	5.787388	6.368915	7.044289	6.675739	5.044899	6.124016	6.16872	5.362477	10.568141	6.836639	7.053563	6.171922	6.508734	7.493122	6.099049	5.875253	5.916362	6.405113	6.33249	6.025968	6.204996
APLNR	7.250787	7.362688	8.600597	7.327678	7.50138	7.914851	6.76499	6.886948	6.63938	6.166165	7.600813	7.591328	4.953669	6.314794	7.386963	6.640661	8.382833	8.247942	6.748032	7.425941	6.733558	8.301093	8.616192	6.225584	6.509046	7.221875	5.918689	5.962433	7.709708	7.472651	9.643705	7.404791	6.212562	7.070982	6.917984	6.144472	6.484763	8.024385	9.024679	6.767166	7.253044	7.689256	6.285215	7.972611	7.496015	8.803002	7.789289	5.689692	7.136688
APLP1	9.13753	8.094951	9.19118	9.256871	8.792875	8.693272	9.004713	9.23318	8.988521	8.933603	8.901141	10.373807	9.805271	11.340384	10.716467	10.615919	10.795421	10.813797	10.450588	11.377914	10.988015	9.359941	7.851513	9.14073	9.404334	9.544637	9.548165	9.370072	9.297904	9.331051	9.150303	10.65718	8.692074	10.34715	10.839047	10.345547	10.054273	10.356761	10.819531	11.167174	10.810876	10.964566	10.149247	8.334482	9.109627	10.322595	9.643356	10.069428	10.395204
APLP2	8.27563	7.571519	7.888642	8.390698	8.200756	7.947074	8.13858	8.393019	8.087903	8.032856	8.421499	8.809492	8.67911	8.377772	8.985514	8.696054	8.746431	8.548429	8.76587	8.993272	9.35868	8.066761	8.273403	8.26439	8.259648	8.259899	8.230683	8.562099	8.48098	8.36258	8.78891	8.596029	8.242687	8.818483	8.984693	8.491434	9.255038	8.586931	8.802646	8.87643	8.699003	8.792622	8.58265	8.219445	8.284568	8.337543	8.388372	8.705357	8.537754
APMAP	9.870968	9.161694	9.739308	10.095261	10.192272	9.572753	9.799067	10.034779	9.944802	9.929934	9.869363	10.101331	9.699122	9.519273	10.02818	10.11065	9.740416	9.734986	10.012875	10.626037	10.445182	9.893042	9.237205	9.713434	9.956626	9.582374	9.849557	10.110973	10.189634	10.134841	10.350115	10.12686	8.987714	10.241713	10.522917	9.970659	9.609535	9.848031	10.11065	9.570951	10.006929	9.987966	10.182671	10.093994	9.631797	10.011317	9.969178	10.175612	10.2297
APOA2	4.802601	5.51631	4.911971	4.454142	5.711041	5.594225	5.155173	6.108423	5.504548	4.913768	5.033262	5.297321	5.741027	5.265752	5.304586	5.695742	4.39775	4.577104	4.895622	4.770581	6.525058	5.13409	5.810468	4.790749	4.753633	5.193792	4.928512	5.366479	4.703987	5.318268	5.188391	5.255561	5.808163	6.167741	6.284037	4.601407	6.342225	5.45436	5.064626	5.146394	4.916977	5.756766	4.550869	5.081608	4.769564	5.640605	4.499076	5.347667	5.459467
APOA4	5.156033	6.437097	5.892802	5.706836	4.593423	5.047436	5.428587	5.406805	4.88245	6.023001	5.330938	5.329763	5.442529	4.444198	5.207484	5.17994	5.548076	4.867842	5.86606	5.367047	4.511298	6.295239	5.349399	6.082361	4.470455	5.402726	6.799923	5.093577	5.065818	6.002495	5.108897	6.381296	5.031381	5.259478	6.293623	5.75239	4.608868	5.914539	5.299145	6.070622	5.210331	4.80063	5.764592	6.54548	5.14722	4.875502	6.16922	5.41869	4.621849
APOA5	6.209467	7.056452	5.852084	5.772092	6.385982	5.052767	6.018996	6.235291	5.65759	6.143231	5.997255	6.119102	5.695934	4.850972	6.078925	5.497469	5.871532	5.100394	6.099913	5.207724	5.43581	5.834071	4.869097	5.531859	5.510351	5.692456	6.175337	6.742534	5.576042	5.094364	4.775843	5.085513	5.096656	5.292828	5.100688	5.328005	5.033769	5.339632	5.522636	5.235512	5.4489	5.80162	5.811872	5.36563	5.489017	4.858888	4.85657	4.806547	6.299779
APOB	5.632174	4.980626	5.549127	6.002103	4.905483	4.751359	5.358479	4.99593	4.777168	5.205848	5.078859	4.911478	4.787239	5.362446	4.756641	4.704003	4.585323	5.196163	4.615594	5.492561	5.783984	5.133099	3.781392	5.774348	5.290162	5.314873	5.090581	5.505352	4.800554	5.669073	4.328446	4.959674	4.667441	5.351366	4.927167	6.156415	5.116697	4.764318	5.064683	4.860779	5.359518	4.536761	5.050279	6.459253	5.283168	5.051674	5.542776	4.829123	5.097536
APOBEC1	5.582154	6.140953	5.827405	5.407816	5.850852	5.586589	4.619752	5.317535	5.031752	5.037296	5.150593	4.642608	5.238946	5.624473	4.783056	4.613067	5.486372	4.549517	4.93948	5.223024	4.456233	4.289044	6.384578	6.374868	5.495997	5.002458	4.517533	4.786178	5.258001	5.511714	6.039153	5.433814	5.766288	5.234403	4.889118	6.00325	6.253055	5.720061	5.40281	6.044364	5.287198	5.443934	5.985519	6.384471	6.744085	5.309612	5.247731	5.510842	5.668257
APOBEC2	5.445039	5.806328	5.393105	5.906812	5.329126	5.654937	5.512195	5.476696	6.240379	5.265106	6.547428	7.004976	5.457986	6.260978	4.918436	6.699536	5.330528	5.671747	6.632297	6.735242	6.329889	5.635729	6.188413	6.48454	6.231367	6.059158	5.181369	5.745423	5.91246	6.445646	5.569591	5.22153	6.493137	6.085198	6.542631	5.024953	5.549313	6.378511	5.338792	5.508644	5.723588	6.367319	5.685919	6.404053	5.751486	5.525942	6.090691	5.604674	5.824757
APOBEC3B	7.232739	5.30153	6.771007	7.199005	6.509678	6.188399	6.372468	6.572968	7.112432	7.319848	6.822822	6.19989	5.339424	5.619525	6.36144	5.856417	5.634917	5.895523	5.960438	6.091952	5.60753	5.174421	4.349021	5.337084	4.993976	4.838847	4.893401	5.389086	4.910735	5.137192	4.705407	5.292769	4.351004	4.672673	4.826242	4.22496	4.977041	4.809241	5.104613	5.573041	4.781172	5.112089	4.54645	4.449198	4.748064	4.983761	6.157542	4.647741	5.900131
APOBEC3C	7.012257	10.802223	6.707382	5.994475	5.818145	6.272686	5.871058	6.038404	5.575567	5.497775	5.985061	7.80525	8.817323	8.185752	7.321629	8.143446	7.476398	7.615878	7.349907	7.145446	8.088963	5.26206	6.832702	5.590531	5.419849	5.767304	5.95437	5.720323	5.744315	5.438584	7.235723	5.794961	6.022309	6.141967	6.070306	6.296261	5.986715	6.52616	6.25372	5.595291	5.982204	6.158848	5.815448	6.218313	6.87585	5.715766	5.916895	5.682768	5.409091
APOBEC3D	5.446008	6.339583	6.222444	5.767783	5.711584	6.038882	5.954539	5.825985	5.895851	5.868364	5.59189	5.706777	5.279597	5.4116	5.845833	5.345035	5.461647	5.679919	6.00918	5.657565	5.468273	6.184753	6.759427	5.852215	5.740516	6.085534	6.025293	5.616046	6.399208	6.300879	6.236744	5.432223	6.203788	5.966795	5.848766	6.145396	6.381447	5.57823	5.8287	5.85839	6.039807	5.84601	5.751189	5.64867	6.11599	5.890884	5.566265	5.577293	5.767854
APOBEC3F	6.536971	7.363952	6.458764	6.159729	5.770339	5.876254	5.894198	6.131691	5.728543	5.775001	6.061074	6.143766	6.137918	6.068225	6.027054	6.093553	5.944729	5.979394	5.819132	5.360239	5.672628	5.933093	6.423716	5.93029	5.833095	6.086644	6.08735	6.080119	5.758784	5.950263	6.313752	5.978975	6.542126	6.516886	5.956224	6.560194	5.987202	6.456889	6.150578	5.881892	6.066874	6.157563	6.109504	5.352769	6.593653	6.101841	5.820052	5.74566	5.79551
APOBEC3G	4.655218	4.88662	5.326218	5.748887	5.710091	6.028261	5.466561	5.415254	5.425344	5.015007	6.622121	5.0464	5.109101	4.896044	5.039441	5.111446	5.226478	5.05179	5.713647	4.122524	4.652642	5.20908	6.317724	6.067125	5.289699	5.242639	5.364741	5.106713	6.631025	6.351778	6.258708	5.610982	5.40937	5.968681	5.292155	6.710783	6.603964	6.555019	4.19951	5.639322	5.864848	6.802975	4.970608	4.438451	5.778821	5.477853	5.461419	5.645565	4.909246
APOBEC4	5.619777	5.622855	4.997678	6.497933	5.600169	5.823582	5.488718	6.713877	5.779011	5.848825	5.761353	5.803232	5.769652	5.167122	5.160106	6.347566	5.005185	5.929282	6.076918	6.071621	7.25384	5.312365	6.79666	6.312509	6.151036	5.880118	4.750478	6.346456	6.077594	5.663035	5.480651	5.985027	6.222712	5.937928	6.715489	5.223822	5.801176	5.385141	6.088729	5.49858	5.160628	5.306093	5.625547	5.566676	5.896387	5.962235	5.910591	5.761353	5.700446
APOBR	5.415235	5.696429	5.157955	4.528394	5.592593	4.918973	5.562541	5.414336	4.513189	5.429067	5.313564	6.264425	6.546393	5.902371	5.41711	6.403012	6.259882	5.825118	5.415612	4.943613	5.25893	5.367396	5.456674	5.408256	4.857505	5.366362	5.183532	4.680407	5.371233	5.049672	6.58473	4.782291	4.187297	4.7687	5.461227	5.447288	6.187172	4.169424	5.121889	4.634444	5.39481	6.02612	4.612143	4.766583	4.553575	6.391644	5.354694	4.837457	5.763272
APOC1	7.353601	8.222707	7.063297	7.115005	7.005995	8.248882	6.917456	7.559278	7.015681	7.070097	7.795541	7.863897	7.227903	6.052134	7.119671	7.478971	7.73513	7.977043	6.947419	6.055533	5.629496	7.921841	9.047422	7.573453	6.676937	7.69523	7.123762	6.828012	8.707721	7.956792	8.517557	7.576984	6.742373	7.508167	6.957365	8.594042	7.697293	8.061174	7.904425	7.365066	7.015968	8.644332	7.013833	6.811411	9.249746	7.933279	7.136685	7.331813	7.138129
APOC2	5.416647	6.430874	5.741804	5.477694	5.443538	6.203196	5.932564	5.841418	5.615777	5.698992	5.99927	5.629094	6.355177	5.59871	5.522898	5.949416	5.567892	5.660596	5.983597	5.806146	5.717965	6.249771	6.467069	5.945741	5.707311	6.244808	6.201187	5.819938	7.117147	6.556011	8.370564	6.288821	6.294937	6.048367	6.016167	6.539607	6.116649	5.849589	6.114235	6.455428	5.906919	6.877761	5.88718	5.604082	6.664743	6.193385	5.806201	5.572965	5.758744
APOC3	5.509065	7.585319	6.049464	5.673652	5.325392	5.075913	5.467088	5.463525	5.31121	5.297708	5.659927	6.937716	8.371776	7.539041	6.88839	7.913818	7.561306	7.030704	7.229424	7.303987	6.924798	4.713947	6.28081	5.255406	4.786455	4.942391	5.347899	5.02965	5.151648	5.489702	6.937458	5.399173	5.444479	5.469299	5.274429	5.057828	5.104335	5.282078	5.231417	4.789886	5.187904	5.234449	5.445908	4.747117	5.697914	5.043443	4.920336	5.068122	5.073172
APOD	9.027087	9.621978	9.533105	9.201813	8.879521	10.301016	9.965341	10.149023	9.222336	9.594792	8.759438	11.195571	11.319661	11.83867	11.569202	10.884225	11.663926	11.549865	10.737117	10.430269	10.592387	10.497289	11.690128	10.787531	11.118933	10.663511	10.469112	10.346323	11.254515	10.596286	11.212107	10.667544	10.598475	11.112752	10.744078	10.96805	11.137519	11.530922	10.84903	10.918766	11.280629	11.573881	10.524895	8.330256	11.118933	11.054058	10.349713	10.314147	10.915924
APOE	9.904278	10.704017	9.910421	9.767256	9.220513	10.012631	9.056192	9.354741	9.03758	9.221868	9.916867	11.01956	10.494396	10.919619	11.076348	10.762133	11.310635	11.097315	10.306235	10.409035	10.135242	9.958075	10.93899	9.06697	9.676596	10.154266	9.956056	9.879345	10.079692	10.492063	11.654454	11.11002	10.91429	11.310635	10.458331	10.972298	11.720837	11.6268	11.482196	11.050517	10.901467	11.061923	10.285531	8.119111	11.369456	10.306235	9.928227	9.829177	10.052204
APOF	5.455927	6.577687	6.062642	5.355268	4.144169	4.763119	5.102275	4.751157	4.929307	5.696474	5.200542	4.506951	4.802084	4.788697	4.410611	4.713291	4.070531	4.854235	4.758545	4.852651	4.556234	4.125725	4.448195	4.743839	4.467212	4.255973	4.956688	3.787404	3.790764	4.388402	4.820635	4.112197	5.352374	3.595735	4.302748	4.501656	4.01642	4.396344	3.254064	4.428123	3.84506	4.091439	3.889629	4.036949	4.430551	4.493678	5.1384	3.675381	4.901266
APOH	3.79391	5.019029	4.81336	4.804904	5.510168	5.635002	5.572515	5.041838	4.643718	5.060058	5.727804	5.675112	4.862606	5.29412	5.642918	5.15854	5.270436	5.6127	5.065414	5.02565	5.032129	5.077283	5.612938	4.373833	5.027885	3.945571	4.980334	5.357212	5.228231	5.158184	5.31911	6.097888	4.577192	4.910784	4.587484	4.489638	4.395098	5.593239	5.499584	5.276808	4.856764	5.533614	4.818954	4.590087	6.637269	5.034322	4.810271	5.028533	4.667229
APOL1	6.131941	5.86532	4.643521	5.394839	4.979316	5.622423	5.731077	5.032167	5.459149	5.336624	5.208697	4.58991	5.063562	4.99113	4.700871	4.975913	4.747022	4.354271	4.05761	5.258741	6.055154	5.679254	5.538349	5.535119	5.592431	5.513606	5.382314	5.287522	5.497264	6.185975	5.044635	4.825424	5.296173	5.321628	5.063851	7.406389	5.208043	5.214589	4.829106	5.449315	5.075136	5.01272	5.530928	5.209523	5.337191	5.38191	4.628179	5.64483	5.479942
APOL2	8.156843	7.207374	7.722907	7.337583	7.358963	7.575102	7.408278	7.550962	6.93287	7.028251	7.425868	7.500654	7.300576	7.060787	7.000267	7.575061	7.229295	7.414472	7.499651	7.233184	8.055717	7.656267	6.591	7.87498	7.48754	7.422566	7.562057	7.791598	7.537029	7.381543	6.740989	7.073041	7.084265	7.169097	6.80861	7.881457	7.028466	6.565406	6.655991	7.43986	6.910968	6.552108	6.925511	7.167696	6.793672	6.985996	7.282765	7.381139	6.880602
APOL3	6.264559	6.671164	6.315419	5.964044	5.800019	6.839037	5.441836	6.439204	5.66097	5.550807	6.21599	7.150948	7.735714	7.952079	6.75127	7.77384	7.859823	7.024245	7.237918	6.871038	6.026898	6.19439	8.281538	5.727355	5.276979	6.07706	5.652323	5.5224	6.038188	6.02446	8.191558	5.066302	6.398302	6.265976	5.598292	8.487705	5.974748	6.860439	5.800385	4.965667	6.067998	5.809025	5.22576	5.549313	6.954365	6.064566	5.244175	5.430927	5.140503
APOL4	5.416662	5.877742	5.160349	5.463028	5.486469	5.32349	5.529537	5.463282	5.674119	5.257082	5.482366	5.244365	5.295309	5.156924	4.771891	5.163333	5.140485	5.220245	5.76741	5.196533	5.684776	5.63819	5.340361	4.86686	5.904931	4.769237	5.145835	5.098647	4.752273	5.257107	5.785553	6.43202	5.761366	5.241991	5.629364	5.800805	5.751862	5.805917	5.964937	5.642225	5.526264	4.853677	5.697764	4.936066	5.838337	5.084099	5.749573	5.596928	5.380444
APOL5	5.48623	5.939779	5.150824	4.927928	4.687719	4.922416	4.678991	4.863062	4.780806	4.764808	4.729222	6.348776	6.853349	7.097401	6.146384	6.73469	6.740466	6.862245	6.738539	7.526804	7.503273	4.619943	4.861969	4.424396	4.448112	4.523133	4.603536	4.611952	4.687238	4.879378	5.833394	4.745113	4.244905	4.842671	4.787798	4.539617	4.402942	5.00899	4.640856	4.363644	4.520767	4.765929	4.418109	4.339432	5.011718	5.030111	4.749972	4.650421	4.570007
APOL6	5.697734	5.392038	5.464082	5.419231	5.815484	5.722482	5.461772	5.422027	5.43808	5.352352	5.3241	5.566263	5.812656	5.598065	5.688226	5.823607	5.698148	5.858742	5.748714	5.998043	6.442733	5.803816	5.99411	5.698388	5.607802	6.156224	5.632136	5.448895	5.562262	5.432306	5.840814	5.772172	6.684273	5.52162	6.191842	8.654908	6.253471	6.808293	6.398026	5.925143	6.006536	5.970494	5.957451	5.229433	6.002711	5.642694	5.924214	6.177139	6.464594
APOLD1	7.834235	9.136046	8.863408	7.941044	7.761277	10.155417	8.973962	9.495997	8.734773	7.542605	7.109652	8.60424	9.415159	10.423558	8.245984	8.985806	8.861476	9.05392	9.379679	9.43448	9.230338	9.323051	11.134919	8.689892	8.23423	9.753123	8.43441	7.11068	9.354539	8.575705	11.342464	9.054435	9.073301	9.112736	8.950384	8.747163	11.000217	9.588594	10.043951	9.695695	8.233165	10.204142	8.306205	8.860588	9.935646	8.864423	9.183681	9.15445	9.533864
APOM	5.937753	6.734166	5.872068	5.981668	5.540438	5.911867	5.40417	6.131223	5.658259	5.77836	5.89874	7.202379	7.447686	7.960725	7.126105	7.169364	7.936571	7.12027	6.595976	7.472472	8.149178	5.622006	6.46435	5.367415	5.532752	5.802414	5.324969	5.68932	5.769929	5.619889	8.139545	5.94564	6.152009	5.961408	5.793198	5.898207	5.422025	6.602725	6.056418	5.468283	6.051281	6.394918	5.5947	5.459265	6.138035	5.757177	5.723476	5.696063	5.767541
APOO	7.301488	8.507705	7.205718	8.663465	9.835222	8.472231	8.782233	8.167367	9.369521	9.547665	9.310245	8.858797	8.588284	7.785406	9.243567	9.085531	8.657165	8.394584	9.092252	9.645481	9.331948	9.209577	8.247503	9.286779	9.29323	8.877365	9.076238	9.900574	9.43134	9.361332	8.279624	9.499225	8.286573	9.12681	9.817161	8.43724	8.988614	8.291324	8.707594	9.621041	9.284018	8.470265	9.990341	9.288864	8.428456	9.184668	9.283605	9.492502	9.540159
APOOL	8.019305	7.639995	7.326329	7.709566	7.566268	7.031808	7.310369	7.326329	7.292772	7.579798	7.281307	6.852136	6.676628	6.611876	6.804881	6.680197	6.696801	6.748335	6.722909	6.600283	7.043845	7.65165	6.966815	7.436998	7.577786	7.729951	7.478016	7.441785	7.304141	7.171544	6.912799	7.434237	7.439322	6.840122	7.103112	6.827929	6.697047	6.893026	6.769793	7.17631	7.200102	6.778306	7.256641	7.571451	7.005309	7.08314	7.571316	7.035392	6.97907
APOPT1	8.432179	9.188426	8.637727	8.676567	8.886523	8.920754	8.355027	8.42911	8.962295	8.469248	8.432693	8.724033	8.335412	8.673415	8.524033	8.268268	8.280325	8.316564	8.059619	8.218083	8.365537	9.195413	8.874254	8.964064	9.640068	9.760635	8.740657	8.496543	8.616448	9.402743	8.213474	8.543381	9.778185	8.463923	8.44314	8.732973	9.250666	8.354599	8.592034	8.778461	8.392655	8.387171	8.521511	9.480582	8.483808	8.669669	9.905073	8.702981	8.896245
APP	8.798784	8.325146	8.837695	9.587986	10.043536	9.332426	9.632477	9.470946	9.830811	9.632841	9.930559	9.404155	8.920908	9.162244	9.486401	9.437707	9.458833	9.237772	9.556619	10.118126	10.139509	9.50325	8.726305	9.68349	9.625323	9.427438	9.641369	9.784957	9.763286	9.831739	8.79252	9.83791	8.71459	9.516451	10.079184	9.391643	9.288341	9.282091	9.537457	9.971686	9.735443	9.364768	9.620693	9.751796	8.416198	9.590461	9.704112	9.896953	9.848798
APPBP2	8.361079	7.84283	8.276004	8.780039	9.076094	8.649894	8.812136	8.760983	9.194289	9.147153	8.959005	8.559299	8.47123	8.563867	8.823986	8.628876	8.623079	8.757711	8.987475	9.138156	8.884591	8.877513	8.248717	8.82114	8.959997	8.761451	8.530166	8.808948	8.78403	8.86967	8.241414	9.009357	8.737792	8.787047	9.158738	8.54282	8.415998	8.735915	8.726826	8.884609	8.941036	8.734007	8.875155	8.996211	8.548486	8.90333	8.901468	9.183185	9.195141
APPL1	8.349662	7.98222	8.045884	7.89644	7.78991	7.458216	7.794149	7.837082	7.72119	7.786385	7.587072	7.912881	8.13413	7.849549	7.681331	8.029764	8.122034	7.920137	7.91529	7.723446	7.329437	7.515973	8.170024	7.806697	7.541281	7.686334	7.768467	7.924099	7.714204	7.377497	7.608085	7.445735	7.586578	8.084298	7.909067	8.159345	7.393111	7.767204	7.671389	7.347585	7.984403	7.970184	7.975726	7.986632	7.959821	8.305675	8.195393	8.203281	8.197614
APPL2	6.658415	6.601571	6.376336	6.782892	6.575825	7.448463	7.060462	6.435022	6.755485	6.700241	6.65612	7.324277	7.508284	7.981092	8.043617	8.004719	8.114844	7.704412	7.593021	7.09263	7.135701	7.580877	8.538911	7.517169	7.666147	7.912579	7.197847	7.121471	7.992362	7.697912	8.925385	7.946618	9.074291	8.488592	7.491293	7.429517	8.952359	8.731535	8.201796	7.769781	7.835611	7.888052	7.269468	5.7196	8.914471	7.476065	7.479415	6.92574	7.15398
APRT	6.558795	7.55543	6.156088	6.807648	6.291949	6.475668	6.290368	6.366251	6.122283	6.16314	6.795178	6.429069	6.264225	6.344785	6.811798	6.766914	6.362366	6.228417	6.467549	6.349767	6.095799	6.869867	8.071418	6.437344	6.541374	6.8123	6.608216	7.032425	6.912796	7.206558	8.153399	7.302452	7.741611	6.944782	6.724653	7.230481	7.317302	7.306058	6.874703	7.098225	6.848515	7.7709	7.239888	6.18346	7.364942	7.059487	6.855626	6.767262	6.945301
APTX	8.380933	8.305242	8.592078	8.020457	7.586396	7.353877	7.915726	7.825945	7.629561	7.683936	7.880269	7.579201	7.443398	7.658973	7.508254	7.313344	7.587917	7.685049	7.829983	7.408325	7.38835	7.71443	7.514926	8.008879	7.633764	7.599092	7.80768	7.719018	7.363478	7.381271	7.389548	7.319207	8.000708	7.592123	7.068207	7.715475	6.763054	7.610657	7.082928	7.515735	7.342065	7.363101	7.510893	7.583179	7.680363	7.433391	7.615734	7.444881	7.468897
AQP1	7.015532	9.132114	6.661156	6.096737	5.815514	6.729336	6.029733	6.506764	6.35053	5.861381	6.337564	6.734714	7.719516	7.199596	6.704574	6.90454	7.37771	7.429337	6.331347	6.38226	6.996649	6.280427	7.893587	6.015585	6.194799	6.164675	6.472524	6.126552	6.064528	6.615034	10.12209	5.960896	6.710074	5.997113	5.993756	6.481056	6.867405	7.742779	6.947572	7.01691	6.288442	6.408342	5.97983	5.749983	7.383311	6.753559	6.810845	6.200751	6.335476
AQP10	4.699438	5.262552	5.568705	4.200925	5.305135	4.463009	5.080875	5.01067	4.824663	5.253997	4.80305	5.228524	5.287351	4.845601	4.812022	5.113064	5.24032	4.836618	4.367973	5.342328	5.179451	4.397499	4.657508	6.003793	4.080246	5.494297	4.629736	4.63627	3.963395	4.400846	4.593666	5.173355	4.763494	5.017632	4.759291	4.01927	5.042474	5.17174	5.415602	4.819059	5.05058	5.075336	4.199888	5.715017	5.249196	5.827078	5.06892	5.228332	5.104049
AQP11	6.062715	5.35889	7.35902	7.194148	9.113296	6.258991	8.129099	7.34063	8.661589	8.848591	8.447143	5.292161	5.23906	4.635134	6.046405	6.15908	5.677438	5.910708	6.197228	6.96801	6.483921	8.422377	6.132309	8.415763	8.225276	7.033476	7.392321	8.587751	6.845744	7.839475	4.630519	7.850949	6.830448	6.792654	7.288847	5.774174	4.779759	5.759194	5.383491	6.663901	7.009538	5.25052	7.406734	7.395682	6.743944	7.593646	7.689469	7.588936	7.75054
AQP2	5.274046	7.062617	5.36981	5.129494	5.726969	5.383544	4.7923	5.453132	5.848901	5.616251	5.7331	6.641851	5.967307	5.609277	6.42923	5.999471	5.857302	4.984906	5.710694	5.411468	5.65167	5.708831	6.26522	5.791682	5.126981	6.079788	6.298055	6.150354	5.448072	5.755093	5.932594	5.381788	6.415361	5.216785	4.854765	5.539838	6.566887	6.144822	5.581788	5.789334	4.827048	4.917259	5.822597	5.929782	6.29814	5.883028	5.207063	5.488252	5.348339
AQP3	6.037957	5.671241	6.109942	6.239895	6.873994	6.642378	5.927355	6.39395	6.414283	6.385267	7.820648	5.565685	5.349698	5.333501	5.785806	5.802658	5.276202	5.717146	5.40938	6.373976	6.470148	5.678709	5.535938	6.022982	5.911134	6.111492	6.349376	6.593031	6.486782	5.786725	5.506338	6.3911	6.040239	7.406781	7.005746	6.211215	5.895762	5.793757	6.687552	5.60554	5.318518	6.435986	7.08685	4.604647	6.193577	5.448074	6.803317	5.481871	6.662049
AQP5	3.148467	5.399424	4.679746	5.22686	5.115449	4.403861	4.333898	5.04708	5.183945	5.155312	6.006235	5.25253	4.943632	4.579782	4.999264	5.175874	5.765538	5.614352	4.867242	4.646379	5.82302	4.762662	4.738045	6.371581	4.951979	5.372967	4.420948	6.051059	4.863423	5.430026	5.087564	5.626705	4.908936	5.881359	5.552854	5.789515	5.719208	4.925275	4.628032	5.226742	4.402897	5.389198	5.064246	4.515016	5.165273	4.881711	4.137317	5.469298	4.749876
AQP8	6.741251	5.152144	6.684983	6.53221	5.341524	5.830325	5.53302	6.033474	5.677674	5.260339	4.842505	5.326122	5.028485	5.008354	5.118648	5.010431	5.082694	5.184769	5.172757	4.099726	4.146552	5.727385	4.379978	5.524984	5.362431	5.320545	5.006017	5.246837	5.575892	5.455706	4.924975	5.34519	4.220044	5.186713	5.303665	5.1234	4.063594	4.774424	6.32509	4.651136	5.593991	5.376072	4.959601	5.01207	3.950758	5.268823	5.528828	4.886346	5.152725
AQP9	4.869867	4.020524	4.197091	5.456479	5.908077	5.814422	6.374522	6.316158	6.422266	6.267303	5.241188	4.87528	4.433737	3.889008	4.359967	4.946295	4.94849	5.692689	4.536589	4.465762	5.159814	6.308606	5.547981	7.134059	5.588212	5.912441	6.125184	5.434823	5.983036	5.420054	5.634358	5.390104	4.309171	5.045607	5.096741	6.353416	6.215427	5.11193	5.209287	6.087493	5.598054	5.930524	5.475468	5.647182	5.02073	5.334163	6.578714	4.848364	5.27223
AQR	6.83142	8.166463	6.641685	7.2954	7.391499	7.333054	7.261879	6.758517	7.360693	7.389243	7.280368	6.816782	7.942571	7.078439	7.037543	7.31228	7.152856	6.927818	6.494268	7.229417	7.049752	7.298994	7.906335	7.485449	7.209371	7.049603	7.02106	6.96519	7.060077	7.063453	7.866661	7.220238	7.260292	7.39592	7.065453	6.163316	7.320212	7.151587	7.157596	7.413606	6.994343	6.935924	7.05529	7.551812	7.587629	6.86172	7.332569	7.172133	7.401137
AR	5.503411	6.178995	6.39392	6.288308	5.893619	5.632735	5.545756	6.600603	6.429679	6.346106	6.574871	6.338661	5.966055	6.270316	5.943782	5.823878	6.433596	6.46568	6.256726	5.710787	6.06482	6.36636	6.391961	5.923476	5.910268	6.331156	6.422875	6.070488	6.199864	6.593314	6.06424	6.388581	7.028511	5.960058	6.790533	5.934058	6.343107	6.897757	5.902962	5.967303	5.918605	6.236663	6.507072	5.640197	6.059828	6.481003	6.251162	6.846268	6.067958
ARAF	7.677712	9.300304	7.848412	6.899578	6.522988	7.214722	6.757435	7.086352	6.444257	6.330992	6.737451	8.223247	8.61549	8.600542	7.913682	8.157037	8.642065	8.160042	7.779398	8.673677	9.166442	6.564083	8.307713	6.251248	6.286982	6.444257	6.513546	6.171853	6.580766	6.364007	8.233301	6.333845	7.251192	6.687805	5.849655	6.647169	6.805479	7.106845	6.487812	5.95771	6.206437	6.743358	6.081329	6.242595	7.814872	6.659429	6.365854	6.0926	5.994404
ARAP1	6.653714	7.681757	6.762937	6.337196	6.125476	6.306246	6.26633	6.514247	6.069781	6.253605	6.291016	6.052749	5.930327	6.16683	6.122427	5.963936	6.00899	6.070224	6.006937	5.7495	5.851405	6.377341	6.989487	6.425836	6.343024	6.507485	6.743312	6.283835	6.717228	6.417327	7.168581	6.050499	7.305795	6.460183	6.1741	6.790961	7.169081	6.687728	6.665331	6.628306	6.162357	6.576798	6.278593	5.968661	6.65459	6.452183	6.375205	5.981922	6.021554
ARAP3	6.548333	7.893888	6.75005	6.756693	6.614522	7.104484	6.248875	7.352804	6.760709	6.220462	6.760105	6.042759	6.367013	6.716545	6.525226	5.992386	6.38322	6.190427	6.384588	6.032575	6.459374	6.192304	8.558635	6.419716	6.261607	6.521326	6.421064	6.184979	6.657353	7.087938	7.429319	6.224975	7.495259	6.425652	7.059673	5.963429	7.385374	7.144859	7.279311	6.095431	6.660255	7.255974	6.267116	7.296466	7.333664	6.250987	6.281906	6.359527	6.722849
ARC	6.25164	8.86221	8.161291	7.065823	6.538364	9.744177	6.244487	6.375091	5.86481	6.258391	5.653655	7.310668	7.341922	7.663672	7.548844	6.704348	7.25941	7.075953	6.316781	7.324943	6.718318	6.024896	6.413564	6.682138	5.963676	6.179862	6.756321	7.498414	5.964752	6.913686	7.064224	7.218752	6.662298	7.301057	5.784532	6.933011	6.487762	6.689652	6.818197	6.816013	6.651456	5.901092	6.553887	10.301087	6.458875	6.895172	5.880323	6.935655	6.51567
ARCN1	8.311278	7.659229	8.471973	9.123552	9.53237	9.127942	9.294095	9.042404	9.698684	9.491415	9.176998	9.318423	9.357758	9.166109	9.27945	9.257727	9.335338	9.552666	9.472408	9.706777	9.930438	9.541025	9.377369	9.704866	9.737727	9.511498	9.178628	9.656954	9.581656	9.599564	9.499198	9.455626	9.429214	9.300855	9.67702	9.513428	9.601544	9.051755	9.3959	9.499198	9.211684	9.238664	9.483745	9.275353	9.143901	9.427879	9.562474	9.771462	9.783928
AREG	4.72832	5.120328	4.141559	4.116126	4.73348	4.897148	4.873779	6.302953	4.723844	4.273837	4.704256	4.788762	4.553432	4.87384	4.937674	4.817281	4.983003	5.377699	5.285273	4.654482	4.978088	5.357272	4.885673	5.54479	4.419868	4.725837	5.296105	5.540845	5.195801	5.186696	4.401832	5.575496	5.317318	5.242172	4.66658	5.547079	5.204282	5.066845	4.668971	4.370104	4.959102	5.053745	5.281973	4.738957	4.789344	5.056821	4.73396	5.187228	4.981603
ARF1	9.018098	6.974603	8.753508	9.085909	8.289179	8.228644	8.108043	8.906717	7.801015	8.048658	8.66809	8.733303	8.370143	8.000313	8.819073	8.505315	8.021664	8.28726	8.16236	9.535032	8.396121	8.479917	6.854057	8.146861	7.477606	8.658147	7.843121	8.467459	8.528758	8.023846	7.409775	8.30068	6.466769	8.455883	8.739691	8.359813	6.705257	7.820883	8.630681	8.626173	8.417834	7.97741	8.224671	7.512913	6.511142	8.065173	8.215565	8.232001	8.021991
ARF3	9.5906	9.05919	9.473803	10.528391	10.111697	9.621629	9.745096	9.887577	10.147619	10.28425	10.115197	10.572996	9.944068	9.234692	10.132538	10.853645	9.98172	10.470552	10.752458	11.299153	10.794422	10.192251	9.139906	10.014059	9.938399	10.129922	9.760518	10.367008	10.112447	10.215465	9.860176	10.925557	9.354754	10.362291	10.863574	10.230495	9.531276	9.951624	10.720729	10.120478	10.633465	10.381416	10.582061	9.575514	8.935786	10.011328	10.119829	10.573456	10.733401
ARF4	7.583029	8.081999	7.768904	7.934901	8.617037	8.473599	8.420869	7.864142	8.324497	8.412604	8.46651	9.238826	9.159055	8.956978	9.137354	9.005725	9.197227	9.247818	9.22364	10.352128	10.244965	8.422361	8.127522	8.380931	8.4379	8.222543	8.346756	8.543176	8.540612	8.557149	9.085117	9.007008	8.220851	8.930073	9.00921	8.711731	8.864041	8.688688	8.975888	9.047487	8.914836	8.658638	8.42716	8.555296	8.530849	8.514753	8.427326	8.861637	8.813112
ARF5	8.501095	7.824611	8.243471	9.032128	8.723703	8.013238	7.951063	8.365458	8.498215	8.279978	8.747606	8.920249	8.631385	8.44332	9.349717	9.276579	9.405728	9.112356	9.423173	10.649847	10.588082	8.176363	7.135586	7.467581	7.995347	8.279444	7.605252	9.115294	8.535281	8.640974	8.563187	9.595139	6.774461	9.250427	10.025894	8.589937	7.082895	8.759149	9.115294	7.822586	9.2977	9.105722	9.030227	8.136508	7.676268	8.327861	8.602946	9.122286	9.128887
ARF6	6.764519	7.184612	6.974104	6.899896	7.233006	6.839388	7.169457	7.254612	7.234094	7.549363	7.328072	6.941538	6.510341	6.907043	6.914159	6.898421	6.413526	6.417506	6.932939	6.490896	6.737418	7.394999	7.060112	7.017433	7.09878	7.041661	7.590078	6.963054	6.929933	7.357701	6.808435	6.895086	7.450928	7.305636	6.843122	6.74754	7.23245	6.491733	7.064617	7.125896	6.563326	6.374279	6.82743	6.952991	7.036635	6.750272	6.68302	6.874924	6.780015
ARFGAP1	7.91472	7.36545	7.541455	7.520407	7.069754	7.293851	7.020271	7.54164	7.181189	7.133009	7.17524	6.983165	6.86011	7.038752	7.110158	7.22331	7.177639	7.044171	7.052567	6.756311	6.80015	7.199844	6.979397	7.159522	7.180887	7.323697	7.18091	7.434825	7.123774	7.380639	7.018473	6.898336	7.026037	7.222315	6.968833	7.037	7.683677	7.1121	7.307398	7.362827	7.216474	7.385812	7.031057	7.119897	6.824621	7.031441	7.282566	7.085593	7.044822
ARFGAP2	8.924883	8.277672	8.274668	8.265387	7.778816	8.098111	7.552745	8.218636	7.720983	7.424558	7.997979	7.778076	8.150865	8.15591	7.985965	7.945717	8.040808	7.970609	8.013478	8.369813	8.236934	7.539781	8.70361	7.197838	7.775615	7.752953	7.221136	7.800172	7.441794	7.499681	8.056502	7.125926	8.085623	7.815476	7.12423	7.125025	7.441393	7.73448	7.644979	7.453739	7.302039	7.619055	7.312887	7.884899	7.475946	7.50182	7.668952	7.263185	7.268845
ARFGAP3	5.930577	6.285921	7.228752	7.258691	7.637716	7.881998	7.216769	7.193995	7.497746	7.65219	7.61219	7.642639	7.400583	7.695432	7.182502	6.855043	7.458267	7.838756	7.319067	8.037951	7.720108	7.396403	8.142082	7.363371	7.410909	7.582175	7.34416	7.07111	7.429977	7.707619	8.491003	7.611998	7.249813	7.077906	7.699091	8.18089	9.297482	7.146935	8.151537	7.945635	7.346406	7.803458	6.876858	8.440589	7.156402	7.083603	7.379009	7.57158	7.291675
ARFGEF1	7.082055	6.84691	7.190767	7.68647	8.248774	7.709983	8.052346	7.779223	8.234182	8.269162	7.983208	7.512181	7.175948	6.868246	7.672575	7.444913	7.3924	7.603297	7.779336	7.711291	7.397117	8.070348	7.332267	8.073857	7.980333	7.834392	7.676813	7.876197	7.754118	8.071007	7.393364	7.943136	7.850025	7.676787	8.087731	7.413911	7.553606	7.436636	7.719424	7.933413	7.809468	7.739889	8.043186	8.37791	7.547376	7.821164	8.137436	8.282924	8.247688
ARFGEF2	6.906145	6.365303	6.646765	6.930698	7.479485	7.031564	7.391363	7.133948	7.749152	7.561627	7.250369	6.970276	6.590175	6.614308	6.852698	6.813838	6.638613	6.585807	6.894284	6.744366	6.50902	7.440736	6.298303	7.389911	7.448434	7.122759	7.197017	7.586839	7.26428	7.231929	6.410954	7.478397	7.121993	7.31342	7.956168	7.100911	7.137176	7.033326	7.164666	7.182529	7.465576	6.950834	7.052963	7.613266	6.928637	7.37596	7.488488	7.645229	7.449601
ARFIP1	6.648181	6.38233	6.62804	7.241115	7.42471	7.525931	7.333951	7.289846	7.452737	7.419677	7.315566	7.037863	6.872564	6.919808	7.317684	7.036686	7.183951	7.233169	7.287956	6.545885	7.099453	7.285212	7.555613	7.439487	7.30348	7.283371	7.037746	7.067235	7.60215	7.706398	7.281769	7.099778	6.508437	7.115686	7.183324	6.697952	7.299148	7.659186	7.276118	7.206861	7.227284	7.333433	6.989192	7.332934	6.854724	7.256801	7.223605	7.18199	7.204559
ARFIP2	6.45933	7.221598	6.575609	6.064041	6.715047	6.310822	6.348819	6.576259	6.538924	6.463331	6.29038	6.146946	6.276752	6.211061	6.318322	5.689764	6.14614	5.948576	6.081729	6.15056	5.726818	6.278216	7.001741	6.600715	6.260205	6.509942	6.205514	6.696272	6.540646	6.509776	6.973178	6.406411	6.977123	5.980035	6.308437	6.717179	7.677522	6.267346	5.923709	6.595913	6.27236	6.741318	6.563478	6.955503	7.132777	6.321895	6.120297	6.461033	6.466365
ARFRP1	6.561065	6.200035	5.901511	6.371364	6.221112	6.090863	5.928808	6.32147	6.261843	6.325318	5.991934	6.213485	5.788391	6.097554	6.352954	5.957137	6.330082	6.29293	6.512654	5.813756	5.871324	6.484018	6.638313	6.23914	6.529026	6.455387	6.440582	6.836479	6.065054	6.215978	6.381643	6.535494	6.011413	6.405817	6.985317	6.164179	6.582915	5.745262	6.330463	6.471087	6.360349	6.619771	6.023323	5.807605	6.300181	6.29546	6.788295	6.649985	6.396406
ARG2	6.954871	7.722834	7.397552	7.048328	6.863781	6.761867	7.096645	7.1515	6.912195	7.291301	6.555404	7.660941	6.533223	6.313605	6.279583	6.327623	6.181037	6.26544	6.540018	6.791051	5.998833	6.651206	6.214183	7.248865	6.868903	6.669949	7.314829	6.876755	6.713242	6.544103	6.26974	6.575215	6.318963	6.585657	6.793067	6.767318	7.367888	5.87629	6.572536	6.81332	6.571395	6.279079	6.738501	7.575537	6.596156	6.673787	6.928644	6.964222	6.720542
ARGLU1	10.357907	8.863338	10.534838	10.619902	10.631514	10.8415	11.014527	10.947638	10.853144	10.619902	10.5423	10.554931	10.234438	10.822114	10.500373	10.388476	10.820495	10.804779	10.479039	10.262703	10.195979	10.781816	10.206193	10.711222	10.606569	10.83372	10.8415	10.208402	10.562715	10.856863	9.954727	10.21333	10.120229	10.389926	10.5423	10.442621	10.167586	10.491066	10.290008	10.545393	10.678363	10.729173	10.46896	10.171248	10.322247	10.678363	10.609823	10.685132	10.64927
ARHGAP1	9.559138	8.779102	9.108328	9.048909	8.541215	9.12341	8.728923	9.262744	8.719238	8.475908	8.675614	8.978524	8.772701	9.679032	8.99521	9.065897	9.374801	9.272547	8.843172	9.171598	9.22943	8.974994	9.397404	8.352468	8.823005	8.933402	8.721044	8.492052	8.996671	8.699203	9.613019	8.585017	9.326151	9.019323	8.663566	8.65194	8.602669	9.189113	9.006714	8.680689	8.966575	9.301706	8.720268	8.311955	9.055843	9.157007	8.80726	8.494381	8.533608
ARHGAP10	7.194208	8.143794	7.274842	6.799556	6.511663	6.531864	6.663448	6.681195	6.239303	6.574925	6.469292	6.750916	6.253941	5.86377	5.796922	6.272392	5.978595	5.923192	6.307325	6.104657	6.230901	6.955889	8.734239	6.546282	6.538402	7.02161	7.05584	6.536849	7.037697	6.467562	6.26861	6.691399	7.036332	6.367651	6.182246	6.724972	7.82218	6.798945	7.473873	6.625126	6.916612	6.262438	6.023229	6.682249	7.246127	6.116789	6.874467	6.09737	6.296551
ARHGAP11A	5.904825	4.92045	4.380992	4.557699	4.35101	4.795448	4.08077	5.31083	4.898416	4.975997	4.254314	3.911477	3.764252	3.890886	3.901353	4.353607	4.412672	3.833641	4.086553	3.646332	3.778216	3.699015	4.826641	4.315488	4.03205	3.999792	4.36463	4.071601	4.596229	4.539695	3.962495	4.143898	4.028453	4.993547	4.516262	4.941774	5.001994	3.815492	4.606142	4.547687	4.542425	4.925556	4.805627	5.430415	3.392255	4.535021	4.180607	4.759905	4.714182
ARHGAP12	5.953776	5.689203	5.865552	6.634212	7.293383	7.169999	7.406405	6.595676	7.439602	7.293871	7.446445	7.610583	7.164617	6.658421	7.458459	6.966592	7.219794	7.419686	7.524162	7.061795	7.133271	7.213257	6.491031	7.164754	7.077631	7.308367	7.064438	7.173587	7.325268	7.762825	7.48525	7.281083	7.258725	7.327023	7.454846	7.345798	7.906936	7.537519	7.360686	7.834588	7.46841	7.659031	7.205342	7.374371	7.707941	7.445397	7.242997	7.481137	7.377329
ARHGAP17	7.645575	8.494848	7.861059	7.009908	6.43448	7.219748	6.757312	7.41388	6.586642	6.321505	6.720073	6.975249	7.09099	7.886945	7.040707	6.751765	7.160986	7.107792	6.749306	6.412288	6.278854	6.679483	7.703533	6.63029	6.674573	6.842703	7.37111	6.448241	6.780127	6.765428	7.655753	6.486274	7.381159	6.917795	6.473829	7.273087	7.381816	7.400119	7.265492	6.769409	6.856941	7.290479	6.527388	6.764449	7.330009	7.005372	6.494371	6.491168	6.558261
ARHGAP18	5.594884	5.556374	5.935494	6.292172	6.569929	6.370452	6.374846	6.476658	6.624593	6.583926	6.63632	6.33123	6.217324	5.830931	6.271664	6.184262	6.074602	6.127168	6.393362	6.287184	5.971842	7.000263	5.668998	6.353393	6.700538	6.523079	6.412639	6.291128	6.599182	6.67627	6.137729	6.596143	6.203377	6.577527	6.689973	6.233683	6.745247	6.405156	6.698344	6.521278	6.803875	7.454666	7.079383	8.017326	7.078302	6.791675	6.95365	7.069713	7.145321
ARHGAP19	6.653389	5.500298	6.066291	6.217455	6.166105	6.39819	6.711785	6.600089	6.066695	6.387205	6.42161	5.585608	5.629547	6.237079	6.144989	5.912221	6.04326	6.433087	6.008242	5.622766	5.085207	6.540566	7.82453	6.327063	6.451472	6.893771	6.040398	6.29939	6.657713	6.287721	7.623665	6.216614	7.409081	6.847514	6.004573	6.230621	6.212471	7.140092	6.048214	6.432815	6.578794	7.110766	6.245789	6.270416	6.616022	6.382548	6.143652	6.154281	6.383683
ARHGAP20	6.625046	5.785298	6.486933	7.401492	8.127621	7.068188	7.668353	7.314541	8.131537	8.020777	7.613596	7.431354	7.147614	6.638401	7.260903	6.949602	6.733775	6.945817	7.702987	8.327244	7.857474	7.212676	5.978813	7.888745	7.478453	7.358998	7.01042	7.652036	7.621447	7.568806	6.273966	7.254335	6.406013	7.417673	7.644915	6.759374	6.556249	6.4638	6.712544	7.627292	7.179891	6.762674	7.680103	7.608352	6.32395	7.293893	7.605204	7.978158	7.521416
ARHGAP21	11.038837	10.191515	11.295764	10.558657	10.748265	10.882956	11.0776	11.010765	11.139676	10.76292	10.204883	10.834549	10.680829	11.608966	10.634225	10.898557	10.949713	11.386733	10.73901	10.282567	10.180446	10.872287	10.549589	10.82389	10.699764	10.610675	11.308493	10.498012	10.26155	10.354573	10.516414	10.819055	10.581916	10.638487	10.400227	10.685789	10.350796	10.866626	10.733696	10.733696	11.055181	11.090623	10.872287	10.558657	10.680829	11.208449	10.502266	11.015875	10.982658
ARHGAP22	7.648496	7.566942	7.271782	7.048707	6.74363	6.850106	6.63979	7.745716	6.543906	6.475892	6.653794	6.471521	5.972942	7.148865	6.832501	7.04768	6.86846	6.481014	6.333034	6.118179	5.36623	6.804943	7.482048	6.40017	6.855204	7.143055	7.555638	7.067574	6.596341	7.080862	7.452444	6.879082	7.693468	7.033938	5.99372	6.542904	6.757243	7.414136	6.719059	6.760054	6.774142	7.114876	6.751598	5.86406	7.375736	7.336561	6.884317	6.410046	6.423471
ARHGAP24	6.038974	5.933641	5.780188	6.300482	6.386874	6.56922	6.244282	6.225932	6.048544	6.235609	6.379156	6.427769	6.309219	6.300842	6.56518	6.245658	6.390967	6.161462	6.343186	6.328931	6.258182	6.17684	6.208791	6.236693	6.233713	6.542155	6.590296	6.288063	6.345568	6.801986	6.721747	6.698058	6.483623	6.59342	6.467492	6.113524	6.119599	6.822196	6.531196	6.431965	6.329454	6.990504	6.52841	5.983211	6.796251	6.344044	6.052533	6.031402	6.243257
ARHGAP25	5.401994	5.075639	5.563716	5.323162	5.557335	6.386154	6.015571	5.715808	5.62777	5.599224	5.407615	5.517979	6.121805	5.625998	5.916812	5.739974	5.829926	5.302345	5.854159	5.488388	5.68462	6.078668	6.484941	5.571924	5.676884	6.137729	5.819278	5.842211	6.180285	6.254158	8.214883	5.443924	6.581692	5.995449	6.11053	6.383742	6.61501	6.161113	5.229234	6.080178	5.731396	6.760114	6.080845	5.823288	6.684859	6.11923	5.256244	5.895052	5.787268
ARHGAP26	6.647961	6.475439	6.606444	6.699567	6.913624	6.674094	6.874464	6.840645	6.962322	6.933447	6.690687	6.719794	6.775163	6.579342	6.641274	6.833195	6.508454	6.630814	6.705536	6.753924	6.830914	7.040906	6.488235	7.132254	7.578202	7.206627	6.87438	7.076113	6.954218	6.926433	6.565871	7.18966	8.031301	6.952281	7.108916	6.80631	6.74481	6.532074	7.156753	7.018972	6.824063	6.803857	6.973764	7.838101	6.791818	6.818462	8.452121	7.248771	7.219592
ARHGAP27	5.519715	7.884284	5.883507	5.492443	5.360024	5.927561	5.909382	5.79355	5.589204	5.581197	5.472543	6.601854	6.891895	6.360637	6.014422	6.43678	6.545347	6.149215	6.207041	5.995221	5.15305	6.044795	6.404621	5.802921	5.634608	5.6673	5.80505	5.685566	5.944332	6.005587	7.41412	5.647969	6.095004	5.574418	5.455896	5.513408	5.579767	5.977366	5.797224	5.647641	5.914612	5.878218	5.703768	5.000398	6.232902	6.126959	5.638991	5.659937	5.799904
ARHGAP28	5.461057	4.507073	4.844001	5.797158	5.815201	5.116916	5.653863	5.553041	6.249685	6.107951	6.045048	5.478104	5.124178	5.031104	5.273328	5.193917	5.142443	5.213812	5.662894	5.740038	4.726358	5.98027	4.900691	5.600063	5.773921	5.733342	5.598882	5.797924	5.794533	5.373071	4.582783	5.80514	4.926928	5.243489	6.102813	4.997975	4.796685	4.78799	5.451052	5.319818	5.914658	5.379786	5.409519	5.354187	4.62432	5.568613	5.981922	6.061684	6.374469
ARHGAP29	5.575813	5.901335	5.801187	6.013074	6.317332	6.715172	6.092407	5.5402	6.868792	6.664222	5.846194	6.519494	5.91882	6.000555	6.140272	5.815774	6.003282	6.27438	6.165197	5.152113	5.431922	6.006225	7.104353	6.274733	5.39368	6.401663	5.958042	5.929683	5.883395	6.016377	7.031608	6.384634	6.458096	5.98693	6.61285	6.228469	6.511239	5.76496	6.118523	5.847276	5.979278	6.276316	5.950612	6.401606	6.89299	6.5842	6.074922	6.573502	6.793229
ARHGAP30	5.549634	6.221093	5.666457	5.325684	5.432494	6.068776	5.697176	5.350106	5.289702	5.22195	5.317512	6.151125	6.474185	6.06694	5.865675	6.117133	6.086458	5.91888	6.044223	5.621612	5.946518	6.095596	7.109627	5.789785	5.47537	6.131945	5.983721	5.270671	6.276794	5.813327	8.446086	5.972727	5.996934	6.07197	5.804648	6.930196	6.452903	6.108246	6.087736	5.850323	5.622629	6.486477	5.638849	5.374395	6.773773	5.86368	5.565767	5.832197	5.713246
ARHGAP31	6.103716	5.899196	5.524588	5.864196	5.764335	6.353197	6.208958	5.792146	5.667611	5.858867	5.844492	5.761959	5.906109	5.85416	6.061718	6.070341	5.886911	5.887973	6.005742	5.573191	5.738422	6.288678	7.664393	6.39105	6.263007	6.353361	6.447256	6.226256	6.297543	6.310804	7.04117	6.318855	7.102408	6.622355	5.799036	6.199711	7.540318	6.900047	6.83368	6.331481	6.361067	6.447778	6.15034	6.238267	7.211427	6.019825	6.183725	5.938797	5.868259
ARHGAP32	9.617827	8.858031	9.887634	10.242065	10.832533	9.303443	10.648539	10.295091	10.634713	11.001588	10.607993	10.613366	10.28718	9.536453	10.178726	10.102493	9.991092	10.210327	10.898957	11.554337	11.461254	10.214271	8.52617	10.547006	10.385678	10.23952	10.20277	10.045593	10.32628	10.182473	8.682403	10.561151	8.980271	10.212163	11.034262	9.966154	9.834127	9.485845	10.354587	10.703579	10.580277	10.281901	10.506629	10.405725	9.190507	10.360383	10.733824	10.969039	10.992956
ARHGAP33	9.539001	9.988436	9.139882	8.910572	8.102708	8.500664	8.417187	8.580419	7.311154	7.839063	8.711047	8.603632	9.406075	9.435232	7.959523	8.378851	8.980556	8.519689	7.546158	8.663073	8.947551	8.309146	8.973027	8.134907	8.380399	8.988208	8.588505	8.330018	8.372225	8.729752	8.629204	7.37593	9.299774	7.826628	6.687895	7.83575	7.690398	8.034163	7.835024	7.700157	7.449379	7.427232	7.999923	7.36038	8.750682	7.871495	8.489353	7.222817	7.220135
ARHGAP35	8.233165	9.496814	8.009894	7.844171	8.019264	7.995633	7.747188	8.010556	7.99167	7.865886	8.035578	9.128635	9.659268	9.508617	8.849361	9.246383	9.520103	8.991741	8.872207	9.597937	9.361761	7.733044	8.309194	8.045832	7.829492	7.909759	8.098863	7.582694	7.702466	7.76723	9.29967	8.318843	8.116922	7.943448	7.889967	7.991502	8.225978	7.982449	7.913126	8.031973	7.939976	7.859766	7.719603	7.526036	8.138219	7.89494	7.803801	7.606496	7.862709
ARHGAP4	5.982238	7.296099	5.661933	5.767966	4.989903	5.514544	5.139074	5.606303	5.052599	4.912918	5.506789	5.513192	5.500382	5.204849	5.187212	5.313789	4.890923	4.708073	4.912918	4.704065	4.260815	5.7432	7.839306	4.878558	5.159984	6.118138	5.502803	5.114209	5.779006	5.83489	7.558004	5.146729	5.949642	5.635556	5.167701	5.625078	5.784044	5.585928	5.594417	5.021809	5.182763	6.089943	5.932864	4.752998	6.569522	5.720638	5.558175	5.189326	5.162055
ARHGAP42	4.403414	5.921755	4.70754	4.41856	4.801054	4.859804	5.552957	4.720476	4.556702	4.963133	4.79061	4.944694	4.719212	4.890939	4.841664	4.749306	5.042352	4.941837	4.716847	4.600474	5.219924	5.352347	5.27705	5.419498	5.641968	4.851623	5.337081	4.76287	5.222427	5.127063	5.069122	5.170217	5.830876	5.17929	4.898946	4.757881	6.256591	4.785855	5.296089	5.188267	4.787112	4.864672	4.839178	4.571584	6.020905	5.198251	4.962953	4.944784	4.946814
ARHGAP44	9.199698	9.051122	9.254114	9.687648	9.599139	9.158426	9.661472	9.648868	9.717509	9.774301	9.496546	9.91214	9.906531	8.905755	9.32612	9.54942	9.275335	9.435887	9.735893	10.010527	9.807831	9.263284	7.129827	9.362589	8.98887	9.2455	9.239301	9.629316	9.313384	9.063314	7.307539	9.756324	8.078916	9.729348	9.757364	9.977715	8.726002	8.72406	9.854572	9.599147	9.667332	9.180161	9.718139	9.229605	8.440199	9.438766	9.280949	9.870681	9.661289
ARHGAP5	7.525483	7.192215	7.42742	7.487211	7.697464	7.843231	7.737381	7.507857	7.670012	7.769671	7.855429	7.734524	7.899755	7.702029	7.720994	7.610868	7.671993	7.824606	7.85131	7.438512	7.449025	7.423283	8.302092	8.010082	7.935735	7.30656	7.924635	7.741672	7.771604	8.129344	7.596225	8.253575	8.613882	8.029819	7.964136	7.97506	9.355395	8.526127	7.777664	7.994347	8.236415	8.318851	7.917889	7.934109	8.338357	7.686065	7.827047	7.682804	7.767571
ARHGAP6	6.260652	6.035261	6.300745	6.182758	6.118875	5.772924	6.107192	5.911019	6.169694	6.233557	6.013567	7.691107	7.738347	8.513554	7.075285	7.753298	7.58885	7.107367	7.075229	7.582351	9.046926	6.327126	6.065972	5.956569	5.828156	5.957789	6.167167	5.852528	6.198686	6.167731	6.536035	6.349535	5.999855	5.942763	5.698053	5.878843	5.816191	6.029176	6.739759	5.721504	5.318602	6.155785	5.758536	6.939087	6.788041	6.112245	6.367304	5.753943	5.789256
ARHGAP9	6.246094	6.764455	6.12894	6.151129	6.548081	6.689272	6.557878	6.318776	6.505224	6.4234	6.118044	7.524081	7.11288	6.289462	6.21308	6.257086	6.05085	6.022808	6.562502	5.658055	6.052136	6.558114	6.945034	6.565037	6.294993	6.538216	7.172191	6.45061	6.877669	6.421126	8.43612	6.395448	6.814387	6.546029	6.630874	6.906246	7.851753	6.404672	6.885034	6.087742	6.435342	6.886908	6.680075	6.296135	7.294173	6.771169	6.367635	6.898867	6.793444
ARHGDIA	8.537409	8.718309	8.356765	8.406054	7.668173	8.224695	7.62231	8.251771	7.686123	7.462386	8.044763	8.85551	8.853014	8.903808	8.996294	9.012128	8.940563	9.075175	8.609626	8.811113	8.463276	8.334965	8.535948	8.036753	7.820657	8.37839	8.140107	8.402622	8.199482	8.332445	9.360747	8.852081	8.022791	9.048191	8.510953	9.026707	8.894181	8.991913	8.921661	8.739213	8.62677	8.718309	8.377763	6.970043	8.679922	8.588034	8.242427	8.35454	8.380014
ARHGDIB	7.980771	9.100074	8.120648	7.595349	8.01629	8.589661	8.456173	7.491464	7.717841	7.674785	7.933012	8.773347	8.831969	7.838614	8.242423	8.127005	7.952507	7.705681	8.356607	7.021197	7.444915	8.799227	9.387487	8.265685	7.620732	8.435188	8.633981	7.189978	8.913484	8.67036	9.858365	7.911448	8.759044	8.15643	7.35874	8.709368	8.605839	8.689953	7.90151	8.007914	7.678738	8.862796	7.94255	7.696993	9.355783	8.805418	7.886143	7.473657	7.325648
ARHGDIG	7.053235	8.204353	6.625338	7.481499	6.833679	6.576989	6.538004	7.049495	6.76	6.566427	6.869238	8.148911	8.242159	7.603048	7.998743	8.327747	8.237235	8.009806	8.278157	9.180676	9.328565	7.130513	6.173985	7.007424	6.904737	7.024584	7.241155	7.593281	6.999081	6.820379	7.936871	8.656127	6.888363	8.375716	8.777292	8.136384	8.67203	7.413635	8.718595	8.589537	8.360743	8.126658	7.927631	5.852624	7.635167	7.613116	6.978106	7.960293	8.021265
ARHGEF1	6.942473	7.442974	6.715176	6.54656	6.126525	6.377491	6.280886	6.49093	6.382135	6.274691	6.075177	6.647182	6.559205	7.551073	7.702124	7.216544	7.298147	7.289032	7.238793	6.436093	7.191766	6.539416	8.543424	6.627934	6.873911	6.719521	6.880693	6.635595	6.910879	6.840339	8.34998	7.36506	6.561033	8.28632	7.389355	7.608577	9.033068	8.440911	7.704354	7.968108	7.80689	8.776061	7.20913	6.606915	7.613388	7.463561	6.258414	7.094886	6.890257
ARHGEF10	8.377571	8.165499	9.026465	7.748371	7.172407	8.975523	8.452075	8.582265	7.9223	7.88902	7.654057	7.816692	8.045217	9.245565	7.957938	8.287759	8.704903	8.89662	8.088731	6.939042	7.248412	8.474685	9.212029	8.29017	8.519134	8.295955	8.375376	7.523563	8.406044	7.908657	9.101965	7.694915	8.762168	8.162894	7.35686	8.773411	8.686293	8.677624	7.99953	8.518374	8.181518	8.598164	7.982677	8.327403	9.018237	8.285127	7.789491	7.600421	7.496888
ARHGEF10L	7.898471	8.041835	7.771583	7.164553	6.859805	7.214219	6.989044	7.389996	7.034526	6.897023	7.14644	6.505527	6.473523	7.31184	6.960964	6.700069	6.934303	6.919609	6.701834	6.262525	6.224128	6.933173	7.773866	6.888608	7.103941	7.177777	7.357796	7.341644	7.119179	6.989723	7.16078	6.624719	7.674658	7.111339	6.596296	7.238869	7.193845	7.616948	7.218013	7.092313	6.81644	7.146447	6.9775	6.872067	7.396538	7.213554	6.951066	6.728845	6.850274
ARHGEF11	6.453809	6.919572	6.261449	6.536001	6.299289	6.435785	6.095345	6.389293	6.078594	6.254162	5.991669	7.345304	7.485021	7.093224	7.256868	7.760137	7.622663	7.538576	7.413415	7.269559	7.513685	6.240656	5.798442	6.279521	6.107947	6.147159	6.253007	6.377768	6.02162	6.14417	6.396394	6.571405	6.104902	6.726386	6.653968	6.837071	6.283006	6.500786	6.564081	6.472435	6.646321	6.46896	6.581585	5.773538	6.486451	6.510192	6.163879	6.849442	6.639853
ARHGEF15	6.586557	6.160693	5.808167	6.281315	6.241981	6.625446	5.646546	5.827637	5.995891	5.866699	5.996943	6.203228	5.791691	6.278779	6.494718	6.087337	6.530276	5.869132	6.040336	5.62525	6.002442	6.094874	6.433178	6.061859	6.02972	6.08764	6.618966	6.197975	5.158607	6.273584	6.742395	5.679504	5.846642	6.745544	5.814827	6.347179	6.931462	6.321907	5.775286	6.324172	5.578294	5.934648	5.605747	6.551741	6.27581	6.043627	5.770478	6.019485	6.289646
ARHGEF16	5.904432	6.530293	6.074598	5.452946	5.427579	5.425076	5.836747	6.00178	5.453668	5.368347	5.057824	5.061759	5.148504	5.170756	4.701594	5.018904	4.798882	5.290253	4.946173	4.548501	4.235761	5.521892	6.577095	5.727035	5.588797	5.445524	5.922694	5.246585	5.59145	5.256244	6.919263	4.647717	6.372277	5.422431	4.426338	4.962428	5.138357	4.820786	4.87201	4.690714	5.144454	5.022291	5.039677	5.02122	6.705389	5.512932	5.52902	5.33095	5.002141
ARHGEF17	8.303825	8.087557	7.759088	7.543678	7.28777	7.46857	7.50446	7.608834	7.359106	7.383642	7.202235	9.109957	9.204149	8.995096	8.54632	8.738443	8.990175	8.643971	8.665231	8.472267	9.075827	7.245566	7.465094	7.203312	6.73282	6.752261	7.227077	7.259865	7.547161	7.074398	8.375146	8.117893	6.748178	8.221061	8.169129	8.067006	8.872632	8.029258	8.05041	8.213319	7.839962	8.080463	8.142494	6.585738	8.225753	8.22485	7.070117	8.32751	8.110924
ARHGEF18	10.600062	10.457544	10.976197	9.882588	9.807203	10.141515	10.215204	10.268967	10.11842	10.141515	9.517351	9.659379	10.057774	10.335625	9.579412	9.706336	9.980083	9.909903	9.46759	8.587528	9.032849	9.889835	10.14559	10.141515	9.957711	9.889835	10.250175	9.734934	9.601298	9.461202	9.71033	8.865953	10.638614	9.521443	8.798755	9.277432	9.02459	9.082839	9.340642	8.907787	9.237817	9.09312	9.312568	9.588214	10.210718	10.002967	9.695815	9.617082	9.512233
ARHGEF2	10.48605	10.287721	10.648989	10.060451	9.741809	9.953902	9.65663	10.2536	9.398259	9.485964	9.913758	9.702657	9.738132	10.297908	9.756646	9.707785	10.216965	10.07756	9.65663	9.877535	9.9489	9.603855	9.65321	9.400896	9.499655	9.885363	10.056246	9.785158	9.767496	9.526602	9.517038	9.659924	9.528218	9.860113	9.398259	9.555181	9.620659	9.877535	9.521731	9.605547	9.713067	9.951946	9.598024	9.402141	9.790777	9.921612	9.83004	9.734379	9.499655
ARHGEF25	8.056498	6.623876	6.843255	5.893764	6.303768	6.490362	6.437731	7.232553	6.148573	6.578715	6.076173	6.163462	6.578412	6.322658	6.906683	7.249367	6.521779	6.185498	7.187512	6.256095	6.813355	6.203158	6.278546	5.763094	6.135435	5.965864	6.289265	6.275522	6.134963	6.029904	6.160249	7.819801	6.0791	6.98428	8.065806	7.281059	6.58259	7.100757	7.313015	7.179541	7.844962	7.601554	7.867825	6.039125	6.265689	6.42988	5.785361	7.88281	7.402944
ARHGEF26	6.29107	6.657155	6.153843	6.9277	6.646023	7.059226	6.351296	6.325021	6.642298	6.209264	7.736219	6.024284	7.112362	6.446335	6.713924	6.823913	7.042376	6.764742	6.883821	6.020601	6.651514	6.751349	7.560488	6.710685	6.999151	6.59477	6.710618	6.46881	5.968636	6.428514	5.562079	6.465445	6.96869	6.493821	6.354669	7.227541	6.512772	7.949123	6.886851	6.606212	6.044641	6.418386	6.206753	5.665163	7.665153	6.563071	6.614918	6.860384	6.55023
ARHGEF28	7.191875	6.015136	6.216313	6.567261	6.164118	5.715385	6.625796	7.178929	6.712987	6.396314	6.028533	5.913912	5.418097	5.756501	6.186331	6.006206	6.099458	5.550345	6.424157	5.62403	5.959277	6.572662	5.510743	6.459232	6.450257	6.308686	5.933489	6.464404	6.208927	6.699887	5.514838	6.750831	5.902286	5.955301	6.490559	6.164118	5.740503	5.610026	5.847247	6.316157	6.011224	5.633853	6.016665	6.413837	5.913326	5.958711	6.531079	6.600951	5.967919
ARHGEF3	10.710921	8.454315	10.794018	10.622282	10.989821	10.744154	10.895655	10.858516	11.135294	10.869932	10.44145	10.648949	10.368592	9.570422	10.172109	10.430368	10.379704	10.438527	10.597152	10.82934	10.843793	10.557396	7.599488	10.957568	10.624288	10.637116	10.420552	10.495151	10.487346	10.478638	9.044748	10.388899	8.716141	10.003542	10.895655	10.435626	8.1483	9.249231	10.02326	10.600241	10.372499	9.68158	10.516447	11.191347	8.205509	10.408413	10.585706	10.96395	10.756233
ARHGEF37	7.476963	6.391744	7.546695	6.986654	6.877068	6.676551	7.160906	6.9553	6.777294	6.711727	6.508309	6.281914	6.689689	6.743206	6.917555	6.391197	6.708827	6.538375	6.71808	6.140422	6.350375	7.302848	6.149669	7.129917	7.264156	6.806972	7.647273	6.693501	7.043988	6.825631	6.352357	6.578178	6.756737	7.281414	6.369148	6.829033	6.278854	6.477292	7.219083	6.945922	6.380828	6.549217	6.897836	6.362761	7.40677	6.900234	6.693056	6.910621	6.473002
ARHGEF38	4.932666	6.841916	5.636188	6.583121	4.709903	5.429995	4.950149	6.00085	5.594271	5.476841	5.736479	5.346807	5.373091	5.697609	5.352787	4.97195	5.554996	4.657344	5.1858	3.935144	5.081336	5.311997	5.58331	5.654075	5.101408	5.458206	5.333205	4.437075	4.73999	5.431948	5.036546	4.759803	5.412469	5.18001	4.402584	5.003473	5.332138	5.448424	5.114279	5.774877	5.411076	4.325952	5.800292	5.869181	5.990715	3.884073	4.984348	4.530553	4.583671
ARHGEF39	5.568966	5.986614	5.1734	5.297773	6.396154	5.565272	5.340993	5.749647	4.968382	5.321283	5.435718	5.300369	5.566263	5.53324	5.319536	5.183408	5.286667	5.340379	5.079112	5.33783	5.758098	5.180706	5.574938	5.530054	5.562203	5.194538	5.247306	5.392958	5.209763	5.304524	5.465413	5.082841	4.792351	5.125436	5.450235	5.01571	5.731342	4.815212	5.736122	5.753247	5.665332	5.555145	4.855765	5.892668	5.578125	5.221837	5.515147	4.983206	5.355333
ARHGEF4	7.312933	4.72564	6.244	6.962794	6.027077	5.598759	5.724722	6.515992	6.511709	5.874722	6.338063	6.598522	6.58484	6.481821	7.03732	7.806471	6.766453	6.457163	6.765314	5.976014	7.17235	6.429854	4.043053	6.304913	6.490158	6.911624	6.326475	7.496811	7.095771	6.804232	5.363829	7.525934	5.881445	7.140208	6.997228	6.676313	6.105006	6.418183	7.690586	7.237771	7.110662	7.492099	6.514354	5.897243	5.602405	6.670465	6.950884	7.436435	7.039027
ARHGEF40	6.962887	8.14773	7.052661	6.88923	6.579826	6.985702	6.483601	6.445518	6.433875	6.453835	6.73776	8.493109	8.864154	9.147503	8.591981	8.911471	9.398395	8.796019	8.508143	8.818448	9.597218	6.598059	7.225547	6.52526	6.475648	6.531853	6.739147	6.662295	6.647321	6.529549	8.783004	7.369549	7.240349	7.307041	6.788423	7.166044	7.954309	7.801861	7.100664	6.985271	7.038658	7.308521	6.722682	6.099907	7.793983	6.832319	6.510207	6.826338	6.673566
ARHGEF5	5.274659	4.60975	5.033816	5.591487	5.664538	5.950348	5.441111	5.52919	5.240835	4.950482	5.608486	5.586783	5.614617	6.029584	5.531518	6.030358	5.860729	5.725758	5.652754	5.003997	5.153928	5.522319	5.860507	5.5338	5.942946	5.911908	5.149244	5.639234	6.30207	5.826798	6.276275	5.938699	5.562475	6.053528	5.261092	5.626273	6.10242	6.135543	6.237821	4.779635	5.371997	5.593095	5.173646	5.318913	5.315374	5.57014	5.881571	4.369567	6.133565
ARHGEF6	9.63179	10.140418	9.460668	9.281988	9.160032	10.276115	10.208048	9.174532	9.415399	9.454422	9.548152	9.769623	10.07633	9.734078	9.912693	9.84021	10.124136	9.921052	9.700861	8.840452	8.832298	9.920064	10.493151	9.696875	9.519511	9.545415	9.884775	9.185529	9.939037	9.715215	10.755327	9.425107	9.934726	9.996107	9.118886	9.726498	10.051297	10.227241	9.642668	9.423845	9.267814	10.393541	9.42645	9.119196	10.603381	9.726498	9.39705	9.170382	9.026321
ARHGEF7	8.451411	7.602627	8.67853	8.71782	9.070294	8.645913	8.824793	8.833592	8.824384	8.776391	8.753577	8.424552	8.258695	8.012189	8.329392	8.445884	8.20952	8.457945	8.738398	8.978154	8.838517	8.722453	7.305182	8.65924	8.855409	8.61634	8.637817	8.768315	8.526926	8.611567	7.336389	8.904769	7.617855	8.54034	8.899983	8.367586	7.793445	7.919154	8.551442	8.866868	8.740916	8.261374	8.823844	9.208452	7.701163	8.648925	8.712416	8.886379	8.977124
ARHGEF9	7.202482	6.187082	6.913146	7.969304	7.827925	7.043163	7.751752	7.503275	7.501139	7.625527	8.1422	7.594301	7.050479	6.448002	8.053889	7.834982	7.305487	7.330749	8.044947	8.44754	8.395547	7.601749	6.319571	7.469571	7.665992	7.684808	7.459745	7.882474	8.060156	7.872912	6.141151	8.599571	6.934427	8.072463	8.54554	7.711219	8.133483	7.313127	8.255783	9.345269	8.399229	7.951205	8.040147	8.068503	6.535593	7.837214	8.082227	8.226902	8.055455
ARID1A	7.499853	7.586144	7.720812	7.581296	7.518659	7.6216	8.036486	7.846067	7.732039	7.686617	7.529597	6.980947	7.448652	7.23258	7.311813	7.177376	7.366903	7.569902	7.085976	7.10437	6.984099	7.688321	7.786737	7.543621	7.488559	7.526692	7.40241	6.977202	7.328951	7.40236	7.407313	6.830893	7.501226	7.146776	7.130133	7.373786	7.955827	7.219187	7.357013	7.648253	7.085771	7.263244	7.515695	7.000336	7.645201	7.329257	7.203584	7.19254	7.104273
ARID1B	6.506755	7.206189	6.631706	6.566748	6.425324	6.732063	6.651058	6.621493	6.764231	6.850128	6.366731	6.836396	6.947616	6.692556	6.719088	6.755157	6.835337	6.644735	6.646593	7.145605	6.636651	6.55944	6.774216	6.588292	6.569686	6.729349	6.983499	6.52459	6.69477	6.644767	6.439598	7.023219	6.725267	6.940729	6.905474	6.91251	6.875387	6.650207	6.489612	7.003484	6.786601	6.707586	6.89054	6.454469	6.739584	6.328155	6.789448	6.995554	6.696782
ARID2	6.800771	6.23634	6.728751	6.89496	7.264392	7.049539	7.091677	7.21773	7.508586	7.482299	7.15926	6.562997	6.505926	6.433011	6.734077	6.622472	6.713946	6.649938	6.882149	6.646505	6.750674	7.11905	6.594516	7.175598	7.211064	7.069515	6.936799	7.081642	7.135098	7.106702	6.461842	6.951794	6.438165	6.837945	7.213685	6.692289	6.940637	6.93149	6.999349	6.889332	7.028672	7.146859	7.000989	7.069524	6.77811	6.989898	7.185616	7.294532	7.259745
ARID3A	7.258865	7.681076	6.822766	6.885101	6.37938	7.039928	6.421397	6.929166	5.980796	6.352433	6.293881	7.77632	8.013181	7.753676	7.166542	6.855558	7.360731	7.514939	7.084012	6.457827	7.332975	6.292192	7.308613	6.509012	5.944663	6.572154	6.647589	6.151128	6.626786	6.366837	7.478553	6.653175	6.701847	6.970364	6.728602	6.950126	7.355773	7.080902	6.835821	6.424531	6.572448	7.30925	6.512316	7.461459	7.032191	6.661823	6.118534	6.609436	6.686283
ARID3B	7.351474	7.388743	7.398867	6.69625	6.200846	6.230971	6.002663	6.401379	5.755218	5.65015	6.070453	6.993761	7.4921	7.502237	6.963823	6.608032	6.71381	6.300279	6.273144	6.422521	6.521427	6.024398	7.928425	5.882797	5.836589	6.206747	6.26327	6.05585	6.204769	6.123952	6.05585	5.552451	7.438888	6.464359	5.111946	6.912595	7.315224	6.864557	6.007463	5.649313	6.216596	5.743343	6.214641	5.219472	6.816836	6.139912	5.961974	5.49351	5.166396
ARID4A	7.271183	7.075114	6.948754	7.826928	7.864277	6.988169	7.433684	7.197559	7.853364	7.80294	7.252961	6.34757	6.348735	6.163474	6.393553	6.494273	6.042687	6.035583	6.569834	6.855678	6.783341	7.323391	6.810759	7.52819	7.436758	7.311659	7.40055	7.13857	7.030436	7.122925	6.338553	7.771511	7.226675	6.868588	7.577377	6.568737	6.559305	6.839331	7.03738	6.992593	7.090852	6.987486	7.966398	7.568024	6.750275	7.276019	7.359107	7.564954	7.61101
ARID4B	8.602284	9.001661	8.497444	8.253343	7.910623	8.260932	7.945531	8.175719	8.040142	8.123544	7.963971	7.74927	7.932528	7.946123	7.682151	7.906516	7.31698	7.888152	7.639642	7.617947	7.64161	8.137181	8.606702	8.057739	8.207437	8.081536	8.343962	8.010613	7.911778	7.979716	8.204423	7.944964	8.357554	7.987729	7.691748	8.351245	8.157459	8.46683	8.181468	7.828995	7.995115	8.105014	8.266602	8.252603	8.276191	8.132957	7.941078	7.858875	7.840218
ARID5A	6.12629	6.617809	5.772004	5.882614	5.901398	6.216149	5.123114	5.575459	5.716168	5.399051	5.874269	7.015301	7.1668	7.325631	6.293817	7.015934	7.147295	7.193179	6.259414	6.064719	6.872148	6.310663	6.219002	6.125423	5.653526	5.714717	6.131451	6.009769	6.180694	5.996078	8.364106	7.178699	6.249608	6.547503	7.324755	8.153295	7.750048	6.737982	6.631676	6.733395	6.444556	7.039587	6.612249	5.829339	7.334327	6.334394	5.769901	7.591509	7.774772
ARIH1	6.704538	6.754196	6.938454	7.177571	7.780898	7.223398	7.394881	7.299892	7.645654	7.690128	7.496535	6.908554	6.623277	6.585083	6.998712	6.710468	6.802015	7.098342	7.260068	7.575887	7.14849	7.34307	6.868475	7.489073	7.660767	7.209149	7.381418	7.445655	7.237934	7.507804	6.99104	7.657964	7.126704	6.953438	7.738182	7.305796	7.009001	6.952444	7.176944	7.590436	7.240441	7.084781	7.541883	7.829884	7.057427	7.360581	7.494472	7.685204	7.716408
ARIH2OS	4.662256	3.690637	4.364431	5.909155	6.219892	4.74051	5.605213	5.355488	5.951283	6.071979	5.956685	4.479068	4.168834	4.709939	4.993816	4.896138	4.94256	5.203907	5.098887	5.061746	3.980325	6.182496	5.135269	5.92505	6.305204	5.793891	5.39701	5.810471	5.79559	7.262547	4.392115	6.600506	6.580485	6.077389	6.283076	5.050008	4.937646	5.200386	4.540969	5.149283	5.59564	5.7128	4.887717	4.958491	4.135945	5.400641	5.779907	6.034998	5.766251
ARL1	9.010879	8.172556	8.79889	9.678594	9.937258	9.225055	9.407475	9.553676	9.882989	10.030183	9.790609	9.105641	8.935098	8.393345	9.475197	9.148185	9.164144	9.125207	9.27792	9.776702	9.539522	9.66984	8.789027	9.364082	9.732043	9.48869	9.384257	9.905167	9.599333	9.721796	8.639834	9.665765	8.951367	9.142276	9.651202	9.044049	8.967434	9.063998	9.257482	9.643113	9.578029	9.197456	9.705663	9.777085	8.862365	9.536194	9.826	9.888606	9.69707
ARL11	4.820403	4.571415	5.440528	4.818754	4.905342	4.866568	5.16336	4.473041	4.175517	4.939672	5.577146	5.049073	4.862164	4.796645	4.842107	4.127433	4.753554	4.913467	5.470175	4.829298	6.23885	4.033906	5.18067	4.231687	5.289145	5.254342	4.511178	4.629658	4.587202	4.20685	4.598411	4.25955	6.889124	5.213381	4.794582	4.588369	4.374097	4.114094	4.24811	4.111935	4.345029	4.514879	4.575579	5.433724	5.067944	5.147178	5.390613	5.113753	5.175928
ARL13B	5.656134	4.19302	5.570577	5.843908	5.950524	7.026743	6.699817	5.661178	6.636349	6.535191	6.417019	6.816079	7.161145	8.004642	7.482921	6.929471	7.395984	7.092139	6.955612	5.95098	5.777225	6.382378	5.802861	6.160923	6.13302	5.688693	6.092644	5.91069	6.200258	6.413046	5.609949	5.89061	6.203609	6.606254	6.13111	6.703698	5.47543	6.16423	6.398577	5.89098	6.736639	6.58464	6.267877	6.739159	6.375313	6.366295	6.248475	6.217726	6.579318
ARL14	4.997161	4.71145	4.850505	3.295755	4.549421	4.446689	5.098091	4.698087	5.214514	4.407528	6.032694	5.131795	5.501468	4.353726	5.228132	4.642178	4.432279	3.459416	4.762036	5.456631	4.421986	4.572029	4.825571	4.127188	4.679305	5.134548	4.771769	4.086151	5.848278	4.373349	4.69358	4.053446	5.409443	4.396078	4.902906	4.174888	5.562457	4.312141	4.031923	4.614698	3.425419	4.040084	5.734717	4.917803	5.47869	5.552517	4.208007	5.414266	5.222066
ARL15	7.947692	7.243415	7.320431	8.337594	8.775507	7.231702	8.119211	8.591002	8.882797	8.462338	8.4817	7.325575	6.889864	6.690968	6.797247	7.003048	6.750868	6.932754	7.283231	7.864358	6.68881	7.71922	7.432061	8.038775	7.725545	7.93323	7.85864	7.988868	8.067628	7.803911	7.357678	7.705943	7.09081	7.900628	8.347482	7.54916	7.398441	7.349765	7.538482	7.494003	8.074814	7.441667	8.154066	8.893485	7.186722	7.845973	8.165236	8.440619	8.255411
ARL16	8.2319	7.890621	8.300915	8.342617	8.376089	8.583408	7.538477	8.650995	8.392473	8.083042	8.176977	7.356182	6.932559	7.551029	7.320355	7.463816	7.180596	7.314557	7.593782	7.313655	7.550073	8.650941	8.621138	8.725565	8.994324	8.827934	8.089687	8.32514	7.936177	9.157726	6.743991	7.413002	9.81283	7.292598	8.145835	7.873467	7.529431	7.869844	7.974165	7.45995	7.726992	7.672959	8.612266	9.781107	7.646965	8.356334	10.007978	8.336688	8.579588
ARL2	10.662949	10.340848	10.374986	10.193247	9.228823	9.709839	9.442826	10.249375	9.331478	9.311431	9.38028	9.29694	9.282219	9.614684	9.007915	9.295396	9.432527	9.132333	8.995433	8.642473	8.806689	9.554768	9.680059	9.41949	9.520525	9.485812	9.52754	9.610697	9.351928	9.334775	9.286997	8.934722	9.67024	9.153676	8.901682	9.316839	9.454946	9.340849	9.075516	9.160654	9.19911	9.117608	9.256751	9.498675	9.585357	9.410162	9.4914	9.059902	8.969512
ARL2BP	9.038592	7.389515	8.492836	9.458475	9.478845	8.980291	9.455157	9.012416	9.39637	9.555701	9.222096	9.107794	9.226696	8.649521	8.972382	8.896423	8.79721	8.76557	9.237887	9.380618	9.468018	9.142488	8.394117	9.420164	9.263979	9.073844	9.347007	9.494047	9.207813	9.089338	9.045264	9.054339	8.197322	9.220458	9.115256	9.072166	8.668519	8.871096	8.841329	9.256103	9.191446	8.445784	8.950433	8.854831	8.212158	8.943571	9.156932	8.89719	8.973953
ARL3	8.910402	7.903164	8.279524	8.76089	8.891036	8.695993	8.937809	8.756333	8.863963	8.939726	8.714833	8.736557	8.856406	8.279721	8.613716	8.905849	8.659564	8.630002	8.913747	8.825702	8.945414	8.866931	8.16056	8.919355	9.057245	9.130224	8.727978	9.121861	9.1297	8.802959	8.089169	8.846037	8.724955	8.739428	8.845302	8.250882	7.814091	8.476938	8.684385	8.468311	8.660787	8.606733	8.698101	8.537138	8.351262	8.793835	8.985538	8.709841	8.790512
ARL4A	7.365054	6.048833	7.308298	7.872086	8.073609	7.05357	7.870691	7.857367	7.915588	8.510059	7.970467	7.381748	6.918728	6.524362	6.975677	7.061665	6.406132	6.590095	7.574098	7.484128	7.523382	7.95977	6.550164	7.942362	7.905455	7.612596	7.541649	7.019235	7.788145	7.259232	6.055606	7.561118	6.159452	6.722846	8.267691	6.427455	6.343476	6.353028	7.023628	6.915298	7.291024	7.525963	7.657012	8.734739	6.463563	7.480254	8.321951	8.351763	8.87263
ARL4C	6.74083	8.388437	7.655408	7.698943	7.912605	7.279347	7.459713	7.684426	8.12554	8.205271	7.591183	6.939189	6.678956	6.266369	6.563809	6.784526	6.438588	6.472422	6.987405	7.482295	6.956168	7.364839	6.256521	7.560377	7.560141	6.71651	7.14422	7.787266	7.221697	7.401591	6.191621	7.497557	6.78181	7.3791	7.671153	7.406535	6.922261	6.572339	6.776455	7.105994	7.280435	6.12145	7.062698	7.279347	6.217885	6.986083	7.750675	7.706673	7.768552
ARL4D	7.156382	9.625828	6.844101	6.805386	6.604837	6.729482	6.484429	6.506425	6.528801	6.446322	6.77196	7.476793	9.017478	7.851199	7.462803	7.456049	8.176045	7.433534	7.099192	7.797416	7.785971	6.152688	7.557913	6.321108	6.193264	6.316822	6.251215	6.395279	6.217357	6.345988	7.830341	6.420222	6.441506	6.542154	6.288	6.299569	6.453449	6.141973	6.430571	6.469342	6.3755	6.232076	6.386559	6.884524	6.961695	6.453512	6.268952	6.510076	6.207254
ARL5B	6.857324	7.146928	7.119134	6.769582	7.215518	7.501175	7.32138	6.572622	7.21233	7.246112	7.176424	6.684674	6.606591	6.610983	6.792427	6.593308	6.656996	6.941587	6.67263	6.7656	6.502336	7.328579	7.214429	7.480899	7.414772	7.361735	7.270353	7.180958	7.201943	7.081736	6.668603	7.124692	7.420046	6.893034	7.240162	7.723332	7.045377	6.677947	6.853312	7.395106	7.146203	7.038093	7.122767	8.052823	7.057721	7.098417	7.186416	7.151465	7.255662
ARL5C	5.210007	5.199021	4.843382	4.747521	5.195713	5.92623	5.860917	4.823417	5.061893	4.547523	5.639374	4.763072	6.365857	5.445878	4.556123	4.78608	4.444181	4.868027	4.272471	5.5893	5.659466	5.387331	5.809621	5.920109	5.438304	6.064154	6.407252	4.278546	6.082632	5.149927	5.137108	5.293545	5.910922	5.770393	5.297937	5.315308	5.799465	5.260877	6.314757	4.453069	5.599133	4.486048	4.608756	5.828779	5.049167	5.195056	5.177707	4.614704	5.679697
ARL6	6.84823	6.112661	6.585459	7.135566	8.121584	6.775576	7.439623	7.085578	7.852141	8.079649	7.579599	6.853759	6.672586	6.511582	6.984617	6.738579	6.694257	6.777078	6.984069	6.831292	6.825042	7.442527	6.288053	7.601713	7.561027	7.325966	7.204152	7.462475	7.165774	7.463587	6.568674	7.374252	6.793663	7.329961	7.740835	6.927689	6.287099	6.860231	7.034668	6.894966	7.629049	6.647215	7.894023	7.858433	6.94575	7.380702	7.71734	7.984712	8.018594
ARL6IP1	10.587617	9.600236	10.031912	10.951339	11.014224	10.621092	10.953359	11.056623	11.039419	11.387057	11.089188	10.918485	10.720707	10.129912	10.731572	10.758919	10.400689	10.681071	10.990282	10.955567	11.150188	10.586471	9.693723	10.649239	10.652249	10.501171	10.55784	10.758145	10.842946	10.726576	9.969162	10.90523	10.475768	10.634935	10.941316	10.545651	10.519895	10.325822	10.760156	10.856511	10.963116	10.872794	11.145657	11.1205	10.147045	10.771894	10.795627	10.962293	10.920168
ARL6IP4	8.483935	9.397079	8.02141	8.013014	7.667542	7.814283	7.584408	8.09401	7.439416	7.580081	7.984944	8.500882	8.524064	8.346656	8.114079	8.460162	8.132185	8.110362	8.256553	8.197896	7.871091	7.72936	8.914079	7.708116	7.960358	7.952275	8.515835	8.159505	8.190397	7.986543	9.612391	8.609286	9.229996	8.295548	8.162992	8.903664	9.957545	8.676033	8.844992	8.368889	8.609972	8.822205	8.14629	7.470667	8.924086	8.06974	7.939058	8.216017	8.182466
ARL6IP5	11.195829	10.375674	11.454446	11.293085	11.800465	10.940146	11.426066	11.046208	11.758397	11.867274	11.220533	11.072454	10.87044	10.885868	11.089322	11.106172	10.860066	10.962441	11.337541	11.200169	11.108506	11.230591	10.037449	11.69595	11.783298	11.070334	11.488926	11.451601	11.276512	11.213669	10.423944	11.098108	10.785001	10.880338	11.418069	10.716085	10.403268	10.455795	10.451292	10.934311	11.306902	10.980144	11.285778	11.707707	10.608559	11.083239	11.532216	11.468058	11.312069
ARL6IP6	5.928251	6.074246	6.360828	6.422318	6.775817	7.057363	7.000261	6.582546	6.673331	6.774306	6.737198	7.299359	7.260128	7.18958	7.26279	6.996729	7.21096	7.283594	7.236655	6.761778	6.771054	6.913973	7.112659	6.955224	6.974114	7.092269	7.164465	6.818662	7.234952	7.191017	7.258352	7.399169	7.345187	7.363839	7.12232	7.45853	8.28129	7.38973	7.484026	7.494325	7.122184	7.500269	6.818758	6.436907	7.298615	7.240145	6.891368	6.888901	6.846881
ARL8A	6.285118	7.71834	6.619629	6.891753	6.738788	6.26712	7.044213	6.908758	6.331894	6.326456	6.831023	6.014644	6.155648	5.868691	6.063857	6.242454	5.076003	5.84022	6.101288	5.798095	5.32836	6.986519	6.435449	6.719927	6.697851	6.371291	6.321472	6.704486	6.110154	7.346269	6.041363	5.388507	6.10729	6.322771	6.056034	6.435988	5.713674	8.302292	6.719286	7.061586	5.976487	6.663285	5.749164	7.180044	6.358005	7.00237	7.592812	6.4322	6.58378
ARL9	5.541752	4.837304	6.74771	7.526298	7.235304	5.781286	6.367677	6.198311	6.645759	8.237863	7.719336	5.266943	5.348837	4.973081	5.256487	5.606438	4.935517	5.213841	5.56498	5.30704	4.484257	6.640734	4.747084	6.419206	6.604175	5.971435	6.357716	6.584024	6.836485	5.96572	4.820026	6.780776	5.540604	5.310999	6.769499	5.639344	5.294092	4.973535	6.407856	5.551668	6.339097	5.905753	6.399235	6.626887	5.71142	5.399904	7.001376	6.425045	7.185994
ARMC1	9.842085	9.490845	9.789278	9.092877	8.779261	8.765515	8.767506	9.132611	8.454973	8.698062	8.804873	8.770027	8.960659	9.194966	8.832193	8.65657	8.717066	8.722246	8.431564	8.555409	8.33997	8.723263	8.966639	9.02949	8.595502	8.922894	8.934325	8.959095	8.726328	8.969843	8.163244	8.703239	9.417093	9.100001	8.740146	8.873059	8.294385	9.514614	8.814537	8.430226	8.693039	9.128665	8.937522	8.92176	8.658356	8.816122	8.581546	8.780039	8.87075
ARMC10	6.888924	6.744794	7.054502	7.755998	8.475915	7.702107	8.04242	7.800905	8.399073	8.344281	8.451865	7.709498	7.600444	7.365282	7.954715	7.760291	7.680142	7.779564	8.009637	8.649749	8.610638	8.033532	7.462791	8.166423	8.276278	8.038447	7.998513	8.17529	8.195978	8.395496	7.590697	8.532593	7.409429	7.954578	8.503502	7.929945	7.942344	7.811195	8.004317	8.422665	8.343427	7.890132	8.262172	8.213077	7.723892	8.23641	8.28245	8.525161	8.436755
ARMC12	6.0052	5.052576	5.108182	5.411838	5.840239	5.306332	5.551695	5.355181	5.57891	5.58392	5.417944	4.842492	4.837583	5.279906	5.431625	4.966966	5.115924	5.055447	5.356744	3.827032	3.865371	5.565887	5.221153	6.23502	5.701828	5.419887	5.430368	6.039404	5.82772	5.164028	4.422614	5.349864	4.652778	5.018788	5.046441	4.630442	5.109299	5.115478	4.695806	5.928822	4.82524	6.098406	5.340011	5.552579	5.299598	5.460943	5.625494	5.544858	5.240085
ARMC2	6.18322	6.216794	5.234818	6.118004	6.390204	5.611966	5.22549	5.761917	6.809919	6.483224	5.842978	6.055825	6.374196	6.940249	6.22507	6.23921	6.756546	6.526437	6.009319	7.12481	7.614022	5.651013	4.552597	5.376166	5.933234	6.203511	5.121235	5.876045	5.847206	6.337991	5.203635	5.792797	4.609272	6.744726	6.169641	4.354411	3.963007	5.412379	6.314797	5.527869	5.746018	5.318619	5.940701	5.749382	5.898103	6.213843	6.539556	5.740654	6.17851
ARMC3	4.704276	4.597483	4.892916	5.155569	4.632911	4.578884	4.607812	4.966279	4.849749	5.118876	4.928182	5.204397	4.874202	5.223366	5.035677	5.260915	5.202544	4.745649	5.230581	4.438709	4.860535	5.178024	4.922553	5.062298	5.261992	5.110408	4.556785	4.534582	5.413705	4.852509	4.649449	4.768139	5.194277	5.018722	4.789663	4.660467	4.498118	4.216766	4.691094	5.148434	5.096756	4.947132	4.58926	5.094845	4.640228	4.917412	4.935152	5.079364	4.939835
ARMC5	7.385766	6.279614	6.878682	6.524495	6.269643	6.235081	6.725937	6.66297	6.690316	6.355132	6.407775	6.173174	5.906343	5.941773	5.960348	5.842442	6.032702	6.001	6.331082	5.557932	5.408529	6.609231	5.718029	6.61949	7.027661	6.849909	7.297946	7.209034	6.502771	6.922171	5.338616	6.795248	6.793822	6.655166	6.556762	5.697805	7.219245	5.990478	6.525941	6.347376	6.619777	6.185881	5.960714	5.969885	6.339518	6.142948	7.015046	6.876343	6.292766
ARMC6	7.580251	8.548985	7.233782	7.027907	6.762623	6.954149	6.625454	6.996099	6.651055	6.483474	6.869197	8.689617	8.994173	8.896494	8.299862	8.616177	9.069837	8.984933	8.397855	9.60847	9.800576	6.608012	6.946142	6.484527	6.454867	6.471757	6.562453	6.676967	6.689819	6.570022	8.098914	6.916095	6.983588	6.958916	6.656211	6.824605	6.964592	6.914479	6.960733	6.722425	6.644563	6.823693	6.624394	6.201288	7.073396	6.731305	6.561748	6.641362	6.375247
ARMC7	7.032796	8.124389	7.55067	7.207176	6.718443	6.242911	6.69724	6.7762	6.62515	6.346759	6.664517	8.057735	7.956001	8.167963	7.485137	7.587893	7.862084	7.580145	7.590032	7.659732	8.321959	6.574789	6.752859	6.979467	6.542795	6.65869	7.022973	6.884199	6.95614	6.626187	7.38494	6.714404	6.913835	6.72504	6.522283	6.405702	6.955365	6.598663	6.914216	6.453638	6.777447	6.441354	6.619458	6.389845	7.17236	6.556591	6.776881	6.844918	6.6832
ARMC8	6.908761	7.425145	6.796723	7.142703	7.729353	7.319275	7.441901	7.191327	7.694637	7.773752	7.473837	7.281723	7.609505	7.313117	7.191156	7.3503	7.172945	7.124288	7.545774	7.712012	7.866054	7.251839	7.035066	7.390885	7.398416	7.093233	7.322974	7.627485	7.534342	7.480593	7.456555	7.414012	7.176505	7.174608	7.454583	6.901136	7.091802	6.873056	7.40031	7.547268	7.402056	7.17923	7.477585	7.709577	7.00068	7.174521	7.414143	7.741546	7.660408
ARMC9	6.108404	5.844707	6.313243	6.242224	6.523743	6.363012	6.434518	6.459582	6.353702	6.481913	6.312879	5.797692	6.101472	6.179122	5.961381	5.901156	5.959991	5.980278	5.966388	5.221701	6.388882	6.410808	5.989492	6.176721	6.700586	6.32374	6.752597	6.31241	6.444662	6.493978	6.151111	6.150795	6.571613	5.832642	6.215537	6.050572	6.194201	5.731011	6.016057	6.321692	6.204639	6.292335	6.096644	6.725969	6.050457	6.258084	6.654504	6.431872	6.04276
ARMCX1	7.923599	7.236002	7.759473	8.70784	9.462396	8.656781	9.083775	8.749626	9.446447	9.311419	9.332195	9.009769	8.577131	8.347211	9.116309	8.98039	8.815784	9.001174	9.347151	9.370559	9.049974	9.000298	8.221539	9.047104	9.014763	8.950032	8.919915	9.241252	9.031437	9.182754	8.241807	9.435944	8.568081	9.145365	9.538454	8.739574	8.55191	8.795223	9.000286	9.265537	9.345448	9.025222	9.425655	9.099459	8.592986	9.003394	9.151687	9.484869	9.333832
ARMCX3	7.904827	7.784409	8.006165	8.630639	9.667002	8.723753	9.125124	8.671426	9.377016	9.451866	9.444109	8.78908	8.437062	8.294028	8.72996	8.756339	8.730623	8.774719	9.26555	9.487459	9.573374	8.859816	8.655817	8.973243	9.367411	8.783198	8.839482	9.325519	9.121988	9.297386	8.752778	9.316262	8.598318	8.869027	9.303944	8.666994	9.131904	8.676977	8.795266	9.233214	9.07688	8.995887	9.048645	9.61555	8.62023	8.804192	8.988852	9.261244	9.260789
ARMCX4	5.964548	6.317811	6.091829	5.511672	6.322636	5.386784	6.134298	5.646869	6.112453	5.870506	5.823932	6.023102	5.952069	6.384304	5.791066	6.182417	5.877676	6.316678	5.802792	5.63244	6.461699	5.823631	5.608686	6.147688	6.003032	5.221432	5.960523	5.885623	6.064105	5.654847	6.925596	6.760545	5.799774	6.66388	5.323057	5.850943	5.947758	5.783792	5.272046	6.438523	5.756377	6.637408	6.134274	6.423033	6.156119	5.744183	5.827426	5.571185	5.920439
ARMCX5	6.734932	5.915133	6.427462	7.409435	8.094171	7.070991	7.152241	7.713076	8.455189	8.09679	7.950619	6.584078	6.336834	6.564949	7.192726	7.003568	7.056555	6.988725	6.920229	7.819151	7.472954	7.337077	6.494171	7.121377	7.323444	7.12498	6.929172	7.572787	7.380983	7.867809	6.855291	7.599128	6.236998	7.23302	8.2727	6.62927	6.681841	6.987456	7.251359	7.1811	7.650915	7.443807	7.676218	8.088782	6.481763	7.366597	7.773835	8.158348	8.388801
ARMCX6	7.729262	7.077055	7.422447	7.811453	8.035895	7.99776	7.83921	7.793753	8.00443	8.113868	7.851105	7.314138	7.12626	7.417088	7.952105	7.462447	7.663718	7.716286	7.360719	7.098559	7.470761	7.739575	7.762932	7.781441	7.726635	7.910752	7.623656	7.891317	8.170018	8.1958	9.041101	7.840752	7.758205	7.932993	7.856865	7.882283	8.04316	8.469249	7.816253	7.654599	8.083185	8.565905	7.792143	8.149425	8.076693	8.242087	7.791633	8.028018	8.290814
ARNT	6.184467	6.505086	6.442771	6.225895	6.216535	6.21442	6.309485	6.548551	6.477918	6.246561	6.287506	6.14383	6.242308	6.232999	6.139293	6.127159	6.159752	6.136789	6.074777	5.994074	6.295609	6.218154	6.573989	6.22012	6.230124	6.569551	6.277234	6.161216	6.136998	6.149624	6.114324	6.191153	5.987833	6.184762	6.082766	6.276052	6.473572	6.266269	6.354996	6.077321	6.295779	6.153329	6.091171	6.459003	6.373691	6.350941	6.222172	6.160929	6.318626
ARNT2	10.537335	10.147972	10.537335	11.412674	11.536778	10.78679	11.223798	10.691088	11.39522	11.84996	11.483705	11.412674	11.067386	9.818814	10.581093	11.726402	10.479317	10.396889	11.143991	11.651202	10.733434	12.23801	10.604326	12.062399	11.496868	11.617057	10.889426	11.282361	11.746465	10.898973	9.71223	11.698704	11.139289	11.030218	11.438464	11.020624	12.107544	10.817282	11.679923	12.272235	11.420436	11.311134	11.706244	11.73448	10.057555	10.12896	11.525178	10.924718	11.254564
ARNTL	6.820495	7.817732	7.429623	7.287702	8.17746	7.351479	7.946547	7.517897	7.911534	8.234432	7.292842	8.256541	7.860841	6.422821	7.031996	7.212951	7.094473	7.596496	7.785351	7.452856	7.550398	7.644995	7.614581	7.852707	7.759638	7.561019	7.983695	8.109934	7.668571	7.445242	6.927189	7.573915	7.265817	7.251602	8.134841	8.150099	8.9517	6.884798	7.937801	7.977877	7.407796	6.843736	7.764612	7.520195	7.553107	7.590976	7.918883	8.184723	8.191535
ARNTL2	6.079812	5.749735	5.922625	5.575264	6.153903	5.996434	6.100029	5.952911	5.99363	6.268542	5.889005	5.296757	5.777065	5.486429	5.635542	5.680638	5.479463	5.797466	5.616829	5.727509	6.096121	5.915834	6.27816	6.515949	5.643754	5.869289	5.998637	5.950276	6.151585	5.611606	5.810009	5.752071	5.552647	6.081932	5.393487	5.605721	6.816397	5.735877	5.731808	5.933347	5.940837	5.814405	5.898003	5.716042	5.980632	5.990494	5.818989	5.859234	5.676211
ARPC1A	8.628355	7.353142	8.870319	9.807298	9.93237	8.024155	9.441892	9.324777	9.244449	9.675614	9.515397	9.14213	8.676505	7.422473	9.112312	8.635797	8.692961	8.394497	8.972662	9.423428	8.385334	9.560215	9.318737	9.393801	9.015179	9.119422	10.047329	9.720274	9.375839	9.129552	6.819924	9.760103	7.107519	9.345589	9.668151	8.993715	9.567168	8.784274	8.346111	10.73394	9.542846	9.484118	9.105898	8.851813	7.576741	8.521984	9.632243	9.345589	8.98726
ARPC1B	6.09107	5.990031	6.118912	6.547557	6.735407	6.105187	6.893218	6.384412	6.553945	6.619755	6.668385	6.449933	6.125307	5.819727	6.463858	6.410816	6.509087	6.102448	6.707248	5.846984	5.576564	7.284894	7.181246	6.87409	6.766354	6.754659	7.573066	6.397779	7.698003	7.267817	8.346505	6.236271	6.605755	6.608811	7.58803	7.810833	7.292982	8.060487	8.082582	7.341921	7.141971	7.219331	7.345342	7.022258	7.479393	7.346526	6.72955	6.843047	6.868611
ARPC2	9.347548	10.160136	9.331609	9.285902	9.323674	9.346538	8.929868	9.259845	9.141437	9.210884	9.175061	10.02027	10.231824	10.048858	9.670186	10.155211	10.099424	9.770335	10.014551	10.625701	11.084587	8.969689	9.416068	8.824846	9.018465	9.087267	8.688176	8.928005	8.974883	8.938266	10.318486	9.453414	8.811102	9.204903	9.128552	9.449332	9.094783	9.460339	9.328007	8.885834	8.972314	9.005732	9.19332	8.745161	9.386945	9.007027	9.071648	9.308431	9.227412
ARPC3	6.708743	7.442072	7.232568	8.278402	9.89938	9.222554	9.299347	8.074	9.212786	9.224143	9.629593	9.609259	9.253786	8.794149	9.676403	9.517283	9.661903	9.364152	9.521827	9.987194	9.721128	9.591495	9.319789	9.38312	9.288195	9.243313	9.268618	9.390798	9.713906	9.582251	10.16185	9.994367	8.966377	9.475533	9.982342	9.562096	9.446406	9.677345	9.861649	9.426158	9.754845	10.012097	9.740459	8.910797	9.620059	9.580436	9.366848	9.75583	9.399426
ARPC4	7.457036	7.233453	7.234059	7.620349	7.325879	7.25484	7.264845	7.445498	7.381986	7.332571	7.761762	8.098108	7.885485	7.547072	8.332653	7.995951	8.083994	8.081581	8.57197	8.739365	8.469989	7.718734	7.487547	7.587883	7.420971	7.716683	7.351508	8.180073	7.884366	7.763918	9.257827	8.682878	6.946205	8.377645	8.240561	8.415389	8.892426	8.469751	8.499235	8.797417	8.224603	8.032531	7.809498	6.985606	7.986957	8.005007	7.808252	8.157435	8.352231
ARPC5L	9.30133	9.003201	9.155466	9.674697	9.611145	8.890875	9.081745	9.813731	9.590108	9.450763	9.596861	8.890249	8.804864	7.990366	8.913361	9.042241	8.330625	8.763394	9.022994	9.495927	8.856043	9.110326	8.21187	9.300546	9.073162	9.202886	8.842426	9.714935	9.277088	9.486571	8.795078	9.331202	8.744953	8.898489	9.509683	9.089091	8.790752	8.590767	9.246975	9.086316	9.362638	9.027594	9.117759	10.03202	8.380232	8.814865	9.54894	9.485716	9.317847
ARPIN	7.34973	6.083186	6.561415	7.080761	6.683399	6.792314	6.59749	6.981307	6.667723	6.530065	6.892403	5.468779	6.000411	5.886151	6.618562	5.832947	6.027123	6.078239	6.067056	5.890282	5.649607	6.509963	6.823735	6.594339	6.91888	6.555693	6.181239	7.066101	6.682151	6.284476	6.039324	6.205638	6.794071	6.611919	6.374827	5.988156	5.555546	6.221503	5.923741	6.00148	6.015463	6.003367	6.422111	7.092992	6.203788	6.439041	6.734216	6.360104	6.214732
ARPP19	8.728885	8.715356	8.768734	9.297553	9.903766	8.881013	9.287523	9.006907	9.865713	9.718589	9.83344	9.644876	9.450771	9.437876	9.203785	9.533751	9.371142	9.48975	9.644641	10.426479	9.602424	9.349752	9.812612	9.509005	9.576915	9.290273	9.814541	9.618389	9.411785	9.548813	9.727092	9.876042	9.588273	9.225856	9.958891	9.43509	10.912385	9.680934	10.130824	10.556423	9.900515	10.087007	9.521267	9.740195	9.246635	9.205355	9.600822	9.254029	9.71663
ARPP21	9.336733	9.013497	9.177532	9.201711	9.064284	8.765627	8.769685	9.139486	8.870194	8.982045	8.846423	8.644855	8.650604	7.586682	8.171106	8.135098	7.741113	7.940636	8.212629	9.250848	8.936143	8.685332	8.153662	8.761369	8.643376	8.998472	8.856458	9.143511	8.489042	8.882837	7.080639	8.334446	8.048937	8.434201	8.423305	8.591042	7.792151	7.691338	7.867692	8.149649	8.443613	7.687422	9.114003	9.210126	7.896169	8.882958	8.991571	8.645511	8.332593
ARR3	5.664113	5.076475	6.088634	5.917827	5.668492	4.756445	5.682956	5.78637	5.539821	4.891593	5.687398	5.479493	5.474409	6.327168	5.501358	5.382683	6.351348	5.184856	5.663263	5.621805	4.858683	6.037859	6.015189	5.549926	6.037578	5.635917	6.078566	6.085323	5.79775	6.514936	5.580664	5.57378	5.642267	5.858512	4.302788	5.642521	5.431613	5.95924	5.675385	5.361542	6.696056	5.985717	5.473876	7.256538	5.814711	5.536366	6.272747	6.492611	6.539288
ARRB1	8.72282	8.90589	8.415131	8.494286	8.102692	8.295724	8.468671	8.084083	8.190334	8.119561	8.107565	8.975268	9.055186	8.907663	8.59348	8.871558	8.33921	8.377549	8.480895	8.137952	7.829223	8.507914	9.143777	8.551265	8.408918	8.487264	8.766658	8.412563	8.376324	8.206012	8.940822	8.646908	9.355486	9.059911	8.326724	8.559981	8.979352	8.798853	8.984559	8.712938	8.724705	8.607681	8.499867	8.105896	9.29719	8.434303	8.309053	8.190037	8.211446
ARRB2	5.483877	5.13201	5.203234	5.974362	6.255476	6.015553	6.105879	5.877623	6.104639	6.0961	6.287909	6.309751	6.258645	5.395459	6.810227	6.739651	5.734494	6.313418	6.457004	6.833678	6.247523	5.999674	5.282343	6.528139	6.053403	5.154145	6.445772	6.239652	5.924735	6.080636	8.123403	8.05849	4.605794	6.961603	8.308357	7.903612	7.832769	7.195508	7.554552	8.161724	7.580442	8.048404	7.427574	4.899692	7.386895	7.260136	5.797444	7.455782	7.525186
ARRDC2	7.628837	7.507473	7.343695	7.083611	7.034465	7.20785	7.285529	7.463245	7.117156	6.941438	6.750143	6.963031	6.411814	7.151927	6.491541	6.727358	6.417142	6.657628	6.568551	6.160634	5.927216	7.049203	8.272952	7.044237	7.386321	6.801891	7.786937	6.975373	7.290335	7.231555	7.326244	6.677185	7.820594	6.924511	6.535197	6.974663	7.854969	6.935253	7.462008	7.329008	7.049125	6.939024	6.622136	7.413895	6.93449	7.088675	6.992147	6.552166	6.601211
ARRDC3	5.708233	5.614568	6.740152	6.020063	6.761172	7.488807	7.88776	6.127845	7.419469	6.972417	7.364626	5.742849	5.790024	6.041982	6.178309	5.51395	7.212652	7.525541	6.483954	6.320628	6.294994	6.853051	6.444762	7.495899	7.165956	7.556242	6.418368	6.597262	6.897251	6.997727	7.729404	6.390727	8.062569	6.791881	6.424717	8.087303	6.234841	6.660159	6.184973	7.541549	6.636903	6.555612	6.206077	7.210535	6.444267	6.673561	6.712531	6.592686	7.090862
ARRDC3-AS1	6.046794	6.578608	6.406863	5.332075	5.277941	5.576433	5.320721	5.599663	5.193485	5.276354	5.954784	5.517929	5.885463	5.933662	5.234761	5.640317	5.38292	5.282385	5.220771	5.687438	5.122706	5.482428	7.418388	5.481554	5.266985	5.585251	5.824689	5.228417	5.088772	5.302349	5.930537	5.651282	7.129412	6.515133	5.7747	5.656239	6.066003	6.20417	6.002347	5.654221	5.559314	6.440346	5.624281	6.391648	6.392441	5.85433	5.442359	5.574372	5.637976
ARRDC4	7.736035	7.223079	6.690395	7.357917	7.511202	7.298389	7.186072	6.373517	6.695814	7.096549	7.008622	6.329904	6.120964	7.097166	7.325778	6.756072	7.406134	7.710557	6.469174	6.606847	6.110905	7.40621	8.35904	6.926274	7.62112	7.269232	6.670818	7.323323	6.718196	7.534315	8.291707	6.782973	7.481432	7.172622	7.229616	7.126978	6.907572	7.573858	7.156499	6.883054	7.16015	8.503872	7.16657	7.314996	7.740296	7.810809	6.355822	7.456483	7.467961
ARSA	6.385082	7.084881	6.180103	5.914681	5.464957	6.398528	5.759049	6.173571	5.916003	5.950831	6.008078	5.647856	5.738365	6.142707	5.802775	5.889249	6.066413	5.426922	5.80012	5.232864	5.356186	5.478833	6.908218	5.700741	6.253734	6.328076	6.047532	6.326577	5.590155	6.118706	6.42204	5.665033	6.467103	6.139221	4.761481	5.719054	6.460556	6.581656	5.354647	6.305436	6.282385	5.797202	5.850205	5.895958	6.687978	6.357441	6.326478	5.700938	5.99279
ARSB	5.140864	5.197078	5.47292	6.033541	5.331566	5.530765	5.794378	5.261964	6.030632	6.665554	5.602168	5.030885	5.080122	4.741832	5.092969	5.187205	4.772229	4.596522	5.547909	4.708685	4.344619	6.054824	5.492867	5.289483	5.63996	6.159928	5.406727	5.375234	6.000253	5.963656	5.564612	5.772406	5.552354	5.04541	5.747902	5.410918	5.71631	5.349388	5.617806	6.070179	5.858799	5.786377	5.688003	6.504501	5.526844	5.485578	6.181883	5.378714	5.749792
ARSD	6.513397	7.130786	6.346289	6.296868	6.002066	6.195717	5.833173	5.877187	5.83181	5.9605	6.128733	6.834258	7.086726	7.34099	7.248222	7.482221	7.295642	7.310159	7.095515	7.272529	7.523048	6.183357	7.130265	5.81077	6.028746	6.065494	5.772082	6.016724	6.180175	6.279191	7.552712	6.282223	6.509406	6.71167	6.072408	6.284231	6.513982	6.736485	6.675126	6.131161	6.285042	6.526839	6.117031	5.968174	7.313231	6.299247	6.142519	5.909414	6.057394
ARSE	5.620642	4.507322	6.03574	6.07435	5.330119	5.754281	5.119743	4.975362	5.35255	5.865177	5.269618	5.172808	5.882995	4.121921	6.018594	5.332837	5.810008	4.263498	5.309753	5.397156	4.466742	6.372196	5.44162	6.544862	6.385382	5.253524	6.142533	5.62141	4.880418	5.989192	4.84392	5.451017	5.207468	4.814991	5.167039	4.549181	5.460963	5.471705	5.026637	5.85577	5.010467	4.445201	4.540959	5.616294	6.866455	5.41774	5.477919	5.123541	4.847596
ARSF	5.301744	5.861362	5.830824	5.531852	5.899251	6.330024	6.035445	5.068832	6.10292	6.046124	5.769963	4.883934	4.765321	5.269426	6.346432	6.268188	5.609776	5.658603	5.701427	5.811277	4.882891	6.520305	4.811935	5.701886	6.417241	6.201117	5.98853	6.195388	5.720198	6.22355	5.207379	6.739392	8.030365	6.878993	5.734024	5.905503	4.628991	6.96577	6.963835	7.045379	6.311249	5.42303	6.360901	5.127002	9.009423	5.778575	6.127326	5.14706	5.432323
ARSG	7.020872	7.953951	7.238221	6.381429	6.340532	6.359261	6.206408	6.562359	6.353643	6.273358	6.910464	7.608594	8.47957	8.249743	8.072118	8.081839	8.307922	7.904224	7.377884	9.345557	9.198082	5.631299	6.473863	6.014134	6.158038	6.159155	6.13753	6.280007	5.989464	6.499679	7.51843	6.413749	5.911146	6.089815	6.050681	6.410708	5.740388	6.4847	6.15724	5.920237	6.016101	5.948159	6.019076	5.619776	6.383891	6.16181	6.442221	6.235011	6.364002
ARSI	5.471075	5.076006	4.981041	5.665103	5.185274	5.816185	5.207507	5.019022	5.116011	4.682697	5.677973	6.444645	6.15486	5.146815	5.451293	5.402742	6.018822	5.72406	6.118827	5.860827	5.053383	5.990343	5.368895	5.619229	4.938083	4.711868	5.483216	5.825762	4.451442	4.456997	5.475939	5.403948	5.324932	5.913149	4.575566	5.492516	4.579575	4.803339	5.264416	4.455715	5.023094	5.51676	5.4182	5.024238	5.168923	6.03966	5.248555	4.913185	5.565537
ARSJ	5.312309	4.790012	6.109793	4.518163	5.322027	5.842717	5.796981	5.457801	5.792073	4.987329	5.353766	4.913387	4.842127	5.669773	5.549757	5.085479	6.038649	5.072954	4.684902	6.042211	4.508406	5.378507	4.597419	5.512432	5.548034	5.408387	5.172827	5.564044	5.193648	4.743183	5.40831	5.218747	6.97881	4.982315	4.811317	8.325926	4.912351	5.184549	5.157601	6.079535	5.285767	4.842814	5.845746	7.782877	6.606449	4.692336	6.150496	5.215514	4.26064
[truncated: 15,015 more rows]
[truncated: 307 more columns]
