# Supplementary material for: Identification and Exploration of Immunity‐Related Genes and Natural Products for Alzheimer's Disease Based on Bioinformatics, Molecular Docking, and Molecular Dynamics
Source: Immun Inflamm Dis. 2025 Apr 7;13(4):e70166. doi: 10.1002/iid3.70166 (PMC11973734; doi:10.1002/iid3.70166)
Supplement: Supplementary file 1 — Supporting information. [file IID3-13-e70166-s001.zip › Supplementary materials/S1-DEGS/GSEGSE122063-test/test.normalize.txt]

id	GSM3454145_con	GSM3454146_con	GSM3454147_con	GSM3454148_con	GSM3454149_con	GSM3454150_con	GSM3454151_con	GSM3454152_con	GSM3454153_con	GSM3454154_con	GSM3454155_con	GSM3454156_con	GSM3454157_con	GSM3454158_con	GSM3454159_con	GSM3454160_con	GSM3454161_con	GSM3454162_con	GSM3454163_con	GSM3454164_con	GSM3454165_con	GSM3454166_con	GSM3454167_con	GSM3454168_con	GSM3454169_con	GSM3454170_con	GSM3454171_con	GSM3454172_con	GSM3454173_con	GSM3454174_con	GSM3454175_con	GSM3454176_con	GSM3454177_con	GSM3454178_con	GSM3454179_con	GSM3454180_con	GSM3454181_con	GSM3454182_con	GSM3454183_con	GSM3454184_con	GSM3454185_con	GSM3454186_con	GSM3454187_con	GSM3454188_con	GSM3454089_treat	GSM3454090_treat	GSM3454091_treat	GSM3454092_treat	GSM3454093_treat
A1BG	6.3274108	6.5818718	6.8373812	6.4740313	6.7317165	6.618979	6.4539183	6.562287	6.8810214	6.3634728	6.7017742	6.781452	5.8262536	6.524662	5.6584195	5.903522	6.0619045	6.03725	5.1490307	6.152233	6.520016	6.658768	6.6823881	6.661651	6.498877	6.602472	6.342146	6.5738913	6.489539	6.315251	6.84015	6.796906	6.6761919	6.275217	6.0032753	6.368408	6.6682806	6.541359	6.5406819	6.73776	6.1341375	6.299706	6.3455731	6.282377	5.8322854	6.030492	6.4939824	6.1030054	6.4039891
A1BG-AS1	6.7069639	6.5208362	6.6255377	6.8076082	6.3632238	6.301487	6.6172211	6.287679	5.5180913	6.0993087	6.4550932	6.0209826	4.621943	4.845208	4.842138	4.130866	5.105568	5.090085	5.2108096	5.32246	6.4048468	6.216764	5.9861585	5.678268	6.94892	6.751239	6.498877	6.6396129	6.567262	6.87066	6.350417	6.393289	6.067768	6.03888	5.1205669	5.361751	6.1984561	5.941148	6.2875507	6.4579	6.2779998	6.229761	5.0230623	5.770077	5.2516052	5.644142	5.9082181	5.9322275	5.8802419
A1CF	2.1418851	1.8488621	2.4573471	2.1104859	2.0287907	2.131523	2.7585299	2.580518	2.6375579	3.0104314	2.991046	2.1738403	3.0855577	2.21667	2.4233246	2.752023	2.8213871	3.117784	3.1974313	3.400203	2.1448383	1.961276	2.7134176	2.344452	2.562665	2.765404	3.163397	1.5208	2.330682	2.112154	2.489113	2.380319	1.838989	1.870847	2.7001856	2.048831	2.4859237	2.923089	2.7690165	2.418993	2.2371254	2.163548	2.7033995	2.447213	2.8847093	2.486674	2.4438266	2.3132314	3.0484095
A2LD1	5.4756372	5.5236614	5.2551174	5.6459967	5.3771778	5.738862	6.0504295	5.789013	5.7685263	6.1900135	6.1304446	5.4515056	6.5818718	6.587194	6.7704387	6.984461	6.0372495	6.027997	6.1345812	6.503202	5.5811855	5.748287	5.3331414	5.702163	4.7317	6.183966	5.407918	5.5998497	5.135087	5.611856	5.826509	5.757811	5.746754	5.300826	5.4211991	6.03874	5.7231705	5.693258	5.6656772	5.88642	5.3347474	5.823373	5.9184413	6.191465	4.8601124	5.416936	5.0800752	5.2250795	5.476523
A2M	12.6024199	12.4749596	12.616741	12.5314927	12.967586	12.948832	12.9199056	12.802784	12.7775861	12.518478	11.8880816	11.9090955	11.9423775	12.300559	12.7233099	12.263809	13.6862188	13.819585	13.3914151	13.681544	12.8344554	12.871757	13.0361191	12.922669	11.939006	11.840738	12.348185	12.4526317	12.718412	12.832022	13.356019	13.238282	12.4059524	12.421242	12.9906787	12.823908	12.3606879	12.392448	12.2618294	12.18005	12.0905732	12.03379	12.8344554	12.756809	11.7836555	12.256578	11.9423775	12.3424714	12.7775861
A2ML1	4.738157	4.2315837	3.5763722	4.1631931	3.5997152	3.861166	4.7414792	3.851043	3.7682589	3.7141528	3.4290401	2.2502113	5.0223216	4.258704	4.8894694	4.691064	4.0348587	4.946304	4.5008375	4.894493	5.4187486	4.799427	5.2767112	4.899376	4.501767	2.989635	3.584495	3.0218229	4.019883	4.333078	4.34429	4.185985	4.5830471	3.885988	4.8745318	4.774692	1.7226629	3.107579	2.4455361	2.156223	3.4095753	4.4569	3.6999177	3.983148	2.6669159	4.731372	3.1184181	5.0982139	3.2464159
A2MP1	2.7196692	3.2240129	3.881215	2.4842509	3.7035509	3.373621	3.123096	3.207765	3.9318607	2.7825665	3.5026645	3.5382182	2.8680916	3.873546	4.4230928	2.753115	3.4024133	3.69794	4.4187582	2.554421	2.6278853	3.322851	2.4056753	3.595709	3.32446	2.349445	2.884198	3.493382	2.371897	2.806506	2.014473	2.680408	2.726884	2.739695	2.4662275	1.257338	2.6085697	2.533782	3.0584411	3.101492	3.7123752	3.332846	3.4311094	3.065475	3.7879884	2.148636	3.9835891	2.5824897	2.8221261
A4GALT	11.1970122	11.1934165	11.3459803	11.4260382	11.3136139	10.918727	11.0157295	11.408382	11.5484925	11.5568117	11.3910052	11.3131016	11.3321985	10.908282	11.4776058	11.308039	11.6952741	11.38444	11.4720267	11.506064	11.4875889	11.62211	11.7611151	11.940645	11.598423	12.396965	11.764548	11.7947734	11.398047	11.140808	11.426038	12.000194	11.8528244	11.615361	12.0937426	12.206242	11.5816774	11.238798	11.0940792	11.47381	11.3812197	11.266164	11.4481768	11.562941	11.2672379	11.796113	11.1187177	10.7740399	12.380034
A4GNT	3.0155513	2.9766869	1.5330227	3.5523863	2.1951935	2.193444	0.8858195	2.178386	2.7598311	1.3386808	2.6587662	2.6642279	1.088822	3.014655	1.096147	3.27463	1.1238669	1.300718	1.5822687	1.33679	1.360241	1.487964	1.3138043	1.589129	1.602381	1.065493	3.197895	3.5194917	1.6664	1.536558	2.797342	1.67838	2.1386642	1.447563	4.0748823	1.711439	1.5559708	1.482008	2.8117392	1.739753	1.1160574	3.405148	3.270429	3.177754	1.666612	2.603542	2.996478	3.7312337	1.5065274
AA06	4.0892832	3.203	3.5006192	3.2924415	4.8498092	4.408097	2.8181157	3.658228	0.9142071	2.4847572	0.933222	1.65918	1.7453223	2.836657	3.9522553	3.716293	2.6135904	2.006652	1.5822687	1.75253	3.5391092	3.595554	3.1233591	1.589129	4.765611	1.065493	3.091027	3.7601831	2.655978	3.53414	3.555654	1.67838	4.0318336	3.234912	3.9296289	4.774692	3.6761223	2.863198	1.8730312	4.408275	2.683645	4.4569	3.8947586	3.701955	5.2919538	4.122245	3.1184181	3.9585272	4.5377143
AAA1	2.9214515	3.0778047	3.4802491	2.9276281	2.3163188	2.287703	1.8138547	3.276329	1.7567385	1.673005	2.4877324	2.3092925	2.2661653	2.718481	3.0034741	3.422938	1.2262317	1.634054	2.5174184	2.449793	3.6952833	2.922405	3.2737302	3.288892	1.602381	3.047179	1.830332	2.6934033	2.3142	2.915369	2.496719	1.67838	3.0322185	3.41416	1.7626134	4.054088	2.8737964	2.548839	2.3501479	1.963442	3.7324272	2.726764	4.9580717	3.367877	3.1385476	2.028522	4.1399329	3.4637718	1.9394429
AAAS	7.685278	7.5732534	7.5204492	7.5852072	8.2459179	8.262755	8.0141103	7.848182	7.7593563	7.9705279	8.0918968	7.7512807	8.4043625	7.957835	8.1370354	8.280158	7.6285605	7.319398	7.4165089	7.706228	7.3979921	7.222105	7.486726	7.494623	7.352	7.297994	7.384532	7.1925294	7.655586	8.219343	7.575102	7.842504	7.5456351	7.561075	7.4036535	7.180415	7.6282949	7.368563	7.3030571	7.565351	7.540855	7.418099	7.3870868	7.374493	7.7936654	7.799518	7.844542	7.5016421	7.4552665
AACS	7.7732311	7.7153512	7.6647919	7.6545878	7.55172	7.632405	7.5346018	7.28248	7.3532055	7.445667	7.4737456	7.4435522	6.5243125	6.499723	6.4713812	6.415613	6.6471336	6.974069	6.9434144	6.858993	8.2459179	7.831182	7.2665531	7.804827	8.407016	8.141539	7.525068	8.0490261	7.890482	7.953112	7.291485	7.510052	7.667234	7.630249	7.2331743	6.994174	7.4337005	7.521413	7.448758	7.360596	7.6524637	7.46152	7.0380874	6.730402	6.5372133	6.459721	6.2101142	6.5899089	6.5311495
AACSP1	4.1308658	3.9732951	2.8735371	3.8864102	4.4950434	3.843116	4.0892832	4.163835	4.1926258	3.7538675	4.237486	3.786975	3.0978677	3.560007	2.8013728	3.95917	2.5746949	5.078308	5.5147562	3.795618	4.1447539	3.826566	4.08186	3.438023	3.726722	3.797952	4.110203	3.360951	2.678718	2.794646	3.190202	2.961982	2.4776224	3.61278	2.7948537	3.037631	4.0300534	4.564518	4.1096564	4.329193	1.9355588	3.591642	2.694001	1.996518	3.629938	2.10457	4.1978779	1.8058139	2.5166765
AADAC	2.0887608	2.8208444	4.1701065	2.066455	1.918533	3.121428	3.9807782	1.481699	4.326717	2.212724	3.4831809	2.4125699	3.0640215	4.390589	3.7811148	3.100843	4.5510446	2.851877	4.2321078	4.238865	3.4107417	3.304229	3.9911423	2.415386	3.843363	4.475512	4.252908	3.4376267	3.748614	2.514928	2.917496	3.608971	3.2316966	5.425828	5.9536438	3.16732	5.4612179	2.442312	4.0848251	5.157656	4.3886923	2.226968	4.3787062	1.454178	3.8540412	2.268765	3.2302314	0.9100512	1.9394429
AADACL2	2.8580067	1.778046	2.041684	1.9756153	1.918533	1.427746	1.1614916	3.78831	3.6966592	2.212724	3.2399906	3.1810138	2.3703288	3.014655	0.9074141	2.03314	4.8904114	3.287909	3.3557739	3.810709	2.066455	2.421286	1.5604999	3.246416	2.895301	3.880745	4.218422	2.4230243	3.022039	2.688082	2.917496	3.173707	2.9101503	2.472131	3.2542041	3.99718	4.8808246	1.482008	2.6841412	4.09583	2.3966448	3.891007	2.208605	3.177754	2.398045	3.006359	0.7962682	1.5256911	3.0959992
AADACL3	6.0868758	5.6855935	5.2158484	5.8422237	6.0519703	5.226524	5.5215312	5.561834	5.6567886	5.6998307	5.4989764	5.4690715	5.4537412	4.90573	5.5988028	5.627363	5.520955	5.60278	5.3148249	5.266054	5.7103068	5.591905	5.7259303	5.636721	5.277135	5.4324	5.671755	5.9767277	5.738126	5.250441	5.471234	5.167917	6.4146375	5.945421	6.1094644	5.482759	5.8774493	6.195194	6.1041999	5.886074	6.4237275	6.240925	5.777382	6.398627	6.5187992	6.814881	6.0597366	6.5814915	6.1190027
AADACL4	2.6689369	3.2651921	3.1175232	3.4338753	1.918533	2.906519	3.6311804	3.159407	3.7682589	2.7599103	3.2975596	2.9023854	4.5307213	3.468184	4.1081586	3.337855	4.4401089	1.770563	3.8800326	3.961991	3.5391092	3.248108	4.1091794	3.053859	4.069245	4.319346	6.049662	1.3628579	5.107384	2.416743	4.265449	3.953518	3.6460599	3.790589	4.3238941	3.480992	4.3907108	2.442312	3.298048	3.445831	3.9476544	1.563854	3.4895522	3.701955	4.174555	3.800497	2.0486477	1.6183157	2.289152
AADAT	6.5586973	8.0284681	8.0784097	6.0279971	6.8476856	7.350235	7.4958744	6.766546	7.9771438	8.0228343	8.0201118	7.973831	8.2639055	9.012312	8.7707345	8.12185	6.9192374	7.459916	7.6138167	7.58922	7.5004284	7.779513	7.6795312	7.5156	7.608152	7.717347	7.545176	7.3692308	7.91904	7.556813	7.599721	7.49056	7.366537	7.031493	7.3642225	7.135687	7.3692308	7.481379	7.4924842	7.331837	7.6175034	7.891251	7.7268558	7.349348	7.1578782	6.773752	7.2723669	7.3484787	6.9370027
AAGAB	11.4236022	12.4039633	12.2255998	11.5869958	11.9137559	11.840738	11.4851791	12.082411	11.7822446	12.8636785	12.7693799	11.9556043	13.3630613	13.010479	13.5948014	13.753883	10.6214349	11.005892	10.8775767	11.219659	11.8021277	11.807646	11.7453802	12.089014	11.367075	11.927703	11.855422	11.949273	11.402659	10.815329	10.492181	11.793346	11.4188333	11.772428	11.7584597	11.990455	11.762542	11.535124	11.3240405	12.063257	11.7281359	11.760498	11.7751026	12.032089	10.3683326	10.792307	10.6995066	10.8612713	11.1206108
AAK1	7.9054079	7.6585853	7.7932232	7.8456817	8.4134238	8.464561	8.401884	8.255516	8.1640637	8.2415934	8.2184932	8.0949842	8.6713077	8.456794	8.0325176	8.379688	8.1040974	8.03377	8.1356361	8.223215	7.9817789	7.853373	8.3403276	8.350814	7.90157	7.74452	8.094984	8.2538722	7.967024	8.03093	8.076339	8.034428	8.2805461	8.250321	8.3403276	8.481639	8.2374092	8.25172	8.0475389	8.166438	8.5834019	8.513289	8.3021498	8.433567	8.5325368	8.690369	8.9049383	8.9382027	8.2450852
AAMP	9.51668	9.5722372	9.6009998	9.3807491	8.9478212	8.97673	9.1266859	9.285762	9.0993577	8.9250746	8.9338794	8.9986514	8.6692255	8.900502	8.8781012	8.855472	8.9120004	9.123043	9.2051246	9.044294	9.8049574	9.592344	9.5175441	9.152593	10.166763	9.918174	9.34313	9.4283991	9.661823	9.983412	9.479947	9.632227	9.6861952	9.603627	9.3629393	9.295252	9.6325035	9.131952	9.4975967	9.407577	8.9701754	9.029627	8.6100532	8.630543	8.7410536	8.58586	7.9194486	8.3794842	8.5438916
AANAT	5.6668589	5.905035	5.4703024	5.8121376	6.061476	6.074183	5.8937469	5.809628	6.2315761	5.1066643	5.5980014	5.7141142	7.1969575	7.347776	8.8355468	7.630727	7.1118022	7.09697	7.5627706	7.297556	6.0555126	5.985191	6.7252402	6.609565	5.850846	7.088913	7.26698	5.9831217	6.171968	5.005578	5.715754	6.198338	6.2134419	6.145816	7.623171	7.77472	6.0057006	6.040464	6.3833	6.284904	8.4591982	8.75716	11.0309384	9.428623	8.7828253	8.619938	6.6554633	7.7608501	11.2025878
AARS	9.263036	9.2214999	9.180486	9.1832721	8.8165616	8.829525	8.7947212	8.56742	8.5815039	8.3448162	8.4918981	8.638213	7.5904875	7.425022	7.6764106	7.616827	8.6054868	8.291218	8.6068584	8.57232	9.3058703	9.028795	8.7503245	8.594228	9.947174	9.677942	9.376125	9.307134	9.337926	9.652852	8.849212	9.089777	9.295691	9.060031	8.5664798	8.209123	8.8952413	8.745804	8.9410991	8.681363	8.7606691	8.680958	7.9685105	8.125699	8.5287117	8.619938	7.5236017	8.0893137	8.1572843
AARS2	9.2276467	9.1389199	9.2176659	9.1585063	9.2873521	9.418246	9.5520197	9.356635	9.6911335	9.9284766	9.9684436	9.7174804	9.3419919	9.158506	8.8316117	9.126686	9.619551	9.33525	9.5100423	9.578361	9.1193338	9.0542	9.3581192	9.148789	9.789575	9.711366	9.778981	9.7572679	9.822471	9.670088	9.763832	9.706192	9.4640183	9.436016	9.7042088	9.431165	9.5141804	9.50953	9.5125935	9.447706	9.5905501	9.695163	9.8239234	9.488005	9.5330716	9.16779	9.5614258	9.3941868	9.000411
AARSD1	8.8024011	8.7161461	8.5865817	8.6248803	8.2936455	8.188975	8.1636464	8.030248	8.2137276	7.9763193	7.9772926	8.051289	6.8045719	7.223579	6.9898439	6.656091	7.6112728	7.658585	7.6311971	7.482738	8.3257144	8.332797	7.7998891	7.70399	8.887119	8.863547	8.481299	8.5176084	8.441927	8.56763	8.236679	8.16833	8.3475613	8.132736	7.0677892	7.259712	8.1220954	8.142034	8.3458371	8.137035	8.0619328	8.005178	7.6527221	7.501779	7.5097103	7.214057	7.1519029	7.2832323	7.0870103
AASDH	5.9172003	5.8501185	5.9253185	5.7975007	5.9831217	5.791811	6.3425374	5.887137	6.3496169	6.211466	5.8526448	5.6857754	5.739072	5.477486	6.0035383	5.297244	6.5697948	6.236378	6.2508734	5.993251	6.0467701	5.845454	5.9426873	5.647293	6.558697	6.047152	6.271703	6.4726581	5.845764	6.087463	6.294113	6.030181	6.24526	5.838919	5.8144331	5.941246	6.2062267	6.144479	6.2236618	5.631532	6.3589786	6.311085	5.9636827	6.020628	6.4118482	6.450916	4.8767875	6.5007905	4.7898117
AASDHPPT	11.2549752	11.216292	11.2661636	11.3470894	10.5015792	10.78212	10.9579836	10.951307	10.7236128	11.1945301	11.3765744	11.109966	10.2749607	10.709038	9.9776207	9.989567	10.3630274	10.520334	10.1775404	10.665012	10.6337945	11.142179	10.6067859	10.898291	10.793666	11.05195	10.699959	10.837131	10.926663	11.056634	10.553656	10.650529	10.7610889	10.889522	10.2759622	10.569271	10.8632989	11.324041	10.9938759	11.106027	10.7400596	10.886639	10.3078297	10.465654	9.7920419	9.953553	9.6796929	10.4224013	8.058664
AASS	6.399206	6.5895584	6.87666	6.5586973	6.4444586	6.125027	6.3793772	6.210536	6.0776331	5.8608438	6.2580051	6.081714	7.2905373	7.807381	8.1511071	7.371196	6.949477	6.957097	7.2313349	6.997036	6.5938845	6.100275	6.3660972	6.280093	5.457582	5.649194	5.855326	5.8491021	6.079585	5.930051	6.457613	6.299588	6.4969874	6.476289	6.4983513	5.954711	5.6085774	6.046932	5.8935777	5.680223	6.5888074	6.059235	6.9299379	6.623669	6.905559	6.656923	7.5782029	6.4856919	6.6343894
AATF	8.5747347	8.3486694	8.2755395	8.4826602	8.5103061	8.361308	8.2333445	8.095555	8.0015879	8.2431475	8.145822	8.0658696	8.0711695	7.857639	7.6349225	8.140449	8.1472731	8.190442	8.2312051	8.328783	8.6628773	8.328783	8.0317903	8.310498	8.398004	8.593757	8.298232	8.24282	8.37861	8.727634	8.327343	8.612258	8.1144794	8.012568	7.9176985	7.853373	8.1922913	8.102312	8.3488205	8.154615	8.2940525	8.003801	7.8071807	8.266307	8.6188779	8.427713	8.8113602	8.9162455	8.9502341
AATK	11.1330215	11.1300964	11.3957308	11.3425228	11.7778093	11.867079	11.9137559	11.777809	11.0733991	11.0685943	11.3934011	11.3743016	10.8932093	11.547084	10.694055	10.416579	10.6290098	11.078151	11.2937669	11.128883	11.5696681	11.5146	11.6754877	11.561795	11.889628	11.597192	11.374302	11.544587	11.364818	11.426038	11.00349	10.987434	11.9374358	11.889628	11.4445632	11.559413	11.4713433	11.439419	11.3136139	11.086028	11.7598807	11.773838	11.1258238	11.101056	12.1538164	11.761115	12.2676717	12.4568701	11.4963621
AATK-AS1	4.9135016	4.4439495	4.8851907	5.2067697	5.9173395	6.074183	5.3181788	5.55397	4.7449579	5.0738475	5.5304877	4.4598571	5.4981428	6.085874	6.0857655	5.513958	5.6551326	5.440775	6.0409445	5.610391	5.8060627	5.539738	5.7877248	5.975956	4.635675	5.079732	5.501672	5.1287128	4.952065	4.742403	4.561029	4.783969	4.9420789	5.254608	4.9605298	4.774692	5.1792304	4.687219	5.1127231	5.523926	5.0575216	5.398006	5.9043445	5.533626	5.793772	5.522102	5.4290976	5.1205669	4.4025816
ABAT	8.9438795	9.1337319	8.77905	9.1516035	8.1140225	8.978927	8.4906201	8.536618	8.6220818	8.6899726	8.7676958	8.5438916	8.6070554	8.859148	8.3379998	8.498585	8.396349	8.559064	8.9345279	8.459635	8.7373392	8.635377	8.445421	8.660739	8.830918	8.568893	8.268404	8.6948091	9.268971	9.019224	8.900502	8.876729	8.8150563	8.854915	8.4854602	8.910027	9.2127523	9.223412	8.7855481	9.140507	8.8899203	8.538554	8.5966513	8.026856	7.9394446	8.616079	8.2932191	8.1831403	7.7977967
ABCA1	6.0562731	5.6992734	5.7657262	6.0888208	5.8244412	6.373439	5.8609877	6.471381	5.4195259	5.698527	5.7331118	5.497192	6.2142356	6.486594	7.5546366	7.403373	6.0760336	6.633551	5.7581675	6.099851	5.8519193	6.206054	6.4024411	6.463417	5.758516	5.450884	5.01578	6.2278654	6.058481	6.140422	6.484203	6.573584	6.0722256	5.870189	5.8557451	6.520836	6.2377641	5.888718	5.7969234	6.516371	5.7017638	5.965921	6.2987354	6.827217	6.2850521	6.200936	6.6935535	7.157699	6.7512389
ABCA10	6.4485312	5.993704	6.0891194	6.3227837	5.840266	5.604152	6.1203161	6.049316	5.8862473	5.7404879	6.1159259	6.0605818	5.9542708	6.203076	6.4276331	5.318834	5.4949808	5.676696	4.8522771	5.238158	6.299588	6.161673	6.3660972	5.88656	5.884557	5.383017	5.579327	5.3998562	5.309883	5.208141	5.345247	5.104291	6.1459518	5.634641	5.2624127	4.774692	5.8872583	6.225618	5.8399948	5.982575	6.395432	5.48228	5.2252475	5.587953	5.0249041	4.122245	5.4290976	4.3976751	4.4025816
ABCA11P	6.6386448	6.5780138	6.6255377	6.8905394	7.0456067	7.066325	6.8648637	6.846306	6.2763637	6.7346066	6.4448046	6.3159626	6.8698795	6.595596	6.6028376	6.749196	6.5938845	6.363348	6.3266543	6.555085	7.3783475	7.389441	7.4633576	7.777912	6.448262	6.721574	6.902057	7.017941	6.324992	6.288726	6.54041	6.558697	6.8573902	6.596661	6.6806718	7.042178	6.6317381	7.167325	6.9832683	6.669696	7.0562259	7.294519	7.1807827	7.009789	6.3725852	6.472799	6.9552749	6.4554178	3.9801725
ABCA12	4.8326179	4.8098704	4.5977587	4.8078979	4.3317082	4.408097	4.1283892	4.848968	3.3142789	4.5587508	4.4706887	4.3032804	4.5307213	4.845208	4.631731	4.902739	4.1014449	4.504597	3.6255854	3.862745	4.4479949	4.971417	4.6073263	5.188689	4.397429	4.319346	3.893341	5.3582125	4.019883	5.043824	4.387826	4.696814	4.0875019	4.308645	3.1628675	4.172871	4.1199691	4.737446	3.8023004	4.433436	3.6079976	4.513992	4.6694241	4.063875	3.6792997	5.128524	5.3383411	5.4842441	2.289152
ABCA13	4.0892832	3.6178522	4.752984	3.861166	4.2036037	4.135401	3.1911933	4.988482	1.814174	1.8647348	1.0268338	3.3307577	5.4615427	3.85329	5.3654299	6.157602	3.1596405	3.009969	2.3582073	3.630579	4.9413421	1.487964	2.0120599	5.102173	1.602381	3.880745	3.252135	4.4184324	3.259762	3.679684	2.668937	4.342855	3.9824238	4.826092	4.1371002	3.605024	3.5947937	5.10782	4.7119629	3.802056	2.554077	1.563854	3.6999177	1.454178	5.4510775	4.984766	1.5537491	3.9871052	5.352994
ABCA17P	4.40547	4.7000395	4.4147373	4.5664752	4.7913579	4.510227	3.7567828	5.096948	5.4129217	5.0307168	5.1908321	5.7964521	4.2335642	4.462619	4.4742559	4.638239	5.2657352	5.493893	5.4685968	5.113489	3.3147481	4.523394	4.4835869	5.057152	5.278115	5.895782	5.664746	5.3210999	5.215215	4.162635	5.460325	5.531942	4.3737412	3.99102	4.8042603	5.687948	3.4452408	4.567692	4.8613325	4.706351	5.306202	5.076963	4.1675761	5.443109	5.4211991	6.078101	5.2106251	5.6363728	5.4203456
ABCA2	6.3476371	6.3493147	6.5187992	6.7558381	6.7530768	6.911412	6.5879046	7.007409	6.2285557	6.104527	6.4750295	6.2808247	6.3840603	5.8809	6.3701964	6.284756	6.2406084	6.051442	6.8323866	6.608835	6.6620346	6.458675	6.7017742	6.478698	7.141979	6.949691	6.595328	6.6630157	6.305693	7.011174	6.68294	6.811472	6.9505648	6.917	6.661651	6.637639	6.4191041	5.861475	6.7755987	6.112073	6.8090282	6.703702	6.2590384	6.134581	8.0317903	7.877761	7.2612406	7.2821281	7.7103746
ABCA3	10.9087161	10.7346176	10.8478709	10.9548369	10.7681495	10.714995	10.4561192	10.631018	10.5370482	10.4541353	10.6411801	10.391379	10.4832367	10.362018	10.0089429	10.251587	10.3726483	10.20583	10.290638	10.363993	10.8766656	10.5068	10.5599232	10.625672	10.869345	11.032362	10.873914	10.7488148	10.714177	10.731205	10.340462	10.54908	10.7350584	10.408668	10.0474705	10.196668	10.6329809	10.444954	10.6146129	10.535378	10.7260576	10.341861	10.1108513	10.214777	10.1568852	10.219481	9.9048646	10.3598213	9.7333009
ABCA4	3.5945879	1.513996	2.838578	2.4215162	3.0997539	4.091328	2.3514901	3.724137	3.3142789	3.3915188	3.2975596	3.4906477	3.7028834	3.404886	4.3247996	4.308244	2.9556964	3.525271	4.5008375	2.378291	4.5047351	3.899891	4.1091794	3.192601	3.597481	2.906519	3.537437	2.2457559	4.318677	4.188184	5.560178	5.019446	1.7337226	2.19187	3.8624461	1.907093	2.7454091	3.870763	3.2133908	2.068774	2.683645	3.61613	1.4803801	3.456572	2.9254136	1.501821	3.1184181	3.0748398	3.9801725
ABCA5	8.9906643	9.0196778	9.2819973	8.9967418	9.0031005	8.857133	9.2966246	9.191003	9.3487391	9.0510285	9.0623415	9.2901902	8.2386459	8.867472	7.8893716	7.446297	8.8329438	9.06155	8.9139013	8.86418	8.849212	8.874395	9.0627418	8.874585	9.056207	8.935308	9.047654	9.0271051	8.93299	8.919516	9.170235	8.932605	9.3451772	9.190072	8.7567505	8.794427	9.2482398	9.383228	9.0640645	9.079827	9.1753617	9.19305	8.7391792	8.793932	8.6111204	8.353512	8.765115	8.7159585	8.001053
ABCA6	6.1188234	6.192174	5.9913333	6.0279971	6.1157616	5.829032	6.2984368	6.181018	5.2450442	5.6440028	5.8526448	5.296364	5.569689	6.166082	6.4276331	5.916227	6.4639036	6.336639	6.0808917	6.178036	6.6917158	6.426932	5.9327389	6.756318	5.308248	5.445022	5.296887	5.8491021	6.11932	5.901447	6.457613	6.111698	5.816499	5.681713	5.3933821	5.425702	5.5436553	6.009297	5.7195192	5.758342	6.395432	6.455809	6.2503964	6.020628	7.578363	7.985929	7.9543302	8.135224	8.8856076
ABCA7	6.4361775	6.4252763	6.2793537	6.5974193	6.9033977	6.86296	6.4925597	6.413786	6.3100036	6.6566123	6.5839254	6.3035537	6.4353683	6.222597	5.8346662	5.864788	7.0191983	6.549928	6.8476856	6.909323	7.053981	6.976104	7.234374	7.259303	6.652091	7.013102	7.372842	6.803379	6.359955	6.528153	6.238816	6.138476	6.5542112	6.510131	6.0845158	6.214394	6.3457187	6.278887	6.6204377	5.819204	6.2779998	6.784409	6.4303881	6.73973	8.2392261	7.965967	7.6610717	8.0704961	7.627075
ABCA8	4.1395365	4.5824422	4.9042984	4.5202894	5.208141	5.387252	5.0383459	5.110463	3.5838783	4.0029388	4.5428611	4.5854714	4.0675483	4.626081	3.6515999	4.07784	3.6385721	4.62874	4.457239	4.848968	4.6526624	4.521841	3.1613403	4.06614	3.488152	3.862046	3.877781	4.2265085	5.056521	5.416717	4.829942	4.804795	4.1650663	4.426229	3.510594	4.116177	2.7638609	3.1359	2.7732096	3.010933	3.9890371	4.800185	3.7770454	4.177708	6.7324789	6.987899	6.5240426	6.8114716	5.7880702
ABCA9	14.5106593	14.4659816	14.3016946	14.5192518	14.0561585	14.143967	14.3555689	14.443974	14.4998662	14.411148	14.4577775	14.5192518	14.8835214	15.306853	14.7524943	14.609681	14.411148	14.771321	14.7623313	14.646394	14.6669009	14.714253	15.2898128	15.098917	13.819585	13.986455	14.873836	14.706757	14.379331	14.274198	14.873836	14.646394	14.8639649	14.863965	15.1897798	15.272503	14.8129247	14.904234	14.8237715	14.781442	15.3229465	15.289813	15.0989167	15.204644	15.7111246	15.52674	16.2077227	15.769628	15.0721574
ABCB1	6.895986	6.9477456	6.9798218	6.8848887	7.0057337	7.129483	7.1009924	7.086382	7.11334	7.0802278	6.4888825	6.495572	7.3777371	7.706665	7.8916571	7.682437	7.746849	7.844889	7.63207	7.612692	7.402367	7.257059	7.507169	7.355107	6.48249	6.321387	6.300659	6.4901565	7.185073	7.224853	7.602391	7.336135	6.7909498	6.72759	7.3623913	7.086728	6.6477778	6.697856	6.5646657	6.368834	6.757482	6.695986	7.2781431	7.245518	7.3188141	7.297384	6.7951252	7.3943824	8.3065978
ABCB10	7.0936005	6.9844608	6.99521	6.9559497	6.981823	6.627204	7.0863819	7.086016	6.6569229	6.252866	6.7090059	6.7201572	6.4860444	6.305693	6.440725	6.45715	5.9414834	6.369539	5.9145545	6.279029	6.8296757	6.828127	6.7522178	6.203503	7.00046	6.841196	6.369898	6.2908672	6.735146	6.594865	6.357646	6.245615	6.8613817	6.353686	6.1796919	6.295582	6.4346903	6.532976	6.4718779	6.486044	6.6581715	6.337097	6.1410878	6.095848	6.0331788	5.833775	6.1009609	6.5208362	6.2263546
ABCB11	2.6689369	3.1364031	2.041684	2.6355436	3.4111715	1.427746	1.7356318	3.054432	3.6262229	3.0439195	2.7417139	3.4235238	2.8025663	3.320501	2.3263686	2.650425	1.1238669	3.16764	3.6255854	3.024677	3.7600744	2.168968	4.4248621	3.468963	3.894476	3.437496	3.933168	2.9699167	4.386346	3.34431	3.120878	3.042319	1.7337226	3.305109	2.0991071	3.093412	3.5947937	2.035846	1.7565097	2.691995	3.9476544	1.563854	2.3876877	2.706822	2.5400843	3.006359	2.0486477	2.3935869	1.0709566
ABCB4	4.8714857	5.0724524	5.2360693	4.3991382	5.0165107	4.935035	4.7414792	5.371367	4.9221036	4.8801812	3.6445448	3.9103279	4.7814471	5.124456	4.6841566	4.764141	6.2245817	6.024592	6.1691664	5.831546	4.7333834	5.343854	5.5221019	5.666315	4.236275	5.129146	5.19887	5.2766057	4.882204	4.938594	5.363999	5.527585	5.4014332	5.117711	5.359968	4.982648	4.9736093	5.521946	5.0890279	5.213145	5.0575216	4.741941	5.0230623	5.244611	4.174555	3.605024	4.2551389	5.0569942	4.6600701
ABCB5	2.9207795	2.1300293	2.1211746	2.0476612	2.3085362	2.129696	3.2586547	2.378291	3.0832318	2.6472733	3.103888	2.4570539	3.0463256	2.561374	3.0579507	2.540216	3.407887	2.904258	2.9210501	3.082241	2.8804901	2.364427	3.1453125	2.244487	3.087521	3.312589	3.436166	2.790414	2.478328	2.436858	2.745937	2.489358	2.6876754	2.255512	3.3087877	2.048648	2.8428149	2.518533	2.9843616	2.420354	2.5078546	2.46956	2.8802533	2.87728	2.4302686	2.791238	2.4417087	2.5499499	2.7171822
ABCB6	10.3057412	9.9272766	10.0867031	10.0768037	10.2660348	10.3609	10.3060664	9.883057	9.8882981	9.4506674	9.666848	9.5633121	10.0181307	10.102905	10.045558	9.56386	10.1867483	10.153172	10.1881384	9.981905	10.0653234	9.64608	10.0235559	9.901373	9.897242	9.734413	10.081057	9.7750952	10.120942	10.05553	10.38199	9.910677	9.9595196	9.270618	9.5946325	9.778127	9.8495691	9.879132	10.0062425	9.62617	10.6582529	10.379786	10.4045948	10.452688	10.7932558	10.327985	10.706021	10.5274859	10.0072293
ABCB7	7.8555903	7.787047	7.8066682	7.8685078	8.6607393	8.671308	8.2687549	8.486406	8.2160628	8.4485714	8.3411506	8.2791903	8.8299553	9.157411	9.0262825	8.797315	8.8413733	8.844956	8.6855429	8.717748	8.3134349	8.618696	8.8171461	8.929918	7.683415	7.822911	8.482843	8.5145758	8.174206	7.834228	8.222371	8.156637	8.329674	8.371065	8.7355391	8.686086	7.9752922	8.219343	7.8535462	8.00535	8.635377	8.771322	8.885389	8.702715	9.1739532	9.563586	9.684455	9.6965768	9.2340765
ABCB8	6.6938152	6.5938845	6.7720805	6.5463832	6.8529239	7.121937	6.8970517	6.659403	6.0286386	6.2324067	6.409753	6.3392863	6.4415932	4.770731	5.8387894	6.427633	6.5868627	6.009611	6.461589	6.253856	6.105196	6.226619	6.7297618	6.296825	6.930939	6.455418	6.441044	6.7173126	6.901905	6.94906	7.156568	6.680479	7.1848019	6.382987	6.6091046	6.742258	6.3283892	6.716425	6.9889808	6.24495	7.0291776	6.557204	7.0950094	5.762526	7.3518291	6.842499	7.1081855	7.1109079	6.8845912
ABCB9	6.3455731	6.0868758	6.1622951	6.0694681	5.9332425	5.877146	5.6213077	5.570321	5.8384946	5.8766725	5.3353234	5.8124449	6.0581682	5.934562	5.6633601	5.973295	6.2355976	6.008483	5.8252522	5.747543	6.5955959	6.312894	6.5727068	6.286593	6.730749	6.414984	6.05197	6.0594064	6.514364	6.717313	6.42846	6.375363	6.3645229	5.953777	5.7792885	6.006927	5.8999316	6.246262	6.3688335	5.644292	5.8704532	5.888067	6.0901518	6.000886	5.5490902	5.300495	5.2844097	5.3092225	6.8123827
ABCC1	5.0683154	4.6946964	5.1898742	5.0839034	5.0511291	4.485916	5.1941769	4.604434	4.6745413	4.2361441	4.3752263	4.2743786	4.0022783	4.390589	3.2636346	3.866969	2.4824377	3.16764	3.9626598	4.686627	4.4201443	4.786836	4.6871292	4.594752	4.447372	4.499193	4.091842	4.7549122	5.309883	4.966791	4.781151	5.208447	4.7634564	4.688298	4.7769165	4.544891	4.2553704	4.500942	4.5925263	3.944401	3.6957492	4.970185	3.6004973	4.7317	5.5219457	4.274493	5.2469911	4.1356434	3.5615129
ABCC10	6.7409528	6.6356288	6.6308793	6.7237991	6.514617	6.794556	6.8826416	6.921594	7.0212677	6.993256	6.8517107	7.2839652	6.6328634	6.958049	6.4388214	6.418527	7.2485941	6.966518	7.0473353	7.270607	6.984804	6.975033	7.0838659	7.030959	7.090107	6.957289	6.897052	6.9713648	7.052813	7.194114	7.05229	7.134275	7.0788164	7.20233	6.8209089	7.114247	7.0030433	7.185073	7.0765783	6.908375	6.7454099	6.83139	6.5339874	6.728361	7.1618111	7.385738	6.8057679	6.7297618	6.834229
ABCC11	5.0096704	4.7784028	4.4312523	5.0230623	5.0907753	5.052083	4.8370742	4.056178	4.326717	4.2361441	3.4290401	3.9611257	4.1783452	4.657677	4.9354747	4.691064	4.9334285	4.609386	3.4511301	4.811059	2.6626652	3.248108	2.8065059	3.131899	4.069245	3.15836	3.848773	4.3664132	3.980464	4.427623	4.088055	4.518231	4.3960951	3.885988	4.0748823	3.356746	3.7920864	4.156944	4.1653445	3.550139	4.6375112	4.652035	5.2252475	4.201193	4.0212941	3.605024	4.4079188	4.53274	4.1146671
ABCC12	5.4954964	6.098235	5.8139288	5.7502639	5.8193891	5.604152	6.0903086	5.723555	5.4745434	6.151648	6.5083279	6.0209826	4.4035242	4.867224	2.630134	3.219601	3.7012195	4.78786	3.2577114	4.474058	5.8296141	5.687948	4.9058765	5.604574	6.198851	6.599474	5.149734	5.9403067	5.471234	6.0428	5.498515	5.518902	5.2549801	5.586364	2.6394901	3.544557	5.8628101	6.054666	5.9278389	5.741235	5.1452463	5.259133	5.4429379	4.7317	2.7992736	2.268765	3.9204474	4.225831	1.6325686
ABCC13	1.9085732	1.5430262	1.2017734	2.4215162	2.3254032	2.555687	3.044794	3.416595	4.0523057	4.1424537	3.5038889	3.836683	3.5448564	2.894425	3.5227134	2.396209	3.0192774	2.916721	3.7190746	2.185397	3.1618881	2.087149	2.9687749	2.932814	3.225654	3.53934	4.114493	3.064832	3.609966	2.757622	3.358459	2.352602	3.0605537	1.980076	3.1392076	2.711176	2.836416	3.389746	4.3720132	3.106504	1.4728028	2.59732	3.4208041	2.246586	2.0246793	2.028522	1.6158603	2.0426091	3.838522
ABCC2	3.074117	3.770437	3.9514992	3.5162595	2.8206187	3.847179	1.9125595	2.795908	3.2159992	3.3065505	2.4963925	3.1250047	3.7516962	3.557458	4.3122768	2.70097	2.8734038	2.527695	1.5058699	3.309605	3.7905887	3.280741	3.511673	3.436166	3.40104	2.171692	3.008447	3.2619519	2.826593	2.799475	3.055434	3.086148	3.2039647	2.878329	3.8902044	3.265502	2.7649914	2.37315	2.8605623	2.411202	4.2085997	2.725809	1.7663038	2.937354	2.9467302	3.519878	4.3063342	2.5886549	4.2060008
ABCC3	2.8010644	3.2308604	3.4818674	3.5994568	3.6467342	4.656966	3.7551853	3.713571	3.0154222	2.5169101	3.0961292	3.7268507	3.3426505	2.550642	1.8760857	2.599862	3.2755819	3.207143	3.5065199	3.675137	3.8794882	4.256666	2.63478	3.828684	2.851995	4.106226	4.065446	3.5711353	3.71014	3.559314	2.973885	3.090466	3.1603869	1.980076	3.1320509	2.0604	4.407396	3.517131	3.0519664	4.32608	1.5944832	2.114537	2.4342011	1.454178	8.7133864	8.992979	8.9413091	9.0369664	8.7820071
ABCC4	4.8714857	4.6108065	4.519269	3.7674485	3.9877354	4.238975	1.4880624	4.277089	2.9697954	4.7070258	3.0463256	3.8594045	4.9912991	4.390589	4.1081586	5.198053	4.8500035	4.999715	4.3708552	4.324622	4.8216301	4.46947	4.8312501	4.726559	5.022577	4.572277	4.218422	4.7424032	4.766354	5.030096	4.68694	5.505792	5.2314581	5.003588	4.6706676	4.604127	4.2553704	4.522089	3.7480284	3.802056	4.917997	5.189762	4.5321405	4.947638	4.2494559	4.423626	2.996478	3.7844334	4.1146671
ABCC5	9.4404128	9.5851932	9.6068483	9.571125	9.7318548	9.728071	9.5507394	9.674411	9.5076857	9.5910148	9.6284436	9.6015452	9.2263035	9.459886	9.0384289	8.595108	9.4703477	9.46092	9.4841369	9.60823	9.7280708	9.828762	9.6882828	9.818245	9.710132	9.639925	9.734153	9.9468795	9.752286	9.639524	9.609876	9.666294	9.81029	9.826498	9.4841369	9.592118	9.6673624	9.620351	9.8750826	9.804006	9.7967379	9.830727	9.2513797	9.391446	9.8935637	10.118638	9.9074366	9.9016371	8.8814684
ABCC6	4.2676122	4.5125648	4.4752514	4.752984	4.2537621	4.099069	4.0920241	3.96951	4.7224179	4.8424907	4.6049228	4.5425165	4.3555277	4.372335	4.5620045	4.437953	5.1346868	4.923399	4.665555	5.059644	5.0630267	5.00482	4.8844865	4.929617	4.648831	4.607803	4.574859	4.8716944	5.085435	5.002936	4.982648	5.172801	4.1950719	4.446166	4.359067	4.627975	4.6977737	4.893713	4.8075475	4.77913	4.0485287	4.328575	4.4719728	4.846687	3.9219615	4.08186	3.9832306	4.1021083	4.038239
ABCC6P1	4.1189128	4.7600505	4.0023445	4.9865707	4.0702907	4.485916	4.4040397	4.369416	4.6745413	6.015979	5.891407	4.526435	4.5307213	4.800047	3.3860399	3.970724	4.9334285	4.65682	3.0583652	5.440233	4.9086541	5.292567	5.1436741	5.425702	5.159261	5.298931	5.342919	4.6220811	4.792972	4.660572	5.018165	4.749909	4.2255361	4.408097	2.8560567	3.99718	4.4507424	4.935593	4.5925263	4.340108	4.248963	4.278621	2.787938	3.314279	3.6792997	4.423626	3.9204474	4.8678665	3.0959992
ABCC8	11.2800009	11.2411287	11.3338747	11.2480481	11.47326	11.399197	11.314834	11.171946	11.8168823	11.5847636	11.3598419	11.4470288	11.2475577	11.133021	11.1130679	10.906872	11.3504986	11.38649	11.0167065	11.028068	10.9693511	10.910404	11.3470894	11.089327	11.127827	11.028522	11.161221	11.1606077	11.184839	11.460703	11.440893	11.414897	10.9209103	11.092405	11.2837856	11.161834	10.8547795	10.761728	10.9138453	10.839863	11.0225822	11.022582	11.0990454	11.196511	10.9878564	10.978408	10.9032691	11.1705911	10.2318651
ABCC9	5.0003085	5.0337751	5.2595838	5.3632839	5.4051059	5.537229	5.3965886	6.112073	5.4169364	5.5796568	5.4552013	5.3782537	6.2571115	5.911708	6.0188998	5.879378	6.2009356	5.941483	5.60056	6.390645	4.1872287	5.331685	5.3273253	5.829784	5.799708	5.77896	5.978442	5.8115783	5.234576	5.000666	5.427091	5.130595	5.4612179	5.201526	4.6078032	5.710527	5.8485058	5.020207	4.6933102	5.637219	6.7377595	6.14847	6.2139404	6.200044	6.3978519	6.289655	5.2094699	6.2236618	5.7650605
ABCD1	4.1978779	4.0516867	4.3469126	4.4355723	4.1671425	4.681112	4.1755904	3.826772	4.3583619	3.7912884	3.7682589	4.8795732	4.448644	4.871977	4.5871215	4.780973	4.5838898	4.541855	4.1382996	4.430745	4.6531393	4.106858	3.9199839	4.522089	3.908208	3.542076	3.818628	4.4125477	3.787988	4.478471	4.297675	4.762323	4.3493325	4.286157	3.8801503	4.521008	4.2423724	4.309098	4.354643	4.083954	3.852988	3.747417	4.1672853	4.159684	5.177111	4.187455	3.636697	3.9945329	3.4626231
ABCD2	5.8221713	5.3532347	5.3886196	5.2471205	5.5706817	5.212055	5.8383603	5.319651	6.1977325	5.6311731	5.7655797	5.9112938	5.8731852	6.062412	6.6942518	6.275623	5.435286	5.841774	5.5560034	5.643863	5.3907189	5.427979	5.3475159	5.575428	6.198851	6.354228	6.130284	5.6756798	5.794023	5.847026	5.779777	5.285373	5.816499	5.52426	6.0845158	5.287603	6.2485801	6.085201	5.9407985	5.680223	5.6116065	5.926858	5.9043445	4.769252	4.7023346	4.887448	3.3392846	2.5690277	4.6600701
ABCD3	7.6272287	7.8607206	7.6617558	7.8190319	8.0325176	8.295322	7.9649272	8.039019	7.7313495	7.9516404	8.0275549	7.7855803	8.0068841	8.089104	8.277653	8.277982	7.7653216	8.054687	8.0628295	8.118519	7.0668838	7.281594	7.5183828	7.654275	7.522027	7.505677	7.616963	8.0141103	7.411185	7.397992	7.786557	7.635618	8.1483407	8.237697	8.149223	8.434451	7.9050614	8.14405	8.1752583	8.149984	8.189395	8.439227	8.0656722	8.502946	8.2718373	8.347172	8.6550603	8.7083673	8.3376646
ABCD4	6.4112365	5.9744584	5.8527897	6.098235	6.1988506	6.712308	6.7833913	7.072794	7.450844	6.9275464	6.9215937	7.1086112	6.6839621	6.602976	6.6551771	7.027472	7.7298718	7.061005	7.3930054	6.99939	6.4544818	6.464159	6.4379383	6.734411	6.529863	6.519172	6.742258	6.6823881	6.015702	6.715731	6.312254	6.056889	5.8373744	6.884591	6.8352535	6.873335	6.1104526	6.587556	6.0901518	6.3484	6.423398	6.66487	6.278386	6.409056	6.4819339	7.192365	6.2574302	7.097774	6.9183231
ABCE1	7.7736341	7.7807236	7.7936654	7.7671833	7.8004818	7.464435	7.5145544	7.675255	7.6726531	7.6482297	7.6684418	7.7165768	6.7533064	7.037172	7.301967	6.854383	7.0986854	7.347349	7.445667	7.434095	7.3470684	7.451802	7.4225703	7.311286	7.452524	7.464435	7.501505	7.5866127	7.688113	7.759994	7.377737	7.222638	7.6485553	7.410178	7.06456	7.107801	7.4660169	7.63479	7.6067727	7.524215	7.6765673	7.749363	7.32621	7.41987	6.8287732	7.165627	7.330068	7.7660597	6.1904095
ABCF1	9.6415438	9.6766098	9.3771208	9.5645969	9.3958844	9.496343	9.187599	9.306925	8.6166381	8.9250746	8.8866817	8.8511042	8.5958541	8.58013	8.8430226	8.821727	8.9453887	9.028364	9.0954763	9.042886	9.5060112	9.356369	8.8704174	9.21021	9.829989	9.658291	9.246529	9.4774639	9.30587	9.595023	9.137626	9.380518	9.2379109	9.028156	8.9338794	9.060632	9.0358939	8.949119	9.1221355	8.951601	8.8230056	8.918298	8.7642583	9.053531	9.1795544	9.51313	8.3351748	9.1053737	9.0606321
ABCF2	8.248441	8.4213139	8.2560022	8.2156496	8.2325441	8.114319	7.9412596	7.943762	8.0355782	7.8883082	7.9588281	8.1003868	7.6958161	7.482403	7.8023478	7.623972	7.6687693	7.916168	7.837988	7.865543	8.479615	8.156637	8.0099783	7.894513	8.883795	8.832744	8.365242	8.2837349	8.664466	8.981798	8.166438	8.653476	8.4005283	8.18253	7.7151928	7.710762	8.3371799	8.20079	8.5458096	8.117308	8.0579387	8.015884	7.4229633	7.734811	0.8867859	7.842976	7.1432762	7.79004	7.7321481
ABCF3	10.3404624	10.4740924	10.4093548	10.3095053	10.2909939	10.30336	10.1228343	9.991362	9.9506006	10.0092167	9.9668557	9.9249488	9.7381779	9.544545	9.7476757	9.705583	9.7595112	9.779584	9.8816491	9.624456	10.2239851	9.882487	9.9530162	9.924357	10.347769	10.324971	10.222361	10.0532438	10.344545	10.540682	10.182105	10.313497	9.9466106	9.81928	9.7154499	9.779584	10.1070731	10.048353	10.1972741	10.083686	9.7193541	9.78019	9.5273078	9.586492	9.6253581	9.494133	9.612444	9.5193609	9.7835516
ABCG1	6.1748974	5.9705362	6.3585849	6.4929267	6.2503964	5.938553	6.1203161	5.839049	5.19923	5.4728916	5.6363728	5.60056	6.9091621	7.065115	7.0049786	6.647495	5.8462689	5.999241	5.4288318	5.889421	5.9385527	6.166645	5.9022422	5.961841	6.028383	6.047152	5.986849	6.1509023	6.04027	6.27535	6.19161	6.156189	6.3034363	5.980343	5.0391925	5.644876	5.8872583	5.949583	5.9278389	5.289406	6.380612	6.373439	6.200173	6.461589	6.6607919	6.656923	6.5510269	7.2413354	7.401763
ABCG2	7.360406	8.0803872	8.1509273	7.3830714	8.1166103	8.163279	8.4784412	8.58586	7.8211368	8.1382937	7.7764535	7.8406689	9.4846329	8.869568	9.2267123	9.992924	9.3589144	9.106049	9.148587	9.394416	8.2344025	8.018225	8.3469958	8.584045	7.717173	7.904922	8.255198	8.1384356	7.243679	6.655576	7.16103	7.033745	8.086048	8.353904	8.8687852	8.486907	8.6457848	8.252604	8.1067685	8.375259	7.2429013	7.413544	7.6934591	7.694877	7.0582072	7.81715	7.2585403	7.2863539	8.5782157
ABCG4	10.1426141	10.0906499	9.9964505	10.0108405	9.721965	9.770808	9.6618231	9.603056	9.5543486	9.3366283	9.3498176	9.4861219	9.3246367	9.238327	8.5920968	8.785548	8.7590981	8.714526	9.0340384	8.821727	10.1340931	9.804006	10.0487004	10.123487	9.990485	9.891394	9.943398	9.6237523	9.765557	9.668394	9.322503	9.226712	9.5753794	9.524779	9.2180877	9.328569	10.0377299	9.95952	10.0368616	9.836806	9.4671583	9.490035	8.7000461	8.843023	8.5173771	8.39688	8.6285911	7.9102015	7.8081475
ABCG5	4.5846678	4.3731373	3.7432926	4.1843199	3.9583302	4.30328	3.7481399	3.970724	3.0851399	4.1256759	3.7041868	3.8357161	2.0001353	2.964662	2.0704794	2.173254	3.2762438	2.91293	2.9324933	3.679924	4.5111478	4.496693	3.1618881	3.778757	4.326962	4.622875	3.125613	3.9870382	4.129591	4.666984	2.597169	2.947669	4.0756179	3.733652	2.5571371	3.30776	3.7281437	4.286436	3.3628697	3.171683	3.9967277	4.423365	2.3335981	2.885724	3.9180082	3.522095	3.7963643	3.9947693	2.4856514
ABCG8	5.8707225	5.7550162	5.5628718	5.277641	6.0006738	5.987542	5.9093309	5.777753	6.015979	5.6708419	5.2608363	5.5064751	5.1019833	5.3684	4.2503738	4.107373	6.1215948	5.633014	6.2131135	6.345864	5.5456665	5.651775	5.564652	5.157208	5.668572	5.965921	5.869445	5.7401129	5.970536	5.375078	4.624267	5.293524	5.816499	5.457268	5.6358674	4.982648	5.7712351	5.637833	5.2028526	5.976478	4.3886923	6.311085	5.0744105	4.858775	4.8692303	5.819493	6.0228717	5.1687633	3.5615129
ABHD1	7.2714681	7.2916956	7.4637736	7.1602876	7.2459177	7.074287	7.5645262	7.312242	7.3110629	7.0375794	6.9697159	6.9901388	7.8436382	7.669419	8.2986523	7.893512	8.2468322	8.061602	8.189395	8.38474	7.366537	6.997466	7.7257583	7.461846	6.797429	6.65363	7.138259	6.9747264	7.284251	7.055028	7.604734	7.612361	7.2981402	7.231083	8.1521879	8.285579	7.3000972	7.053174	7.4891108	7.384369	7.560175	7.19049	8.187259	8.281989	8.0749779	8.01607	7.5445015	8.0504521	8.3986357
ABHD10	2.2107184	3.1364031	1.4690245	4.1631931	3.4111715	4.033287	2.9590337	1.481699	1.6319455	1.5838293	1.3319272	2.779507	1.4725155	1.352886	1.4080828	3.450913	1.7025439	1.300718	2.0488306	2.945163	2.7525416	1.487964	3.4094299	3.301494	1.602381	1.799517	1.750888	1.3628579	1.6664	1.536558	1.458665	1.67838	1.5378175	3.305109	4.3238941	3.904046	1.7226629	2.164176	2.1446282	0.767907	3.6957492	1.563854	1.6865602	1.942311	1.5477837	2.603542	4.5511477	2.4435222	1.1739278
ABHD11	7.7891734	7.667234	7.5928133	7.6388575	7.5895457	7.633282	7.6549726	7.709103	7.5031493	7.6192709	7.5963645	7.3503675	8.4760531	7.971423	8.182051	8.636074	7.5959129	7.697649	7.7998891	7.841305	7.3687746	7.24353	7.3886518	7.445667	7.856684	7.63479	7.610263	7.5967577	7.818042	7.710057	7.556286	7.711154	7.886942	7.9416	8.1189327	7.880609	7.8622511	7.548033	7.5065726	7.701858	7.7417809	7.593454	7.4886096	7.582477	7.0758928	7.069456	6.3098622	6.6163188	6.8903653
ABHD11-AS1	2.2107184	4.2064187	3.7658824	3.4338753	3.0997539	3.6516	1.0776569	2.95611	1.478223	4.5587508	4.5728876	3.4235238	0.7422179	2.396645	2.9126585	2.461487	3.1596405	3.625084	3.5459092	2.378291	3.2571716	2.803051	2.2956271	1.589129	1.602381	2.492418	2.233509	3.0218229	3.852988	4.547978	4.809603	3.395903	1.6088036	3.305109	2.0991071	4.294728	1.1336429	3.978327	3.1195375	1.849446	4.0972538	3.61613	4.1465991	3.394832	3.0376307	3.14502	3.2302314	3.5565955	1.4190296
ABHD12	8.8742051	8.9308384	8.9644535	8.7618515	8.0300771	8.030248	7.9789367	8.084383	8.6486873	8.492123	8.4351795	8.4130794	8.1076758	7.968658	8.1265737	8.182051	8.1661137	8.272339	8.3544759	8.310843	8.8628983	8.777152	8.9303365	8.522388	9.192116	9.019451	8.553706	8.5618553	9.105591	9.182814	8.915795	8.827861	9.065336	8.957849	8.891105	8.560911	8.6253218	8.566041	8.827425	8.634129	8.2429521	8.4311	8.370526	8.351931	8.307797	8.332554	7.8625375	7.8383493	8.5328812
ABHD12B	5.6838047	5.5064751	5.3688573	5.2970072	5.5908173	5.753448	5.1797094	5.257172	5.6692673	5.6906919	5.286456	5.3306478	4.797979	4.142772	3.668983	3.749634	4.7268427	5.045505	4.7951644	4.944043	5.7163187	5.740351	5.4167167	5.223791	6.729394	6.33962	5.322305	5.4849672	5.801585	5.875494	4.736893	4.920246	5.4354217	4.956236	4.8519244	4.544891	5.2598182	4.885735	4.7307588	4.458939	5.1141958	5.330219	4.6365742	4.442819	5.3869732	4.931466	2.8074199	4.553984	3.6712052
ABHD13	6.0653328	6.3786319	5.936742	6.123975	5.5206212	5.29303	5.8734911	5.887137	5.6418382	5.5112703	5.1477838	5.8406695	5.4615427	5.930912	5.2598182	4.800512	5.2774314	5.929595	4.7523089	5.709625	6.0820067	6.613809	6.0254803	5.961841	6.119799	6.007489	5.091366	5.730096	5.794023	5.878177	5.447537	5.470697	6.3493147	6.421477	5.6934294	6.056889	5.8981932	6.681622	6.2236618	6.488882	5.4889283	5.817894	5.5152401	5.647293	5.6827357	5.707043	4.4079188	6.2605811	6.1522328
ABHD14A	13.4148507	13.3664246	13.3988639	13.0927885	13.4230603	13.30153	13.2635304	13.143295	13.3196106	13.0635582	13.2563161	13.2382821	12.6413305	12.704057	12.5023309	12.03379	12.7359688	12.574875	12.6144991	12.693593	13.2734679	13.443859	13.2734679	12.79472	13.387905	13.207944	13.238282	13.143295	13.435439	13.039041	12.930094	12.813696	13.2983361	13.352433	13.0078968	12.964943	13.3454292	13.224544	13.3306186	13.341156	13.2111237	13.165457	12.7310462	12.643464	12.6000997	12.444277	12.774836	12.5748751	11.9308811
ABHD14B	6.5083279	6.4252763	6.4635972	6.2990066	5.7627163	6.34396	6.0304924	6.173273	5.8151732	5.4728916	5.0496945	5.4644383	5.7025102	5.875494	6.0240071	5.780981	6.3604124	6.493359	6.534521	6.194318	6.5762588	6.216764	6.5357223	6.53612	5.953511	5.899932	5.562577	6.114149	6.186201	6.772339	6.623779	6.602976	6.7211588	5.936916	6.4374298	6.343715	6.1984561	6.024306	6.0604685	6.026122	6.7078632	6.260427	6.3738927	6.908519	6.0567632	5.941638	6.2464004	5.8589154	6.0192464
ABHD15	5.8609877	5.7784992	5.8356487	5.7890131	5.5206212	5.512103	5.997536	5.580688	6.3861762	5.9611721	5.6257104	5.8406695	5.3484006	6.148145	6.3864743	5.965449	6.3438371	6.461193	6.4146375	6.106739	5.5549634	5.798178	6.2769811	5.640143	5.953511	5.425953	5.247389	5.5367605	5.654039	5.407393	5.560178	5.422106	5.2116913	5.410164	5.7410499	5.486517	5.7185437	5.496291	5.5093291	6.07297	5.1452463	5.535546	5.7422562	5.800076	5.6205644	4.274493	6.5688899	5.2866087	5.2535045
ABHD16A	6.2618708	6.1454279	6.319501	6.4791697	5.6714332	5.604152	5.4439625	5.371367	4.9552213	5.0624114	4.7336634	5.2777572	4.3318017	4.293758	4.0354817	4.130866	4.9334285	5.208351	4.8522771	4.066972	5.7833595	5.575089	5.6478194	4.941933	5.803165	5.909762	5.247389	5.6430868	5.699981	6.094063	5.632665	5.384193	5.6303632	5.117711	5.0794974	4.294728	5.0957297	5.616115	5.7786506	5.277757	5.4573818	4.830852	5.0230623	5.124549	5.3658599	5.318948	5.8529037	5.6221875	5.352994
ABHD16B	3.8098814	3.508103	4.4312523	4.1953352	4.4482082	2.046679	2.6676826	3.90217	2.6567096	4.2361441	3.5433158	1.7383684	2.3703288	1.352886	0.9074141	1.803339	3.5296636	3.009969	3.2577114	3.491484	0.9296627	3.360034	1.5604999	3.131899	1.602381	3.191472	1.305379	2.6016142	2.860174	3.647077	1.458665	1.67838	4.7317004	3.692004	3.2542041	4.722883	2.5564895	2.164176	3.7480284	2.691995	3.1808217	3.67754	4.7877287	3.314279	3.6792997	3.800497	3.4571179	4.7891978	3.2464159
ABHD2	8.2547458	8.2350225	8.3108428	8.0959351	7.3994873	7.211321	7.9516404	7.973625	8.1874826	8.1109569	8.1144794	8.1138529	7.8649261	8.085405	8.7119945	8.517146	7.4022376	8.160069	7.8923436	8.126768	8.875389	8.759702	8.7251024	8.592097	8.469179	7.920534	7.523464	7.9422226	8.317614	8.11511	8.216063	7.942223	8.1971693	8.150927	8.5366176	8.431644	8.2043104	8.068699	8.3052878	8.170297	8.0026456	7.646151	8.295667	8.14248	6.8789879	6.410773	5.3383411	6.2106691	6.1522328
ABHD3	5.8129616	5.9398813	6.2315761	6.1043635	5.4953619	5.88656	6.1203161	6.094593	7.0521523	6.6366416	6.4137864	7.1691509	6.6623559	6.694732	6.738242	7.268791	5.9668785	6.949832	6.5610737	6.497932	6.110082	5.838642	6.1650278	6.185367	6.173773	6.144479	6.36435	6.0207471	7.011996	6.610867	6.54041	7.006577	5.559444	6.093709	6.4692418	6.022151	5.8392449	6.192024	6.1883594	5.758342	6.0665463	5.741235	5.8033485	6.530021	5.793772	5.763533	5.099855	5.2637547	4.1146671
ABHD4	7.62233	7.7139918	7.6110728	7.6014816	7.7302784	7.255959	7.3968532	7.671882	7.7556029	7.5555284	7.7529273	7.8246559	8.3995654	8.136609	8.4134238	8.837205	8.5729729	8.561707	8.635377	8.730913	7.5042284	7.520449	7.6976493	7.526539	7.559236	7.75707	7.63207	7.5810637	7.974131	8.117842	8.182377	8.403564	7.7021894	8.092767	8.4666046	8.090428	8.0335745	7.600986	7.7585025	7.982585	7.9267817	7.884731	8.1218496	8.152902	8.6936889	8.497265	8.3192619	8.3594039	8.9182976
ABHD5	6.869709	7.1549146	7.1284512	6.9311881	6.4146375	6.895986	6.9765818	6.536687	7.2313349	7.1513846	7.0457561	7.2359294	7.8330187	7.600294	8.0359367	8.006884	7.4408293	7.654275	7.6800334	7.583871	7.0033802	6.967341	7.2131522	7.085832	7.265581	7.290537	7.508464	7.3785246	7.30642	7.042007	7.342626	7.721123	8.7840394	7.039576	7.4739912	7.624119	7.1926937	7.180415	7.107307	7.004848	6.9560967	7.463249	7.6425173	7.739028	8.3371799	8.198689	7.9935132	7.9256234	7.9819569
ABHD6	10.3669753	10.4925517	10.3590489	10.4633478	10.4301882	10.496956	10.5923755	10.508834	10.0671718	10.0637686	10.4578831	10.612951	9.6307034	9.911813	9.7927873	9.719074	10.3862772	10.478754	10.8775767	10.832685	10.7576884	10.675055	10.7506675	10.718956	10.455366	10.615343	10.381671	10.2789798	10.582289	10.789734	10.357902	10.34702	10.3560444	10.23351	9.9864134	10.02657	10.5410259	10.530006	10.5511626	10.556866	10.6467443	10.814483	10.1455904	10.174692	10.9579836	10.761408	10.9087161	10.7492698	10.0780105
ABHD8	12.8739702	12.9381426	13.0046084	12.9023604	13.7233135	13.790343	13.5866933	13.479122	13.7740038	13.3988639	13.3411563	13.5124192	13.6628794	13.979898	13.3807558	12.938143	13.3914151	13.224544	12.9300938	13.305243	13.5994132	13.22138	13.6862188	13.373115	13.594801	13.294613	13.435439	13.3382211	13.45894	13.54811	13.305243	13.284021	13.3015297	13.338221	13.42699	13.363061	13.3988639	13.380756	13.3807558	13.395146	13.6171927	13.594801	13.5481104	13.586693	13.0635582	12.759246	13.5819808	13.6815437	12.9514181
ABI1	8.3826631	8.2555162	8.0771846	8.3496694	7.0557151	7.334496	7.5824766	7.646151	7.9731589	8.2720023	7.8825795	7.6613908	7.3689377	7.835584	7.9599467	8.078245	7.9941424	8.184851	7.9457827	8.040312	7.999259	7.92716	7.6083025	7.923202	8.263709	8.351155	7.788837	7.7821727	8.156077	8.224248	7.953528	8.074787	7.8993653	8.016819	7.775481	7.603978	8.0209696	8.243692	8.128678	8.214558	7.8423049	7.811775	8.0768657	8.172284	6.8645212	6.799314	6.9705054	7.5900381	7.0641321
ABI2	11.2855045	10.9129448	10.9353854	11.1664611	10.8021681	10.971829	11.1341048	10.90736	10.678063	10.7548727	10.9233514	10.707732	10.2625572	10.37341	10.5011683	10.368633	10.4712836	10.489141	10.1182886	10.45574	11.0255733	10.840324	10.4136759	10.530006	10.844305	10.610614	10.583204	10.6582529	11.02509	10.946919	10.926663	10.730299	11.0394542	10.773678	10.1715309	10.528571	10.9167516	11.069058	11.0537962	10.884111	10.7511361	10.582289	10.6742967	10.672815	9.4443722	9.997953	9.8584342	10.1469921	9.5527953
ABI3	7.1141136	6.8975741	7.0563683	7.1904902	7.0346762	7.018872	6.8410121	6.864692	6.7385785	6.5281533	6.5243125	6.6680683	6.4546377	6.498227	7.3846952	6.556202	7.3888077	7.087665	6.7240601	6.745249	6.8326575	6.713325	7.207233	6.901484	6.425582	6.284904	6.519285	6.4925597	7.104947	7.083549	7.590173	7.333804	6.4006397	6.421477	6.6662037	6.94892	6.6523877	6.609403	6.6292623	6.643677	6.5268373	6.550098	7.1269701	6.711962	7.1118022	6.997036	7.4496746	6.8558729	8.5214976
ABI3BP	3.7718304	3.652933	3.5265244	3.3425176	3.2760389	3.612964	3.8688655	3.209071	3.6824355	2.7930981	3.3484597	2.9719699	3.4813943	3.233817	2.9766869	2.906368	2.6360117	3.120878	3.3954777	3.153982	2.826333	4.057714	2.8831281	2.880768	2.726998	3.582109	3.370218	4.269363	3.051648	3.096533	3.179251	3.318737	3.5555685	2.453098	2.9772449	2.833328	3.6161297	2.919717	2.3473749	3.789261	3.5408758	3.179251	4.1236945	3.409721	3.9248459	2.979303	3.7945067	4.3527579	3.3339237
ABL1	6.1973162	6.2927181	6.1980097	5.9163646	6.6205755	6.486044	6.6984957	6.263555	5.121765	6.3624577	6.3357687	6.2675496	6.2793537	6.226901	6.6528148	6.460727	6.3112642	6.871427	6.5983905	6.028639	6.2776588	6.180338	4.7404741	6.2771	5.517687	6.160707	5.722116	6.3283892	6.131337	6.450916	6.847207	6.753522	6.2093578	6.193766	4.9865707	5.419526	6.1816534	6.285396	5.9001545	6.321117	5.6874577	6.571744	6.9681751	6.534964	6.3074872	5.435422	5.8127308	6.4620155	6.9684658
ABL2	6.2299444	5.8955508	6.0303545	5.5793268	6.26944	6.569034	5.9349	6.178399	6.5130708	6.0950168	6.3071293	6.334573	6.4620155	6.473846	6.3245676	6.358979	6.3506018	6.095848	6.1889397	6.448695	6.4175191	6.263555	6.1853669	6.665717	6.417519	6.484203	6.532683	6.1067395	6.536861	6.073422	6.409354	6.274125	6.3889882	6.455418	6.2456147	6.725549	6.4185272	6.459011	6.5652156	6.245948	6.6242754	6.766421	6.5396613	6.349617	7.0060167	6.839548	6.7093385	6.7797358	6.6849095
ABLIM1	9.1667744	9.2436159	9.0969151	9.1478172	9.3794886	9.58898	9.6793965	9.534409	9.2383271	9.5158298	9.223412	9.017799	9.6072826	9.548936	9.7433991	9.775378	9.6404205	9.751132	9.9760255	9.858158	9.0133049	9.119827	9.3080254	9.184191	9.249913	9.361955	9.63731	9.7246937	9.325613	9.532421	9.517019	9.529833	9.0897772	9.378486	9.7187945	9.618696	9.0951012	9.418444	9.3035041	9.359909	9.6563342	9.934474	9.8919295	9.920269	9.6181825	9.826498	9.1998323	10.3144033	9.4342707
ABLIM2	8.6828196	8.5271569	8.7700794	8.7199085	8.9619258	8.90888	8.679756	8.841373	8.7986266	9.0707595	8.8453377	8.8727954	8.2271749	8.63037	8.1119566	7.992004	8.1785069	8.298232	8.0876304	7.805868	9.2774383	9.34159	9.3842022	9.407577	9.502039	9.547249	9.469905	9.5267556	9.199832	9.099776	9.186403	9.287607	9.4593011	9.221966	9.3179716	9.226304	9.7115977	9.483016	9.4323093	9.585193	8.6602597	8.907119	9.0109618	8.817146	8.4449728	8.417793	8.4927783	8.5648824	8.6338282
ABLIM3	6.7261788	6.7206244	6.8806368	6.7928557	7.1068432	7.075893	7.2567566	6.938628	6.748776	6.6429657	6.5889929	6.8159487	6.8723896	7.04384	7.2788617	7.171138	7.0366672	6.781452	7.4633576	6.717982	6.7383902	6.756784	6.645615	6.552741	6.774635	6.996903	7.176178	7.2108204	6.876077	6.994174	6.823425	6.479531	6.6809725	6.774635	6.3902988	6.873907	6.9644966	6.803782	6.9183231	6.837703	6.7461883	6.899236	7.5081535	7.084192	7.5477156	6.960068	7.5850298	6.9524524	8.1619614
ABO	6.8054921	6.4228753	6.2994699	6.7505852	6.9548478	6.769155	6.728714	6.94625	7.2773278	6.9111025	6.8546272	7.0462212	8.189395	7.58405	7.7294396	8.429553	7.2307719	7.181102	7.3120669	7.407739	6.5243125	6.816694	7.0045396	7.147286	6.91218	6.728714	6.141088	7.1817919	6.623448	6.653972	6.548026	6.908375	7.3979921	7.315999	7.9607555	8.005178	6.8598384	6.536264	6.6729449	6.980134	7.1279221	7.174829	7.2495687	7.491615	7.3323381	7.361275	7.9293425	7.5220274	8.0097901
ABP1	4.3842767	4.3105562	4.1311368	3.9418473	2.1951935	3.488986	2.023875	3.159407	4.1168009	3.2494504	3.6949148	4.3984529	4.8893416	4.554788	4.5196493	4.691064	4.2282845	4.416347	2.1802612	3.491484	3.7600744	4.569804	4.4248621	4.171876	3.843363	4.397301	4.591488	5.0757224	3.748614	3.739676	3.120878	3.840365	4.0875019	4.509559	4.3868062	3.654611	5.0558796	3.746757	4.0848251	4.931053	1.3448743	4.591488	4.3787062	4.383104	4.9213612	3.975824	5.2469911	4.2511553	3.5615129
ABR	10.5556504	10.4793228	10.6217687	10.6186143	11.1965105	11.136936	10.9340577	10.814483	10.8196785	10.8620558	10.8536461	10.6654212	11.0969839	10.847871	10.9129448	10.674297	10.7372341	10.620346	10.5255106	10.542772	10.8029769	10.564083	10.96415	10.708205	11.026465	10.766402	11.110904	11.0292795	10.923825	11.246516	11.044238	11.101056	10.7157195	10.756114	10.9048956	10.74836	11.0491779	10.872209	11.0285223	10.672053	11.0120775	10.83611	11.1680296	10.883192	10.5279496	10.426013	10.7576884	10.6388674	10.7760673
ABRA	4.3842767	4.5403258	2.326538	3.9418473	0.8906358	3.488986	4.1283892	1.481699	3.7682589	2.5681511	4.3181229	3.9611257	3.2910162	2.642106	2.3263686	1.166747	3.3430328	3.009969	2.844222	3.491484	4.6873264	4.504211	4.6871292	4.171876	3.277269	4.929906	4.478737	2.4230243	4.508623	4.443173	3.474774	2.568773	3.7098261	4.186888	4.4440765	1.257338	3.9064457	4.098654	3.8617238	2.899611	4.0189131	3.405148	3.0357329	2.382236	2.2166698	3.254353	3.1184181	2.5016543	4.4025816
ABT1	5.1449765	5.2327752	4.9611521	4.8078979	4.3317082	5.077967	4.8370742	5.037372	3.830255	4.408766	3.9617976	4.1039462	4.5307213	4.41764	5.0701022	4.163497	4.656318	3.820154	3.2577114	4.86809	4.8216301	5.00183	4.4248621	4.726559	5.133667	4.296927	3.717526	4.605225	5.071281	5.085778	4.968477	4.587381	3.9824238	4.335058	3.6237141	4.878139	4.3257807	4.368984	4.8782393	4.194003	4.248963	5.042326	3.3925507	4.858775	3.2640871	4.677469	4.1785161	5.2398498	4.1146671
ABTB1	11.0841795	11.0072305	10.8895222	10.8962153	11.7555395	11.689643	11.4165563	11.354003	11.5194741	11.1369357	11.4038589	11.2751718	10.9167516	10.688359	10.5210765	10.41871	10.9726976	10.716501	10.9760266	10.86842	11.6663515	11.272817	11.5458546	11.152197	11.606124	11.232241	11.264078	11.0743668	11.333875	11.334861	10.805525	10.837131	11.3753548	11.359842	11.0969839	10.924797	11.3338747	10.998685	11.18376	11.095906	11.1719464	11.158622	10.8144825	10.596255	11.2617232	11.123801	11.20979	10.9167516	10.9919988
ABTB2	7.8804554	7.990264	7.9947562	8.1515389	8.6370349	8.690643	8.4784412	8.615651	8.3011748	8.1462842	7.7730561	7.9347384	8.2556794	8.436496	9.016051	9.001798	8.8598794	8.704547	8.9232809	8.995839	8.4648194	8.16976	8.4946582	8.477904	8.137227	7.882213	7.946248	8.0798132	8.397663	8.511949	8.513748	8.803475	8.3435717	8.324493	8.7865349	8.747755	7.8315853	7.757255	8.0808633	7.924961	8.0139383	8.086853	8.7351743	8.699021	8.8587174	8.918516	9.1570044	9.0742304	8.9086501
ACAA1	10.750199	10.6865062	10.612951	10.858738	10.58485	10.711639	10.449306	10.492181	10.5157485	10.5962551	10.4414943	10.5293246	10.6446065	10.735499	10.6243755	10.756114	10.6568952	11.002563	10.9171918	10.775149	10.3091741	10.240435	10.245792	10.261814	10.281653	10.379786	10.433224	10.4664524	10.594654	10.89871	10.84392	10.823868	10.5150254	10.488	10.5103904	10.642717	10.2813187	10.617812	10.5434266	10.411649	10.4116494	10.442554	10.6207233	10.562739	11.0934756	11.162785	11.2141529	11.2508383	10.4287415
ACAA2	10.0637686	9.921421	9.9566708	9.8548942	9.7917228	9.657439	10.2092762	10.254231	10.37554	10.04716	9.7489887	9.9171097	10.6083243	11.015729	11.092872	10.932119	10.9394854	11.182209	11.0969839	11.176063	9.701964	9.712221	9.8589752	10.109954	9.434039	9.419458	9.47468	9.5793185	9.647146	9.467158	10.213232	9.81029	10.3186069	10.113224	10.6812461	10.922484	10.298419	10.446862	10.0756122	10.362681	10.2673081	10.033891	10.8090794	10.858202	10.1491157	10.105822	10.0826013	10.1406762	10.025164
ACACA	8.9093513	9.0661858	9.0863246	8.6007127	8.996536	8.998294	8.9942959	8.925956	9.115997	9.0611325	9.1328651	8.9844964	9.0100272	8.686551	8.7908455	8.870593	8.6607393	9.057225	9.1203911	8.783853	8.8894648	8.865427	8.9155596	8.714863	9.190072	9.339823	9.405074	9.0192236	9.229544	8.969671	9.028795	8.965146	8.8500648	8.898413	8.6756665	8.758883	9.2415175	9.164221	9.127472	9.025358	9.329559	9.301212	8.8422397	8.737339	8.9784767	8.640342	8.9071186	8.0403117	8.9614956
ACACB	5.2984182	6.2487132	6.0994697	5.6269987	5.1381182	6.168129	5.4215074	6.301875	5.5717703	6.7121067	6.0825953	5.6311731	7.4830841	7.419476	7.3361353	7.464111	5.9359337	6.591154	6.6740558	6.151326	5.8843795	5.836482	6.2620608	6.275217	5.905242	6.061316	6.376988	5.8149485	6.379529	6.090842	6.131337	6.501843	5.4223147	6.125471	5.7746332	6.167009	5.8812493	5.879378	5.6900342	5.906698	5.1675764	5.997536	6.2334883	6.583925	5.991549	6.641919	5.8099112	5.7064413	7.2043681
ACAD10	6.4898364	6.3332733	6.4465338	6.4627594	6.7537868	6.749196	6.2409253	6.562287	6.4214773	6.4346903	6.3095533	6.2175577	6.5941216	6.364753	6.8159487	6.530491	6.3833	6.495226	6.4204236	6.523463	6.4355054	6.377737	6.7684451	6.497461	6.464416	6.583266	5.730468	6.4765729	6.362968	6.491738	6.650804	6.62955	7.0465818	6.849345	7.0897941	7.283232	6.3176841	6.449598	6.7383902	6.473419	6.7689854	6.415924	6.6035729	6.718292	7.0897941	6.765286	6.2650966	6.396046	7.6315377
ACAD11	6.9572888	7.0375794	7.0829243	7.061178	7.1210463	7.217278	7.2886192	7.262314	7.6877974	7.8315853	7.8941067	7.8170057	7.9356085	8.120667	8.1566374	7.958622	7.9614016	7.728556	8.0264964	8.013766	7.8012045	7.766756	8.2593995	7.990613	7.140155	6.952195	7.508464	7.4815399	7.525955	7.540487	7.719164	7.700874	7.7581021	7.650795	7.8820535	7.63207	7.4262233	7.300739	7.3453254	7.342626	7.7262201	8.175528	8.099759	7.796493	8.5877354	8.549714	9.0589677	8.7056233	7.3720846
ACAD8	5.7081405	5.3796476	5.7097267	5.5144331	4.5587989	5.190935	5.2894058	4.750048	4.7449579	4.6207478	4.3417655	4.8972724	3.8595366	5.22073	4.2503738	4.308244	4.7559325	4.765045	4.5008375	4.811059	5.9025398	5.259701	4.5629746	5.188689	4.72064	4.929906	3.673181	4.8407711	5.088913	5.54615	5.063783	5.029172	5.3610459	4.861752	4.2008966	5.403869	4.3907108	5.385372	5.3573567	4.5653	5.4889283	4.741941	4.0691533	5.208964	5.1174185	4.558799	4.0963413	4.7053146	3.838522
ACAD9	9.7193541	9.615838	9.6030559	9.6259154	9.4036215	9.391862	9.4171368	9.375483	9.2345955	9.3076389	9.3280209	9.1465675	8.9220791	9.068744	9.2074964	8.875823	9.4240311	9.271183	9.3458959	9.675529	9.3914457	9.444112	9.2774383	9.262077	9.945677	9.898249	9.579319	9.6551339	9.70222	9.587952	9.55337	9.5789	9.6894066	9.567829	9.5020394	9.399867	9.6247165	9.565254	9.5722372	9.537002	9.2136614	9.279875	9.0762063	9.067972	8.7612189	8.57071	8.2050135	8.4842807	8.6545454
ACADL	6.1365665	5.711429	5.3588397	5.5721886	4.6623985	4.844929	5.8937469	5.161536	5.9438561	5.2779942	5.4705508	5.8605939	4.7251943	5.184974	5.581585	5.090775	5.7261757	5.987929	6.0409445	6.222597	5.6843377	6.143895	5.4797467	4.873934	3.790589	5.920311	5.680356	5.1749673	5.572189	5.412616	6.294113	5.790668	5.0238251	4.982801	4.8745318	5.122152	5.3188345	5.777098	5.5818659	5.552812	5.2202044	5.454656	5.2252475	5.616566	4.6476184	4.677469	4.4079188	4.6778984	4.1146671
ACADM	8.9088801	8.6257305	8.6113314	8.8508567	9.1046909	9.274906	9.0527424	9.062575	9.1561521	8.9023908	8.9266292	8.9952447	8.937814	9.319393	9.3493531	9.018456	8.8697613	9.113242	8.9232809	9.100022	8.5376749	8.732424	8.5048616	8.627949	8.726851	8.697846	8.887519	9.0137794	8.965751	8.660739	9.09714	8.849605	8.8217268	8.915329	8.9976673	9.126686	8.7141254	9.036542	8.8165616	8.690837	9.1249549	9.219378	9.2873521	9.109207	8.8756059	9.145872	9.0319737	9.2823112	8.4756805
ACADS	5.4420452	5.0445281	5.0363937	5.4225557	5.0907753	4.369587	4.7848808	5.648399	4.7449579	5.4273708	5.1805639	4.9332061	5.3713668	5.728651	6.5334906	5.572038	5.6551326	5.662276	5.7141142	6.178036	5.2041966	5.087797	4.9718765	5.012419	3.894476	4.009691	5.032191	4.5549065	4.992369	5.541154	5.102443	5.071155	5.6303632	5.471708	5.2624127	5.665973	5.3977088	5.278232	5.4918178	5.299623	5.855891	5.417484	5.3991941	5.429638	5.4510775	4.558799	4.9327807	3.7024692	4.9044915
ACADSB	8.7253008	8.6300544	8.554072	8.430766	8.472155	8.479615	8.4645605	8.604748	8.1175568	8.1366089	8.2687549	8.182377	8.063175	8.347951	8.6974361	8.22679	7.8262227	8.34464	8.2026781	8.163646	8.1409107	8.51257	8.0803872	8.112978	8.399342	8.661944	8.185884	8.6149567	8.238008	8.448798	8.224418	8.052771	8.3273432	8.446208	8.0289773	8.149223	8.5537063	8.53095	8.4429312	8.560363	8.1615002	8.272167	8.2644803	8.02189	8.0519954	8.068523	7.5652431	7.7951471	7.2020182
ACADVL	12.0666497	12.0469919	12.1132635	12.2525432	12.4014947	12.31245	12.2118068	12.242855	12.4568701	12.4123069	12.1617213	12.380034	13.2910843	12.925253	13.1753733	13.341156	13.0927885	13.078202	13.2316369	13.298336	12.2676717	12.185434	12.6189219	12.531493	11.965002	12.045408	12.273851	12.2190385	12.529403	12.938143	12.813696	12.959361	12.2374886	12.310694	12.8530795	12.690919	12.0487797	11.904444	12.0666497	11.972703	12.2851376	12.362893	12.4697441	12.488074	12.9931361	13.102051	12.6346635	13.0813245	13.0576958
ACAN	5.3322323	5.3446925	5.59219	5.5429846	5.9927735	6.03063	5.4558188	5.849889	6.1415069	5.9430488	5.6745164	5.7364888	6.7918283	6.177086	6.6481903	6.352155	5.5150823	5.754034	5.9580295	6.054881	6.2380387	5.899555	6.6481903	6.34396	6.037804	5.872238	6.299706	5.57006	6.192024	5.537229	5.918441	5.583162	5.7669401	5.904227	6.2166545	5.607673	6.0922131	5.973731	5.3473435	5.623599	5.9148295	5.921112	5.7607386	5.493603	5.8028452	6.19117	6.5832661	5.8956662	6.4435176
ACAP1	2.0887608	1.458665	1.9150167	3.1506119	0.8906358	2.193444	3.6311804	2.475479	3.6262229	3.3359431	4.0997022	4.1520353	3.5832612	3.593567	4.2503738	4.308244	3.2499012	3.728144	3.6255854	1.33679	3.5997152	3.715787	3.7369445	3.764524	1.602381	3.026908	3.2987	3.1466313	1.6664	2.514928	1.458665	2.820619	2.3945531	3.234912	3.056766	3.093412	1.7226629	3.56146	1.6352309	1.095892	3.4095753	1.563854	3.6999177	3.80024	3.0376307	3.800497	2.3653211	2.052641	4.6600701
ACAP2	7.4026552	7.4048871	7.4108252	7.3095615	6.7567839	6.390176	7.0618573	6.931891	6.84511	6.7937748	6.6950799	6.8018036	7.2905373	7.535192	7.8263829	7.328255	7.0838659	7.543992	7.4859539	7.396577	7.2467007	6.987124	6.7910812	6.909162	7.24148	7.204988	7.693264	7.3414853	7.316212	7.430514	7.616827	7.416917	7.0006545	7.255777	7.2581616	7.229433	6.8423548	7.058628	7.0487028	6.752218	7.1436267	6.986344	7.064031	6.901905	7.1463665	7.025149	6.1405935	6.4770025	5.5519201
ACAP3	11.5181833	11.5857638	11.6952741	11.7710014	12.0487797	11.990455	11.8148331	11.910624	11.9904549	11.9106238	11.7681961	12.0373237	12.6593939	12.093743	12.5748751	12.670345	11.8122095	11.972703	11.9106238	11.862424	11.7325143	11.650545	12.1184757	12.148709	11.29265	11.523551	11.799222	11.7311063	11.526817	11.995218	12.004948	12.174424	11.6022442	11.858255	12.4081832	12.330613	11.8221635	11.660976	11.8295872	11.909095	11.6125991	11.456401	11.8281765	12.269644	12.2172739	12.258273	11.9539427	12.0239315	12.789535
ACAT1	8.9947639	8.7091432	8.6330491	8.7916753	8.9350619	8.867667	8.8244901	8.76248	8.8393007	8.7091432	8.7292313	8.7125468	8.7995046	9.120391	9.0848909	8.97804	8.8809596	9.044991	8.9282537	9.002039	8.6773141	8.855472	8.6285911	8.570429	9.079827	8.963136	8.89448	8.8142146	8.922455	8.693689	8.952585	8.685328	8.7231225	8.668238	8.7406542	8.743955	8.5587005	8.685328	8.6982342	8.558321	8.8727954	8.932439	8.9522063	8.861115	8.4314531	8.61412	8.7773283	8.7573731	8.1487398
ACAT2	10.4557399	10.3907355	10.3359466	10.2650034	10.1944586	10.249038	10.337681	10.09065	10.0086691	9.7925652	10.2834933	10.2742766	9.1335503	9.773213	9.6518105	9.045501	10.0653234	10.090411	10.251251	10.046243	10.6371237	10.572278	10.2353802	10.069097	10.89871	10.818877	10.539565	10.5111178	10.194153	9.954131	9.747967	9.680287	10.2037321	9.992639	9.4479467	9.402681	9.928754	9.750608	9.804271	9.608005	10.2673081	10.148073	9.6649685	9.674939	10.0126864	10.253605	10.1321685	9.9816743	9.5698955
ACBD3	6.375609	6.4772157	6.5075186	6.5634896	5.9613328	5.901949	6.5206013	6.086147	6.2763637	6.0300068	6.1585566	6.3159626	5.786433	5.917061	5.581585	6.224172	6.2979361	6.159446	6.3962519	6.117487	5.7211946	6.224766	5.7153685	5.686109	5.953511	5.786887	5.932228	5.7401129	6.201767	6.158365	6.005365	5.833588	5.755644	5.728651	5.3318325	5.746474	6.10211	6.144479	5.9670523	6.212827	6.001105	5.550691	6.289263	6.120511	5.1174185	6.090654	4.816063	4.1356434	4.1146671
ACBD4	8.0055232	8.1483407	8.1615002	7.9283686	8.280158	8.003801	8.0009199	8.107676	8.5491704	8.5057465	8.4885778	8.3184349	8.7676958	8.481639	8.9282537	8.767696	8.119686	7.947377	8.3681619	7.971724	7.812115	7.944644	8.0299059	7.984059	7.926184	8.403564	8.026086	7.9697785	7.761682	7.907514	7.939073	8.028468	8.1593948	8.620758	8.8975954	8.496745	8.3253576	8.084731	8.2058507	8.295998	7.9335949	7.481701	7.481097	7.767797	7.5667568	7.97077	7.1058039	6.7997981	8.3531157
ACBD5	8.7137331	8.6457848	8.5714571	8.6281461	8.9775816	8.832744	8.8163939	8.835309	8.7834991	8.8689582	8.9792952	8.8863324	9.1973075	9.418047	9.4530265	9.424031	9.4164545	9.218259	9.5584705	9.460375	8.8948308	9.228173	9.2711832	9.187599	8.413079	8.516731	8.736965	8.7002894	8.724465	8.237697	8.712217	8.375948	9.2807226	9.286647	9.5363212	9.420901	9.0279467	8.995245	8.7842262	8.868958	9.4234914	9.284849	9.3934972	9.433377	9.4204158	9.632503	9.8209571	9.4909062	9.3779259
ACBD6	10.483571	10.3892972	10.4428966	10.3598213	10.3748159	10.338831	10.1079243	10.106471	9.9760255	9.7592551	9.7972988	9.9727106	9.8510929	10.132761	10.0398736	9.828477	10.0200927	10.041003	9.9240881	9.80015	10.54985	10.607503	10.5028159	10.249038	10.262911	10.307465	10.19519	10.1381359	9.935144	10.051276	9.937733	9.730464	10.2113677	10.145961	10.0044471	10.083331	9.9717781	10.025428	10.0826013	10.085541	9.9705055	9.914603	9.6618231	9.634558	9.6307034	9.77757	9.9137507	9.7369477	9.703897
ACBD7	8.2123774	8.1556728	8.3364351	8.4862521	8.4672452	8.482478	8.9551478	8.975701	8.5895331	8.4415311	8.3900272	8.5870211	8.9589263	9.028364	9.211928	9.207983	8.8305434	9.039362	9.0230602	9.030061	7.2258881	7.335209	7.6425173	7.676567	8.037131	8.08353	8.359821	8.3859908	8.164874	8.396349	8.58915	8.610909	9.0969151	9.186403	9.5427951	9.655738	8.6231911	8.714526	8.7223227	8.835309	8.6038262	8.612074	9.0146988	9.005455	8.6430798	8.605869	8.0483285	8.6936889	8.865905
ACCN1	9.327825	9.5753794	9.4983462	9.616264	9.7500347	9.723712	9.6965768	9.832821	9.7316256	10.0713969	10.0092167	10.1525878	10.1007656	9.588209	9.2002616	10.363374	9.2910349	8.935062	9.0621075	9.344687	9.6585685	9.377663	9.6479657	9.944478	10.082976	9.948596	9.793009	9.984535	9.624717	9.843846	9.426533	9.738651	9.7214162	10.104494	9.8788808	9.61681	10.1316169	9.931959	9.8144749	10.149654	9.4621345	9.675529	9.0182186	9.207983	9.1506908	9.117942	9.111396	8.812617	7.963575
ACCN2	10.2045276	9.9982868	10.1436143	10.0406869	10.5766352	10.455366	10.4763967	10.255237	10.1234874	9.6877768	9.8342415	9.8409571	10.2777	10.450404	10.9297582	10.341861	9.8777189	9.807105	10.2709699	9.859537	9.9171097	9.865903	10.2749607	9.76456	10.327196	10.037207	10.55952	10.0959201	10.15813	10.077397	10.150787	9.843575	10.1356115	10.119813	10.6032717	10.389952	10.0864256	9.968784	10.2470813	10.033336	10.306746	9.992639	10.1455904	10.012686	10.4197661	10.086703	10.2135169	10.4780334	10.470012
ACCN3	6.4199986	6.9930971	6.9820264	6.9443569	6.8297727	6.919627	6.9569042	7.254902	6.8139698	6.4740313	6.6724811	6.6767318	6.416242	6.136755	6.2759337	6.141916	6.757482	6.346015	6.6372123	6.621468	7.5450177	7.176618	7.6795312	7.685607	6.995699	7.354309	7.545176	6.9963836	6.606594	6.749509	6.30782	6.884027	7.0107376	7.271061	6.9678228	7.345325	7.0156533	6.660577	6.6394962	6.96688	6.2219169	6.359221	5.993704	6.108079	6.6607919	6.528025	5.5814661	4.3705545	6.4712421
ACCN4	12.6121552	13.6323998	13.3267897	13.0078968	13.039041	13.051836	12.7066095	13.252606	13.4187548	14.3938981	13.9399971	13.6678639	14.3712611	13.950953	14.0099151	14.626758	12.3325321	12.207831	12.0257474	12.649951	13.1911473	13.057696	13.0451009	13.641368	12.826867	13.503665	13.345429	13.3594954	12.8921	12.612155	12.338395	13.495401	12.5314927	13.030913	13.1911473	13.155564	13.172016	12.85838	12.7286901	13.42306	12.3027222	12.839646	12.7568086	12.76176	10.9104038	11.86551	10.6776804	11.3402703	12.3244343
ACCN5	3.5267488	3.508103	2.5495575	3.4897585	1.676779	1.427746	3.3040493	3.159407	0.9142071	2.5681511	1.9706594	2.6093574	1.5442339	4.09213	3.9522553	3.27463	2.7226554	3.525271	2.3582073	2.378291	3.4743609	2.627369	0.9514605	2.816971	2.705897	2.906519	2.572337	3.9178314	1.6664	2.416743	2.412958	2.726764	0.9860761	3.001771	1.8402207	3.356746	1.4521356	2.442312	1.0883357	2.744199	2.9530724	3.06705	4.0691533	3.004543	3.1638963	3.382834	2.6340171	2.7171822	1.4190296
ACCS	6.6499551	7.1198541	7.2131522	6.8076082	6.5780138	6.52034	6.8005523	6.609403	6.1237811	6.4935014	6.5243125	6.1910342	7.0168163	6.858776	7.0049786	7.064698	7.3053982	7.257205	6.9653616	6.864521	6.9560967	6.927869	6.9956991	6.919835	6.350101	6.362302	6.661502	6.7550763	6.847207	6.933744	7.096274	7.208314	6.8778952	6.832657	6.9995689	6.753787	7.0420067	6.775732	6.9267806	6.806157	6.1078942	6.154724	6.1743427	6.108079	6.2065791	6.262061	5.726683	5.9549473	6.1522328
ACCSL	3.5945879	1.3123879	2.838578	2.9778107	2.7411955	3.6516	1.5876953	1.481699	0.9142071	2.8858362	0.6291226	0.7087327	0.7422179	1.892343	2.3263686	2.461487	1.9444201	1.770563	0.6951332	1.33679	1.8471967	3.635326	3.2149352	2.623313	3.277269	3.230583	1.750888	1.5943947	2.752418	2.302365	2.0979	2.568773	2.9875008	1.447563	1.6227273	3.904046	1.849881	3.498101	1.6352309	2.691995	4.0972538	1.563854	2.531152	4.769252	2.6669159	2.734794	3.5614597	3.2497996	1.6325686
ACD	10.8478709	10.8684199	10.9247971	10.7527395	11.2400899	11.20979	11.2086548	11.134999	11.3576215	11.1724971	11.0733991	11.3402703	10.7614082	10.709751	10.612951	10.573794	11.2980286	11.071458	11.2555029	11.191373	11.2387977	11.182798	11.3743016	11.222166	11.010259	10.941903	10.997714	10.9288273	11.252998	11.461981	11.228077	11.342021	11.1640834	11.244426	11.5146003	11.34598	11.0822375	10.980718	10.9464872	11.047303	10.9521668	11.050064	10.9068722	10.931135	11.1690414	11.412872	11.1223351	10.9143447	11.3794088
ACE	2.7282114	2.9215135	3.0437135	2.5745316	2.8965166	2.82156	2.5819413	2.578504	3.2603368	2.5082836	2.6961244	3.0256625	2.6535503	2.891144	3.2318113	2.854719	3.4069607	3.068674	2.7641419	3.096919	2.5051548	2.351113	3.2665892	3.019447	2.682853	2.645949	2.509969	3.175754	2.884709	3.387188	2.976215	2.625448	2.5328201	2.527866	2.9362411	3.024786	2.5984534	2.733997	3.2390775	2.73322	2.1604521	2.798352	2.8646615	2.512801	2.6425386	2.972506	3.7991963	2.7873002	3.9417569
ACE2	1.4751217	2.4501465	1.4690245	2.1853967	3.4111715	3.121428	0.6015823	2.717481	2.0473552	4.0503655	3.5433158	3.8011729	4.0022783	3.797212	1.5024548	2.123859	2.4824377	4.680503	5.1229715	1.33679	3.4743609	3.788231	3.7369445	3.468963	3.445691	3.363109	3.76374	2.063335	4.247886	4.570619	4.921361	4.502906	3.1603869	2.91834	2.9566749	3.713315	2.681411	4.044117	3.298048	3.054996	2.8140318	2.871765	1.3114456	4.022311	2.7992736	2.268765	4.0057246	2.3935869	3.2464159
ACER1	4.6287402	3.9447227	2.5495575	4.0218195	4.7600505	4.32868	3.4299648	3.658228	3.159228	4.6207478	4.1976281	2.9987409	3.8595366	4.359924	3.3860399	4.332539	3.8509299	4.680503	2.6099287	2.089054	0.9296627	4.504211	3.6662828	3.856163	1.602381	3.294154	3.446343	4.5549065	2.553087	4.089967	3.012178	3.899256	4.6191283	4.530843	2.8560567	3.093412	4.4823944	3.250691	4.0287195	3.31438	3.9476544	2.401792	2.208605	4.201193	2.5400843	4.356824	4.2551389	5.5033462	2.7614294
ACER2	4.1083098	4.8551381	4.464682	3.9967277	4.1585035	4.890777	4.6026989	4.530032	4.7940978	4.6648225	4.5863054	4.6235456	4.758921	4.873228	4.1621898	5.012866	4.718691	5.005738	4.1931054	4.383193	4.1901857	5.120994	4.5464284	5.293273	4.792832	5.431691	4.76299	5.4206056	5.117114	4.875537	4.288626	5.723876	4.4176404	4.838308	4.0227363	4.941495	4.4136815	4.651938	4.1100427	4.760923	3.9974872	4.49223	4.1678203	4.655051	4.7375976	5.140661	4.9704698	5.0869627	3.9222423
ACER3	5.6446003	5.0928084	5.6385366	5.9537768	6.0397085	6.199418	6.1856832	6.30782	6.0484733	6.4154419	6.3545524	6.4280702	6.1574266	6.148145	6.4276331	6.078812	4.5510446	5.80739	5.0320244	5.709625	6.1270466	5.982064	5.6073742	6.041784	5.36241	5.153463	4.941641	5.8423802	5.515082	5.740113	5.447537	5.315127	5.9013156	5.898193	5.8888959	5.889248	5.8392449	6.225618	5.9809833	5.890476	6.3224334	6.029183	6.0173233	5.687458	6.1548494	6.826018	6.2935358	7.1783566	5.9535109
ACHE	7.3403077	7.3836997	7.527746	7.2903596	7.5214125	7.5156	7.2886192	7.275164	7.0447757	6.6946165	6.7704387	7.1007799	6.9256144	6.563813	6.9058543	7.020277	6.8437205	6.522699	7.0137123	6.570554	7.3586191	7.408138	7.4528512	7.16629	7.460249	7.067218	6.856596	7.0583866	7.309235	7.788291	7.011996	7.190589	7.0676528	7.171138	7.1119359	7.170345	7.3375261	7.180415	7.0998334	7.202454	6.3387337	6.810737	6.6419195	6.662887	6.850261	6.850468	7.1164493	6.7973043	7.0641321
ACIN1	7.1909567	7.0687122	6.993256	7.1103674	8.014659	8.118726	7.5169658	7.719282	7.8116416	7.8702969	7.8431355	7.7829658	8.4508938	8.016662	8.3877708	8.364125	8.8508567	8.061602	9.100471	8.20695	7.7689131	7.81038	8.6809581	8.286192	7.33904	7.397291	8.287949	7.9073059	7.75903	7.327602	8.438745	7.848182	7.8831195	7.864707	8.6713077	8.449885	7.8506348	7.613937	7.7018581	7.589903	7.9558894	7.657805	8.248441	7.928192	9.7549114	9.573929	10.6546846	8.1976665	10.6157313
ACLY	8.0277597	7.9664926	8.0565943	8.0831767	7.6133626	7.565776	7.4134101	7.449174	7.6421644	7.6936545	7.3419802	7.6156276	8.1733065	7.600294	7.4611321	8.115921	7.2429013	7.174577	7.2407852	7.124489	7.1673254	7.425918	7.0488193	7.196957	7.117562	7.131752	6.874345	7.1549146	7.562933	7.897973	7.481701	7.255218	6.8907135	7.184377	6.5943486	7.079522	7.2863539	7.391371	7.3100884	7.417933	7.4999522	7.699407	7.3329377	7.431177	6.7539245	6.997036	7.1988102	6.8836863	6.1522328
ACMSD	2.5952999	3.9447227	1.2943605	2.9035805	1.4799026	1.427746	0.8858195	4.056178	3.4754761	3.6497305	3.6445448	3.1810138	2.5991152	3.183857	3.7811148	3.716293	2.2145734	2.851877	1.5822687	3.753944	1.8471967	3.116396	4.1091794	3.425934	3.356344	2.436735	3.2987	1.8867557	3.113874	1.536558	1.458665	3.840365	1.393822	2.600983	2.3949391	1.711439	3.2800803	1.482008	1.0883357	3.853687	3.1808217	2.751168	4.0691533	2.068814	1.9152453	1.501821	1.5537491	2.3400381	1.6325686
ACN9	8.7876096	8.8219291	8.9102494	8.7187221	8.4494912	8.436891	9.0753022	8.698632	8.9683248	9.158042	9.2428192	9.0742304	8.1826834	8.36936	8.4134238	8.341356	9.2542541	8.953719	8.9334295	8.985493	9.0230602	9.119334	8.5245079	8.444973	9.029017	9.095872	8.149223	8.1758174	9.020743	8.714863	8.886682	8.627244	8.6540523	8.503284	8.2153367	8.147443	8.5218666	8.762673	8.7520214	8.645305	8.4839239	8.529609	8.8465341	8.439612	7.7593563	7.676411	7.695282	7.9190402	6.4712421
ACO1	8.9173478	8.883003	8.8010989	8.8654269	8.533948	8.544182	8.8280652	8.635555	8.8899203	8.8772481	8.7276338	8.71139	8.7242246	9.035146	9.2395974	8.840424	8.9679119	9.086513	9.0189583	9.129388	8.35753	8.674437	8.8337771	8.540969	8.430933	7.934564	8.169063	8.5587005	8.668813	8.844551	9.055735	8.817565	8.6540523	8.408436	8.8989568	9.033407	8.6070554	8.625322	8.7357149	8.808529	8.6495206	8.682016	9.0880434	9.060454	8.8453377	9.010248	8.8276569	8.9522063	8.3163196
ACO2	13.2604021	13.3306186	13.3488376	13.2768299	13.1207075	13.187867	13.1654574	13.090122	13.0635582	13.1619148	13.1373447	13.172016	13.3411563	13.266944	13.2840213	13.248563	13.3594954	13.22138	13.5260175	13.487311	13.0336976	12.850434	13.0576958	12.972929	13.211124	13.051836	13.175373	13.1496599	13.380756	13.543503	13.234903	13.338221	13.2147682	13.15848	13.143295	13.117473	13.2604021	13.030913	13.2669436	13.15848	13.1941811	13.294613	13.2316369	13.14028	13.0252316	12.995825	13.2213802	12.8970419	12.3947469
ACOT1	11.4343567	11.6390144	11.6271015	11.5721597	11.2672379	11.365883	11.4596371	11.533881	11.7202336	11.6247167	11.5089493	11.7876528	10.8280784	11.077337	11.2108902	11.116831	11.7332129	11.638461	11.6318755	11.582793	11.7095603	11.670308	11.6271015	11.5432	11.800773	11.922867	11.641157	11.5568117	11.314834	11.347089	11.303614	11.509512	11.7542368	11.431998	11.4801433	11.627101	11.0773375	10.793256	10.7372341	10.965028	11.544587	11.540547	11.6630906	11.832195	10.9752101	11.378894	11.1565392	11.0954563	10.2208045
ACOT11	5.8546733	5.5827439	5.3803625	5.8539877	5.4311162	5.567239	5.2163771	5.104376	5.4135491	5.6049409	5.8086604	5.3807386	5.9181965	5.830432	5.9215149	6.052685	4.8286848	5.476523	5.5804622	5.635179	5.3604557	5.432788	5.6368856	5.630923	5.640572	5.806235	5.495496	5.8710679	5.827467	6.154066	5.988533	5.887642	6.1492035	5.988988	6.1089889	6.230539	5.9598204	6.048791	5.6670009	5.559444	5.6963625	5.798005	5.7004405	5.522343	5.5672388	5.264181	5.3676105	5.6021022	4.332773
ACOT12	1.6028463	4.0054892	3.5763722	1.7574744	2.0522785	3.488986	3.1911933	3.851043	3.7682589	1.7850992	3.9161186	3.9611257	2.8025663	1.352886	3.1600676	3.635326	4.2282845	1.300718	3.2577114	2.378291	3.1037715	3.994533	4.0602982	1.589129	3.445691	3.587901	3.76374	3.6807837	3.190788	1.536558	1.458665	3.840365	2.3945531	1.447563	3.2542041	2.257168	4.6259166	3.107579	3.1195375	4.297014	2.9530724	3.242097	1.4803801	3.588191	3.7652465	1.501821	2.0486477	3.0297948	2.6207348
ACOT13	10.4446457	10.0181307	10.22672	10.2188346	10.0711255	9.982796	10.3481138	10.086703	10.2306267	9.7670431	10.1642264	10.3084984	9.6193063	9.70222	9.9544262	9.716534	10.4364603	10.483237	10.5700137	10.428742	9.673604	9.896068	9.9127913	9.786203	9.820362	9.689124	9.691726	9.6722224	10.105043	10.115913	10.202041	9.709811	10.1665054	9.751795	9.8824872	9.878317	9.8564891	9.817059	9.9944723	9.701708	10.5343203	10.203732	10.565002	10.482449	10.3779964	10.361213	10.5676697	10.370066	9.5020394
ACOT4	8.7338762	8.4860629	8.469009	8.5491704	7.9778833	7.635395	7.858352	7.800673	7.5137684	7.4755203	7.4542079	7.2011958	7.2439842	7.323284	7.3846952	7.246202	7.7135402	7.587544	7.5028605	7.110243	8.6173001	8.31067	7.7679912	7.892673	8.381178	8.405401	8.000046	7.9743328	7.811508	7.97258	7.453177	7.725402	7.8064078	7.876437	7.5718321	7.43188	8.0209696	8.167963	8.2283207	8.130865	7.5042284	7.576773	7.6249035	7.339427	6.1089889	6.113769	6.8577694	6.9176346	5.7210279
ACOT6	4.9558681	4.7103886	4.9611521	4.6649524	4.3317082	3.6516	4.7414792	4.634053	4.8185269	4.1342635	4.1678932	3.9103279	5.9945916	6.406052	6.4276331	6.251758	5.7971199	5.395862	5.7922512	5.940799	4.640383	4.403524	4.518969	4.456266	4.178345	4.593115	5.19887	4.4716921	6.048214	5.043824	4.68694	6.040464	4.3960951	4.732726	5.6358674	5.038038	5.352442	5.000666	4.6553251	5.523926	4.5143871	4.068142	5.2252475	5.124549	5.2516052	5.391708	2.8828814	3.0297948	4.6600701
ACOT7	11.0864839	11.0333635	10.9485456	10.9530932	10.6484058	10.635536	10.4708869	10.518023	10.4107969	10.2739778	10.4564984	10.6282462	8.3700223	8.292523	7.9599467	7.840307	8.9520238	9.034473	9.1816598	9.05743	10.9247971	10.944154	10.1318927	10.205218	11.503352	11.461981	10.813579	11.0129785	10.813579	11.090973	10.016908	10.16702	10.869345	10.760059	9.3872361	9.619551	10.8503135	10.590956	10.8748299	10.746665	10.21666	10.330008	8.9264425	9.099358	8.2085228	8.349886	7.5965611	8.2361116	8.058664
ACOT8	7.8331843	7.9970773	7.9036976	7.9497372	7.9129086	7.598247	7.4108252	7.859683	7.8508282	7.9150517	8.0567794	8.0770318	8.3658123	7.745838	7.4449766	8.371257	7.4263584	7.70399	7.7464512	7.502442	7.7001376	7.669984	7.7752225	7.889515	8.686086	8.282457	7.95164	8.0708329	7.962183	8.004861	7.552086	7.931589	8.1060055	7.97077	7.4713423	7.712528	7.9233353	7.857023	7.6284332	8.073766	7.1733286	7.338123	7.465418	7.351829	6.588622	6.987565	6.1632217	6.2016193	6.7636227
ACOT9	7.9050614	7.7690768	7.4092887	7.7627671	6.8249362	7.385738	7.2842506	7.386881	7.6629346	7.55824	7.5253642	7.5282282	7.1075004	7.541044	7.6401955	7.620215	8.057058	7.919993	7.8468486	7.848499	7.7532753	7.900806	7.7128333	7.608152	7.409289	7.485954	7.127098	7.5883386	7.736157	7.905408	8.061602	7.875853	7.2159214	7.177988	7.8892278	7.239032	7.3930054	7.595619	7.5802983	7.369361	7.6467543	7.579103	7.9503296	7.683415	7.224261	7.211886	8.1693762	7.5378712	8.3364351
ACOX1	11.0491779	11.0129785	11.0537962	11.1565392	10.9409561	10.815329	10.937279	11.176558	10.9205182	11.0704327	10.8473806	10.9460551	11.5016363	11.657226	11.5181833	11.731106	10.9708805	11.455359	11.2800009	11.512089	11.0102593	11.219174	11.1980922	11.333875	10.916752	11.16803	11.120611	11.2042042	11.244426	11.311587	11.320672	11.486306	11.4271666	11.316092	11.4211187	11.780961	11.1024777	11.270611	11.1019945	11.228592	11.4522539	11.637076	11.5235506	11.553924	11.2953351	11.274091	11.7311063	11.5532528	11.3154632
ACOX2	7.0453779	7.0807843	7.0651153	7.0658014	6.480423	6.611975	6.9946677	6.946848	7.4769004	7.3781704	7.1833458	7.2842506	7.8199908	8.230911	8.4526839	8.317073	8.1284799	8.230298	8.2637087	8.283437	7.2579839	7.406517	7.3375261	7.414305	7.348622	7.156189	7.027472	7.2821281	7.532911	7.53546	8.142863	7.938424	7.458485	7.408391	8.0619328	8.172686	7.4236781	7.575408	7.4723661	7.575743	7.483406	7.466699	8.3160163	8.36177	7.7358726	7.663958	7.8749897	7.8247974	7.1048192
ACOX3	6.8359965	6.5927438	6.6823881	6.4701162	6.2834145	6.209568	6.3691878	5.96492	7.3442389	7.0506595	7.0756	7.0837075	6.6387625	6.431283	6.6308793	6.671545	6.8020476	6.614898	6.664067	6.454482	6.2142356	5.927002	6.0254803	5.928037	7.312923	7.097479	7.006716	6.9337443	6.511638	6.713028	6.603573	6.633363	5.9270018	6.243656	6.4039891	5.361751	6.6647319	5.906329	6.3366388	6.761894	5.9805036	6.386474	6.334091	6.327574	6.3912237	6.040945	6.2464004	5.776969	4.9044915
ACOXL	4.1275821	4.213976	3.6731042	4.3307625	4.9891627	4.54604	4.7061796	4.816063	4.4714797	5.014396	4.8424907	4.8907773	5.2177534	5.031858	5.2375058	5.037969	3.901726	4.216753	4.3140675	4.263339	3.8195069	4.238236	4.7757612	4.062241	3.387896	4.253826	4.604762	3.2139984	3.347014	3.759175	3.41793	3.357616	4.5033006	4.341487	4.8427227	4.757011	3.8640577	4.173589	4.4823944	4.576385	4.4672967	4.477131	4.4701509	3.667072	3.7335445	2.505155	3.0208453	3.0389799	4.0016158
ACP1	8.0579387	7.8211368	7.6656735	7.9565043	7.6049155	7.455267	7.2590706	7.716188	7.1807827	7.6463691	7.7085036	7.4505533	7.083549	7.15737	7.2659353	6.983268	6.7871112	7.120143	7.2023302	6.750982	7.4787575	7.653052	6.3104805	7.645013	7.52171	7.439824	7.577445	7.6981597	7.914413	7.844542	8.022227	7.665956	7.7001376	7.582051	7.5539797	7.567579	7.7207662	7.518383	7.9214631	7.492112	7.8088779	7.808878	7.5619676	7.70763	7.1632567	6.896353	7.1255593	7.4493174	5.4364991
ACP2	5.3738811	5.2187238	5.4379455	5.2128024	4.3826806	4.431694	4.3695873	4.882429	4.1969641	4.8016013	4.728803	4.8912551	3.6547108	4.479551	4.2033737	4.030952	3.9342015	4.670536	4.4106522	4.57543	5.4544294	5.111612	4.6565583	4.735977	5.810848	5.626539	5.40288	5.135445	5.11799	5.440615	5.032365	5.089601	4.7425378	5.183611	4.6285432	4.23025	4.9103975	5.091875	5.0982139	4.55705	4.1973824	4.712309	3.1883285	4.342322	3.914521	3.74455	2.2521695	3.8047084	3.3308738
ACP5	6.9471086	6.882452	7.042919	6.4610709	6.4583654	6.284168	6.4644159	5.635179	7.8681669	7.3002445	7.7105683	7.1911288	5.8731852	5.203274	5.9259534	5.572038	7.3888077	7.000991	7.3812201	7.283779	7.6291076	7.64823	6.9339111	6.802535	6.478345	6.38665	6.97281	6.9337443	6.972668	6.343715	7.17236	6.841849	7.2517604	7.184377	7.0751191	7.024837	5.5436553	5.43429	6.0604685	5.617817	7.4499298	7.059621	7.9685105	6.953512	7.6431935	7.163019	7.7088152	7.0244379	8.001053
ACP6	4.3842767	4.5725942	4.9934316	4.7645116	5.2311443	5.162762	3.7296113	4.664528	3.5560449	3.3359431	2.8252469	4.368868	4.7251943	4.657677	5.4307381	4.577348	4.656318	4.700193	5.359968	4.400246	4.8216301	5.039192	4.4248621	4.594752	4.591488	4.270198	3.252135	4.6500457	4.318677	5.272635	5.136476	4.951924	4.6950464	4.965837	3.9941147	4.774692	3.5947937	4.701931	4.8312501	4.340108	4.6375112	4.278621	3.270429	4.814764	4.3167747	4.495609	5.1498443	5.0982139	3.2464159
ACPL2	7.9610875	7.9150517	7.7966961	7.8233803	7.8562942	8.03377	7.7840901	8.083177	8.2615385	8.0777538	7.9061307	7.991221	7.8274312	7.961849	7.9852255	7.905408	8.094523	8.238646	8.0340851	7.806133	8.2399059	8.281641	8.0863229	8.091731	7.992004	8.201419	7.963311	7.8669479	8.130512	8.182683	8.050283	7.982135	8.5603626	8.571457	8.2993801	8.414275	8.2105039	8.118168	8.090639	8.227997	7.9717235	8.140594	7.7500023	7.64823	7.6494625	7.768482	7.45604	7.6358997	7.0805312
ACPP	3.3850761	3.903188	3.230408	2.9778107	3.2932577	2.227435	4.0892832	3.016868	2.6978309	3.191962	2.2273106	1.4974859	3.5311878	2.899988	1.8996095	2.746266	3.2697997	2.922907	3.4013455	3.440646	3.0518967	3.322309	2.7029702	3.246416	2.851995	1.849096	2.111934	2.6955631	3.348161	2.210612	3.187218	2.365647	3.2002597	2.265852	2.7025739	3.561173	3.8582402	2.671099	3.6557198	3.770897	2.5889589	3.160747	4.3787062	3.258801	2.1029981	3.23399	1.9647787	4.2983592	3.654611
ACPT	4.5152385	4.7103886	4.6536939	4.9191995	5.0907753	4.6704	4.1283892	4.94742	5.0566787	5.1667167	4.9145784	5.1322915	4.9912991	5.184974	5.2598182	5.228001	5.376038	5.021155	5.5560034	5.285985	4.9413421	4.99052	5.1436741	5.077363	4.003767	4.929906	5.058133	4.6685796	5.442602	4.824517	4.68694	5.116545	5.1886886	5.373417	3.9296289	5.209132	4.514709	6.131738	5.6137183	4.38606	4.3886923	4.513992	3.1652107	4.256176	3.6792997	4.984766	4.816063	3.4295593	5.7210279
ACR	5.4567846	5.1073844	5.3676105	5.4519674	5.280565	4.267942	4.325425	5.449856	5.2551174	4.9816026	4.7299317	4.9183244	5.5098928	5.455122	6.2568053	5.832285	5.0861187	5.178408	5.2614642	5.016511	5.1519723	5.397582	5.3646937	5.162918	5.006939	4.941189	4.605547	5.1392717	5.121254	4.831494	4.77098	5.415508	5.5686722	5.366027	5.3672507	5.150786	5.0673564	5.33093	5.2329978	5.168186	5.1229715	4.709047	4.7009171	5.134319	5.8834713	5.416717	4.9619726	5.1336667	6.2305393
ACRBP	5.7788053	5.9998103	6.1405935	5.7583417	6.1664693	5.704658	6.218031	6.086147	5.8862473	5.4382472	5.1805639	5.6509159	6.0097471	5.709202	5.581585	5.935238	6.5938845	6.549928	6.664067	6.420611	5.7521537	5.498361	6.0254803	5.754034	5.207924	5.829784	5.562577	5.2425315	5.951179	5.63068	6.19161	5.978442	5.5411542	5.772572	5.9735132	5.581185	5.5666959	5.553491	5.564237	5.466344	5.8360113	5.561721	5.7695721	6.10064	6.0079503	6.262061	6.2935358	5.9322275	5.9535109
ACRC	7.4504457	7.5109207	7.4710088	7.3992992	8.1211998	7.730959	7.7640549	7.940019	8.1220954	8.1711639	7.9878053	7.9904152	8.4626588	8.737152	8.2309112	8.137589	8.4763965	8.221412	8.3659757	8.419432	7.9612445	7.996005	8.335873	8.447998	7.640039	8.100525	8.397303	8.2850531	8.609741	8.192911	8.75298	8.649693	7.7498428	7.447588	7.5398477	8.080863	8.0691725	8.172079	7.9960051	8.044926	8.8406058	8.758883	8.8199197	8.711581	9.616264	9.300983	9.1051439	9.2221883	9.2927579
ACRV1	4.4478595	4.2315837	4.4312523	4.2309224	4.6623985	4.639674	4.961553	4.664528	3.4754761	3.7460593	4.2832276	3.8594045	3.1484471	4.120668	3.7811148	3.716293	2.9556964	2.851877	4.1043742	2.726469	3.1827199	4.444077	1.8624673	4.435333	3.790589	4.230165	3.2987	4.4003566	3.259762	4.616144	3.555654	3.042319	3.9310221	4.008925	3.056766	4.172871	4.6534208	4.185476	4.3245184	4.881077	3.9476544	3.937685	3.4895522	3.004543	3.0376307	3.800497	4.2551389	4.1958775	2.289152
ACSBG1	6.123478	5.3754674	6.5191716	5.9165519	6.8042258	6.72524	7.0366672	7.2744	6.325114	5.5360381	4.6516379	6.0804164	7.1355599	6.049455	7.8199908	7.13741	7.5467301	6.765879	6.8787039	6.001483	6.3727173	6.206759	6.2613065	6.812742	6.391089	6.18442	5.767165	6.986672	6.586422	6.680672	6.084196	6.163497	6.9118902	6.743048	7.9493233	7.197871	5.9732954	5.648399	6.0656613	5.745509	6.7134729	6.892739	6.8978634	7.023069	7.5362835	6.159832	6.5598492	7.4398242	6.9065558
ACSBG2	2.8580067	2.8208444	1.7944269	3.2237768	1.676779	2.773825	4.6950464	2.717481	3.6262229	3.7141528	3.8244027	3.4235238	4.6927991	4.19814	3.7811148	4.257157	4.4401089	3.625084	4.6211154	4.324622	3.4107417	3.248108	4.1091794	3.692713	3.204709	3.982868	3.76374	2.7454091	3.799196	3.487766	3.976296	3.899256	3.8807449	3.001771	3.7866757	3.356746	3.7578989	3.021707	3.9746435	4.166459	2.683645	3.06705	3.6999177	3.756094	4.5825808	3.14502	2.0486477	3.4871937	2.6207348
ACSF2	6.6230643	6.7035058	6.8084597	6.6718769	6.6989187	6.52034	6.8410121	6.942045	6.652544	6.7489859	6.6165154	6.6902692	7.7255801	7.581222	8.2799884	8.294332	7.8102163	8.263149	8.4763965	7.859169	6.6381252	6.529863	6.8826416	6.783641	6.198851	6.304404	6.717474	6.6603788	7.002722	7.386757	7.523068	7.829376	6.3493147	6.58345	7.2981402	7.266553	7.3423306	6.70977	7.2149367	7.567041	6.3589786	6.661007	7.0771609	7.409547	7.099636	7.174473	7.3064201	6.7526926	7.1801655
ACSF3	6.9254536	6.9536589	7.0163391	7.1390474	7.230091	7.189309	7.1130291	6.828127	6.6945009	6.7067695	6.7768509	6.441885	6.6441201	6.572409	7.124289	6.455809	6.924756	6.784582	6.8632038	6.58047	7.2743997	6.857947	6.6772786	6.660577	7.57236	7.225888	7.133633	6.898496	7.460079	7.573253	7.073329	7.207589	6.8472068	6.796623	6.4294506	6.540682	6.4697756	6.72759	6.7739929	6.55385	7.0838659	6.750982	6.9465464	6.65723	6.9764092	7.250742	7.0309589	7.2485941	7.6364504
ACSL1	7.9066634	7.9156851	8.0141103	7.8143867	7.8432949	7.725758	7.6603536	7.721123	7.7028715	7.462921	7.8359379	7.9625315	8.0674591	8.099956	8.3056923	8.086616	8.1973247	8.164874	8.0886752	8.341823	8.5640131	8.477286	8.2846747	8.27251	7.738365	7.536284	7.430866	7.5586549	8.404362	8.331176	8.450464	8.388776	7.9426102	8.014837	7.7954853	7.635395	7.5097103	7.366847	7.42092	7.321853	7.6898068	7.687171	7.6891094	7.685086	8.7434997	9.093398	8.4080828	8.7414468	8.7825775
ACSL3	11.065081	11.0978993	10.9104038	10.9377402	10.6217687	10.707259	10.7888496	10.872209	11.1479853	11.2411287	10.9734898	11.1893071	9.9254253	10.433981	10.4439647	10.398763	10.6696614	10.896215	10.5150254	10.74927	10.6832805	10.914345	10.2318651	10.466092	10.966027	11.086028	10.557243	10.8322105	10.842263	11.052917	10.589458	10.456834	10.724385	10.831736	10.1661824	10.221437	10.8243748	11.015729	10.9874342	11.102478	10.8149056	10.976977	10.565002	10.586581	9.8901101	9.901974	10.1612357	10.3168612	9.081243
ACSL4	8.0277597	8.263539	8.2677395	8.0851924	7.6133626	7.687955	7.899059	7.844716	7.9327713	7.9129086	8.1433044	8.2298852	7.2307719	6.771691	6.6942518	6.476289	7.6154903	7.645751	7.9714225	7.658008	7.9212781	8.069521	8.2789758	7.828407	8.049026	7.960128	8.139685	8.3936667	8.115738	8.363897	8.103037	7.6827	8.0768657	7.948963	7.9984789	8.014837	8.2043104	8.034571	8.1577799	8.147273	8.0796422	8.248891	7.4511348	7.584851	8.1800132	7.694998	7.8562942	7.0051094	7.6062658
ACSL5	9.2936794	9.2513797	9.300243	9.3824866	9.1716442	9.073065	9.1467765	9.199016	9.2006747	9.2939054	8.8284424	8.8072138	10.6970028	10.970355	11.1664611	10.878542	11.1595427	11.052917	10.8822782	11.113953	9.5783609	9.804957	10.0262678	9.964998	8.292523	8.657024	8.903785	8.6177182	10.046546	9.823624	10.394993	10.310537	9.194924	9.397288	10.1162164	10.11558	9.5974234	9.572486	9.3417909	9.544237	9.7225749	9.794361	10.3560444	10.191202	10.7346176	10.688785	10.7157195	10.6680984	11.7555395
ACSL6	9.3138611	9.2047382	9.296414	9.3354734	9.6063472	9.606347	9.4159587	9.437304	9.3676792	9.3335456	9.235023	9.2973766	10.0030558	9.893564	10.3837609	10.104771	9.3193929	9.390957	9.6259154	9.504978	8.9894231	9.032949	9.4779235	9.373531	9.615398	9.613564	9.819766	9.8948904	9.379074	9.481057	9.444632	9.476418	9.4070976	9.405074	9.6219869	9.729182	9.6088702	9.710132	9.4804381	9.448708	9.7444937	9.687237	9.6563342	9.691413	9.3837446	9.204738	9.093885	9.1683488	8.5881165
ACSM1	3.7752131	3.4675844	3.6171234	3.3346287	3.3233447	3.837566	3.8720727	2.878219	3.0256625	2.9755134	3.6785059	2.8643938	3.2523026	3.738624	3.4675844	3.483227	2.3235113	3.559711	3.5267488	2.970593	4.1157791	3.76839	3.0975381	3.877474	2.727303	3.050651	3.517403	2.5478544	3.608608	3.566697	3.196294	3.455763	3.2468042	3.060693	3.1952878	2.818011	3.2885688	3.071799	2.8522393	3.086008	3.0924821	3.59856	3.3610615	2.936957	3.7912884	3.867204	4.1648759	3.6018846	3.9555818
ACSM2A	2.7608945	1.6891706	4.0023445	3.3634492	3.5997152	3.217804	3.7296113	2.475479	2.6567096	3.1580829	2.7417139	2.6093574	1.4725155	1.352886	2.3263686	2.963477	3.3430328	3.582002	2.844222	2.630824	1.5823381	1.487964	2.5656085	2.913497	3.843363	1.065493	3.022989	2.5133088	1.6664	2.688082	3.120878	2.906021	1.5378175	2.19187	2.8560567	2.591262	1.3151911	3.30761	3.8617238	1.595058	3.509286	3.06705	2.787938	4.128389	2.2166698	2.734794	2.8828814	5.3505043	0.6397932
ACSM2B	3.8098814	3.7580403	4.1311368	3.9418473	3.2085972	3.411046	1.0776569	3.658228	3.5560449	3.3359431	2.0494786	4.0079868	3.2910162	4.120668	1.5977992	4.502553	2.7226554	3.625084	3.7923479	2.630824	3.7600744	3.926418	3.8710672	4.171876	1.602381	4.036271	4.011775	1.793455	2.553087	4.268951	3.474774	3.87214	3.8267722	4.271899	4.3238941	4.089681	2.681411	4.098654	4.5925263	3.254714	5.1024428	2.751168	3.270429	3.983148	4.5225355	2.268765	4.6878665	3.6725853	5.6362113
ACSM3	3.5945879	2.0062089	1.6140708	1.9756153	3.0997539	2.906519	2.9590337	3.90217	4.4152246	2.3385299	2.6587662	3.7501191	1.1690823	6.344802	6.0432414	4.163497	2.0708864	3.869358	2.9562358	3.810709	3.2571716	3.248108	4.1091794	1.589129	4.003767	1.577619	3.489552	1.9940486	3.748614	3.614324	3.474774	3.235629	2.8047114	3.692004	2.3949391	3.231116	2.2071327	3.021707	3.1195375	2.156223	1.1160574	3.06705	1.3114456	1.454178	2.6669159	2.884709	2.6340171	1.2855556	0.6397932
ACSM4	4.2420518	0.9038511	2.041684	0.6834771	3.9107598	2.773825	2.3514901	1.481699	2.5642924	2.8258526	3.8244027	1.139971	3.2910162	2.022367	3.0240512	1.166747	1.7025439	2.458927	2.4745885	1.33679	2.1963308	2.168968	0.9514605	2.623313	1.602381	3.294154	3.252135	1.7428001	3.403651	1.536558	2.0979	1.67838	3.7098261	1.924018	3.9941147	2.134493	3.1300671	2.671099	0.9038511	2.156223	3.7827642	3.242097	3.270429	1.454178	2.5400843	3.800497	1.5537491	3.6725853	2.9385575
ACSM5	5.8161561	5.9564503	6.1116979	5.9787887	5.908356	5.647489	5.9700481	6.123478	4.9811354	5.0464003	4.753967	5.1587986	6.0804164	6.159832	6.3599547	6.46907	6.6590933	6.817008	6.7988855	6.566412	5.4433859	5.454429	4.7083488	5.225801	4.695934	5.018675	4.662399	5.2261022	5.4668	5.74393	6.159832	6.119458	5.7449369	5.811578	6.221764	6.282081	5.8340725	6.075713	6.1727141	6.120316	6.0833231	6.072596	6.6685727	6.5333	6.0372495	5.502483	6.0945932	5.5790617	6.3370967
ACSS1	9.5584705	9.4779235	9.4256265	9.4915902	10.009768	10.159526	9.87285	9.867718	9.7203964	9.773213	9.5065766	9.348958	10.5588391	11.039454	11.0695224	10.701407	10.3965952	10.50199	10.6306465	10.6874	8.9611623	8.826248	9.3458959	9.317972	9.80015	9.883576	10.241038	10.2089701	10.067172	10.174692	10.426687	10.453445	9.6362854	9.598193	10.3794491	10.395865	9.5344094	9.580964	9.6634992	9.561149	10.1309821	10.265665	10.8510576	10.788056	10.114591	10.359049	10.0953674	10.4861088	10.4301882
ACSS2	8.1656014	8.1231328	8.0043399	8.3473669	8.4181399	8.592987	8.2477766	8.227997	7.3442389	7.3646416	7.5557364	7.9314082	7.9935132	8.050452	7.9896631	7.78595	7.6154903	7.595209	7.9265719	7.897158	8.6599481	8.360951	8.1920857	8.546149	7.841635	7.984377	7.936002	7.9469489	8.163463	8.604278	7.956028	8.174009	8.051289	7.900806	7.2769783	7.706813	7.6401955	7.59372	7.6050474	7.594122	7.8423049	8.121521	7.5900381	7.590038	8.1598937	8.532881	8.5159045	8.3462375	8.3583794
ACSS3	6.4995967	6.0601613	6.2793537	6.0524952	6.3907358	6.41771	6.7236572	6.399371	7.0293097	6.4154419	6.3058688	6.8239573	8.0739107	7.902902	8.4249394	8.360578	7.6154903	7.768482	7.6800334	7.887201	6.4048468	6.683291	6.8998026	6.838666	6.507913	6.716264	7.115812	6.9457499	7.251605	6.536264	6.966518	7.474969	6.5144905	6.837147	7.2769783	7.032137	6.072783	6.183748	6.110082	6.497144	7.2429013	7.327789	8.0835298	7.72929	7.706228	8.247033	7.5236017	8.277653	7.1801655
ACTA1	7.3576501	7.54229	7.3209116	7.4291475	6.8358344	7.024004	6.6543897	6.809627	6.5453212	6.9786639	6.7439494	6.6298724	6.5034347	6.669293	5.7835049	5.94725	6.9219274	6.872136	6.6009333	6.806961	7.4564076	7.498586	7.2649159	7.407072	7.336135	7.532441	6.977717	7.0082993	6.855142	6.939758	6.424486	6.782085	6.5575033	6.784915	5.8244412	6.347637	7.5024417	7.413974	7.183973	7.31779	6.2670428	6.667719	5.7259303	5.885805	5.3082484	5.843886	5.829444	5.8631974	4.5563977
ACTA2	8.6988261	8.6386012	9.0046241	9.0867007	7.5552094	7.371196	7.8069808	8.108474	7.4067926	7.6723105	7.4040779	7.3362316	6.3778848	6.148145	7.8941067	7.689274	7.5561151	7.79571	7.5944053	7.436793	8.8181621	8.72125	7.0423492	7.35765	7.472529	7.248441	8.357239	8.2837349	8.344226	8.542847	9.920269	9.983735	7.0151374	6.954428	6.5943486	6.753787	7.5877122	7.322152	7.4756868	7.441142	7.8537199	7.928192	9.6821288	9.912078	6.905559	6.760024	7.2460524	6.7853777	7.8489862
ACTB	12.8449291	12.726151	12.8374186	12.9729294	13.1787915	13.175373	13.2453455	13.066646	12.9729294	12.7233099	12.8449291	12.8268671	12.6390456	12.829501	12.743952	12.344504	13.172016	13.114546	12.9958253	12.935438	12.7775861	12.777586	12.5069379	12.481636	12.738785	12.597704	13.155564	12.9300938	12.925253	13.414851	13.004608	13.025232	12.9762555	13.016616	12.6346635	12.637022	13.0336976	13.102051	13.0576958	12.86089	13.2180444	13.234903	13.0486046	13.022073	12.9539301	12.889191	13.1525542	12.8791294	12.6476945
ACTBL2	8.7268513	8.6244063	8.5704291	8.9433486	8.7278376	8.735363	8.4941286	8.434653	8.2668047	8.1327362	8.0548561	8.4806332	8.1853636	8.007214	7.9352598	7.989663	8.3289603	8.625572	8.7276338	8.48266	7.9668567	8.040837	8.0492363	7.940444	7.94196	7.962357	7.946248	8.1518599	7.971423	8.538554	8.525738	8.420955	8.2273814	8.332554	8.3033711	8.493223	8.1804474	8.231058	8.2723385	8.224078	8.1135027	8.295135	7.9685105	8.340945	8.7057591	8.571957	8.1646628	8.2524502	7.963575
ACTC1	4.0014854	1.5914105	2.742306	4.3991382	3.7617085	1.427746	0.8858195	3.658228	2.7598311	1.4719887	1.9706594	2.6642279	1.369962	1.352886	2.630134	1.166747	3.8509299	2.006652	2.844222	1.33679	4.6873264	3.553509	1.5604999	3.360138	3.597481	2.381305	2.829596	0.9564289	2.949113	2.867233	3.621785	1.67838	4.5141189	4.408097	3.7866757	4.042828	2.2071327	2.164176	1.4728028	1.849446	4.8680898	3.67754	1.6865602	4.28936	2.7992736	2.603542	2.6340171	3.7598854	4.4025816
ACTG1	13.1373447	12.9931361	12.905429	12.9813723	12.4333426	12.442227	12.5612861	12.492898	12.7184116	12.4311258	12.4352111	12.7066095	11.817552	12.248663	12.071683	11.927703	12.6258168	12.708835	12.5207271	12.659394	12.743952	12.802784	11.9771949	12.054201	12.972929	12.823908	12.482677	12.6887792	12.533556	12.777586	12.485978	12.399	12.8816346	12.800095	12.4880744	12.490462	12.6773747	12.527256	12.4880744	12.513988	12.1764083	12.383779	12.3947469	12.215354	11.5251891	11.906051	11.3822421	11.4165563	11.5827931
ACTG2	4.4629766	4.3539505	4.3337365	5.123207	4.7347299	4.617506	3.1170282	3.564778	4.056775	4.7731456	4.2244836	4.2963793	3.7802337	3.73949	3.7233053	3.155964	4.3800551	2.904578	3.9127216	3.541967	4.6559135	4.699209	4.7875974	4.464344	3.484833	3.179941	4.063124	3.1087677	5.197417	4.633594	5.579657	6.253098	3.3563445	2.50487	2.7132246	3.567872	2.9852774	3.9551	3.500121	3.835286	4.0523057	3.713315	5.0867452	5.852242	3.3295336	3.041459	4.8521585	3.1693289	4.3076572
ACTL6A	7.2381113	7.2850546	7.1929005	7.4270673	7.364977	7.411853	7.4415923	7.686517	7.3110629	7.6275661	7.6559925	7.2665531	7.6649426	8.073587	8.0594959	7.954845	8.0593336	8.067733	7.8713198	8.239074	7.4040779	7.459224	7.2992689	7.594122	6.934423	7.118108	7.353506	6.9337443	7.624119	7.536481	7.874642	8.043834	7.2035406	7.158587	7.578363	7.382294	6.9607974	7.124887	6.9832683	7.069304	7.4291475	7.500279	7.9889449	8.109239	7.9198243	8.339926	8.1970139	8.7209175	8.5214976
ACTL6B	7.7657329	8.3579928	8.1704701	7.8027046	7.7504348	7.631367	7.5824766	7.605925	8.2327546	9.0566309	8.5577727	8.4901935	9.9566708	8.747477	9.0888805	10.497305	7.3720846	7.092981	7.4679977	6.970998	8.3382	8.283586	8.2029984	8.446659	7.915402	8.991321	8.498393	7.9006496	7.535566	7.745711	7.219652	7.920914	8.2721673	8.494253	8.8767285	8.669638	8.7548267	7.868685	7.968818	9.007072	7.6496343	7.361737	7.8452964	8.102141	7.2164547	7.782639	7.3845323	6.6327304	8.9798652
ACTL7A	3.4597756	3.7580403	2.742306	3.3634492	0.8906358	2.516214	1.8476609	3.054432	2.0473552	3.7141528	3.738808	2.779507	4.0022783	3.933071	3.0240512	3.678403	3.4382523	3.908434	4.2321078	3.431208	2.3506546	2.627369	2.0120599	3.468963	3.277269	3.804939	3.197895	3.6807837	2.949113	4.022434	2.917496	3.953518	1.3272518	2.19187	2.7449624	3.904046	4.2897535	3.021707	2.6841412	3.974196	2.8140318	3.476037	1.9267462	2.815736	3.7652465	4.423626	1.5537491	3.3468653	1.9394429
ACTL7B	2.9442491	2.0062089	2.326538	0.9038511	4.6123914	3.411046	2.5076073	4.233807	3.7682589	3.3915188	2.5824897	3.0991856	2.8025663	4.657677	4.9354747	2.808299	1.7025439	2.223983	1.9077946	2.378291	3.9397817	2.972577	3.2149352	3.566841	2.705897	4.43749	4.122524	2.3505574	1.6664	1.536558	2.668937	1.67838	2.0344275	3.451603	3.5389826	3.769481	1.849881	5.000666	4.0848251	2.46022	0.5569938	2.226968	2.0637522	1.454178	2.5400843	1.501821	3.3392846	1.4451451	2.289152
ACTL8	5.9580295	5.2836333	5.9592121	4.3828663	5.9066975	4.261914	5.8093148	4.882429	5.9866808	4.4773928	5.6231401	4.390901	5.8939162	4.285648	5.6542397	4.862159	5.859196	4.367358	5.659256	4.285408	5.7007236	4.875537	5.8673815	4.589626	6.378289	5.041543	6.666704	4.6585331	5.727838	4.608302	5.621727	3.936768	6.3324952	4.795697	5.6188176	4.50128	6.7387667	4.65237	6.104893	5.460592	6.3428505	4.245338	6.4718779	4.656674	6.0899487	4.521693	6.4152711	4.0976556	5.2296752
ACTL9	3.4597756	2.2221895	3.7049123	3.2924415	3.2085972	3.411046	3.5288452	3.054432	2.3267074	1.7354781	2.9098644	2.9987409	3.510594	3.752506	3.2636346	2.566014	3.7012195	3.820154	1.5822687	2.089054	2.5724648	2.052186	3.5820022	3.612174	6.708841	4.517851	4.293448	6.3705732	2.949113	3.739676	3.120878	1.67838	3.7736156	1.447563	3.056766	4.662595	2.7454091	2.863198	1.6352309	3.445831	1.4525198	2.401792	1.5748799	3.314279	1.666612	2.884709	3.1184181	0.9428608	3.5615129
ACTN1	9.7864716	9.6869518	9.7949852	9.9103746	9.8571274	10.086148	9.8756316	9.796134	10.1162164	10.0864256	9.8813097	9.9618451	9.9612246	9.78019	9.2104625	9.569895	9.7273202	9.580507	9.3202574	9.419458	9.8358847	9.988687	10.1303667	10.190543	9.970506	10.279597	10.632123	10.4953548	9.981674	10.252881	10.142057	10.475671	9.9095502	9.907959	9.7206656	9.93885	10.1504834	10.239096	10.2637083	10.245108	10.0030558	10.298759	10.0953674	10.088238	9.8001499	9.891662	9.8004707	9.7920419	9.4041839
ACTN2	7.6764106	8.3634286	8.1225533	7.7594937	8.2154932	8.030248	8.2617348	8.235354	8.6103634	9.402905	9.0732264	8.973414	9.8170588	8.005019	7.2124951	10.448364	7.6463691	7.341627	7.1612124	7.332338	8.7689562	8.878866	8.5875597	8.840606	8.656659	8.688821	8.241791	8.529431	8.42517	8.187706	7.697162	8.087027	8.3567618	8.500994	7.9441548	8.047236	8.5942278	8.247402	8.2501509	8.607217	7.8423049	8.221147	7.0771609	7.503386	7.2909136	7.939875	7.6060813	7.3767944	6.2704963
ACTN3	5.7306047	5.5871184	5.5296324	5.3346041	4.7147828	4.601704	5.3827975	4.988482	5.19923	5.039556	5.2458948	5.141394	5.1019833	2.125769	3.3860399	2.247156	5.1843255	4.189377	5.1229715	3.753944	5.1902998	5.076963	5.1197656	4.884166	6.212827	5.965921	5.840266	5.6430868	5.309883	5.483648	5.345247	4.797979	4.9420789	4.602938	4.7769165	2.940674	5.6510782	5.242188	5.6486849	5.374327	4.7596125	4.868837	5.1258975	3.940601	4.4529976	4.356824	4.0057246	3.8122053	5.1453634
ACTN4	8.5548303	8.7422701	8.7505206	8.7522488	8.7353632	9.031019	8.768775	8.694194	8.8422397	8.9462204	8.6795589	8.8017813	8.7857498	8.32118	8.1814579	8.456794	8.7548267	8.33857	8.5191978	8.622994	8.9243643	8.590868	8.8894648	8.778204	9.20774	8.975952	9.058968	8.8606871	9.082636	9.683882	9.104468	9.385292	8.5872026	8.641209	8.6675934	8.692995	9.1085398	8.87747	9.0844363	9.043304	8.7681516	8.748269	8.3988086	8.442418	9.0213981	8.461604	9.2189703	8.2524502	9.17283
ACTR10	7.0965582	7.0126793	6.9905506	7.2952269	6.6388801	6.639901	7.0423492	6.952615	6.855033	6.757285	6.8927386	6.8036609	6.2646504	6.595596	5.4604587	6.290986	6.6893904	6.580181	6.4278517	6.555085	6.6520911	6.854383	6.4317184	6.707863	6.608034	6.842211	6.36435	6.6522315	7.027304	6.449185	6.597269	6.991227	6.9607974	6.954428	6.3715058	6.571116	7.3662755	7.360061	7.0998334	7.242076	6.7786452	6.855873	6.6235584	6.585628	5.9622791	6.450916	5.5814661	5.776969	6.0192464
ACTR1A	10.5798907	10.6927333	10.6393204	10.5885622	10.5316148	10.583204	10.3935203	10.380958	10.1340931	10.1827743	10.3466159	10.3560444	10.0998957	9.941815	9.9941807	9.917289	9.9956959	9.869483	10.0181307	10.116519	10.4854906	10.3071	10.2834933	10.187771	10.625672	10.479323	10.585216	10.4816313	10.421224	10.872209	10.131299	10.344545	10.3053927	10.376273	9.8079254	9.868283	10.5103904	10.290638	10.4652167	10.281653	10.2477498	10.309505	9.8664562	9.705583	10.0152856	10.083331	9.9240881	9.8756316	9.6604035
ACTR1B	9.9578852	9.8382887	9.717991	9.842489	9.3021312	9.316196	9.2623383	9.345669	9.1264347	9.1821437	9.2763087	9.2127523	8.8656659	8.913901	8.7119945	8.625447	8.7548267	8.748033	8.7424988	8.923915	9.857598	9.529833	9.3948036	9.313861	10.102608	10.005646	9.607532	9.3379263	9.480438	9.59055	9.043796	9.073226	9.2330967	9.281794	8.4988568	8.675666	9.5601922	9.546819	9.6821288	9.519119	9.0219941	9.024751	8.7503245	8.492123	8.8083372	8.702056	8.2651146	8.2583599	8.6151332
ACTR2	10.502403	10.4382169	10.4756708	10.5766352	10.7986759	10.873016	10.7944695	10.58984	10.9530932	10.8073097	10.9340577	11.1150136	10.5832038	10.731205	10.4187096	10.233823	10.1837633	10.528571	10.2795971	10.586906	10.3286299	10.726058	10.8068718	10.780205	10.833917	10.900562	11.173536	11.2508383	10.663884	10.880835	10.778478	10.717311	11.2667008	11.273454	10.8135787	10.809079	11.188204	11.431998	10.8885314	11.004418	11.4672779	11.504025	10.8268092	10.779344	10.7488148	10.519663	9.6934098	11.2584004	10.3176061
ACTR3	10.4622554	10.3010906	10.3368901	10.2823752	10.1426141	10.165859	10.2575443	10.132169	9.8382887	9.908505	10.2683042	10.0773969	9.2769665	9.53485	9.5553694	9.26444	9.4926284	9.673332	9.4357116	9.573661	10.181759	10.266405	9.7885163	9.953553	10.132761	10.146438	10.025965	9.9747785	10.27153	10.039011	9.905738	9.874407	9.7902409	9.748989	9.1062891	9.121363	10.0708542	10.249703	10.122326	10.073867	10.0092167	9.894206	9.7835516	9.686666	9.0384289	9.171005	9.431849	9.4830157	9.2852439
ACTR3B	8.6372655	8.5660412	8.5772377	8.8019932	8.6756665	8.628984	8.6489291	8.456031	8.8866817	8.8425795	8.7842262	8.7020558	8.1483407	7.904484	7.8300968	7.791156	8.335002	8.429553	8.290249	7.933994	8.4918981	8.470369	8.3877708	8.397663	9.238779	9.235023	9.256448	9.1818579	8.971869	8.896343	8.835784	8.868612	8.7760762	8.820184	8.559064	8.544182	8.9204173	8.818361	8.9237269	8.932439	8.6419807	8.670223	8.4040034	8.46935	8.3094886	8.061933	8.5842541	7.8012045	8.2910151
ACTR3BP2	4.4179675	4.4229877	4.0023445	4.1240929	3.7617085	4.32868	4.2738776	1.481699	2.6567096	4.8078979	4.2527297	3.1810138	2.9824183	4.52733	3.5981373	3.93239	3.1596405	3.820154	3.6255854	3.961991	3.1827199	3.595554	1.8624673	3.915672	2.623006	3.324854	1.305379	3.4376267	3.403651	4.268951	3.120878	4.205895	2.9875008	3.971746	4.5566954	3.861166	3.9811496	3.440678	1.4728028	2.944101	4.6980113	3.67754	4.0691533	4.911115	3.8540412	3.605024	3.747259	4.1356434	1.6325686
ACTR3BP5	10.2417143	12.3649092	11.9292112	10.9321185	11.4067363	10.961328	10.5258962	11.953943	11.0280683	12.5634747	12.0735608	11.5146003	12.905429	12.278842	12.5272562	13.516034	9.8990325	10.334669	10.0780105	10.393174	11.1805827	11.190284	11.0547694	11.85407	10.850314	11.967863	11.486306	11.7393609	11.706977	10.387836	9.785662	12.414651	10.7116387	10.5658	10.5395647	11.6101	11.3228568	10.590222	10.2298128	11.62211	10.7354992	10.524065	10.2335101	11.189307	8.6776864	10.109954	7.5965611	8.8875189	10.5619697
ACTR3C	4.8588643	4.8851907	4.356703	4.5668118	4.1254077	4.081037	3.9246007	4.158604	4.472695	5.214856	4.842138	4.7687353	4.5732114	4.971739	4.428096	4.532931	3.2150268	4.845071	4.1380658	4.20713	3.6944419	4.297872	4.850118	4.601803	3.779374	4.741941	3.983525	3.7330434	4.550359	5.002618	4.513866	4.578864	4.7404741	4.079857	3.9826022	4.143516	4.5334055	4.112592	4.2625785	4.635786	4.5590643	4.599629	4.624149	4.657677	4.0869812	3.86574	2.4546923	4.2187071	3.7555893
ACTR5	5.7525702	5.4574953	5.4703024	5.6399812	5.9173395	5.548844	5.4135491	5.423181	5.4973446	5.0113731	5.1341429	5.2236543	4.8596655	5.078841	4.387988	4.107373	6.0487908	5.295821	5.6225584	5.36241	5.7211946	5.675294	5.1969166	4.811679	6.059572	5.289406	4.847778	5.5949448	5.625139	5.763064	5.860594	5.623369	5.9861585	5.704233	5.1926683	6.022151	4.9288954	5.338209	5.6137183	5.501789	5.6652655	5.508229	5.6116065	5.587953	5.4510775	5.166717	5.2947174	6.0638781	5.352994
ACTR6	9.5222152	9.25854	9.2923035	9.3586153	9.581803	9.705583	9.9665275	9.765277	9.4128198	9.5434485	9.885147	9.5191192	8.5745276	9.771522	8.8487282	8.576075	9.1814617	9.172118	8.8024011	9.353207	8.9815505	9.27236	8.5430519	8.980247	9.280517	9.127785	8.806788	8.8335822	9.380749	9.236787	8.83699	8.707068	8.8447538	9.046333	8.3426753	8.447422	9.0221857	9.555105	9.0026643	9.234336	9.6827732	9.487583	9.3067163	9.174895	7.9809826	8.421134	9.1264347	9.4554519	6.9370027
ACTR8	6.9391749	6.8241639	6.8035395	6.5974193	6.6061031	6.41771	6.7786452	6.568211	6.84511	6.6416748	6.7176358	6.8018036	6.0097471	6.642465	6.5634896	6.176282	6.2767228	6.431594	6.9493635	6.420611	6.6477778	6.562533	6.3540626	6.175377	7.174577	6.902554	6.591028	6.5054793	6.367768	6.580835	6.474857	6.346329	6.5351707	6.346934	6.4983513	6.255935	6.4892475	6.979822	6.9145521	6.527718	6.3224334	6.534694	6.6917158	6.52034	6.1089889	6.175377	6.1975244	6.4856919	5.8802419
ACTRT1	1.1668201	2.6483481	2.6495683	0.6834771	1.676779	2.193444	3.3040493	1.481699	3.7682589	3.1580829	3.0463256	3.1810138	3.2910162	1.352886	2.3263686	2.247156	1.3386256	2.578362	3.7037262	3.355652	2.5724648	2.803051	3.8710672	3.192601	3.662428	3.075384	2.4177	2.6016142	1.6664	1.536558	4.088055	2.652328	1.0896464	2.051776	2.8560567	1.257338	3.0203986	2.442312	3.3909087	2.983273	2.683645	2.649908	3.8947586	1.454178	0.8867859	1.501821	2.3653211	2.4435222	1.3064864
ACTRT2	4.1663765	4.1139304	4.5977587	3.7674485	4.9349173	3.6516	4.8370742	3.517403	5.084727	3.5072091	4.3752263	4.1520353	4.8893416	4.326843	5.4949808	4.215722	3.7831542	3.778472	5.359968	3.630579	4.4751027	2.421286	4.6871292	3.053859	4.397429	3.026908	3.584495	2.6673277	4.318677	3.487766	4.421334	3.567667	5.0920514	3.790589	5.3933821	4.476291	4.5979334	4.044117	4.4656748	2.014684	5.6415953	4.217465	5.674694	4.201193	5.6496893	2.884709	6.2464004	4.3705545	6.8253629
ACVR1	6.5761031	6.5808351	6.7121067	6.5349643	5.3807386	5.821829	5.8282607	6.200044	6.1914645	6.0771736	5.7144039	6.0649722	6.46613	6.746542	7.0720655	6.546999	6.6100954	7.580029	7.2442774	6.734802	6.8284212	6.795459	7.0668838	6.464159	6.289926	5.940557	6.175003	5.9314848	6.46465	6.571368	6.463065	6.263825	5.7348738	5.890648	6.242881	5.615039	6.1572132	6.646745	6.4372745	6.290604	5.5166545	5.736489	6.0777998	6.415613	5.2341351	5.443962	6.0942137	5.7035755	6.6015
ACVR1B	5.0683154	5.1897623	5.2989314	4.7645116	5.300826	4.734288	4.8850864	5.123344	4.7449579	5.260083	5.396036	5.0118351	3.5832612	3.014655	4.3247996	4.257157	3.8509299	4.979847	5.4918178	4.686627	5.6530113	5.343854	5.062138	5.077363	6.407144	5.110735	5.058133	5.526939	5.107384	5.193406	4.561029	4.615436	4.6191283	4.982801	3.9296289	4.722883	5.5304877	5.027548	4.9814561	5.308534	4.8680898	4.784225	3.4895522	3.004543	2.7992736	4.558799	2.6340171	3.5887804	2.6207348
ACVR1C	6.9362265	6.8575919	6.4074593	6.4518851	7.0380874	7.012165	6.2896549	6.203796	6.5379675	6.5839254	5.6031751	5.4090727	5.971538	5.997147	5.5004117	5.203725	6.3398927	6.494344	6.1533459	6.359597	6.8663307	7.13703	7.2316046	7.353795	6.649597	7.199744	6.840511	7.0735743	6.936533	7.183735	6.971131	6.880284	7.4298143	7.454508	6.71288	6.802156	7.0453779	7.347931	6.9575911	7.00536	7.3547109	7.275359	6.1221776	6.648561	6.3880983	6.121038	6.6489097	6.5811776	5.7861745
ACVR2A	6.5586973	6.562393	6.3585849	6.7742862	6.7971798	6.855142	6.8648637	6.640307	6.3599547	6.6946165	6.7064686	6.7936186	5.5360381	5.695486	5.2968869	5.598377	5.7261757	6.056763	5.359968	6.106739	6.1314666	6.330321	6.3339473	5.841313	6.724335	6.826905	7.26698	7.1262096	6.41771	6.431471	6.261871	6.160707	6.4211135	6.533987	5.8673815	5.837374	7.0260329	6.800819	6.5705535	6.67883	6.6794403	6.579642	5.9043445	6.011772	6.4118482	5.99041	6.5030448	6.3240834	3.838522
ACVR2B	7.8749897	8.0434623	7.8623943	8.074787	7.7185611	7.787991	7.6871711	8.114319	7.196019	7.5941222	7.1067475	7.6339967	7.40515	8.912	7.480605	7.627075	7.2570594	7.395642	7.304304	7.444977	7.3264023	7.631197	7.4401893	7.67824	7.468834	7.508464	7.504347	7.8784281	7.58811	7.734297	7.470848	7.572223	7.6352251	7.670179	7.4829113	7.855248	7.6498061	7.787853	7.287572	7.859005	8.1384356	8.207127	7.8521721	7.997418	7.6527221	8.084962	7.885698	8.4639662	8.0355782
ACVRL1	8.39044	8.2041383	8.3879672	8.395793	7.5831092	7.575743	7.719984	7.616691	7.4067926	7.23507	7.0309589	7.3191609	7.9190402	8.079813	8.4980026	8.323206	8.4854602	8.625572	8.7175379	8.379688	7.9668567	7.817294	8.2533633	8.075539	7.010177	7.441592	7.468834	7.2309273	7.800204	8.164064	8.737527	8.515701	7.2266833	7.255777	7.6683083	8.061933	7.6869888	7.955704	7.7383652	7.518901	7.7749393	7.393858	8.3509845	8.380365	9.1475958	9.190072	9.1221355	9.3779259	10.0020113
ACY1	8.0099783	7.8347784	7.9670238	8.2261954	8.2509947	8.075354	7.9019973	8.01607	7.8308711	7.9271604	7.6924282	7.8246559	8.5111864	8.219343	8.7817002	8.957397	8.1836051	8.378423	8.2656155	8.271367	7.7618621	7.673328	7.9484135	8.073587	7.82826	7.880455	7.892344	8.1015945	7.922214	8.410755	8.430465	8.562398	7.6807312	7.773786	8.4086451	8.470633	7.6665562	7.687955	7.8815815	7.827814	7.6841501	7.621655	8.2568161	8.316496	7.9378503	7.747525	7.6277373	7.7020237	7.8489862
ACY3	5.3006606	5.1402913	5.2360693	5.6399812	4.397031	4.32868	4.7848808	4.772186	4.7809734	4.4255149	3.3623828	3.8011729	4.4035242	4.608166	4.3247996	4.163497	4.1014449	4.189377	2.844222	4.686627	5.5456665	5.20947	5.7541989	5.242188	3.951388	3.493173	3.400327	4.9101884	4.318677	5.479106	5.498515	5.883751	5.559444	5.704233	5.2270058	5.581185	3.7578989	4.769642	4.6553251	4.09583	3.9476544	2.871765	2.663745	4.233716	3.2640871	3.702562	3.5614597	4.3705545	2.4506331
ACYP1	10.4953548	10.4993166	10.48126	10.484631	10.3777007	10.3609	10.6709163	10.531189	10.4382169	10.8503135	10.8966662	10.4353643	9.2212648	9.368615	9.2408961	9.374429	10.750199	10.48204	10.4935702	10.46407	10.1165195	10.113887	10.0123661	10.08491	10.571919	10.699507	10.368994	10.1064713	10.812133	10.722029	10.582289	10.580781	10.0726424	9.845445	9.3903618	9.566577	10.1165195	10.259881	10.3279853	10.157562	10.5141175	10.594257	10.2129481	10.000137	9.9881702	9.581498	10.0206908	9.9063604	9.3347651
ACYP2	10.3987629	10.5881071	10.7747753	10.4382169	10.4876081	10.432422	10.4274362	10.536353	10.3841041	10.3834335	10.5719187	10.4756708	10.0634601	10.331115	10.6178118	10.399989	10.6306465	10.816086	10.9494378	10.78212	10.612314	10.632552	10.5293246	10.350238	10.606388	10.698263	10.35821	10.324262	10.940463	10.891304	10.628246	10.59386	10.449306	10.356451	10.4402629	10.440683	10.4402629	10.505211	10.5923755	10.52795	10.4644172	10.641895	10.6007827	10.473721	10.3878358	10.27097	10.2291079	10.2119803	9.9527397
ADA	8.5924764	8.5079089	8.7373392	8.9046834	9.0275218	8.924625	9.1266859	8.991899	8.3813352	8.2519119	8.5407833	8.6562264	8.8043276	9.072449	9.6675674	9.446048	9.4603746	9.349353	9.6763201	9.688841	8.880214	8.859475	9.4865806	9.365552	8.416757	8.482285	8.599794	8.5587005	8.95718	8.862292	9.219378	9.229341	9.1077426	9.077802	9.3026577	9.492381	8.2085228	8.226982	8.3311764	8.498393	9.8595369	9.609876	10.0953674	10.23568	10.0944133	10.107924	10.347425	10.1381359	9.5527953
ADAD1	4.5152385	5.5627555	5.1387586	4.0218195	6.1850433	5.56413	4.7848808	6.210536	8.1945357	10.751928	10.0933225	8.4876931	11.7738378	8.059081	8.0690238	12.273851	4.9334285	4.873934	3.7923479	5.772422	8.7430177	8.299162	8.1920857	9.202583	4.848623	5.592896	5.342919	5.4394383	4.862425	4.253068	3.918393	5.376285	6.1083726	7.483245	7.4900038	7.229433	7.0051094	5.671107	5.914251	7.375066	5.9630106	5.521283	4.2997963	6.327574	3.5937024	5.941638	4.4793862	3.2839422	4.4025816
ADAD2	8.2659927	8.3830265	8.6289842	8.5954649	9.0491021	9.028795	8.7993007	8.766921	7.8308711	7.612168	8.3048005	8.5061305	7.9453292	8.208313	8.481469	8.251533	7.4177672	7.563688	8.0361477	7.916168	8.199104	8.208313	9.5729541	9.23333	8.190276	8.288541	8.968681	9.035146	7.739672	7.627908	8.368794	8.336831	8.1630716	8.213264	8.7736762	8.747755	8.7182965	8.781187	9.109892	9.185937	9.3991614	9.100471	9.0271051	8.764629	7.9945605	7.836727	7.7323404	7.6093697	8.5438916
ADAL	7.1098029	6.9723537	7.0745522	7.0554093	6.9102382	6.823751	7.240425	6.961089	7.0959381	7.4841171	7.5629326	7.1352643	6.9215937	6.976104	6.6460461	6.771691	7.1694915	6.611346	6.9314943	7.209069	7.1804146	6.89301	6.6836679	6.836453	7.294155	7.515141	7.41579	6.9518483	7.361737	7.306723	6.931494	7.00454	6.9243726	6.959369	6.7711385	6.346491	7.179913	6.942213	6.9008595	7.13741	6.9750328	6.80727	6.8217843	6.612928	5.8906478	6.120316	5.5466816	5.8525	6.4100576
ADAM1	7.8931199	7.6684418	7.7272644	7.7559407	7.364977	7.450054	7.816546	7.806824	7.3501026	7.5062579	7.5875437	7.314901	6.8475402	7.37817	7.1606877	6.609403	7.10388	7.151644	6.4864604	6.719683	7.8683373	7.812518	7.0893363	7.479602	7.7699	7.228318	6.944704	7.2376803	7.642707	7.521413	7.185544	7.309074	7.4030846	7.216954	6.4522149	6.72074	7.4721622	7.701052	7.3978144	7.471176	7.7015772	7.565776	7.5900381	7.232746	6.7978579	6.864864	6.7342512	7.1275414	6.7900107
ADAM10	6.1380939	6.195591	6.1142725	6.5743593	6.3789331	6.445272	6.5040356	6.48166	6.3786319	6.3602757	6.4641589	6.5243125	6.6113456	6.924078	6.7738725	6.548273	6.0268485	6.695208	6.569034	6.932647	6.2771004	6.392809	6.1371236	6.803782	6.372717	6.719242	6.994174	7.0560835	6.906293	6.498597	6.796906	7.106431	6.6899911	6.873907	6.6698497	6.849628	6.480423	6.556848	6.5396613	6.311888	6.8098708	7.039188	6.4372745	6.731717	6.9944101	7.37961	6.8819657	6.8408285	7.3272159
ADAM11	8.1671872	8.0095384	8.1292948	8.3658123	8.4295529	8.264102	8.2659927	8.227175	7.9874052	7.5433122	7.9372758	8.1185187	7.9755584	8.965463	9.1230431	7.358619	7.0923596	6.601312	7.3146423	7.174577	8.0985762	7.5747	8.0155342	7.706363	8.335692	7.862537	7.889515	7.8344164	7.883463	8.133436	7.42092	7.377364	8.1956552	7.697909	7.5262382	7.369101	8.1651382	7.845682	7.8982554	7.785236	8.133108	7.613937	7.3961058	7.170534	7.9223795	7.922777	7.8413054	7.510711	7.4726918
ADAM12	3.5473343	3.5889591	4.2220574	4.1111948	4.2457168	3.704036	4.3660499	4.037632	3.6747744	3.7913819	3.795808	3.5831484	3.7477703	4.782821	4.3353158	4.136168	4.0178068	4.43152	3.8994036	3.992766	4.6195682	4.298359	4.189512	4.352544	4.104847	3.011221	3.794966	3.9302823	3.453689	3.505759	4.010226	3.318916	4.5245069	4.638374	4.2805674	4.307171	5.000666	3.791751	4.4866451	5.008955	3.7209488	3.719681	4.1152125	4.108431	4.2352226	4.509559	4.1442926	4.347973	5.6577145
ADAM15	8.9491195	8.8913553	9.3720823	9.2123349	8.9164609	8.776076	9.4101919	9.415115	9.2968353	9.0559619	9.0857773	9.0748105	8.900502	8.5404	9.2815906	9.031974	8.1810536	9.214049	8.9121854	8.486907	9.2564475	9.056452	9.5030701	9.190553	9.100674	8.946581	9.340194	8.7830732	9.433377	9.41282	9.717172	9.546819	9.3948036	9.457355	9.7961343	9.838289	9.5946325	9.469905	9.4423675	9.468996	9.4031288	9.368615	9.6811843	9.617249	8.8709976	8.392701	8.366488	8.4576926	9.5267556
ADAM17	7.100323	6.7579647	6.7472519	6.9589042	7.0636027	7.345795	7.0263273	7.105416	7.4602495	7.3862115	7.1949814	7.0506595	7.0998334	7.29995	6.7531916	7.038243	7.0035186	7.214689	6.8476856	6.901484	6.610867	6.56629	6.6892608	6.590311	6.902966	6.791501	7.115812	6.9572888	7.146009	7.235518	7.406517	7.397637	6.9293181	6.609727	6.7192418	6.817527	7.0573477	7.016006	6.8468314	6.96688	7.1795845	7.022683	6.817191	7.164512	6.7663149	6.850468	6.9705054	6.2759337	7.4552665
ADAM18	3.2756768	2.5920434	3.528724	2.9180492	2.4053256	1.809197	2.7553731	2.382236	0.9142071	2.6097154	2.6841412	1.8632894	1.2098202	2.913802	2.1704808	1.499594	1.2705303	2.521895	1.8735462	1.68692	2.4085765	2.261654	1.4645453	1.589129	1.602381	1.378676	2.318285	0.9027639	1.6664	1.536558	1.458665	2.402899	2.4699111	3.356428	3.1441777	1.575985	1.3985854	1.482008	1.7764212	2.958377	2.7808144	2.580188	1.8158201	2.284904	3.6240706	1.501821	4.1933809	3.3697879	3.6517546
ADAM19	5.512993	5.925797	5.9827282	4.8940207	5.383285	5.568978	4.974573	5.58811	5.0664496	5.5520208	4.9984587	5.7632221	5.6569755	5.263304	4.4371641	5.4641	3.2162018	4.4873	4.0182669	5.701619	4.3396167	5.93709	5.3707394	5.568672	4.960914	5.660843	4.868977	5.7502639	5.668974	5.827467	5.371367	5.874491	5.07511	5.642937	4.6416638	6.147805	5.1977304	5.957225	4.9399367	5.010814	6.2086325	6.301487	5.5077362	5.915842	4.8593208	5.972297	6.8932877	5.8718553	5.0857776
ADAM2	3.8098814	1.5914105	1.6140708	3.7674485	3.7617085	1.427746	3.4299648	2.03694	1.9329708	3.4345615	2.5824897	2.4125699	1.9614188	1.352886	2.3263686	1.615169	1.5887659	2.663234	3.7923479	3.024677	0.9296627	1.487964	3.3049345	1.589129	1.602381	1.761103	1.305379	3.1466313	1.6664	1.536558	3.294931	1.67838	3.1603869	3.451603	3.7866757	3.480992	3.5040196	2.863198	3.1195375	2.014684	3.6079976	3.242097	3.0357329	2.92105	3.4871937	4.423626	3.8299324	3.7844334	1.4190296
ADAM20	5.9094482	5.5871184	5.896966	5.9719468	6.787286	6.790011	6.6408875	6.226619	6.3350121	6.2516653	6.1398817	6.1514821	7.0501899	6.803539	7.2233997	6.775599	6.1916101	6.407645	5.6825788	6.091507	5.259317	5.393052	6.1296252	6.073422	5.868305	5.583627	6.770439	6.940821	5.951179	6.103216	6.54041	6.171319	6.5290196	6.346934	6.5482727	6.956244	6.5365138	6.719683	6.2138469	6.497144	7.2632426	7.19049	6.9782482	6.945074	6.9558301	7.28544	7.397464	7.465418	7.094335
ADAM21	2.7993764	3.9225675	3.6211472	3.5978728	3.285087	4.100604	1.9090754	3.742783	4.1896966	3.0801166	4.2184216	4.2890764	3.5279739	3.874653	1.6453045	3.256489	3.5917282	3.337539	3.853687	2.90035	4.3204642	4.179936	3.3377494	3.814165	4.146731	3.847624	4.440109	3.4095753	3.302742	4.372975	3.803749	3.738808	3.1989622	2.941431	1.7649729	3.524818	3.5365586	4.332773	4.0029388	3.592334	2.2289435	3.594664	4.327607	3.418328	2.7188372	4.170581	1.6777752	2.9722175	3.6712052
ADAM22	7.0870103	7.5704483	7.466699	7.4011987	7.6830373	7.7699	7.2034265	7.422963	7.5391065	7.6143613	7.2376803	7.3318369	6.5593768	6.243656	5.3990509	6.309215	6.4507271	6.847373	6.4146375	6.497932	7.22322	7.643965	7.3146423	7.498586	7.900145	8.154928	8.111277	8.2730293	7.727558	7.721882	7.223579	7.449031	7.5935873	7.933994	6.987732	7.162623	7.5059166	7.542626	7.3329377	7.408534	7.936188	7.999472	6.7876104	6.815767	6.6997364	7.123693	7.170534	6.87161	5.6362113
ADAM23	7.6510591	7.3781704	7.2374159	7.3602163	7.6392009	7.751281	7.2222532	7.161811	7.4871505	7.5288261	7.4960428	7.22322	6.7600244	6.30782	5.7868873	5.735296	7.0248374	6.697587	7.0030433	6.544011	7.6049155	7.259303	7.1387253	7.366276	8.03093	8.241237	8.16833	7.8730691	7.386633	7.064031	7.015653	6.950903	7.5555284	7.242901	6.715731	6.595076	7.2982862	7.060316	7.2672608	7.165297	7.4820245	7.314642	6.0794567	6.493765	6.9794479	6.615473	6.3287108	6.4269315	6.4983513
ADAM28	5.4818005	5.1402913	5.4819206	5.4337175	5.6714332	5.29303	5.1317523	4.826092	3.7682589	4.8801812	4.6868407	3.5640164	4.4388487	4.845208	6.0432414	5.185298	5.7705019	5.841774	4.7523089	4.811059	5.1746265	5.427979	5.7541989	5.484095	4.447372	3.437496	4.33543	4.696503	5.205612	5.193406	6.100961	5.654039	4.969616	4.755811	4.8745318	5.384481	4.8350223	5.133182	4.8566214	4.607803	3.9476544	3.549603	3.6999177	4.858775	5.7681757	4.677469	5.1498443	5.3654299	3.838522
ADAM29	3.674933	3.3507075	3.3804222	2.0429491	3.1320509	4.067746	3.4896707	3.735947	3.8059085	2.8727721	2.497888	3.3034832	3.4868093	3.436843	2.8142625	2.698303	4.1874546	3.249901	2.1285903	3.592678	4.2174647	3.078535	3.1473348	3.506755	3.877474	4.604923	4.513377	2.6449933	3.822527	2.816624	4.005593	2.84115	3.7940226	3.104249	3.6797929	3.136533	4.272197	3.343033	2.5558861	3.635326	3.0946665	2.500919	3.7591068	3.504279	3.431625	3.726594	2.4493778	2.6488537	3.3681946
ADAM30	3.4597756	2.0062089	1.6140708	1.1027365	2.4842509	3.217804	3.4299648	2.610568	3.4754761	1.0695771	1.4727711	1.5320456	3.5832612	2.022367	3.1600676	2.650425	3.1596405	1.300718	4.0432653	2.838848	2.9460326	1.487964	3.5820022	1.589129	3.042319	2.705671	3.489552	2.7454091	3.403651	1.536558	3.555654	2.455565	1.9255456	1.447563	3.7866757	1.711439	1.1336429	2.671099	3.298048	0.767907	4.7596125	1.563854	2.663745	1.454178	2.0572747	1.501821	4.0963413	0.9428608	3.5615129
ADAM32	5.2618695	4.7327265	4.8536155	4.9290206	5.3176276	4.966791	4.9750989	5.359187	4.6989464	4.9189417	5.1897623	4.8170472	5.4746825	5.053338	5.8170999	5.5326	4.9019147	4.714978	4.9124655	3.799795	5.1302189	4.816405	3.9477578	5.194177	5.177605	5.049331	4.955153	5.0822101	5.15733	4.817919	5.120188	4.74111	5.0302136	4.633071	5.5954117	4.70745	5.6426357	5.295821	5.0840583	4.954598	5.9577791	5.390581	5.7250566	5.967382	5.1428709	5.211873	5.1095476	4.9335194	3.9394298
ADAM33	5.8364817	5.4079183	5.4063201	5.4000373	5.0630267	5.060703	5.2193145	4.915025	5.1309636	5.3542416	5.3610459	4.812949	5.135445	5.015076	4.9002411	5.205957	4.6934714	4.718691	5.0622953	5.257444	5.212385	4.885735	5.286456	4.961973	5.564781	5.196762	5.11594	5.3293354	5.136476	5.008596	5.505545	5.344414	5.4727282	5.324713	5.6116065	5.818404	5.2962605	4.99052	5.4016665	5.081227	4.683141	5.36761	4.9454964	5.329335	5.9378539	5.974458	5.6853453	6.3392863	4.4830212
ADAM3A	2.6689369	1.778046	1.4690245	1.5870844	0.8906358	2.654152	2.6676826	2.95611	4.4152246	3.4678355	3.9617976	3.287329	2.9824183	1.352886	1.5024548	2.885948	3.1596405	2.363932	2.4745885	3.961991	3.1037715	2.888136	3.8710672	2.981652	3.204709	3.363109	4.172431	2.9044176	1.6664	2.514928	2.412958	2.726764	3.3001088	1.447563	4.6706676	3.093412	4.514709	3.021707	2.9258559	4.504104	2.0440161	2.973753	1.9267462	2.815736	2.5400843	1.501821	2.1913996	1.0898922	3.9801725
ADAM5P	2.3135034	2.378291	2.6241185	3.193685	2.5885245	2.753353	1.8991312	2.07097	1.2692559	3.1819552	1.7118181	2.0809346	2.0086566	3.511269	2.4397533	2.148754	4.1577625	2.074276	1.8667735	3.998939	1.935024	3.436417	3.4717779	2.22219	2.251094	3.249269	3.330645	2.1900846	2.949113	3.272823	2.585466	1.67838	2.9407648	2.250211	3.3284564	3.524818	1.9195413	2.01794	3.6589201	1.772491	2.1543187	2.30985	2.8745286	3.363109	3.1907877	2.505155	3.2775578	2.3597733	3.4488484
ADAM6	2.7608945	3.3272594	1.5330227	2.5394327	1.3021213	2.906519	2.023875	3.658228	0.9142071	2.0375655	0.6291226	0.8929832	0.7422179	1.352886	3.3860399	3.100843	0.7692448	2.103821	1.5822687	1.844435	2.9460326	1.487964	0.9514605	3.649657	2.432011	1.065493	1.305379	2.1503575	1.6664	1.536558	1.458665	1.67838	2.1386642	4.156657	3.8624461	3.231116	0.5525747	1.482008	3.298048	0.767907	2.8140318	1.563854	0.9144662	1.454178	3.4871937	1.501821	3.747259	4.2511553	3.2464159
ADAM7	4.4179675	4.5403258	4.5480824	4.1631931	0.8906358	4.408097	4.2738776	4.002881	3.8915632	3.5072091	4.2527297	4.1927374	4.5307213	3.104843	2.4665448	4.257157	4.4401089	3.985263	3.1680276	4.474058	4.169325	3.788231	2.2956271	3.792888	4.003767	4.823656	4.555295	4.3664132	3.113874	4.022434	2.917496	3.87214	4.1243593	4.861752	4.1371002	3.231116	4.2553704	4.857379	4.2806879	5.030096	0.9202215	3.982207	3.0357329	3.701955	3.4871937	4.058833	2.8828814	3.3468653	1.9394429
ADAM8	7.897034	7.6639578	7.9689777	8.0838214	7.9625315	7.963777	8.2975116	8.060086	8.223607	7.9852255	7.9420914	7.8468486	8.3096454	8.446359	8.0160701	8.106768	9.6023335	9.384809	8.9371585	8.959168	7.8081475	7.565776	8.2453043	8.032363	8.320696	8.209123	8.498393	8.3237748	8.230091	7.865543	8.650573	8.584628	7.5893831	7.915402	8.3300688	8.390609	7.8256307	7.919993	8.050283	7.992372	8.231779	8.269125	8.8689582	8.786535	8.9470199	8.981303	8.9350619	8.4107547	8.8952413
ADAM9	5.2152155	4.8375455	4.8851907	4.34675	3.5024848	3.918994	4.2738776	3.724137	4.4570749	4.5587508	4.6468368	4.8509785	4.3318017	5.658215	5.581585	3.866969	4.9750989	5.035597	5.0785448	5.32246	4.3023556	4.893351	5.2995266	4.330363	5.159261	5.056032	4.969445	4.7118238	4.952065	4.592526	4.231221	4.600292	4.1243593	4.982801	4.9605298	4.476291	3.7578989	5.351591	5.3358386	4.525386	2.9530724	3.61613	4.5321405	4.689792	3.7652465	4.784225	3.747259	3.4871937	3.2464159
ADAMDEC1	2.6689369	2.554077	3.5763722	1.1027365	3.2085972	3.306922	2.023875	2.717481	2.9697954	2.8258526	1.8526789	3.4906477	1.6482835	1.352886	3.5981373	2.03314	3.0557448	2.006652	1.4172906	4.104905	1.499979	3.788231	3.2149352	3.246416	3.277269	1.065493	1.305379	3.4376267	2.553087	3.188595	1.458665	3.173707	4.3572323	3.001771	2.3949391	4.042828	3.3203626	3.613068	3.1195375	3.73156	3.7827642	2.401792	1.9267462	3.177754	2.7992736	2.884709	3.5614597	0.7980635	3.2464159
ADAMTS1	5.9218445	6.2550366	6.3543937	6.3424029	6.354711	6.495841	6.0432414	6.145952	5.9226386	5.999061	6.268074	6.3543937	6.4853591	6.333273	6.959369	6.75937	6.2729462	6.560889	6.7321296	6.336639	6.7790436	6.597269	6.4586748	6.631738	5.65842	5.741328	6.353381	6.2134419	6.356806	6.308732	7.360596	6.989537	6.0279971	6.293235	5.7768398	5.489787	5.5017887	5.842537	5.6249869	5.248459	7.4000146	7.230772	7.980491	7.979718	8.9199484	9.221966	8.5707103	8.5279196	9.5210596
ADAMTS10	9.7237117	9.9351439	9.8049574	9.8239234	10.2390957	10.351279	10.1001767	10.216325	10.2602065	10.0750162	9.8315972	10.2080104	11.1586224	10.78212	10.9996355	11.144912	10.7220288	10.647612	10.5606965	10.612314	10.6865062	10.561067	11.0403922	10.823538	9.517282	9.563312	9.902919	9.8013958	9.710132	10.016242	9.990485	10.386983	10.0664653	10.203404	10.5920426	10.684116	9.8667212	9.608005	9.8162083	9.950024	9.8928229	9.995411	10.256185	10.38663	10.6346733	10.645906	10.8303879	10.6607428	11.0676786
ADAMTS12	3.8098814	3.508103	3.8698603	4.3774266	2.3653211	2.906519	2.8181157	1.481699	3.6262229	1.8647348	3.5433158	1.5320456	2.9824183	1.352886	3.1600676	3.100843	2.3716429	1.300718	1.5822687	3.124662	2.9460326	2.168968	3.5820022	1.589129	2.970534	1.761103	2.233509	4.1521598	1.6664	3.34431	2.412958	1.67838	2.2642468	1.447563	4.0748823	2.134493	4.1199691	2.164176	3.1195375	3.31438	3.1808217	1.563854	1.1862912	3.246273	2.2166698	2.884709	4.618555	5.0365229	4.9044915
ADAMTS13	5.8337748	6.4024411	6.6183435	6.7354685	6.5063444	6.825824	6.4228753	6.619719	6.6601811	6.4554178	6.7491958	6.6159682	6.5552729	6.686209	6.3229623	6.121038	6.585753	6.964135	7.1346285	6.248713	6.3473709	6.449598	6.8781842	6.657606	6.639165	6.223329	6.828421	6.5636435	6.322038	6.723159	6.399371	6.787111	6.4863265	6.715731	6.7684451	6.419742	6.4244859	6.9432	6.7874607	6.585199	6.598642	6.459011	7.0613513	6.605136	6.6438283	6.702623	6.51671	6.2623349	6.6549386
ADAMTS14	6.9471086	7.0201431	7.2964341	7.3332844	8.0472357	7.894854	7.9154023	7.899491	6.3496169	5.6604016	7.1694915	7.5342812	6.2168742	6.073607	6.0035383	5.965449	7.3147716	7.165462	8.0153845	7.959431	6.2006159	5.766797	6.4403816	5.897995	5.333689	4.358362	4.252908	5.6864549	5.254725	5.607119	5.136476	4.959481	6.9073135	6.533987	6.3110854	6.629406	4.1199691	5.027548	5.1569048	4.866035	6.5888074	6.311085	6.5694829	6.020628	7.2462019	7.372842	7.5236017	7.6555856	6.2704963
ADAMTS15	3.5945879	3.508103	3.7049123	0.6834771	2.984293	3.488986	1.4880624	2.841787	2.5642924	4.0934809	3.5433158	1.78566	2.8025663	1.352886	2.005502	1.537818	1.0623037	2.006652	3.2577114	1.844435	1.499979	3.994533	2.2956271	2.296599	3.597481	3.261813	1.750888	3.2822495	2.860174	3.739676	3.474774	3.639611	3.1603869	3.692004	2.0991071	1.257338	4.6259166	3.021707	3.6119052	4.662595	2.8140318	3.549603	1.6865602	1.454178	3.8540412	3.14502	4.2551389	3.8387076	4.7898117
ADAMTS16	3.4597756	2.9766869	3.4321446	2.1853967	2.3653211	1.427746	4.6438851	3.78831	2.0473552	2.3385299	1.5302741	3.3843009	1.9614188	1.352886	1.7365963	1.920778	3.5296636	1.770563	0.5736419	3.491484	3.8538742	3.715787	2.2956271	2.623313	3.726722	2.436735	2.829596	4.2227272	2.860174	4.135199	3.294931	3.042319	2.9875008	2.051776	3.2542041	2.029389	2.3994362	3.30761	3.457995	3.254714	3.1808217	3.242097	2.531152	2.60967	3.6792997	3.382834	1.3896067	5.2398498	1.9394429
ADAMTS17	5.189207	5.1333326	5.6584195	4.245836	5.8496552	5.390719	5.2999096	5.176543	4.8591491	4.8418952	4.7275148	4.5559829	5.9339294	5.867381	6.1475167	5.894823	4.6907189	5.181116	4.7854127	5.526523	5.2231807	5.315127	5.3277562	5.631397	5.273981	4.991728	5.046812	5.7111787	5.236643	5.233364	4.317048	4.982648	5.6748716	5.264802	5.5611695	6.093912	4.7169755	5.064417	5.3022679	5.094247	5.7427712	5.280565	5.170897	5.710527	4.9503456	5.369941	5.7411418	5.8496552	5.4994286
ADAMTS18	5.0683154	4.6511908	5.3263218	5.3231333	1.918533	1.427746	4.062526	4.056178	4.7809734	5.0624114	6.0605818	5.9784419	5.5360381	6.185873	6.0857655	6.012445	3.7012195	4.471692	2.7220421	3.630579	4.6873264	4.707884	4.3257807	4.726559	5.745509	5.816634	6.184891	5.7998922	5.186167	4.570619	5.063783	5.376285	6.8212925	6.393592	5.7410499	5.941246	3.1781254	3.56146	3.2133908	4.021664	5.4296383	5.675294	5.3991941	5.779942	5.984052	6.561259	6.900587	6.4298822	5.7210279
ADAMTS19	6.9471086	6.4306833	6.3114176	6.7207399	6.3234999	6.063536	6.2506028	6.008483	5.6811843	5.9906387	6.6165154	6.1992824	5.8479728	5.875494	5.2598182	5.025643	4.8500035	5.054419	4.9397518	5.772422	6.5699586	6.283779	5.6073742	6.054881	6.198851	6.131738	5.901316	5.855132	5.664132	5.868023	5.063783	4.929169	6.5687458	6.03888	4.5566954	4.982648	6.2145529	6.242442	6.0604685	6.046932	6.7078632	6.32855	4.9084398	5.379233	6.0567632	6.285732	6.3853386	6.87161	5.6362113
ADAMTS2	3.8530749	3.4379787	1.5629259	3.8320332	1.4112779	4.105824	4.0372937	1.481699	3.0184868	3.1826031	3.2220654	2.0435855	2.1566993	2.550642	2.4220375	3.177985	2.1226655	2.601614	3.326032	2.756008	2.6362032	3.1694	2.3861562	2.479898	2.868092	3.595709	2.936105	4.2428113	2.371897	3.996393	3.699594	3.515366	2.4602205	3.251969	1.7226629	3.447333	3.3923235	3.220245	3.6643676	3.3735	3.026549	3.629332	2.6961244	2.525151	2.3578333	2.037519	3.9863994	2.4540016	3.0530129
ADAMTS20	1.7332725	1.9207778	2.126598	2.1000888	3.0466978	1.427746	1.8936857	2.382236	1.7520636	3.5585572	2.6898675	1.7230936	1.5669581	1.352886	1.3203357	1.886004	2.8155954	2.851877	2.9896353	3.829695	2.8195274	2.032743	1.5604999	1.589129	1.602381	2.269884	1.673005	1.0777353	1.6664	2.574532	1.926033	2.374855	3.2577622	1.844229	2.5600167	2.825006	1.5075537	2.810287	2.7797668	1.771506	1.2899867	1.563854	3.1365327	3.868749	1.7975597	2.10457	2.4536503	1.3871768	2.7109551
ADAMTS3	6.0895019	5.8125879	6.3114176	6.4214773	4.7600505	4.822473	5.1317523	5.080075	5.9983008	4.5240118	3.8244027	6.2426106	4.9912991	5.041786	4.842138	3.866969	4.9334285	5.208351	3.7923479	3.753944	6.1314666	6.264282	5.8406695	5.982728	6.850834	6.432867	5.777867	6.265756	5.970536	6.464533	6.421114	6.143749	6.4006397	6.264826	5.1926683	5.080854	6.2765839	6.581178	6.949477	6.887365	5.2529533	5.675294	6.334091	5.49781	3.7652465	5.285985	3.747259	3.4547357	4.6600701
ADAMTS4	7.405867	7.3711959	7.314901	7.6030107	8.0902162	7.672653	7.7616823	7.438926	6.3659209	6.2172996	6.7020556	6.8668822	6.6972154	6.708346	7.3595234	6.338271	7.1248871	6.985344	6.8120467	7.578806	6.9750328	6.994981	7.0845223	6.225795	6.925775	5.731788	6.088101	6.1159259	6.505065	5.817466	6.039356	5.854938	7.5169658	7.118921	7.0913456	6.483823	5.5353837	5.929429	5.8530176	5.000666	6.853297	5.858278	6.8096267	5.908356	8.3244932	7.279747	7.2349304	7.4245534	8.4396122
ADAMTS5	5.952799	5.5301799	5.5756643	5.7030747	5.4953619	5.251044	5.6533103	5.537229	5.19923	5.4195259	4.9520651	5.2777572	3.9554408	5.494179	4.7368926	4.087747	3.7831542	4.416347	4.1687954	4.190884	5.1746265	5.19157	4.9058765	4.862292	5.413072	5.894402	4.745877	5.2425315	5.146041	5.400761	4.968477	4.863867	5.5185305	5.425828	5.1205669	5.665973	5.7935066	5.906329	5.8163276	5.710837	5.5840255	5.675294	4.5321405	4.689792	4.174555	5.166717	3.6536557	3.8953117	1.6325686
ADAMTS6	2.9674709	3.1878217	2.8808564	2.9316527	2.0896787	2.979892	3.0314691	2.640357	3.5806161	3.4747131	3.3415505	4.1770569	4.3093069	3.950283	3.0571159	4.078963	3.458933	4.27008	4.1529538	3.716293	3.8808285	3.400671	4.1380658	4.061665	2.481419	2.871765	3.359929	2.790712	2.356713	4.161895	3.346495	3.597748	1.8459919	2.944699	2.7733669	3.025094	2.7636276	4.11296	4.2129026	2.510986	2.8420879	3.604596	2.0991071	2.281386	1.5810262	3.456041	1.8719435	2.8792666	2.4029642
ADAMTS7	7.4882414	7.1758077	7.3286186	6.9053949	8.0841402	7.466699	7.4098814	7.31746	7.31779	7.1297711	7.2007004	7.1825944	7.6498061	7.576095	7.7318217	7.853071	7.7509936	7.777103	7.6610717	6.483823	6.7055552	6.851292	7.8959832	6.155438	6.751572	6.694732	7.208659	7.1596727	7.223919	7.248995	7.698958	7.362062	6.9853439	7.515141	7.5433122	7.244953	7.3646416	7.321507	7.6907778	7.182594	7.6388575	7.070145	7.4679977	6.766421	8.4265926	7.359523	8.0425884	7.0765783	8.3287829
ADAMTS8	9.2176659	9.3757003	9.5683462	9.5363212	9.6523557	9.696029	9.5862182	9.659096	9.6343286	9.5312579	9.3120802	9.4396023	9.5614258	9.674143	9.25854	9.020501	9.2090246	9.191442	8.6855429	8.649693	8.9599307	9.106467	8.9073689	8.962488	9.942342	9.973005	9.937423	9.8813097	9.737627	9.768185	9.906863	10.037207	9.3527716	9.39066	9.1878145	9.421477	9.9630329	9.90636	10.0368616	10.189219	9.3211588	9.335473	9.6880298	9.875083	8.9759519	8.907939	9.0666024	9.0853153	8.8325395
ADAMTS9	7.2152212	7.2434236	6.885665	6.7686304	6.4444586	6.701774	6.5943486	6.390467	7.2573499	7.6494625	7.2529593	6.7660441	9.8842456	9.553612	9.70727	9.846685	8.2861924	7.965825	7.8713198	8.051692	7.8630667	7.723258	7.6490138	7.598674	6.974575	6.584952	6.285732	6.562287	7.686517	7.86325	8.529986	8.531368	6.3390983	6.502414	6.1924883	6.552741	6.9424873	6.897863	6.6566123	6.535722	7.6037798	7.76636	8.4230668	8.288123	9.5918167	9.383973	9.6817126	9.9168445	10.0956438
ADAMTS9-AS1	3.318916	3.0543254	2.5495575	3.8136432	3.9877354	3.488986	3.816272	1.481699	2.5642924	3.5837259	2.5824897	1.78566	6.9905506	1.352886	0.5968437	3.552386	2.4824377	2.851877	1.3273571	1.844435	2.066455	2.168968	3.0185699	1.589129	1.602381	2.705671	2.970663	2.9699167	1.6664	2.867233	2.0979	3.173707	2.2642468	2.369419	2.3949391	2.591262	2.8047993	3.021707	2.5816144	1.849446	1.3448743	3.83928	2.208605	3.701955	2.7992736	1.501821	2.6340171	4.1356434	1.0709566
ADAMTS9-AS2	5.7400345	5.5723395	5.4171301	5.5484692	4.4482082	6.109968	6.0466081	5.524614	5.8151732	5.5402321	5.339294	5.6675419	6.3574024	5.83583	6.129408	6.476289	5.9668785	5.80739	5.1680517	5.36241	5.9199429	5.760144	5.5843493	6.065448	5.050483	5.563432	4.847778	5.7211946	5.500283	5.782075	5.632665	5.694213	5.4821604	5.859469	5.5750892	5.746474	5.0558796	5.300928	5.297483	5.872554	5.5840255	5.372768	5.1258975	5.520146	5.1639346	6.303845	5.5814661	5.4266904	5.0365229
ADAMTSL1	4.1060375	3.4741995	3.5328892	3.1920432	3.3309899	3.960529	3.7104748	4.39113	3.3888488	4.1441313	4.1624279	4.0432653	3.3888488	3.274874	3.4463427	3.976724	2.8096722	4.142302	3.3854963	3.683371	3.5856253	3.662592	3.6457411	3.895783	4.102297	4.505267	3.971008	3.7043523	3.339285	3.760183	3.194532	3.431344	3.2450264	3.732081	3.5131996	3.532191	3.8842481	3.777678	3.1717852	3.929534	4.4233652	3.59993	3.8263577	2.676134	3.3447086	4.172697	3.4813943	3.7656498	3.7595775
ADAMTSL2	8.0784097	7.9478159	7.9446438	7.9103423	8.2940525	8.111612	7.904484	8.018064	7.7836905	7.4493174	7.6505169	7.63207	7.4496746	7.4769	7.4856491	7.202018	8.4327057	8.030248	8.1080655	8.342151	7.994952	7.659469	8.1112774	7.665674	7.984838	7.76606	7.950631	7.4932141	8.461061	8.585506	8.312378	8.413933	8.1487398	8.201869	8.3094886	7.93545	8.4261941	8.342499	8.1305124	8.174403	8.1037201	8.272839	7.8311817	7.78409	7.6678113	7.633997	6.8228169	6.7603755	6.8398599
ADAMTSL3	4.9017106	4.8009034	4.7169755	4.8933514	3.8078571	4.679953	4.2364057	4.714978	2.1430118	3.8485265	4.5431701	4.4815615	4.3581292	4.348472	3.8505353	3.979747	2.8093269	4.142939	4.1386983	4.575074	5.1481903	5.21624	4.1507817	4.295197	2.364173	4.074882	3.823893	4.4106522	3.78768	4.291822	4.739911	4.742269	3.3643682	4.26135	3.1860963	3.780649	3.7314868	3.858825	3.3464953	4.217465	5.2675639	4.682284	3.5812614	4.82882	5.689437	5.941638	5.6385366	5.3786319	3.3619095
ADAMTSL4	4.6501223	4.0536155	4.2199131	4.6739917	3.8163656	3.755768	4.240983	4.554415	4.0853827	3.4569658	3.9500306	3.6439113	4.6883783	4.426053	4.5629746	4.564029	3.0889961	4.141334	4.4473724	3.679525	3.8184299	4.58272	4.1878322	4.064571	4.455867	3.273619	3.901869	4.7233654	3.811133	4.276226	4.145843	3.914996	3.9986825	3.654511	3.191399	4.06069	4.7623226	4.484198	4.5691173	4.595164	3.104728	3.755768	5.0945534	4.003077	4.5397539	3.513705	4.8638673	4.5169139	4.1947234
ADAMTSL5	9.9463416	9.8001499	9.8253945	10.1340931	9.9290313	9.899906	9.4875831	10.041319	10.5855814	10.5931704	10.5822892	10.4724811	10.1944586	9.777824	10.1484575	10.054093	9.7171722	10.096551	10.0908885	9.911547	9.7203964	10.003748	10.0829759	10.065323	9.661823	10.207087	9.804536	9.9873431	9.73528	10.09272	10.262911	10.097317	10.2656646	9.973704	10.6239034	10.420161	10.181759	9.871368	9.9497396	10.221738	9.8724008	9.483575	9.5696027	9.75348	9.8430558	9.933883	9.7313964	8.9854933	9.950892
ADAP1	10.4976924	10.8095799	10.9953828	10.7133348	11.0547694	11.040392	10.8620558	10.935855	10.5438478	10.5588391	10.7346176	10.4439647	11.2672379	11.185908	11.083187	10.827655	10.5518126	10.301455	10.7751488	10.318607	10.9603826	10.457883	11.2480481	10.828078	11.061608	11.14126	11.349377	10.7769331	11.073399	11.171946	11.009175	11.199201	11.2069882	10.792307	10.9788265	11.039454	11.0950061	10.74836	11.0235885	10.919631	11.0081475	11.006804	11.0348295	10.987434	11.1770542	10.960383	10.8196785	10.9603826	11.2677455
ADAP2	8.3384003	8.1881569	8.2799884	8.2184932	8.989644	9.017208	8.7765081	8.549007	9.1585063	9.0235899	8.6728278	8.9898649	9.0349119	8.956963	9.4782093	9.482274	9.8192804	9.585438	9.4609204	9.549825	8.4318342	8.536354	8.9840214	8.659948	8.292523	8.357239	9.120391	8.8230056	8.607378	8.499641	9.26329	9.434996	8.8881014	8.936712	9.5946325	9.311612	8.706843	8.497411	8.5758899	8.66386	7.5824766	7.790735	8.6100532	8.611331	8.6622082	8.793932	9.2304125	8.9865762	10.2208045
ADAR	11.9935267	11.8091018	11.7638535	11.7933462	11.6101003	11.578529	11.634575	11.519474	11.8321949	11.6770424	11.7495589	11.9184317	10.8904419	10.884111	10.8730164	10.747468	11.4285366	11.411801	11.5405472	11.314834	12.1764083	12.014855	11.8610351	11.650545	12.057916	11.776385	11.848187	12.0414731	11.958852	12.296603	11.8393	11.83781	11.817552	11.665116	11.4672779	11.388819	12.0302629	11.832195	12.1029994	11.907585	11.6011183	11.556812	11.1150136	11.202588	11.7542368	11.490725	11.604898	11.2914954	11.4511785
ADARB1	7.8994915	6.3889882	7.4198697	7.5354598	7.7012307	7.958037	7.4941801	7.697409	7.7947938	7.7091034	7.8091627	7.2630613	6.8781842	7.108611	7.0104996	6.484534	6.8176806	6.892739	6.6270021	6.955711	7.3877606	7.554637	7.0848857	7.464111	7.793223	7.561075	7.720453	7.9192416	7.781705	7.447777	7.261588	7.275692	7.5371074	7.66361	7.0805312	6.913551	7.458485	7.510921	7.3124167	7.284563	7.7995183	7.539719	7.2400989	7.262669	7.1384106	7.036001	7.0298202	7.5664624	7.1352643
ADARB2	7.745838	7.6358997	7.4260882	7.6678113	8.3786098	8.12848	8.0961276	8.295322	7.818744	7.7898164	7.509042	7.6266193	8.9021734	8.60026	8.8722781	8.848728	8.1208253	8.201869	8.5910955	8.394972	7.9419601	7.939445	8.3111946	8.047539	7.46706	7.207974	7.4769	7.5180568	7.78409	7.620932	8.094984	8.027555	8.0243044	8.149565	8.2997858	7.978401	8.043834	7.945628	8.1922913	8.291858	8.043834	7.852771	8.4364965	8.067459	7.3672528	8.179779	7.6017993	7.4701649	8.442609
ADARB2-AS1	4.6287402	3.8819405	4.4312523	4.0944665	6.1157616	6.13759	5.9523898	5.524614	4.0066327	4.1128745	4.3181229	4.4790967	3.9050739	3.752506	5.0701022	4.403524	3.1596405	4.386248	4.3708552	4.066972	4.5873814	4.403524	4.2689515	4.435333	2.339569	3.15836	1.305379	2.9699167	4.508623	5.043824	3.474774	4.840771	4.6578184	4.982801	4.7769165	4.982648	3.0203986	3.826772	2.9258559	2.797511	5.0575216	4.513992	4.6694241	4.325072	5.4909817	5.644142	5.6588501	5.0177466	4.1146671
ADAT1	7.0091819	6.7898045	6.6086874	6.8189605	6.2188156	6.087883	6.1856832	6.201767	6.4095533	6.6178767	6.5140092	6.2426106	5.2278522	5.268807	5.2968869	5.025643	5.8462689	5.999241	6.2508734	5.979736	7.4420623	6.847019	6.5880797	6.715119	7.419673	7.221808	6.480423	6.5582237	6.956615	6.997318	6.642966	6.59352	6.4772157	6.436316	5.6934294	5.804685	6.5365138	6.302563	6.6025857	6.771886	5.7208539	6.373439	5.9043445	6.057955	6.33536	5.707043	6.5030448	6.0100815	3.5615129
ADAT2	9.8253945	10.0540931	9.6957148	10.0493734	9.4481877	10.065323	9.6908539	10.028474	9.4293654	9.6984605	9.6574387	9.9290313	8.787953	9.303175	8.5352774	8.796425	9.421477	9.509261	8.8984128	9.724694	9.2387791	9.473581	9.2133199	9.51418	9.574755	9.793009	9.670088	9.853007	9.496842	9.342887	9.169247	9.344461	9.1519572	9.673332	8.9727036	9.182814	9.3914457	9.987343	9.616264	9.734153	9.3805178	9.730194	9.0305052	9.48707	8.458497	9.278497	8.6181164	8.9509931	8.7244651
ADAT3	8.2101501	8.3026289	8.4600214	8.326796	8.7693682	8.755226	8.2896696	8.387597	8.4734827	8.9216482	8.6002602	8.3558833	9.2525713	8.610053	9.0621075	9.449208	8.5363542	8.410942	8.4904713	8.604513	8.8958181	8.389791	8.8479137	8.635732	8.139492	8.187483	8.303566	8.2141819	8.282941	7.970317	8.203163	8.214558	8.4097014	8.422024	8.9338794	8.654803	8.2852278	8.153378	8.2947912	8.199484	8.0349055	7.897158	8.0015879	8.064376	9.2890354	9.043304	9.017622	8.9889494	9.3601753
ADC	8.9017981	8.953072	8.8186868	8.9199484	8.8079517	8.815936	8.446509	8.732424	8.4327057	8.189395	8.3555215	8.5275094	7.6442836	7.449317	7.4911972	7.517707	7.4525242	7.764373	7.6830373	7.883929	8.6903691	8.519014	8.2696629	8.423786	8.890448	8.830918	8.50504	8.7270728	8.487232	8.927791	8.314405	8.422573	8.5446689	8.445831	7.9054079	8.154615	8.4892787	8.38709	8.5039846	8.413079	8.2470327	8.182377	7.4841171	8.015534	6.7272328	7.734618	7.3454803	7.7496834	7.7187244
ADCK1	6.1591662	5.9835695	5.9126631	5.7802423	5.4692355	5.512103	5.6310483	5.864247	4.4152246	5.3155566	5.6829174	5.60056	5.4453867	5.096322	5.2598182	5.005578	4.8500035	5.123344	5.4918178	5.238158	6.110082	5.749533	5.6478194	5.938145	6.086585	5.822	5.695486	5.997536	5.428201	5.740113	5.419363	5.384193	6.0603552	5.660271	5.3318325	4.878139	5.4981428	5.4593	5.5242603	5.777382	4.6980113	5.291127	4.3787062	5.027263	6.0567632	5.166717	5.2469911	6.0638781	5.7210279
ADCK2	6.0653328	5.7851348	5.4313353	5.5721886	5.5706817	5.548844	4.9968987	5.635179	5.1712961	5.194011	5.3521354	5.3956243	5.3713668	5.124456	3.5981373	5.393274	4.7055688	5.662276	5.359968	4.274379	5.6000695	5.871709	5.6824219	5.168375	6.469414	6.047152	5.525137	5.6575648	5.928037	5.944198	5.018165	4.852419	5.816499	5.204832	4.9605298	5.246908	5.5436553	5.496291	5.6137183	5.501789	3.1808217	4.886417	3.9815966	4.201193	3.8540412	4.677469	4.0963413	3.7844334	5.0365229
ADCK3	6.5047551	6.721707	6.374675	6.5794402	4.7905295	6.357402	5.963882	6.10064	5.9339294	6.1034267	6.025293	6.2590384	5.6628467	6.051132	5.7348738	5.700942	5.8316873	6.019246	6.2409253	5.905567	6.6823881	6.589252	6.4033463	6.414984	6.864521	6.918945	6.954553	6.7337376	6.328711	6.639901	6.31453	6.345186	6.3925346	6.613624	5.590166	6.387833	6.2206072	6.494655	6.4613146	6.188018	6.0076953	6.355668	5.3432958	5.954036	6.0922131	6.433709	5.2193145	5.5073682	5.0119758
ADCK4	5.4121746	5.4406148	5.2683286	5.4337175	4.4482082	4.564029	5.7037539	5.123344	5.4745434	4.3772682	5.3838063	5.1792304	4.8893416	4.886417	5.581585	5.403693	5.376038	4.999715	4.9878249	5.596691	5.3473435	5.049121	5.3883798	5.035597	6.086585	5.298931	5.479747	5.1958216	5.939745	5.83836	5.560178	5.720139	5.2314581	5.608577	5.1926683	4.604127	5.1606407	4.98131	5.2437773	5.157656	3.9476544	4.908347	4.6694241	5.010965	5.4510775	5.492769	5.042833	2.8140318	3.0959992
ADCK5	7.9131407	8.0075449	8.1583769	8.0787463	8.0384184	8.227175	7.9412596	7.918563	8.3432193	7.9414297	7.8686845	8.0093308	7.3934989	7.59033	7.2124951	6.856032	8.199104	7.923335	7.9265719	7.963443	8.0091232	7.842839	8.4531186	7.895034	8.388419	8.341823	8.471349	8.3680133	8.218133	8.474912	8.320156	8.341151	8.1695681	7.905972	8.1064372	8.285579	8.0335745	7.898879	8.2132638	7.976652	7.6687693	7.90897	7.8452964	7.611448	8.4124919	8.066067	7.4864481	7.9066634	7.8887749
ADCY1	11.2191736	11.0860283	10.9441537	11.0452173	11.1164228	11.23652	11.0950061	11.0802	11.2031128	11.20979	11.1842993	11.1595427	10.3949932	10.751136	9.6156178	9.542548	10.1001767	10.263708	10.2356802	10.273329	11.3282106	11.335872	11.2020627	11.071458	11.735358	11.813536	11.547788	11.3844399	11.547084	11.682759	10.777668	10.806872	10.990972	10.967987	10.3380594	10.309836	11.1051411	11.113068	11.2805346	11.073399	11.188204	11.26293	10.4578831	10.324971	10.4301882	10.395865	10.1775404	10.5047512	9.5152308
ADCY10	3.9588921	3.7974694	3.5763722	1.4517441	2.7411955	2.906519	3.816272	3.724137	1.478223	3.2494504	2.9098644	2.0809346	3.2217095	3.320501	3.5981373	3.716293	3.9787737	2.851877	3.7923479	2.630824	3.6505923	3.248108	3.5820022	3.649657	1.602381	1.939619	1.305379	3.0884339	1.6664	2.688082	4.088055	1.67838	2.8047114	3.451603	3.4470705	3.605024	2.3994362	1.482008	3.8617238	2.014684	4.248963	3.891007	3.4895522	3.896023	3.8540412	1.501821	2.8828814	2.5016543	2.6207348
ADCY2	7.1801655	6.9638939	7.0011339	7.1885629	6.6449608	6.30782	6.7752609	6.38754	6.9275464	6.5882548	6.7726697	6.9163505	6.222787	6.154369	5.0790879	5.511494	5.2704125	5.799708	5.4059497	5.270413	6.6680683	6.542748	6.1194578	6.091129	7.504663	7.314642	7.13556	7.3834523	6.666036	6.988981	6.464159	6.631176	6.9016138	6.637046	5.8737976	5.90766	7.2318907	6.965845	6.8641648	6.978664	6.7580823	6.888874	6.5423808	6.392809	5.4223147	6.010913	5.4800296	5.5442769	2.0635173
ADCY3	11.3991971	11.0491779	10.9087161	11.1258238	11.0403922	11.05195	10.9311345	10.948129	10.8536461	10.8418186	11.0147898	10.7031948	10.9423569	11.029279	10.9929836	10.725098	10.7072589	10.83221	10.8565717	10.765724	11.7146647	11.438207	11.4776058	11.545855	11.18376	10.995807	11.197514	11.2236118	11.290925	10.993876	11.142646	10.912945	10.8510576	10.757688	10.8514959	10.839863	10.8330892	11.025573	11.1640834	10.843534	11.2871302	11.254975	11.0914555	11.026465	11.1493181	10.986431	10.7747753	10.9830405	11.0728839
ADCY4	7.3304749	7.1951509	7.2376803	7.2433175	6.9545531	7.104819	6.95311	7.059984	7.134926	7.0208973	6.8217843	6.8258241	7.9339942	7.483406	8.1392988	8.11706	7.5165845	7.54726	7.8073806	7.466017	6.7304015	6.589558	6.9286818	6.720421	6.430833	6.282377	6.319179	6.4152711	6.940821	7.032744	7.36769	7.216954	6.6913892	6.757847	7.3255149	7.132267	6.6746916	6.73776	6.9305456	6.741409	6.6710411	6.525084	7.1142472	7.212835	7.3564745	7.091346	7.1071135	7.1312155	7.9033053
ADCY5	6.0272289	6.2175577	6.3493147	6.0834761	5.859196	6.327939	5.9093309	6.020866	6.0484733	5.8535231	6.1281419	5.9827282	5.3104484	4.845208	5.1863105	4.876671	5.8842007	5.917458	6.2131135	5.610391	6.7876104	6.749196	6.6159682	6.213345	7.12697	6.736275	5.811084	6.4435176	6.497761	6.87066	6.388628	6.387965	6.4433354	6.371986	5.2624127	5.246908	6.6889977	5.899555	6.3647526	6.67883	6.395432	6.070117	6.9513536	5.728215	5.7681757	5.883195	4.0963413	5.4093592	6.1522328
ADCY6	7.4405483	7.2916956	7.3080548	7.2021742	6.9938787	6.573891	7.0799641	6.942045	7.4548993	7.1144066	7.0756	7.4583288	6.7942388	6.858776	6.7531916	7.258906	7.0035186	6.829773	6.8927386	6.977976	7.22322	6.842692	6.8035395	6.709896	7.616963	7.346929	7.513614	6.9493635	7.572087	7.483769	7.559357	7.166736	7.1147267	7.095009	7.0318189	6.769304	7.480605	7.285055	7.3689377	7.305558	6.967341	6.784409	7.1527224	6.724608	6.9291869	6.472799	6.3147842	6.2106691	7.6062658
ADCY7	7.0394075	7.1972774	7.1632567	7.1694915	6.6509453	6.880829	7.0201431	6.975682	6.7457057	6.6003424	6.936075	7.314901	6.0097471	6.453776	6.9214486	6.59011	6.7783126	7.079522	6.4864604	6.745249	7.084704	7.100031	6.9668796	7.145843	6.363224	6.637979	6.786662	7.06456	6.828421	6.835571	7.277997	7.292044	6.3697183	6.482089	6.5149546	6.544133	6.520016	6.575333	6.6566123	6.907451	6.5417018	6.036997	6.4120416	7.006017	6.4118482	6.303845	6.3392863	6.402576	7.401763
ADCY8	5.8609877	5.4847894	5.5628718	5.3824944	5.6194461	6.036839	5.8734911	4.896742	5.2937487	5.5402321	5.3521354	5.60056	5.9542708	6.085874	5.6989006	5.537229	5.1843255	5.524875	5.1680517	5.643863	5.1096765	5.228726	5.4289792	4.913638	6.469414	5.761214	6.184891	6.6295495	5.654039	5.681582	5.363999	5.180697	4.6950464	4.649112	4.3868062	4.662595	4.9736093	5.216515	4.8312501	4.586992	5.4889283	5.493893	4.0691533	5.108283	2.6669159	4.984766	4.5511477	4.1356434	6.0192464
ADCY9	9.5775055	9.4496159	9.6677724	9.6493834	9.4854325	9.463815	9.6048167	9.480747	9.8441167	9.853007	9.9892786	9.8271129	9.6144875	9.837709	9.5814976	9.262818	9.9516205	9.589214	9.7989813	9.65694	10.5188009	10.023556	10.3942943	10.323915	9.968784	9.670978	9.868283	9.8521408	10.226015	9.980768	10.188506	10.031809	9.9747785	9.870688	9.758999	9.849569	10.0577286	9.899033	10.114591	9.891092	9.8674525	9.677173	9.8268054	9.731855	10.2156892	9.885147	10.0914898	9.7672991	9.7408732
ADCYAP1	8.138633	8.0218897	7.3889637	7.238253	6.4701162	6.573891	6.3691878	6.107709	8.0817757	7.7224192	6.6677187	6.9108252	6.1574266	6.422875	4.9354747	4.545134	6.2979361	5.824441	5.522343	5.889421	7.3382657	7.43736	7.1238911	7.226354	8.275196	7.883463	6.653506	7.1154756	7.094152	7.119604	6.495399	6.493359	7.7657329	7.419673	6.4221971	6.646374	7.929717	7.923806	7.6896225	7.609987	6.4312832	6.351621	5.7422562	4.837545	4.9213612	4.423626	4.4079188	3.3468653	5.352994
ADCYAP1R1	6.8830174	6.8678853	6.9040192	7.0682158	7.6241187	7.739912	7.449174	7.405014	7.5595903	7.5250681	7.1182724	7.0478538	7.8511912	7.183854	8.0955546	8.145114	7.4484427	7.467234	7.3537945	7.743478	6.6172211	6.873191	7.3579452	7.35765	7.265581	7.445142	7.433333	7.7636338	7.066325	7.131752	7.16103	7.51158	7.4701649	7.599098	8.2941922	8.179625	7.3834523	7.161978	7.3329377	7.217278	7.8537199	7.922048	7.8249629	8.218313	7.9872124	8.327862	7.6277373	8.1551069	9.2927579
ADD1	6.7243353	6.6759784	6.840005	6.953811	7.0965582	7.156189	6.7236572	6.287679	6.9920702	7.2455184	7.1949814	6.8743451	7.4357086	6.96043	7.5310491	7.672653	6.6893904	6.936841	7.1612124	6.802048	7.22322	7.113185	7.0687122	7.01147	7.486592	7.02862	7.540855	7.4005673	7.6089	7.476509	7.481701	7.159522	7.5785231	7.324528	7.3198242	7.101397	7.4262233	7.106262	7.568875	6.806157	7.4685122	7.561205	7.6597358	7.3563	7.1240893	6.876494	7.7235234	7.3343263	7.2689503
ADD2	7.2140573	7.0420067	7.1216313	7.2553408	7.3592904	7.458172	7.1804146	7.082636	7.1136589	7.1013971	7.0714113	7.0989628	7.2393411	7.318116	7.2291116	6.840829	6.497144	7.01902	6.9832683	6.807608	6.8228169	7.017421	7.3028543	7.217278	7.320637	7.385372	7.525813	7.4160875	6.718292	6.602976	6.670776	6.548026	7.2235794	7.100031	7.1075004	7.318814	7.1547947	7.466699	7.2930158	7.14382	7.6364504	7.549764	7.2689503	7.401763	7.3554263	7.106431	7.5840497	7.1850728	7.044113
ADD3	11.8540704	11.536403	11.7793396	11.8336728	10.8427078	11.012978	11.7933462	11.619452	11.8928616	11.6478887	11.5256448	11.6727962	11.6247167	12.375808	12.518478	11.852049	12.4372804	12.690919	12.4483531	12.681805	10.9726976	11.003026	10.912043	10.97349	10.969829	10.695017	10.675873	10.8121334	11.735358	11.96367	12.348185	11.868602	11.5247334	11.363554	11.9214795	12.046992	11.1755622	11.705563	11.5971916	11.437576	11.5089493	11.519474	12.553098	12.483719	11.7778093	11.538677	11.8809849	12.4014947	11.4349815
ADH1A	4.1189128	4.5725942	4.8415215	4.8292867	1.918533	2.773825	3.3040493	2.841787	4.4152246	3.3359431	3.6445448	3.6884431	2.8025663	3.468184	3.1600676	2.650425	4.9334285	5.570321	5.2895544	5.213942	4.5873814	4.487425	4.2231887	4.146322	1.602381	3.699078	3.76374	1.8867557	4.386346	4.443173	4.754457	4.797979	2.8047114	3.451603	2.6394901	3.904046	3.9811496	3.785563	4.4656748	4.243399	4.5143871	5.291127	5.674694	5.077656	4.8142331	5.084482	4.5511477	5.4093592	6.5527408
ADH1B	2.3633546	3.9447227	3.8698603	1.0315249	2.984293	2.046679	3.6311804	2.841787	3.8915632	3.6497305	3.8244027	4.4598571	3.2217095	3.320501	3.1600676	2.808299	4.8500035	1.300718	3.4511301	3.862745	2.9460326	3.507643	3.0185699	1.589129	3.356344	2.906519	3.76374	3.3293555	2.655978	1.536558	2.917496	3.481728	1.9255456	2.70388	3.5389826	2.591262	3.4210969	3.180605	3.1195375	2.156223	0.742946	3.242097	2.3876877	2.815736	2.2166698	1.501821	2.0486477	2.5016543	3.5615129
ADH1C	5.426538	5.1897623	5.5628718	5.7890131	5.9173395	5.077967	4.9236717	6.086147	4.0066327	4.356345	4.0714985	4.2743786	7.0380874	4.800047	4.9354747	7.880609	6.3292155	6.652544	6.9163505	6.536389	6.4136764	5.609898	4.758763	6.705123	1.602381	5.563432	5.972466	4.605225	5.821323	5.272635	5.572339	6.182795	4.6950464	2.70388	4.7769165	5.553785	6.6523877	7.340707	7.0998334	6.652231	6.4134233	5.874656	6.4481561	6.39559	6.2951935	6.240059	5.9082181	6.3010871	7.3467906
ADH4	3.0155513	1.5914105	2.742306	1.5870844	1.918533	1.427746	2.3514901	3.517403	1.6319455	3.5072091	1.1629314	1.9355588	1.4725155	3.468184	2.1252146	3.93239	3.0557448	1.300718	3.4511301	4.190884	2.1963308	2.168968	4.2689515	1.589129	2.623006	1.065493	1.305379	1.5943947	1.6664	4.333078	2.797342	1.67838	2.6111672	2.369419	2.8560567	4.294728	2.2071327	2.442312	3.7480284	2.014684	3.4095753	2.401792	1.3114456	2.815736	1.9152453	3.14502	2.8828814	3.0297948	1.9394429
ADH5	10.0544401	10.0826013	10.1192838	9.9635598	9.3480509	9.381576	9.9784989	9.956671	9.8214807	9.6643561	9.5652544	9.7051023	9.3173215	9.767555	9.8521408	9.793828	10.1648271	10.25032	10.2242766	10.133816	9.6898676	9.874407	9.5812307	9.600442	9.658291	9.534409	9.200468	9.3829774	9.792787	9.542548	9.988428	9.645059	9.8089156	9.661823	9.8441167	9.925974	9.9920311	9.96055	9.9702469	10.019845	10.0524664	9.792042	10.2468002	10.383433	9.4733417	9.256857	9.2304125	9.2304125	8.7311258
ADH6	2.0499051	3.1793941	3.0658018	2.4903334	2.7411955	3.257018	2.113613	2.63547	1.7048244	2.1009624	1.544618	1.865523	2.5027962	1.352886	2.0734331	1.507451	2.4054235	2.13558	2.7573212	2.705271	1.5923698	2.288778	2.4606241	2.553764	1.602381	1.745122	1.703463	3.2089957	1.6664	1.536558	2.496719	1.67838	3.1004641	2.520205	3.5742944	3.041702	1.394855	2.750713	1.2123304	2.730039	2.4902331	2.580188	2.9488631	2.527695	2.4356416	3.733544	2.9497199	3.7963643	3.0327681
ADH7	3.131748	1.1859917	2.4695605	2.0939146	3.1461823	3.046855	3.8846936	1.98048	2.4038163	1.2692861	1.2463079	0.9437012	2.2578307	1.732672	2.7308411	1.561987	3.2897384	2.127524	2.936805	2.74669	2.4932904	2.55942	3.1595018	2.689297	2.876591	2.533782	2.51916	2.8067562	3.170997	2.0979	2.797342	2.428276	3.2559296	1.885791	2.9278504	2.315554	4.0855732	2.009332	1.5622864	4.106401	2.5249689	2.489759	3.7702261	1.454178	2.0313356	2.017351	1.6813986	2.6561835	2.7945294
ADHFE1	7.9254586	7.9054079	7.9456276	8.0019997	7.604177	7.624265	7.936374	7.897973	7.4408293	7.838717	7.7247548	7.4521426	9.2798749	9.048252	9.2823112	9.31429	8.3403276	8.39832	8.6327372	8.689973	7.3528942	7.391509	7.6932638	7.556286	7.969779	7.897973	8.034713	8.1253198	8.050621	8.253872	8.29938	8.41113	8.1337423	8.052374	8.5266658	8.540112	7.5934542	7.645568	7.7032564	7.671081	7.967799	8.133742	8.5097308	8.564013	7.6209318	7.699729	7.1268423	7.6958161	7.3830714
ADI1	9.0593966	9.0082464	9.1025343	9.1365191	8.1564561	8.38057	8.605153	8.629518	8.4043625	8.2696629	8.0902162	8.1853636	9.1688164	9.241074	9.662975	9.557999	9.281177	9.273608	9.249468	9.350388	8.8871193	8.845338	8.8750127	8.727838	8.363017	8.276899	8.335348	8.3406039	8.752249	8.856683	9.290413	9.204738	8.5895331	8.589533	9.2683898	9.057636	8.7752121	8.674175	8.7501284	8.78098	8.4660145	8.588116	9.6241961	9.433808	8.3021498	8.237697	8.2936455	8.3881637	8.3820402
ADIG	2.3290653	3.1814493	1.8761416	1.3470611	1.4031091	2.485651	1.3632044	2.324881	1.2692559	2.862515	2.7912383	2.3390763	2.2494868	2.310668	1.4466141	3.049392	1.3924947	2.738044	2.6769867	1.778658	1.9268687	2.557681	1.6894624	2.669547	3.174482	1.775847	2.162913	2.9471015	1.6664	2.121343	2.522868	1.67838	1.1875396	2.500522	2.7069972	1.990885	1.0623037	2.799901	1.7844523	1.913536	3.3291191	2.714396	1.5945792	2.176384	1.1250314	2.037519	3.426037	1.3893622	1.7400864
ADIPOQ	3.0666067	3.6817881	3.2235735	3.511673	3.5319151	2.969917	1.9217919	3.69794	3.2165665	3.7386235	3.7905887	3.70972	3.8738508	4.100973	3.8392802	4.126535	3.0147264	3.374082	3.5208196	3.579046	3.6100605	3.198525	3.2790256	2.755089	3.229851	3.038168	3.034996	3.469308	3.052036	3.566068	3.240278	2.860562	2.8678032	3.81798	3.3141354	3.564914	3.4445146	3.515966	3.1922517	3.419447	3.5466114	2.954398	3.3329436	3.491161	2.8902553	3.061083	3.6920039	2.8435288	3.6400756
ADIPOR1	7.6932638	7.8151696	7.7081819	7.9175189	7.5354598	7.660713	7.7156921	7.907514	7.5686536	8.772524	8.5606673	8.0777538	8.8225148	7.47668	8.0243044	9.199832	8.1033899	7.605769	7.2973837	7.669226	7.6136967	7.230772	7.3491509	7.67392	7.855248	7.809508	7.94126	7.764373	8.019173	7.946949	7.846418	8.064934	7.5715104	7.600714	7.8211368	7.869662	7.7706706	7.505677	7.7599943	7.707904	7.5638326	7.506573	7.9254586	7.754173	7.3627013	7.638858	7.2638206	7.6284332	7.7771035
ADIPOR2	10.7649186	10.8272325	10.6915321	11.1664611	11.0006028	10.347769	10.2103411	11.221119	10.8904419	12.8214964	12.3499524	11.3262125	12.8214964	11.018199	11.0994926	13.15848	10.8722087	10.551163	10.6796944	11.190284	11.7041473	11.530348	11.3125893	12.367165	9.896339	10.127113	10.162191	10.1562512	10.543427	10.41445	10.100177	10.97088	10.4969564	11.115014	11.1705911	10.921302	10.5124757	10.169079	10.0873311	10.663069	10.7400596	10.489141	10.3212402	11.165843	11.5747959	11.737912	11.2827059	11.7122637	11.4349815
ADK	8.1509273	7.8872011	7.9167108	7.8365643	7.9960051	7.865842	7.8237187	7.651059	7.9273294	7.7187244	7.8137035	7.7966961	7.4215301	7.909701	7.7706706	7.372208	7.7833015	7.811775	7.6841501	7.755445	7.8799218	7.843638	7.6202147	7.490183	7.995275	7.872226	7.813398	7.6795312	7.956888	7.858688	7.749683	7.491197	7.7139918	7.590774	7.3868806	7.125937	7.485358	7.635618	7.6791846	7.490869	7.7198282	7.623972	7.7165768	7.605769	7.6087604	7.341769	7.8211368	7.8206541	7.2630613
ADM	8.040642	8.2701843	8.1424797	8.0114436	8.9917242	9.148385	9.208587	9.280723	9.2148861	9.1854267	8.5279196	8.4956286	11.6784406	12.220746	12.1816838	11.714665	11.6271015	11.643716	9.9146034	10.117939	10.2325374	10.196966	10.7097513	10.757688	8.479615	8.587384	8.537863	8.6156513	8.704547	8.359404	9.224344	9.130972	9.163624	9.362939	10.120942	10.244396	8.4816387	8.445421	8.3723313	8.717328	9.6799893	9.789085	10.4067341	10.34115	10.7457233	10.840785	10.612951	10.5247329	10.5977187
ADM2	6.0426666	5.6698725	5.9848285	5.7292655	5.9382649	5.143674	5.1165453	5.918196	5.460085	5.627363	5.3159479	5.6277127	6.142856	5.644759	5.7688589	6.231158	5.4576693	5.680356	5.3863882	6.082595	5.7111787	5.287816	5.2701407	5.608393	4.615586	5.454429	5.46758	5.0574248	6.176282	6.321387	6.357188	6.449903	5.77536	5.764473	5.712303	6.208244	4.9609142	5.701619	5.5123671	5.114007	5.4699844	5.843886	5.5236614	6.163497	6.3467772	6.117487	5.6144089	5.734154	7.1055376
ADNP	9.7711035	9.5339058	9.5334579	9.611896	9.2890354	9.366735	9.6026267	9.506577	9.2320944	9.0656898	9.2002616	9.206624	8.9898649	9.38747	9.5489356	9.156305	9.5102848	9.444112	9.3340363	9.60887	9.7517948	9.743399	9.3222411	9.376333	9.620867	9.473581	9.100268	9.211928	9.584672	9.638948	9.486122	9.354371	9.3779259	9.441879	9.2678717	9.140507	9.34159	9.426533	9.3794886	9.43829	9.4598858	9.515231	9.6452949	9.5464	9.0733883	9.412341	9.2674487	9.5363212	9.1650827
ADNP2	6.6230643	6.5040356	6.2920088	6.517815	6.2503964	6.60897	6.2506028	6.505479	6.1495546	5.8427296	6.1281419	6.214088	5.569689	5.560622	5.1863105	5.688413	5.3107825	5.917458	5.6225584	5.789013	5.9385527	6.097202	5.6651384	6.109595	6.134581	6.09947	6.107501	6.1450514	6.287949	6.22544	5.779777	5.914403	6.0343787	6.257271	5.6358674	5.915707	6.0613155	6.821292	6.2875507	6.390736	6.8838694	6.640021	5.1258975	6.388808	6.33536	6.490156	6.3853386	6.5334906	5.352994
ADO	8.9384472	8.9091157	8.7332206	8.6496931	8.545643	8.370526	8.3877708	8.511369	8.7445003	8.462487	8.6432382	8.6992468	7.260538	7.234237	7.6970233	7.378691	7.8693095	8.22679	7.8162981	7.908055	8.4088543	8.488578	8.1794718	7.957464	8.757548	8.648254	8.38204	7.9368432	8.42517	8.444774	8.255843	7.534764	8.3877708	8.288541	7.8685078	7.644813	8.2778173	8.32595	8.5834019	8.464401	8.0698879	7.940669	7.5059166	7.535192	7.560175	6.745958	7.6126921	7.746849	6.9370027
ADORA1	7.3346841	7.3628755	7.3080548	7.408534	7.6439654	7.582264	7.468971	7.567041	6.8304713	7.2211968	7.5105681	7.5356727	6.1318794	6.478345	6.5018431	6.325902	6.5697948	7.174577	7.0394075	7.035267	7.4254845	7.174068	7.2547092	7.096106	8.033575	7.896352	7.601799	7.7949705	7.514939	7.66361	7.091587	7.163257	7.6352251	7.569119	7.5643526	7.44243	7.4554381	7.680033	7.595047	7.260538	6.9794479	7.08701	7.0771609	6.908519	7.4420623	7.478167	6.605943	7.6310444	6.376037
ADORA2A	3.9778396	3.9177105	2.6801262	3.8882611	2.8267764	4.458561	3.8691713	3.02494	3.7265936	4.3071708	5.3585083	2.8273488	2.5106143	3.662592	4.4675021	4.554182	4.1929772	3.122281	2.4285248	4.03269	4.2532449	4.27153	4.2579522	3.323237	4.129264	3.182952	3.241405	4.0233251	3.217633	4.535825	4.535959	4.066847	4.3723352	3.946776	4.286436	3.871255	4.5394613	4.387356	4.4243742	4.509901	3.8393517	4.306667	3.9541168	4.221432	4.5377143	4.372174	3.8131585	3.447786	4.332773
ADORA2B	8.472379	8.304099	8.300407	8.2018691	7.9717235	8.00092	8.5912789	8.497607	8.8797995	8.8637496	8.4990699	8.3174016	9.4875831	9.746194	10.1469921	9.901373	9.6023335	9.558471	9.3400084	9.34313	8.6013922	8.750521	8.8205978	8.540969	8.617718	8.4444	8.197666	8.2009665	8.960316	8.979681	9.275361	8.892668	8.8689582	8.782578	9.700496	9.524779	8.8333627	8.784645	8.6934514	8.477904	8.7916753	8.666581	9.5052006	9.369043	8.96939	9.100268	9.2550435	9.1461346	8.2730293
ADORA3	5.9855993	6.0638781	6.3074872	6.0878825	5.2576737	5.185454	5.217321	5.486517	5.7401913	5.5585821	5.0077652	4.926518	5.7169645	5.674516	5.9659208	5.812731	7.276043	7.010287	6.6874261	7.073574	6.3089611	6.358227	6.8635343	6.671351	5.985599	4.721678	5.420606	5.3430505	6.835571	6.755076	7.266553	7.361737	5.390581	5.697347	5.3499638	5.298838	4.6958255	6.388098	6.4943439	5.078545	2.138851	4.818706	5.3515913	5.684973	5.1779909	5.166717	5.1171145	4.4759286	5.2695919
ADPGK	6.9863436	7.1367285	7.0278096	7.0180967	6.5127363	6.797711	6.894843	6.708346	6.7340916	6.6865464	6.7204207	6.8541252	5.7702077	6.334573	6.3306764	6.088717	6.4298822	6.673328	6.6435261	6.641675	7.0554093	7.120739	6.7804982	6.849345	7.047667	6.781707	6.650265	6.7272328	6.900587	7.053174	6.909323	6.750585	6.5572042	6.807608	6.2536447	6.278744	6.8671807	6.837381	6.762652	6.554513	6.3031061	6.473419	5.9283707	6.220846	5.9871813	6.435231	6.0001855	5.7943357	6.4126517
ADPRH	6.4425844	6.0821841	6.3266543	6.0279971	6.3907358	6.52034	6.0594064	6.008483	6.5172642	6.3038448	6.0345925	5.9544383	6.9840677	6.478345	6.6181896	6.449185	7.3147716	7.319398	7.1612124	6.767621	6.483502	6.705843	6.4317184	6.280093	6.086585	5.80866	6.169962	5.8652114	5.958462	5.978442	6.786029	6.350101	5.8461026	5.740113	6.2509689	5.746474	6.0825953	6.155671	6.1466504	6.212827	5.2861399	5.535546	6.3738927	5.993704	6.5954618	6.528025	7.3845323	6.4713812	7.401763
ADPRHL1	6.3414368	6.3919945	6.0350095	6.1945233	6.3234999	6.336477	5.3479963	5.864247	5.9438561	5.7716219	5.3521354	5.4566792	6.1798471	6.10867	5.2598182	5.741739	4.8500035	5.308248	4.3009442	5.32246	6.7463653	6.461452	6.2033588	6.547177	5.901185	6.07732	4.907889	5.1749673	5.99942	6.150612	5.345247	5.50114	6.1336842	6.120511	5.2624127	6.202524	5.7040394	5.713243	5.8791263	5.523926	5.5537847	5.874656	4.0691533	4.947638	5.4510775	4.837849	5.3383411	5.3654299	4.4025816
ADPRHL2	7.551903	7.3654716	7.3440722	7.5481506	6.8676	6.814192	6.9496912	7.024708	6.8139698	7.0233622	6.9697159	6.7313675	6.2545878	6.304018	6.4820893	6.84754	7.0838659	6.883141	6.6805754	7.02982	7.1255593	6.997466	6.6805754	6.559016	7.578954	7.739672	7.550325	7.2473341	7.421863	7.272021	7.064835	7.273813	6.8125624	6.663344	6.6360606	6.533987	6.9424873	6.714821	6.885303	6.85185	6.8460736	6.565377	6.5536401	6.73973	6.7409528	6.811472	5.7894953	6.2507381	6.6773782
ADRA1A	5.5132577	5.2669428	5.5152401	5.1043763	5.7502639	5.264802	5.4059497	5.41482	5.1869077	5.6055902	5.2964675	4.483358	5.7141142	5.688532	5.971538	5.736816	5.7770982	5.793507	6.0945932	5.207062	5.6297622	5.240985	5.4992511	5.792251	6.25743	5.178721	5.65346	5.3463214	5.505545	5.467188	5.816769	5.511767	5.8569861	5.672434	6.0939119	6.110662	5.6633601	5.530993	5.8000761	5.651403	5.9705362	5.859469	6.3428505	6.430833	6.6780937	5.113489	5.0867452	6.0555126	6.9618318
ADRA1B	10.7561144	10.7141773	10.5036239	10.694055	10.4980801	10.565002	10.3249711	10.537048	11.0743668	10.8574687	10.9784082	11.1649013	10.1237945	10.558051	10.1568852	10.178462	9.9877566	9.893067	9.8170588	9.973704	10.5067996	10.638867	10.6408365	10.609051	11.550141	11.671666	11.326213	11.2520883	10.516536	10.23351	10.598631	10.567287	10.7531307	10.934058	10.5872791	10.670578	11.4369455	11.525645	11.1527742	11.385416	10.2382741	10.403817	10.0436713	9.930987	9.3912015	9.145872	9.3855656	9.414414	8.964993
ADRA1D	6.2537501	6.1495546	6.067768	5.7502639	6.6172211	6.895986	6.6172211	6.107709	5.1712961	4.5439583	4.3417655	5.1926683	5.3104484	4.754167	2.9126585	5.025643	4.656318	3.625084	4.5008375	4.981723	5.9025398	5.663982	5.6478194	5.708657	6.147805	5.865211	4.632306	5.1169656	6.302713	5.494777	2.917496	5.124246	6.4006397	5.898193	5.5750892	5.100682	5.9664044	6.302563	5.3160587	5.855535	5.2529533	5.454656	4.9084398	4.506524	5.1174185	2.603542	3.747259	3.7844334	3.838522
ADRA2A	7.2201145	7.1905893	7.1161178	7.0309589	7.5030049	7.267779	7.6286879	7.469123	6.9493635	6.959369	7.8142064	7.4466163	6.5503824	6.914271	5.9022422	6.245781	6.2245817	5.824441	6.361212	6.079879	7.1883252	7.374353	6.9339111	6.794085	7.373136	7.380661	7.41714	7.1446299	6.656224	6.73839	6.020288	6.054998	6.7211588	6.403513	6.1173272	6.088101	6.7542967	6.719683	6.2532284	6.399951	7.1000308	6.754297	6.4120416	6.064516	7.1941145	6.850468	7.8562942	6.87161	5.0365229
ADRA2B	1.9982907	2.4501465	2.041684	2.8112454	1.918533	3.579147	4.2738776	2.717481	3.7682589	4.1579472	4.1678932	4.1927374	4.2519719	3.183857	2.005502	3.716293	3.1596405	4.250014	4.8522771	2.838848	3.016509	1.487964	3.7369445	1.589129	3.445691	2.950078	4.745877	2.7454091	4.318677	3.53414	3.815384	3.953518	2.3945531	4.057063	2.3949391	1.257338	3.1300671	3.440678	1.8730312	2.899611	2.9530724	1.563854	3.6999177	1.454178	1.5477837	3.975824	3.2302314	1.8639144	4.7898117
ADRA2C	9.4153566	9.3713361	9.542548	9.2632903	10.0933225	9.880201	9.8738431	9.814215	10.0637686	9.7349769	9.7506083	9.7688317	9.9693291	9.941815	10.0697452	9.70949	10.0429743	9.916844	9.9917085	10.1462	9.7821732	9.654332	10.009768	9.951889	9.920819	9.881989	10.276272	10.1016916	9.927277	9.671966	10.315759	10.20583	9.9668557	9.963834	10.3779964	10.310537	9.9256998	9.819006	9.9956959	10.012968	10.2067733	9.960196	10.9905107	10.906409	10.4449544	10.314403	10.1291372	10.3131906	11.2400899
ADRB1	9.6675674	9.7792825	9.8337001	9.7908223	9.5954848	9.751795	9.793285	9.652604	9.7975959	9.8802008	9.5391395	9.6072826	10.6186143	11.37366	10.3722313	10.284515	9.5434485	9.823364	9.2701628	9.415115	10.1436143	10.442554	10.273679	10.415526	9.939782	10.264377	10.259556	9.9644128	9.874745	9.855168	9.698738	9.758405	9.9322383	9.968103	10.0132494	10.17632	9.9348092	10.172835	9.9944723	10.223349	10.1595265	10.202357	10.2515867	10.391379	9.8356358	10.056524	10.2503201	10.5088345	9.5633121
ADRB2	7.1490717	7.1531279	7.2945187	7.3212143	7.0153436	7.15937	7.345795	7.131909	7.0726137	7.0730427	6.7436769	6.4607273	6.7324789	6.880284	7.3022871	7.210194	8.4458307	8.450464	8.2967325	8.130865	7.0223807	6.868935	7.1120697	7.123128	6.82987	6.965362	7.120411	7.0908005	7.68415	7.495328	8.359821	8.174403	6.974423	6.873606	7.1312155	7.327216	6.6492066	6.877093	6.8796047	6.823751	7.11334	7.14382	7.9721164	7.898647	6.7885108	7.014931	6.9196274	6.8269053	7.4401893
ADRB3	4.3842767	3.7100354	4.240336	2.9778107	1.4799026	3.72697	4.4682415	4.509901	1.9329708	4.3917229	4.5728876	4.3855347	3.2910162	3.699078	1.5024548	3.635326	3.1596405	4.386248	4.8933514	3.024677	2.6626652	3.952804	4.4248621	2.816971	4.397429	4.182932	3.673181	4.1521598	4.101891	4.522825	2.917496	3.639611	1.9255456	3.305109	3.9296289	3.904046	5.5536377	4.156944	3.6119052	5.338077	3.6079976	3.549603	3.6999177	3.983148	4.7023346	3.605024	2.6340171	3.3912818	3.838522
ADRBK1	12.2738506	12.3735953	12.3837791	12.4794534	12.6639368	12.839646	12.4505824	12.444277	12.4102624	12.299652	12.3520273	12.3345328	12.6961171	12.414651	12.8636785	12.577189	12.5577036	12.354056	12.4442774	12.509436	12.5646092	12.256578	12.8752321	12.832022	12.508187	12.405952	12.766893	12.6843169	12.551929	12.826867	12.677375	12.800095	12.6818051	12.492898	12.8054569	13.002076	12.8717566	12.672806	12.7693799	12.821496	12.5294031	12.479453	12.586344	12.863678	12.5294031	12.302722	12.1689839	12.0914245	12.9437315
ADRBK2	12.2668172	12.0890137	11.965002	12.1261157	11.8295872	11.972703	11.7437968	11.802128	11.9678629	12.059652	12.0613315	11.8985734	11.1680296	11.554596	10.8632989	10.728665	11.6140478	11.499981	11.772428	11.765242	11.8469036	11.858255	11.8135362	12.018598	12.524733	12.627887	12.322414	12.2308857	12.256578	12.054201	11.448714	11.653126	12.1184757	12.102999	11.4394185	11.532062	12.2926565	12.545263	12.1671433	12.138074	12.2005821	12.259158	11.1954486	11.122335	11.7241846	11.686744	11.8956589	11.5958175	11.2497313
ADRM1	8.1891849	8.2034903	8.074055	8.2622469	8.1760232	8.055025	7.7920083	7.852771	7.2992689	7.4019357	7.3617371	7.5840497	7.6903878	7.748356	7.6524637	7.590488	7.3720846	7.520924	7.4496746	7.213298	8.3766868	8.036148	7.9310307	7.813275	8.14874	7.937656	7.747344	7.7934443	7.792243	8.336633	7.570769	7.866553	8.0048609	7.754639	7.6067727	7.242076	7.8932983	7.834416	7.9180645	7.768616	7.4026552	7.238363	7.1037535	7.458663	7.5024417	7.394064	7.4864481	7.1492176	7.6946904
ADSL	6.0272289	7.1198541	7.1025472	5.7409579	5.6194461	6.13759	6.1856832	5.887137	6.6707759	6.3098622	6.3476371	6.6061031	5.8985096	6.097359	6.3444931	6.224172	6.5183497	6.69065	6.806157	6.464159	6.9982777	6.883503	6.4760945	6.14568	7.498786	7.472162	7.055409	6.8072695	7.110243	7.068588	6.893818	6.898813	6.6428186	6.204874	6.3398927	6.139352	6.6523877	6.441295	6.8778952	6.423727	5.9454213	6.191465	6.2503964	6.214901	6.6104047	6.380921	5.9954111	5.9063288	6.9370027
ADSS	8.6237954	8.1871175	8.3341619	8.4494912	7.8722256	7.977293	8.0765195	7.910201	7.8622511	7.7350037	8.3910576	8.2397227	6.5969255	7.568409	7.0910764	6.573738	7.2218078	7.674514	6.9927587	7.386348	8.0182253	8.176537	7.1602876	7.207411	7.70448	7.651059	7.305238	7.4446275	7.887072	7.875406	7.710375	7.104341	7.1147267	7.271061	6.3398927	6.454794	7.5472601	7.944399	7.8895155	7.67217	7.3297148	7.29187	7.0061859	6.780498	7.099636	6.889495	7.6724818	7.552231	6.8253629
ADSSL1	7.5872555	7.8957655	7.7852364	7.6066115	7.8658417	7.869833	7.9670238	7.912414	7.4204596	7.716188	7.507169	7.3405234	8.1853636	8.423651	8.7199085	8.42147	8.26121	8.438618	8.5782157	8.320502	8.122738	8.531536	8.3971539	8.084557	7.24148	7.548033	6.884889	7.2902282	7.590488	7.784702	7.3837	7.678592	7.8831195	7.975558	8.0636556	7.801712	7.354309	7.396263	7.4272684	7.159522	7.7622277	7.443878	7.6249035	7.744253	8.0220583	7.990811	8.1646628	7.8772183	7.7321481
AEBP1	8.5886471	8.5003431	8.0076824	8.1058208	6.9033977	6.820331	5.9093309	6.30782	8.1315922	8.1914062	7.4835875	7.4171399	9.1536443	8.829525	9.0888805	9.188254	9.6557383	9.262818	9.0954763	8.96939	8.7567505	8.471123	8.3508139	8.377473	8.498857	8.419602	8.803205	8.7059731	9.53914	9.789085	9.742156	9.982504	8.9837872	8.670903	8.9282537	8.959168	7.9539977	7.751952	7.6477865	7.589903	7.5824766	7.668606	7.6934591	8.013938	8.7716433	8.738608	8.7603427	8.7822923	9.017445
AEBP2	9.2403179	9.0780303	9.0184558	9.1859373	8.6595696	8.659759	9.0627418	8.978477	9.2028184	9.0838447	9.1510985	9.2844116	8.6033706	9.437882	8.8594745	8.593187	8.9982941	9.258755	9.2649458	9.138304	9.2097553	9.470595	9.2243444	9.440944	9.013542	9.264037	8.922846	8.9583327	9.205358	9.045246	8.974694	8.986832	9.4467281	9.395067	9.0427059	9.123869	9.443672	9.673063	9.4794581	9.540696	9.4313729	9.278497	9.264693	9.134604	9.08064	9.157595	8.974334	9.5791091	8.6270972
AEN	5.114385	5.152257	4.9132268	5.1299304	4.4137775	4.102585	4.5714376	4.416715	4.0548061	4.6758645	4.6495963	4.6113248	4.7663541	4.573729	4.6976358	4.415467	4.8984737	4.732225	4.1901857	4.761873	5.4675796	5.206176	5.1247702	4.768735	4.731052	3.959991	4.141012	5.0287633	5.31722	5.396589	5.391232	5.28857	5.5077362	5.200785	4.7444571	4.966343	4.7505785	4.469919	4.7922421	4.775111	4.8368101	5.36495	5.6379334	5.469235	5.4144999	5.837374	5.0892479	4.9562355	3.4703313
AES	14.7327107	14.5802474	14.6463941	14.706757	14.5802474	14.626758	14.6267584	14.386843	14.6570026	14.781442	14.940062	14.7327107	14.7623313	14.617484	14.224513	14.074279	14.3793309	14.465982	14.3712611	14.393898	14.5346774	14.347125	14.5430523	14.324884	14.260376	14.009915	14.347125	14.1573285	14.527197	14.801448	14.371261	14.20461	14.2671449	14.316568	14.1697597	14.124503	14.4365104	14.714253	14.6880468	14.443974	14.5106593	14.450886	14.3938981	14.28132	14.3165682	13.962976	14.7928423	14.4285272	13.8591894
AFAP1	6.738242	6.5780138	6.7861504	6.6152099	6.2503964	6.361867	6.0304924	6.058481	6.4579003	6.3576457	6.3669108	6.2687351	6.7265944	6.657606	6.8569673	6.368288	6.1580468	5.895961	5.3226159	6.017498	6.6268485	6.495572	6.718563	6.35503	6.708841	6.391089	6.464533	6.4823673	6.353533	6.542748	6.19161	6.582663	6.4006397	6.377737	6.6806718	6.436316	6.6590933	6.441295	6.885303	6.821172	5.5537847	5.948071	6.5366874	6.020628	5.8962651	5.391708	5.6588501	6.4112365	5.8802419
AFAP1-AS1	3.7468933	3.4755554	3.2181152	3.7386235	2.4007376	2.821199	2.5816144	2.889732	2.1336881	2.1571061	2.8624064	2.9649436	2.6561835	2.049306	2.5078546	1.894713	2.63478	2.059302	2.9246761	2.975743	3.316003	3.201751	2.9532374	2.356843	2.69102	3.129198	3.005143	2.949592	2.670674	2.756382	2.306326	2.370979	2.6769867	2.6553	2.7638609	2.23459	3.4694947	2.268985	2.6125877	3.514911	3.047463	2.515194	2.9472283	2.553087	2.6208895	2.042949	2.5439906	2.8780293	2.7061521
AFAP1L1	6.4060516	5.9705362	6.0891194	6.3227837	6.5366874	6.125027	6.3903828	5.953032	5.9758197	6.2605811	5.7447763	5.1647093	6.0261218	6.735608	6.7668151	6.345864	6.4896879	6.585351	5.6825788	5.859196	7.5559445	7.454208	6.3997826	6.458195	6.659403	6.432867	5.661392	5.8652114	6.193907	6.364753	6.623779	6.659248	5.7268304	5.608577	5.6934294	5.804685	5.4793985	5.874186	6.1466504	5.617817	5.9630106	5.862672	6.4639036	6.028999	6.5614998	7.061857	7.4277537	7.189815	7.627075
AFAP1L2	8.5341666	8.3123779	8.3769269	8.2242481	8.3754571	8.262755	8.6914205	8.426968	8.4887547	8.4331722	7.9378503	8.1966734	8.3346019	8.495846	8.9232809	8.530185	8.4417291	8.647816	8.3544759	8.411313	8.4348549	8.662473	8.4820917	8.375948	8.42678	8.470369	8.237697	8.3308346	8.503115	8.557596	8.379484	8.017616	8.1763831	8.044183	8.3628085	8.132922	8.1851859	8.346819	8.3897913	8.044926	8.7278376	8.522795	8.6438258	8.572138	8.3128385	8.186976	7.8496664	8.4770947	8.5922815
AFF1	5.2250795	4.8464104	5.0216095	4.9367225	5.7861745	5.668572	5.4221056	5.188093	4.8414045	4.8874478	4.7837379	4.707169	5.6118557	5.783214	5.7724225	5.557054	5.569689	5.46758	5.6478194	5.094247	5.0224607	5.112196	5.5790617	5.161432	4.534864	3.764239	4.229876	4.9711393	4.932868	5.227315	5.394453	5.088585	4.6743777	4.698946	4.8088541	4.906366	4.5489496	4.815446	4.6758645	5.223181	6.1528103	5.517971	5.6992734	6.362147	6.3098622	6.356806	6.8281272	6.6170823	7.3836997
AFF2	5.0929778	5.3757911	5.0571516	5.260083	4.793366	5.104376	5.1573298	5.349086	4.368868	5.2207298	4.8897073	4.878751	3.9433348	3.560824	3.2212334	3.753207	3.2852114	4.101349	4.143233	4.00011	4.9171001	5.524614	5.0568368	4.976082	4.370748	4.869725	4.661172	5.2472498	5.006636	5.611352	4.980076	4.763342	5.1576562	5.331979	4.1692373	3.933357	5.3732756	5.223181	5.0103415	5.380362	4.997437	5.215548	4.1222451	4.089389	2.9079409	4.231309	4.8503252	5.109964	1.8037047
AFF3	5.371121	5.2675639	6.4530775	6.2109398	6.238816	5.66336	6.2104028	6.167407	6.5804698	6.1174866	5.8684418	6.6965983	6.2704963	7.163257	5.820764	6.131337	6.2883246	6.105617	6.6777832	6.063139	6.8845912	6.136378	6.2865934	6.690269	6.747771	6.411522	6.64891	6.6917158	6.427193	5.796129	6.704717	6.419742	6.1607074	6.630879	6.6410336	6.168818	6.3411311	6.495841	6.8546272	6.650265	6.4385554	6.77946	5.2495208	6.266485	5.9355153	5.862948	5.7021628	6.3098622	6.4369462
AFF4	7.7496834	7.6096398	7.8866861	7.838717	7.5059166	7.483769	7.8405031	7.511892	7.3025197	7.241624	7.3153039	7.31779	8.0148367	7.887879	8.1802474	7.899491	7.3319885	7.606773	7.5702908	7.510921	7.8519741	7.775223	7.7646965	7.757255	7.668175	7.576773	7.813704	7.6026518	7.885698	7.814026	7.983705	7.5156	7.9050614	7.740045	7.8508282	8.01215	7.6976493	7.708504	7.9724107	7.831956	8.0059426	7.955197	8.0978313	8.117842	7.7156921	7.902131	7.5657757	7.6875273	8.0478881
AFG3L1P	5.6771977	6.2853956	6.5693349	6.3257651	6.2757629	6.386474	6.2093578	6.558543	6.5555518	5.929761	5.9664044	6.1188234	6.4590106	6.255406	6.4375851	6.20209	6.2160112	6.723515	6.8010828	6.687977	6.4607273	6.212675	6.5250836	6.481008	6.401419	5.928037	5.655395	6.6022361	6.385485	6.47917	6.658502	6.649955	6.5727068	6.321732	7.1480603	6.877895	6.4718779	6.32487	6.2568053	6.223058	6.9627369	6.618344	6.4707055	6.709006	7.5371074	6.983567	7.0011339	7.0377561	7.2540239
AFG3L2	7.64198	7.4647419	7.2835936	7.5814192	7.4706875	7.739912	7.403229	7.267913	6.9163505	7.2902282	7.5310491	7.2473341	6.89301	6.625088	6.6181896	6.764234	6.6893904	6.680973	6.5761031	7.021268	7.9371336	7.565776	7.1958962	7.178888	8.161321	8.04668	7.991414	8.1306885	7.89312	7.588476	7.223579	7.184251	7.5330792	7.642341	7.0526594	6.925454	7.6728236	7.455825	7.44705	7.308217	7.4782958	7.753275	7.2219577	6.836996	6.905559	6.720289	5.8529037	6.3240834	6.1522328
AFM	2.8580067	2.0062089	3.4321446	2.9778107	2.984293	2.516214	3.0769463	1.481699	4.4152246	1.7354781	2.7417139	3.0523929	3.5832612	2.642106	4.5196493	2.247156	1.7025439	1.300718	2.3582073	1.972831	3.4107417	3.116396	2.8065059	2.415386	4.921717	3.699078	4.818864	2.063335	3.939618	2.514928	4.491921	3.395903	2.8047114	3.305109	2.3949391	1.907093	4.3907108	1.482008	2.9258559	3.802056	3.1808217	1.563854	3.6999177	3.701955	2.9254136	3.605024	2.996478	1.5773068	4.9044915
AFMID	5.4576693	5.9739938	5.8823466	5.6478194	5.4544294	6.082362	6.1283103	5.325495	5.8737976	6.1681291	6.5351707	6.1218198	6.5578181	6.399783	6.972058	6.546383	5.5296324	5.402551	5.5096031	5.896966	5.7331118	5.603793	5.3309301	5.777382	5.473055	5.763533	5.830148	5.5304877	5.157656	5.277641	5.090085	5.442766	5.3159479	6.245948	6.2857321	5.76506	5.5254874	5.41482	5.4485005	5.731788	6.1908988	6.121038	6.2370546	5.720501	5.3887238	5.107384	5.6060905	4.6934714	5.7761936
AFP	5.0299781	4.8656097	5.0520831	4.8468653	5.300826	4.822473	4.4040397	5.439751	4.326717	3.773757	4.6205561	4.4598571	1.088822	3.254101	2.4665448	1.166747	1.9444201	1.300718	2.4745885	1.844435	5.5858096	5.364149	4.8312501	4.884166	3.843363	3.982868	3.717526	4.4377905	3.64316	3.956119	1.458665	2.455565	4.3960951	4.582442	3.7043523	4.369587	3.9811496	4.368984	1.8730312	3.393262	3.6079976	4.103125	2.0637522	4.170765	4.0991424	3.800497	5.3383411	4.6778984	2.6207348
AFTPH	9.6580133	9.628918	9.5966734	9.4997461	9.6177496	9.580964	9.6430917	9.527308	9.6193063	9.4261302	9.6452949	9.5879523	8.6648919	8.955998	8.632326	8.3672	9.2593912	9.270827	9.1264347	9.220126	9.593047	9.660649	9.3379263	9.361532	9.871368	9.803461	9.685655	9.6399254	9.768185	9.684921	9.439831	9.188477	9.7914038	9.720935	9.082471	9.028795	9.8001499	9.962145	9.6727936	9.603627	9.7885163	9.692534	9.1465675	8.989423	9.3964116	9.296835	9.4256265	9.5741972	9.157595
AGA	7.0737728	7.0406619	7.177552	6.8535411	7.2459177	7.051461	6.7415593	7.024708	6.015979	6.0993087	6.4791697	6.1992824	6.6874261	7.198446	7.2638206	6.718137	6.8996072	7.092981	7.3731361	6.922726	6.5372133	6.469242	6.8035395	6.449751	6.673136	6.771378	6.84372	6.3613453	6.171968	5.901447	6.362007	6.350101	6.1556709	6.223329	6.0845158	6.515293	6.5509077	6.78615	6.4667473	6.380228	6.8023887	6.480611	6.5189854	6.356665	6.3725852	6.528025	6.2935358	6.7770184	5.5519201
AGAP1	8.8832274	8.8809596	9.0200845	9.1360624	9.2550435	9.404184	9.2060597	9.202818	9.1126317	9.249468	9.1503313	9.1356023	9.0007842	8.67812	9.0279467	9.10105	8.685328	8.841835	8.5401119	8.60026	9.3067163	9.115997	9.2720614	9.398309	9.182429	9.263545	9.585683	9.545351	9.258082	9.240318	9.481999	9.422503	9.2736083	9.281177	9.193264	9.316619	9.2316013	9.155038	9.3652442	9.430368	9.0625755	9.126937	9.4026813	9.440413	9.1718898	9.228173	9.1035375	9.0888805	9.2784972
AGAP1-IT1	3.5945879	3.508103	2.742306	3.6613881	4.0702907	3.306922	2.3514901	3.159407	2.7598311	2.4135749	1.9706594	3.8011729	1.6482835	4.058221	1.5024548	2.650425	3.1596405	2.851877	2.0488306	3.565087	1.7664507	3.037867	2.2956271	3.566841	2.970534	3.670072	2.057275	4.0334261	4.318677	4.068443	3.474774	3.567667	2.0344275	3.305109	0.5650096	3.769481	1.849881	2.671099	2.9258559	2.014684	4.6375112	3.787988	0.7579329	4.256176	4.5225355	3.800497	4.2551389	4.8207662	4.1146671
AGAP11	6.0498689	6.0089213	6.4554178	6.3502329	6.9217606	6.548149	6.7067695	6.758082	6.7564611	6.6003424	6.7983374	6.9418768	6.6313305	6.231408	6.868335	6.718137	6.71288	6.76054	7.3366774	6.873048	6.4623559	6.373439	6.8116154	6.580326	7.121937	6.165517	6.770439	7.2632426	6.521454	6.965949	7.191901	6.525971	6.8045719	6.721574	7.2185968	7.485358	6.3374523	6.55343	6.3263843	5.988988	7.0123874	6.975682	6.907451	6.965725	8.0924357	7.587712	7.5965611	7.6785923	7.6946904
AGAP2	9.4204158	9.2723598	9.5097998	9.6244563	9.7827003	10.112909	9.8581582	9.642846	9.9181742	9.6313368	9.6502617	9.6392363	10.1989348	10.637124	10.2697178	9.871368	9.9699884	9.791113	9.9804113	9.616051	8.9815505	8.750128	9.6908539	9.445543	9.804747	9.63276	10.319919	10.1247394	9.610583	9.787029	10.196966	9.78164	9.8250819	9.77843	10.2919612	10.160544	9.8907898	10.067847	10.045558	9.67632	9.8007915	9.78019	10.3117139	10.272978	10.2005296	9.841842	10.2913499	9.6088702	10.259556
AGAP3	13.3342922	13.4103562	13.4187548	13.5481104	13.6224096	13.676065	13.4993119	13.526018	13.6368544	13.5160336	13.4354393	13.7957145	13.1555641	13.790343	13.1496599	12.967586	13.5522162	13.581981	13.4631132	13.742834	13.2635304	13.512419	13.5866933	13.467241	13.603737	13.599413	13.671867	13.8995691	13.475068	13.698704	13.526018	13.723313	13.6718669	13.824612	13.539332	13.790343	13.7034295	13.723313	13.6274814	13.708436	13.4510121	13.871722	13.4750685	13.671867	13.6543661	13.830201	13.893595	13.7686081	13.7187722
AGAP7	8.1600687	8.1525546	8.2348445	8.2255012	8.5360908	8.585079	8.7973151	8.658797	8.9109328	8.9831463	8.8539718	8.7760762	8.8323348	8.550296	8.4523914	8.576436	8.6399158	8.612442	8.5615581	8.474912	8.7752121	8.693689	9.0007842	8.972286	8.371257	8.298652	8.746488	8.7315506	8.670903	8.589533	8.941692	8.809974	8.8713962	8.844956	9.0241521	9.132865	8.6746996	8.553016	8.6120741	8.589533	8.8797995	8.995245	8.7977023	8.828065	8.7311258	8.696135	8.5328812	8.6412088	8.4812993
AGBL1	2.3339635	3.8320332	3.2382761	3.3384554	3.5432312	4.507469	3.4841483	3.97021	3.6676666	3.5617477	4.2181764	4.3911297	4.3565798	3.280511	3.507097	4.674705	2.8691402	4.232108	3.5028759	4.639192	3.9127216	3.516259	3.0915084	3.896526	3.219726	4.838689	3.734482	3.4637718	4.226508	4.004023	3.705437	4.410429	2.7423858	3.910849	3.8308519	3.874653	2.7266431	4.17347	4.7511549	3.511459	4.4661196	5.243347	5.3496251	4.520289	4.0853827	5.062138	4.4555815	3.0166575	3.7598052
AGBL2	4.4478595	4.8511052	3.7049123	4.2897535	4.7147828	3.306922	3.4299648	5.102308	3.6262229	4.1749851	3.1790522	3.0991856	4.3318017	4.702937	3.5981373	3.866969	5.376038	5.662276	5.6825788	5.009436	4.4201443	4.419256	4.2231887	4.611606	2.432011	3.982868	4.218422	2.6016142	4.508623	3.97963	4.181899	4.342855	3.0786631	4.308645	4.0748823	3.904046	3.3744475	2.442312	4.1653445	2.983273	3.2885688	3.891007	1.4803801	3.983148	4.3859487	4.677469	3.5614597	2.9521578	3.5615129
AGBL3	5.6797289	5.3361945	4.736163	5.882639	6.138787	5.4324	5.0989217	6.393289	5.6947929	6.2006159	5.4313353	4.5035001	7.3448325	5.910319	6.4149837	7.575102	5.1381182	5.244816	3.7203574	4.347725	5.7746332	5.288106	4.7090471	6.447128	5.42416	5.269386	5.615662	6.0597366	5.529632	4.71393	4.214583	5.499251	6.0865846	6.061904	6.2056595	6.377263	5.9339294	5.272635	5.2937487	6.169839	5.3324836	4.584139	5.5954117	5.606849	5.0909039	6.359597	6.1257803	5.8858054	5.4770981
AGBL4	5.7378613	5.1247702	5.6468144	5.9475353	5.6418382	6.130445	5.7777528	5.747293	6.1188234	5.5874001	6.1827952	6.000462	5.5917041	5.783776	5.5504671	5.448768	5.5277187	5.443768	5.093981	5.702777	5.9450839	5.825435	5.5919052	5.758516	5.3419	6.428829	5.922182	6.2254405	5.936742	5.393382	5.321748	5.605817	5.9397448	5.665818	5.7525702	5.858915	6.4383051	6.152067	5.8992095	6.429451	6.0950168	6.109726	5.371121	4.919549	5.5411542	5.898957	4.159363	5.4227638	3.9473268
AGBL5	5.9094482	6.0440863	6.0891194	5.8301476	5.0907753	4.822473	5.5823744	5.594277	5.5180913	5.3917082	5.5150823	5.2587786	5.5171099	5.203274	4.842138	5.265575	5.4949808	5.381721	4.8933514	5.285985	5.6625763	5.335839	5.0330143	5.708657	6.147805	5.979545	5.562577	5.635551	5.794023	6.0428	5.306393	5.777098	5.0430676	5.221755	5.1926683	5.038038	5.3374591	5.566107	5.6486849	5.277757	5.3591875	5.561721	4.9084398	5.208964	4.2494559	5.460753	5.2007854	4.1958775	4.9044915
AGER	5.2947174	4.5160598	4.1426056	4.5439583	4.8808246	3.845299	5.4076424	4.648831	4.3581292	4.8011555	4.9039211	4.209283	5.4522827	4.900723	5.3762848	5.33396	4.5850738	4.33512	4.8282949	4.448644	4.8492005	4.483587	5.1249846	4.548702	5.291662	4.54895	4.753465	4.8164049	4.737051	4.293448	4.788168	4.182016	5.0565206	4.542861	5.2932729	4.897859	5.1517431	4.485916	4.805922	4.69091	5.0307168	4.374303	5.2007854	4.871977	5.425473	4.717968	5.5473152	3.8766553	6.0516908
AGFG1	7.8352454	7.9780818	7.9223795	8.0110141	7.7028715	7.914081	7.8028643	7.94261	8.0095384	8.0794713	7.9236644	8.150276	7.8558699	7.776675	7.983705	7.921733	7.7646965	7.862251	7.713422	7.909378	8.1853636	8.252757	8.0608303	8.372331	8.309123	8.385122	8.055699	8.2629296	8.162864	8.11661	8.145958	8.15778	8.3208897	8.124008	7.8324983	8.191406	8.2392261	8.221412	8.1366089	8.340604	7.9036976	8.164874	7.7734326	7.976995	7.8045598	7.794424	7.3439055	8.0574796	7.6617558
AGFG2	6.2880908	6.07297	6.3552941	5.4834095	5.6610869	5.737861	5.7360518	4.710163	4.5623699	5.3094813	5.9364383	5.3981771	5.690993	6.409354	6.6339083	5.895782	6.3092146	6.744272	6.6177177	6.058744	6.2901993	6.306358	5.3619069	5.703353	5.809315	5.804981	5.445971	4.390901	6.06717	6.410358	6.065958	6.31633	6.1940485	5.644442	5.9020884	5.525487	5.8007442	5.649374	5.8099112	5.72317	5.3034585	5.525487	6.1819479	6.250396	6.8567461	7.360596	7.2175566	7.2886192	7.3777371
AGGF1	9.5222152	9.4452827	9.4409436	9.370532	9.0853153	8.770079	9.0058718	8.982758	8.9362688	8.8269904	8.9057684	9.1079343	8.4243424	9.051711	8.4556092	8.407016	8.7023879	9.011927	8.8173556	8.758701	9.1174909	9.372082	9.0445368	9.132865	9.318648	9.132631	8.711167	8.9124098	9.051028	9.039362	8.775624	8.604278	9.5062939	9.219378	8.6963473	9.091696	9.329559	9.391202	9.2195922	9.291228	9.082471	8.841373	8.329674	8.593187	8.3048005	8.529431	8.4956286	8.7391792	7.8081475
AGK	8.2877831	8.4280165	8.416017	8.2313903	8.7175379	8.705623	8.2412372	8.444574	8.4672452	9.2463317	8.8124018	8.6235903	9.5412717	8.795677	9.2320944	9.932518	8.3289603	8.077546	8.0006863	8.365976	8.0323627	7.962731	8.2789758	8.101439	7.967799	8.090428	8.50861	8.4230668	8.380796	8.483924	8.294483	8.446659	8.2721673	8.619074	8.8342065	8.867031	8.4901935	8.328783	8.4617543	8.515257	8.3276458	8.616638	8.600835	8.501588	7.2357946	7.830512	8.3634286	7.6346144	7.7857649
AGL	9.466923	9.593047	9.5442366	9.3660666	9.0802742	8.962121	9.2901902	9.227367	9.2683898	9.1369986	9.3181882	9.3374196	9.004144	9.333065	9.1718898	9.156	9.2136614	9.589214	9.16014	9.30829	9.2097553	9.643092	9.130972	9.033407	9.07641	9.006863	8.884904	8.8533065	9.280094	9.422222	9.094472	9.039106	9.6150842	9.758405	9.541537	9.578361	9.443672	9.561987	9.2148861	9.380291	8.9426868	9.080996	8.972286	8.795065	8.4387452	8.314633	8.447823	8.6484456	8.0223707
AGMAT	6.7279479	6.7436769	6.6539719	6.5018431	6.9492499	7.077747	6.6780937	6.514009	6.4169852	6.563982	7.033615	6.8702355	5.0846104	5.405106	4.5595591	4.518231	5.4532397	5.281785	5.9332425	5.700724	6.5996892	6.618036	6.2950658	6.375902	7.721513	7.839797	7.310418	7.3108393	6.598642	6.139352	5.536341	5.446969	6.5234635	6.441044	4.9965289	5.388926	6.6113456	6.744859	6.3314005	6.378032	6.2687351	6.354394	4.6283485	4.704256	5.8367457	5.506118	5.8883878	5.666717	4.0332871
AGMO	3.8098814	4.5725942	4.0961831	3.7674485	4.5045968	5.120835	4.062526	5.017601	2.3267074	4.1749851	4.595942	3.0991856	4.5307213	4.608166	5.7510206	4.577348	2.7226554	4.386248	2.844222	4.474058	3.8964595	4.600443	4.4248621	4.558538	1.602381	4.270198	1.896102	4.2805674	1.6664	4.268951	4.231221	4.797979	3.3001088	3.971746	3.7866757	3.814481	2.9779808	3.656041	2.9258559	3.222518	4.3886923	4.217465	4.6694241	4.814764	3.2640871	4.122245	3.9204474	5.5560034	3.5615129
AGPAT1	10.7006732	10.4614138	10.7449476	10.7220288	10.984848	11.019684	11.1783335	10.889522	10.3078297	10.2497034	10.6397734	10.1703437	10.7046184	10.927078	10.7986759	10.23568	10.5726371	10.29598	10.7228627	10.58984	10.4518044	10.00135	10.6090512	10.41196	10.839372	10.661885	10.946919	10.6404928	10.768149	10.609801	10.717311	10.586906	10.8086397	10.673568	10.780657	10.711639	10.8592743	10.883192	10.7936661	10.675055	11.3080393	11.046277	11.0403922	10.992491	10.5099986	10.77404	10.6763463	10.2739778	10.9446805
AGPAT2	10.5722779	10.5004691	10.5784284	10.6411801	10.6317561	10.450404	10.4406831	10.495689	10.6680984	10.3109282	10.2369021	10.375166	10.5464188	10.864589	10.7698672	10.520334	10.7129501	10.7765	10.787199	10.528948	10.5483889	10.437452	10.821864	10.465217	10.507141	10.299453	10.23022	10.3098365	10.335341	10.398763	10.620346	10.581906	10.4158704	10.363683	10.4079886	10.334284	10.474862	10.491521	10.5427716	10.388198	10.3620178	10.288012	10.5251218	10.461414	10.7400596	10.663069	10.4010509	10.3208676	11.0561579
AGPAT3	10.4652167	10.9671525	10.8921637	10.821864	11.2682531	10.881741	10.8592743	11.560596	11.031909	12.042262	11.7918466	11.2584004	12.1835872	11.035332	11.2926498	12.399	11.0552254	10.96757	11.0143735	11.280535	11.4369455	10.945207	11.2465155	11.955604	10.482449	10.791529	10.884111	10.869345	10.755346	10.6874	10.560697	11.178333	11.0358074	11.241129	11.6478887	11.533881	11.0147898	10.599374	10.6020568	11.107959	11.0264655	10.652969	11.0285223	11.62211	10.5730135	11.042385	10.6832805	11.0382804	10.9005622
AGPAT4	7.6741526	7.854026	7.9329354	7.7371489	7.9029016	7.978674	7.8552476	7.879487	7.7657329	7.9290269	8.0871998	7.918251	7.2020182	7.344239	6.4169852	6.897863	7.5774455	7.570291	7.6425173	8.13883	7.8966668	7.807796	7.6925963	7.733548	8.298652	8.293219	8.407016	8.4029808	7.936002	7.869309	8.022834	7.885698	8.2211471	8.042588	7.8904822	8.172284	7.7500023	7.808594	7.78204	7.751952	7.9780818	7.907819	7.3586191	7.582808	7.9047819	8.263709	7.4590712	7.5603332	7.5366792
AGPAT4-IT1	7.6165561	7.7959344	7.7543155	7.7215129	8.2887849	8.349886	8.3877708	8.541347	8.1375894	8.0942313	8.3067843	8.6837668	8.454828	8.651108	8.1265737	8.327006	8.1146395	8.337005	9.016051	8.812617	8.5906407	8.578497	9.103258	9.032949	8.112525	8.239723	8.816729	8.8904478	8.344226	8.546494	8.815704	8.998651	8.4333695	8.55795	9.0735599	8.887319	8.1804474	8.005733	8.1253198	8.082164	8.6702225	8.700538	8.8948308	8.85131	9.5308324	9.882772	9.8262295	9.7867503	9.2733719
AGPAT5	8.563224	8.5376749	8.5840454	8.4211342	8.3270058	8.173142	8.4122846	8.493223	8.3756554	8.2578025	8.4211342	8.5334708	8.5407833	9.041556	8.7449646	8.695436	8.883003	8.991724	9.1852442	8.883795	8.235932	8.256627	8.3754571	8.370022	8.459417	8.608003	8.50861	8.5191978	8.683767	8.511949	8.628788	8.686318	8.9837872	8.605487	8.8199197	8.795502	8.5956595	8.705759	8.6255725	8.570429	8.7278376	8.771322	8.9428828	8.889465	8.7749426	8.981303	8.7820071	8.8774703	8.5681971
AGPAT6	7.3476212	7.3012792	7.2905373	7.1664287	7.3363278	6.986052	7.0075561	6.79876	6.6707759	5.9906387	6.169313	6.5612587	6.3162112	6.259611	6.7083455	5.761372	6.1215948	6.741979	6.5761031	6.820674	7.5004284	6.877673	7.0758928	7.182805	7.669611	7.372676	7.154038	6.967999	7.212359	7.404656	7.049098	6.887648	7.5785231	7.175993	6.6662037	6.533987	6.9607974	7.050518	6.9832683	6.728997	6.967341	7.022683	6.5912891	6.573584	7.6708982	7.262128	6.605943	7.0785265	7.6946904
AGPAT9	7.64198	7.582051	7.5362835	7.6153294	7.5552094	7.635395	7.3502351	7.483769	6.9211199	7.2385896	7.4872747	7.4963816	4.9414954	6.269793	5.1863105	4.764141	5.7705019	6.138998	6.7125756	7.00338	6.9223241	7.395806	6.8339588	7.17236	7.687527	7.580906	7.758302	8.2075281	7.122385	7.386757	7.289287	7.221808	6.864343	6.780984	6.3715058	6.139352	7.0726137	7.37961	7.5555284	7.612527	7.1436267	6.975682	6.060823	6.471242	6.0567632	6.39234	6.2701649	6.9982777	5.1453634
AGPHD1	6.4807996	6.3641776	6.3656118	6.4461213	6.2936544	6.450916	6.360549	6.302713	6.056638	6.4917383	6.329688	6.2914027	6.1723958	5.926714	6.2941133	6.136005	6.0581682	6.430243	6.0240071	5.982422	5.9160885	5.775964	5.7449369	5.759755	6.300659	6.329018	6.33536	6.2533587	6.365921	6.121038	6.279029	5.984207	5.8360113	5.74324	6.0958482	5.639726	6.2820814	5.820764	6.0764379	6.114025	5.8698025	6.119799	5.7761936	5.981113	5.629488	5.74808	5.6109394	4.61069	5.973731
AGPS	7.7165768	7.5501233	7.5613348	7.6169633	7.5356727	7.55824	7.6057687	7.494795	7.2219577	7.2291116	7.4477773	7.4676747	7.0717349	7.146559	7.3007386	6.998682	7.2804165	7.374353	7.3602163	7.545774	7.10388	7.342783	7.2964341	7.184502	7.586205	7.646369	7.647397	7.6684418	7.527569	7.468971	7.458172	7.29036	7.5028605	7.557022	7.3055583	7.328255	7.5183828	7.747525	7.4134101	7.516585	7.5836919	7.618942	7.2992689	7.407355	7.7283239	7.514554	7.8408347	7.9714225	7.4901831
AGR2	3.1768886	3.4543638	4.1701065	3.7140781	3.679684	2.38713	3.4299648	2.841787	3.6262229	4.8801812	3.4290401	3.7501191	4.3318017	4.52733	2.9126585	4.358362	2.9556964	3.094217	1.019504	1.33679	3.3304234	3.304229	3.4094299	3.792888	2.79849	2.018039	1.305379	2.9044176	3.748614	1.536558	1.458665	3.779872	4.3168668	4.408097	4.0748823	4.544891	4.3257807	1.482008	3.457995	3.187925	3.6079976	3.891007	2.787938	4.233716	4.5825808	3.14502	1.3896067	5.3505043	2.6207348
AGR3	1.9982907	1.5914105	2.5495575	3.861166	2.7411955	1.427746	2.6676826	2.717481	4.5533369	2.633193	3.6445448	4.3855347	3.510594	6.062412	6.0035383	2.247156	1.5077851	5.325077	5.7141142	4.142606	3.3304234	1.487964	4.2231887	2.623313	1.602381	3.261813	4.818864	0.9564289	3.852988	3.53414	2.668937	1.67838	1.7337226	2.051776	1.6227273	2.134493	3.4210969	1.482008	1.7565097	2.014684	1.7635579	2.751168	1.3837592	1.454178	3.2640871	3.975824	4.2551389	2.0080435	0.9296627
AGRN	8.6433967	9.4764182	9.3932436	9.1101557	9.8339708	9.759511	9.5104931	9.760015	10.5588391	12.0131209	11.5405472	10.8697953	12.2881603	10.039011	10.1693776	12.72331	9.8734177	9.346845	9.611896	9.521795	10.7958892	10.21198	10.5059928	11.043408	10.013249	9.758999	9.835161	9.9800547	9.649146	9.872401	9.409968	10.196966	9.6271757	10.15813	10.251251	9.854034	9.7357654	9.140954	9.3819981	9.750035	9.0277343	9.363807	9.3482855	9.446048	9.4787172	9.281591	9.4941329	8.9889494	10.0780105
AGRP	5.9094482	5.8746565	6.0123066	6.2547559	6.4701162	6.098049	5.7706652	6.55343	6.4579003	6.0853281	5.6829174	6.2642821	7.0233622	6.941421	7.7388649	7.064698	5.6311731	6.168295	5.8441328	5.902804	5.0763459	5.760144	5.6303632	5.545819	5.745509	5.649194	6.060702	6.1304446	6.009297	5.763064	6.077466	6.111698	6.4211135	5.962121	6.4692418	6.180522	6.4296664	5.934562	6.1662937	6.408692	6.4134233	6.218455	6.200173	6.498103	6.5122724	6.218675	6.5030448	6.6675584	7.1207388
AGSK1	6.6865464	6.7629647	6.9638939	6.718563	7.2630613	7.128833	7.3390401	6.972952	6.7824527	6.9045117	6.9971699	6.9918861	7.7522615	7.55431	8.0148367	7.667539	7.844217	7.436939	7.929717	7.482025	6.698161	6.361079	7.0288846	6.548537	7.293818	6.864864	7.48861	7.1914468	6.960068	7.013881	7.254024	7.161212	6.8558729	6.871793	7.4055783	7.369979	6.4568384	6.596661	6.9644966	6.368169	7.2873064	7.291112	7.1714611	7.525813	7.4733266	7.471652	7.574388	6.4888825	8.3801593
AGT	13.5994132	13.5562482	13.6718669	13.6628794	13.105027	13.204361	13.4148507	13.402901	12.6390456	12.6238553	12.524733	12.5634747	14.2309339	14.589313	14.6267584	14.355569	14.2872534	14.355569	14.1573285	14.287253	13.2453455	13.194181	13.3807558	13.45894	12.743952	12.844929	13.194181	13.1619148	13.256316	13.447238	13.893595	13.690291	13.5124192	13.516034	14.0311459	14.068001	12.8583804	12.964943	13.2840213	13.137345	13.4103562	13.556248	14.0430318	14.009915	13.6815437	13.708436	13.4828723	13.6678639	13.3951462
AGTPBP1	8.9518412	8.8487282	8.8772481	8.8032051	9.0559619	9.013305	9.017445	8.906156	9.0082464	8.8742051	9.2927579	9.3774009	8.7406542	8.227175	8.2666478	8.652019	8.6536628	8.5404	8.6828196	8.704547	8.9913206	8.903086	8.9583327	8.834855	9.147375	8.927791	8.933209	8.9713652	8.956467	8.801099	8.468637	8.361308	9.1369986	9.107041	8.691873	8.613293	8.9395276	8.875823	8.7620399	8.813834	9.1221355	9.12263	8.3647222	8.548434	8.929474	8.652367	8.554072	9.035146	8.6188779
AGTR1	2.8580067	2.2221895	2.9392415	2.9778107	2.984293	2.38713	3.816272	1.481699	4.5533369	2.212724	2.3897031	0.8929832	3.9050739	1.892343	2.1252146	2.566014	2.9556964	1.868928	1.3273571	2.378291	3.5391092	3.463964	3.3049345	1.589129	3.356344	3.363109	5.149734	1.1015956	3.113874	3.487766	3.012178	3.286729	1.7337226	1.447563	2.8560567	2.134493	5.0558796	2.164176	3.8617238	3.802056	1.1160574	1.563854	5.1258975	3.588191	3.2640871	2.734794	1.7771878	1.5256911	1.9394429
AGTR2	2.5745316	1.9111392	2.2252587	2.4868727	1.4031091	2.26309	3.4915821	3.286231	3.0360274	3.3359431	3.0463256	3.3698804	2.4932904	1.744449	2.8173471	1.507451	3.8509299	3.482431	3.3323575	3.899677	1.4590364	1.487964	3.1474655	2.190373	2.251094	3.253764	2.322078	3.2728227	2.295133	2.641701	1.876142	1.67838	2.6788973	1.885791	2.4934663	2.226642	3.9562197	2.539695	2.5523616	4.375125	1.9271144	3.009593	2.3571382	2.456632	1.756064	2.782697	2.4613045	2.2071327	3.4400254
AGTRAP	5.6446003	5.7989093	5.625139	5.5963641	5.0165107	5.63905	5.5274517	5.463476	4.5972847	5.0500259	5.162393	5.0118351	5.07343	5.078841	5.9513212	5.712303	5.6551326	5.938385	5.7412349	6.160417	5.7053526	5.77896	5.9151681	5.666315	5.745509	5.679453	4.520168	5.5577155	5.337164	6.164173	6.147517	6.049869	5.612351	5.608577	5.9735132	6.088101	5.6510782	5.566107	5.7042334	5.397429	5.2202044	5.48228	5.7422562	6.214901	5.8705879	6.175377	4.816063	5.6221875	4.6600701
AGXT	5.0299781	4.8240198	5.0150758	4.8468653	5.0511291	4.935035	5.0351182	4.604434	4.0066327	4.3917229	3.9949026	3.9850654	4.1783452	4.41764	3.5981373	4.857937	4.7559325	4.416347	3.7037262	3.753944	4.7570106	4.772095	4.518969	4.313289	4.72064	4.338493	3.848773	4.5708565	4.445375	4.862921	4.421334	4.273704	4.8279556	3.305109	4.4440765	4.402582	4.7804085	4.044117	4.6553251	4.243399	4.8680898	4.251041	4.2230142	4.355434	5.2113791	4.837849	5.3383411	5.2866087	4.9044915
AGXT2	1.782765	1.3123879	0.5433007	1.4517441	2.8718566	3.579147	0.6015823	2.841787	0.9142071	1.8647348	1.6879737	1.0156119	0.7422179	2.125769	2.3263686	1.166747	2.0708864	1.770563	2.844222	1.33679	0.9296627	1.487964	2.0120599	1.589129	1.602381	1.70661	3.091027	3.0218229	1.6664	1.536558	1.971858	1.67838	0.9219043	1.447563	0.6941374	1.257338	3.0203986	2.164176	1.4728028	3.445831	0.6715846	1.563854	3.4895522	2.815736	1.297019	1.501821	3.4571179	3.3468653	2.6207348
AGXT2L1	12.5612861	12.3758076	12.7184116	12.6773747	11.5095123	11.506064	12.5634747	12.490462	12.0632572	11.7918466	12.1556262	12.3106938	13.0166156	13.850942	13.8302006	13.43923	13.2910843	13.319611	13.893595	13.753883	11.8985734	11.98859	12.3585165	12.485978	11.314834	11.411801	11.618119	11.6742286	12.107862	12.032089	12.993136	12.551929	12.6324136	12.684317	13.1619148	13.007897	12.789535	13.081325	13.143295	13.007897	12.6121552	12.515945	13.5908179	13.395146	12.8867336	12.533556	12.5841962	12.7542377	11.8512737
AGXT2L2	5.9583351	6.1380939	6.2878064	6.3458644	5.9773589	6.33962	6.1604175	6.393592	6.4446304	6.3303209	6.3769879	6.4765729	6.4465338	6.414637	6.8293689	6.738767	6.6157062	6.864864	6.6553505	6.830471	6.1145886	6.169839	6.2823769	6.521751	6.968466	6.169839	6.559849	6.9243726	6.62448	6.461452	6.636202	6.515624	6.0975151	6.389244	6.380612	6.576777	5.9111606	6.128651	6.3424029	6.03668	6.3104805	6.422095	6.534333	6.507026	6.9108252	6.148796	6.853297	6.5509077	5.776969
AHCTF1	7.2550953	7.309727	7.2587414	6.9878994	6.9459196	7.033615	7.1751754	6.972668	7.1989892	6.981823	7.0880183	7.2079735	7.8992391	8.117842	8.0494465	7.832498	7.4446275	7.53546	7.1259365	7.327602	7.5112131	7.679185	7.8955478	7.745838	7.439471	7.366537	7.586205	7.2327462	7.523912	7.276598	7.292375	7.330068	7.7128333	7.537107	7.6473973	7.806408	7.5002787	7.556286	7.4865918	7.697909	7.5657757	7.725758	7.8352454	7.42065	7.62233	7.493214	7.2821281	7.5242148	7.79745
AHCY	6.8359965	6.7898045	6.6891312	6.8315178	6.1850433	6.301487	6.2506028	6.107709	5.2219505	5.8158467	5.8749774	5.516813	5.045627	5.709202	5.8573974	5.444478	5.9668785	6.221917	5.6825788	5.831546	6.8622614	6.78695	6.4629122	6.09947	7.411999	7.032321	6.237221	6.3575241	5.99942	6.510131	6.032529	5.798352	6.5616938	5.936916	5.6358674	5.941246	6.5280246	5.949583	6.3467772	6.507026	5.7208539	5.761566	5.6116065	5.753865	5.5219457	6.175377	5.5032083	5.9063288	4.4025816
AHCYL1	12.0840021	12.2024892	12.0167954	12.1217198	11.9969575	12.196431	12.4123069	12.373595	11.9969575	12.0632572	11.7947734	11.7889925	12.7947202	12.711357	12.9931361	12.805457	13.2635304	13.133607	13.2526057	13.312855	12.0085485	11.939006	12.1504656	11.958852	11.840738	11.677042	11.776385	11.8148331	12.396965	12.696117	12.593422	12.738785	12.1780956	12.356416	12.8504337	12.672806	12.2062415	12.242855	12.2582733	12.185434	12.3345328	12.477165	12.6989175	12.718412	12.5358593	12.688779	12.7492051	12.4372804	12.3164962
AHCYL2	10.9059458	10.8025725	10.5986313	10.6776804	10.1285317	10.144295	10.6243755	10.408328	10.8673838	10.7847453	10.5418611	10.5640833	11.2502848	11.601118	11.6281336	11.401388	11.5958175	11.594436	11.6086555	11.630651	11.0940792	11.224083	10.9632745	10.980718	10.628628	10.485061	10.417323	10.4507401	11.203113	11.048291	11.644913	11.18376	10.6555407	10.659208	11.0919375	11.09994	10.9815837	11.026465	10.9220892	10.802168	10.9213024	10.905946	11.3648176	11.204204	11.1649013	10.83611	11.2052567	11.1177796	10.5766352
AHDC1	7.6974092	7.7346177	7.7150344	7.857811	7.566078	7.722232	7.5194221	7.692596	7.7361575	8.9594096	7.8948544	7.8886216	8.6828196	8.14874	8.198394	9.130972	7.499264	7.797797	7.7995183	7.693654	7.8516244	7.992669	8.3006429	8.082164	7.526889	7.262314	7.337209	7.515141	7.616963	7.67231	7.340891	7.695445	7.7541725	7.697409	7.134926	8.25245	7.4683281	7.72504	7.7107619	7.602114	7.6617558	7.469552	7.2410097	7.873419	8.4591982	8.407016	8.235932	8.3519307	8.7054875
AHI1	6.7851862	7.217938	6.8298697	7.0248374	7.1052949	7.419117	7.0306398	7.376254	7.240425	7.6405402	7.4644349	7.4366472	7.5878807	7.586948	6.3198421	7.007703	6.3812843	7.171138	6.3152506	6.755076	7.2058245	7.635618	7.2226384	7.53546	7.390254	7.416398	7.453539	7.4163982	7.240785	7.355813	6.974069	6.858993	6.4901565	6.740653	7.0807843	7.144145	7.4000146	7.543992	7.2680476	7.480401	7.0042702	7.43188	5.5090629	6.788041	6.3479014	6.84372	6.7764372	6.95311	5.485291
AHNAK	9.0853153	8.8129871	8.9204173	8.9614956	8.4693495	8.278976	8.6776864	8.438618	8.4245788	8.4476479	8.2691247	7.9541556	9.3146731	9.005455	9.6771731	9.38175	9.7616861	9.927851	9.7051023	9.51418	9.2857618	9.009588	9.1020463	9.16014	8.356762	8.131848	8.814586	8.6227972	8.792537	8.767351	9.622608	9.275148	9.0007842	8.948751	9.4895955	9.335027	8.5990804	8.377834	8.7777239	8.446809	8.9775816	8.782007	9.6727936	9.530832	9.9153445	9.508211	9.4404128	9.6319508	10.6832805
AHNAK2	6.9010998	6.8437205	6.7265944	6.6698497	7.6555856	7.546043	7.1329477	6.935623	6.203215	6.46613	7.1974412	6.9269183	6.5612587	5.4668	5.9923417	5.635685	6.0366804	5.964609	6.9857067	7.080531	6.8231014	6.6737	6.84015	6.800552	7.286354	7.232746	7.425484	7.3586191	6.891302	6.87239	5.991118	6.157427	7.4052862	7.479431	6.2233287	6.548537	7.1222016	6.773378	6.6513215	6.874906	7.6378602	7.735004	6.6038425	6.55588	6.9371644	6.959729	6.5488574	7.1094485	5.7846872
AHR	6.78776	6.865542	7.1106311	7.1499388	7.1381078	6.990702	7.3146423	7.084886	6.7501988	6.9174613	7.4556097	7.4637736	6.1959101	6.274869	5.8731852	5.534622	6.6022361	6.419372	6.110785	6.492927	7.1438204	7.144777	6.6648704	6.843423	7.129771	7.052813	7.029442	7.2183608	6.808643	6.865947	7.00536	6.849345	6.9708639	6.966315	6.834609	6.595596	6.8776732	7.145206	6.9875646	6.888874	6.9227259	7.309074	6.497144	6.643526	7.1169087	6.975682	7.2159214	7.6327903	7.0438402
AHRR	4.3842767	4.7600505	5.0150758	5.0369458	5.3604557	4.408097	4.9968987	5.080075	3.3142789	4.3194247	4.8956644	4.4325586	5.3484006	5.749533	4.842138	4.843078	4.9334285	5.054419	5.0320244	5.104732	6.1737732	6.170742	6.1296252	6.213345	4.501767	5.563432	6.060702	5.0757224	5.766655	5.541154	5.942138	5.883751	4.9420789	4.908654	4.9605298	4.982648	4.8350223	5.566107	5.3358386	4.831356	4.6375112	5.099038	3.1652107	4.476883	4.5825808	3.702562	2.6340171	4.3705545	2.9385575
AHSA1	9.9232221	9.773213	9.6026267	9.6502617	9.359909	9.380518	9.4544764	9.414199	9.1300099	9.0857773	9.2410744	9.1589724	7.9150517	8.13451	8.5595157	8.234403	9.1383042	9.14927	9.2127523	9.346845	9.9566708	9.853007	9.192835	9.304497	10.369354	10.241714	9.49159	9.5633121	10.033891	10.099896	9.465307	9.515231	9.5821083	9.417137	8.8367747	8.885389	9.3188923	9.284412	9.5427951	9.38747	9.4128198	9.387957	9.1854267	9.180033	9.2187761	9.397817	8.9208851	9.0062403	9.0973656
AHSA2	7.4484427	7.8372072	7.6563647	7.7079041	8.2989435	8.304297	8.1817262	8.372017	8.2850531	8.4560306	8.529431	8.2975116	8.7830732	8.41814	8.3820402	8.742727	7.825841	7.899239	7.7745016	7.932935	7.8614881	7.570606	7.7951471	8.302629	7.510711	7.955889	8.448345	8.4556092	7.670373	7.625841	7.693654	8.153378	7.5562858	7.898255	8.1611423	8.182683	8.094523	7.738702	7.7464512	8.121521	7.9097014	7.664374	7.8319562	8.040642	8.4065403	8.714526	7.9210932	8.401884	8.4146125
AHSG	4.6287402	4.9484655	4.5480824	3.9857508	4.5045968	5.032661	4.6950464	4.7209	4.8840502	5.039556	5.2133019	5.141394	6.2767228	4.845208	4.9354747	6.667719	5.3107825	5.257786	5.2895544	5.055589	4.3023556	4.46947	4.9438912	4.862292	5.551599	4.929906	4.33543	5.206176	4.019883	4.824517	4.265449	4.615436	4.6578184	4.881637	4.8745318	4.089681	5.1366225	4.803103	4.7673938	5.069345	5.2202044	4.741941	3.8048246	5.077656	4.2494559	4.423626	4.4793862	3.3468653	3.2464159
AHSP	3.318916	2.8208444	3.7049123	3.8991088	3.4111715	4.091328	3.816272	3.90217	3.8915632	4.0733475	3.5433158	3.7501191	2.8025663	3.404886	3.5981373	4.257157	4.1014449	3.525271	3.8800326	3.961991	2.7525416	3.677797	3.4094299	2.981652	1.602381	3.15836	3.151554	3.4769781	3.403651	3.34431	4.387826	2.726764	1.5378175	3.451603	2.8560567	1.257338	3.0203986	2.442312	3.298048	2.46022	3.6079976	4.403616	5.2252475	4.476883	1.666612	4.356824	1.7771878	3.7312337	4.2528645
AICDA	2.7608945	1.5914105	3.1997155	3.1506119	1.3021213	1.427746	3.6311804	1.481699	4.326717	4.0213705	3.2975596	4.0079868	1.9614188	3.320501	2.770855	1.166747	3.5296636	3.466581	3.1680276	3.961991	1.7664507	2.531907	2.9256648	1.589129	3.277269	3.880745	3.673181	4.1980616	3.322397	1.536558	3.75368	3.042319	0.9860761	3.001771	3.1628675	2.940674	4.708043	2.334652	3.1195375	4.365665	2.3966448	1.563854	3.8947586	2.92105	3.6792997	2.603542	3.4571179	3.4295593	1.4190296
AIDA	5.6303632	5.8490094	5.8068961	5.9497412	5.2861399	5.524875	5.2959946	5.253818	5.5859263	5.7607386	5.943677	5.7274579	5.5217895	5.311151	5.7297559	5.589866	5.856627	5.925481	6.0668704	5.986681	5.3339598	5.666717	5.5541544	5.631173	5.562165	4.953753	5.133667	5.5037875	5.710729	6.447591	6.212979	5.698788	5.4206056	5.65448	4.8404201	5.606405	5.295821	5.572339	5.6717547	5.247887	5.2450442	5.707641	5.8698025	5.444752	5.8364817	6.333273	5.520955	5.741328	6.1977325
AIF1	7.3080548	7.1424009	7.2938177	7.1986312	7.2214357	7.458485	7.1926937	7.190688	7.7840901	7.4245534	6.9153745	7.0992649	7.6942605	7.2052	7.9394446	7.905813	8.1608325	7.77257	7.5351921	7.862537	6.6062632	7.23768	7.0723449	7.089336	6.699561	6.108989	6.57944	7.082636	7.52171	7.363374	6.983567	7.889228	7.4493174	7.042007	7.4548993	7.494452	7.1370301	6.926362	6.9514867	7.167529	6.5365138	6.106426	6.7182923	7.113029	7.0765783	6.633551	6.8695385	7.1542092	8.0117495
AIF1L	7.5429711	7.9811531	7.5812218	8.1415392	7.7018581	7.872226	8.0425884	7.816181	7.0261948	8.1529018	8.1568187	7.7169988	7.6769176	7.649463	7.4131101	8.126079	7.3532055	7.444302	7.3312949	7.610873	6.6331744	6.65363	7.094335	7.412816	7.148714	7.420269	7.307765	7.6861409	7.044776	7.490183	7.009502	7.869309	6.993256	7.091587	7.3338038	7.763172	7.3992992	7.282805	6.8274737	7.355813	7.5194221	7.161811	7.0710154	7.697409	7.6877974	7.95094	7.6834147	8.0330466	7.8596829
AIFM1	10.2987592	10.4215621	10.2490382	10.3973428	10.1621912	10.2777	10.0126864	10.069745	10.1972741	10.1667626	10.1285317	10.290638	10.0744326	10.038077	9.9222764	10.176023	10.2451077	10.130014	10.1944586	10.18245	9.979171	10.094413	10.1096429	9.825961	10.231539	10.219798	10.270298	10.0616428	10.20801	10.030416	10.129399	9.989279	10.1814663	10.315759	9.8029424	10.007996	10.1010735	10.236218	10.1541554	10.176023	9.8206596	10.107073	9.6838817	9.678198	9.888927	9.858158	10.1138874	9.8835764	9.5097998
AIFM2	5.8362201	5.7822264	5.6171461	5.8530176	5.2604794	5.903852	4.899669	4.653421	5.9302984	5.8340725	4.556213	5.3720175	5.2598182	6.177705	5.8725538	5.337292	5.2252475	5.248459	5.7825674	4.523394	5.1470776	5.64649	5.4016665	5.52426	5.47845	5.933243	5.700131	5.6068494	5.687192	5.397835	4.88831	5.499429	6.0076953	5.125757	4.515112	6.007695	5.8062351	5.50522	5.5456665	6.084714	6.4845335	5.61967	5.8701893	6.365271	6.4257263	6.48166	5.838226	5.8516185	5.775964
AIFM3	9.3237243	9.2625991	9.3136291	9.1685826	9.3958844	9.446292	9.5265168	9.457355	9.5138206	9.4229532	9.1707896	9.2674487	9.8768702	9.918735	10.5832038	10.274277	10.0653234	10.043671	10.2759622	10.262911	9.2452172	9.113242	9.5568127	9.252571	9.684168	9.741186	9.896339	9.7357654	9.812211	10.305044	10.164527	10.423764	9.6397248	9.58234	10.3502378	10.104218	9.5187785	9.376841	9.5478042	9.308554	9.4494118	9.531798	10.0336135	9.950892	10.5157485	10.621435	9.5512468	10.0815876	10.4891414
AIG1	9.2042921	9.0445368	9.0533228	9.0440519	9.3903618	9.396412	9.3330645	9.179019	9.315699	9.1010499	9.2316013	9.1900722	8.972286	9.234077	9.115997	8.839681	9.1280976	9.249913	9.2360034	9.116442	9.0888805	9.026689	9.0384289	8.992501	9.281591	9.152423	9.25854	9.1864029	9.352526	9.180033	9.133369	8.918516	9.0914851	9.066186	8.9780404	8.918516	9.3118504	9.361532	9.2819973	9.124711	9.2517727	9.210463	9.0205008	8.980049	8.9999863	8.771643	8.9762026	8.9898649	8.5736476
AIM1	3.318916	4.1139304	2.9392415	3.1506119	1.676779	3.121428	2.023875	3.33992	3.6966592	4.0213705	4.3752263	4.2743786	3.2910162	2.932268	4.631731	2.461487	4.5510446	5.341747	4.4312523	3.565087	2.5724648	3.360034	3.3049345	3.792888	1.602381	3.614846	3.584495	4.0030768	1.6664	4.104745	4.781151	3.840365	2.7052714	2.472131	3.7043523	3.289429	3.0203986	3.180605	3.0168679	0.767907	1.1160574	2.649908	3.0357329	3.456572	2.2166698	4.122245	2.6340171	2.8140318	1.9394429
AIM1L	4.0670969	3.0722533	3.7767359	4.3826806	3.9614596	4.176641	4.332083	3.942684	3.4361663	4.2506134	4.1124018	3.9895818	4.6102123	4.352544	4.298892	3.752587	3.9467764	4.542517	4.0233251	3.675854	3.3574575	3.870094	3.5072091	3.321222	4.709633	4.015851	3.982722	4.0448964	4.080582	3.635326	3.671116	4.135851	2.6863019	3.912917	3.1995013	3.264592	4.2219178	3.265192	3.6525482	4.981844	4.0388955	4.046785	5.1587986	4.41187	4.3642813	4.191483	3.4161384	4.6707995	4.0242637
AIM2	4.9899078	4.6108065	4.5480824	4.621279	5.0907753	5.251044	5.4710703	5.037372	5.2937487	4.5587508	4.4706887	4.218299	5.045627	5.078841	5.4949808	5.185298	4.8500035	5.295821	5.0320244	4.400246	5.0383459	4.719862	5.2767112	4.913638	3.445691	4.090328	4.632306	5.2874638	5.107384	4.871836	6.2515	5.896966	4.7634564	3.885988	5.2624127	4.172871	5.0364693	5.094247	4.7119629	5.069345	4.8193812	4.760292	6.200173	5.687458	4.6476184	4.677469	3.9204474	5.6571016	6.8645212
AIMP1	9.8281919	9.6569397	9.6618231	9.6580133	9.6208666	9.647461	9.6213815	9.471357	9.5288049	9.5673122	9.7242694	9.4502152	9.3315139	9.591516	9.5158298	9.274664	9.8214807	9.73953	9.7444937	9.840725	9.1854267	9.058968	8.9808554	9.144594	9.599355	9.564369	9.634558	9.6849206	9.329033	9.104027	9.404672	9.284849	9.2620775	9.049988	8.8644077	9.049988	9.1356023	9.24251	9.2374458	9.231601	9.6219869	9.5464	9.6611663	9.565748	9.5910148	9.871368	9.6502617	9.8907898	9.5805067
AIMP2	9.6523557	9.5170191	9.387002	9.6208666	9.2671521	9.271644	9.3067163	9.147375	8.9185164	9.2002616	9.1554849	8.981798	8.8824056	9.163624	9.3797763	9.120391	9.3345029	9.566313	9.1339334	9.093183	9.2929918	9.383486	8.9999863	9.066394	9.467943	9.236003	8.925956	9.2348092	9.28254	9.462656	9.332025	9.317972	9.187599	9.0794	8.8142146	8.946071	8.9802474	9.055276	9.1910026	9.079827	9.0314567	8.927074	9.1619597	9.170574	8.3282652	8.566041	8.5822391	8.7695991	8.1398259
AIP	10.0483531	10.1760233	10.0439674	10.1989348	10.5511626	10.68243	10.3456051	10.452688	10.1989348	10.3024771	10.3063916	10.3693539	9.9397817	9.906863	10.0505773	10.117598	10.1796205	10.095644	10.1591746	10.242385	10.4093548	10.449306	10.4086683	10.41871	10.567287	10.599003	10.407659	10.5464188	10.495689	10.907848	10.2777	10.714177	10.2129481	10.50322	10.3976512	10.317606	10.4644172	10.387836	10.4622554	10.452688	10.1001767	10.343802	10.1821045	10.118289	10.4729149	10.675873	10.2770033	10.6568952	10.6094264
AIPL1	4.1663765	3.7974694	3.4321446	4.0944665	4.397031	4.091328	2.3514901	3.956568	4.9552213	4.7835752	4.9520651	4.1039462	4.4035242	4.41764	2.9126585	4.087747	3.1596405	3.625084	3.5459092	3.630579	4.3023556	4.066594	4.518969	4.119546	5.308248	3.670072	3.2987	4.6844543	1.6664	3.402303	4.030749	3.34155	3.4565721	4.308645	3.4470705	3.814481	3.3203626	3.785563	4.6245411	3.802056	3.0674255	4.278621	4.7877287	3.456572	4.6476184	2.065316	2.1913996	2.9130565	4.1146671
AIRE	6.0895019	5.7400345	5.7709278	5.8560368	6.2503964	5.987542	5.9292399	5.463476	6.9211199	6.0443701	6.299588	6.9181939	5.8166341	5.635038	5.6989006	5.61987	6.4507271	6.168295	6.9653616	6.977976	6.7520549	6.716425	6.9590562	6.715119	6.643094	5.854673	5.296887	6.0397085	5.845764	5.897574	4.624267	5.57651	6.080046	5.936916	5.2985392	5.188909	6.0613155	5.472892	5.4234947	6.205474	6.3387337	5.913173	4.9084398	5.687458	7.099636	6.799314	7.1571635	5.9731495	6.4712421
AJAP1	6.7465423	6.7426433	6.9590562	6.7945561	7.1175622	7.109449	7.2800906	6.884184	7.1825944	6.885303	7.0426506	6.903715	7.2765977	7.430167	6.9895366	6.779044	6.5346936	6.656358	6.5268373	6.166645	7.1735476	7.132267	7.2485941	7.382294	6.748095	6.972668	7.275359	7.5104251	7.077747	7.097099	7.125559	7.168212	7.1678462	7.202852	7.6791846	7.577445	7.3394272	7.356475	7.2510584	7.333804	7.6659556	7.501779	7.5800293	7.514268	7.356802	7.775848	7.189654	7.5928133	7.6692258
AJUBA	5.6446003	5.6404379	5.1057246	5.2223366	3.9107598	4.449459	5.5823744	4.988482	6.1495546	5.5756643	5.3642942	5.3652227	4.7814471	5.041786	4.9354747	5.072922	6.4154419	6.024592	6.5928758	6.26369	6.1186936	6.132813	5.9705362	5.471501	4.397429	4.009691	4.091842	4.5876416	4.350803	5.314476	5.779777	5.422106	5.0238251	4.826092	5.1570871	5.122152	3.8311603	5.422435	5.2437773	5.039061	4.3886923	4.989601	6.200173	5.83622	4.4529976	4.984766	5.9662707	5.0569942	3.2464159
AK1	8.6484456	8.3723313	8.4114968	8.4610612	8.7892632	8.809623	8.6952238	8.727838	8.3942955	8.2906214	8.329674	8.3910576	8.5723198	8.433952	8.7573731	8.46935	8.7929792	8.723984	8.789645	8.709587	8.3983196	8.403246	8.2842159	8.26448	8.731551	8.481639	8.57232	8.5381498	8.374983	8.655829	8.538554	8.657847	8.4392269	8.577238	8.6231911	8.445831	8.5013794	8.400528	8.6895632	8.496745	8.370526	8.301016	8.4535698	8.484281	9.05465	9.030505	8.5937574	8.8348551	8.7958512
AK2	8.1292948	8.0794713	8.1076758	8.1366089	8.4960626	8.557223	8.4869074	8.356762	8.1952632	8.3413562	8.3830265	8.2572099	8.5926713	8.720354	8.6857578	8.694809	8.6047479	8.659247	8.6145143	8.609899	8.2462275	8.181726	8.235932	8.286548	7.809736	7.91193	8.054272	7.963575	8.429553	8.485874	8.483593	8.483924	8.1538272	8.128029	8.189395	8.351554	7.8574663	8.063496	7.9210932	7.806133	8.0208205	8.25721	8.3658123	8.445831	8.6462466	8.69656	8.7373392	8.7809803	8.7210684
AK3	9.5230092	9.400674	9.5088108	9.4082173	9.3735306	9.310863	9.4472395	9.445283	9.4333771	9.456497	9.4769239	9.4748784	9.9238192	10.289313	10.4317722	10.20897	10.2034042	10.333636	10.205218	10.366582	9.820362	10.048006	10.1975827	9.912791	9.227647	9.155038	9.233564	9.1360624	9.318405	9.088043	9.465874	9.251773	9.6712467	9.60887	9.9016371	9.70949	9.6805838	9.625358	9.7720786	9.60887	9.7111344	9.590004	10.1356115	10.069745	9.8592403	9.815944	10.0333361	10.0425089	9.5814976
AK4	8.4996414	8.3763382	8.3395742	8.456794	8.60874	8.636804	8.7871215	8.660739	9.2168718	8.9651461	8.9909045	9.0192236	9.684455	9.922007	10.0249003	9.815944	8.9913206	9.14191	9.187599	9.257653	8.3881637	8.601392	9.1053737	8.978927	8.613683	8.439612	9.019224	8.9878309	8.765115	8.854915	9.292303	8.961162	8.6160792	8.706618	9.2383271	9.404672	8.7995046	8.900932	8.6499744	8.738193	8.9670549	9.254488	9.5701883	9.467394	9.5235065	9.334036	9.6634992	9.4841369	9.8786294
AK5	7.6647919	7.6772995	8.0527712	8.0371313	8.0668603	8.446208	8.2423741	8.27864	8.4035644	8.2713669	8.6156513	8.5997935	7.2564511	6.957289	5.9697655	6.674056	7.8372072	7.722232	7.7640549	7.727264	7.7222322	8.110509	8.1006625	8.198018	8.396349	8.122095	8.261931	8.2128122	8.226336	8.150629	8.027555	8.249981	8.6737513	8.844551	7.8749897	8.104801	8.4348549	8.523921	8.2177477	8.360951	8.4996414	8.856369	7.7711647	7.704885	8.0787463	8.269125	8.396349	7.9243352	6.7733775
AK7	4.1371002	4.5182308	4.2589032	4.2684944	3.8580623	4.38208	4.3676235	4.536864	4.2017975	4.1311368	4.354848	4.4705766	3.0913819	4.081289	2.827547	3.299027	3.929882	3.766753	3.5675508	4.033852	5.1209945	4.885191	4.2856477	4.419995	4.467297	4.681611	4.134421	4.5638054	4.367358	4.477928	4.053251	4.567937	4.1584033	4.227038	2.9944268	3.673259	4.1022967	4.533656	4.2145828	4.227038	3.8994036	4.443053	2.96821	3.836442	2.9439361	3.212172	3.2532572	3.4044634	2.8196018
AK8	6.5586973	6.2236618	6.5007905	6.6075175	6.2985508	6.565806	6.5836337	6.030354	6.0776331	6.1297759	6.169313	5.7904661	6.4546377	5.184974	6.4473505	6.275623	6.2979361	6.307654	6.0409445	5.344692	6.2517578	6.0661	6.3660972	5.811449	6.363224	5.935934	5.932228	5.5949448	5.883471	6.252462	6.032529	5.969428	4.9944982	5.49781	5.8144331	6.000324	6.6523877	5.496291	6.0604685	6.590758	6.001105	5.561721	5.7092018	6.011772	4.6476184	4.731372	6.3392863	3.9585272	5.803874
AKAP1	8.3731997	8.3031767	8.4492672	8.4073717	8.4591982	8.46935	8.4996414	8.581709	7.9236644	7.7599943	8.1223686	7.9621829	8.110114	8.270184	8.5262893	7.909701	8.1292948	8.481299	8.6289842	8.535277	8.8041485	8.652367	8.8781012	8.697436	8.638832	8.346532	8.36849	8.6009573	8.368794	8.3732	8.706187	8.448345	8.7369647	8.463161	8.9097537	8.814215	8.2641023	8.036809	8.6240005	8.100934	8.6017748	8.368794	8.5653121	8.65506	9.0478305	8.804816	8.7324243	8.5057465	8.9213193
AKAP10	7.2925362	7.2850546	6.8480281	7.3021271	6.7228751	7.006186	6.5943486	6.594122	6.6424645	6.6294059	6.6863775	6.5441329	6.1104526	6.498227	6.2887259	6.141916	5.925639	6.18853	6.2131135	6.366518	6.8258241	6.656768	6.718563	6.821784	7.056783	6.779252	6.835997	7.2150789	6.632597	6.634389	6.226619	6.240409	6.5440109	6.855873	6.3110854	6.266167	6.2485801	6.413423	6.2875507	6.518006	6.967341	7.059621	6.7253948	6.845723	7.3022871	7.28544	7.0261948	7.5167751	6.4252763
AKAP11	10.5395647	10.4208867	10.4801776	10.4578831	10.6899952	10.615343	10.6615208	10.590956	10.4067341	10.1969655	10.4136759	10.5962551	10.3078297	10.361213	10.2429894	10.187771	10.4468622	10.502816	10.6224746	10.526282	10.4144502	10.124739	10.0372067	10.543427	10.711639	10.619402	10.595413	10.7880565	10.440263	10.551163	10.543427	10.109643	10.692381	10.686506	10.5074829	10.505211	10.6298368	10.711639	10.6000947	10.575687	10.9679865	10.996779	10.7811094	10.644606	10.6337945	10.610614	10.7483597	10.9205182	10.4824495
AKAP12	7.6592077	7.515141	7.4446275	7.5691186	7.8904822	7.696885	7.64352	7.561075	7.7537595	7.6772995	7.6795312	7.6425173	8.3391462	8.253098	9.2354576	8.633828	8.1881569	8.092947	8.6952238	8.391468	7.8355838	7.886942	8.0235368	7.915685	7.904484	7.795147	8.062404	8.090639	7.726355	7.70763	7.788453	7.304592	8.0059426	8.056779	8.4148839	8.368794	7.9558894	7.968102	7.9482226	7.811508	8.9448889	8.93915	10.3652581	9.364723	9.2540202	8.957397	9.6009998	8.439945	10.5472672
AKAP13	9.7286668	9.7209348	9.9665275	9.9319591	9.3335456	9.357922	9.7856624	9.902311	9.4427991	9.1688164	9.5591582	9.9513524	9.4135958	9.47468	9.5420516	9.63835	9.7469418	9.654593	9.8397815	9.639236	10.0462428	10.23022	10.0079958	10.246519	9.093398	9.129388	9.214425	9.3493531	9.509261	9.527767	9.738873	9.527032	10.1335387	9.986801	9.9196963	10.145961	9.7766319	9.831288	10.0390112	10.159526	9.7890845	9.801607	9.4740135	9.814735	9.6284436	9.874125	9.7769742	9.6051212	9.9910146
AKAP14	3.8404968	4.1335449	4.5821968	3.8373213	4.6342051	3.431709	2.4365317	4.127966	3.538856	3.7345602	3.2506909	3.4469122	3.6215734	3.145458	3.2277536	4.03613	3.7710454	3.202215	3.2063616	1.778658	4.7462963	3.8231	4.2833458	4.275904	2.724846	3.798863	3.737176	4.2320006	3.351909	3.379747	4.321365	4.368655	4.1641968	3.358763	2.4766417	4.199517	3.1706284	2.737775	4.2195605	3.91541	3.9974872	2.284904	2.8665555	2.874889	3.7497317	2.10457	3.1897649	3.7980889	3.7229314
AKAP17A	10.5285709	10.5540555	10.6404928	10.6321226	10.4752664	10.410437	10.6965729	10.637623	10.8388812	10.7133348	10.8192777	10.8547795	10.4504037	10.799517	10.4906605	10.394993	11.1258238	11.105141	11.0790964	11.073399	10.7958892	10.972698	11.0537962	10.8876	10.710224	10.627402	10.843534	10.8104626	10.935855	10.805053	11.119228	10.707259	11.0423846	10.97349	10.9769771	10.856572	10.7440618	10.954837	10.8235383	10.745723	11.0068038	10.992984	10.9205182	10.79724	10.8519342	10.891304	10.6899952	10.6568952	10.5692709
AKAP2	5.3853717	5.2760338	5.5628718	5.3011713	5.2311443	5.251044	4.2738776	5.080075	4.2310279	4.5898857	4.6205561	4.5476808	3.5832612	4.444891	4.387988	3.795808	4.2282845	4.189377	3.1680276	3.91378	4.9762147	4.99052	4.758763	4.836942	4.069245	3.85581	3.197895	4.6844543	4.952065	5.236643	4.265449	4.532486	4.6578184	4.435683	3.3524243	4.441157	5.6765326	4.667824	4.3985753	4.991458	4.917997	4.784225	5.1258975	4.92877	4.174555	4.495609	5.5032083	4.6157188	4.5377143
AKAP3	2.5952999	3.6178522	3.5006192	1.7574744	2.4842509	3.861166	1.3871768	3.159407	3.2409519	3.1580829	3.9161186	4.4134894	3.1484471	3.014655	2.4665448	4.058221	3.5296636	4.019558	4.6883783	3.491484	3.3304234	2.168968	1.5604999	2.816971	3.356344	4.182932	4.478737	2.9044176	3.852988	3.402303	3.75368	3.779872	2.4988745	2.813887	3.056766	1.257338	3.3744475	1.482008	2.9258559	3.254714	4.248963	4.068142	4.3787062	3.456572	3.0376307	4.058833	1.1870257	2.8627263	3.4133413
AKAP4	2.7970788	2.3009688	1.9591064	2.2721148	2.8169707	2.269884	3.0326854	2.091242	2.8393219	2.3001935	2.6835043	2.7383519	2.8636716	2.760894	2.8352204	2.904074	2.5953542	2.141885	1.941553	2.778737	2.2609983	2.853391	3.5244907	2.344066	2.878971	2.674477	2.922547	2.4744795	2.612393	2.63478	3.036872	2.434201	2.0632426	2.261972	2.4875731	2.434201	1.9717485	2.269436	2.6111672	2.208789	2.5962978	2.488182	2.3437617	2.738763	2.1062314	2.129259	3.0338062	2.6847817	3.4481456
AKAP5	6.8585586	6.7208553	7.1336329	7.0111743	6.4323562	6.193498	6.6717396	6.311888	7.3836997	7.224261	7.0057337	6.9829087	5.8043589	5.23397	5.044757	4.534032	5.9520012	6.262627	5.3293354	5.5874	6.6401412	6.542381	6.5598492	6.34087	7.924731	7.616421	8.028468	8.0347128	7.062915	6.877367	7.238253	7.079354	7.4095468	7.303983	6.7707484	6.716733	7.5971054	7.342783	7.6521701	7.497453	7.3064201	7.194114	7.3248352	7.110908	5.0468119	4.525542	4.1632936	4.5733685	3.923685
AKAP6	6.5355803	6.6435261	6.4764312	6.6396129	5.7627163	6.438305	6.439188	6.049316	6.2633793	6.0853281	6.4065161	6.6061031	5.045627	4.775761	3.5981373	4.451104	3.7831542	4.891762	4.8522771	5.055589	6.299588	6.092669	5.7541989	5.695089	6.375756	6.38665	5.247389	5.7211946	6.079585	6.525415	5.203893	5.225577	5.9270018	5.980343	5.1205669	4.333475	5.9960775	6.464802	5.9407985	5.958335	6.0665463	6.080046	4.1465991	5.309698	5.7681757	5.285985	5.042833	6.1971395	5.2535045
AKAP7	9.0091134	8.9179065	9.0437964	8.9305874	8.6011747	8.569106	9.1713986	9.073731	8.845147	8.579933	8.7662444	8.653476	8.4862521	8.905962	9.1473745	8.86333	8.8249889	8.969923	8.8052882	9.048621	9.043541	9.31429	9.1998323	9.157411	8.997396	8.864661	8.760168	8.9343184	8.97368	9.212544	9.279203	9.094472	8.5430519	8.50613	8.8513096	8.934109	8.8772481	8.974174	9.0782639	8.981079	8.6455451	8.576985	8.9470199	8.984496	8.6936889	8.998116	8.326796	8.7676958	8.8952413
AKAP8	10.6098015	10.3801227	10.4049433	10.5418611	10.185412	10.279288	10.3010906	10.113224	9.7466742	9.5265168	9.4997461	9.3686149	10.3307355	10.747914	10.6007827	10.036862	10.4364603	10.353464	10.2175329	9.992031	10.7440618	10.727844	10.6965729	10.533985	10.063769	9.643849	9.805827	9.6392363	10.039874	9.882487	10.245792	9.725282	10.2451077	10.293745	10.1624852	10.191855	10.173161	10.272337	10.2927251	10.172835	10.3453086	10.315016	10.375166	10.355404	10.7567998	10.583619	11.0452173	10.58984	10.7610889
AKAP8L	9.1718898	9.1938208	9.4396023	9.1878145	8.922267	8.828254	9.0082464	8.826788	9.2117203	8.884904	8.9431157	8.8113602	9.4902641	9.299624	9.3142904	9.165367	9.3364274	9.428623	9.5472488	9.317321	9.2374458	9.146985	9.4283991	9.071383	8.889693	9.049778	9.33277	8.9204173	9.358119	9.636285	9.54576	9.551247	8.8926683	8.967912	9.3903618	8.790846	8.8888429	8.745804	9.1407306	8.824989	8.8291056	8.878101	9.1619597	8.946401	9.5360251	9.359156	8.9798652	9.7466742	9.081243
AKAP9	6.494841	7.0603158	6.432688	6.9829087	6.4317184	7.133084	6.9688504	6.898813	7.507169	7.1580574	7.0805312	7.309396	6.885303	6.645615	5.2286037	6.8884	6.6798871	7.317121	7.3943824	7.114566	6.9111025	7.02646	6.9209362	7.044776	7.530252	7.340523	7.482738	7.0884343	7.077432	7.244656	7.275359	7.07969	6.9569042	6.777854	6.8812831	7.167529	7.3297148	7.173548	7.1213078	7.279747	7.1081855	7.357339	6.959369	7.145206	7.2888619	7.454208	6.9621715	6.5849524	7.3286186
AKD1	3.5454946	4.1326453	3.9813317	3.3460014	3.8213571	3.753207	3.7060179	4.045184	3.682582	4.1003824	3.7963643	3.9921867	4.2748201	3.767196	2.9802363	3.384861	4.2651191	4.170495	3.7270886	4.203133	4.1878322	4.223681	3.6469394	4.153908	3.548158	4.386248	4.23045	3.9086573	4.336244	4.555562	4.052306	4.2618	4.2849951	4.287093	2.4684744	3.972892	3.8531618	3.688443	3.8949322	4.108979	3.5484456	4.384822	3.9981341	3.767449	3.6171234	4.025936	3.9754321	3.8574178	3.9557817
AKIP1	7.591325	7.5065726	7.5330792	7.4556097	7.4275146	7.192901	7.4357086	7.331837	7.1300234	7.3714585	7.6398819	7.2992689	6.8698795	7.038243	6.8569673	6.708677	7.2218078	7.336232	7.3276015	6.777684	7.5260964	7.515141	7.3195346	7.278862	7.736015	7.890658	7.277997	7.1262096	7.511397	7.762228	7.49056	7.34548	7.0273037	7.039576	6.4692418	6.505602	7.5115804	7.590173	7.480605	7.411719	7.1619781	7.136879	7.0061859	6.856596	7.3595234	7.499952	7.1432762	7.4171399	6.8645212
AKIRIN1	9.076613	8.8631125	8.9960485	9.0221857	8.8975954	8.948751	9.1365191	8.988177	8.9009324	8.9898649	9.1256058	9.0091134	8.8697613	8.588465	9.0346777	8.858226	8.8449564	8.863112	8.8578776	8.880214	9.049988	9.156782	9.0537383	9.022186	9.250439	9.205125	9.21332	9.3062464	9.046577	8.95562	9.105808	9.011342	9.0691905	9.189549	8.9216482	8.822131	9.2531442	9.259391	9.2521335	9.151603	9.0156249	9.151099	8.9696714	8.828442	9.0780303	9.168816	9.1585063	9.1688164	8.9611623
AKIRIN2	7.5732534	7.5349265	7.5595903	7.8656926	8.0613973	8.253231	7.5704483	7.763486	8.2054265	8.7527594	8.5222198	8.2760305	8.4278648	8.028815	7.9076665	8.194853	8.3211804	8.169568	7.9115963	7.946607	8.0323627	8.335692	8.7828253	8.621708	8.132922	8.316168	8.949623	8.9195162	8.465632	8.294634	8.813834	8.463396	8.3370052	8.271602	8.3205022	8.627949	8.3765125	8.392896	8.3594039	8.095743	8.4079541	8.507488	8.7752121	8.553706	8.5877354	8.294634	9.2821543	8.5438916	8.6473619
AKIRIN2-AS1	5.3355736	5.7479172	5.5628718	5.6635003	5.5706817	5.052083	5.2894058	6.30782	5.9758197	6.2922014	6.4393596	6.0856102	5.2941707	5.681318	4.7368926	5.108826	3.9787737	5.748639	5.4579287	5.36241	5.6217267	5.863073	5.9567402	5.700724	5.687567	6.347769	6.015298	5.9170612	5.794023	6.035998	6.020288	6.111698	5.7866914	5.980343	5.4627322	6.000324	5.7712351	6.118694	5.4234947	6.018303	5.855891	6.182369	5.3126379	5.961333	5.5219457	4.837849	3.2302314	5.8015846	3.0959992
AKNA	3.5023751	3.1740165	2.8125022	3.0837829	3.7019547	3.241109	3.2606169	2.81747	3.2609239	3.4601491	3.1462822	3.0381678	3.0998208	2.229661	2.8022151	3.18657	3.0847776	2.720661	3.3797465	2.26375	2.8155954	3.397805	3.1637808	3.080719	3.537562	3.515966	3.462797	3.9233449	3.339467	3.211175	3.419302	3.434127	3.3477365	2.743357	3.1939272	2.991933	3.3869203	2.52805	3.6971326	3.624656	3.0275629	3.348789	3.1130137	3.500121	3.3318788	2.958153	3.1889671	3.1012597	4.0142665
AKNAD1	5.0026179	4.8291191	4.6128422	5.0732178	5.3424918	4.105216	4.5010456	4.916838	4.2553704	4.4362719	4.1801847	3.9950359	4.5082212	4.519649	4.1690394	4.589116	4.1380658	4.147245	3.5663659	4.640695	5.2739811	4.984766	4.9249486	4.953753	4.651638	3.847092	3.727429	4.4502505	4.493523	4.508221	4.826188	4.231643	4.7465928	4.659281	5.3552544	4.700917	4.8465485	4.249052	4.9099356	4.583708	4.718357	4.58454	4.9788183	4.797127	5.6052761	4.238425	5.7727222	6.3184524	6.1041999
AKR1A1	7.8344164	7.8414704	7.9103423	7.7103746	7.4464511	7.192901	7.5645262	7.371961	7.6580085	7.4858015	7.3760827	7.4626221	6.5408756	6.74442	7.2365503	7.009502	7.5010335	7.527047	7.8246559	7.479279	7.9644215	7.844542	7.6976493	7.265429	8.607773	8.325536	7.910342	7.8784281	8.079471	8.244529	7.980983	7.883463	7.8550834	7.72014	7.5472601	7.38649	7.5731218	7.226498	7.7018581	7.513372	7.3725097	7.164358	7.6148957	7.121177	6.943307	6.876494	6.1707421	6.1520666	6.8645212
AKR1B1	10.2344057	10.3192031	10.2465192	10.2236935	10.0044471	10.059306	9.9124349	9.843315	10.0291646	9.7640819	9.8287618	9.8738431	9.7643208	9.739096	10.0398736	9.929322	10.0265701	9.854327	9.9171097	10.074433	10.5784284	10.518801	10.3258767	10.165238	10.688785	10.529325	10.283493	10.337681	10.156251	10.442554	9.943398	10.138136	10.0241792	9.94883	9.7067759	9.717789	10.0991786	9.826805	10.1925153	10.084641	9.7569952	9.699921	9.4547687	9.710378	9.619551	9.848476	9.2794154	9.6496206	9.8521408
AKR1B10	3.2640871	2.7126502	2.2202719	3.0977894	2.6559778	2.654152	2.113613	2.887156	1.4328092	1.8058139	1.7184022	2.340921	2.5118624	2.476479	2.8267764	3.25988	2.1167398	1.650942	1.7239553	1.709705	3.8877571	4.342322	2.1040189	2.893088	1.602381	1.745122	1.305379	3.1003426	1.6664	2.053636	1.926033	3.734007	2.3182849	4.422329	2.5589709	3.750627	1.9211525	1.980811	2.2550464	1.692786	2.6057302	2.114537	2.41454	2.272991	2.6453917	2.396209	3.4340633	3.7663043	3.6393621
AKR1B15	3.1768886	3.7974694	3.4321446	2.1853967	3.0997539	2.654152	3.4299648	1.481699	2.7598311	1.3386808	2.0494786	0.7548358	2.6951528	3.699078	2.630134	1.803339	1.7025439	1.770563	1.019504	2.945163	4.4751027	2.972577	3.2149352	2.522228	1.602381	2.436735	2.356713	2.4230243	1.6664	1.536558	3.976296	2.568773	3.4565721	3.692004	3.9296289	3.605024	1.849881	2.164176	3.457995	2.345446	3.6079976	1.563854	3.270429	1.454178	4.0991424	3.14502	4.816063	3.3468653	5.352994
AKR1C1	6.3010871	6.1877097	5.1268533	6.0021151	6.0265433	6.146258	5.9179065	5.679453	5.5077362	6.0507743	6.0444973	5.9873446	4.97485	5.811319	6.156032	6.21094	5.9412457	5.4668	6.7590092	5.952001	6.645615	6.550098	5.5339077	6.19117	6.177461	5.873491	5.404822	5.8761779	5.737578	5.60278	5.737091	5.407393	5.6871917	6.008205	5.775011	5.392738	5.9797359	5.454429	5.1425629	5.781923	6.1926523	6.065958	5.6975908	5.331685	6.7017742	6.883869	6.7746347	6.7586739	7.2235794
AKR1C3	8.9195162	8.6809581	8.6186959	8.8508567	8.8205978	9.038639	9.3265256	9.271853	9.0442943	8.9277914	9.1211207	9.0951012	9.3686149	9.478717	9.9382928	9.803461	9.5475265	9.60204	9.7720786	9.838917	9.0338082	8.993372	8.9211022	8.993176	8.640992	8.639681	8.711167	8.792758	8.801993	9.049988	9.116219	9.056207	8.4891051	8.271602	8.9282537	9.065336	8.3968796	8.58899	8.7328159	8.634129	9.1784783	9.044537	9.7819088	9.854034	9.9584277	10.030416	10.0565242	10.4052918	10.4100775
AKR1C4	4.5508275	4.4113005	4.4679602	4.4130538	4.0132344	4.853892	4.7960504	4.729229	5.0478568	4.8277269	4.3533765	4.4756572	3.2484479	4.002158	4.9067204	4.642017	2.6463456	4.98942	5.860488	4.212382	4.9995382	4.256279	4.4570749	4.567937	4.737853	4.218422	4.732726	5.0460708	3.985827	3.803907	4.01724	3.882865	4.4412245	4.677773	3.977651	4.501506	4.6970824	4.06867	4.0089247	5.002936	3.8872541	3.952672	5.3807386	4.008925	3.7836602	4.751041	5.1818508	5.4986688	5.4344537
AKR1CL1	3.0677145	3.7753541	4.4458578	3.69374	3.6628693	3.998682	3.4852927	3.578133	3.8119573	1.771655	4.3345503	3.9937601	2.8632901	3.13666	3.6752796	2.590238	4.4073179	4.522536	4.265829	4.090534	4.8812794	3.747917	4.5544154	3.703726	4.106608	4.105216	3.695845	3.2987005	3.612809	4.233455	4.015567	3.357616	3.3526921	3.612964	4.0083789	2.878029	3.2910722	4.019558	4.1337272	3.509576	2.4921754	3.492467	3.7831542	3.357905	4.1103744	4.849729	3.683587	3.9323897	5.2943047
AKR1D1	2.3902712	2.0690711	1.9424418	3.246062	3.1339812	2.250211	3.0578149	2.572209	1.8964437	2.4631748	2.443331	1.5976124	3.5443381	3.077121	2.4397533	2.53393	1.8467227	2.147565	2.3582073	2.471225	3.1704108	1.487964	2.1023427	2.553764	2.674623	2.769494	3.162587	2.114291	2.993193	2.385141	3.352692	2.479898	3.4971068	2.230494	2.9391119	3.786397	3.6430787	2.261756	2.7813034	3.41793	3.2580919	1.563854	1.2328401	2.516677	2.9551004	3.914336	3.9883231	2.7808144	3.4604033
AKR1E2	3.0155513	3.2651921	3.8191083	2.9778107	3.5997152	3.6516	4.4040397	2.95611	2.6567096	3.773757	3.2975596	3.4235238	4.0977846	3.104843	4.1081586	3.716293	2.7226554	4.31882	4.2321078	3.355652	3.984997	3.847517	3.0185699	3.192601	3.445691	4.593115	3.489552	3.6807837	3.799196	3.402303	4.127266	3.840365	3.1603869	3.305109	2.7449624	2.591262	2.9276281	3.440678	3.8617238	3.31438	3.7827642	4.023963	3.9815966	3.588191	3.0376307	4.274493	2.8828814	3.7844334	4.9044915
AKR7A2	10.8636897	10.6362943	10.8427078	10.7064991	10.3862772	10.330735	10.5572431	10.309174	10.6638837	10.474862	10.5894581	10.4692804	10.5798907	10.474092	11.0157295	10.732086	11.0304207	10.812548	11.0763406	10.877577	10.1746915	9.868283	10.1925153	9.914603	10.522647	10.387836	10.479323	10.2933864	10.586255	10.632123	11.082238	10.911274	10.4252508	10.283161	10.811719	10.58485	10.4439647	10.272978	10.6832805	10.398763	10.4637234	10.359821	11.0666085	10.933148	10.5427716	10.303662	10.5150254	10.6178118	10.4966081
AKR7A2P1	6.6989187	6.5738913	6.5661679	6.7377595	6.3506018	5.88656	6.5488574	5.940678	6.2200588	6.3663956	6.3133479	6.3213872	6.2036493	6.376037	6.3864743	6.097864	6.71288	6.748239	6.9927587	6.729917	6.2142356	6.233347	6.2990066	6.149204	6.919091	6.677478	6.675258	6.265756	6.720421	6.829676	6.834229	6.87066	6.7771858	6.316211	6.4374298	6.580326	6.3891162	6.575333	6.8911489	6.375902	6.5560413	6.32855	6.9925792	6.63888	6.8645212	6.380921	6.1405935	6.8211716	5.5519201
AKR7A3	8.5245079	8.4130794	8.4739577	8.5693196	7.8963522	7.892194	8.0624039	7.985032	8.2538722	7.9378503	7.9558894	8.0313009	7.9661313	8.098058	8.6503447	8.132922	8.5415402	8.533047	8.8387529	8.652019	8.1076758	8.009664	8.1794718	7.924533	8.381178	8.454038	8.149223	8.181592	8.294634	8.559516	8.737527	8.754064	8.4762248	8.319961	8.8286719	8.70307	8.1945357	8.079813	8.2723385	8.051142	8.3670243	8.111117	8.5119486	8.652838	8.403405	8.193885	8.1733065	8.2419887	7.8489862
AKR7L	8.2633693	8.3884193	8.3446396	8.2673125	8.2666478	8.225147	8.3128385	8.26293	8.0807005	8.2809499	8.1211998	7.9852255	8.8353095	9.092969	8.9784767	8.792144	8.7239842	8.648929	8.6628773	8.546665	8.1538272	8.266307	8.4869074	8.277982	8.193116	8.013354	8.162864	8.1744028	7.948963	8.241593	8.534886	8.502197	8.0982837	8.165439	8.6327372	8.604278	7.9318254	8.022227	8.2002454	8.185364	8.0490261	8.229885	8.6376685	8.721068	8.4258499	8.704126	8.564479	8.5397143	8.5877354
AKT1	9.7940962	9.8049574	9.9057383	9.9120784	10.0593059	9.986025	10.1172579	10.03773	10.244396	9.8701316	9.8953827	10.0132494	10.205524	10.023253	10.1905429	10.215388	10.2536053	10.146992	10.388929	10.215083	10.2298128	10.086148	10.5418611	10.2777	10.191202	9.899348	9.790241	9.8960677	10.076177	10.363993	10.174692	10.446502	10.3053927	10.221437	10.5540555	10.320868	10.2927251	10.083686	10.1827743	10.055855	10.0256966	10.011139	10.1787611	10.148787	10.3199187	10.274277	9.8966097	9.5430097	10.7479139
AKT1S1	5.6605321	5.8687937	5.8010468	5.4181751	5.777382	5.971538	5.9235295	4.555562	3.7261674	4.2574193	4.4879032	4.6144104	3.7537913	5.102832	5.4787588	5.204832	5.7356773	5.005125	4.0693375	5.530488	5.4250028	5.657415	6.1443256	5.945084	4.739634	5.489529	4.834021	4.5260091	5.417324	4.625419	4.465938	5.482041	6.8685707	5.320406	5.2177534	6.880284	5.4273708	5.259317	4.6806247	4.884982	5.5307432	5.621727	5.3389989	5.543942	6.1681291	6.207867	6.3646378	6.3983005	6.8830174
AKT2	6.3659209	6.6485612	6.6853257	6.6382719	6.5429814	6.793619	6.8090282	6.836846	7.0426506	6.7679211	6.8329599	6.9734528	6.9450744	6.355902	6.9290557	7.152722	6.6823881	6.78615	6.8755767	6.661651	6.9647988	6.840511	7.3387632	6.827474	7.086382	6.942213	7.233472	6.9740689	7.069151	7.196019	7.218361	7.219964	6.9317625	6.799459	7.1675291	6.848225	6.8992357	6.72406	6.8519895	6.481934	6.8538395	7.125225	6.7448592	6.799169	7.2716644	6.842886	6.6907722	6.6558816	6.4055624
AKT3	10.7744018	10.6728148	10.7511361	10.7072589	10.6776804	10.660743	10.5938597	10.535378	10.4740924	10.3766327	10.5938597	10.7125654	9.7390958	9.53914	9.5717103	9.398309	9.6677724	10.122834	10.009768	9.995411	10.3823084	10.670578	10.3590489	10.310537	10.5658	10.449591	10.530006	10.670578	10.51039	10.448364	10.300238	10.072006	10.6735677	10.716501	9.9553534	10.136802	10.6321226	10.812548	10.7751488	10.793256	10.5938597	10.650529	10.1335387	10.160897	10.3823084	10.380123	10.4107969	10.1837633	10.2549386
AKTIP	9.7567224	9.8096231	9.7972988	9.6811843	10.0653234	9.947469	10.136802	10.094685	10.0144544	10.0914898	10.1082108	10.0249003	9.609876	10.20646	9.9238192	9.686666	10.0973166	10.077397	10.05295	10.129137	10.0738666	10.125261	9.9439567	9.824223	10.148458	10.142614	9.874407	9.8068293	10.060653	9.935144	9.792042	9.646831	10.0120458	10.029165	9.7084041	9.614771	9.8454445	9.957885	9.8407249	9.823103	10.0505773	10.099179	10.0020113	9.88131	9.6856547	9.665881	9.8400381	9.8645184	9.2823112
ALAD	8.3448162	8.1111172	8.1060055	8.2540635	7.6942605	7.894854	7.6400387	7.763486	7.7385334	7.7028715	7.9154023	7.8321108	7.2204265	7.737946	8.1080655	7.497981	8.5287117	8.487232	8.4107547	8.50825	8.0390193	7.988945	7.9565043	7.860208	8.016257	7.697529	7.468834	7.6554506	8.104097	7.802705	8.161961	7.993642	8.0440086	8.029714	8.3426753	8.209123	7.6898068	7.961087	8.0284681	7.842007	7.9644215	7.951466	8.515257	8.505746	8.143646	7.939875	9.1570044	7.5395626	7.8300968
ALAS1	8.4225728	8.5111864	8.2390738	8.3859908	7.736341	7.639029	7.5076539	7.97192	7.5549145	7.5941222	7.5280755	7.7115687	6.6715454	6.980791	7.0774319	6.942487	7.3888077	7.336232	7.3891239	7.14751	8.3912627	8.317826	7.9274734	8.034085	8.494456	8.832087	8.220939	8.2000243	7.939445	8.311362	7.690778	7.952153	7.5199544	7.491615	7.1980663	7.180415	7.7227546	7.618696	7.7121489	7.598247	7.4864481	7.248053	7.0505177	7.265429	6.8368461	6.773752	6.5871942	6.5927438	7.2938177
ALAS2	7.7821727	7.8957655	8.224078	8.0870266	7.0965582	7.080096	7.0263273	6.892251	6.5733099	6.6566123	6.5976971	6.694732	6.9514867	6.96043	6.7531916	6.775599	8.3980043	8.22679	9.2991822	9.30829	7.0698128	7.044113	6.9158574	7.386211	5.819493	5.920311	5.640803	5.9337199	5.337164	5.483648	6.294113	6.10471	5.7408814	6.057288	4.4440765	5.569689	6.563982	6.441295	6.6980086	6.928494	8.5311588	8.40654	9.4713573	9.371845	7.0582072	7.335209	6.900587	7.6143613	7.6946904
ALB	5.6202225	5.0356722	5.3263218	5.5484692	4.2036037	5.251044	5.5823744	5.161536	4.4152246	4.5240118	4.8351244	4.3032804	5.9808536	6.438122	5.4604587	5.429356	5.435286	5.07343	4.9397518	4.238865	5.0100758	5.251465	4.6073263	5.230405	3.726722	4.155943	5.22451	4.9101884	4.386346	4.301998	4.127266	4.433436	4.8822043	4.244089	4.3238941	4.92471	4.9288954	4.873779	4.9235353	4.991458	4.3204642	4.868837	4.5321405	4.769252	4.0212941	5.285985	4.2551389	3.7844334	5.352994
ALCAM	9.310863	9.1118827	9.3217619	9.2720614	9.6727936	9.763365	9.711366	9.353017	9.3718452	9.1508947	9.2920523	9.2201261	9.4481877	9.528032	9.7015043	9.421477	9.5568127	9.316855	9.710132	9.230412	9.1821437	9.277202	9.1589724	9.13001	9.267872	9.239597	9.466923	9.5427951	9.179019	9.050366	9.479947	8.950993	9.2710053	9.111396	9.3428866	9.154339	9.2250578	9.342183	9.3888623	9.156305	9.9194403	9.749452	9.5827866	9.318405	10.3199187	10.185743	10.4832367	10.3342841	9.9120784
ALDH16A1	6.1901373	6.4306833	6.5425645	6.2156403	7.1370301	6.44787	6.1388923	6.368621	6.5283565	5.8962651	5.9592121	5.9409243	5.739072	5.960809	5.9513212	5.479888	6.1580468	6.461193	6.4146375	6.194318	6.5505102	6.166645	6.2290112	6.476095	6.708841	6.628406	6.237221	6.5990773	6.267435	6.610867	6.662356	6.694952	6.5780138	6.316211	6.9205269	6.266167	6.1883594	5.893916	5.9407985	6.046932	6.2219169	6.139733	6.1523793	6.236378	7.1941145	7.163019	6.4513791	7.2945187	7.6062658
ALDH18A1	7.6662263	7.5732534	7.466699	7.5965611	8.0019997	8.097359	8.0466805	8.109961	7.9501821	7.7811097	7.8925083	7.9506313	7.8032657	8.538745	8.0462141	8.068875	7.4641114	7.721513	7.5028605	7.998296	7.6896225	7.972411	7.6325975	7.79696	7.468834	7.406207	7.33398	7.6258406	7.708659	7.978805	7.647592	7.633036	7.1725392	7.458485	7.3198242	7.43188	7.3339803	7.787853	7.6652314	7.773786	7.2534803	7.690102	7.7268558	7.822911	7.6708982	7.70961	7.8151696	8.1216852	6.9370027
ALDH1A1	7.5610754	7.6169633	7.7613482	7.7959344	8.2033271	8.025401	8.506811	8.526289	8.0327537	7.7878535	7.7718703	7.9670238	8.9960485	8.859475	9.0642621	8.941692	8.17776	8.494004	8.4458307	8.573239	7.3045925	7.202018	6.9045117	6.973453	7.293444	7.085233	7.396734	7.4501779	7.814026	8.045401	7.537871	7.265581	7.21554	7.413678	8.6746996	8.517949	7.7817046	7.869309	7.7849085	7.535979	7.3849695	7.400015	7.9714225	7.799518	7.6752553	7.559478	8.0611928	7.4556097	6.8826416
ALDH1A2	3.8098814	4.3865224	3.7049123	4.0944665	4.8498092	3.306922	2.9590337	4.570404	3.159228	4.0503655	3.5433158	2.9533384	3.1484471	2.022367	2.9126585	2.461487	3.8509299	3.009969	1.7840445	3.862745	3.984997	4.283228	3.5820022	1.589129	3.726722	3.559104	3.2987	5.0757224	2.423024	3.790046	4.088055	1.67838	2.1386642	3.305109	2.8560567	3.713315	3.5947937	3.904126	4.3245184	3.550139	3.7827642	3.83928	4.6694241	3.314279	3.9415249	3.702562	2.8828814	3.2839422	5.7210279
ALDH1A3	7.2174172	7.2388694	6.7038707	6.7980049	7.1210463	7.260973	7.0799641	6.79876	7.3057132	7.1513846	6.8120467	7.0333696	6.3574024	6.203076	7.0533177	7.203655	8.0378781	7.438754	7.2229149	7.72558	7.9495303	7.885842	7.307244	7.274026	7.953684	7.893298	6.770439	6.4823673	7.727558	7.66361	6.77446	6.670158	6.9945389	6.901905	6.7461883	6.796765	7.6162452	7.285055	6.8598384	7.296095	6.395432	6.688727	6.2652892	6.441885	4.174555	5.391708	4.816063	5.0177466	6.376037
ALDH1B1	6.601688	6.2987354	6.4635972	6.0044403	6.9033977	6.753787	6.4644159	6.446121	6.2315761	6.2822291	6.3882353	6.1706088	5.5171099	5.22073	5.8573974	5.282237	5.2485864	5.762094	6.2131135	6.250603	6.2878064	6.224766	6.1535138	6.121595	6.558697	6.558383	6.480423	6.2062267	6.048214	6.610867	5.942138	6.132695	5.5185305	5.728651	4.7769165	5.038038	5.7712351	6.001779	6.1773614	5.680223	6.380612	6.411085	5.5497761	6.748986	5.0249041	5.644142	5.6588501	5.7477547	4.1146671
ALDH1L1	9.8993483	9.8135435	10.1228343	10.0425089	9.8972425	9.898717	10.2260151	10.105315	10.1476886	9.9109785	9.8034611	9.7500347	11.0196839	11.137412	11.603489	11.112539	11.5235506	11.208655	11.5431998	11.434357	9.8813097	9.710625	10.3342841	10.125261	9.591015	9.619551	10.087623	9.8859436	10.379065	10.665421	11.105141	11.095006	10.3819897	10.40596	11.1908288	10.783821	10.4298703	10.256523	10.6927333	10.325333	10.5627393	10.581523	11.1908288	11.225993	11.1934165	11.069978	10.4083284	10.5923755	10.4241567
ALDH1L2	4.8917616	5.1275739	5.1529383	4.6919957	6.0188998	6.012734	5.0703665	5.96492	5.4079183	6.2550366	6.2803963	5.2236543	6.3378983	5.740113	5.5246138	5.705353	5.6551326	6.252982	6.0808917	6.326806	4.9086541	4.683994	5.7153685	5.188689	4.284737	5.079732	5.562577	5.1749673	5.572189	6.37972	6.923727	5.454131	5.7268304	5.087937	4.9605298	5.267126	4.7804085	5.313473	5.0062721	4.646837	6.3589786	6.154724	6.289263	6.363637	4.9213612	5.707043	5.6588501	5.5560034	6.0192464
ALDH2	12.1816838	11.9742548	12.0257474	12.1487085	11.9308811	12.050925	12.2374886	12.12172	12.1353755	12.5495166	12.2966029	11.8956589	13.2349027	13.074982	13.1844568	13.345429	12.8027841	12.735969	12.7719939	13.081325	12.1538164	11.919953	12.1707764	12.318394	12.0274	11.910624	12.148709	12.1764083	12.281691	12.215354	12.442227	12.468492	12.3445042	12.316496	12.726151	12.625817	12.2779468	12.040684	12.1521293	12.196431	12.3564157	12.357466	12.7719939	12.818766	12.0824115	12.522735	12.3424714	12.4505824	11.6638298
ALDH3A1	4.4085483	5.1570871	4.5664752	3.628344	4.7255376	4.80558	4.449589	3.866726	5.3096978	4.7953853	5.170897	4.8466866	4.4942644	3.079595	3.7251943	3.148202	4.8272206	3.564114	4.9060228	5.275142	4.8023364	4.982395	4.8021013	4.77116	4.794927	5.76506	5.690692	3.4906477	4.799316	3.500048	4.113405	4.609386	3.9008426	4.876904	5.3033207	3.964342	5.3957567	4.063875	5.1283092	4.999163	3.6566185	4.388592	4.010226	3.630176	3.121351	3.923685	4.3664132	3.9195413	4.9811354
ALDH3A2	9.3553856	9.1841912	9.1029785	9.2133199	9.5138206	9.387002	9.4229532	9.432837	9.6153976	9.6259154	9.5966734	9.5401332	9.315212	9.575379	9.1593516	9.105808	9.9165792	9.835885	9.8382887	9.965568	9.3710641	9.490906	9.2870977	9.42613	9.449208	9.485704	9.564369	9.5759083	9.692958	9.533072	9.730734	9.555789	9.6208666	9.624196	9.3972885	9.321762	9.5088108	9.795344	9.6181825	9.574755	9.921421	9.753913	9.6135641	9.555789	10.1804801	10.01928	10.1264432	10.1899175	9.3256132
ALDH3B1	4.9012779	4.764392	4.9796267	5.2329978	4.3836837	4.544616	4.8732281	4.417878	4.2031331	4.2633393	4.1526384	4.4221073	4.4290774	4.672579	4.4365458	4.710163	4.2997059	4.688218	4.2836395	5.338341	4.7512688	4.740474	3.9099444	4.736734	4.252264	4.424266	3.983231	4.5273304	4.526282	4.818347	4.955696	4.455413	4.7233654	4.84947	4.9984587	4.794098	4.610923	4.789681	4.9463825	4.816063	3.8415388	4.389852	4.8621591	4.702048	4.8506459	4.933519	4.2176501	4.5537704	4.7517466
ALDH3B2	3.1768886	3.7974694	3.3562382	4.2309224	2.0522785	3.488986	2.9590337	2.95611	4.0066327	3.8544523	4.4250446	4.5476808	3.510594	3.254101	2.3263686	3.970724	3.7012195	4.120668	3.7923479	3.961991	1.360241	3.183174	3.8710672	2.913497	4.178345	4.397301	3.933168	2.9044176	3.322397	3.402303	3.212612	4.389389	0.9219043	3.305109	1.6227273	1.257338	3.6761223	4.550658	3.1195375	3.352424	3.4095753	3.67754	3.270429	1.454178	4.174555	4.274493	3.747259	2.5016543	2.9385575
ALDH4A1	8.0305969	8.0920624	8.2656155	8.3120069	7.7865574	7.0445	7.9656831	8.159719	7.7667559	7.3564745	7.2712718	7.1708382	8.2466318	8.176537	9.0095882	8.256438	8.0619328	8.25172	8.5005578	8.284216	7.1284512	6.857592	7.4464511	7.071015	8.491898	7.921093	8.075169	8.108608	8.203327	8.316016	8.428441	8.348972	8.3201559	8.148341	8.9474609	8.276524	8.3160163	7.715692	8.2196954	7.892673	8.122738	7.87499	8.6732	8.403564	7.8530712	8.095743	7.2911122	8.4351795	8.3826631
ALDH5A1	9.6213815	9.5082107	9.4616236	9.5830006	9.1096283	9.126937	9.2671521	9.195163	9.0798271	8.8470302	9.0422837	9.0363203	9.1217449	9.478717	9.5267556	9.165367	9.100471	9.001556	9.1185762	9.254254	8.9599307	9.005455	8.9931756	8.907369	9.270827	9.100862	8.970609	8.9911126	9.299182	9.285047	9.210463	9.029627	9.4603746	9.251136	9.0919067	9.181462	9.348958	9.401679	9.4744812	9.391862	9.2961717	9.295929	9.1983224	9.377121	8.8327443	8.69804	9.035146	9.0070716	8.2028382
ALDH6A1	11.0264655	10.9073602	11.0214758	10.8482418	10.790503	10.700673	10.8926865	10.826809	11.0695224	10.7294254	10.5004691	10.6501509	11.9171235	11.985082	12.1698801	11.937436	11.5132764	11.657226	11.8582549	11.800773	10.1843969	9.944478	10.8422632	10.548738	10.705543	10.553257	10.763647	10.7228627	10.946487	11.153351	11.64644	11.252998	11.3390971	10.941449	11.6979965	11.692462	10.6995066	10.669661	10.8636897	10.732906	11.3056097	11.199201	11.7961131	11.638461	11.5594129	11.466625	11.7041473	11.8076456	11.3321985
ALDH7A1	9.1672636	9.1264347	9.2383271	9.310863	8.9831463	9.104914	9.3519904	9.290413	9.1130502	8.9564673	8.9831463	9.1217449	9.7606391	10.242989	10.3942943	10.024179	9.4075774	9.418971	9.3864921	9.500412	8.3746726	8.433952	8.8732349	8.825865	8.431834	8.536091	8.93915	8.8353095	9.107551	9.247191	9.619306	9.582573	9.3054869	9.302131	9.8551684	9.904611	8.9088801	9.080274	9.1923328	9.164221	9.2300089	9.272658	10.000723	9.924949	9.87627	9.949064	10.1192838	10.1010735	9.7908223
ALDH8A1	4.8326179	4.9484655	4.8851907	4.5066534	5.1257574	5.162762	5.6072465	4.604434	5.4745434	4.8801812	5.0828411	5.3414282	5.739072	4.960235	5.0701022	4.932781	5.925639	4.831581	5.4918178	5.498823	5.1562434	4.119008	5.6073742	4.971417	5.979354	5.514433	6.271703	5.4774858	5.39647	5.437029	6.2515	5.536341	4.4344302	4.556797	4.2576774	4.251503	5.5942773	4.950114	5.1366225	4.753377	6.1259191	5.926858	5.9636827	5.465798	5.3658599	4.677469	5.6953286	5.1463645	4.6600701
ALDH9A1	9.3073864	9.0830311	9.1912221	9.3181882	8.9173478	8.903086	8.9969476	9.098572	9.4146288	9.4708431	9.1965954	9.2644403	9.6030559	9.769731	10.1162164	9.919184	10.0697452	10.183099	10.1426141	10.002011	8.7986266	8.741447	8.9073689	8.767523	9.298551	9.078264	9.436016	9.5308324	9.307134	9.275148	9.965568	9.774095	9.3309759	9.240896	9.5517588	9.561987	9.2868724	9.196595	9.4479467	9.245849	9.0009981	9.148789	9.8581582	9.81029	9.387002	9.351153	9.7214162	9.8750826	9.4557713
ALDOA	13.9452573	13.8615879	13.8246117	13.8452513	13.4993119	13.530502	13.42699	13.341156	13.2878388	13.0282509	13.2147682	13.2604021	12.5045613	12.296603	12.6728061	12.314407	13.0695152	12.932975	13.114546	12.886734	13.7740038	13.431107	13.1373447	13.137345	14.157329	13.997991	13.727801	13.76408	13.658393	14.080499	13.42306	13.526018	13.7034295	13.435439	13.0020759	13.022073	13.6460461	13.435439	13.7373696	13.482872	13.2382821	13.045101	12.577189	12.792091	12.9300938	12.834455	12.6074051	12.6476945	12.586344
ALDOAP2	4.738157	4.335788	4.5480824	4.575532	4.6623985	4.639674	3.1911933	4.799192	5.4079183	4.6207478	4.753967	4.9585779	5.4981428	6.073607	5.6689743	5.240019	4.1014449	4.946304	5.522343	4.981723	4.4479949	4.881637	5.7153685	4.862292	3.277269	3.670072	4.555295	4.4541213	4.445375	4.346482	5.063783	4.313484	4.7317004	4.965837	4.9147081	5.631173	4.0173362	5.893916	5.6800902	3.654239	5.1024428	4.970185	3.6999177	5.454543	5.0709073	5.558701	6.0228717	5.8796385	3.9801725
ALDOB	4.0273224	4.1999446	4.0677457	4.2134925	3.6427443	4.083182	3.0353759	3.097301	3.5846051	4.2945525	3.7705675	4.1213221	3.5311878	4.242811	3.1600676	4.32097	3.4709293	2.780365	3.8664605	3.987665	4.1169263	3.406818	2.6424085	4.308514	4.424581	4.386443	3.555216	3.6507735	3.682582	4.083954	3.869062	3.459535	3.344994	3.848195	3.2542041	4.136454	4.0096905	3.794393	3.2408143	3.928986	3.4887176	3.4597	4.0033391	3.541136	2.4371959	2.505155	3.8028082	2.7843191	3.6771809
ALDOC	12.256578	11.9044445	11.9727034	12.1964308	11.4875889	11.5432	11.649299	11.530348	11.2926498	11.1575048	11.034327	11.1493181	11.9885904	12.000194	12.3829262	12.057916	12.1800498	12.219039	12.6301649	12.277947	11.6531255	11.567468	11.9308811	11.666352	11.809102	11.848187	11.8393	11.7681961	12.054201	12.706609	12.431126	12.403963	11.800773	11.604898	11.9742548	11.927703	11.8928616	11.762542	12.1184757	11.75554	11.8639176	11.854746	12.1151054	12.196431	11.9636702	11.699159	11.6358199	11.7069773	11.4528086
ALG1	8.3973027	8.4914781	8.5092701	8.4479981	8.0110141	7.975952	7.9214631	8.128876	8.2492261	8.3128385	8.2927686	8.4835932	8.1935205	8.199104	8.1740085	8.254255	7.9304089	7.953528	7.9163367	8.03179	8.8289013	8.739383	8.6132934	8.763697	8.36849	8.422573	8.268062	8.2622469	8.167963	8.135224	8.00782	8.163279	8.1657634	8.204637	7.9125594	8.182377	8.6295178	8.525918	8.5097308	8.710081	8.3895553	8.125035	8.1288761	8.27603	7.6246218	7.425484	7.3521713	7.524568	6.498597
ALG10	5.4420452	5.6328684	5.2212915	5.4996963	5.5706817	5.230831	5.1317523	5.439751	4.8840502	5.186024	5.0828411	4.8369422	3.5832612	4.09213	3.2636346	4.358362	4.7559325	5.090085	3.6255854	4.551797	5.0100758	5.546505	5.2767112	4.398258	4.72064	5.243777	3.848773	5.4089022	5.146041	5.518531	5.063783	4.675746	5.6965605	5.314365	5.8673815	5.303846	5.5666959	5.402196	5.3573567	5.813617	5.4573818	5.205784	4.7877287	4.967833	4.7023346	4.122245	4.3363705	5.0177466	1.1739278
ALG10B	7.2414797	6.9796349	7.1377188	6.7580823	6.747933	6.408302	6.8097487	6.588255	6.4579003	6.4860444	6.5666057	6.6767318	6.6047596	6.574992	6.6181896	6.406052	6.7340916	6.777514	6.7387667	6.745249	7.0101772	7.22409	6.7662089	6.942788	6.708841	6.65363	6.247816	6.7044367	6.885484	6.825212	7.069979	6.530179	6.8994215	6.882262	6.1377826	6.646374	6.6317381	6.660577	6.7274114	6.527718	7.1795845	6.868335	6.7582304	6.867885	6.71288	6.656923	6.7171549	6.7679211	6.376037
ALG11	9.343642	8.9402141	9.0748105	9.2741255	9.7789811	9.98508	9.6174993	9.480747	9.4655908	9.5772081	9.5976529	9.2528577	9.7075447	10.257544	10.0593059	9.581498	10.1175985	10.161236	10.1129092	9.921421	9.1142812	9.46645	9.7775701	9.490035	9.209755	8.972926	9.910375	9.9503092	9.477464	8.612665	9.922007	9.068417	9.9947639	9.848995	10.2759622	10.087331	9.8895699	10.232867	9.9483249	9.694918	10.1811736	10.004098	10.5203336	10.228819	10.3186069	10.290037	10.9427935	10.0645022	10.370066
ALG12	5.6202225	5.9179065	6.203796	6.0204583	5.7378613	6.002402	5.6310483	5.777753	5.19923	5.2779942	5.3029149	5.6675419	6.2036493	5.681318	6.0432414	6.603573	5.5240933	5.610832	5.9960775	5.30241	5.8934092	5.520279	5.9567402	5.584634	5.787725	5.992927	4.705437	5.6281008	5.254725	5.772572	5.835498	5.995226	6.0343787	5.538987	5.6358674	6.266167	5.2492192	5.385372	5.7042334	5.54286	5.4889283	5.259133	5.5811855	5.728215	6.4118482	6.090654	6.4692418	5.8302899	5.352994
ALG13	8.4097014	8.3720167	8.4429312	8.396349	8.2128122	8.256162	8.5282964	8.439612	8.8693754	8.4304647	8.5017965	8.7505206	7.9426102	8.482092	8.0238968	7.936002	8.585506	8.759702	8.556538	8.574091	8.3364351	8.605153	8.4872317	8.387423	8.445831	8.466398	8.494658	8.3026289	8.255516	8.132736	8.32118	8.145416	8.9017981	8.82931	8.7061871	8.659247	8.5488441	8.760821	8.3927014	8.496426	8.5507485	8.525918	8.2244181	8.239906	8.6713077	8.582898	8.4835932	8.6857578	8.4628306
ALG14	8.2009665	8.0765195	7.991016	8.1381518	7.9103423	7.773231	7.8814545	7.712528	7.9501821	7.605925	7.817294	7.8282602	7.9408936	7.734297	7.7793413	7.831026	8.0277597	8.113683	8.0264964	7.829185	7.8367267	7.824656	7.4979811	7.40476	8.00467	8.168147	7.689274	7.6742614	7.897034	7.767659	7.792477	7.733097	7.9332762	7.773786	7.3198242	7.59837	7.9467777	7.782173	7.9236644	8.023717	7.4685122	7.375209	7.4337005	7.62233	7.346312	7.239713	7.3185085	7.0785265	7.0009914
ALG1L	6.9144048	7.157699	7.1997437	7.0771609	6.6509453	6.530491	6.5836337	6.536687	6.6625569	6.781452	6.8454652	6.8203314	6.1318794	6.327736	6.6942518	6.141916	5.8462689	6.400305	6.61025	6.26369	6.8816466	6.934231	6.5880797	6.654726	7.31779	7.265758	7.212665	7.1112047	6.828421	7.176471	6.966518	6.819593	7.0273037	6.967999	6.6519508	6.745706	7.0850591	7.058628	7.2245242	7.226354	6.5417018	6.760024	6.892109	6.808643	6.4118482	5.460753	5.2469911	6.1425457	6.0192464
ALG1L2	6.4590106	6.1510072	6.2554056	6.1923244	6.4530775	5.980504	5.8070751	5.947857	6.1151237	5.8494449	5.7997084	6.0245925	5.612351	5.744616	6.1610418	5.895327	5.6692673	5.604152	5.9832602	5.837374	6.7076773	6.072411	6.1440405	6.231744	6.552741	6.492306	6.276105	6.07297	6.351026	6.301087	6.186062	6.175508	6.3233519	6.170609	6.0622527	6.273387	6.5137239	6.219544	6.399041	6.021558	6.0665463	5.907522	6.0371234	5.887642	5.9754481	5.445503	5.3757911	5.981113	4.7651613
ALG2	7.7908656	7.8405031	7.7329323	7.7198282	7.4187571	7.439471	7.5715104	7.734618	7.7962711	7.6576014	7.7849085	7.9011698	6.5740661	7.01902	6.9132454	6.725852	7.6505169	7.626185	7.4620717	7.597763	7.4683281	7.555209	7.3159988	7.221658	7.76069	7.826976	7.400715	7.4177672	7.771165	7.879038	7.511892	7.401039	7.5657757	7.652722	7.155303	7.39642	7.7076303	7.890834	7.6710815	7.58503	7.5147365	7.584672	7.2839652	7.069151	7.2235794	7.161555	7.1885629	7.1438204	6.4330458
ALG3	7.9009879	7.7795127	7.6871711	7.7702587	7.6241187	7.635395	7.6096398	7.671882	7.7066651	7.5026511	7.55172	7.5387486	7.3533556	7.600294	7.5798561	7.346463	8.1099607	8.087027	7.9831032	7.74665	7.8193415	7.983882	8.0961276	7.646151	7.616963	7.705023	7.946248	7.483943	7.743308	7.614149	7.960532	7.581064	7.3799753	7.318312	7.6067727	7.304143	7.5412102	7.807181	7.8399545	7.689622	7.8288526	7.424873	7.6249035	7.590038	8.307797	7.625684	8.0939396	7.8982554	8.1758174
ALG5	10.4457025	10.3488608	10.4180925	10.2614245	9.9609044	9.853593	10.3516377	10.222361	10.1605439	9.9560134	10.0637686	10.0684748	10.0924081	10.29598	10.6384943	10.353151	10.5173362	10.448364	10.508496	10.344174	10.4353643	10.350579	10.205218	10.108211	10.123161	10.14522	9.95952	9.885147	10.111144	9.891092	10.261136	10.028474	10.2169369	9.986801	10.0904112	9.971186	10.1212721	10.310537	10.3453086	10.165859	10.0490369	9.773863	10.0577286	9.910124	10.1219641	10.017847	9.9184548	10.0580407	9.7531774
ALG6	7.5732534	7.4155938	7.5482686	7.4863043	7.1766182	7.23382	7.449174	7.405014	7.614149	7.3176251	7.4002169	7.6580085	6.8194611	7.231605	6.9058543	6.999569	7.8340391	7.674514	7.6138167	7.716999	7.5477156	7.444465	7.1904902	7.33398	7.687527	7.64054	7.372842	7.4649099	7.659736	7.650168	7.673707	7.735004	7.6807312	7.701231	7.4829113	7.44243	7.2743997	7.442062	7.44705	7.386348	7.7859496	7.51158	7.5386161	7.624622	7.560175	7.123693	7.3572021	7.6530519	7.2395268
ALG8	10.0906499	10.3520827	10.181759	10.3030581	9.93885	10.136559	10.2565227	10.24545	10.3639925	10.3091741	10.2643766	10.5096068	9.721965	10.24775	9.9788291	9.813879	10.5580513	10.811282	10.4910907	10.758103	10.185412	10.49808	10.280984	10.356858	9.95274	10.104494	10.095367	10.3057412	10.317973	10.438217	10.622475	10.55607	9.9259743	10.129662	9.9745314	10.105569	9.8374024	10.213232	10.0662056	10.148073	10.3427485	10.449591	10.2440955	10.480533	10.0377299	10.395865	10.1612357	10.2690161	9.5527953
ALG9	7.6571438	7.8347784	7.4538507	7.3943824	7.2352095	7.018872	6.8410121	6.875131	7.2573499	6.7291956	6.7404867	7.2871441	6.7364198	7.485954	6.6181896	6.440885	6.757482	6.834609	6.8371469	6.915687	7.0698128	7.462217	6.6288486	6.609565	6.708841	6.988981	6.874345	6.5844984	7.243679	7.051812	6.502888	7.087377	6.8212925	6.721574	5.8888959	6.161673	7.0573477	7.303057	6.9329742	7.136051	6.3589786	6.610557	6.4120416	6.28979	6.4118482	6.347637	6.7171549	6.6327304	5.4583762
ALK	6.8928743	6.7231592	6.5425645	6.8448365	7.438581	7.554915	6.9569042	6.766546	7.1300234	7.6339967	7.0511325	6.5300209	7.8330187	8.095743	7.9229231	7.807588	7.154375	7.279424	6.7526926	6.984632	6.7323042	6.551308	7.0241507	7.44705	7.933436	7.75707	7.824797	8.1066028	7.409547	7.245518	7.211188	7.468512	7.3953673	7.366276	7.623171	7.787658	7.6589059	7.577599	7.3788573	7.539106	7.6841501	7.67217	7.6344392	7.549433	6.71288	7.149072	6.9152123	7.4688336	7.0641321
ALKBH1	7.5553689	7.3372087	7.033615	7.7894897	7.764373	7.489111	7.7294396	8.181726	8.1974956	8.0270232	8.1654395	8.6095818	8.3186471	7.29995	7.402367	8.318989	7.8183532	7.897774	8.635377	8.515701	6.7463653	6.529863	6.8116154	7.085832	7.232001	7.057537	7.492298	7.4787575	6.994026	6.584245	6.334091	6.483257	8.0768657	8.12136	8.6530636	9.026048	7.8785686	7.766558	7.3949944	7.959299	7.9404444	8.389357	7.9889449	7.914413	9.0755747	9.581498	9.3669837	9.9684436	9.3742153
ALKBH2	9.5744761	9.5146634	9.5391395	9.5260083	9.7917228	9.75348	9.5201361	9.624196	9.4936649	9.2276467	9.1540909	9.2923035	8.9275615	8.931729	8.7408539	8.762866	9.466162	9.649383	9.4877943	9.397058	9.7667214	9.791404	9.7890845	9.797018	9.339081	9.419458	9.326784	9.4209015	9.449208	9.554349	9.360721	9.440413	9.5470341	9.489596	9.4363195	9.564369	9.081243	9.051711	9.1162193	9.136291	9.4846329	9.551503	9.4342707	9.505201	9.2267123	9.554349	9.4664496	9.3693134	8.8769883
ALKBH3	6.0718556	6.1104526	5.9773589	6.0760336	5.8301476	5.772043	5.5381663	5.54054	4.9915932	5.0530979	5.2318466	5.1584671	4.2014679	5.156905	5.1394501	4.788168	5.2267103	5.76977	5.5353837	4.714078	6.1296252	6.058744	5.3991941	5.475637	6.453428	6.002402	5.507552	5.7660522	5.751788	5.876672	5.331302	5.18631	5.5048101	5.29991	4.1671425	4.116536	5.3424918	5.249521	5.4510775	5.296261	4.7596125	4.844508	4.2783626	4.903286	4.5825808	4.747173	4.1953352	4.1178673	3.7511333
ALKBH4	8.1424797	8.1604614	8.2261954	8.1143193	7.9778833	8.007214	7.6681749	7.514554	7.8590047	7.6398819	7.7689131	7.6721698	7.1837353	7.450989	7.438581	7.255341	7.2570594	7.571347	7.7963822	7.160847	8.0153845	7.782173	7.7727254	7.716999	8.100171	8.179625	8.165006	7.8855023	7.796828	7.780917	7.48686	7.664583	7.9817789	7.765896	7.578363	7.574901	8.1978422	7.754316	7.8399545	8.320156	7.5737837	7.547139	6.9782482	7.21554	7.5420151	7.487275	7.4960428	7.1009924	6.9370027
ALKBH5	9.0580763	9.0205008	8.9885792	9.0606321	8.9796811	9.030061	8.9660378	8.876278	8.8262481	8.7035005	8.7210684	8.6965595	8.652838	8.394675	8.7070684	8.561558	8.6974361	8.56799	8.6640407	8.585506	9.2123349	8.849605	9.1087195	9.062108	8.927332	8.767351	9.172346	8.9840214	8.812617	8.91603	8.792979	8.672086	9.393958	9.210463	9.2463317	9.209957	9.2525713	9.095872	9.2885737	9.247191	9.1409542	8.934528	8.7683469	9.012813	8.9355533	9.149793	9.1990158	8.6578472	9.1473745
ALKBH6	7.7572551	7.8992391	7.763782	7.8498463	7.1929005	7.602521	7.5406657	7.514554	7.1841122	7.7103746	7.4650779	7.5685314	7.0747486	6.735608	6.6802116	6.819101	7.0418802	6.614898	6.869159	7.110243	7.8012045	7.60904	7.4055783	7.656812	8.552297	8.492778	7.946248	8.0509955	7.75508	7.850441	6.826353	7.539719	7.6506561	7.714473	7.1000308	7.235656	7.7195729	7.602252	7.8168414	7.606935	7.2429013	7.312604	6.4819339	6.530021	5.0249041	5.849445	5.1498443	5.8925599	5.4583762
ALKBH7	10.0149695	9.9632857	9.9118128	9.826498	10.3470204	10.282375	9.9566708	9.941815	10.1162164	9.8972425	9.7520404	9.7270124	10.0429743	9.705887	10.2862717	10.105569	10.1340931	9.769731	10.0235559	9.985692	9.6885619	9.368615	9.6065977	9.278213	10.168692	10.18048	10.125261	10.0429743	9.956952	10.177224	10.096934	10.150787	9.8682833	9.860433	10.1784622	9.80015	9.8721628	9.549241	9.9325176	9.822029	9.7278494	9.547527	10.7404487	9.897477	9.9436774	9.554349	9.5796107	9.5020394	9.9466106
ALKBH8	5.9183189	5.5777867	5.779612	5.6120909	6.5903114	5.806526	6.3021341	6.061904	4.9060228	5.5511464	5.4129217	5.2273153	6.01958	5.407642	5.8470257	4.977533	6.0704471	5.552256	5.8218289	5.095429	5.6464903	5.521531	5.7688589	5.134687	6.263825	5.355696	5.832285	5.8394406	4.426053	5.181851	5.620375	5.149292	6.426646	6.18353	5.7571016	5.15466	5.9722966	5.955078	5.4749833	5.36543	6.1880177	6.186921	5.0957297	5.841468	6.3641776	4.857181	6.2086325	6.1159259	6.2976375
ALLC	3.4164716	3.8256561	3.5305576	3.6304765	3.7004655	3.838933	3.3589848	3.40943	3.4194465	3.0828207	2.8515532	3.3990311	4.0465229	4.176237	2.7417139	2.998294	3.2834275	3.569502	2.975186	3.309372	4.511454	4.556398	3.8231644	4.268767	3.380822	3.686532	3.906769	3.550365	3.299027	3.314682	3.903188	3.819108	2.9333558	3.538218	2.7149316	3.14438	5.1994258	5.260836	5.2684959	5.174763	5.3065836	5.422556	5.3830166	5.566226	2.7021854	2.705538	2.127509	3.5344006	2.7973424
ALMS1	6.6723233	6.5667998	6.4181933	6.5234635	6.6935535	7.087377	6.7311144	6.832387	6.7885108	6.6768868	6.6199835	6.6035729	6.8529239	7.058028	6.8903653	6.720624	6.7836406	7.047667	7.0765783	6.925117	6.1803376	6.171968	6.3908262	6.367605	6.399783	6.462463	6.671351	6.8098708	6.401741	6.559849	7.033615	6.734092	6.2994699	6.399041	6.9527774	6.652544	6.6139945	6.656612	6.6342385	6.360839	6.4713812	6.949973	6.7945561	6.960797	7.3268748	6.897052	7.3431889	7.1355599	6.9773372
ALMS1P	5.8707225	5.5301799	5.7334583	5.7706652	6.9033977	6.901614	6.6851176	6.343571	6.2876785	6.1193199	5.9775441	5.8481271	7.2905373	7.479431	7.6696113	7.226498	6.667398	6.861382	6.7795979	6.827217	5.9842075	5.995731	6.7491958	6.541702	5.803165	5.786887	6.107501	6.2769811	6.33891	6.164173	6.97281	6.451707	6.6791233	6.250396	6.8418486	7.32394	6.5709464	6.575333	6.8331113	6.647778	7.4026552	7.02646	7.5568132	7.579103	7.578363	7.41987	8.1646628	7.6346144	7.5568132
ALOX12	2.4731078	1.458665	2.041684	1.9756153	1.676779	2.906519	1.7356318	3.33992	4.3779432	2.6950004	1.7705627	3.3843009	2.5991152	2.836657	1.5024548	3.761162	3.3430328	2.851877	2.3582073	3.69539	3.4107417	3.715787	2.0120599	2.981652	3.445691	4.319346	3.76374	2.9699167	3.748614	1.536558	1.458665	3.042319	2.1386642	2.472131	2.9566749	3.289429	4.1199691	1.482008	3.457995	3.827388	2.1962256	3.242097	1.4803801	1.454178	3.2640871	3.14502	1.7771878	1.4451451	2.289152
ALOX12B	5.80178	5.3129376	5.7334583	5.5484692	5.4692355	5.077967	4.9236717	4.988482	5.1452463	4.7835752	4.9145784	4.3465874	4.1783452	2.642106	3.7811148	3.82922	3.6208845	4.189377	5.1229715	3.862745	4.5047351	5.24493	4.6073263	4.577843	5.256901	5.265415	5.173086	4.6500457	4.822077	4.985174	4.181899	3.567667	5.1886886	4.509559	5.1926683	3.713315	4.514709	4.522089	5.2786434	4.243399	5.0575216	4.278621	4.7877287	3.394832	3.0376307	2.884709	5.4290976	3.2839422	6.1522328
ALOX12P2	2.7895259	3.652796	3.7466212	3.621463	4.0119947	3.430093	4.241252	4.249319	2.8954638	4.1836868	3.7930237	3.8953117	3.4825525	3.143643	3.0484095	4.181212	2.0347832	3.597997	3.2022152	3.894211	3.7908063	3.056766	3.8270734	3.600606	3.083423	3.254502	2.884577	3.4896707	3.5754	3.558902	3.41708	3.535884	3.8684602	3.62219	3.3923235	3.398403	3.1004641	3.624263	3.0528828	2.928916	4.8021013	3.825936	3.5746372	3.231582	4.1247681	3.545495	4.3202477	3.8195069	3.9383079
ALOX15	3.7815002	2.7035829	3.234786	3.2556425	2.9020856	3.694915	3.7575039	3.61592	2.6883768	3.1153461	3.7679866	3.0315926	3.5454946	3.125741	2.9885574	3.522095	3.8008513	2.320099	2.2295566	2.91161	4.1904836	2.689995	3.4538392	3.708754	3.543697	3.601249	3.792348	3.864208	3.05406	3.762082	3.531279	2.998294	4.0318336	3.539225	2.5722095	2.87717	4.3019979	3.350989	3.3712831	4.597392	2.7644965	4.110945	3.4233368	2.881703	3.5733892	4.037168	4.0534889	4.1764489	2.9385575
ALOX15B	7.2509	7.0126793	6.9394918	6.7742862	6.2503964	6.353008	5.9093309	5.580688	5.6418382	5.5274517	4.753967	4.8854341	6.623448	6.478345	7.0655458	6.812383	6.5938845	6.168295	5.7693826	5.36241	8.3471724	7.870004	7.7139918	7.603978	6.919091	6.976754	6.060702	5.7921193	6.662195	6.661843	6.457613	6.74541	7.1015747	6.639165	6.3110854	6.07705	6.5280246	6.150485	6.6566123	6.371506	6.8460736	6.245437	7.1807827	6.711962	6.6607919	6.067645	7.6126921	6.6430945	7.8081475
ALOX5	7.7032564	7.6865166	7.7400454	7.6772995	7.0739714	7.103022	7.1106311	7.008299	7.2468361	7.019377	6.5225466	6.6870898	7.033615	7.336328	7.8336786	7.871015	8.5903333	8.493621	7.8281131	8.100662	7.8289948	7.731349	8.0191726	8.079813	6.830766	6.743376	7.058387	7.0268025	8.255198	8.083177	9.118801	8.791675	7.4021083	7.207233	7.6733281	7.594265	7.2561404	7.464435	7.5310491	7.263424	7.0011339	7.055409	8.3314979	8.079169	7.3687746	7.246565	7.3627013	7.356802	8.5097308
ALOX5AP	6.8830174	6.6648704	6.9820264	6.8624295	5.840266	6.098049	5.8555354	6.049316	6.2200588	6.4500844	5.0828411	5.4902181	6.0640046	5.4485	6.5634896	6.361212	7.2570594	7.257205	7.0256637	7.221658	7.170534	7.374353	7.8873731	7.682316	6.044086	5.606984	5.369002	5.5474875	7.100445	7.521413	8.140594	7.991805	6.0603552	5.538987	5.2624127	5.631173	5.7040394	5.832141	5.9670523	6.315963	5.2202044	5.171755	6.060823	6.815767	5.5219457	6.040945	6.2222384	6.0100815	6.7900107
ALOXE3	4.8326179	5.580066	5.4171301	5.2673087	5.9613328	5.63905	5.1941769	5.864247	5.084727	5.6825788	5.6363728	5.8778598	8.8877176	6.718742	6.7531916	9.56386	5.105568	5.457669	5.7412349	5.009436	5.5300489	6.283779	6.3204272	5.99041	5.286456	5.955254	6.324568	5.036318	5.107384	4.929316	4.921361	5.036756	5.755644	5.925797	5.6624003	5.631173	5.0155831	5.338209	5.2437773	5.225801	5.6918572	5.026009	5.9043445	5.699981	4.4529976	6.090654	3.8299324	3.9585272	4.9044915
ALPI	4.2420518	3.0543254	4.2030231	2.5394327	3.9877354	3.488986	1.302611	3.054432	3.3142789	4.6077001	3.5433158	4.5993374	3.9050739	3.797212	2.9126585	4.403524	2.7226554	4.471692	4.4312523	2.630824	3.2571716	4.231584	3.0185699	3.192601	4.284737	3.779977	4.4113	4.5129914	4.565457	4.387741	4.088055	4.05289	1.9255456	4.360281	4.9147081	3.289429	4.4507424	3.746757	4.6553251	4.09583	3.509286	3.83928	1.4803801	3.983148	4.7023346	3.975824	1.3896067	2.2527173	2.6207348
ALPK1	11.1139526	11.0205285	10.9394854	10.9576018	10.6999587	10.999636	10.9228782	10.967987	10.9650278	10.9502078	11.137889	11.1206108	10.7664016	10.991999	10.7829869	10.709751	11.1902844	11.387662	11.0500644	10.914844	11.26293	11.426038	11.1730478	11.342523	10.373755	10.212268	10.618614	10.8029769	11.013957	11.101995	11.453955	11.448177	11.2508383	11.031456	10.7294254	10.889522	10.6750553	10.764919	10.6915321	10.777668	10.4549925	10.775149	10.7082051	11.08694	11.379924	11.57216	11.4506577	11.8582549	11.6801465
ALPK2	0.6077195	3.1364031	3.2799099	2.4215162	3.2085972	2.654152	1.302611	3.439829	1.814174	3.4345615	2.9098644	2.546861	2.0708028	3.014655	2.630134	2.808299	3.9174817	3.287909	3.7037262	3.565087	4.169325	1.487964	3.0185699	3.728362	2.432011	3.72697	4.4113	0.7962682	3.403651	1.536558	2.797342	3.042319	3.3001088	1.447563	2.2443511	4.333475	2.681411	2.164176	3.298048	3.254714	2.683645	2.871765	1.3114456	3.004543	0.8867859	1.501821	1.7771878	0.5525747	1.9394429
ALPK3	7.0915868	7.3654716	7.1284512	6.8535411	7.5702908	7.371196	7.5462349	7.449174	6.7162639	7.0160064	7.1350951	7.2011958	7.0233622	7.673517	7.4611321	7.086382	6.8880043	7.206313	7.185851	7.184377	7.7097628	7.934192	7.2131522	7.587102	6.818592	6.881021	6.736908	7.0715731	7.034042	7.019751	6.726387	6.543851	6.6721687	6.766315	6.7192418	6.60897	7.2132982	7.37961	6.6980086	7.166151	7.0562259	6.953237	6.7110491	6.836996	7.207233	6.706964	7.4496746	6.9982777	6.757285
ALPL	6.0001855	5.8582781	6.3634728	6.2927181	5.5206212	5.764218	6.0594064	5.605954	5.8495501	5.5478383	5.5633237	5.2587786	5.2722339	4.258704	5.4307381	4.857937	6.7472519	5.633014	6.5928758	6.578229	7.1255593	6.178542	6.5653773	6.185367	6.608034	6.419104	6.675258	5.9403067	6.720421	6.317167	6.68559	6.747595	6.4006397	5.681713	6.6207012	6.22495	6.0057006	5.949583	6.0254803	5.680223	4.3886923	5.291127	5.4779384	5.225689	5.2919538	5.242531	2.996478	5.0177466	6.0192464
ALPP	7.5586549	7.9466065	8.0565943	7.8498463	8.3033711	8.3732	7.8779182	8.167187	8.5183329	9.1545867	8.9391503	8.7792208	10.1892189	9.70222	9.9737043	10.522647	8.0833532	8.102846	8.4383331	8.063816	8.6115218	8.554283	8.5776766	9.280723	7.589903	8.491046	8.21794	8.0038014	7.947816	7.808594	7.936695	8.407194	8.6211707	9.191222	9.2180877	9.348958	8.6117122	7.944399	7.8690854	8.61531	7.7509936	7.811775	7.7268558	7.991805	8.0688751	8.50861	7.7863947	7.6408028	8.4756805
ALPPL2	12.5139883	12.9843362	12.7233099	12.789535	12.551929	12.549517	12.3735953	12.718412	12.4526317	12.9662645	12.6499513	12.7011431	14.0099151	13.248563	13.4551165	14.056158	11.9819314	12.011505	11.9850819	12.235551	12.5723663	12.784498	12.7787197	13.252606	11.877627	12.289119	12.125291	12.4352111	12.188992	11.980579	11.816213	12.627887	12.1151054	12.749205	12.8739702	12.652242	12.4709959	12.200582	12.0890137	12.569971	12.4189549	11.910624	11.9805792	12.844929	11.8043091	12.332532	11.7146647	11.9727034	12.7137949
ALS2	5.7464738	5.789204	5.9203113	5.6992734	5.689437	5.647819	5.6399812	5.709202	5.6685724	5.4595687	5.5246138	5.7012708	4.7640316	4.589346	4.9123448	4.885191	5.2073135	5.011115	5.6418382	5.266367	5.711429	5.522343	5.796129	5.61967	5.84051	5.53422	5.446651	5.8022213	5.918196	5.900436	5.622376	5.395967	5.6768599	5.69656	5.4459714	5.709926	5.5762424	5.743634	5.7525702	5.495496	5.6281008	5.945819	4.9930221	5.322616	4.9859535	4.643813	5.0210242	5.2073135	3.3296726
ALS2CL	6.8025352	6.850468	6.6435261	6.9070325	6.5499279	6.530491	6.7415593	6.316515	6.3100036	6.8806368	7.0596211	6.8743451	6.9091621	6.718742	6.7083455	7.096416	6.7472519	6.565079	6.2508734	6.745249	6.2006159	6.426932	6.3204272	6.261494	6.69122	6.745558	6.724922	6.7922216	6.691716	6.933744	6.588255	6.646374	6.7372485	7.035816	6.9455802	6.892388	6.9663146	6.834959	6.6394962	6.757285	6.5268373	6.651322	6.5012373	6.504228	7.1240893	7.28544	6.7865341	7.1069784	6.757285
ALS2CR11	3.9367683	4.407675	4.0408429	3.7240515	4.2419771	3.055434	3.9164586	3.838708	3.4347425	2.9772449	3.886303	3.7277883	3.8783092	4.00011	4.4256421	4.420455	3.5824839	3.372559	2.7532344	3.449903	4.6701447	3.916286	4.5763853	4.104643	2.868092	3.203632	4.533406	2.942715	4.784225	2.818508	4.379983	3.915896	3.9978757	3.91792	3.5742944	4.030669	3.8044412	3.265724	3.9352776	3.146282	4.4613286	4.329628	4.5727351	4.417968	4.6732786	3.914336	5.2844097	2.1471265	4.1954669
ALS2CR12	3.1006537	2.2221895	3.1175232	1.0315249	2.0522785	3.579147	4.5863054	1.481699	3.6262229	4.1952036	4.2527297	3.4235238	4.0977846	3.976296	4.3247996	4.215722	3.3430328	4.189377	4.4312523	3.024677	3.9397817	3.248108	3.7369445	3.131899	3.129046	3.437496	3.76374	4.2805674	4.065802	4.000822	3.294931	4.000353	2.8047114	3.692004	3.7043523	3.605024	3.5040196	3.785563	3.9162023	3.853687	3.4095753	4.346114	3.4895522	3.456572	3.4871937	4.423626	3.9204474	2.9922963	2.289152
ALS2CR8	7.1107695	7.3274087	7.3080548	7.3885204	6.4701162	6.901614	7.1867898	7.299269	6.8772301	6.9065558	6.8828295	7.3362316	7.1969575	7.518057	6.8333803	7.02982	6.8437205	7.438754	6.9927587	7.426516	6.9711312	7.45561	6.907451	7.237416	6.575333	6.710031	6.835997	6.562287	6.544523	6.623064	6.371014	6.44773	7.1147267	7.406362	6.7037021	6.910074	7.2815935	7.279173	6.949477	7.431021	6.6181896	7.106262	6.5536401	6.63888	7.0433869	7.239713	7.0261948	7.3377843	3.5615129
ALX1	2.9442491	2.4501465	3.0198807	3.9418473	3.5997152	4.033287	3.4299648	3.248108	3.4754761	2.7599103	3.0463256	1.3112216	3.1484471	2.022367	4.2503738	3.795808	3.4382523	2.223983	3.4511301	1.33679	3.1827199	3.116396	2.5656085	2.710879	2.79849	2.492418	2.829596	2.7454091	3.852988	2.867233	3.621785	3.114605	4.2255361	1.447563	4.8745318	4.476291	2.8047993	3.56146	4.5321405	3.187925	2.3966448	4.403616	4.2997963	3.314279	3.2640871	2.884709	4.0963413	5.4266904	3.2464159
ALX3	3.9086573	4.0957198	3.0198807	3.7674485	3.9107598	3.579147	3.6311804	4.097569	4.1168009	1.8647348	2.5824897	4.253667	4.0022783	3.699078	1.2039486	3.866969	4.2282845	3.728144	4.3708552	3.753944	3.984997	3.360034	3.9911423	3.649657	4.765611	4.713648	3.76374	2.4230243	1.6664	3.242998	3.294931	3.953518	4.2255361	3.692004	3.6237141	3.356746	4.2327784	3.904126	4.5599363	5.069345	3.6079976	2.973753	3.270429	4.201193	5.0709073	4.558799	0.9750927	3.2839422	4.4025816
ALX4	3.848004	3.4374956	2.4537313	4.2115803	2.598641	3.39068	1.4324431	2.07097	2.9108816	4.1252411	3.507472	2.9430511	2.011789	3.505067	2.7094754	3.179322	3.5296636	3.477914	3.1306461	2.750196	2.8274099	3.75023	2.4809381	3.403525	2.364173	3.049245	2.506584	2.4768048	2.3142	3.201937	3.570937	3.541967	3.0465224	3.261324	1.2227654	2.712861	3.7013138	3.475991	3.5616569	3.008051	3.3348584	2.489759	1.8136528	2.679412	2.3568431	2.006652	1.6023813	4.6270275	4.0422821
AMACR	6.5193979	6.2379014	6.3455731	6.3584541	6.1080791	5.755928	6.0498689	5.62571	5.8754935	5.9417931	5.9359337	6.0162805	5.4856155	5.849195	5.871329	5.246618	6.0273652	5.768526	5.8652114	5.560998	6.4199986	6.29947	6.1962218	5.954271	6.483257	6.015702	5.850396	6.2395129	6.022685	5.938385	5.815716	5.545035	6.3656118	6.284489	5.9877394	5.702163	5.960944	6.004043	6.0911287	5.964609	5.9357245	5.642636	5.5080802	5.596192	4.7769165	5.019134	5.9314848	5.2219505	3.6771809
AMBN	3.4597756	3.3988196	1.7944269	4.0624194	3.4111715	4.564029	3.1911933	4.186749	2.7598311	3.5072091	2.980319	3.3843009	3.7643251	3.699078	2.630134	3.82922	2.4824377	3.820154	3.4511301	2.838848	3.1827199	3.507643	3.9341057	3.468963	3.204709	3.15836	1.305379	3.1937528	2.752418	3.294041	2.548068	3.808833	3.4565721	3.305109	1.4690245	4.92471	1.4521356	3.613068	3.2133908	3.017645	3.4095753	3.549603	3.1652107	4.097569	4.5825808	4.784225	3.9204474	2.6199139	3.2464159
AMBP	1.782765	2.9048899	3.1175232	1.5870844	2.8718566	1.427746	4.2738776	1.481699	4.326717	3.8281044	3.8244027	3.8011729	3.2910162	2.836657	1.7365963	1.166747	4.1014449	1.300718	3.6255854	4.686627	2.5724648	3.248108	2.0120599	3.131899	4.397429	3.982868	4.780409	2.9699167	3.113874	3.133364	3.294931	2.975099	1.1620478	1.924018	3.2542041	1.257338	3.3203626	3.107579	3.3909087	2.691995	1.7635579	3.937685	3.6999177	1.454178	1.9152453	2.268765	1.7771878	1.8639144	1.6325686
AMBRA1	7.4626221	7.2278502	7.5173806	7.2172778	7.2196515	6.829016	7.5201136	6.96043	7.042919	7.3849695	7.6798663	7.3866325	7.3676903	7.344528	6.368408	6.857947	6.6553505	6.852924	6.5099417	6.883869	7.4950805	7.440829	7.7932232	7.519422	7.483406	7.460755	7.534281	7.3334475	7.451463	7.506573	7.355813	7.432978	7.3431889	7.130571	7.0197505	7.22322	6.7321296	7.327216	7.5156004	6.914136	7.1523495	7.58503	6.4260113	6.86064	7.5230679	7.401763	7.3445279	7.2692559	7.4417437
AMD1	10.5807811	10.6114857	10.7213049	10.5011683	10.7664016	10.637124	10.648786	10.778478	10.6630692	10.6546846	10.8029769	10.5004691	10.5279496	10.680062	10.3418613	10.257544	10.6742967	10.655541	10.6248476	10.524065	10.7543994	10.714177	10.6990544	10.492923	10.954837	11.067679	11.133021	10.9377402	11.16708	10.596998	10.879514	10.673568	11.0869396	10.837131	10.5418611	10.449021	11.0112342	10.97088	10.9815837	10.945207	10.8841115	11.000603	10.6217687	10.377996	10.7474681	10.588562	10.6521649	10.6427173	10.7440618
AMDHD1	5.5766906	5.6481322	4.0530072	4.1631931	4.0702907	5.29303	3.816272	5.102308	5.3172204	5.5547202	5.2266172	5.4488981	5.7602609	4.702937	4.5196493	5.057618	3.5296636	4.445919	4.4312523	5.30241	5.3473435	5.618818	4.8312501	4.941933	5.36241	5.265415	3.848773	5.013574	5.223518	5.161432	3.75368	4.587381	4.5830471	5.190663	4.7260176	4.251503	4.9736093	5.161169	4.5321405	4.340108	2.3966448	4.217465	3.8947586	4.022311	4.7023346	5.678268	4.9876093	5.0569942	1.6325686
AMDHD2	7.5607594	7.3289913	7.5136142	7.5118925	7.5788061	7.674153	7.2202651	7.375209	7.2659353	7.1381078	7.2426174	7.1467762	7.2839652	7.312791	7.0620223	6.655351	6.9918861	6.982545	7.1352643	6.905985	7.6650934	7.326875	7.6255281	7.344832	7.992372	7.649463	7.797797	7.7128333	7.179046	7.190957	7.365654	7.19382	7.6219532	7.380338	7.3819209	7.409547	7.4950805	7.335861	7.451463	7.327977	7.3853722	7.277851	7.4254845	7.106431	6.9767544	6.958752	6.4169852	6.5225466	6.7723386
AMELX	1.4751217	3.7974694	2.5495575	2.5394327	2.8718566	3.488986	1.7356318	3.724137	1.7365963	3.4345615	2.1504985	2.8437335	1.6482835	1.352886	3.5981373	1.803339	1.797219	1.770563	2.0488306	2.838848	1.5823381	2.168968	0.9514605	2.522228	1.602381	2.906519	1.305379	1.2519663	1.6664	1.536558	3.621785	1.67838	1.7337226	2.369419	2.3949391	3.231116	1.4913084	2.863198	0.7272489	2.156223	2.3966448	2.542485	2.531152	3.101622	1.4708962	4.122245	3.5614597	3.8122053	1.6325686
AMELY	1.6028463	1.2293322	0.9604243	0.6834771	2.7411955	1.427746	2.3514901	1.481699	3.6262229	4.0934809	4.4001182	3.3307577	2.8025663	3.183857	3.1600676	2.37664	0.6365386	2.006652	1.683674	1.33679	2.9460326	2.627369	2.8065059	1.589129	3.277269	3.261813	3.977023	1.9940486	3.322397	2.302365	2.668937	1.67838	0.6521798	2.369419	1.6227273	1.711439	2.8047993	2.671099	0.5525747	2.944101	0.9202215	1.563854	0.9144662	1.454178	1.9152453	1.501821	2.1913996	2.0080435	0.8488576
AMFR	8.4713489	8.4869074	8.5021969	8.5484336	8.6615092	8.78098	8.6467819	8.665338	8.1858837	8.1740085	8.2098051	8.0982837	8.3304395	8.609149	8.679756	8.305692	8.0091232	8.225147	8.19188	8.032208	8.0038014	8.149565	8.2558426	7.981153	8.770954	8.532124	8.802822	8.757722	8.76644	8.929085	9.058968	8.773902	8.4040034	8.527509	8.4896911	8.276899	8.5415402	8.548042	8.6258885	8.631837	8.6344302	8.514216	8.6160792	8.545976	8.6998029	8.803205	8.9386917	7.8622511	8.7752121
AMH	4.8714857	5.1540644	5.2853732	5.2471205	5.1599177	4.875175	5.0703665	5.338649	4.7809734	5.0814829	5.1805639	4.6179338	4.5307213	5.144132	4.1081586	4.902739	5.3107825	5.141505	5.6825788	5.32246	4.7973236	4.504211	5.062138	4.941933	5.256901	5.679453	4.969445	4.9877171	4.766354	5.241682	4.387826	5.189762	5.3247132	4.732726	3.9941147	5.287603	5.6263739	5.447418	5.2786434	5.687948	5.3989076	4.591488	4.6694241	5.600682	4.9213612	5.084482	4.618555	4.5865557	4.9044915
AMHR2	1.0922018	2.7375905	2.9392415	1.0315249	2.4842509	2.906519	2.3514901	2.178386	1.2468494	1.5202335	2.7417139	2.6093574	2.0708028	1.352886	1.8354917	2.461487	3.0557448	2.103821	3.2577114	3.285803	1.499979	1.487964	2.5656085	1.589129	1.602381	2.070886	2.693403	2.4230243	1.6664	3.294041	1.971858	1.67838	2.4988745	2.600983	3.7866757	1.907093	1.3151911	1.482008	1.3710875	1.595058	2.1962256	2.871765	4.1465991	3.394832	3.4871937	2.603542	4.2551389	2.6672354	4.9044915
AMICA1	3.0654751	4.1960225	3.3750015	2.5626654	3.6443916	3.607571	3.7545431	4.535571	4.387187	3.6131407	2.692846	4.4213343	4.2291368	4.570856	3.4671037	3.773757	3.8071183	4.293448	4.7057009	4.117313	4.6997475	4.309098	4.4826809	4.962741	3.682288	3.997396	4.66007	3.9025903	3.57576	4.310669	4.598493	5.156389	3.037808	4.425045	3.8836054	4.230641	2.9877778	4.287841	3.6699938	3.721837	4.4699194	5.142373	4.7036275	5.693128	4.3637025	4.590407	3.6232546	3.9396938	4.3038014
AMIGO1	10.0544401	10.0664653	9.9892786	10.1321685	10.6126325	10.558839	10.2454498	10.243392	9.9889826	10.1899175	10.1491157	9.9598577	10.6274023	10.792781	10.3928287	10.449591	10.1079243	9.784092	10.3623493	10.359821	10.4193712	10.185743	10.4193712	10.638121	10.928398	11.197514	11.116015	10.8895222	10.330372	9.803461	9.994181	10.166505	10.6537683	10.671654	10.8095799	10.965527	10.5784284	10.667679	10.3954291	10.5068	10.829518	10.969829	10.4790383	10.565401	10.4212244	10.461083	10.3741106	10.5262817	10.3258767
AMIGO2	7.2509	7.0830831	6.8338521	6.8189605	6.5231725	6.790011	6.5488574	6.640307	6.7230171	6.9459196	7.0200089	6.5773947	4.3318017	5.22073	4.7368926	4.545134	5.8211409	6.355668	6.3266543	6.276474	6.6381252	7.029631	5.7541989	6.185367	7.184937	6.98223	7.041624	7.0715731	6.556345	6.446328	6.350417	6.132695	7.451463	7.204368	5.520955	5.837374	7.2953805	7.694504	6.7067695	6.629406	6.7786452	7.04856	6.6746916	6.307487	6.4118482	6.745958	6.8434232	7.2098702	6.376037
AMIGO3	4.1326453	3.8511566	4.2923126	4.0719804	5.0429484	4.84042	4.3289627	4.123694	4.3572323	4.3333807	4.2912108	4.1175374	4.2125151	4.721339	4.5996287	4.032	4.4044766	3.122281	3.8971611	4.425769	3.157343	4.23765	4.0765725	4.320248	4.644239	4.287731	3.644709	3.5723276	3.813932	4.256054	4.702048	3.68704	5.2040599	4.391574	4.4151462	5.195709	4.149384	3.710244	4.4186523	4.226884	4.7107809	4.531892	4.822843	4.443708	4.4038738	4.332408	4.0357575	5.5782232	4.2190967
AMMECR1	8.2312051	8.4422266	8.0899021	8.448798	8.0117495	8.267739	7.9054079	8.352731	8.075955	8.4402541	8.1094299	8.3039012	8.0638157	8.54154	7.6945043	7.968363	7.8488512	8.199803	7.858352	8.248441	8.090639	8.273966	8.1866422	8.488932	7.956166	8.340604	7.839455	8.4784412	7.914751	8.148341	7.880946	7.913712	8.280158	8.774673	8.4492672	8.597115	8.4235163	8.624	8.184402	8.53815	8.2344025	8.52101	7.993771	8.106768	8.3625997	8.323775	7.8948544	8.5404002	7.4941801
AMMECR1L	7.497453	8.9769087	9.0026643	7.2021742	7.4706875	8.323601	8.6501596	7.931825	9.0687443	8.7285703	8.820184	9.002858	8.6903691	9.095872	9.0417994	8.859677	9.0133049	9.205125	9.151351	8.828065	8.7127487	8.897998	8.7642583	8.66553	8.642898	9.027313	8.764444	8.5956595	9.09714	8.852301	9.164221	8.861887	8.9979387	8.782578	8.7093653	8.802822	8.9509931	9.119827	9.0088867	8.861313	8.9426868	8.75716	8.9216482	8.833143	9.1739532	9.052223	9.0814897	8.9470199	9.2733719
AMN	9.0570174	8.9355533	9.0064477	9.208587	9.6814484	9.67854	9.043067	9.163405	9.1955314	9.1490291	8.9079393	9.2260795	10.1870647	8.994764	9.4830157	10.218835	9.2800936	9.465874	9.7514636	9.243372	8.4523914	8.348348	8.7430177	8.952828	8.313259	8.78098	8.806788	8.7122173	8.525918	8.659247	8.787122	9.006863	9.2642389	9.248948	9.6618231	9.662099	9.1230431	8.964221	9.1087195	9.056452	9.2961717	8.586801	8.6438258	9.399664	9.7685083	9.860707	9.6680833	9.6247165	10.3202068
AMN1	8.0963222	8.0836756	8.1704701	8.1515389	7.3070731	7.62677	7.836889	7.819342	8.1456859	7.8859864	8.2811292	8.3137624	6.7125756	7.372085	7.0151374	6.799459	7.2897662	7.459916	7.2962644	7.095938	7.8484989	7.932224	7.3695139	7.503149	8.057269	7.848986	7.468834	7.7247548	8.08763	8.161142	7.543821	7.384369	7.6882953	7.758302	6.9678228	7.170345	7.8135508	7.908291	7.8272035	7.951933	7.7015772	7.519064	6.907451	6.977337	6.3725852	6.691552	6.6773782	6.8211716	6.7900107
AMOT	6.3260393	6.3819847	6.1120732	6.5746405	6.1257803	6.310145	6.5321057	6.540682	6.4518851	6.8386656	6.4505377	6.5234635	7.5263799	6.921304	7.217938	7.804827	6.3145301	6.865189	5.7247918	6.968175	6.3792251	6.346491	6.0066017	6.684273	6.438821	6.437938	6.2978	6.3098622	5.96013	6.752831	6.016995	6.192652	6.3434264	6.512418	7.0053604	6.650804	6.5318287	6.204874	6.3021341	6.61071	6.865542	7.278482	7.63207	7.187977	6.078649	6.058744	6.7997981	7.0489358	7.4315973
AMOTL1	7.3676903	7.4733266	7.417436	7.2397125	7.1159567	7.382294	6.8711755	7.15352	7.6607132	8.4576926	8.3594039	7.9322237	8.499283	7.930834	8.3308346	8.791244	7.5162113	7.400015	7.5562858	7.923664	7.1156667	6.732822	7.1866383	7.425748	7.406517	7.320637	7.379252	7.7603579	6.745706	6.801374	7.113659	7.243317	7.4780388	7.449675	7.6749486	8.008572	7.3788573	7.516585	7.4505533	7.085233	7.923069	7.698603	7.3717113	7.661072	7.5236017	7.719828	6.7255494	7.1360505	7.2031606
AMOTL2	10.5410259	10.5703779	10.6032717	10.6546846	10.711168	10.726933	10.7673659	10.838054	10.3921103	10.2110424	10.4644172	10.7821202	9.9205437	10.77404	9.8558061	9.663499	10.6436247	10.803839	10.7698672	11.066079	10.4136759	10.916752	10.3362649	10.418093	10.376273	10.585581	10.475671	10.6371237	10.17906	10.067172	10.20801	10.114918	10.8280784	10.986431	10.7213049	10.751532	10.3024771	10.755346	10.3528392	10.527022	10.5521501	10.694055	10.432097	10.460027	11.1502146	11.322317	11.3425228	11.5696681	10.9404631
AMPD1	2.9230559	1.8359809	2.215519	2.8784394	1.8179277	1.427746	2.4604763	1.481699	3.2084166	3.2805982	2.9098644	1.2660778	2.2672207	1.352886	2.0779153	2.598641	1.8301183	1.900707	1.0943745	2.279881	2.1669138	2.253289	2.1927792	2.22219	1.602381	2.862726	1.633181	1.8258282	2.640127	2.625072	3.57821	2.394301	2.3182849	2.130364	3.3059646	2.658053	2.8851865	2.524482	2.547961	3.148617	2.23582	2.158987	2.9709855	2.540084	2.3605263	2.980643	2.8135576	4.68898	3.0530129
AMPD2	8.8545781	9.120109	9.0621075	8.7030705	8.299583	8.390027	8.3654594	8.262089	8.762673	8.7146946	8.3824055	8.3387392	8.3948235	8.256816	8.2479277	8.236291	8.2532308	8.186809	8.3098023	8.328783	9.1289435	8.901798	9.0727411	8.742727	9.75348	9.748989	9.458589	9.2676602	9.038639	9.125198	8.952206	8.995245	8.8881014	8.849605	8.641782	8.342325	9.0198812	8.801099	9.3819981	9.030762	8.2158562	8.426393	8.5041544	8.075747	7.9668567	8.138294	7.1164493	7.2945187	8.1398259
AMPD3	6.5658063	6.6932462	6.6356288	6.5601656	6.1092424	6.276584	6.5134611	6.954848	6.4481561	6.9349808	6.6992498	7.0785265	6.5228505	7.503149	6.8237507	6.709896	6.1459518	6.832657	6.8392537	6.565539	5.9311005	6.038464	6.091799	6.446534	6.463241	6.269793	5.948704	6.6868255	6.585504	6.80727	6.342672	6.573019	6.550638	7.11207	6.7268847	6.624755	6.9777169	6.745958	6.5427481	6.884889	6.1194578	6.251665	5.8899964	6.024971	6.0691283	7.031684	5.9283707	6.3087315	6.3056929
AMPH	10.3098365	10.2823752	9.979171	10.0619305	9.3695837	9.391202	9.174664	9.221265	9.1867894	9.3662733	9.4157783	9.6023335	6.9764092	7.101397	6.6633444	6.769642	7.6360484	7.754459	7.3891239	7.506739	9.7417271	9.671247	8.6072169	8.872795	10.051847	10.050927	9.223635	9.6193063	9.610583	10.101692	9.057225	9.207326	8.7734507	8.785548	7.2581616	7.676918	9.0557349	9.076206	9.6058267	9.488269	8.7231225	8.614735	7.5282282	7.627075	6.5954618	7.025149	5.8529037	7.1982616	4.9044915
AMT	7.3947217	7.2797466	7.4308664	7.359906	7.1179438	7.410476	7.4571618	7.114566	7.4333333	7.2183608	7.0665378	7.013242	7.2749681	7.544502	7.5015047	7.468971	7.7028715	7.577035	7.7438702	7.732932	7.3153039	7.103627	7.4467816	7.307765	7.753275	7.674949	7.672994	7.680552	7.694504	7.864325	7.821137	8.061602	7.4501779	7.26698	7.7267044	7.450338	7.3387632	7.31676	7.5934542	7.276978	7.3521713	7.227259	7.4446275	7.52638	7.4692753	7.434095	6.8880043	7.1302913	7.6202147
AMTN	2.4731078	2.1069745	3.1175232	1.5074511	1.782765	2.773825	4.062526	3.658228	3.7682589	1.4719887	3.9949026	3.9611257	4.8068296	3.976296	2.005502	4.502553	3.9787737	3.466581	3.0583652	4.274379	4.169325	1.487964	2.5656085	3.468963	3.445691	3.670072	4.478737	2.9044176	4.101891	3.34431	2.24838	3.173707	3.3001088	4.360281	4.5566954	3.480992	4.6534208	2.577319	3.2133908	4.243399	2.9530724	1.563854	1.9267462	2.815736	0.8867859	4.058833	2.3653211	2.9922963	2.6207348
AMY1C	10.1356115	9.8029424	9.9765917	10.0756122	9.69681	9.879132	10.0822267	9.942624	10.2429894	10.0998957	9.927851	9.884885	9.8176473	10.073867	9.7028131	9.402205	10.175287	10.423053	9.8627551	9.955353	9.8407249	9.965568	10.1216021	10.149116	8.832744	8.794721	9.261632	9.2912277	9.629966	9.575379	9.829416	9.574755	9.7544177	9.642601	9.6727936	9.664675	9.4909062	9.701301	9.6673624	9.453475	10.0991786	10.000137	9.8807736	9.871925	9.7700013	9.978829	9.3519904	9.8040057	8.8527109
AMZ1	10.5869063	11.1069596	11.0442384	10.8574687	10.7600591	11.175062	11.2422457	10.969829	11.1586224	11.3876623	11.2108902	11.2074976	11.7876528	11.689643	11.7202336	11.950928	11.2042042	11.090973	11.0102593	11.087869	11.2332556	11.26293	11.4096582	11.304637	10.668932	11.116831	11.526817	11.3695853	11.316092	11.097899	11.30561	11.761115	11.320672	11.299282	11.5484925	11.699159	11.0655493	10.89871	10.9059458	11.325185	11.1139526	11.283786	11.4686976	11.455359	11.3612198	11.540547	11.3624265	11.6531255	11.7325143
AMZ2	11.6437158	11.4319981	11.4445632	11.5470844	11.0919375	11.108938	11.2871302	11.244426	11.1288831	11.0442384	11.1288831	11.0491779	11.3920942	11.7174	11.699159	11.254975	11.4619813	11.535124	11.4236022	11.339097	11.4308537	11.30679	11.2231408	11.137889	11.508386	11.41429	11.341519	11.3185625	11.558233	11.561795	11.555686	11.333875	11.2539841	11.068594	11.1553894	11.216292	11.2970559	11.295907	11.4516993	11.249731	11.2827059	11.268253	11.3316103	11.229108	11.0733991	11.045217	10.7698672	11.0423846	10.6563878
AMZ2P1	8.3458371	8.307797	8.0949842	8.2459179	7.531397	7.604916	7.9731589	7.843638	7.6762539	7.5858103	7.6681749	7.6687693	7.9852255	8.134902	7.915999	7.837988	7.750256	7.860389	7.8932983	7.755761	7.908671	8.063496	7.7222322	7.776675	8.091399	8.045401	7.309727	7.8362638	7.844217	7.888622	7.812849	7.728324	7.8340391	7.750614	7.6784209	7.579425	7.7516383	7.789816	7.8734193	7.962531	7.3662755	7.624622	7.8408347	7.593454	7.3405234	6.804886	6.9254536	7.0534609	6.7716909
ANAPC1	6.1400303	6.0031354	6.1632217	6.3036712	6.5181968	6.64412	6.5552729	6.42807	6.4204236	6.258166	6.4033463	6.3708406	6.4856919	6.234623	6.0208662	6.493501	6.2023719	6.295321	6.5643509	6.247272	6.5181968	6.382987	6.6657168	6.606594	6.637046	6.441044	6.728997	6.7845823	6.490156	6.07297	6.425438	6.453077	6.5318287	6.483257	6.669293	6.518799	6.3864743	6.61071	6.5222211	6.333273	6.5172642	6.761601	6.5099417	6.642193	6.6163188	6.762652	6.8278511	6.6463741	6.4363164
ANAPC10	8.0798132	7.9960051	8.1412306	7.9300957	7.4706875	7.480401	7.6795312	7.798146	7.8987629	7.994952	8.0815981	7.9001449	7.7818723	8.150629	7.9896631	8.011229	7.8183532	8.035726	8.2312051	8.081776	7.5450177	7.897774	7.5373098	7.564006	7.82826	7.964761	7.479772	7.45678	7.911596	7.757758	7.874642	7.63805	7.7085036	7.499952	7.2769783	7.309074	7.5381726	8.110957	8.0679457	7.64121	7.6687693	7.891251	7.6934591	7.836889	7.0693036	7.406655	7.010393	7.2809814	6.757285
ANAPC11	14.0804992	13.9295001	14.0151962	13.8878828	13.9295001	13.795714	13.9343773	13.759174	13.9343773	13.5522162	13.6945362	13.7851889	13.1844568	13.60784	13.5435035	13.054907	14.1754765	14.086816	14.1057634	13.97358	14.0151962	14.015196	14.0621814	13.753883	14.294388	14.093032	14.037243	13.9735805	14.031146	13.646046	14.080499	13.73737	14.0742792	13.950953	14.0099151	13.839938	13.8615879	13.97358	14.0099151	13.81032	13.8399377	13.81032	13.9629762	13.785189	14.1311896	13.991592	13.9509531	13.9343773	14.1186961
ANAPC13	8.8742051	8.5498715	8.7054875	8.7393833	8.533948	8.635555	8.6440004	8.271602	8.4508938	8.6636791	8.7205604	8.3137624	8.5982547	8.740854	8.9049383	8.679194	8.5654855	8.403113	8.5100949	8.618315	8.9837872	8.686318	8.4590107	8.559516	8.978927	8.856138	8.820997	8.5920968	9.032698	8.744294	8.754827	8.625572	8.5820371	8.408436	8.1978422	8.411497	8.4974109	8.335873	8.474692	8.474149	8.5818732	8.516476	8.4230668	8.74125	8.0070488	8.023717	8.0572688	7.8734193	7.963575
ANAPC16	7.2224458	7.0830831	7.1929005	7.0423492	6.9769124	6.796623	7.1867898	7.292536	7.4157904	7.2493173	7.0022817	7.0372876	7.0233622	8.073587	7.6837645	7.305868	7.9241415	8.107188	7.9943514	7.845445	7.278482	7.441744	7.655144	7.631197	6.995699	6.988981	7.26698	6.9377702	7.537512	7.128045	7.897282	7.474969	7.6258406	7.433156	7.6067727	7.805519	7.3692308	7.640039	7.3689377	7.355266	7.7262201	7.450178	7.9169045	8.048647	8.2887849	7.990811	8.241791	8.1504527	8.4366939
ANAPC2	4.8917616	4.9997149	5.2989314	5.2223366	4.1376534	4.792551	5.1652389	5.242927	3.7682589	2.6950004	3.8244027	3.7784715	2.469105	3.320501	3.5981373	3.866969	2.4824377	4.504597	3.9626598	2.945163	5.1096765	4.80987	4.3257807	4.491921	5.050483	5.129146	3.2987	4.605225	4.643018	5.483648	4.921361	4.313484	4.7634564	4.360281	3.056766	4.774692	4.0580722	3.826772	4.4338829	4.021664	4.0972538	4.217465	2.787938	3.850437	4.4529976	3.382834	5.042833	3.6408276	4.7898117
ANAPC4	10.0671718	10.1079243	10.0502912	9.9518886	10.5111178	10.492181	10.5363527	10.54804	10.2089701	10.2702983	10.1387758	10.1172579	10.0944133	10.80731	10.144645	9.948053	10.4857997	10.590956	10.2426872	10.457169	10.1565682	10.092408	10.1608972	10.383761	9.944759	10.052466	10.337286	10.2429894	10.386983	10.159526	10.433603	10.301455	10.1999432	9.999283	9.9825039	10.216937	10.3946438	10.57914	10.1756551	10.373755	10.7039176	10.492181	10.5121479	10.601219	10.089748	10.215689	10.3202068	10.7863487	9.7972988
ANAPC5	12.4442774	12.2207456	12.2779468	12.2797373	12.3027222	12.163414	12.0469919	12.03379	12.1395796	12.0976441	12.2447856	12.3144073	11.7109538	11.548492	11.4331808	11.409658	11.9742548	12.054201	11.8943662	12.134424	12.1487085	12.13245	11.8321949	11.712264	11.917123	12.023932	12.152129	12.0098954	12.106236	12.152129	12.06665	12.018598	11.9819314	11.901373	11.5681521	11.641157	11.7836555	11.85407	12.0049482	11.870777	11.8888547	11.794773	11.5470844	11.616727	12.4466029	12.485978	12.4949851	12.4146511	11.9415111
ANAPC7	7.8450184	7.6284332	7.6814189	7.6524637	6.9769124	7.237087	7.2886192	7.097627	7.5971054	7.3032599	7.2529593	7.4129632	6.1574266	6.327736	6.3076535	6.275623	6.8437205	7.016489	6.8165236	7.046582	7.5004284	7.234099	6.9815332	7.11662	7.795485	7.453177	7.146009	7.2734589	7.596758	7.808594	7.422767	7.174068	7.5078069	7.318312	6.9205269	7.042178	7.6665562	7.294155	7.465418	7.212835	7.4026552	7.168997	6.7253948	7.052813	6.7663149	6.850468	6.4325221	6.6067608	6.5527408
ANG	6.0984898	6.1082259	5.936742	5.8488837	5.5474875	5.63905	5.7472934	5.481291	5.2937487	5.3672507	5.3727679	5.1237381	4.5307213	4.52733	5.7510206	5.346134	6.7906188	6.76054	6.4864604	6.315685	5.5094661	5.48067	5.1969166	5.275852	5.256901	5.079732	4.780409	5.4394383	5.309883	5.541154	6.044497	5.969428	4.6950464	4.927644	4.7769165	5.804685	4.6819716	5.189207	5.1569048	5.213145	5.011115	5.062295	5.3991941	5.509063	5.2919538	5.678268	6.2464004	6.1309792	5.4583762
ANGEL1	7.107307	7.0498386	7.0242977	7.061178	7.3279766	7.045756	6.9420451	7.042785	7.2438275	7.21554	7.4360586	7.4501779	6.1798471	6.625088	5.9795448	6.224172	6.9305456	6.909001	7.2407852	7.360596	6.5938845	6.78695	6.757482	6.702184	7.212055	6.584952	6.960943	6.7390983	7.195151	7.700874	7.16103	7.212993	6.7534142	6.793067	6.4983513	6.809028	7.0772964	6.871793	7.0487028	7.212835	7.3424699	7.336135	6.9782482	6.891302	7.0582072	7.219964	7.3185085	7.4437153	6.5527408
ANGEL2	7.8889282	7.963575	7.904484	7.8516244	7.7771035	7.605179	8.1440503	7.889801	7.9315894	7.9659668	7.9621829	7.7920083	7.7606899	7.727922	7.6470669	7.704885	7.8607206	7.790866	7.84778	7.74487	7.8889282	8.046839	8.1471029	7.908671	8.021471	7.97077	8.07841	8.1474434	7.855248	7.974876	8.356247	8.192291	7.7940259	7.978674	8.1003868	7.866254	7.8859864	7.931227	8.1189327	8.027555	7.9300957	8.115247	8.3152958	8.157455	7.8972818	7.558978	8.1863375	8.1963743	7.568875
ANGPT1	5.6446003	6.0755481	5.7334583	5.3824944	5.1257574	5.548844	4.9968987	5.123344	5.6811843	6.0014825	5.4224352	5.9827282	5.569689	4.923399	3.3860399	5.228001	7.263424	7.29187	6.5761031	6.570554	6.1270466	6.220846	5.564652	5.604574	5.551599	5.464759	5.602102	5.8352288	6.606594	6.269617	6.39423	6.572243	6.015134	5.693128	5.9099577	5.631173	4.6534208	5.720017	5.1127231	4.586992	5.2202044	5.60007	6.060823	5.779942	7.560175	7.174473	7.6126921	7.746849	6.5527408
ANGPT2	6.4267887	6.3477693	6.2652892	5.9611721	6.8676	6.52034	6.9420451	7.123693	7.1049471	7.3176251	6.7404867	6.9181939	8.4320309	8.650345	8.975093	8.737716	9.0167616	9.073226	9.0578559	9.100022	8.9326053	9.047831	9.6132716	9.817059	6.071038	6.325454	6.717474	6.7704387	6.859362	6.942788	7.319824	7.23493	6.7534142	6.421477	7.6322373	7.651589	5.6765326	6.284489	5.8163276	6.256335	7.7749393	7.612692	7.8729297	8.397154	11.398047	11.714665	11.6384613	11.6147043	12.0632572
ANGPT4	4.0892832	3.9809199	3.0198807	4.1631931	3.2085972	4.761969	3.9807782	4.664528	3.159228	4.0503655	3.5433158	4.5993374	4.621943	5.002936	4.631731	5.66336	2.7226554	3.985263	3.6255854	3.024677	3.6505923	3.677797	3.9341057	4.507597	1.602381	3.85581	3.2987	3.0218229	1.6664	3.679684	1.458665	3.395903	3.8807449	4.556797	4.5566954	4.774692	3.7578989	4.044117	3.8617238	3.853687	2.9530724	3.549603	2.531152	4.097569	3.0376307	1.501821	4.0963413	3.4295593	4.4025816
ANGPTL1	5.0054191	4.0501704	4.352043	4.4897982	4.6041273	4.261002	5.2137551	4.880181	4.5728876	4.7922421	4.0421266	4.3370702	5.1805639	5.308534	5.6262188	4.892617	5.5144331	5.029316	4.8782393	5.018974	4.7913579	3.811133	3.7803172	4.139232	4.140714	4.49323	2.927769	4.4979242	4.632069	4.380765	4.834243	4.392117	4.7462963	4.764631	5.3079557	4.740755	4.3652051	4.69272	4.9109037	4.54604	4.9323251	4.300778	5.5041095	4.785167	3.9710085	4.633346	4.0432653	6.137397	4.0016158
ANGPTL2	6.5586973	6.7346066	6.9905506	7.0771609	7.408977	7.182805	7.2439842	7.254902	7.1688433	7.2322828	7.2765977	7.258906	7.7550804	7.008299	7.6430453	7.897973	7.1628947	6.949832	7.2763625	7.479279	6.7688158	6.461452	6.497144	6.673328	6.8267	7.362701	7.353506	6.8358344	6.691716	6.125919	6.388628	6.704437	6.4969874	6.324403	7.2379696	7.135687	6.4892475	6.009297	6.0147263	6.390736	5.7706652	6.245437	6.8755767	6.47935	6.7978579	6.347637	6.874682	6.0386021	6.757285
ANGPTL3	1.9982907	3.0543254	1.7944269	1.3028155	2.1951935	2.773825	3.8998907	2.610568	2.9697954	1.8647348	1.7705627	1.441733	3.2910162	1.352886	0.9074141	1.166747	1.1238669	1.300718	2.6099287	1.33679	2.7525416	3.635326	2.5656085	1.589129	3.726722	1.065493	1.305379	2.9699167	1.6664	1.536558	2.412958	1.67838	3.9310221	1.447563	1.4690245	1.257338	2.2071327	1.482008	2.1446282	2.691995	4.248963	3.891007	4.3787062	3.177754	0.8867859	3.382834	3.3392846	4.7053146	3.4133413
ANGPTL4	10.3113195	10.1501794	10.2169369	10.2782967	10.6012191	10.542772	10.4648169	10.489141	10.4530665	10.1892189	10.0819072	10.2461556	13.7278011	14.037243	14.2393755	13.861588	13.8149258	13.732273	13.3454292	13.391415	11.4539551	11.468698	11.702278	11.508386	9.500651	9.470843	9.701301	9.7489887	11.259593	11.314834	11.700486	11.697996	10.7576884	10.823868	11.7681961	11.665116	10.6768199	10.626588	10.8082	10.760574	11.5996695	11.504025	12.1431072	12.237489	13.2147682	13.238282	13.1267592	13.3235814	12.9958253
ANGPTL5	4.6800713	4.335788	4.0961831	3.3634492	2.1951935	3.72697	4.062526	2.475479	5.4315132	4.0213705	3.738808	5.3278818	4.0977846	4.326843	4.387988	4.691064	3.5296636	4.224293	3.0583652	4.514911	4.2038734	4.569804	2.0120599	4.099069	4.954996	3.230583	4.011775	4.3664132	2.655978	4.104745	4.34429	4.44893	3.1603869	4.244089	0.980279	3.605024	3.5040196	1.482008	3.457995	3.126725	1.0201128	2.542485	3.4895522	3.896023	0.8867859	2.268765	0.5406647	2.9922963	2.9385575
ANGPTL6	4.738157	4.9484655	4.9934316	4.9865707	4.8498092	4.98365	3.4299648	4.94742	4.5047351	4.7688657	3.9617976	4.1729373	3.9050739	4.502906	2.630134	4.107373	4.0348587	4.471692	4.3009442	4.324622	5.2041966	4.905531	4.758763	4.672104	4.765611	4.90573	3.400327	4.9610331	4.689663	5.146765	4.088055	5.152938	4.8822043	4.777483	3.6237141	5.142208	4.8808246	4.500942	4.7673938	5.131308	3.6079976	4.567814	4.2997963	4.506524	3.2640871	3.14502	5.7894953	5.3505043	4.1146671
ANGPTL7	4.1663765	3.9447227	4.1701065	4.4263705	3.7617085	3.794279	3.4299648	4.13965	5.4315132	5.6515889	3.9161186	4.1520353	2.3703288	4.390589	3.1600676	3.795808	4.4401089	4.189377	3.0583652	4.616283	4.0219116	4.786836	3.8045167	4.313289	4.397429	2.906519	1.896102	4.3076572	4.617765	4.803642	4.265449	4.170863	5.4992511	5.396779	3.4470705	5.038038	3.8311603	4.368984	4.3985753	3.995309	6.0461259	5.895327	5.0744105	5.85437	3.0376307	5.242531	5.626851	5.0569942	5.2535045
ANK1	6.01958	6.3078199	6.2332054	6.2891211	7.105075	6.446534	6.2610074	6.956244	5.7688589	5.8778598	5.929761	5.6561458	6.3734391	6.455614	5.7727222	5.01578	6.1446333	5.501292	6.3191795	5.760144	6.4941354	6.38406	6.9698804	6.461589	6.369188	6.869539	7.051312	6.3493147	6.397402	6.643223	5.737861	5.891018	6.5509077	5.810542	5.9226386	5.725429	6.5811776	5.954271	6.6519508	6.325114	6.597825	6.198574	5.1685635	5.746474	4.4165992	5.741142	4.5956975	4.1203974	5.7657262
ANK2	8.4445745	9.0914851	8.9796811	8.8083372	8.9960485	8.96069	8.6595696	8.798119	9.6197957	9.9929245	9.6237523	9.8802008	10.363374	8.953072	9.2640374	10.439635	8.6632586	8.590641	8.6117122	8.918079	8.5595157	8.209123	8.5013794	8.966038	8.506811	8.662877	9.211513	9.17283	8.833972	8.72193	8.616425	9.240318	8.8563691	9.220614	9.2489484	9.184626	9.3320254	8.95562	8.9213193	9.300243	8.9462204	9.451298	8.6773141	8.686972	8.9026082	8.923727	8.632326	8.3617696	8.6554345
ANK3	6.886697	6.744272	6.9944101	6.885665	7.7153512	7.587881	7.6463691	7.581222	7.1866383	7.1584509	7.6014816	7.322687	7.1671218	6.9484	6.3750075	6.705843	6.9437273	6.972668	7.1934576	6.936841	6.8176806	6.99586	7.4004192	7.359906	6.792222	7.017421	7.309074	7.7173465	6.998682	7.105075	7.260232	7.025871	7.62233	7.558655	7.7660597	7.482738	7.232111	7.432257	7.2169545	7.119854	7.8158906	7.791543	7.1329477	7.346463	7.9852255	7.968978	8.0798132	8.3625997	7.7932232
ANKAR	5.981287	5.5111308	5.6117311	6.1043635	5.9613328	5.913173	6.412999	5.751902	5.8862473	5.2363967	5.6697443	5.4197418	5.9132869	6.607354	6.0432414	5.721723	5.8462689	5.72593	5.5560034	5.643863	5.8296141	5.888227	5.5221019	5.901447	5.505015	4.929906	5.149734	5.6430868	5.239505	5.560622	5.698658	5.542985	5.816499	5.704233	6.0145978	6.299342	5.7398312	5.857974	6.0041843	5.968948	6.0461259	5.895327	5.8033485	6.253645	4.7591656	5.941638	6.8577694	6.6205755	3.5615129
ANKDD1A	5.9042267	5.9855993	5.7408048	6.047449	5.7035755	6.046301	5.8910181	5.857974	6.5382423	6.4676963	6.2932349	6.2715287	6.6474953	6.468477	6.6266949	6.930216	6.3780322	6.278744	6.1367553	6.300331	6.2367188	6.088354	5.9911176	6.25258	6.09849	6.526193	6.439531	6.4088017	6.159587	6.266793	6.095017	6.311571	6.2776588	6.328389	6.5847437	6.488882	6.2220697	6.081064	6.0925149	6.336639	6.1335313	6.57033	6.1658705	6.599259	6.399371	6.764025	5.8864204	5.9787887	5.6000695
ANKDD1B	1.6028463	2.9766869	2.326538	3.6114812	4.4482082	2.654152	1.3871768	1.481699	3.8915632	2.212724	3.2975596	4.1927374	3.7028834	3.183857	1.3203357	4.613932	1.9444201	2.851877	3.2577114	1.33679	3.9397817	2.421286	4.2231887	3.131899	1.602381	4.108504	4.445106	1.3628579	3.530639	2.514928	4.088055	1.67838	3.6460599	4.057063	2.0991071	2.762981	3.0203986	3.30761	3.457995	1.849446	1.7635579	1.563854	2.208605	1.454178	3.2640871	2.603542	5.1498443	1.7516521	4.1146671
ANKFN1	4.1663765	4.28246	3.9144463	2.7153866	1.676779	3.121428	3.1911933	3.658228	4.4152246	4.5240118	4.4250446	4.2743786	4.6927991	4.657677	3.7811148	4.613932	4.2810931	4.831581	4.8522771	3.753944	4.6873264	3.788231	5.0018295	4.368984	4.501767	3.493173	4.478737	4.4003566	4.617765	4.547978	5.018165	4.724024	2.1386642	2.600983	3.4470705	1.257338	3.8720228	4.098654	4.6553251	3.425708	3.6957492	3.67754	5.0230623	3.519492	2.7992736	4.677469	4.9876093	3.7312337	2.7614294
ANKFY1	5.0417855	5.6522331	5.63068	5.6932582	5.1428709	5.567695	5.6918572	5.902684	5.6335827	5.8737976	5.4311162	6.0647388	5.9754481	6.372717	6.2533587	5.709727	6.0343787	5.923314	6.3170152	5.976728	5.4230066	5.670549	6.0814007	6.026007	5.838226	5.388724	5.862211	5.4307381	5.896661	5.892235	6.106739	5.812731	4.3403666	5.54766	5.0673564	5.70044	5.4041063	6.158365	5.8715619	5.510461	5.2654151	5.086745	4.4714797	5.954606	6.675107	5.027673	6.6605765	5.7401913	6.2108045
ANKH	9.1567818	9.1020463	8.8702417	8.903086	8.8024011	8.902173	8.741935	8.930838	8.7207666	8.5707103	8.6235903	8.8818418	8.5176084	8.60874	8.0344283	8.019442	7.9384241	8.305288	8.3026289	8.335692	9.3021312	9.440413	9.1230431	9.217416	9.008246	9.021398	8.726172	8.7169015	8.790518	8.686551	8.151287	8.159719	9.2431282	8.927791	8.5297873	8.656659	9.2625991	9.402681	9.0770576	9.194253	8.787953	8.799097	7.983705	7.915402	8.3108428	8.431453	8.5929873	8.1533783	7.2272592
ANKHD1	7.1279221	7.0303174	7.2017025	6.9777169	6.744272	6.672945	6.7313675	6.831646	6.6370458	6.6325975	6.6356288	6.4701162	7.8365643	7.809163	7.7291407	7.600714	7.1751754	7.024004	7.0091819	6.809871	7.0248374	7.140617	7.1733286	7.081114	6.663929	6.63454	6.810909	6.7340916	6.652815	6.539357	6.746542	6.872745	7.1409801	7.021268	7.1068432	7.071213	6.9717197	6.833263	6.7110491	6.704968	6.9618318	6.909323	6.6802116	6.940083	6.8617308	6.701354	6.8337453	6.7304015	7.0288846
ANKHD1-EIF4EBP3	7.0818045	7.3012792	7.2235794	7.22322	7.1929005	7.156189	6.9986819	7.083549	7.3607689	7.3504899	7.1122425	7.1635611	7.7483555	7.653642	8.1668499	7.910961	8.0927673	8.091399	7.8713198	7.694504	6.8258241	6.959213	7.0615218	6.783641	6.886974	6.938896	7.115812	7.2939862	7.511397	7.990415	7.987405	7.937134	6.8373812	6.8267	7.3642225	7.335609	6.9745747	7.133426	7.2018604	7.021825	7.3424699	7.201196	7.6062658	7.816841	7.721318	7.394064	8.0511422	7.6930755	7.7321481
ANKIB1	7.1554376	6.8392537	6.8212925	7.2021742	6.7228751	6.709492	7.0799641	7.210032	6.9920702	7.0160064	7.2818504	7.2525204	6.5408756	7.265277	7.1867898	7.051812	6.9875646	7.151644	6.904381	7.479279	6.9300767	7.174068	6.5180059	6.882642	6.198851	6.081401	6.184891	6.3372745	6.773378	7.010619	6.844404	6.537968	6.7027729	6.748986	6.4039891	6.83296	6.7475945	7.016006	6.9068889	7.021825	6.6794403	6.868335	7.0061859	7.09221	6.71288	7.262128	7.4496746	7.4620717	6.4712421
ANKK1	3.5945879	1.513996	3.7658824	2.7153866	2.4842509	3.979995	4.8370742	3.78831	4.7449579	3.9252755	3.9949026	4.036756	4.0022783	4.554788	4.0354817	3.795808	7.4177672	4.504597	5.2895544	7.496554	4.2038734	4.387673	4.9718765	4.192157	4.635675	3.559104	4.252908	4.0030768	4.277241	4.333078	4.34429	3.977934	3.6460599	4.556797	3.9296289	3.356746	3.1300671	4.044117	3.7480284	2.983273	4.3204642	4.513992	2.531152	4.665082	4.7023346	2.603542	4.0057246	4.4759286	3.0959992
ANKLE1	2.2107184	3.2651921	1.6140708	2.8112454	0.8906358	3.306922	1.302611	1.481699	0.9142071	3.1580829	2.3897031	4.036756	3.0640215	2.737591	2.3263686	2.808299	2.9556964	5.895961	5.359968	4.190884	3.7600744	3.715787	2.2956271	3.566841	4.885191	4.696043	4.941641	3.3293555	3.259762	4.206132	3.75368	1.67838	2.2642468	4.186888	2.0991071	1.907093	3.1781254	3.30761	3.9746435	3.222518	0.9202215	1.563854	2.787938	1.454178	3.5937024	2.603542	2.0486477	0.868847	1.1739278
ANKLE2	6.9359235	6.7417098	6.8996072	6.7831595	6.571116	6.924078	6.6917158	6.66487	6.3176841	6.6836679	6.8506751	6.9332492	6.4819339	6.47044	6.4716232	6.42846	6.369898	6.352155	6.1451754	6.415271	7.0206159	6.897279	6.7220261	6.774286	6.955124	7.069151	7.045906	7.134275	6.925117	6.894014	6.672639	6.667719	7.0245782	6.829016	6.550638	6.67541	6.8727447	6.841196	6.8793099	6.878184	6.8109086	6.766672	6.6481903	6.601688	6.2675496	6.613995	6.045278	6.6404723	6.4938737
ANKMY1	8.3181799	8.8996331	8.6644661	8.5572229	9.2978254	9.16196	8.9097537	9.262077	9.0867007	9.6373096	9.3525261	9.320521	10.3392236	9.642601	9.2564475	10.659208	8.666101	8.519757	8.3774727	8.680741	9.2741255	9.315212	9.501371	9.651811	8.931503	9.106644	9.118801	9.2664217	8.390778	7.915052	8.017616	8.719909	9.2023482	9.714901	9.6833066	9.550103	9.3251826	8.601392	8.4974109	9.551759	8.5389349	8.585079	8.6471542	8.716473	8.1499842	8.449267	7.7001376	8.1345104	8.5145758
ANKMY2	8.0455374	7.9024908	7.914582	7.9223795	7.8147939	7.687955	7.8649261	7.636324	7.9827424	7.9042927	7.7954853	7.9392586	7.063048	6.858776	6.8777842	6.56835	7.10388	7.21082	6.7936186	6.879457	7.7292901	7.806	7.2712718	7.259303	7.8243	7.492696	7.730666	7.9506313	7.463566	7.525364	7.396263	7.227064	7.71594	7.516398	7.4658483	7.101397	7.4721622	7.640039	8.1341424	7.615032	7.7262201	7.576773	7.4967258	7.4771	6.9558301	6.799314	7.2460524	7.5087794	6.6343894
ANKRA2	8.0735874	8.2041383	8.1509273	8.0456735	7.7968281	7.907306	8.1334359	8.01607	7.8484989	7.9724107	8.1250346	7.886814	7.7818723	8.217105	8.1452649	8.236291	7.9763193	7.868861	7.5627706	8.137956	7.990811	7.848182	7.3936528	7.44705	8.023345	8.001186	7.550325	7.0863819	7.93507	7.962531	7.77472	7.602391	7.6258406	7.657805	7.1521262	7.032137	7.6054884	7.640039	7.7383652	7.737149	7.8423049	7.690102	7.6597358	7.438011	6.8220878	6.503318	7.5782029	7.173942	6.972058
ANKRD1	1.6028463	2.1069745	2.5495575	0.6834771	0.8906358	3.121428	2.5076073	1.481699	3.3142789	3.8785349	4.1976281	3.1810138	5.1019833	2.396645	2.3263686	5.265575	3.3430328	2.851877	2.6099287	2.630824	3.016509	2.331279	3.9341057	1.589129	2.79849	4.760611	4.33543	2.4230243	1.6664	1.536558	2.668937	3.677087	1.9255456	1.447563	3.8624461	1.257338	3.2324146	1.482008	2.0201444	2.797511	1.7635579	2.751168	1.3114456	1.454178	1.9152453	1.501821	1.4755772	0.9428608	0.9296627
ANKRD10	7.3961058	7.1182724	7.1893086	7.3358606	7.0048479	7.2007	7.3719613	7.30252	7.441142	7.4824026	7.5649347	7.5850298	7.3964196	7.591495	7.5945451	7.352171	7.1302913	7.483084	7.0316845	7.130023	7.4753539	7.600294	7.6613908	7.375911	7.06261	6.892739	7.142789	7.2615877	7.207589	7.390254	7.537512	7.348335	7.1064306	7.161555	7.1698119	7.124887	7.1483969	7.211188	7.3004954	7.205528	7.6459332	7.545496	7.3703078	7.490869	7.2489951	7.524215	7.4236781	7.5963645	7.7085036
ANKRD10-IT1	5.7306047	5.2633042	5.5993403	5.4996963	6.0006738	6.125027	6.0594064	5.777753	5.8151732	5.6515889	6.1398817	6.0856102	6.4713812	6.752386	7.0533177	6.400941	6.5443887	6.032098	5.9480707	6.802048	6.1388923	6.233347	6.2990066	6.271182	4.986771	5.972297	6.060702	6.4246479	5.780663	5.732603	6.632863	5.955166	5.9564503	6.112543	6.3715058	6.161673	5.8161561	6.131738	5.8628101	5.720262	6.8133276	7.017785	7.1527224	7.035267	6.71288	7.28544	6.9322789	6.4193717	6.1522328
ANKRD11	8.6160792	8.3731997	8.6267433	8.6054868	9.5030701	9.303504	8.9898649	9.014306	8.9204173	8.8549151	8.9250746	8.3508139	9.443672	9.175126	9.6082298	9.132865	9.2104625	8.997396	8.9947639	9.069191	8.9173478	8.905768	9.3658598	9.083845	8.738975	8.363429	9.154587	8.9654634	8.926443	8.599794	9.229139	8.769137	9.1423673	9.043067	9.2789903	9.346365	9.0838447	9.087192	9.0230602	8.887119	9.4699053	9.353397	9.6805838	9.659683	9.8558061	9.790822	9.8495691	9.8977116	10.2026733
ANKRD12	8.6640407	8.463631	8.4284405	8.3817005	8.8406058	8.741935	8.5223876	8.476053	8.1471029	8.0330466	7.8895155	8.1668499	8.594655	8.69103	8.452079	8.331498	8.3590338	8.311195	8.2869215	8.114022	8.4040034	8.392701	8.3938669	8.416017	8.177431	7.972411	8.663679	8.3605778	7.969779	7.538483	7.886686	7.406517	8.8045067	8.390027	8.2499813	8.592282	8.2861924	8.249981	8.2429521	8.214971	8.8875189	8.730317	8.6240005	8.391468	8.1726864	8.402981	9.0770576	8.8781012	8.6815499
ANKRD13A	6.7882586	6.8159487	6.9536589	6.7855693	7.7596311	7.737537	7.593979	7.501192	6.7701434	6.9124995	6.9665178	7.0330326	7.2485941	7.469552	7.3699788	7.062322	7.3788573	7.489111	7.3687746	7.460755	6.9153745	7.265935	7.1926937	6.957289	6.530179	6.681742	6.678974	6.8105648	7.037756	7.118272	7.13556	6.965362	6.8602872	6.897574	7.019377	7.058944	6.7512389	6.507688	6.7225711	6.828127	7.0416243	7.377364	6.9583916	7.116279	7.8394547	7.804165	8.5495556	8.3304395	7.5258129
ANKRD13B	6.5108344	6.4604271	6.3950452	6.3595969	6.4610709	6.432025	6.5555518	6.421477	6.1835295	6.1131898	6.1983383	6.1943178	6.4624632	5.880242	5.9383849	6.243656	6.2871746	6.263555	6.705123	5.720382	6.0231327	5.900154	6.283058	5.973731	6.217429	6.152916	6.216011	6.1221776	6.273751	6.486327	6.311264	6.298073	6.0994697	6.261007	6.3613453	6.322038	6.2650966	6.406052	6.3969146	6.267321	6.0572882	6.195591	5.4199577	6.276862	6.8123827	6.374675	6.7974289	6.292556	6.2247657
ANKRD13C	6.9949806	6.8489557	6.8224862	6.9496912	6.8030083	6.969214	7.1814652	6.98223	6.7707484	6.7179821	6.8272168	6.9750328	6.6774779	6.967168	6.7139965	6.342672	6.6949518	6.906556	6.7445685	6.875299	7.2482879	7.384369	7.2229149	7.388652	6.833745	6.945074	6.790619	7.2387065	6.788896	6.941877	6.73642	6.739098	7.2226384	7.28524	7.2031606	6.939175	7.1172717	7.30252	7.0959381	7.124887	7.18648	7.42257	7.3067233	6.983268	7.1513846	6.9125	7.498195	7.4531771	6.2254405
ANKRD13D	10.2903375	10.1335387	10.3466159	10.262911	10.4364603	10.291961	10.34115	10.23351	10.4626138	10.2893129	10.2522002	10.1928445	10.7189558	10.623903	10.4067341	10.255861	10.3520827	10.156885	10.5350169	10.038718	10.4472294	10.069745	10.7409031	10.41196	10.458235	10.39796	10.545673	10.1683053	10.468424	10.501579	10.639773	10.335628	10.3427485	10.100177	10.3021482	10.31471	10.4876081	10.364639	10.5688924	10.301091	10.3427485	10.19351	10.2795971	10.362018	10.8827353	10.400724	10.9934298	10.4073291	10.8451758
ANKRD16	9.093885	9.120109	9.1465675	8.9511766	9.1264347	9.141144	9.1623005	8.786535	8.8140241	8.7973151	8.8432689	8.5805847	8.5935717	8.724685	8.9358126	8.474472	8.7950646	8.63037	8.5636151	8.301016	9.157595	9.011635	8.964993	8.793522	9.362194	9.254254	9.15178	8.9583327	8.365812	8.143084	8.130865	8.010166	8.8217268	8.700971	8.4427701	8.441729	8.9066542	8.823724	8.8165616	8.863952	8.70787	8.561855	8.6100532	8.505746	6.5954618	6.691552	6.9437273	6.7526926	7.3467906
ANKRD17	7.2258881	7.3130553	7.1902598	7.2040321	7.1166197	7.077432	7.131909	7.080228	7.2278502	7.1685647	7.2863539	7.3551067	6.9205269	7.072614	7.4229633	7.078193	7.6787637	7.415051	7.1300234	7.871658	7.1279221	7.155034	7.2366993	7.269546	7.423678	7.498586	7.557407	7.5794247	7.407355	7.122569	7.410476	7.150924	7.3297148	7.69116	7.7036464	7.647786	7.5782029	7.668442	7.3630496	7.543649	7.4742368	7.599098	7.6865166	7.536679	7.897034	7.671374	7.4344679	7.5754082	8.0454014
ANKRD18A	5.2849422	5.6238059	5.6986575	5.840266	6.4146375	6.538982	6.7067695	6.521986	6.7230171	6.822287	7.4250222	7.2307719	6.9967232	6.689991	7.1753244	7.328255	6.4278517	6.861382	7.0925103	7.548151	5.7211946	5.927002	6.4505377	6.697721	6.198851	6.215075	7.023829	6.9898439	6.11932	5.791987	6.588255	6.281454	6.2245817	6.067891	7.2092786	7.203006	5.8161561	6.040464	6.0843558	6.091318	6.8460736	7.146776	7.1527224	7.434724	7.4901831	7.569952	6.6773782	8.7305083	5.6362113
ANKRD18B	6.7997981	6.6463741	6.7726697	6.7406527	7.2886192	7.273317	7.5539797	7.502442	7.9797179	7.8100526	7.7981464	7.6757957	7.6275661	7.429477	7.4311765	7.499952	7.8622511	8.198394	8.3061879	8.189786	6.8888738	7.11398	7.7741812	7.522735	7.28564	7.079083	7.756121	7.6752553	7.300245	7.039188	7.846083	7.532019	7.1982616	7.251058	8.0327537	8.012568	7.1632567	7.375516	7.4431903	7.346791	7.8247974	7.948223	8.3859908	8.169063	8.2054265	8.118168	7.8647074	8.0129609	7.4305138
ANKRD19P	7.7646965	7.6901023	7.8932983	7.8730691	7.7702587	7.910342	7.7721842	7.870646	8.3413562	8.4535698	8.0868534	8.0228343	7.7379463	7.874642	7.0841923	6.817988	8.479615	8.50504	8.2527571	8.3732	7.1729219	7.341173	7.5539797	7.519064	7.78111	7.832853	8.103037	8.1119566	8.075539	8.12848	8.466015	8.455265	8.0726517	7.932607	8.1831403	8.129713	7.8533725	7.889801	7.6772995	7.63645	8.2982319	8.397663	8.2629296	8.313914	7.6510591	7.878428	7.7044795	7.8199908	6.3458644
ANKRD2	8.8323348	8.6754086	8.5899209	8.4779036	9.0548475	8.804507	8.5554664	8.478663	8.7127487	8.3067843	8.4239461	8.4918981	7.60355	7.942818	6.5018431	6.680672	7.6154903	7.402367	7.9714225	7.882309	8.6822192	8.731126	8.9182976	8.5202	8.069024	8.089104	7.969583	7.7949705	8.287115	8.408645	7.792477	7.750256	8.241791	8.292277	7.5015047	7.624119	7.1567627	6.971365	7.595047	7.370143	7.9080553	7.519064	6.200173	5.740035	7.3022871	7.447588	7.43761	7.1492176	7.0641321
ANKRD20A1	7.2997962	7.21554	7.2235794	7.4451415	7.364977	7.255959	7.3255149	7.469123	7.6267703	7.1639353	6.9547005	7.0904723	6.4713812	6.590615	6.6633444	6.470573	7.3053982	7.539106	7.3537945	7.241173	7.2611069	7.166929	7.4055783	7.280686	7.303622	7.394722	7.905408	7.9006496	7.584501	7.500875	8.248079	7.952153	7.6147576	7.441592	7.8116416	7.751795	7.0260329	7.078816	7.3689377	7.007556	7.9644215	7.565776	8.2325441	8.482843	7.5971054	7.727558	7.5610754	7.5900381	7.507501
ANKRD20A2	7.8603891	7.7298718	7.9486043	7.9800938	8.5598974	8.160461	8.3842153	8.659247	8.6732	8.6686149	8.5360908	8.3672	8.8410062	8.755691	8.416017	8.441104	8.8727954	8.822131	8.9701754	8.750521	7.7991299	7.95384	8.3684898	8.479615	8.218493	8.256162	8.951841	8.849212	8.252103	7.853071	8.700787	8.575359	8.7349854	8.669011	9.2658679	9.136999	8.1774308	8.122738	8.3194049	8.105636	9.093885	8.888663	8.982758	9.319994	8.5039846	8.843023	8.8209968	8.8385434	8.4054015
ANKRD20A3	5.1449765	4.9872862	4.9447936	5.0839034	5.300826	4.734288	5.0703665	5.698039	5.5180913	5.3841931	5.3727679	5.0118351	5.569689	5.184974	4.9354747	4.764141	5.105568	5.486233	5.4288318	5.399408	4.9762147	5.318583	5.088798	4.971417	5.706579	5.955254	6.337452	6.4435176	5.146041	5.437029	5.516287	5.623369	5.9270018	6.28953	6.4374298	6.045641	5.2844097	5.146041	5.0711546	5.349237	6.4448046	6.754297	6.6419195	6.307487	5.8705879	5.391708	6.1707421	5.776969	5.0365229
ANKRD20A4	4.6800713	3.8416185	4.0961831	4.4529976	4.5587989	4.822473	4.961553	4.056178	4.9864395	4.1952036	4.1976281	4.1729373	3.811133	3.699078	3.2636346	2.03314	4.4987377	3.728144	3.0583652	2.089054	4.6873264	4.017533	4.9718765	4.250537	5.457582	3.804939	4.818864	4.5549065	4.350803	4.387741	4.624267	4.185985	5.1886886	4.057063	3.9296289	3.713315	3.9064457	4.098654	5.0062721	3.550139	5.4296383	4.695717	5.0744105	3.588191	3.6792997	2.734794	2.6340171	5.3888247	5.4583762
ANKRD20A5P	8.2220348	7.967799	8.260342	8.3976631	8.7361176	8.769137	8.9731482	8.927791	9.1062891	9.0283644	8.7410536	8.7529796	8.8591479	8.946581	8.9336498	8.772121	9.3681196	9.539701	9.4947233	9.388862	8.0608303	8.263709	8.7214315	8.644378	8.451218	8.432228	9.523507	9.5184377	8.610909	8.470092	9.713804	9.27899	8.9775816	8.901405	9.6474614	9.599983	8.6383703	8.633445	8.6890707	8.622082	9.6264242	9.374002	10.3730652	10.33689	9.5294032	9.391446	9.3270414	9.463352	8.3523356
ANKRD20A8P	6.6463741	6.268074	6.6969369	6.8120467	7.5268892	7.31746	7.5159234	7.416398	7.6105363	7.6507953	7.4604196	7.389284	7.9283686	7.57151	7.7716063	7.547522	7.8048266	8.064542	8.0831767	8.242688	6.6219209	6.726594	7.4701649	7.35929	7.189976	7.159969	7.890079	7.9800938	6.917808	6.921304	7.695816	7.403085	7.6130013	7.628433	8.4717247	8.487232	6.9678228	7.263821	7.2051996	7.042919	8.1560773	8.013766	8.70787	8.579155	8.2002454	8.201869	7.9217333	8.6457848	7.8618583
ANKRD20A9P	6.2650966	6.1607074	6.2987354	6.2667927	6.1431607	6.349617	6.8457233	6.718921	6.4199986	6.7609767	6.5103201	6.4795311	6.8517107	7.276978	7.1064306	6.992254	6.9144048	7.139047	6.9539632	7.191719	5.8589154	6.42394	6.57558	6.471623	6.073793	6.402711	7.241624	6.7189211	6.442584	6.110453	7.086728	6.94592	7.2128347	6.778779	7.8488512	7.340092	6.3908262	6.46736	6.5804698	6.603573	7.1273865	7.266553	8.043834	7.699407	5.9035224	6.402441	6.7758661	6.3753635	6.6969369
ANKRD22	3.8098814	2.7375905	3.8191083	3.3634492	4.0702907	3.121428	3.1911933	3.33992	4.6745413	4.0213705	3.2975596	3.3307577	2.8025663	4.444891	4.631731	4.382681	2.9556964	3.678403	1.9077946	1.972831	4.169325	4.954718	3.5820022	4.836942	1.602381	2.018039	1.999435	1.9940486	3.748614	3.487766	3.976296	3.87214	3.8267722	2.600983	2.3949391	3.654611	2.9276281	2.948537	3.2133908	2.156223	5.011115	3.67754	2.531152	5.244611	0.8867859	2.734794	4.0963413	4.9670901	6.1522328
ANKRD23	5.8899964	5.2812656	3.6694504	5.6918572	5.4021955	5.237506	5.8516185	4.489056	5.1875071	5.2905802	5.3591875	5.2660541	5.7477547	5.40632	5.4802966	5.323781	5.617638	5.576871	5.8052023	5.336763	5.2162396	4.855138	5.6249869	5.663063	4.544322	5.125576	5.37747	4.483358	5.694463	4.601381	5.316392	4.963677	5.2949979	5.079088	5.4447522	4.790769	5.4009048	5.2765	5.1409867	5.175171	5.7574865	4.731052	6.0769257	4.514119	5.8536721	5.042326	5.2698473	6.3063585	5.507063
ANKRD24	6.8515012	6.8241639	6.8131663	6.9965439	7.4820245	7.528988	7.2886192	7.405014	7.4118534	7.3323381	7.3476212	7.1743685	6.9967232	7.074749	6.2306873	6.376172	6.71288	6.652544	6.3962519	6.473846	6.8622614	6.659978	6.7662089	6.764025	7.662196	7.601234	7.377954	7.1388863	7.425748	8.014481	7.145513	7.61449	7.3375261	7.190823	7.2581616	6.840005	7.618942	7.158722	7.4550829	7.454208	6.9178079	7.000168	6.4120416	6.47935	7.0693036	6.745958	6.4325221	6.2426106	6.376037
ANKRD26	6.6302288	6.5191716	6.5953276	6.601688	6.9365335	7.02646	7.036324	7.136391	7.1020101	7.1114678	6.9663146	7.0453779	6.8708025	6.815585	6.769155	6.87239	7.0465818	7.304304	7.1997437	7.085648	6.4515282	6.690772	6.7681516	6.964799	6.381593	6.578636	7.001134	7.1017523	6.749196	6.850675	6.925775	6.891967	6.7600244	6.844702	7.1265362	7.257708	6.8389538	7.076185	6.9251174	6.846074	7.2297261	7.35765	7.2680476	7.415397	7.1305714	7.346791	7.3936528	7.4202688	6.8093143
ANKRD26P1	3.9086573	4.2500138	4.0334261	3.7390874	3.5416223	4.664675	2.7732096	3.864328	3.9655534	4.510227	4.9244479	4.6883783	4.9130413	4.375948	4.6047618	4.998815	4.1385683	3.960346	3.8549445	4.266795	3.7197636	4.192849	4.0781912	4.553984	3.387896	3.418793	2.603338	4.7523089	3.310684	3.907801	3.428983	3.734242	2.2262724	4.440331	3.8456759	4.146599	3.7793744	4.481562	4.3766872	3.928795	3.3257282	4.0415	2.7122483	4.089114	4.8470439	4.326225	2.4599192	3.6473936	3.9538525
ANKRD26P3	6.156032	6.1116979	5.8304323	6.0400001	4.2445849	4.851232	5.5439417	4.767576	6.2384238	6.3173186	5.8823466	6.0112201	5.7706652	6.003858	4.6592805	4.177708	5.3957567	6.082007	5.5837365	5.910319	4.3225671	4.942757	4.9322013	3.953852	4.894182	4.835832	5.355933	5.564455	5.995226	6.161314	6.443939	6.003424	5.966137	5.721361	6.0590645	5.585693	5.5015559	5.763857	6.0400001	5.846479	7.4944521	7.231335	6.9607974	6.614898	5.6083929	5.60278	4.97485	5.6052761	5.8246952
ANKRD27	6.2465388	6.8373812	6.6370458	6.382987	5.989336	6.694732	6.226901	6.586863	6.1072935	6.4908446	6.2847557	6.4446304	6.046932	6.93777	6.6080341	6.085455	5.6689743	5.953139	6.0687925	6.643526	6.3915837	6.527718	6.2117417	6.439188	6.347901	7.092061	6.604463	6.6874261	6.695747	6.990912	6.704968	6.84754	6.6902692	6.536861	6.4568384	6.593885	6.203215	6.653153	6.5980623	5.865881	6.6891312	6.94625	6.4271934	6.447351	6.7747915	6.514617	6.9068889	6.4518851	6.614576
ANKRD28	9.3695837	9.20183	9.2674487	9.2883398	8.8517502	8.937587	9.1774288	8.8934	9.2892718	8.8932103	9.0156249	9.0929686	8.9091157	9.329559	8.9502341	8.549714	9.1025343	9.128708	8.9870684	8.977087	9.1744447	9.245649	9.0796138	9.322503	8.953924	9.044294	9.024152	8.979111	8.991113	9.148101	9.140029	8.815264	9.2362576	9.192835	9.0648174	9.053738	9.0358939	9.374002	9.0762063	9.141333	9.277929	8.917734	8.7752121	9.162301	9.4573553	9.878005	10.1888623	9.8176473	9.4286234
ANKRD29	8.3875971	8.1685141	7.82277	7.9480193	8.4494912	8.429789	8.4891051	8.284216	8.094523	7.9402315	8.1339423	8.1396852	6.5691845	6.632597	7.1867898	6.965949	7.6216552	7.450699	7.8162981	7.916168	8.2818151	8.009664	7.6026518	7.61353	8.213955	8.023717	7.717792	7.7367986	8.274999	8.13776	7.453177	7.342331	8.0768657	8.079471	7.3927317	7.736157	8.0849617	8.064738	8.0592073	8.002646	8.1194861	7.831585	7.1162789	7.364223	6.4118482	6.131337	6.2935358	6.9176346	2.9385575
ANKRD30A	4.1958775	3.8263577	3.9507808	4.0030768	4.6917206	3.889279	4.3691007	4.61441	5.2302772	4.3412249	4.4540368	3.9789316	4.1539077	4.40724	5.381867	4.143516	4.8978589	5.556381	5.186024	4.706008	4.2524536	3.019881	4.8857346	3.834252	3.916119	3.896867	4.57304	3.3732676	4.059133	4.121721	4.767576	3.5132	3.3574575	4.42742	4.9342214	3.411297	4.1549265	3.924371	4.2998866	4.013234	4.5567972	4.384007	4.4681173	4.175795	3.2017506	4.639366	4.0298016	4.045516	4.8314944
ANKRD30B	3.9767237	4.4361726	4.2842155	3.9752635	4.4147373	4.784225	4.4929045	5.106313	3.8064111	4.5331781	4.3496154	3.7304746	3.8492786	4.087132	4.0036568	3.523642	3.8957831	4.359728	3.9013464	4.530466	3.7268507	3.431011	3.3301702	3.77826	3.681432	3.761057	3.619546	4.3907108	4.362927	4.712621	4.994683	5.001371	4.374079	5.272635	5.7536956	4.564518	3.5420759	4.812949	4.3436757	3.981817	4.7982605	4.663681	4.8232019	5.053098	3.7411197	3.471516	4.8877361	4.0591334	2.793391
ANKRD30BL	8.4637986	8.4388721	8.3581642	8.4976071	8.0051777	7.95033	7.5704483	7.969779	8.3995654	8.524345	8.5222198	8.7349854	8.1129778	7.862251	7.438581	7.793037	7.6762539	7.64054	7.3276015	7.177552	8.2344025	8.546871	8.3971539	8.295998	7.564006	7.077161	7.226209	7.5662702	7.212359	7.498786	7.441142	7.494795	8.1695681	8.220939	7.727411	8.313762	8.1619614	8.091189	8.0679457	8.265615	8.0465216	8.127861	7.8249629	8.181889	7.7760399	8.138294	8.5255583	8.3071652	7.8887749
ANKRD30BP2	5.2339699	5.6838047	5.6041518	5.4508844	5.3774695	5.38478	5.3342648	5.490841	6.0069272	5.7395748	5.8586344	5.9263964	6.2722389	5.642096	5.7321512	5.958589	5.6841337	5.387585	5.0522298	5.305379	5.709523	5.612573	5.9797359	5.806526	5.173825	5.04094	5.282649	4.9258314	5.839744	5.525831	5.843178	5.807254	5.5485973	5.447299	5.7783478	5.705353	5.7540335	5.558046	5.755644	5.59934	5.6311731	5.768526	5.7213613	5.551599	4.9541756	4.522407	5.3679448	4.4379533	6.1006399
ANKRD31	3.7782598	3.6490583	3.2221913	3.3290076	3.0471789	2.98072	3.9240829	3.968203	4.0559041	3.6904019	3.9752635	3.4699106	2.4410576	3.227946	2.804025	2.711285	3.0940411	3.10555	2.7542839	3.578884	2.4695605	3.015737	3.0826593	3.174793	3.319885	3.199716	2.918591	3.2996139	3.176261	2.74281	3.703815	2.999172	3.8996142	2.882435	2.763447	3.682435	3.8872541	3.517958	3.064119	3.720949	3.0868542	3.005381	3.2089204	3.258518	2.8890596	3.225518	3.685706	3.8814461	3.1256133
ANKRD32	8.1729769	8.0574796	8.1143193	7.9741306	8.4741491	8.243692	8.4872317	8.352336	9.130972	9.4342707	8.8713962	8.4543688	8.0302483	8.003014	7.3693608	7.297384	8.9691085	8.727838	8.0382377	8.398004	8.0602192	8.096517	8.1152471	8.290249	8.822818	8.831385	8.919516	8.7765081	9.009588	8.6173	9.131952	8.892302	8.5672096	8.473766	8.5966513	8.641583	8.6357321	8.809118	8.6066614	8.542446	8.9868319	8.882779	8.8091175	8.787953	8.4437185	8.194853	8.2798189	8.559064	7.7959344
ANKRD33	7.2837794	7.1905893	7.1377188	7.2710608	6.8179876	6.814192	6.7236572	6.632863	7.5867802	6.9532373	7.0104996	7.5888733	6.8093143	7.053981	7.1001769	7.216954	7.10388	7.039408	6.904381	7.213298	6.094805	6.637809	6.4760945	6.709896	6.469414	6.584952	6.464533	6.2435072	6.731717	6.690772	6.522547	6.575778	6.595202	6.942638	7.2581616	6.817527	7.2132982	7.147037	7.1248871	7.09029	6.6345404	6.844094	6.3738927	6.655058	7.578363	7.578665	7.7951471	7.3245277	7.507501
ANKRD33B	6.3792251	6.5530482	6.0072834	6.3321436	5.8549383	6.385193	6.6359188	6.328142	5.5041095	5.9955968	6.2968249	5.7849503	5.3019825	5.842923	5.1607512	5.001658	4.781328	4.638851	5.1555057	5.506118	6.0605818	6.414637	5.7779817	6.204578	6.310481	5.939446	5.940307	6.3036712	5.275511	6.028383	5.718394	5.552256	5.7660522	6.359221	6.7525538	6.320427	5.2358263	5.943677	6.2787443	5.883751	6.3727173	6.590311	6.4688045	6.282081	6.2827139	5.54909	6.7390983	6.203796	6.5814915
ANKRD34A	7.5614783	7.6356175	7.4733266	7.4703	6.882114	7.147672	6.9239025	6.975682	7.0042702	6.9652245	6.8454652	7.1066519	4.7814471	5.611731	4.9354747	4.691064	5.376038	5.395862	4.9397518	5.32246	7.2307719	6.906722	6.3660972	6.647637	7.94196	7.60937	6.850088	7.2734589	7.544247	7.861858	6.883141	6.895986	6.9455802	6.973243	5.4307381	6.000324	7.6613908	7.648555	7.6355061	7.523757	6.9076014	6.76413	5.2252475	6.028999	4.4529976	4.558799	5.5032083	5.5717703	5.1453634
ANKRD34B	4.8917616	4.2064187	4.6802859	4.5556761	4.7600505	4.822473	4.3428547	4.692879	3.3142789	2.9446252	4.1976281	4.1520353	2.469105	3.468184	4.1830457	2.123859	2.4824377	2.851877	4.2321078	4.190884	3.1037715	3.952804	4.3257807	3.889102	3.726722	4.593115	3.151554	3.7186981	3.530639	3.893341	2.917496	3.395903	4.3168668	2.369419	3.6237141	2.47363	4.4507424	4.500942	3.457995	3.126725	5.2202044	4.278621	4.6694241	2.487229	3.8540412	3.605024	3.5614597	5.2146785	4.6600701
ANKRD34C	3.703637	4.8957984	4.3143971	4.4529976	4.8498092	4.734288	4.7414792	4.056178	3.6262229	4.1952036	3.9949026	4.8369422	3.2910162	4.444891	2.3263686	2.885948	0.7692448	4.504597	3.9626598	3.355652	4.2676122	4.536234	4.6073263	3.945115	4.284737	5.359014	4.011775	4.8804354	4.539894	5.24712	3.294931	4.000353	4.2255361	5.117711	3.4470705	3.713315	4.6259166	4.964346	4.3245184	4.897467	4.5143871	4.886417	1.3837592	2.815736	3.8540412	5.084482	4.0963413	3.5565955	1.4190296
ANKRD35	10.8612713	10.6007827	10.5819063	10.7449476	11.132076	11.250838	11.0655493	11.018652	11.3777246	11.1218038	10.7940763	10.8717329	11.1387985	11.647889	11.8700872	11.331044	12.0148551	11.830196	11.949273	11.868602	10.5307634	10.530006	10.8570202	10.741358	11.312589	11.205257	11.449251	11.330477	11.219174	11.025573	11.589179	11.286064	11.1827977	11.190284	11.685371	11.548492	11.0304207	11.203113	11.1954486	10.904117	11.1735364	11.233256	11.6544707	11.509512	11.830196	11.471343	11.6181192	11.5072417	11.7146647
ANKRD36	8.8732349	8.6484456	8.8582261	8.8805477	9.6294931	9.529833	9.6294931	9.55995	9.5553694	9.4269711	9.4731023	9.441879	9.6479657	9.816472	9.8135435	9.400674	9.6177496	9.746194	9.6389484	9.561703	8.5958541	8.841373	9.4146288	9.223412	8.626743	8.616425	9.374002	9.3672324	9.090827	8.831385	9.526278	9.178478	9.5152308	9.401124	9.8953827	9.836516	9.4351946	9.498346	9.4404128	9.257234	9.8972425	9.844117	9.8164722	9.810821	10.2676462	10.082227	10.2697178	10.5456729	9.9238192
ANKRD36B	9.5910148	9.3784862	9.5727341	9.7270124	10.6471992	10.6874	10.7039176	10.626588	10.5103904	10.6750553	10.5434266	10.4045948	10.9368178	10.817045	10.7492698	10.668098	10.9622377	10.950208	10.832685	10.851058	9.9954107	10.010234	10.6337945	10.730299	9.91711	9.999598	10.850314	10.8602338	10.137452	9.77843	10.661521	10.433981	10.7141773	10.67768	11.2322406	11.272817	10.4915209	10.518801	10.3253327	10.461414	11.3240405	11.27837	11.3899236	11.352841	11.1069596	11.252088	11.3046371	11.2672379	10.6555407
ANKRD36BP1	4.4179675	4.8808246	4.9749745	4.2897535	2.4842509	4.761969	4.2738776	4.664528	4.7449579	4.2361441	4.4250446	4.6333459	4.8596655	4.058221	5.1863105	5.492942	5.5522565	5.381721	5.7693826	4.86809	5.3473435	5.312047	5.1436741	4.782406	4.397429	2.228466	2.4177	4.1980616	4.565457	5.128417	5.265415	4.863867	3.7098261	3.790589	3.2542041	4.251503	3.7920864	4.368984	4.0848251	3.682039	3.9476544	3.549603	2.787938	4.559389	5.2516052	4.274493	5.6588501	3.4295593	5.1453634
ANKRD36BP2	7.2883794	7.2708497	7.5139226	7.5670414	7.3979921	7.327977	7.869662	7.665674	7.8375558	7.6692258	7.5457743	7.9199931	7.595209	7.035267	7.2985972	7.122569	7.2493173	7.763782	7.1519029	7.660354	7.06456	7.253318	7.5056768	7.371961	7.021623	7.270607	7.78558	7.768185	7.296095	7.608453	7.749363	7.600294	7.6413732	7.603011	8.0197679	7.626921	7.8908336	7.615765	7.5539797	7.787464	7.4963816	8.041031	7.238253	7.532019	7.5543102	7.906663	7.6681749	7.7107619	6.7629647
ANKRD37	8.9685027	9.0100272	9.0156249	8.8578776	9.203717	9.258082	9.3895773	9.31231	9.1543388	8.9224548	8.6521929	8.9601235	10.4495907	10.919631	10.8108447	10.671255	9.1339334	9.185427	8.9784767	9.108963	9.6345576	9.7664	10.3662419	10.476764	9.555579	9.72732	9.338625	9.2348092	9.462656	9.21021	9.400272	9.269492	9.9348092	9.647461	10.0010366	10.095367	9.7702571	10.024179	9.8061514	9.88957	9.5520197	9.381192	9.1619597	9.095476	9.466162	9.462134	9.2035141	9.3718452	9.184844
ANKRD39	11.3080393	11.3262125	11.4331808	11.1443222	11.1051411	11.124748	10.9779898	10.966027	10.9708805	10.8380536	10.9377402	10.9292563	9.9076978	10.183099	10.014712	9.617029	10.2356802	10.325333	10.0668185	10.062212	10.5766352	10.685732	10.4224013	10.348487	11.12949	10.978827	11.045217	10.9238246	10.806872	10.594654	10.622475	10.256185	10.7039176	10.696573	10.0852256	10.089748	10.8495386	11.046277	11.012528	10.824881	10.6793273	10.713756	10.3844472	10.201408	10.0126864	9.914334	10.1496541	10.0445519	9.8023881
ANKRD40	10.5052109	10.6411801	10.6869533	10.7457233	11.4801433	11.451699	11.5897486	11.685371	10.9929836	10.9826269	11.216292	11.4539551	11.1019945	11.351695	11.4528086	11.222166	11.7445885	11.741056	11.9742548	11.914545	11.0529169	11.440893	11.6841013	11.493349	10.803839	10.856105	11.070945	11.1954486	11.017226	11.26055	11.389924	11.282706	10.9986849	11.250285	11.470112	11.480143	10.9349154	11.001545	10.9603826	11.019684	11.2270048	11.544587	11.4927599	11.577219	13.3560191	13.487311	13.7903432	13.1654574	13.2526057
ANKRD42	8.1218496	8.1280287	8.1109569	8.074055	8.2773068	8.11629	8.0535629	7.955889	8.3834224	8.3327967	8.0628295	8.3454113	7.7139918	7.846418	7.9058131	7.990811	8.0949842	8.161142	8.1292948	7.878709	7.7862319	8.014837	8.1781207	8.014837	8.428738	8.493621	8.145114	8.3973027	8.424106	8.534539	8.539714	8.503645	7.8111443	8.00979	7.4229633	7.58581	8.1205091	8.209123	8.3438836	8.224418	8.3634286	8.208732	7.530667	8.4311	7.7039899	7.03337	7.9021306	7.6749486	7.7954853
ANKRD43	8.7855481	8.9066542	9.1169797	9.0279467	7.8900794	8.545315	8.7410536	8.375259	9.5184377	9.4496159	8.6471542	8.749748	8.7916753	8.949119	9.0943032	8.997939	9.2689707	9.10836	8.5962104	8.40654	8.9762026	8.71139	9.16014	8.931114	9.23113	8.819655	9.377401	9.1092071	9.096439	9.230412	9.8865	9.50089	8.8231927	8.855907	9.017799	9.305487	9.0151482	9.110156	9.6177496	9.552795	8.667824	8.697846	9.9541311	9.705102	8.8118175	8.476903	7.62233	7.9772926	9.8780047
ANKRD44	4.6618687	4.7299317	4.8551381	4.4738211	4.1172182	4.678929	3.6949148	4.388592	4.5352202	4.8238067	3.9732951	4.6895336	4.8197156	4.57004	4.6668073	4.92392	4.7792796	4.477928	3.1948292	4.883392	4.6254195	5.128713	4.8069855	4.931677	5.423869	4.45025	4.385602	5.0670484	5.3211	4.369759	4.538054	5.502483	4.7207569	4.748882	4.5160598	4.585713	4.0825431	4.427021	3.6927129	4.590936	4.8971931	4.798402	4.4723597	4.670668	4.0785488	4.927862	4.4498466	5.0827012	4.0310379
ANKRD45	13.4472378	13.2453455	13.0695152	13.3085963	12.2153535	12.239287	12.5699706	12.634664	12.7693799	12.6567034	12.7310462	12.7775861	12.6703446	12.95393	12.8867336	12.540777	12.4616654	12.884194	13.0046084	12.647695	13.0874024	13.395146	13.6815437	13.348838	12.371293	12.572366	13.152554	13.1081041	12.834455	13.111337	13.319611	12.972929	13.4029014	13.380756	13.5690456	13.463113	13.1686435	13.391415	13.3524335	13.092789	13.7851889	13.713319	13.6862188	13.774004	14.3016946	14.371261	14.5106593	14.7327107	13.8995691
ANKRD46	6.5824771	7.1587224	7.5619676	6.3198421	7.7874635	6.957591	7.6051793	6.674056	7.42092	7.5217096	7.8700041	7.0596211	6.8355706	6.381985	7.1455129	5.831996	5.22451	7.024837	6.7151188	6.471381	7.3918484	6.435505	7.0655458	6.856446	7.594265	7.666556	7.784908	6.7948561	7.604916	7.126842	7.425748	6.753787	7.5420151	7.128833	7.1315957	6.634238	7.0015431	6.823425	7.3927317	7.294796	7.0300693	5.982983	5.9805036	6.229276	6.3836012	5.504501	6.7607046	5.9189658	6.6082139
ANKRD49	8.6315069	8.5376749	8.7630639	8.5618553	8.3754571	8.251346	8.6684265	8.573239	8.7807635	8.8716538	8.789645	8.6244063	8.3780348	8.16976	8.3289603	8.438618	8.9748952	8.966582	8.8563691	8.915329	8.8628983	8.960503	9.1136417	8.805288	8.529787	8.348348	8.564681	8.4456259	8.83699	8.733648	8.862488	8.534539	8.6156513	8.442931	8.5309495	8.385122	8.512927	8.532709	8.4535698	8.346675	8.4839239	8.656028	8.8465341	8.421314	8.3183074	8.151699	8.7119945	8.3086882	8.1758174
ANKRD5	4.5421361	3.9191047	4.1199691	4.1163964	3.7134482	4.359728	3.123096	3.867491	3.2569152	3.1926875	3.0925503	2.4615721	1.9115862	3.549236	2.7432522	1.699736	2.3132314	2.064118	3.683899	2.013499	3.3521643	3.740804	2.6424085	2.173665	2.66872	3.01358	2.875328	3.1075795	3.348161	3.918509	3.577618	2.417935	4.5887512	3.612174	3.7866757	3.636764	2.6360117	3.629391	3.3549723	3.152433	4.161895	3.862343	2.3289009	3.134156	2.6291631	3.286729	2.725809	4.6861849	3.4759912
ANKRD50	6.793067	6.9291869	6.6729449	6.6260693	6.3122538	6.162295	6.5722427	6.723159	6.7564611	6.4288285	6.6430945	7.1066519	5.569689	6.294113	6.3444931	5.651241	5.8462689	6.206913	6.0808917	6.091507	6.7735648	6.847019	6.3204272	6.342761	6.919091	6.826905	6.38754	6.4346903	6.946978	7.134777	6.362007	6.582663	6.7211588	6.787901	5.8408293	5.746474	7.0207566	7.117562	7.0423492	7.056083	6.5560413	6.640021	5.9636827	5.393052	5.2516052	5.391708	5.3897891	6.0190731	4.6600701
ANKRD52	11.4838908	11.3598419	11.3844399	11.3899236	11.4528086	11.396885	11.4528086	11.34027	11.5033518	11.3920942	11.6086555	11.7526306	11.4619813	11.238798	11.2270048	11.23652	11.5696681	11.195449	11.5095123	11.609378	11.4382073	11.170152	11.5971916	11.417672	11.461981	11.382242	11.605511	11.4142899	11.288051	11.214153	11.190829	11.259593	11.3777246	11.343596	11.4176721	11.496362	11.6140478	11.314834	11.3876623	11.392094	11.4266024	11.616727	11.4083822	11.18705	11.7526306	11.290355	11.7437968	11.1330215	11.616044
ANKRD53	3.318916	3.7974694	3.1175232	1.4517441	1.676779	2.193444	2.5076073	3.90217	4.4152246	3.2942476	4.2832276	3.8272309	3.4422473	4.754167	4.2503738	3.450913	3.5296636	3.985263	4.4312523	3.210174	3.5997152	3.183174	3.7369445	3.976724	3.445691	3.363109	3.673181	3.6807837	3.113874	4.089967	3.474774	4.205895	1.9255456	3.836442	2.7449624	3.904046	2.9779808	3.978327	2.6841412	3.126725	4.6375112	2.751168	3.8947586	1.454178	3.8540412	4.677469	4.0963413	2.9521578	5.7210279
ANKRD54	6.9447038	6.8717932	6.8200873	6.8395478	6.4895393	6.713473	6.588622	6.531448	6.6670401	6.8730476	6.6590933	6.7220261	7.2134442	6.905985	6.762652	7.381439	6.238816	6.324238	6.0076953	6.379529	6.8072695	6.917808	6.6065939	6.734802	6.536264	6.912861	6.401741	6.6082139	6.62955	7.077747	6.595596	6.682648	6.5095936	6.615473	6.3815928	6.210403	6.5585431	6.750982	6.7220261	6.602976	6.2737509	6.249182	6.0024021	6.127047	6.1662937	6.280246	6.0027283	6.222787	5.4238691
ANKRD55	5.7525702	5.8060627	5.625139	5.8488837	5.2681613	5.336017	3.8998907	5.499562	5.6622756	6.0697464	5.7447763	5.8778598	4.621943	5.024291	5.5246138	5.429356	4.8904114	4.445919	4.1687954	4.77928	4.9086541	4.683994	4.9718765	4.971417	5.36241	6.09947	4.907889	5.4985151	6.111042	5.389547	5.382646	6.171319	5.6965605	5.751021	5.1926683	4.92471	6.1773614	6.408442	5.4566792	6.091318	5.5840255	5.114196	4.0691533	4.967833	3.8540412	3.14502	4.4079188	3.2839422	2.6207348
ANKRD56	4.9899078	5.0240998	5.0363937	4.9530585	5.4692355	5.764218	5.6533103	5.387252	4.6745413	4.7070258	5.021764	4.8761898	5.4615427	4.909202	5.581585	4.613932	4.656318	4.120668	4.7523089	4.616283	5.4588709	5.48067	5.3475159	4.899376	6.274325	5.408121	5.602102	5.6641321	5.034249	4.956403	3.869062	4.205895	3.9824238	5.117711	5.3318325	4.251503	5.0155831	5.082841	4.9814561	4.719271	5.5537847	5.062295	4.9084398	2.92105	4.8142331	1.501821	4.816063	1.4451451	5.1453634
ANKRD57	7.2714681	7.2263536	6.9487803	7.3065717	6.8086432	6.86296	7.4357086	7.19443	7.2172778	6.8678853	7.0596211	7.2665531	6.5691845	7.405014	7.4953275	6.942487	8.2230437	8.285402	8.3098023	8.379688	7.5662702	7.796595	7.4785266	7.801553	7.260232	7.425484	6.960943	7.600714	7.066325	7.012165	7.286153	7.352171	7.5785231	7.623747	7.9280153	8.018996	7.2040321	7.43736	7.2390322	7.28564	7.0562259	7.331989	7.7683335	7.499952	8.119686	8.603154	7.7395646	8.1609874	8.3163196
ANKRD58	6.5889929	6.7253948	6.6583369	6.584848	7.0022817	6.594865	6.853419	7.262314	7.2992689	6.9297696	6.6430945	6.9242253	6.5503824	6.529863	6.8777842	6.892251	7.507501	7.567041	7.4496746	7.095938	6.502888	6.529863	6.8529239	6.635629	5.884557	6.257844	6.44724	5.8817671	6.602472	6.496831	6.979978	7.137719	6.4618023	6.603843	7.3573388	7.018097	6.356997	6.55343	6.5705535	5.988988	6.7786452	6.769155	7.4229633	7.545176	5.3658599	5.391708	5.9379994	5.0982139	6.7179821
ANKRD6	6.5889929	6.7035058	6.6891312	6.4364846	4.4482082	5.512103	5.997536	5.940678	6.5172642	6.3038448	6.5321057	6.4280702	5.8335876	5.396779	5.581585	5.598377	6.1043635	5.738383	5.8441328	5.188909	6.2667927	6.344339	6.1004576	6.041784	6.608034	6.549928	6.667719	6.2435072	6.302713	6.393781	6.721007	6.090309	6.2679517	6.385485	5.3318325	5.704039	6.5509077	6.75937	6.949477	6.720624	6.2576372	6.296825	5.9364383	5.863073	5.4909817	5.460753	5.8195977	5.5202787	3.2464159
ANKRD60	2.2107184	2.8208444	3.5763722	2.5394327	2.622685	2.046679	3.9807782	2.03694	1.478223	2.212724	1.1629314	1.2438659	1.8260102	1.352886	2.9126585	1.166747	2.4824377	1.300718	0.8488576	2.378291	1.2965297	3.463964	2.5656085	1.589129	3.597481	1.065493	1.896102	2.6673277	1.6664	1.536558	2.0979	1.67838	3.8267722	1.447563	1.6227273	2.384804	1.5559708	2.334652	1.2967433	1.450765	4.3886923	3.405148	3.270429	4.689792	4.5825808	2.065316	3.747259	4.0184349	3.5615129
ANKRD62	4.2636201	4.1535104	4.786693	4.5370957	4.4082753	4.954598	4.2346048	5.024707	4.4466349	5.1611688	4.8082125	4.207785	5.2414014	5.428314	4.0689726	4.811469	4.9111152	4.969616	4.7119629	5.050946	4.4535744	4.668449	5.2110324	5.117419	3.91541	3.912431	4.392511	4.5017666	4.363229	4.704878	5.40632	5.003936	4.2509274	4.103125	4.9367225	4.846687	4.0778405	4.69091	4.7474666	4.919784	5.2437773	5.488617	5.6587085	5.56813	4.6311192	4.341487	4.4979242	4.8999225	4.3153375
ANKRD62P1-PARP4P3	2.3420936	1.7240476	1.7493186	3.0244467	1.918533	2.485651	4.0322939	3.212172	3.5236419	3.4794953	2.8003741	3.6666299	3.5432312	2.310668	3.6722982	3.144122	3.2897384	3.33606	2.1516294	3.535433	3.3047861	3.062311	4.1429392	2.884709	4.102108	2.839111	2.307405	3.4690841	3.166862	3.776135	2.294651	3.507737	2.6788973	2.130364	2.9829548	2.0604	3.0516476	3.925971	4.0453498	3.033104	3.8496904	4.329193	3.7860036	3.265389	2.0331401	3.029002	3.0180427	1.4743141	3.1627317
ANKRD63	3.8098814	4.5021314	3.5763722	3.2924415	3.2085972	4.282012	4.1283892	4.634053	4.7449579	4.7688657	4.6868407	4.8369422	4.8893416	4.120668	3.9522553	4.358362	3.7012195	4.120668	4.3708552	3.961991	4.0219116	3.977391	4.1091794	3.856163	1.602381	3.92844	4.011775	2.6016142	5.537557	6.573738	6.489247	5.518902	1.808777	4.602938	3.9296289	3.356746	4.1969641	4.720336	3.6119052	3.944401	4.3886923	4.278621	1.9267462	4.201193	5.5872593	3.14502	4.5511477	3.2138899	5.5519201
ANKRD65	8.5870211	8.3861751	8.7624804	8.7166875	7.6724818	7.586613	7.7393457	7.587712	8.3920931	8.1037201	8.1933184	8.3641253	7.8787092	7.790434	8.0690238	7.916337	8.5415402	8.461061	8.6130907	8.20695	8.8205978	8.565659	8.700538	8.610053	7.959166	7.834039	7.842976	7.8336786	8.339574	8.71356	8.582898	8.507733	8.4614529	8.324493	8.3385697	8.338943	8.3488205	8.298442	8.7328159	8.372331	8.2034903	7.859332	8.2325441	8.332128	8.9619258	8.877248	8.7300487	8.9844964	8.688145
ANKRD7	4.1189128	4.8098704	4.5977587	4.1953352	5.5706817	4.822473	3.8998907	5.037372	4.7449579	4.5240118	4.7336634	4.9101884	3.1484471	3.976296	2.005502	3.970724	4.1014449	4.386248	4.2321078	4.474058	4.9573438	4.954718	4.1671425	4.641515	5.159261	5.583627	5.22451	4.4937123	4.742269	4.068443	3.75368	3.481728	4.4698131	4.556797	1.303639	4.089681	3.9064457	4.044117	4.2423724	3.802056	2.0440161	4.672717	1.1862912	4.256176	0.8867859	2.603542	2.3653211	1.7516521	4.6600701
ANKRD9	12.0406843	11.9228666	12.0273999	11.9457244	11.9696074	11.83781	11.9060508	11.871467	12.4837187	12.2412352	12.0701152	12.1671433	12.6258168	12.640188	12.6843169	12.375808	12.1617213	12.19443	12.3115721	12.143107	12.3124503	12.134424	12.6887792	12.410262	12.215354	12.390189	12.215354	12.0391049	12.328628	12.352027	12.215354	12.352027	12.0148551	11.952365	12.1908135	12.045408	12.0701152	12.011505	12.2638094	12.061332	12.4794534	12.394747	12.5407773	12.593422	12.1964308	11.993527	11.5532528	12.0994961	12.0922759
ANKS1A	8.0668603	7.6997293	7.8900794	7.8405031	8.1462842	7.896667	8.2564377	7.6773	8.2071274	8.3201559	8.2936455	8.1571141	9.0848909	8.14248	8.3851216	9.20606	7.9741306	8.223215	8.3413562	7.886686	8.0883572	7.819651	8.1593948	8.175817	7.369667	7.43772	7.683764	7.6979089	7.597105	7.620593	7.650795	7.631538	7.844217	8.191055	8.0961276	7.894107	8.184402	7.990113	7.9516404	8.010166	7.8383493	7.938737	8.0554211	7.975558	8.3867094	8.101595	7.9335949	8.0519954	7.5888733
ANKS1B	9.035146	9.0360988	9.0828005	9.1413332	8.9686806	8.949623	8.9459225	8.97673	9.0621075	8.9994224	9.1378188	9.2074964	8.7892632	8.648446	8.2156496	8.220092	8.5803261	8.618878	8.5660412	8.720354	9.0039152	9.239847	9.269918	9.162783	8.988949	9.111123	9.170235	9.0666024	8.885826	9.019678	8.883227	8.843515	9.2099573	9.297825	9.1824294	9.087192	9.1895487	9.329033	9.263036	9.318892	9.1510985	9.280723	9.043541	8.861511	8.6709027	8.661944	8.7011555	8.9474609	8.2964209
ANKS3	11.4118006	11.2047304	11.4574686	11.2291077	12.1287521	12.029609	11.9787026	11.786214	12.0296086	11.5881185	11.6587141	11.5338812	12.1201104	12.473023	11.8865931	11.498883	12.0115052	11.800773	11.578529	11.594436	11.9885904	11.915335	12.4904617	12.064882	11.701693	11.224083	11.797475	11.6300454	11.678441	11.17103	11.788993	11.435606	12.1395796	12.095713	12.3174453	12.090573	11.7738378	11.768196	11.6306512	11.595817	12.0017465	11.919953	12.0752679	11.783655	12.0487797	11.922173	11.9359088	11.9952177	11.7297928
ANKS4B	2.2107184	1.3123879	0.9114162	1.0315249	1.4799026	1.427746	1.7356318	1.481699	3.159228	3.0439195	3.0463256	3.6245438	2.9824183	2.258253	3.2636346	2.37664	2.2145734	2.458927	1.2373876	3.753944	3.2571716	3.037867	3.5820022	3.566841	3.445691	4.270198	3.76374	2.3505574	4.214242	2.302365	1.458665	2.975099	3.7098261	1.447563	2.3949391	3.231116	3.3203626	2.442312	1.5409931	3.054996	4.248963	3.891007	0.5736419	2.706822	2.2166698	2.884709	2.0486477	0.5525747	1.6325686
ANKS6	10.4100775	10.449306	10.420161	10.5350169	11.0362829	11.077744	11.0585315	11.087869	11.3447868	11.4445632	11.3447868	11.2301886	10.9316265	11.47381	10.8853302	10.69581	11.5588231	11.38122	11.3719004	11.732514	10.7086214	10.897117	11.0285223	11.031456	10.482449	10.673568	10.914844	10.918727	11.033364	10.760059	10.788453	10.781109	10.9000904	10.89871	11.0304207	11.00723	10.8243748	10.911274	10.5798907	10.838054	11.2485386	11.506653	11.0462774	10.782987	11.6411573	11.66383	11.5958175	11.655121	10.7851405
ANKUB1	3.7611616	1.8737478	3.2799099	3.2924415	3.9877354	3.6516	2.6676826	2.95611	3.6262229	1.7850992	2.2657074	1.441733	2.9824183	2.396645	2.630134	2.461487	1.7025439	2.939964	3.9626598	1.33679	1.2965297	2.972577	2.1278279	3.764524	1.602381	1.464377	2.693403	4.3664132	3.530639	3.97963	4.088055	3.608971	3.1603869	3.885988	3.2542041	2.940674	2.9779808	1.482008	3.298048	2.797511	3.6079976	1.563854	3.4895522	4.201193	1.9152453	3.14502	2.8828814	4.0184349	3.5615129
ANKZF1	6.7499177	6.6726389	6.8197254	6.7537868	6.6910516	6.787461	6.7105357	6.762332	6.8799791	6.7240601	6.586422	6.7044367	6.3833	6.495226	6.4935014	6.461315	6.9986819	7.009502	7.1101178	7.137719	7.0610046	6.944704	7.0065766	6.931762	6.980791	6.918065	6.814513	6.8054921	6.999748	7.099636	7.083549	7.130571	6.8733347	6.754062	6.7811399	6.835834	6.6698497	6.540682	6.6328634	6.481312	6.6094026	6.560516	6.5782294	6.564943	7.4073548	7.27085	6.3262662	6.9422134	7.025871
ANLN	6.869709	7.0201431	7.2166601	7.3332844	7.5552094	7.664583	7.4415923	7.362227	7.0293097	6.819281	7.8925083	8.1078707	7.0557151	7.807381	7.0049786	7.042919	7.4177672	7.467234	8.219141	8.269663	7.0589438	7.00454	7.207233	6.917	6.741181	6.613809	6.612249	6.8301087	7.255218	7.646562	7.338123	7.09251	7.4615205	7.499952	7.1227147	7.277487	5.9501589	6.118694	6.1466504	6.164878	7.9327713	7.753275	7.5059166	7.204776	10.0138483	10.178761	10.1744025	10.298419	9.3288011
ANO1	4.1072854	4.196455	4.0635355	3.8882611	3.8596688	3.610385	4.4554973	3.829136	4.9335194	4.0894867	4.3019979	4.5769277	4.3574264	4.685278	4.6933908	4.230803	4.5821968	5.501556	4.3202477	3.671836	4.5708565	4.583491	4.8850864	4.651449	5.07066	4.1686	4.390467	4.5642927	4.586863	4.422883	4.578979	4.332876	3.9916108	4.39113	3.9798644	3.049656	4.4996439	4.781566	4.420795	4.324996	5.1224905	4.093397	2.893088	3.775657	3.9023954	2.148636	3.4151086	3.0446958	3.7511333
ANO1-AS2	3.0155513	3.6636861	2.326538	1.7574744	3.679684	3.488986	0.6015823	3.90217	2.7598311	2.8858362	2.8252469	3.7784715	1.8260102	1.352886	1.3203357	2.247156	2.2145734	1.300718	1.5822687	1.33679	0.9296627	3.248108	2.8065059	1.589129	1.602381	3.230583	3.091027	3.3897459	1.6664	3.679684	2.668937	1.67838	2.6111672	1.447563	2.6394901	2.762981	2.0313356	2.863198	2.9258559	3.469617	4.0972538	3.405148	1.6865602	3.896023	2.2166698	1.501821	2.0486477	4.3138071	3.4133413
ANO10	10.4867805	10.5603262	10.4324219	10.4571687	10.1670199	10.249703	10.2298128	10.18048	10.1216021	10.3239145	10.3537768	10.2291079	10.2135169	10.410797	10.363374	10.217852	10.4180925	10.292725	10.4032088	10.338438	10.4708869	10.446142	10.4490214	10.624848	10.236218	10.318607	10.23508	10.3368901	10.294737	10.064205	10.191202	10.186432	10.3878358	10.299453	10.2893129	10.269718	10.4929227	10.483905	10.2831608	10.520334	10.5427716	10.450404	10.2344057	10.405292	10.1772244	10.142614	10.2683042	10.3652581	10.0384239
ANO2	4.9306026	5.3479963	5.2783485	5.3619069	4.595164	5.223791	4.8639891	5.352869	5.0667492	5.4846116	4.4533899	4.2966666	6.2697933	6.645271	6.5818718	5.529918	6.1363777	5.812731	5.5988028	5.760739	6.3743598	6.123328	5.8626721	6.232407	4.52829	5.559063	5.218369	5.2022295	5.580983	5.880626	6.196222	6.236045	5.6869402	5.599569	5.3688573	5.844706	4.9443256	4.973735	4.4283609	4.124359	6.0038576	5.668974	6.5311495	6.501843	7.0631806	6.01958	6.6306038	6.7246077	5.9801819
ANO3	10.0788924	9.7987393	10.363374	10.4915209	9.3720823	9.317091	9.9938874	10.014454	9.7157243	9.7506083	10.4274362	10.2147775	9.3998671	9.477194	8.2362911	8.462996	9.7390958	9.793561	10.0037482	10.065946	9.9819051	9.992354	9.7058874	9.89011	10.364639	10.355404	10.413278	10.4016326	10.12552	9.850841	9.999598	9.996216	10.0836857	9.94688	8.8142146	8.867031	10.0465461	10.181174	10.3246095	10.250915	10.4010509	10.365258	10.2417143	10.24205	9.4877943	9.556813	9.2941314	9.6746745	7.7508036
ANO4	8.1017829	7.9394446	7.838717	7.8087359	8.1729769	8.279819	8.150276	7.978937	7.804998	7.4898245	7.7857649	7.7979716	6.4435176	6.914271	7.1001769	5.981726	6.7906188	6.735939	7.3199769	7.5156	7.053981	7.245202	6.6711962	6.871301	7.508153	7.175002	6.710031	6.9618318	7.4337	7.698603	6.953365	6.558697	7.1284512	7.114407	6.1924883	6.698161	7.1427891	7.288111	7.3689377	7.532019	7.3193976	7.011174	6.4481561	6.39559	8.0861855	8.151699	8.241791	8.2222028	6.9370027
ANO5	9.3881975	9.5262779	9.2191645	9.1606497	9.0440519	9.025814	8.961329	8.974174	8.845147	9.3179716	9.1996655	8.892302	8.454828	8.644595	8.4490326	8.497803	8.8656659	8.971365	8.5751503	8.843269	8.9770874	9.257653	8.706843	8.802401	8.7435	8.900932	8.91556	8.9051401	9.243128	9.065336	8.717538	8.569106	8.7925369	8.981303	8.092947	8.209123	8.8613132	9.137819	9.0501772	9.207326	9.0182186	9.270408	8.6950165	8.507243	7.7593563	7.960128	7.9371336	7.7330969	7.401763
ANO6	5.7016192	5.6608432	5.8629481	5.7089299	5.82321	5.582028	5.8506795	6.015134	5.4176443	5.9394461	5.5938041	5.2663666	5.3598432	6.322038	5.4441565	6.039708	5.5363406	5.673778	5.5166545	5.94725	5.9080803	5.585119	5.6714332	6.059065	4.647399	4.113608	4.203374	4.1294055	5.857397	5.584026	5.146472	5.155506	5.6752944	5.713527	5.447869	5.817466	5.6334399	5.764218	5.6950892	5.607673	6.248956	5.712643	5.8652114	6.039356	6.319501	6.899998	6.4475905	7.2122236	6.1969628
ANO7	5.0041989	4.9135016	4.56179	5.0929778	5.6405718	5.321529	4.9523827	5.171428	4.7965227	4.9389059	5.0100758	5.0503202	4.9299064	4.904685	3.7191818	4.913502	4.0079868	4.673992	5.0948011	4.835124	4.7905295	4.884719	4.9296175	4.955503	4.95058	4.952615	3.881215	4.7217828	4.406595	4.859149	4.300213	4.74284	4.9570001	5.231144	5.0157805	4.959481	5.0807191	5.089858	4.5557904	4.922341	4.8404201	5.117419	4.8243273	4.902739	5.5405405	5.541154	5.3762848	5.2207298	5.0150758
ANO8	9.6181825	9.7940962	9.7159987	9.8086508	9.5363212	9.55969	9.4703477	9.824769	9.5455553	9.9249488	9.6984605	9.8478839	10.4672158	10.23092	10.2110424	10.718147	10.1741136	10.363993	10.3874096	10.297687	9.4365709	9.672794	9.9256998	9.761412	9.978169	9.679397	9.645534	10.1365585	9.871368	9.682773	9.597423	10.107073	10.2956768	10.272337	10.4518044	10.731205	10.3186069	10.056868	9.9763086	10.310537	10.1763204	10.298759	10.0141513	10.380958	10.1356115	10.308836	10.2709699	10.2256763	9.9149739
ANO9	2.2107184	3.0543254	3.4321446	3.2924415	1.676779	1.427746	2.9590337	4.438733	4.2310279	2.9446252	3.1790522	4.2384251	3.811133	4.702937	2.630134	3.635326	3.1596405	3.678403	3.7923479	3.753944	3.8964595	3.183174	3.8710672	3.053859	2.432011	5.708289	5.958462	3.3293555	3.799196	4.639674	4.310078	3.747844	2.3945531	3.971746	2.0991071	2.384804	2.5564895	2.863198	3.1195375	2.014684	2.3966448	2.649908	1.9267462	3.246273	3.4871937	4.274493	3.747259	2.8140318	3.838522
ANP32A	6.4439393	6.0100815	6.2834145	6.2865934	6.2424421	6.295066	6.3213872	5.642417	6.4680787	5.4144999	6.6148983	6.1555367	6.0544499	6.048791	6.4754083	6.170609	5.9099577	6.273751	6.2584894	6.256805	5.5414516	5.492942	5.9805036	5.564455	5.656976	6.245615	6.685914	5.9927735	6.471623	6.061904	6.302414	6.154724	6.1142725	6.381593	6.7530768	5.979736	6.1932316	6.274869	6.3895325	6.386474	6.5491629	6.179692	6.3892441	6.180338	6.1422138	6.230539	6.5953276	5.9127965	6.5727068
ANP32A-IT1	13.8878828	13.8567909	13.6460461	13.8050158	13.9114294	13.997991	14.0036383	14.136836	13.8615879	14.1439669	14.0506252	13.8352669	14.5802474	14.781442	14.5893128	14.48238	14.0151962	14.056158	14.1439669	14.099609	14.1186961	14.443974	14.7928423	14.609681	13.6324	13.835267	14.589313	14.4659816	13.774004	13.590818	14.217188	14.162898	14.6980649	14.722427	14.9042337	15.033271	14.3165682	14.13119	14.1628982	14.379331	15.1112397	15.046092	14.9961968	15.098917	14.9273185	15.322946	15.2898128	15.3401638	14.9746258
ANP32B	8.8711969	8.6570237	8.977811	9.0015559	8.8517502	8.830918	9.0701984	8.804661	8.7225205	8.6667889	9.1435228	9.2030648	8.953072	8.867472	9.2996244	9.170574	9.6557383	9.551759	9.9788291	9.822029	8.9624877	8.798627	9.0331781	8.870242	8.766244	8.776976	8.998294	9.012813	8.901602	8.927074	9.353397	9.053969	9.3126165	9.171644	9.5747551	9.328569	8.6183151	8.757722	8.5996163	8.545315	9.1545867	9.128098	9.469476	9.260184	10.4969564	10.343071	10.4425541	10.0675094	10.4790383
ANP32C	6.1365665	6.4532528	6.5285597	6.4610709	6.6711962	6.901614	6.6172211	6.864692	6.6798871	6.87161	6.9523236	6.7628084	7.4459045	6.581335	7.2124951	7.397464	6.4154419	6.798337	6.664067	6.767621	6.3757556	6.255037	6.4760945	6.505479	6.549758	6.815076	7.362701	7.0793538	6.96246	6.761246	6.662356	7.091076	6.6356288	6.677478	6.9678228	7.053981	6.8752151	6.902057	6.8468314	6.771886	6.8460736	7.07895	7.1807827	6.573584	6.5122724	6.720289	6.7522178	6.2507381	6.9370027
ANP32D	6.5216023	5.8977763	6.1795035	6.4610709	6.9033977	6.676732	6.7415593	6.343571	6.4927432	5.9262531	6.3669108	5.9827282	6.2438209	5.572804	6.1737732	6.097864	6.2245817	6.363348	6.7795979	6.091507	5.7132435	5.687948	6.2522149	6.054881	6.768036	6.178036	6.717474	6.7883847	6.375007	6.000462	6.642966	6.406169	7.0799641	6.677478	7.0751191	7.261588	6.4226034	6.538105	6.5151236	6.380228	6.8241639	6.931628	6.9782482	6.471242	7.3595234	6.889495	7.4960428	6.9868341	7.6494625
ANP32E	8.2499813	8.1215208	8.2831315	8.2760305	8.0642103	8.120509	8.3602369	8.331945	8.5526373	8.3605778	8.3356924	8.3918688	8.9813031	8.933209	9.1035375	9.058968	8.9599307	8.917734	8.8935904	8.817146	7.9422226	8.053897	8.3609508	8.134902	8.25758	8.209805	8.331176	8.2220348	8.216063	8.163279	8.536091	8.335002	8.7939322	8.796874	9.0958719	9.08149	8.585506	8.40654	8.3083804	8.446509	8.5420141	8.63837	9.1217449	8.985948	8.6751507	8.637265	8.9578488	8.5757045	8.537109
ANPEP	4.0014854	4.28246	4.6994764	4.34675	2.1951935	3.217804	2.3514901	4.097569	3.159228	3.773757	2.9098644	2.9987409	3.5832612	4.471973	4.9354747	3.93239	3.8509299	4.120668	2.844222	3.961991	4.3650377	4.504211	3.7369445	3.945115	4.501767	1.939619	3.400327	3.8574178	4.386346	4.387741	4.68694	4.518231	3.6460599	3.692004	1.7426933	5.080854	3.2324146	3.613068	3.8023004	2.014684	4.3886923	4.741941	2.531152	4.583164	3.8540412	4.558799	4.9327807	4.9670901	4.4025816
ANTXR1	6.3562079	6.0109132	5.8237041	5.9667048	6.105617	6.083993	5.8221713	6.422095	6.6210409	6.498103	6.2045776	6.6879771	7.1162789	7.491197	7.5190644	7.490869	6.9695515	7.083549	6.9822299	7.084192	6.0994697	6.074952	5.1841636	6.407832	6.938896	6.359955	6.621041	6.9668796	6.123478	6.261007	6.556487	6.805768	6.9108252	6.178685	7.1352643	7.793223	6.8922507	6.033179	6.3125736	6.979093	6.6088346	6.643223	7.3002445	7.504912	6.4795311	7.228458	6.6216096	6.1666449	7.8230525
ANTXR2	4.2612469	5.2475276	4.8726108	3.8904953	3.8548096	4.840771	4.8016013	4.042127	4.0585198	4.7740517	4.8638673	4.3907108	4.8541852	4.483932	4.9050245	4.910188	5.0827012	5.248124	5.5090629	5.170647	5.5659878	5.263304	5.4444778	5.15466	4.018032	4.95149	5.06886	4.9021189	5.058344	4.969274	4.645808	5.206486	4.5074692	5.291662	5.2212915	4.8137	4.0791945	4.644537	4.3431906	4.081562	4.9347146	5.410607	4.7531534	5.029978	4.7517466	5.335839	5.3754674	4.5701659	5.4079183
ANTXRL	2.5625446	2.0062089	3.3251508	3.8257313	3.1376953	2.465935	3.9233449	3.223367	2.9174016	2.6950004	1.8917602	3.0724168	1.2972947	3.385496	2.7254816	1.496547	1.3974892	1.832468	2.4391429	3.087118	1.7464814	1.99574	1.3330856	1.589129	2.922633	2.28385	1.830332	2.3182849	1.6664	3.088029	2.014473	1.67838	2.3312788	2.257618	2.9808488	2.816714	0.8064835	1.954051	1.2030645	2.052761	3.1119535	2.594866	2.706703	3.49359	4.2229286	3.461693	3.8509299	3.1674007	1.279209
ANXA1	8.929474	9.0100272	8.9266292	8.7552265	7.9894859	7.929185	8.6879785	8.588647	8.8041485	8.7246845	8.8934003	8.8309179	8.8010989	8.887319	9.0888805	9.167264	9.8073809	9.775378	9.3067163	9.357922	9.162984	9.297825	8.2631495	8.059805	7.520796	7.583361	7.781705	7.5836919	8.527714	8.307578	9.322503	9.14395	7.8319562	8.012568	8.1372272	7.94126	7.9674482	7.995696	7.8928072	7.891657	7.7959344	7.897158	8.972286	8.81066	9.2755735	9.094871	9.5830006	9.2792029	9.5576983
ANXA10	0.6077195	2.8208444	1.6140708	1.7574744	1.676779	4.091328	2.6676826	3.597748	3.2409519	2.9899167	1.1629314	3.0991856	2.9824183	3.85329	3.1600676	3.552386	3.3430328	3.287909	3.5459092	3.862745	2.3506546	3.248108	3.0185699	3.131899	2.895301	1.065493	3.489552	1.2519663	2.655978	1.536558	2.668937	1.67838	1.6088036	3.577311	3.3524243	3.093412	1.9393097	3.250691	3.3909087	1.781865	0.5569938	3.735784	0.539264	2.487229	3.5937024	4.274493	3.3392846	2.2527173	2.9385575
ANXA11	7.4859539	7.3331213	7.2881109	7.6136967	7.6269213	7.63824	7.2720213	7.611975	7.2533175	7.2172778	6.9587521	7.1228606	7.4575514	6.954302	7.0216232	7.435338	7.354309	7.168212	6.8194611	7.248288	7.4626221	7.377737	7.1403251	7.695445	7.10388	7.61985	7.397992	7.7118514	7.412144	7.68547	7.428521	7.635055	7.2920439	7.169492	7.3070731	7.31676	7.0807843	7.207233	7.3819209	7.061692	7.6463691	7.332754	7.4615205	7.663216	7.7069611	7.255777	7.4124519	7.6887753	7.593979
ANXA13	3.3979405	3.2651921	2.9392415	3.4338753	4.2036037	5.212055	5.1941769	4.509901	3.7682589	3.6497305	3.3623828	3.5286028	4.7251943	4.19814	4.3247996	4.843078	3.0557448	3.009969	2.844222	3.630579	4.9086541	4.80987	4.2689515	4.081037	3.445691	3.437496	3.091027	3.4376267	3.322397	3.53414	3.474774	3.286729	4.3572323	2.70388	4.2576774	4.476291	4.3257807	4.368984	3.6119052	4.453219	3.9476544	4.068142	2.787938	3.896023	4.174555	1.501821	5.1498443	4.2746627	3.2464159
ANXA2	8.2382878	8.2509947	8.0347128	8.0681587	7.4004192	7.405867	7.4908691	7.30838	7.7036464	7.3483351	7.0135437	6.9431997	7.5645262	7.693264	7.9565043	7.574018	8.3519307	8.4678	7.9984789	8.042588	8.1215208	8.124715	7.2873064	7.403085	6.047449	5.915299	5.627363	6.571116	7.523325	7.464742	8.511727	8.141539	7.3052381	7.029442	7.6417955	7.586613	7.3676903	7.184802	6.9786639	7.352171	8.0656722	7.971724	8.7455902	8.670903	7.8669479	7.778352	8.5029461	8.3013336	8.8487282
ANXA2P1	6.2320134	6.2960479	6.1660821	5.7706652	4.0702907	4.697168	4.6438851	5.201677	4.5972847	4.858038	3.8244027	3.9103279	4.4035242	5.4485	6.0655544	5.827306	6.4507271	6.518799	5.7922512	5.816499	7.1750023	6.572558	5.4289792	5.961841	4.069245	4.517851	4.011775	4.2805674	5.893916	6.007695	6.869159	6.510452	5.5936046	4.982801	5.6358674	5.403869	4.9736093	4.98131	5.0484495	4.961973	5.9805036	5.60007	5.993704	6.089949	5.8962651	5.819493	5.8195977	5.6571016	6.5127363
ANXA2P3	2.8580067	4.335788	4.2030231	2.8112454	3.5997152	1.427746	3.0769463	4.692879	2.3267074	3.2494504	3.738808	4.3984529	5.4981428	2.836657	3.9522553	6.301487	3.9787737	4.747467	4.3708552	4.474058	5.2041966	5.010457	4.6073263	4.541393	5.819493	4.270198	4.33543	5.9403067	4.565457	4.698253	5.345247	4.587381	3.3001088	2.91834	3.056766	4.172871	3.6761223	3.940207	2.6841412	3.630477	3.0674255	4.136615	4.1465991	4.28936	1.9152453	4.274493	3.9204474	2.5690277	2.9385575
ANXA3	8.8413733	8.5603626	8.7210684	8.5962104	6.8602872	6.78316	7.2124951	7.081114	8.0527712	7.9257882	7.3719613	7.4098814	7.55824	7.764696	8.2232147	7.978401	8.8722781	8.954716	8.4784412	8.630054	8.446809	8.476053	8.6120741	8.523158	6.714172	6.588993	6.313964	6.4033463	8.28095	8.248441	8.871911	8.432706	6.7737521	6.687426	7.7413462	7.630249	7.8180417	7.871951	7.7131543	7.581222	7.7677974	7.590774	8.5328812	8.468637	8.4360164	8.41814	8.4402541	8.8138336	9.6304792
ANXA4	8.4982019	8.3820402	8.4203169	8.1711639	8.4988568	8.185186	8.7861266	8.667824	8.5609112	8.2898658	8.7016636	8.598457	8.2490587	8.742499	8.8316117	8.418493	9.0180088	8.838962	9.0374709	9.30829	8.5095004	8.946581	8.6158652	8.420955	7.767797	7.671882	7.614361	7.8000465	8.534539	8.247402	8.751201	8.614317	8.1574545	8.253618	8.3300688	8.353904	7.9693866	8.073587	7.9928548	8.27603	8.5366176	8.509037	8.972286	8.888663	8.4860629	9.039615	8.5952865	8.6380556	8.7173278
ANXA5	10.612951	10.3995812	10.3329664	10.6178118	10.8574687	10.888531	10.8312682	10.888531	10.1793403	10.4100775	10.2762725	10.1827743	10.7543994	10.765321	11.398047	11.134999	11.2502848	11.586996	11.4142899	11.522272	10.6622484	10.653768	10.8170447	10.833493	10.045558	9.844434	10.135611	10.3649486	11.018652	11.232241	11.606785	11.620739	10.1064713	10.227777	10.8422632	10.903693	9.9687843	9.992924	10.0235559	10.041319	10.3903439	10.500469	11.0157295	11.141711	10.6758728	10.949438	11.0255733	11.1939733	11.3945939
ANXA6	9.6197957	9.3466051	9.4923814	9.6297294	9.4873266	9.474878	9.5382541	9.358316	9.2741255	9.3054869	9.6551339	9.3052484	8.7538101	8.113853	8.2056386	8.244807	7.2897662	8.048329	7.6800334	7.699183	9.4571342	9.251953	8.8099745	8.78761	10.276272	10.119548	9.53463	9.4474727	9.946611	10.174114	8.767826	9.06155	9.5841732	9.382977	8.4427701	8.66386	9.6256367	9.357388	9.5181926	9.322241	9.6814484	9.514663	8.4678002	8.327646	8.4476479	7.842976	8.7191689	8.4540378	8.1758174
ANXA7	10.58485	10.5240654	10.5247329	10.5588391	10.1010735	10.130982	10.3466159	10.339224	10.2312138	10.2064598	10.2318651	10.3050443	9.8901101	10.436808	10.0647998	9.978169	10.3786808	10.32863	10.1172579	10.409355	9.9243569	10.27898	9.8253945	10.071397	9.963286	10.120942	9.991709	10.0074966	9.973005	9.85924	10.000723	9.943398	10.1321685	10.101692	9.7476757	10.098582	10.1108513	10.485491	10.1804801	10.317973	10.0540931	10.162779	10.0593059	10.02657	9.7061917	9.615838	9.9904851	9.9964505	9.2383271
ANXA8L2	6.9990473	6.8633691	6.9198348	7.2474984	7.3070731	7.395125	7.6286879	7.52171	5.9438561	6.2822291	6.6677187	6.1855251	5.3918354	6.222597	5.2968869	4.843078	6.8437205	6.748239	5.6225584	5.677959	7.5310491	7.291696	7.2131522	7.40476	6.325902	6.263204	6.573019	6.664067	6.302713	6.244757	6.350417	6.262627	7.3862115	7.347349	7.3729891	7.135687	6.461589	6.946085	6.6204377	6.493982	6.7305752	6.655058	6.7385785	6.236378	6.4546377	5.941638	6.3392863	6.898349	4.9044915
ANXA9	3.5055272	3.9643419	4.0392256	3.6951769	3.0753839	3.745969	2.875553	3.084778	3.5247075	3.7332258	3.7736156	3.4709293	3.4966555	3.239252	2.4972498	3.664632	3.2300548	3.213117	3.6772745	3.684002	3.8861958	3.882865	3.6387823	3.529125	3.636697	3.516515	3.787415	3.5473343	2.674768	3.315176	4.136873	3.798516	3.5473343	3.352424	3.309062	3.756272	3.4482906	2.528698	3.5114588	3.819108	3.2616358	3.341866	3.4325552	3.265502	3.1793941	3.719846	3.5017515	3.3719778	3.6485552
AOAH	3.6499292	4.0728266	4.3781322	4.9865707	4.0702907	4.282012	5.0703665	4.277089	4.7449579	5.186024	4.6205561	4.3984529	2.5991152	4.159684	3.7811148	4.382681	4.5510446	4.873934	4.5008375	5.009436	3.7600744	4.569804	4.7264294	4.971417	3.951388	4.090328	4.780409	4.5129914	4.862425	5.070367	5.481479	5.76694	4.8279556	4.244089	4.6706676	5.455926	4.8350223	4.769642	4.5925263	5.103216	3.6079976	3.891007	5.0230623	4.506524	4.7023346	3.006359	3.1184181	3.2839422	4.6600701
AOC2	4.7070258	4.0054892	4.9934316	3.861166	5.0511291	3.979995	2.9590337	4.94742	4.0066327	3.7141528	3.738808	4.0079868	4.6602187	4.941057	5.7510206	3.450913	4.4987377	5.457669	5.9960775	3.961991	4.9762147	3.899891	5.1969166	4.081037	5.457582	4.475512	5.972466	4.5549065	4.862425	4.443173	5.136476	4.000353	4.9420789	4.057063	3.9941147	4.476291	5.4140121	4.550658	5.5242603	3.654239	5.0575216	3.06705	5.3991941	3.588191	6.2309966	4.558799	5.099855	2.6199139	6.7900107
AOC3	6.5149546	6.3220377	6.7250811	6.6260693	5.8193891	5.689306	6.1203161	6.074183	4.5972847	5.194011	4.5260091	4.7751107	5.8166341	5.816499	6.3444931	6.206579	5.1843255	5.360274	4.6211154	5.188909	7.2946574	6.842692	6.4505377	6.85369	5.256901	4.557149	6.049662	5.7921193	5.254725	5.820342	6.966518	6.651647	5.4014332	4.826092	5.4627322	5.209132	4.8350223	5.202607	5.4918178	5.308534	7.1795845	5.454656	7.6934591	8.163463	5.3302189	5.166717	5.5814661	5.3280074	4.9044915
AOC4	3.1768886	4.335788	1.7944269	3.7674485	4.5587989	3.6516	1.7356318	4.097569	3.4754761	3.773757	3.4290401	2.9987409	2.6951528	2.396645	3.0240512	2.123859	3.1596405	4.189377	2.6099287	1.844435	2.066455	2.421286	1.7646521	3.425934	1.602381	4.270198	2.829596	1.5943947	3.113874	3.574517	3.918393	3.677087	3.9824238	3.305109	2.8560567	3.654611	3.6761223	2.442312	3.7480284	3.254714	3.9476544	3.787988	3.1652107	4.128389	2.7992736	4.274493	2.0486477	4.53274	2.6207348
AOX1	4.8461254	5.0321905	4.9007235	4.7913579	3.2865194	3.747531	3.4974047	3.698662	4.0828955	3.6066757	3.8517814	4.0812888	3.2470182	3.556518	4.0149477	4.345571	3.7580403	4.004442	3.8664605	3.83059	5.1500341	5.13786	3.6463666	4.651938	3.909301	4.532141	3.822832	4.0030768	3.779577	3.990738	4.834798	4.554415	2.7253421	3.913882	3.5204801	3.939318	4.374303	3.861557	3.6671963	4.371465	3.2672868	4.310444	3.3555104	4.938594	3.1961539	4.379651	4.3212487	3.6877507	4.5169139
AOX2P	3.4964903	2.5734668	2.8062882	2.4888265	2.0704794	2.582886	3.3288807	2.569707	2.8570858	3.1936172	3.4647391	2.6269084	2.6738181	2.949592	2.712038	2.711067	2.585666	3.689642	3.8646231	2.264035	3.2170567	2.745409	2.7104709	2.560594	3.229275	3.335072	3.521288	2.0186955	2.626707	2.62122	2.593827	2.856679	2.6710991	2.260998	2.7820474	2.439497	2.297054	2.276243	2.8352204	2.26375	2.2543518	2.502142	2.6368988	2.520097	2.9543978	3.672769	2.5230512	3.1021127	2.8344852
AP1AR	7.1791991	6.9930971	6.9487803	7.0216232	6.6989187	6.548149	6.8005523	6.723159	6.0320983	6.7896388	6.936075	6.7195215	5.1019833	5.251605	5.581585	5.741739	5.925639	6.09005	5.5560034	5.772422	6.7969062	7.213579	6.1535138	6.416985	6.387132	6.47503	5.840266	6.1304446	6.511638	6.928088	5.807075	5.914403	5.9270018	6.204874	5.2985392	5.486517	6.2485801	6.805492	6.534333	6.46465	6.3224334	6.351621	5.6446003	5.753865	5.7681757	5.707043	5.9379994	5.6938625	4.1146671
AP1B1	10.5672869	10.4724811	10.3453086	10.5986313	10.2070867	10.101074	10.2972956	10.229813	9.7801897	9.6722224	9.6313368	9.7611375	10.0702635	10.19833	10.2886618	10.014454	10.0613551	10.170952	10.2886618	10.028474	10.402317	10.229108	10.1905429	10.347425	10.58485	10.301819	10.172253	10.1804801	10.343802	10.603272	10.281653	10.309836	10.217852	10.058041	10.0726424	10.124739	10.4215621	10.345309	10.4684242	10.332966	10.0798225	10.069097	9.9566708	9.852397	9.8124867	9.628918	9.6557383	9.8331769	9.721965
AP1B1P1	5.9172003	5.5019438	5.5993403	5.7030747	6.1850433	5.88656	5.5589417	5.605954	5.2450442	5.5657777	5.891407	5.6218628	5.192036	5.078841	5.3654299	5.380739	5.2485864	5.633014	6.2690967	4.751269	5.6843377	5.552407	6.1650278	5.531667	5.979354	5.563432	5.986849	6.0207471	5.902242	5.59996	5.860594	5.549302	5.6630627	5.087937	5.8408293	5.759341	6.3374523	5.777098	6.1274615	6.10867	5.8360113	5.806711	4.9688753	5.393052	5.5872593	5.707043	5.1498443	3.7844334	5.1453634
AP1G1	9.8331769	10.0256966	10.0697452	9.9032275	10.1108513	10.036213	9.9415689	9.926288	9.8089156	9.7789811	9.9944723	10.0429743	10.5395647	10.512476	10.2144954	10.20053	9.9612246	9.934179	10.1013825	10.052466	9.9892786	10.242385	10.3018193	10.266405	9.70727	9.836516	10.037468	10.0222647	9.931959	10.121602	9.901108	9.905118	10.2197978	10.291961	10.1642264	10.034683	10.1058224	10.274277	10.0849101	10.030416	10.1420574	10.259556	9.8647773	9.712221	10.3113195	10.407989	10.5460459	10.0123661	10.1605439
AP1G2	7.530252	7.7506136	7.763782	7.7940259	7.9501821	8.247033	8.3257144	8.231779	8.0679457	8.1642575	7.8282602	7.8749897	8.0871998	8.085405	7.764373	7.840307	9.0681944	9.055735	8.6175092	8.7435	8.4820917	8.464241	9.0312378	8.625322	7.978674	7.959299	8.319405	7.9931658	8.454369	8.724904	8.66026	8.924625	8.1205091	8.442931	8.6624729	8.470633	8.2184932	8.015384	7.9876053	8.062617	7.9644215	7.996223	8.1671872	8.109239	8.2524502	8.659948	7.8308711	7.8772183	7.8887749
AP1M1	9.9511222	9.9547213	10.0671718	10.0462428	9.4146288	9.497597	9.6518105	9.494723	9.3604416	9.4487081	9.5152308	9.3809803	8.937814	8.372514	8.4490326	8.628591	9.2157385	9.015148	9.08064	9.192835	9.908505	9.584933	9.5894477	9.486122	10.150787	10.157846	9.770257	9.7324568	9.88798	10.205218	9.811614	9.891662	9.6925344	9.619001	9.1145041	8.873979	9.8058267	9.759255	10.0427416	9.782438	9.2906274	9.409171	8.7567505	8.884206	8.998848	8.685922	8.678622	8.2382878	8.7014095
AP1M2	4.4765932	4.1750353	4.6536939	2.066455	1.574705	3.488986	4.3428547	3.90217	4.2310279	3.0439195	3.738808	4.6954571	3.9050739	3.468184	2.3263686	3.100843	4.2282845	3.869358	4.1687954	4.274379	4.7570106	4.600443	3.8045167	3.649657	4.921717	4.090328	4.172431	4.6220811	3.403651	4.387741	3.75368	4.273704	2.3945531	3.001771	3.6237141	1.257338	3.0203986	4.044117	3.8023004	3.707828	2.9530724	3.67754	3.0357329	3.004543	1.666612	1.501821	2.6340171	1.7516521	3.700094
AP1S1	7.7572551	7.5207963	8.0254005	7.855419	7.1766182	7.164912	7.230091	7.228774	7.1300234	6.9750328	7.2442774	7.1911288	5.7602609	5.930912	5.581585	4.973142	5.435286	5.895961	6.0808917	5.966705	7.5152526	7.267384	7.2941546	6.97488	8.930976	8.176023	8.365242	8.0531195	7.963443	7.764833	7.784292	7.523197	7.0509535	7.023508	6.2326163	6.356366	7.4627715	7.59372	8.1452649	7.747525	7.1984464	6.810737	6.6917158	6.836996	6.1320134	6.090654	6.3853386	5.9549473	6.972058
AP1S2	6.2292757	6.5056025	6.6972154	6.1580468	5.9048275	5.271548	6.3608386	6.439188	6.4159239	6.5130708	6.3584541	6.0179849	5.2584016	5.9349	6.0625704	5.367945	6.1377826	5.912247	5.8635264	5.791811	5.2932729	5.948704	4.932449	5.499429	6.64819	5.974763	5.819598	6.0886141	6.084928	6.539661	6.638645	6.316701	6.0714806	6.452215	5.2928056	6.106426	6.2992134	6.627002	6.3031061	6.619262	6.2370546	6.591689	5.8864204	6.380228	6.0777998	6.436039	5.9537768	6.1658705	6.7522178
AP1S3	4.7129763	4.6617909	4.6902799	4.3128362	3.7126719	5.003265	4.1882775	4.611192	4.6292587	4.5363741	4.4535744	4.844508	4.6997475	4.482394	4.0573402	4.723365	4.4736282	4.675052	4.1499587	4.378854	4.5557904	4.923064	4.8631274	4.920608	4.333736	4.448644	4.57608	5.0059701	4.630326	4.539461	4.79021	4.914042	4.3676235	4.789942	4.118396	4.890777	4.6100316	4.825601	4.4250446	4.912345	4.5973925	4.961418	4.4199955	5.119322	4.4951745	4.643957	3.98615	4.178687	3.0294182
AP2A1	7.5586549	7.8109421	7.8494866	7.7622277	7.9682323	8.138294	7.9904152	7.844716	7.8116416	7.2122236	7.7185611	7.6211156	7.5975836	6.824164	7.2552181	7.226498	7.2718429	6.436485	7.0529936	6.621468	8.459635	8.002167	8.2533633	7.903698	8.612442	8.001186	8.142672	7.8710152	8.016459	8.230584	7.710375	7.773634	7.9453292	7.839955	7.5177067	7.212495	8.1733065	7.560175	7.8851146	7.874212	7.6421644	7.272194	6.9782482	6.945074	7.1240893	6.826018	7.170534	5.5896353	7.7699002
AP2A2	9.7390958	10.4224013	10.4446457	9.6707087	10.1843969	9.969988	10.0120458	10.045558	9.9444785	9.6908539	9.8349357	9.949064	9.489134	9.383745	9.4159587	9.469905	9.2210297	9.478939	9.7237117	9.70727	10.1931738	10.051276	9.9307204	9.969329	10.600783	10.57339	10.501168	10.2135169	10.345309	10.177857	9.963286	9.957885	9.8791322	9.912078	9.4573553	9.506577	10.375166	10.249038	10.3546356	10.272337	10.1016916	10.081057	9.7242694	9.394804	9.6395241	9.250439	8.7469633	8.8559066	9.7089236
AP2B1	8.8711969	8.7014095	8.8074477	9.1256058	8.1933184	8.605153	8.8807537	8.887916	8.2160628	8.6168512	8.8866817	8.4494912	8.2834369	7.870004	8.0282163	8.172485	7.990811	8.221412	8.1409107	8.526911	8.7233084	8.40244	8.2827504	8.56799	9.524079	9.484897	9.623448	9.4569132	9.142367	9.126686	8.751201	8.758518	9.0488616	9.040837	8.6496931	8.675666	9.2250578	9.15219	8.973927	8.982758	9.0243709	9.075575	8.248441	8.567024	8.4476479	8.356991	8.1874826	8.0704961	8.6040522
AP2M1	14.9860092	15.3809105	15.0460916	15.1594353	15.0989167	15.220277	14.9630355	15.072157	14.5346774	14.4909886	14.5106593	15.0214695	14.3471253	14.294388	14.0742792	13.950953	14.0430318	14.294388	14.2471012	14.274198	15.4632211	15.072157	15.0332708	15.289813	14.894522	15.010064	14.741734	14.9042337	14.722427	13.516034	12.916822	14.812925	15.0100636	14.844155	14.5637117	14.792842	14.8738356	14.781442	14.7524943	14.883521	14.9273185	14.894522	14.1830042	14.563712	14.1186961	14.363369	13.9979906	14.4998662	14.0996092
AP2S1	14.1368364	14.3712611	14.0868161	14.1502175	14.5528701	14.698065	14.1830042	14.224513	13.9051879	13.9295001	14.0742792	14.224513	13.2280615	13.495401	13.0874024	12.784498	13.9629762	13.768608	13.8050158	13.795714	14.1311896	14.031146	13.8195851	13.718772	14.543052	14.363369	14.287253	14.2671449	14.105763	14.28132	13.819585	14.003638	14.1628982	14.118696	13.5866933	13.681544	14.1057634	14.162898	14.1697597	14.118696	13.8878828	14.037243	13.4631132	13.594801	13.9452573	13.882337	14.5802474	13.7903432	13.5948014
AP3B1	7.6571438	7.7139918	7.5362835	7.6153294	7.6360484	7.801379	7.7086594	7.918563	7.5549145	7.7531013	7.767659	7.8008635	7.8887749	8.143848	8.2799884	8.068875	8.372174	8.231779	8.4870695	8.269663	7.999259	7.784702	7.6976493	7.735461	7.86675	7.877037	7.819991	7.9404444	8.147443	8.252928	8.198689	8.37338	7.6147576	7.617503	8.0028297	7.636632	7.6225326	7.472692	7.6603536	7.542626	7.5895457	7.884731	7.5173806	7.739028	8.548238	8.272002	8.2033271	8.3930912	8.0992442
AP3B2	9.4980985	9.6038883	9.4101919	9.437882	9.213855	9.229139	9.187599	9.094472	9.1807002	9.1821437	9.0755747	9.2407178	7.9835059	8.241989	7.6696113	7.527923	8.4357839	8.113683	8.3042968	8.377473	9.3891025	9.356902	9.0946414	8.957849	10.069097	10.059306	9.691726	9.8698073	9.540984	10.051276	9.237446	9.708664	9.3241661	9.343642	8.5053827	8.484102	9.3553856	9.287098	9.4895955	9.349156	8.5451628	8.680958	8.1255095	8.14248	8.2307475	8.403784	7.9603083	7.8190319	7.0641321
AP3D1	9.466923	9.5294032	9.3811916	9.6002123	9.1914415	9.451298	9.3895773	9.478495	9.2268996	9.1672636	9.2449846	9.365552	9.0908267	9.258082	9.3386253	9.286431	8.8508567	9.06454	8.9720776	9.298762	9.6072826	9.558471	9.208587	9.358316	10.176023	10.016242	9.60204	9.8001499	9.711598	9.878005	9.361743	9.662376	9.542548	9.639925	9.5887226	9.445803	9.6100976	9.53211	9.5372501	9.584423	9.3012121	9.255509	9.2134907	9.235023	8.7681516	9.190072	8.1181685	8.6976412	9.0403587
AP3M1	5.4662143	5.993704	5.9126631	5.3011713	5.8976749	6.024592	5.8734911	5.764777	6.0320983	6.2735689	5.9775441	6.0673576	5.8166341	5.816499	6.0035383	6.012445	7.9054079	6.652544	6.2131135	7.994952	6.0467701	5.871709	6.1650278	5.754034	6.810565	6.425869	5.777867	6.6295495	6.267435	6.343715	6.032529	6.078649	5.9270018	6.077466	5.3318325	5.569689	5.9855993	6.334719	6.2875507	5.501789	5.6652655	6.44773	5.3991941	5.753865	5.4066479	5.318948	5.726683	4.7599412	4.7898117
AP3M2	10.402317	10.3665817	10.320495	10.2474155	10.1608972	10.151916	9.9415689	10.054787	9.9724162	9.8783171	9.9986269	10.2163255	8.454828	8.553176	8.5484336	8.418493	9.317762	9.33427	9.2625991	9.084664	10.0365166	9.831906	9.2784972	9.034678	10.737936	10.564083	10.271934	10.1928445	10.168305	10.203404	9.597423	9.698461	10.0362126	9.932851	9.1333687	9.138508	10.0773969	9.87687	10.2233486	10.061355	9.7661188	9.715999	8.9166493	9.014923	8.8523009	8.680488	8.922267	8.7628657	8.8601141
AP3S1	10.7543994	10.7640419	10.8073097	10.7423029	10.3856557	10.587652	10.6849069	10.664603	10.5502779	10.6784455	11.0276144	11.0120775	10.5885622	11.027614	10.4637234	10.420887	10.2497034	10.546419	10.1963714	10.508157	10.2483732	10.71572	10.3816709	10.474092	10.453445	10.538036	10.504292	10.5580513	10.551163	10.604191	10.45574	10.466092	10.4534452	10.526282	9.9391569	10.119813	10.5353782	10.876666	10.533985	10.742303	10.6513283	10.939485	10.5610669	10.571221	9.9621454	10.039546	10.2893129	10.5547766	9.5273078
AP3S2	9.8052297	10.1476886	9.9566708	9.94504	9.7536968	9.822471	9.7726272	9.846972	9.6827732	10.0059443	9.9976194	9.8290888	9.9483249	9.458092	9.7151756	10.004717	9.5541017	9.516341	9.7122208	9.708112	9.7652769	9.648906	9.6165369	9.69204	9.620351	9.848995	9.962463	9.8492818	10.028819	10.184739	9.843575	10.123487	9.5678295	9.632503	9.4598858	9.474878	9.6216842	9.50953	9.5892137	9.581231	9.5657483	9.689637	9.5273078	9.537002	9.2564475	9.325183	9.2839193	9.3649834	9.184844
AP4B1	6.6183435	6.5964115	6.5456373	6.4727986	5.7041465	6.131337	5.9838965	5.921515	6.1887013	6.1762819	6.2468747	6.015134	4.68898	5.431335	5.0613199	4.812128	5.9387205	5.910809	5.7206798	5.693258	6.2629244	5.879126	5.7409579	5.645529	6.130445	6.116569	5.616566	5.9793537	6.35503	6.26755	6.062838	6.067891	6.1920235	6.050187	5.1710308	5.72366	5.9551662	5.802221	6.104527	5.590166	6.2971648	5.798352	5.6309235	5.944706	5.6073742	5.192036	5.8062351	5.5754275	4.01772
AP4E1	8.9729259	8.9391503	8.8734938	8.8549151	8.4181399	8.569106	8.7947212	8.673014	8.6103634	8.3766868	8.6499744	8.6486873	8.9562328	9.24766	9.0221857	8.952024	8.7460187	8.838962	8.8745846	8.62692	9.1955314	9.278213	9.2281725	9.293679	8.238784	8.467482	8.474692	8.3558833	8.677105	8.657847	8.612442	8.509913	8.9676958	8.846148	8.7736762	8.764872	8.7171146	8.776292	8.5738692	8.583837	8.9426868	8.973927	8.7797891	8.666101	9.3410218	9.547249	9.4273904	9.1736811	9.0689674
AP4M1	5.3430505	5.2887049	5.3479963	5.3718579	4.5904073	5.058615	4.8950179	5.112449	5.3700829	5.3017516	5.3367635	5.2453229	5.2137551	4.57608	4.8016013	5.366027	5.7173988	5.311528	5.4540402	5.308534	5.8218289	5.727458	5.7949393	5.380739	6.411236	6.287551	5.953379	5.6331589	5.961172	6.065958	5.392094	5.656602	4.9582374	5.351958	5.1710308	5.090647	5.2712475	5.376285	5.4502449	4.943307	5.303183	5.121254	5.421959	5.492027	5.0911834	5.742611	5.6782676	4.6936166	3.6771809
AP4S1	7.32621	7.0752933	6.9705054	6.9903996	6.894843	6.712576	6.9516675	6.849916	7.2098702	7.0190196	7.0169932	7.3012792	5.8925599	5.776079	5.973731	5.841468	6.3679306	6.198574	6.1433157	6.125207	6.4658542	6.536861	6.2198916	6.085455	7.707323	7.407739	6.880637	6.9860524	6.94906	6.941653	6.516371	6.389244	6.9022088	6.753306	5.9842075	6.079246	7.1005673	7.21082	7.1580574	7.02646	6.8546272	6.818592	5.929429	6.208001	5.4510775	5.058615	5.6830991	6.424205	4.7651613
APAF1	5.4420452	4.9739374	5.207403	5.2471205	5.8780186	4.98365	5.8555354	4.799192	4.5972847	4.9877171	4.9145784	4.4325586	4.8327879	4.657677	5.4604587	4.545134	5.0672024	4.78786	5.1229715	4.811059	5.2041966	5.19157	5.5455067	5.188689	5.63344	3.830667	4.632306	5.2514648	4.992369	4.938594	5.516287	5.0464	5.425953	4.861752	5.1570871	5.100682	4.5685831	5.082841	5.5242603	4.525386	5.5537847	4.989601	5.9043445	4.890777	6.1089889	5.285985	6.4106125	5.675083	6.5527408
APBA1	8.8113602	8.9113646	8.8061473	8.9448889	8.3244932	8.595465	8.3454113	8.610207	8.7797891	8.5210097	8.4134238	8.7908455	8.1765373	7.972116	7.6891094	7.832853	7.9776847	7.924731	7.7008738	8.219343	8.3042968	8.54501	8.7797891	8.450055	8.301334	8.098284	8.308073	8.6244063	8.496745	8.700787	8.383752	8.70507	8.3708741	8.348348	8.4563857	8.698234	8.5933859	8.698234	8.8104541	8.777724	8.3039012	8.32118	8.1906084	8.55795	8.4674823	8.531368	8.4903225	8.2572099	8.2105039
APBA2	8.7287858	8.594655	8.6136834	8.7180953	8.4314531	8.452684	8.5352774	8.4678	8.2809499	8.2583599	8.5424458	8.448798	8.0445267	7.999259	8.0026456	7.868508	7.7947938	7.833679	7.9369915	7.94261	9.1423673	9.163624	9.2354576	8.878101	8.896047	8.817565	8.885826	8.8515149	8.568404	8.658332	8.397005	8.391468	8.9518412	8.77865	8.3338019	8.348972	8.8644077	8.675151	8.6327372	8.669836	8.5537063	8.519014	8.2302976	8.047539	8.5757045	8.589921	8.7908455	8.5005578	8.050283
APBA3	5.4662143	5.5111308	5.6651384	5.1941769	5.5206212	5.803973	6.1388923	5.852242	5.6811843	5.4382472	5.1967617	5.4744044	5.4981428	5.417324	5.7510206	5.608393	5.6022546	5.841774	5.8981932	5.859196	6.1930848	5.663982	6.0607024	5.382247	6.295582	5.935934	6.130284	5.8491021	5.951179	5.897574	6.272058	6.030181	6.067768	5.728651	6.0663939	5.631173	5.6263739	5.338209	6.1883594	5.266532	5.9805036	5.850119	5.9636827	5.800076	6.2536447	6.113769	7.0417537	6.4856919	6.376037
APBB1	7.036324	7.1358141	6.9726684	7.1198541	7.345795	7.03337	7.1992936	6.664593	6.4908446	6.7430484	6.9237269	6.3142709	5.7786506	5.953511	6.2950658	5.770928	5.5316667	6.278386	5.9848285	5.792519	7.2708497	6.538242	6.6942518	6.820331	6.679887	7.095938	6.609105	7.0141907	7.009502	7.426358	6.658768	6.705843	7.2172778	6.682388	6.8892769	6.893623	6.5429814	6.950565	7.0522899	6.601935	6.449598	6.756174	4.9535355	6.173082	7.2202651	6.54041	6.0066017	6.71288	5.612351
APBB1IP	7.4496746	7.5610754	7.5610754	7.5017795	7.8809462	7.803266	7.7066651	7.717347	7.8866861	8.0375272	7.5539797	7.3424699	8.2436919	7.9416	8.5397143	8.778204	8.7011555	8.686086	8.0322078	8.424106	7.9304089	7.712528	8.3837519	8.164064	6.96688	7.030959	7.61985	7.3212143	8.212377	8.207666	8.819655	8.835309	7.6060813	7.464742	7.6868066	7.865543	7.2848687	7.349151	7.3840565	7.424148	6.1225798	6.569959	7.6542752	7.615765	6.5034347	6.147517	6.278386	6.8784617	7.7195729
APBB2	7.7802298	7.8727903	7.8749897	7.9093776	8.2746716	8.264959	8.1127172	8.317826	8.0624039	8.1451142	8.058664	7.9701062	8.2922773	8.266962	8.4355514	8.666997	7.7590303	7.74452	7.7924768	7.989309	7.5177067	7.825841	7.684743	7.844542	7.877761	8.025401	8.005943	8.2779816	7.706961	7.879487	7.732932	8.02189	7.9561663	7.947377	7.9041015	8.05748	7.8215212	7.786557	7.6398819	7.831585	7.9817789	8.209805	8.1178419	8.118933	7.7998891	8.482478	7.6166913	8.3895553	7.7169988
APBB3	8.4914781	8.4368913	8.4462084	8.4621456	8.0327537	8.283437	8.17776	8.153827	7.6699839	7.6594688	7.9203342	8.1094299	7.1783566	6.956904	7.405867	7.110367	7.2776469	7.106652	7.7015772	7.602652	8.0766997	7.994952	7.8012045	7.647786	9.059786	8.647154	7.986306	8.2293547	8.383422	8.695649	7.795485	8.11706	8.0883572	7.871951	7.6485553	7.560333	8.1963743	7.91193	8.2656155	8.160461	7.7481624	7.557022	7.4670597	7.283965	7.5711841	6.985069	7.3289913	6.6553505	7.0496733
APC	7.0710154	7.0248374	6.9524524	7.043534	6.9296014	6.944704	7.192083	7.19642	7.0981324	7.096274	7.5056768	7.5600168	6.7550763	7.263061	7.0586277	6.965087	6.5092475	6.729762	6.7867897	6.975033	6.7252402	6.8884	6.6001276	6.769832	6.715731	6.755076	6.775599	7.0469366	6.94878	7.018724	6.666371	6.52856	6.8098708	6.864165	6.7110491	6.874682	7.1455129	7.305238	7.0394075	7.120411	7.1580574	7.203427	6.8624295	6.988215	6.6746916	6.894435	6.3044038	7.1358141	5.8215058
APC2	13.7851889	13.7373696	13.8452513	13.6760646	14.0930317	13.979898	13.9452573	13.962976	13.9915919	13.7591743	13.9864553	14.1830042	14.2171879	14.371261	14.3793309	13.939997	14.1186961	14.316568	14.1120665	14.267145	14.4577775	14.534677	14.6096813	14.267145	13.877365	13.790343	14.015196	14.0561585	14.217188	14.308478	14.050625	13.991592	13.8103199	14.037243	14.2671449	14.015196	13.6945362	13.718772	13.7187722	13.753883	14.1245034	14.043032	13.9228073	13.893595	14.2114543	14.41827	14.0258346	14.4508855	13.893595
APCDD1	9.9391569	9.7494522	9.8930671	10.2253151	9.5088108	9.444112	10.0359086	10.003056	10.0238675	9.8601333	9.5731741	9.6655715	10.5658001	10.650151	11.3430592	10.918727	11.20979	11.170152	11.3390971	11.18376	10.7039176	10.624848	10.3481138	10.298759	9.694345	9.703897	9.841516	9.6313368	10.09272	10.183099	10.698659	10.538036	10.1356115	10.075612	10.8276555	10.689995	10.2034042	10.227431	10.34115	10.087623	9.9612246	10.122834	10.8574687	10.833493	10.6004387	10.332966	10.3303717	10.3949932	10.6800615
APCDD1L	1.3363375	2.0062089	2.838578	2.6355436	2.7411955	1.427746	0.6015823	3.90217	2.7598311	1.1155736	3.1790522	2.779507	3.811133	3.320501	1.3203357	3.866969	2.7226554	2.851877	1.5822687	3.024677	1.8471967	3.248108	3.2149352	3.612174	1.602381	4.358362	3.806234	2.6016142	1.6664	4.135199	3.621785	1.67838	2.1386642	1.447563	1.303639	3.231116	1.849881	2.442312	2.1446282	2.014684	1.4525198	1.563854	3.0357329	1.454178	1.9152453	2.603542	3.6536557	1.1266668	3.2464159
APCS	4.5663193	4.7432333	4.8851907	4.2309224	4.397031	3.72697	4.7414792	4.097569	4.5972847	5.456033	5.8022213	5.0807191	6.5969255	4.702937	4.792832	6.520719	5.2485864	4.946304	5.2895544	4.65132	4.9086541	4.719862	4.6073263	5.168375	4.397429	4.823656	5.869445	4.7118238	4.714406	3.843225	4.421334	4.56027	5.2801416	6.023751	5.8888959	5.361751	5.514118	4.550658	4.2423724	5.872554	3.2885688	4.672717	4.3787062	4.583164	4.5225355	5.587953	4.2551389	4.0184349	6.1522328
APEH	8.7428726	8.8635474	8.7550266	8.6031536	8.332554	8.106221	8.0574796	8.258192	8.5762559	7.9402315	7.9934019	8.1564561	7.7255801	7.881894	8.4216263	8.241415	8.5772377	8.483759	8.5341666	8.534353	9.0230602	8.668813	8.5245079	8.548844	9.577505	9.391202	8.823367	8.7612189	8.813834	9.015838	8.772793	8.801993	8.9920735	8.849605	8.9446499	8.719391	8.6220818	8.275539	8.6075759	8.556054	8.2375531	8.197014	8.3415894	8.524345	7.721318	7.842976	6.6964182	7.358215	8.0355782
APEX1	7.1391883	6.8975741	6.9112572	6.9849367	6.8383633	6.765426	6.8005523	6.662195	6.8865376	6.875131	6.9100738	6.5773947	6.2997062	6.607354	6.9852066	6.476289	7.0191983	7.054562	7.0394075	6.78903	6.9627369	6.877673	6.8035395	6.654726	7.249988	7.276978	7.122715	6.6970761	7.074287	7.000849	7.049098	6.917808	6.7590092	7.0445	6.7887032	6.598642	6.9607974	6.632029	6.967999	6.97488	6.9178079	6.504755	6.6235584	6.662887	6.2065791	6.624617	5.2469911	5.6938625	6.6343894
APEX2	7.4808085	7.4118534	7.2835936	7.4556097	6.9321492	7.30601	7.0201431	7.090472	7.2245242	7.0233622	7.0104996	7.3075899	7.1065412	6.903398	6.9852066	7.10288	7.2819892	7.360596	7.3276015	6.854505	7.313256	7.362227	7.3195346	6.744859	6.894843	7.162145	6.683668	6.7838004	7.061178	7.667993	7.191901	7.429012	6.864343	7.103466	7.1227147	6.785569	7.0207566	7.133426	7.1339257	7.11334	7.1104993	6.821172	6.6746916	6.77414	7.560175	6.997036	7.5445015	6.9442237	6.7900107
APH1A	6.7334343	6.6720141	6.8231014	6.669293	6.7752609	6.922458	6.8714268	6.791828	6.6594033	6.4349929	6.534521	6.4655845	7.1478342	7.456408	7.6014816	7.386075	6.7417098	6.971365	6.4385554	7.084886	6.8755767	6.78396	6.9200423	6.859362	7.006856	6.739098	7.012963	6.5964115	6.930216	6.687744	6.842886	6.699912	6.5329764	6.714821	6.8793099	6.970505	6.7330876	6.840511	6.6761919	6.798885	6.3464914	6.443939	6.7013537	6.794556	5.570321	6.388988	5.5534906	6.1360046	6.4399278
APH1B	7.2018604	6.882452	6.840005	7.0377561	6.9217606	6.594865	6.9027602	6.68491	6.4348416	6.1577777	6.1398817	6.5733099	7.3830714	7.194114	7.1606877	7.343385	7.0739714	7.136051	6.8476856	6.78903	7.1964201	6.767255	7.0101772	7.421372	5.953511	6.206759	6.038073	6.4823673	6.567262	6.431471	6.939625	6.73613	6.5440109	6.077466	6.4983513	6.618036	6.3046889	6.47503	6.7151188	6.390736	6.9076014	6.594486	6.6576058	7.339427	6.7978579	6.965949	7.1164493	7.3484787	7.1479473
[truncated: 31,245 more rows]
[truncated: 51 more columns]
