# Supplementary material for: Identification and Exploration of Immunity‐Related Genes and Natural Products for Alzheimer's Disease Based on Bioinformatics, Molecular Docking, and Molecular Dynamics
Source: Immun Inflamm Dis. 2025 Apr 7;13(4):e70166. doi: 10.1002/iid3.70166 (PMC11973734; doi:10.1002/iid3.70166)
Supplement: Supplementary file 1 — Supporting information. [file IID3-13-e70166-s001.zip › Supplementary materials/S2-WGCNA/GS_MM.xls]

probes	moduleColor	GS.Normal	p.GS.Normal	GS.Treat	p.GS.Treat	MMturquoise	p.MMturquoise	MMblack	p.MMblack	MMgreen	p.MMgreen	MMblue	p.MMblue	MMred	p.MMred	MMbrown	p.MMbrown	MMyellow	p.MMyellow
PPP1R14A	black	-0.126704396759755	0.0172318797559465	0.126704396759755	0.0172318797559465	-0.334407517790347	1.13927251694813e-10	0.627121145885664	5.54727268260589e-40	0.041139745232327	0.440985345836176	0.270852371922532	2.36971423877143e-07	0.395084477607389	1.23221167545393e-14	0.0648792989981954	0.224011864878259	0.104499145004827	0.0497891491294938
SLC5A11	black	-0.294383316830009	1.73306195502899e-08	0.294383316830009	1.73306195502899e-08	-0.221719989883908	2.62937773511793e-05	0.567016169964746	2.03703114410087e-31	-0.00217102791941283	0.967578683296078	0.223544514144634	2.24631940312065e-05	0.24422850358447	3.43624611289929e-06	-0.0945778523048493	0.0759583793390122	0.0752036239179363	0.15855930325948
CLCA4	black	-0.208024651262578	8.22570987403917e-05	0.208024651262578	8.22570987403917e-05	-0.279687244516246	9.13118417391698e-08	0.639829881522224	4.84665028921778e-42	0.280591132689534	8.26659908882689e-08	0.0202572477585402	0.70447391806811	0.0341512967727819	0.522461701835302	-0.00206454339084542	0.969168074626035	0.0717525945406199	0.178605354870561
NINJ2	black	-0.0423048387388261	0.428144161389054	0.0423048387388261	0.428144161389054	-0.12108841076353	0.0228847083801796	0.689685875738238	3.80276331426657e-51	0.00488334028814006	0.927155091601867	0.0290684606728696	0.586218034952869	0.238531254841372	5.86293201250079e-06	-0.0879167891476422	0.0991184545458219	0.0843930450602738	0.113466542796691
RBP7	black	-0.0219397671612163	0.681220513460706	0.0219397671612163	0.681220513460706	-0.158691513215604	0.00279035654881878	0.615178366458531	3.92385260981405e-38	0.0740759632170095	0.164913894266888	-0.00318223705658879	0.952492621290244	0.0721137943822366	0.176423243524357	0.0318781259058048	0.550532077771384	0.13815262883533	0.00935177362651697
CNDP1	black	-0.0163832027962281	0.759040324779167	0.0163832027962281	0.759040324779167	0.0286925454533211	0.591072447578594	0.720765618396471	8.06779340475165e-58	0.0325354589107686	0.542339553265203	-0.113463443689579	0.0330800858643527	-0.124828801046611	0.0189666659638226	-0.0796896132932255	0.135097548321615	0.0743851916832951	0.163152631797071
HSPA2	black	-0.330947462477737	1.81234631390063e-10	0.330947462477737	1.81234631390063e-10	-0.344084599037942	3.01474406476032e-11	0.750403289852612	4.35404220761284e-65	0.618955781236453	1.04058434333924e-38	-0.153001093930003	0.00395891100277939	-0.27705751903488	1.21712502325859e-07	0.0175933163543143	0.741852239784638	0.0642212926826387	0.228755180237543
GAL3ST1	black	-0.00705058138734154	0.894984140358464	0.00705058138734154	0.894984140358464	0.0182006611927557	0.733273178453688	0.50892990168422	1.17752766995452e-24	0.00532023438826329	0.920658482750024	-0.145475729529468	0.0061790177194638	-0.0471697485860919	0.376918833981226	-0.027512894535553	0.606424133569242	0.342040401827833	4.0076289439516e-11
CLDN11	black	-0.244272217004651	3.42201436686865e-06	0.244272217004651	3.42201436686865e-06	-0.177045817971817	0.000834707042424043	0.863854354479708	1.46919543821263e-106	0.312454013090347	1.96650336132503e-09	-0.0526143944701317	0.32427474285148	-0.115959396546562	0.029383325907396	-0.15534365765459	0.00343270187009273	-0.108500842430712	0.0416166274974325
CA14	black	0.117102716164974	0.0278118087453099	-0.117102716164974	0.0278118087453099	0.139116271456214	0.00886478684000182	0.520405065027076	6.86645097589987e-26	0.00116994357185961	0.982525102656246	-0.250005404894087	1.9721763683265e-06	-0.118741354492358	0.0256855760590472	-0.0270521967668626	0.612467365438264	0.155597121688613	0.00337974592179859
GPR37	black	-0.154642239815312	0.00358319157743067	0.154642239815312	0.00358319157743067	-0.0336547308212852	0.528530497753312	0.750060202808123	5.3560451059045e-65	0.270499063071111	2.46011650388734e-07	-0.228523640393619	1.45198348387652e-05	-0.292157864840875	2.2427011106934e-08	-0.101924891667878	0.0557240105871216	0.0425758418289093	0.425188642275296
KCNH8	black	0.0352268064931375	0.509440657561682	-0.0352268064931375	0.509440657561682	0.00638853477748899	0.904795929487663	0.621395572130973	4.37299895101734e-39	-0.0450754305877413	0.398492917561218	-0.0293306045259957	0.582843752962819	0.054486908700748	0.307328540711838	-0.0886694492271576	0.0962491006698872	0.0295326853180009	0.580248769362072
CARNS1	black	0.0360384300240138	0.499727660145457	-0.0360384300240138	0.499727660145457	-0.149323030685201	0.00493336942824317	0.673106912187355	6.39787139179609e-48	-0.127681435904775	0.0163843467070947	0.17315716962054	0.00108886797130085	-0.0118984183850557	0.823717656317699	0.156764822468341	0.00314521821591732	0.409289220635153	1.08855487607853e-15
TYMSOS	black	-0.0645677700815737	0.226248756872584	0.0645677700815737	0.226248756872584	-0.148526447748739	0.00517096289418007	0.603917617222439	1.84796208070794e-36	-0.0782083627882732	0.142529300556709	0.1903218793061	0.000323068671531649	0.158787492831603	0.00277367026114393	-0.0694290607468169	0.193122325717163	0.0442078902854962	0.407642320890627
SEPP1	black	-0.321654389681732	6.1285196310077e-10	0.321654389681732	6.1285196310077e-10	-0.259665039418085	7.55748405311083e-07	0.644002779844049	9.73076060150757e-43	0.670156288802149	2.28175324598725e-47	-0.242781928774148	3.94039950457193e-06	-0.443774129195885	1.82237155932811e-18	-0.0937032804249031	0.07872188989782	-0.0850663205020407	0.110605963951264
MC5R	black	-0.0585188094800484	0.272856154499727	0.0585188094800484	0.272856154499727	-0.0469056971263065	0.379598683747553	0.468476461429277	1.17050736091998e-20	0.0523059304789934	0.32712338166435	-0.00817500800066796	0.878357082779179	-0.0754255727299608	0.157330612209749	-0.166464627122635	0.00169862091009529	-0.0698068135585025	0.190705202982088
PLP1	black	-0.35655201259073	5.07560474686155e-12	0.35655201259073	5.07560474686155e-12	-0.388911009142502	3.41326545632651e-14	0.88091632298816	4.44220396724551e-116	0.413908788812283	4.82125955928199e-16	0.0780341713297925	0.143423403007199	-0.145046394179318	0.00633420884714634	-0.0686477432156963	0.198192695860793	0.0501501937503545	0.347481328612043
HSD17B3	black	-0.22392853479601	2.17273337157177e-05	0.22392853479601	2.17273337157177e-05	-0.183740196349107	0.000521419849541719	0.47121259730559	6.52263554705685e-21	0.0217235503714151	0.684192483291858	0.195175673647584	0.000224646092922428	0.145701038561876	0.00609894720706693	-0.131203120991293	0.01362454791302	-0.0362000306960007	0.497805477741772
ANLN	black	-0.493421216774133	4.64046037365806e-23	0.493421216774133	4.64046037365806e-23	-0.549129191283921	3.41212636249941e-29	0.752082728202127	1.5719770303973e-65	0.480671375408217	8.29356501232859e-22	0.222771407069251	2.40168544545082e-05	0.0308737406630071	0.563165988235006	-0.051417007242768	0.335422711648786	-0.0765946782845629	0.150976866293181
DOCK10	black	0.00413072888469967	0.938357517626404	-0.00413072888469967	0.938357517626404	0.137878323174431	0.00949467435804847	0.510656090363446	7.73181982927703e-25	0.298448111821191	1.07605880823962e-08	-0.481552269714983	6.82185803981305e-22	-0.271968901484374	2.10455123783795e-07	-0.104979542399868	0.0487422242812397	-0.0724372388058804	0.174486071483911
TMEM125	black	-0.00881403575731992	0.868930963357175	0.00881403575731992	0.868930963357175	-0.148569053263152	0.00515799909650392	0.700452178163099	2.32380100583466e-53	-0.00848465142486819	0.873787390021223	0.126860899796634	0.0170935978498206	0.118223918786152	0.0263413255460727	-0.00804600989024601	0.880262026948462	0.114104428898434	0.0320947807960981
EFHD1	black	-0.404558504437561	2.47413203848795e-15	0.404558504437561	2.47413203848795e-15	-0.602318823320775	3.15393382970725e-36	0.660162013819934	1.52187283844027e-45	0.639124198871887	6.34303264299647e-42	0.120160354076543	0.0239589441254933	-0.185485045299286	0.000459993417667524	0.113126240729063	0.033608694263958	0.209676962996649	7.19587060621829e-05
TF	black	-0.227533983634729	1.58477493151883e-05	0.227533983634729	1.58477493151883e-05	-0.225700160739607	1.86186150657895e-05	0.895120220688969	3.41545227587882e-125	0.121265235991255	0.0226848262894789	0.129989801284483	0.0145253346053473	0.0326481040629662	0.540941724566254	-0.120252267812052	0.0238506448505584	0.0410389988889607	0.442105959413307
GJB1	black	-0.098594536272718	0.0642611690843975	0.098594536272718	0.0642611690843975	-0.154352828755387	0.00364700763323404	0.62892113711494	2.87277817524465e-40	-0.0741949724871808	0.164234377398133	0.204496172101267	0.000109069814319505	0.156397220286042	0.00321740535267336	-0.0406087260585688	0.446910158873263	0.0385907318948109	0.469832490153582
KLK6	black	-0.123713690282904	0.0200685659801492	0.123713690282904	0.0200685659801492	-0.123538359684138	0.020246786643428	0.763855171855972	9.82089694137865e-69	-0.00449435014148373	0.93294345498191	0.0850877219939274	0.11051597304978	0.140896216218542	0.00802425698948337	-0.132419218126656	0.0127713751363883	0.0188719360856935	0.723829555755444
ENPP2	black	-0.151440310497653	0.00434891206040384	0.151440310497653	0.00434891206040384	-0.0476246702991678	0.372329180767943	0.859479532957194	2.5164932273781e-104	0.366597191243712	1.14010225802109e-12	-0.295711145704501	1.48441690613845e-08	-0.339191416185608	5.93883375253718e-11	-0.109884321998425	0.0390681114619949	-0.0385251690195023	0.47058791037969
FOLH1	black	-0.035846869380988	0.502011277176151	0.035846869380988	0.502011277176151	0.0309835202122511	0.56177834715588	0.605539940035513	1.07095939267084e-36	0.049662678189587	0.352194188879029	-0.105371694563411	0.0479013125268437	-0.113877884542245	0.0324401183356798	-0.135612653319993	0.0107510862764396	-0.042313542735527	0.428049052245921
ERMN	black	-0.291883069425422	2.31488360893876e-08	0.291883069425422	2.31488360893876e-08	-0.532043117393493	3.43677607501688e-27	0.804558448712562	1.94679508273396e-81	0.336285808622558	8.83329587133248e-11	0.293860195296318	1.84169409157654e-08	0.126755357399678	0.017186745403474	-0.0390720085705745	0.464307662142456	0.070078086881238	0.188983140982672
PLLP	black	0.0374360039956993	0.483234529645639	-0.0374360039956993	0.483234529645639	-0.246182582166729	2.85220830223315e-06	0.746058075073352	5.85352558259923e-64	0.2190554474684	3.30141531976327e-05	-0.0474098296468349	0.374492369877132	-0.0874077539271185	0.10109727953718	0.132306534931377	0.0128484012595635	0.409804411038305	9.94662828190297e-16
CDH1	black	-0.0795564725525191	0.135753098381828	0.0795564725525191	0.135753098381828	0.0533190600573621	0.317827747711965	0.591529134369802	1.07640584190019e-34	0.11938152842705	0.0248937779594249	-0.174808139175904	0.000973317761944446	-0.0960366352431242	0.0715246032403138	-0.214558717420213	4.81716099509481e-05	-0.0834707031576528	0.117479155183815
SLC26A9	black	-0.197685514816798	0.000185524379191509	0.197685514816798	0.000185524379191509	-0.109311848163504	0.0401061965898798	0.378300309210678	1.87202605918985e-13	0.168130961032849	0.0015228834586585	-0.0116384992448438	0.827507537029293	-0.121350752092048	0.0225887025893155	-0.0959627030171208	0.0717441140085079	-0.0210421296058904	0.693590553499438
OPALIN	black	0.023975208832288	0.653489281701218	-0.023975208832288	0.653489281701218	-0.156497324087163	0.00319760018096347	0.652690710713795	3.16941357888934e-44	0.0753002755841856	0.158023361128295	0.0453749371871583	0.395363030409583	-0.0256968051880539	0.630398394884888	-0.0177100185366981	0.740201241916969	0.135496875957675	0.010819070817504
ABCA8	black	-0.208925954900349	7.64791037993555e-05	0.208925954900349	7.64791037993555e-05	-0.276706727543681	1.26440313928068e-07	0.803197384511522	5.77419375134279e-81	0.442864214094906	2.17788781279712e-18	-0.0916585524453013	0.0855013047102877	-0.219621856602915	3.14621794407276e-05	0.0259151941742879	0.62749417564514	0.0350741945136023	0.511277952841197
GPR62	black	-0.0786185031910365	0.140440934155644	0.0786185031910365	0.140440934155644	-0.117207305124519	0.027671720095498	0.623245588492688	2.25462492198407e-39	-0.0655509800339575	0.219242623318296	0.10591264978259	0.0467612675006308	0.218017841180452	3.60468045472221e-05	-0.11435752311976	0.0317126865373633	0.142056647184606	0.00751527577833431
PTPRH	black	0.069893006766024	0.190156800221884	-0.069893006766024	0.190156800221884	0.00920015506011168	0.863244314339668	0.362967632577883	1.9674445907167e-12	-0.0849161801010672	0.111238908773134	0.015912240564456	0.765762438054945	0.0156493153184084	0.769522898489321	-0.0320304698482936	0.548627984800106	0.16858937422456	0.00147755174413621
CNP	black	-0.302555657897468	6.59769406350263e-09	0.302555657897468	6.59769406350263e-09	-0.533826915422497	2.14944019974509e-27	0.825761673405813	2.60438574008642e-89	0.243896736799766	3.54611622308029e-06	0.350060935640225	1.29596820889819e-11	0.1661009377612	0.00173936571752536	-0.0103170513176574	0.846835689162532	0.177327016770893	0.000818641282920171
S1PR5	black	-0.201552078546263	0.000137519985288205	0.201552078546263	0.000137519985288205	-0.312690881063633	1.90930044599165e-09	0.672165135763172	9.61592202685048e-48	0.0252339305700242	0.636572665124278	0.247456266747121	2.52396425059403e-06	0.328729861606911	2.43296592950781e-10	-0.0308856479336967	0.563015397787848	0.12834687935522	0.0158281936988068
HHIP	black	-0.14343458468549	0.00694847030414596	0.14343458468549	0.00694847030414596	-0.244327838570856	3.40398704665562e-06	0.629937161083053	1.9777058198692e-40	0.0130631371104232	0.806786313362971	0.22196349983895	2.57489340065462e-05	0.29778083959759	1.16421905691433e-08	-0.180061120717973	0.000676665088965213	-0.0760575112847055	0.153871605574611
GREM1	black	-0.103910143432006	0.0510983116837258	0.103910143432006	0.0510983116837258	-0.120097980510212	0.0240326787113799	0.682165841047127	1.17452218899929e-49	0.172827785355074	0.00111338184026671	-0.0500883787742145	0.348076678739989	-0.00775071821472194	0.884625246497905	-0.0763450972637886	0.152316652094554	-0.012343139620065	0.81724270624393
SGK1	black	-0.275452910545376	1.4482781974748e-07	0.275452910545376	1.4482781974748e-07	-0.242870772774948	3.90750292389651e-06	0.685104470845957	3.11221082470327e-50	0.528060610531163	9.70224462083516e-27	-0.209318490395564	7.40840551673717e-05	-0.25155881379643	1.69468302782457e-06	-0.0682975343218728	0.200496582612832	-0.0249356260061523	0.640565135589435
CREB5	black	-0.142879505563167	0.00717203095089389	0.142879505563167	0.00717203095089389	-0.142829637523102	0.00719242687961127	0.717107062878216	5.48096807990985e-57	0.266539838157397	3.72892154417634e-07	-0.084215909860975	0.114228706208697	-0.159014427367183	0.00273457750378452	-0.0985160607409471	0.0644746285937033	0.0277555465445043	0.603251842382328
SLAIN1	black	-0.314048019566891	1.61139154911159e-09	0.314048019566891	1.61139154911159e-09	-0.219530167239937	3.17086380784827e-05	0.749466892784949	7.65692907538312e-65	0.465139611664229	2.37142059577744e-20	-0.119483461226505	0.0247696650346352	-0.272774504257441	1.93121514500732e-07	-0.118914974248225	0.0254687198563413	-0.176479891102293	0.000867926538305417
ENOSF1	black	0.20161993050212	0.000136792404882273	-0.20161993050212	0.000136792404882273	0.0483720164972253	0.364864541664601	0.510177516661019	8.69031122690659e-25	0.106786078275436	0.0449685722472245	-0.239031214686685	5.59733757568942e-06	-0.0240594582346161	0.652351330626436	-0.078230127486261	0.142417885249476	0.137950558141472	0.00945685637723372
C21orf91	black	-0.41010419136225	9.43734526474604e-16	0.41010419136225	9.43734526474604e-16	-0.266750617136122	3.64787590542548e-07	0.679733059915449	3.4854641341163e-49	0.417468907072712	2.55174423170301e-16	0.00527417209527527	0.921343187383091	-0.1555071526234	0.00339845766552973	-0.308798411038502	3.09116244096377e-09	-0.301741886415604	7.2735203655677e-09
UGT8	black	-0.215951701566715	4.28868592824428e-05	0.215951701566715	4.28868592824428e-05	-0.0507824438002336	0.341429100921916	0.805498235181412	9.14359666896599e-82	0.332354066057203	1.50170323577534e-10	-0.268844499552219	2.9294943829883e-07	-0.271246133558475	2.27272705846103e-07	-0.129126129932635	0.0151979988383138	0.0399408306849125	0.454425782771257
CAPN3	black	-0.308369272695915	3.25840445480735e-09	0.308369272695915	3.25840445480735e-09	-0.341091549879696	4.5705683162779e-11	0.83748930721932	3.86111237688248e-94	0.23374805279553	9.08921616235835e-06	0.150167755950652	0.00469219898342186	-0.0360600897346438	0.499469798138558	-0.00418084674949439	0.937611123888783	0.202301970299467	0.000129676721881337
MCAM	black	-0.138636790791684	0.00910420388655315	0.138636790791684	0.00910420388655315	-0.14252224450325	0.00731929854332079	0.453527004636954	2.60800434192532e-19	0.262332480178204	5.75926360334935e-07	-0.0307592918657265	0.564614400026284	-0.151446368601417	0.00434733351326983	-0.123600868581701	0.0201830902863045	-0.0878517726120189	0.0993694721428602
BEST1	black	-0.117198422804832	0.0276835936705357	0.117198422804832	0.0276835936705357	-0.226971221982104	1.66534532970951e-05	0.614397723088373	5.15073038737485e-38	0.251619999011072	1.68455683287642e-06	-0.0119639139316356	0.822763307463067	-0.245293165121578	3.10519527280125e-06	0.0100466088304672	0.850803051081879	0.156773183665996	0.00314359353855464
CD9	black	-0.00132762168912747	0.980170392919273	0.00132762168912747	0.980170392919273	-0.0397965508414351	0.456058585916299	0.588435039303018	2.89110509676429e-34	0.475988444110706	2.32090824472746e-21	-0.450142535269159	5.15687152219664e-19	-0.26127854578481	6.41429809606296e-07	-0.13864294640919	0.00910109416118318	0.00197783957897118	0.97046230873532
COL4A5	black	-0.15622006837244	0.00325272717305149	0.15622006837244	0.00325272717305149	-0.152188788525763	0.00415775341793377	0.761533083172646	4.3538738708041e-68	0.37731168026994	2.18687378945316e-13	-0.153357996322429	0.0038742968632217	-0.167638929826085	0.00157295620357875	-0.134973540016175	0.0111311440554808	0.0200159592163563	0.707831952769733
THBS2	black	-0.402623675590823	3.4485343124099e-15	0.402623675590823	3.4485343124099e-15	-0.367042423243054	1.06578661374666e-12	0.702193883970167	9.97004999834784e-54	0.300441650539078	8.49462133006528e-09	0.177169044506412	0.000827631214758296	-0.0342636104941459	0.521094016950413	-0.123911356656226	0.0198692776837792	-0.146339205135448	0.00587718129597285
ARPC1A	blue	0.394690163355655	1.31590753059592e-14	-0.394690163355655	1.31590753059592e-14	0.585401819329041	7.53803216532835e-34	-0.059373280312594	0.265902697179482	-0.0678592250096904	0.203407393453012	-0.720429524920843	9.6327544243879e-58	-0.212197082324201	5.85607344039617e-05	-0.153636262696845	0.00380946432003267	0.0463882133677924	0.384884338290052
RPA3	blue	0.449837778176426	5.4813229677742e-19	-0.449837778176426	5.4813229677742e-19	0.71643056930587	7.78531154018317e-57	-0.104399953506208	0.0500076384911745	-0.182348216942711	0.000575791775911316	-0.76156233407819	4.27341646248233e-68	-0.267643362894957	3.32299320805758e-07	-0.171773304315982	0.0011953175406594	-0.0563067448648128	0.291428704002614
COL6A3	blue	-0.0173377371592832	0.745472070626209	0.0173377371592832	0.745472070626209	0.109019502859233	0.040645240473053	-0.0206866714828269	0.69851178928863	0.0866088761217161	0.104265876292859	-0.190077263520084	0.000328962373374684	-0.0826357508352131	0.121206439372079	-0.134995218856454	0.0111180602378066	-0.132879395378591	0.0124610226017515
RRAGB	blue	0.427500059607057	4.07760420552391e-17	-0.427500059607057	4.07760420552391e-17	0.69694769261536	1.25209099435812e-52	-0.105694623622953	0.0472179855040696	-0.165804465622103	0.0017732399674353	-0.718792945132249	2.27543964667776e-57	-0.297407018256058	1.21662159311228e-08	-0.211930961992625	5.98556673573832e-05	-0.123728696935926	0.0200533754940503
MGP	blue	-0.000954376242616791	0.985744550861835	0.000954376242616791	0.985744550861835	0.0450331216378875	0.398936246814493	-0.0191628779518185	0.719749399709517	0.238681495992644	5.78188244908188e-06	-0.23701777961564	6.74210795948081e-06	-0.328027082788967	2.66963927769085e-10	0.0448508308573983	0.400849737103835	-0.0320101409741537	0.548881880899572
FBXO27	blue	-0.170515574558481	0.00130028501549523	0.170515574558481	0.00130028501549523	-0.343416728692433	3.30935750432627e-11	0.0130722709718337	0.806653880339784	-0.196007111690869	0.000210903993282548	0.608678177023762	3.69480696547453e-37	0.280922964637465	7.96945467763696e-08	-0.0150902194998625	0.777537170587578	0.122566627425649	0.0212596708159179
LIPG	blue	0.0252155913698214	0.636817813261095	-0.0252155913698214	0.636817813261095	0.0325325253069835	0.542375980690624	0.0513998295291472	0.335584407775171	0.109607332889454	0.0395675120675824	-0.160631923225589	0.00247014335082399	-0.101223728604103	0.057438586508448	-0.0929022430147908	0.0813239855243122	-0.0779525942653556	0.143843597748537
SYAP1	blue	-0.0571027615818679	0.284650181632723	0.0571027615818679	0.284650181632723	-0.277667475468084	1.13894389188238e-07	-0.035093722107105	0.511042668100512	-0.172843412006989	0.00111220746642642	0.470824463011371	7.08902111856295e-21	0.604538732829366	1.50019370431683e-36	-0.110299036264654	0.0383303687980799	-0.165677458362936	0.00178793543163671
ALOX5AP	blue	0.0282524119189036	0.59677942185632	-0.0282524119189036	0.59677942185632	-0.0152902011531679	0.774667807416428	0.0115956848039773	0.828132200699638	0.399799931218862	5.57729473622469e-15	-0.395102382031141	1.22853776873453e-14	-0.310382818738956	2.54282307168451e-09	-0.000991002986547838	0.985197521175023	0.0287393790379106	0.590466655477977
HSD11B2	blue	-0.330085170792692	2.03279764698975e-10	0.330085170792692	2.03279764698975e-10	-0.183700934764659	0.000522885790844129	5.43635451215269e-05	0.99918793276357	0.0166812107249344	0.754796124689026	0.289658506998309	2.98789961122134e-08	0.159825842713858	0.00259886476091077	-0.132344365774852	0.0128224959575764	-0.0128048582351334	0.810533401269326
SLC25A43	blue	-0.119265620065364	0.0250355586876434	0.119265620065364	0.0250355586876434	-0.0146639293049013	0.783663686474061	0.0455315700989367	0.393732101996821	0.562149050557056	8.46370323316903e-31	-0.437040519378367	6.72885205732329e-18	-0.236660003384843	6.9675767462393e-06	-0.21596793736382	4.28286222276329e-05	-0.247069143628632	2.6197044492218e-06
RPPH1	blue	-0.249544157527709	2.0626112345286e-06	0.249544157527709	2.0626112345286e-06	-0.508686305985793	1.24930417042947e-24	-0.0725827353330108	0.173619839050212	0.0349506678520415	0.512767609289714	0.614855159633045	4.39210260020257e-38	0.44704287821144	9.56466963347322e-19	0.0608069506208543	0.254510754892375	-0.15102592481137	0.00445812362438764
MYC	blue	0.0333053253303217	0.532822088031647	-0.0333053253303217	0.532822088031647	0.173676101654673	0.00105125391303249	0.0698952117648162	0.190142786143925	0.284567870598877	5.31403199273076e-08	-0.457546926218221	1.14902885972638e-19	-0.224567673189423	2.05530304573662e-05	-0.194366844901833	0.000238813793153142	-0.180111277336269	0.00067428765124454
GSTT2	blue	0.17938060884774	0.00070969774240169	-0.17938060884774	0.00070969774240169	0.28798091738003	3.61676245062435e-08	-0.000355308940146015	0.994692533768748	0.0227114235097144	0.670654228483918	-0.446236704490112	1.12201544242465e-18	-0.0900983243349715	0.0909841729000551	-0.135640533245197	0.0107347717731234	0.219735997709671	3.11579031324853e-05
CEP192	blue	0.178057624503045	0.000778225175908848	-0.178057624503045	0.000778225175908848	0.506946994854778	1.90349087506475e-24	0.108516136203728	0.0415877065838975	0.0820012533809298	0.124099978513756	-0.672416886999734	8.62486040502558e-48	-0.23796793266884	6.17656985300036e-06	-0.32072548562214	6.90656041560026e-10	-0.269541467635194	2.72213043472858e-07
NTSR2	blue	0.243438205529453	3.70349956534075e-06	-0.243438205529453	3.70349956534075e-06	0.0531504745041396	0.319362475335346	0.0199152315463229	0.70923546904348	0.170127721068123	0.00133432412232787	-0.280885173958526	8.00276807588689e-08	-0.0481427844693502	0.367144194925831	0.0165328310630302	0.756908421036163	0.359953576624646	3.07903452668838e-12
CPVL	blue	0.0920772504730814	0.0840761082171106	-0.0920772504730814	0.0840761082171106	0.102648124490587	0.054000166768999	-0.0151049818210707	0.777325255017474	0.274136865399872	1.6688920120467e-07	-0.436032724146582	8.16144910955131e-18	-0.243102159168364	3.82305242191247e-06	-0.0825356535094538	0.121659395813809	0.0385151367712571	0.470703561545769
C8orf4	blue	0.124514080539683	0.0192721916650517	-0.124514080539683	0.0192721916650517	0.377697768814787	2.05819076373188e-13	0.0546754291213567	0.305655385747609	0.00735793446842956	0.890434386876049	-0.473748459598156	3.77585507692063e-21	-0.210464087073578	6.74917183634558e-05	-0.192050295376989	0.000284146585850259	-0.0126940433801347	0.812142425422898
SCUBE2	blue	-0.155827838520117	0.0033321876195856	0.155827838520117	0.0033321876195856	-0.4724871849944	4.95841634131135e-21	-0.0463250149151125	0.385532912574478	-0.0501778422574172	0.347215250212605	0.592426315430349	8.06656349590192e-35	0.594203405566054	4.54323390815591e-35	-0.0203427832584879	0.703284884324226	-0.0381292696993314	0.475163649866758
ALDH1A1	blue	0.193954280293205	0.000246357800233661	-0.193954280293205	0.000246357800233661	-0.0695775436359338	0.192169570411627	0.137715931729405	0.00958018368435191	0.255287715708748	1.17282421672192e-06	-0.205485944811724	0.00010081883969375	-0.0855022483852083	0.108784269288217	0.0524363496189869	0.325917003520729	0.047974915786076	0.368819198939776
TSPAN18	blue	-0.173116923440951	0.00109183633839701	0.173116923440951	0.00109183633839701	-0.354269076361053	7.07505918480139e-12	-0.0891995523307111	0.0942682128542159	-0.132325138787352	0.0128356562017874	0.540800002858607	3.34051188284237e-28	0.565045361558552	3.63664832750694e-31	-0.0220588765382523	0.679585414991742	-0.136544699130505	0.0102174238762323
FLJ16779	blue	-0.0846459889678192	0.112385116928372	0.0846459889678192	0.112385116928372	-0.164720182769185	0.00190233450705697	0.0744641139675504	0.162705387112396	-0.0602399656363237	0.258974935624853	0.260042309189355	7.2738638010158e-07	0.264136566388438	4.78426803576295e-07	-0.117008613468294	0.0279383718099755	-0.0987293464158401	0.0638958314089054
RRN3P2	blue	-0.154318851885849	0.00365456674984813	0.154318851885849	0.00365456674984813	-0.127839747652292	0.0162505084640995	0.277649219957924	1.14121189563525e-07	-0.0239452772976474	0.653893758369691	0.15721907815094	0.00305804675201658	0.0648043805897424	0.224548363224899	-0.0981930130765496	0.0653594886049401	0.0985649802045021	0.064341495578271
KANK4	blue	-0.137763774028793	0.00955492093524996	0.137763774028793	0.00955492093524996	-0.210217602277356	6.88616394815943e-05	0.0811203276412002	0.128205948890308	-0.15513989402461	0.00347581805156622	0.447956383435778	7.97788999887103e-19	0.381726929028828	1.08776582455381e-13	-0.108128096630279	0.0423267591970857	-0.13432446574043	0.0115292396951401
ZNF222	blue	0.410741112221783	8.43872740248009e-16	-0.410741112221783	8.43872740248009e-16	0.412505171981286	6.18307618118024e-16	-0.0987234618684994	0.0639117429004498	-0.126539936937453	0.01737824388991	-0.499731564970788	1.06448238959914e-23	-0.149221424237098	0.00496311797499188	0.399128835136746	6.24817763475253e-15	0.200552066699825	0.000148673029026526
ANKRD36B	blue	-0.320592632666272	7.02539945495216e-10	0.320592632666272	7.02539945495216e-10	-0.171390165214554	0.00122643713359176	0.212851924314806	5.54858698329662e-05	-0.0984884828669629	0.0645497807761731	0.406569275068482	1.74805206837562e-15	0.109118665735042	0.0404617167020841	-0.210800947099113	6.56609916439341e-05	0.00166671569231024	0.975107091224259
KIRREL3-AS2	blue	-0.0631386517446774	0.236713672517033	0.0631386517446774	0.236713672517033	-0.410200718803679	9.278870631513e-16	-0.115959134294926	0.0293836949279309	-0.0748307264716044	0.160639898304899	0.532868032408587	2.76721346321213e-27	0.31498576021045	1.43244358995564e-09	0.380947085169791	1.23150936041215e-13	0.102125938770164	0.0552402898728853
IRX3	blue	-0.298137673940423	1.11623916690497e-08	0.298137673940423	1.11623916690497e-08	-0.380112834517407	1.40585842211654e-13	-0.0234318803709738	0.660847170413084	0.0615011487887486	0.249117914246924	0.462916090583889	3.77988232042481e-20	0.284237738151317	5.51403559760835e-08	-0.0283805933461164	0.595114786241978	-0.160854058371673	0.0024357066234303
LCN15	blue	0.0576742876004204	0.279849342538432	-0.0576742876004204	0.279849342538432	-0.0163958668013055	0.758859817104897	-0.171196762142794	0.0012424272430347	-0.276574488838771	1.28268082330095e-07	0.31120537692066	2.29662404542242e-09	0.280539014339027	8.31422943190884e-08	0.0534035976629187	0.317059969856579	-0.059426351284005	0.265474862924213
NUDT2	blue	0.406369004562371	1.80978255477485e-15	-0.406369004562371	1.80978255477485e-15	0.471464520871893	6.17911509216404e-21	-0.00129243186587843	0.980695891215414	-0.176533862055447	0.000864706614799026	-0.51627959673543	1.93131823532191e-25	-0.0382795856942081	0.473423465073436	-0.186134649198425	0.000438894940632171	0.046308300415421	0.385704556284436
PMS2P4	blue	0.127680970098887	0.0163847419222821	-0.127680970098887	0.0163847419222821	-0.167209466246061	0.00161789054491757	-0.0288656673751245	0.588834536713575	-0.300761875710164	8.17665460305549e-09	0.383340715567341	8.40493113402983e-14	0.383627351629754	8.02742359352682e-14	0.245418623027901	3.06825431907519e-06	0.296951059902452	1.2836322666562e-08
PLA2G4A	blue	0.245867449040875	2.93950503302169e-06	-0.245867449040875	2.93950503302169e-06	0.315822531027888	1.28916383283621e-09	-0.0643665182839901	0.227702229955771	0.066580640086475	0.212073232809321	-0.427023960879222	4.45459643582995e-17	-0.153983874215933	0.00372985493019647	-0.267053043356687	3.53454211664322e-07	-0.208468064344897	7.93650012695449e-05
DGCR10	blue	-0.0693614430666542	0.193557344535134	0.0693614430666542	0.193557344535134	0.0300332527115673	0.573844150968974	-0.204368050956023	0.000110183087635772	-0.290339875917354	2.76387769648404e-08	0.307107899183674	3.80235606164013e-09	0.285992200748185	4.52855043069454e-08	-0.12700791097863	0.016964586715992	-0.175655703968435	0.000918493185274205
SCO1	blue	0.38418871323847	7.33555407375815e-14	-0.38418871323847	7.33555407375815e-14	0.497418893779119	1.83240330718952e-23	-0.111568990127241	0.036144164418667	0.0486727747078398	0.361886965979842	-0.70016343459564	2.67218684842699e-53	-0.357587130299479	4.36218893668399e-12	-0.0977306509162709	0.0666432705707168	-0.078556126515237	0.140757026125363
SGIP1	blue	0.468231326203822	1.2331472754035e-20	-0.468231326203822	1.2331472754035e-20	0.812341477389036	3.27995135263912e-84	-0.209574226802633	7.25618738190931e-05	-0.201376772831441	0.00013941663823654	-0.809221800776265	4.39411414034134e-83	-0.331235661442711	1.74399138564636e-10	-0.189897980999891	0.000333345410177017	-0.0790227732987347	0.138405470397771
SHISA2	blue	-0.133754786612325	0.0118889528197877	0.133754786612325	0.0118889528197877	0.110517257776719	0.0379469287124816	0.400472649471572	4.97579500736195e-15	0.0361732523972728	0.498123724970977	-0.181821299498459	0.000597711192086186	-0.107659519546862	0.0432339170763489	-0.125735256587571	0.0181101397872432	-0.102290975519644	0.0548458195107534
COX17	blue	0.103765232146929	0.0514247659383668	-0.103765232146929	0.0514247659383668	0.261310962868546	6.39312547030437e-07	0.0533932916265703	0.317153505288858	0.278670464442017	1.02079487711103e-07	-0.53315011210785	2.56922950943201e-27	-0.379024402486729	1.67001096767028e-13	-0.16781768236775	0.00155459301752999	-0.259939771309852	7.34992168490633e-07
GOLGA6L6	blue	-0.217949768729532	3.62547015328144e-05	0.217949768729532	3.62547015328144e-05	-0.454748260963899	2.03544409322658e-19	-0.0216203456085154	0.68561278860247	0.0228666110577855	0.66853697427199	0.561541090558359	1.00950948455609e-30	0.508541654661892	1.29395087444334e-24	-0.0808300496153634	0.129581719578988	-0.198180626049366	0.000178602238084096
PCED1B	blue	-0.0423943514653246	0.427166634695089	0.0423943514653246	0.427166634695089	-0.185828740180166	0.000448715924229951	-0.131303156086719	0.0135525212172629	-0.0410722911568222	0.441735466156751	0.248666612063365	2.24573346357242e-06	0.314566099974942	1.51000539468626e-09	0.00440978311977635	0.934202331564966	-0.120272880004654	0.0238264162265812
PCTP	blue	0.0294315443448295	0.581546878821955	-0.0294315443448295	0.581546878821955	-0.014864349445168	0.780781618936981	-0.0194269452993431	0.716052996689286	0.463478278617295	3.36067131009872e-20	-0.392879269541381	1.777493469499e-14	-0.0296137734197404	0.579209009136334	-0.293428851831262	1.9361929625269e-08	-0.185547695714971	0.000457918271282052
OSTF1	blue	0.354741341025703	6.60671993886515e-12	-0.354741341025703	6.60671993886515e-12	0.606183645547614	8.61768100902289e-37	-0.129137692796119	0.0151888157999693	-0.147270390970377	0.00556656632047278	-0.649761935110051	1.01802041609146e-43	-0.322871193617633	5.23712901102984e-10	-0.175510631936018	0.000927670294425967	-0.0462833233538234	0.385961136093645
NID2	blue	-0.0582101412974529	0.275398196592514	0.0582101412974529	0.275398196592514	0.0130959561377247	0.806310491816556	0.0721805102307344	0.17602236819998	0.138102753603454	0.00937761335329076	-0.106735459017919	0.0450708685172778	-0.095002270354203	0.0746459725084551	-0.171616499333856	0.00120796479669435	-0.232910038676428	9.80564877611419e-06
LEP	blue	-0.229964342918218	1.27741701858624e-05	0.229964342918218	1.27741701858624e-05	-0.359504219235914	3.29032607540306e-12	-0.00801301974232755	0.880749311156743	-0.0158957761232416	0.765997758765553	0.488370001079386	1.47545925246399e-22	0.454584586972146	2.10431874631045e-19	-0.12907202265215	0.0152410346764666	-0.235043126049844	8.07914494395289e-06
ABT1	blue	0.217972732693575	3.61844419557203e-05	-0.217972732693575	3.61844419557203e-05	0.360166288909163	2.98369325755292e-12	-0.0789501946768136	0.138769220780945	0.0323883468035549	0.544167783191279	-0.497832016378654	1.66347329531385e-23	-0.026272682608809	0.622752552962205	-0.298917004457693	1.01801077118954e-08	-0.163593199428042	0.00204557263959881
ATP8B4	blue	0.0812220856385769	0.127726353280503	-0.0812220856385769	0.127726353280503	-0.045203371063014	0.397154107276441	-0.080852611643324	0.129474379557723	0.186141546425263	0.000438675831060852	-0.156784914962146	0.0031413152962784	-0.0908107490306382	0.0884466554923566	0.099211213549501	0.0626039017794664	-0.0625987093556991	0.240754807015421
TMEM255A	blue	-0.105638651928475	0.0473358349483666	0.105638651928475	0.0473358349483666	0.033158440852381	0.53463143046135	0.152894433602255	0.00398452026959557	0.328220738925569	2.60227584312083e-10	-0.333337321709152	1.31600115344086e-10	-0.160313181311115	0.00252033184434791	-0.277255172335594	1.19124120707587e-07	-0.163706228044026	0.00203077468702372
HTATSF1P2	blue	-0.12132939045141	0.0226126808861518	0.12132939045141	0.0226126808861518	-0.387698528490463	4.15901989447795e-14	-0.107788352675845	0.0429828823460726	-0.0762491155794435	0.152834287435764	0.498613517725515	1.38483667276358e-23	0.562204256199402	8.32916581306307e-31	0.0384914834724939	0.470976297203728	-0.0559722958581068	0.294308697854649
ZNF559	blue	0.159325676772723	0.00268177532004334	-0.159325676772723	0.00268177532004334	0.258568504747179	8.44332157400626e-07	0.125680935661391	0.0181605018519973	-0.0138208305740083	0.795819512691658	-0.323278894258762	4.967674799357e-10	0.0977093817360562	0.0667028199475544	-0.322739010404754	5.32750019251529e-10	-0.192479618839243	0.000275181360916705
CENPK	blue	0.122491861733234	0.0213393925675811	-0.122491861733234	0.0213393925675811	0.329203045355615	2.28524432962082e-10	-0.0476157370052415	0.372418974441401	-0.0807278751031973	0.130068681636499	-0.346597046658223	2.11862984996452e-11	-0.154294022052942	0.00366009981754955	-0.140944172709875	0.008002628636611	-0.109797915175931	0.0392233243795835
GPR183	blue	-0.13807142156232	0.0093938785041211	0.13807142156232	0.0093938785041211	0.0251458052324234	0.637751036979569	0.0360245744056582	0.499892650194145	0.249334784360593	2.10495860289049e-06	-0.227056195161483	1.65293544905222e-05	-0.238388494584236	5.94094824291126e-06	-0.156836045000483	0.00313140322609425	-0.126910781063992	0.0170497282981529
ERC2-IT1	blue	-0.377272964763232	2.20020364338853e-13	0.377272964763232	2.20020364338853e-13	-0.593822134658533	5.14028638673443e-35	0.00880112008348599	0.869121299944722	0.0244021976170654	0.647730297000562	0.802582635504932	9.40900899218138e-81	0.472140559159035	5.34289102983492e-21	-0.0640687691758065	0.229864754987148	-0.14484420917639	0.00640849486599462
ZNF649	blue	0.0304563768485488	0.568456543867594	-0.0304563768485488	0.568456543867594	0.0687909865360711	0.197255931015456	0.183888142503157	0.000515930061065979	0.218852195982701	3.35885135222191e-05	-0.29240785695728	2.17892726422236e-08	-0.147095807627644	0.00562365347516503	-0.279534282061115	9.28586754355313e-08	-0.30101823631428	7.93043609040835e-09
DCAF4L1	blue	-0.220977954820812	2.80221595708377e-05	0.220977954820812	2.80221595708377e-05	-0.368340343033883	8.75135084605791e-13	-0.0855390848016662	0.108631423256922	-0.0704898070100296	0.186391366320128	0.538000418725991	7.09055191621613e-28	0.472244779497336	5.22430392761785e-21	-0.0555078551026008	0.298339480973759	-0.173324152869496	0.00107663129343374
GPR84	blue	0.064577497082538	0.226178674280698	-0.064577497082538	0.226178674280698	0.0672882063156703	0.207245315652502	-0.00650684584409006	0.90304140696241	0.151115619673793	0.00443427681965907	-0.252563505120113	1.53555017663336e-06	-0.195034037029598	0.000227068904185	-0.130083348628581	0.0144540688588744	-0.00277706433786132	0.958535593745433
IL33	blue	0.204939323647717	0.0001053001172504	-0.204939323647717	0.0001053001172504	0.220515346949059	2.91535365908855e-05	0.0249705648798874	0.640096979351157	0.300923367462294	8.0207033302201e-09	-0.517208532079537	1.53199947209111e-25	-0.327403978642284	2.89809274380393e-10	-0.0477493155505727	0.371077693806059	-0.025579039459242	0.631966854937496
SLC47A2	blue	-0.264420929656924	4.64584199832958e-07	0.264420929656924	4.64584199832958e-07	-0.213076137683011	5.44685259036505e-05	0.168024813070606	0.00153356052002714	0.13101249898881	0.013762731075561	0.176794955959294	0.000849284835400605	0.0176076058517072	0.741650021041283	-0.0577563329392375	0.279164682923434	-0.0557981889640035	0.295815454484794
PRSS35	blue	0.162058472084082	0.00225649133543724	-0.162058472084082	0.00225649133543724	0.0551726363136592	0.301271478773633	0.0345571396376918	0.517528293012592	0.364815508000522	1.49154374147714e-12	-0.356763014718064	4.92150179795825e-12	-0.248287969197848	2.32945862644583e-06	-0.0801961121832928	0.132625920740592	-0.0893200161948751	0.0938226331110295
EFEMP1	blue	0.103513656357198	0.0519956405287098	-0.103513656357198	0.0519956405287098	0.0564645363110148	0.290076508264724	0.235690851284067	7.61496525922435e-06	0.522124678080848	4.44331961328237e-26	-0.533276441121037	2.485161114453e-27	-0.486029670405112	2.50538023061583e-22	-0.0140963357186842	0.791841683448954	0.0725041242287382	0.174087462260003
EGFEM1P	blue	-0.186822615465369	0.000417533643902305	0.186822615465369	0.000417533643902305	-0.220839379548444	2.83566299081696e-05	-0.0409454916018136	0.443147502512625	-0.108191376012811	0.0422054889592897	0.446002384552281	1.17520932346151e-18	0.337770308443557	7.21532380983752e-11	-0.189083090029217	0.000353961930351846	-0.294998198626104	1.61328569768465e-08
CCDC24	blue	0.0494586499866264	0.354178452444025	-0.0494586499866264	0.354178452444025	0.0187272504449051	0.725861542172771	-0.093254552462471	0.0801711035820562	-0.407776421126858	1.41739783553991e-15	0.329883101117276	2.08811383766706e-10	0.470004082109595	8.45028170920337e-21	-0.0617712940162997	0.24704096070518	0.227485875380738	1.59151526124456e-05
FOLR1	blue	-0.0684929652261749	0.199208530757996	0.0684929652261749	0.199208530757996	-0.0845923836810318	0.112613620399298	0.11082963834587	0.0374036970889151	0.0152819646746236	0.774785925308331	0.12769258251866	0.0163748917974369	-0.127284395790384	0.0167242580387506	0.0515651547643252	0.334030252993154	0.0318023765769494	0.551480045940571
RAX2	blue	-0.40070227101814	4.78541780471832e-15	0.40070227101814	4.78541780471832e-15	-0.632745023159991	6.99726131540058e-41	0.0271953852565096	0.610586242369398	0.102012372308711	0.0555131014759402	0.761087201373707	5.78378542169532e-68	0.414755770480645	4.14684876941603e-16	0.0176771559514904	0.740666032166044	-0.147920382752214	0.0053585748016939
E2F5	blue	0.223513025010149	2.25245698668289e-05	-0.223513025010149	2.25245698668289e-05	0.371388524518979	5.48953414978136e-13	-0.0870976199172079	0.102318174812775	0.212069275862114	5.91793039938268e-05	-0.674044548793112	4.25800628936584e-48	-0.372870336786293	4.36819439119933e-13	-0.10237421066242	0.0546477600787797	-0.0353117623089641	0.508419368211523
DCLRE1A	blue	0.0943323028611831	0.0767261997033415	-0.0943323028611831	0.0767261997033415	0.358863993807682	3.61600118528895e-12	-0.100381176166193	0.0595564524692352	-0.0465228167711389	0.383505186216783	-0.320450562520337	7.15468084896729e-10	0.11896710219729	0.0254039191716875	-0.504654292889057	3.30388288953873e-24	-0.473090890800804	4.35278148559926e-21
RBM34	blue	0.108863671324587	0.0409350620167348	-0.108863671324587	0.0409350620167348	0.254581906690787	1.25800535134072e-06	-0.0822114873650093	0.123135348866622	0.0217100579773033	0.684378102740845	-0.271705976063777	2.16429476608612e-07	-0.260226001852981	7.13949294252873e-07	-0.183209284637092	0.000541569649978269	-0.311369299347982	2.2504018934477e-09
PLGRKT	blue	0.260875368741156	6.68331314219481e-07	-0.260875368741156	6.68331314219481e-07	0.249366466326443	2.09849771327628e-06	0.147733095589068	0.00541777645218278	0.249816397518568	2.00876587861689e-06	-0.577487207018141	8.76822263125472e-33	-0.319637833929413	7.93987490106408e-10	-0.126723696200729	0.0172147746397657	0.0764303983607345	0.15185773399668
ODF3L2	blue	-0.186854647472285	0.000416563007774249	0.186854647472285	0.000416563007774249	-0.451073629217987	4.27820364701822e-19	-0.0352744176225224	0.508868172571314	-0.0564380811414082	0.29030292227664	0.57651915361252	1.17834340658641e-32	0.36290641626759	1.98551637040438e-12	0.20419978291559	0.000111661426533719	-0.0360864150458524	0.499156486221964
TRPC5	blue	-0.166927026722525	0.00164807992098768	0.166927026722525	0.00164807992098768	-0.180972875868507	0.000634636147823959	-0.113948811119702	0.0323316607196711	-0.142941435036973	0.00714677388905531	0.367167778040112	1.04573141560314e-12	0.360499900188644	2.83994022886024e-12	-0.162560566766978	0.00218539920034897	-0.128111373250237	0.0160231015009699
CDC14C	blue	-0.166364698896935	0.00170972807026523	0.166364698896935	0.00170972807026523	-0.384153925784498	7.37667757908034e-14	-0.145643922733278	0.00611915654112796	-0.106829783789368	0.0448804048315601	0.542898994282319	1.8911667059429e-28	0.499410565503283	1.14811764263715e-23	0.039169655190058	0.463191135177581	-0.0422129114975285	0.429149403806234
SLC13A4	blue	-0.220825551360086	2.83902127059932e-05	0.220825551360086	2.83902127059932e-05	-0.142754299910978	0.00722333813061584	0.0441861914784973	0.40787275129914	0.097166497648423	0.0682376134231772	0.140986128325964	0.0079837493191634	-0.137693293507517	0.00959215827436496	0.0388352937436942	0.467020526092604	-0.0332138978775248	0.533947940946234
MRPL13	blue	0.265163986882744	4.30204670782933e-07	-0.265163986882744	4.30204670782933e-07	0.27815420432392	1.08005103998769e-07	-0.131357448748207	0.0135135701349813	0.184343830065205	0.000499356256071407	-0.53725458592694	8.65457895225333e-28	-0.131345243939597	0.013522317615843	-0.162365376791222	0.00221278986940846	-0.190426435183774	0.000320579677919316
FAP	blue	0.0760826466370806	0.153735223504938	-0.0760826466370806	0.153735223504938	0.445059761754886	1.4154116267178e-18	0.16041210766739	0.00250465657369358	-0.0194144968769318	0.716227101208583	-0.512879120708627	4.48199875310481e-25	-0.242937172901325	3.88308804099591e-06	-0.293121133686658	2.00645516408054e-08	-0.157994507200756	0.00291429756305974
ZIM3	blue	-0.096872592591502	0.0690805044760359	0.096872592591502	0.0690805044760359	-0.294806344286616	1.64977158216443e-08	-0.0713787557778969	0.180884810603607	-0.0790969419716134	0.138034507136996	0.430855810016926	2.17768767064021e-17	0.409966285580295	9.66836839067419e-16	-0.0451484304808974	0.397728691936875	-0.135583654734537	0.0107680786707549
OSR1	blue	-0.10954070306388	0.0396884448266731	0.10954070306388	0.0396884448266731	0.0229850058732339	0.666923452928402	-0.0369940647026495	0.488417936139074	-0.164347407867487	0.00194866536937506	0.20128954282328	0.000140369504787441	0.323814633575419	4.63400529894275e-10	-0.254177473040137	1.30945277474302e-06	-0.328247287644075	2.59317067106926e-10
SYT14	blue	-0.100900945077346	0.0582424574330364	0.100900945077346	0.0582424574330364	-0.113606006155172	0.032858741518343	-0.124339204001594	0.0194438031479301	-0.180059834123536	0.000676726175846909	0.34887034056648	1.53553513213335e-11	0.454097093255607	2.32333030609136e-19	-0.207160357215154	8.81816516206376e-05	-0.181314945834303	0.000619501512500957
DNAAF2	blue	0.243477778907194	3.68965802072362e-06	-0.243477778907194	3.68965802072362e-06	0.564550190605995	4.20414605753387e-31	-0.0422132898247585	0.429145263926209	0.0747071164109663	0.161334099163074	-0.730521090294114	4.18234985086802e-60	-0.409363577949218	1.07448525990793e-15	-0.268147970355687	3.1518573233096e-07	-0.179616763200561	0.000698069190937396
MSTN	blue	0.0470329750416709	0.378305490908666	-0.0470329750416709	0.378305490908666	0.426806643062858	4.63785966013775e-17	-0.0966953778243575	0.0695928418227725	0.0439186969905417	0.41071975192735	-0.484701154551101	3.37770268370892e-22	-0.329156932238328	2.29924762189316e-10	-0.23707802734279	6.70483048295765e-06	-0.176248299680753	0.000881869410195259
PDE6C	blue	-0.0468836663358512	0.379822799591858	0.0468836663358512	0.379822799591858	-0.315075873746024	1.41630031910931e-09	-0.122623075205168	0.021199652482155	-0.0860956944458736	0.106342405040253	0.442660331653748	2.26645022419666e-18	0.452066960508605	3.50299444494988e-19	-0.0158732286515031	0.766320057060807	-0.0549511229736976	0.303219399519205
SF3A2	blue	-0.0557849197068157	0.29593049985177	0.0557849197068157	0.29593049985177	-0.408490845332505	1.25148142507398e-15	0.0448468194783015	0.400891905829513	-0.203487337209518	0.000118129581112967	0.586320845348169	5.644407756541e-34	0.295448654457089	1.5306609958068e-08	0.410459059106131	8.867468999796e-16	0.525013458576199	2.12681844171188e-26
KLHL23	blue	0.0167448279878594	0.753891042917124	-0.0167448279878594	0.753891042917124	0.336827858879429	8.20527916792479e-11	-0.0583616974352015	0.274148049417508	-0.0133803328462994	0.802190507380555	-0.371902790339129	5.07170243904751e-13	-0.177704143324395	0.000797543168223414	-0.238468041504218	5.89735589296128e-06	-0.043081287376823	0.419708142063207
HTRA4	blue	-0.301237524251708	7.72553294837281e-09	0.301237524251708	7.72553294837281e-09	-0.375918543157038	2.72001075981789e-13	-0.0359040892727025	0.501328576717222	-0.00448664935787059	0.933058083066905	0.5306669007747	4.92697153755604e-27	0.307252499108184	3.73579255214197e-09	-0.0472925712843311	0.375676279108588	-0.236795581884137	6.88130364246713e-06
NEU1	blue	0.420774744938917	1.40377339120684e-16	-0.420774744938917	1.40377339120684e-16	0.527163640879887	1.22339481731221e-26	-0.0907321610257951	0.0887237524517556	-0.241242304893177	4.55423077033261e-06	-0.565094699054571	3.58443483948989e-31	-0.177044396429445	0.000834788994259535	0.159144096369082	0.00271246581297165	0.405317582788018	2.17064455086485e-15
SYDE2	blue	-0.210512719574065	6.7224477895168e-05	0.210512719574065	6.7224477895168e-05	-0.38110009459292	1.20191329331249e-13	-0.075805574840218	0.15524365202195	-0.0941841710223663	0.077192439107017	0.56093178877801	1.2041239550518e-30	0.550548520033025	2.29832828757857e-29	-0.0643973929360157	0.227478818984548	-0.090092972696924	0.0910034526657859
RPH3A	blue	0.323532375930611	4.8069897821131e-10	-0.323532375930611	4.8069897821131e-10	0.0182369580914978	0.73276150263174	-0.187679625791534	0.000392275816852492	-0.390851693750959	2.48352194092327e-14	0.272662642680267	1.95443469788743e-07	0.299209095891298	9.83394890517952e-09	0.19375581041302	0.00025006571008338	0.276843831188983	1.24571804197325e-07
NUBPL	blue	-0.204377288925253	0.000110102461130731	0.204377288925253	0.000110102461130731	-0.308110135895326	3.36360694465142e-09	-0.0180522136995541	0.735367062569781	-0.00828761815372266	0.876694715983023	0.396077843614805	1.04380078302107e-14	0.566643109605168	2.27390871685318e-31	-0.174983321631564	0.000961744632463942	-0.224627990353619	2.04453709478449e-05
ACCS	blue	-0.127009678159196	0.0169630410984893	0.127009678159196	0.0169630410984893	-0.244722504725237	3.27865301070434e-06	0.0951495654242852	0.0741948337672669	-0.0850514319629444	0.110668602588073	0.356233102643179	5.31749327690542e-12	0.477053832413912	1.83901402714349e-21	-0.115338517659619	0.0302681746045855	0.0221604446984958	0.678192301339663
SLC25A41	blue	-0.123388999541447	0.0203996917342761	0.123388999541447	0.0203996917342761	-0.137352936975495	0.00977379990629887	-0.0649866050499637	0.223245025847132	-0.179865690026681	0.000686002767771785	0.346955603753677	2.01409767213757e-11	0.311759318827045	2.1440238376984e-09	-0.0350695413695463	0.511334026112777	0.0698210457795611	0.19061457090483
AQP9	blue	0.0231143540702879	0.665162407451689	-0.0231143540702879	0.665162407451689	0.286035193466138	4.50667684980356e-08	-0.054013962978186	0.311552551267494	0.106118027963107	0.046334435652308	-0.419184167315631	1.87296381682428e-16	-0.250065684665077	1.96064163962593e-06	-0.276313403609688	1.31951747929971e-07	-0.279422575645232	9.40042335170474e-08
LOC100134368	blue	-0.213614820755882	5.20957645058967e-05	0.213614820755882	5.20957645058967e-05	-0.343431694935182	3.30245821716653e-11	-0.123718584906526	0.0200636102983796	-0.0911766043035486	0.0871658010744563	0.53162378653409	3.83610698106347e-27	0.346439799116004	2.1661242061992e-11	0.00190925192135952	0.971486176733276	-0.137133092858343	0.00989274277221744
ZCCHC9	blue	0.222440647765487	2.47121872504177e-05	-0.222440647765487	2.47121872504177e-05	0.362150406993821	2.22251307123737e-12	0.00507014883070237	0.924376634106592	0.279240114649508	9.59047401007553e-08	-0.707899769991117	5.96739854836129e-55	-0.334916641036565	1.06352665791644e-10	-0.138906174611493	0.00896899558064025	-0.129726582727884	0.0147275161809801
RFPL1	blue	-0.213602280794373	5.21498733940097e-05	0.213602280794373	5.21498733940097e-05	-0.219428722614377	3.19834465731186e-05	-0.0605341546082389	0.256651928171942	-0.129595208775061	0.0148293470525716	0.399664889680226	5.7063573678518e-15	0.371066542317302	5.76807454516396e-13	-0.117698064539451	0.0270224505207377	-0.167312757715771	0.00160697709645779
SFRP2	blue	-0.110118943639603	0.0386492774840785	0.110118943639603	0.0386492774840785	0.168825536310953	0.00145468441415775	0.126335067437849	0.0175620888435526	0.226709246452798	1.70416433002036e-05	-0.356150324336403	5.38209632007049e-12	-0.248956508815752	2.18358459850243e-06	-0.198423604867705	0.00017529431473908	-0.105809793570122	0.0469762658798135
PLCD4	blue	-0.110280633253483	0.0383628544113592	0.110280633253483	0.0383628544113592	-0.272281443423674	2.03559670767224e-07	-0.0754937627846082	0.156954563983395	-0.0758002995103707	0.155272480017293	0.41244937046945	6.2443822437758e-16	0.472461907087075	4.98550846882651e-21	-0.0107441614618068	0.84057793356789	-0.0425874990749119	0.425061776821528
CD69	blue	-0.101623612829365	0.0564554632229514	0.101623612829365	0.0564554632229514	0.157579914628756	0.00299037235192504	0.0412729961460407	0.439505672535986	0.142005621338687	0.00753703570906365	-0.313842219684699	1.65347264878875e-09	-0.218109293670396	3.57692774442004e-05	-0.189321201945566	0.000347818176773447	-0.128333933971624	0.0158388532848156
CHST9	blue	0.118029128519127	0.0265918898574906	-0.118029128519127	0.0265918898574906	0.176355992482499	0.000875360286979767	0.0563074819502931	0.291422377747066	0.0825598275044647	0.121549884082667	-0.32798459363023	2.68464441420954e-10	-0.21581890458169	4.33660118345196e-05	-0.0921110969318304	0.0839617405088505	-0.0530589099464607	0.320198058320218
CHAD	blue	-0.0615801234621808	0.248509481109704	0.0615801234621808	0.248509481109704	-0.180263588746986	0.000667115357344025	-0.224105192235844	2.13965494987889e-05	-0.0776759769843518	0.145275422931009	0.35569202486196	5.75386957256221e-12	0.278504664950061	1.03947515446005e-07	0.121441162154539	0.0224874613901715	-0.160950843712652	0.00242083967285325
TRIM59	blue	-0.254117671794113	1.31722893961021e-06	0.254117671794113	1.31722893961021e-06	-0.364038815563164	1.6760238309279e-12	0.335339367137953	1.00437961570224e-10	-0.0442399711604906	0.40730177974176	0.452979498884389	2.91359157728469e-19	0.418022472035973	2.30980830907877e-16	-0.0647231443866037	0.225131136436759	-0.00277277603875126	0.958599565138405
ZNF713	blue	-0.36942191828837	7.42083778022247e-13	0.36942191828837	7.42083778022247e-13	-0.406899094665212	1.65086133538492e-15	0.0183155230843226	0.731654380503369	-0.0586291157062144	0.271951614169414	0.58459085418743	9.72283955052747e-34	0.378353449406397	1.85642131235262e-13	-0.101092597710392	0.0577640444145717	-0.126483627182087	0.0174286066855453
NUPL2	blue	0.26015034905571	7.19454187585435e-07	-0.26015034905571	7.19454187585435e-07	0.619170614182444	9.64401618287553e-39	-0.0257981311521283	0.629050213197211	-0.00779222420845044	0.884011741782873	-0.746973632276538	3.4005693919588e-64	-0.206931235333305	8.98182584777764e-05	-0.349265074307991	1.45167987429981e-11	-0.18163718773769	0.000605550686736543
CHAC2	blue	0.255511373059039	1.14700494794388e-06	-0.255511373059039	1.14700494794388e-06	0.447177335036442	9.31298937809315e-19	-0.143821095106673	0.00679650363599166	-0.00715542284361165	0.893431776041603	-0.515309028301061	2.45826191253947e-25	-0.23441394202823	8.55573530182126e-06	-0.252016442713631	1.62033469430905e-06	-0.219910648281512	3.06977053587087e-05
C2orf40	blue	0.196080070038493	0.000209736419815318	-0.196080070038493	0.000209736419815318	0.520904871538846	6.05205789651725e-26	-0.0495910776211473	0.352889736244247	-0.0944046917105742	0.076499191424077	-0.567129778188499	1.96986544756406e-31	-0.269658175549679	2.68881659035468e-07	-0.233626793658409	9.18970919566876e-06	-0.0750207065393621	0.159577345046661
CEL	blue	-0.184783149894639	0.000483846972990033	0.184783149894639	0.000483846972990033	-0.305910346852386	4.39961353696608e-09	-0.00185862680420276	0.972241932278073	0.00752961592796802	0.887894536139377	0.334085023873484	1.18994165282991e-10	0.170413793118478	0.00130913955461308	0.158425438637022	0.00283709267190964	0.389366628089815	3.16832147102788e-14
XXYLT1	blue	-0.064467432151391	0.226972587572415	0.064467432151391	0.226972587572415	-0.0148361986710271	0.781186250735019	-0.0793114248925435	0.136966039256778	-0.297053647124127	1.26825094044217e-08	0.318290061805772	9.42998417385741e-10	0.561899146232607	9.10009018254483e-31	-0.255852241419821	1.10869941644778e-06	-0.238427693234823	5.91942883311352e-06
GPX7	blue	0.108829446512689	0.0409989476457989	-0.108829446512689	0.0409989476457989	0.159485187635977	0.00265507606298424	0.147581600968292	0.00546609349123823	0.317137997981658	1.09161003831434e-09	-0.529099300383279	7.41127248563048e-27	-0.310336725084488	2.55735150059573e-09	-0.120871286635423	0.0231322263674403	0.0800357755621361	0.133404535184999
DOLK	blue	0.353483192891434	7.92715274273113e-12	-0.353483192891434	7.92715274273113e-12	0.362309725752467	2.17037661990393e-12	-0.0782461192013249	0.142336064766105	-0.187087335053758	0.000409574826048298	-0.386180867705228	5.32004518049121e-14	-0.0229358764038375	0.667592818955073	-0.0381250937063129	0.475212044534007	0.284215361887211	5.52785147618977e-08
LOC153577	blue	-0.0354303444335904	0.506995632438528	0.0354303444335904	0.506995632438528	0.0136393630964475	0.798442492930987	-0.0726327499869673	0.173322810489791	-0.0290757347735855	0.586124282087176	-0.0277044156313048	0.603919679986503	0.0809017444277608	0.129240865673068	0.00374431574197804	0.944114040947893	-0.0241796817279351	0.650728874766361
ANKRD33	blue	-0.164863014921459	0.00188485096041593	0.164863014921459	0.00188485096041593	-0.438948867546339	4.66060003165145e-18	-0.0710937264112734	0.182637155527083	-0.0632068187871314	0.236206899194309	0.558464284328707	2.4496885672837e-30	0.440146891256542	3.6965497575544e-18	0.124041690111821	0.0197388179163829	0.014655233012438	0.783788807519235
APOF	blue	-0.154280242361578	0.00366317374872724	0.154280242361578	0.00366317374872724	-0.209789574055997	7.13029888650491e-05	-0.00553356830850602	0.917488098186751	-0.155561529727219	0.00338713713386023	0.426406633852055	4.99474415010308e-17	0.280679697174315	8.18626380429163e-08	-0.0105763919760797	0.843034815888962	-0.150559209514044	0.00458408487965316
LINC01018	blue	0.0683092372235651	0.200419280804533	-0.0683092372235651	0.200419280804533	0.441562768953219	2.80759984499839e-18	-0.0719377667007065	0.177484192401792	0.0165941236811869	0.756035654194393	-0.479322770384243	1.11725066316502e-21	-0.467123003729057	1.56010207731609e-20	-0.228275051634628	1.48430827923204e-05	-0.18593850423557	0.000445168774188328
CX3CR1	blue	0.221414308444223	2.69931879066025e-05	-0.221414308444223	2.69931879066025e-05	0.230963328424429	1.16828608442893e-05	0.0384166500932124	0.471839739199288	0.228343362726622	1.47535813361975e-05	-0.549190750006319	3.35427702189233e-29	-0.435158472145611	9.64405928356091e-18	0.0603907711533972	0.257782322670724	0.159247297771822	0.00269498387212147
MICB	blue	-0.259136963937436	7.97234654511688e-07	0.259136963937436	7.97234654511688e-07	-0.408320754010226	1.28916527816244e-15	-0.111282015213517	0.0366287029471128	0.0525296410305397	0.325055826348746	0.528768049462975	8.07686460950636e-27	0.343083315432235	3.46675084448602e-11	0.0205831139878265	0.699947906871534	-0.245616571164437	3.01082101459001e-06
GPR160	blue	0.143215473751316	0.00703596274712816	-0.143215473751316	0.00703596274712816	0.323533772944695	4.8061183501918e-10	-0.132369284544094	0.0128054575643516	0.0555135090870487	0.298290191561321	-0.466958227633567	1.6154976890401e-20	-0.230942590353087	1.17045862997353e-05	-0.143341247778985	0.00698562067918586	-0.0604347189468912	0.257435485891092
ARPC3	blue	0.287126503891387	3.98438780526618e-08	-0.287126503891387	3.98438780526618e-08	0.481102045742718	7.53866092812585e-22	-0.0445274825918082	0.404257369375812	0.163133326672013	0.00210680145191372	-0.841641890198597	6.07755639493624e-96	-0.455633495335849	1.69964572541503e-19	0.00852340801362162	0.873215715264003	0.170923766704626	0.00126532425140482
SNRNP40	blue	0.231088381048096	1.15526643628992e-05	-0.231088381048096	1.15526643628992e-05	0.419403292570251	1.80018096066503e-16	0.219384925474339	3.21027858947173e-05	0.0402817675366431	0.450580493771827	-0.608080823816835	4.52859333676238e-37	-0.362821167668419	2.01095310735117e-12	-0.166313631210633	0.00171542995835961	0.0267217293161991	0.616818549509794
ERVMER34-1	blue	0.134422709593905	0.0114681873083388	-0.134422709593905	0.0114681873083388	0.16689869010222	0.00165113707907925	-0.0146600967292837	0.783718828352205	0.00968290984900875	0.856144392883336	-0.207152078418105	8.82402949393618e-05	-0.135222164941617	0.0109819060124822	-0.143754691641889	0.00682239841661077	-0.0884756048844177	0.0969816855460683
AMER1	blue	-0.135987848570463	0.010533362726976	0.135987848570463	0.010533362726976	-0.323048355888016	5.1183394543845e-10	0.0168642084213624	0.752193528584782	-0.208229854504969	8.09065750901062e-05	0.604624172881999	1.4577276847863e-36	0.448175911693161	7.63695579929583e-19	0.0680087003935761	0.202411305219892	0.00740153446643154	0.889789262600145
VMP1	blue	0.303933553932684	5.58961047167956e-09	-0.303933553932684	5.58961047167956e-09	0.210649519694478	6.64780843253613e-05	-0.084415730163238	0.113369223909576	0.00414736399829988	0.938109768725828	-0.327322787900934	2.92922544308551e-10	-0.325007020186761	3.96766858708734e-10	0.432733455936706	1.52843696510115e-17	0.0497219280521668	0.351619273500559
PALM3	blue	-0.19547798853094	0.00021955534757521	0.19547798853094	0.00021955534757521	-0.0599455320020064	0.261314357899455	0.0742631828699456	0.163845859048335	-0.144947771631843	0.00637034740739441	0.15847961308949	0.00282751959978994	0.04467840951338	0.402664670745005	-0.0368764772958254	0.489802102643623	0.324805300412929	4.07344549982394e-10
NEU4	blue	-0.221250409382841	2.73754130000956e-05	0.221250409382841	2.73754130000956e-05	-0.489471256217883	1.14844921459095e-22	-0.0162829459155948	0.760469807063748	-0.0170773166348869	0.749166234148317	0.615445389906787	3.57454571367659e-38	0.502321958940818	5.76487348064127e-24	0.00464104563104697	0.930760123143836	-0.0907839220840771	0.0885411676326513
PDZK1	blue	0.00882855310849155	0.868717032089149	-0.00882855310849155	0.868717032089149	0.181110025847968	0.000628527381229469	0.0200688881372814	0.707094848869737	0.0996935460120911	0.0613323427136906	-0.312788427834436	1.88621541193517e-09	-0.126579490279134	0.0173429438585516	-0.241680875043127	4.37066334903003e-06	-0.127752313903929	0.0163243070266453
METTL2B	blue	-0.20946271167481	7.32219707827664e-05	0.20946271167481	7.32219707827664e-05	-0.324452493934575	4.26507393702094e-10	-0.0794838030717568	0.136111934257241	-0.161152324765542	0.00239015562301313	0.568799019966257	1.20182089310561e-31	0.554045450553803	8.61150885046518e-30	-0.0961413594174524	0.0712146068875199	-0.135845116861971	0.0106157245261366
RCVRN	blue	-0.125276152617397	0.0185396449550064	0.125276152617397	0.0185396449550064	-0.0850569276403226	0.110645478084033	-0.12528248582355	0.0185336602033647	-0.115186026501961	0.0304889529091774	0.235170472989358	7.98580833970431e-06	0.185216484571871	0.000468988240068385	-0.0295257849007044	0.580337290843784	-0.0486716095765602	0.36189847171291
FMO6P	blue	-0.144913648389645	0.00638289424311729	0.144913648389645	0.00638289424311729	-0.398889032468991	6.50658816439895e-15	-0.0288426655226204	0.58913165238187	-0.104098034690495	0.0506776070171963	0.541771802754057	2.56822487395146e-28	0.424931208194614	6.55990087927674e-17	0.0583974758903518	0.273853486417532	0.0126572150171318	0.812677346025874
PATE2	blue	-0.206661852263064	9.17789845985187e-05	0.206661852263064	9.17789845985187e-05	-0.372033979219677	4.97019280739877e-13	-0.0341421340122257	0.522573361062458	-0.0536277306217939	0.315030242394348	0.56604693211333	2.71016473496481e-31	0.455675522599059	1.68513748732402e-19	-0.123687578263299	0.0200950217132361	-0.12969651451416	0.014750768411508
TLR1	blue	-0.00202833512294358	0.969708548438686	0.00202833512294358	0.969708548438686	0.121742953439225	0.0221523538459693	-0.0146266359228655	0.784200297696091	0.248060913451982	2.38108755242613e-06	-0.346864636659745	2.04013163959261e-11	-0.254671914389126	1.24682192452884e-06	-0.183755522904707	0.000520848625368519	-0.226409207256756	1.74967810043196e-05
ZNF670	blue	0.0513154396963371	0.336379506276766	-0.0513154396963371	0.336379506276766	0.345456707625435	2.48746130075025e-11	-0.0258788493456211	0.627977106138264	0.0768815787186898	0.149447814161488	-0.436187513452347	7.92337788679448e-18	-0.213351593573048	5.32427583637389e-05	-0.242493373767139	4.04907678161001e-06	-0.215581121114426	4.42366299673367e-05
HHATL	blue	-0.221348359158882	2.71463751121085e-05	0.221348359158882	2.71463751121085e-05	-0.404339440013201	2.56919972916263e-15	0.277379594714124	1.17522026866289e-07	0.00182474248467707	0.97274778723341	0.487809118750362	1.67570338654195e-22	0.553030400488929	1.14643130592843e-29	-0.0627023684771786	0.239975253402444	-0.0565480991456686	0.289362121317165
SYNDIG1L	blue	-0.215191467714331	4.56990864207672e-05	0.215191467714331	4.56990864207672e-05	-0.350600646585767	1.19977186723673e-11	-0.0347118329400052	0.515654186948219	-0.0800306304324654	0.133429578772466	0.519969949899224	7.66286300602378e-26	0.2781499825973	1.08054900835686e-07	0.0379586011269843	0.477143682975465	0.0748430037263739	0.160571071463643
HLA-DRA	blue	-0.0156068859790154	0.77013024830076	0.0156068859790154	0.77013024830076	-0.0151474105640448	0.776716275256581	0.110019793669638	0.0388258088760406	0.4104286657254	8.91492521559071e-16	-0.439104823210626	4.52233381982114e-18	-0.301610088898503	7.38910304771076e-09	0.00076227655945173	0.988613711584567	0.0993617825568447	0.0622046511223741
LINC00853	blue	-0.0769679516171081	0.148989797008596	0.0769679516171081	0.148989797008596	-0.257057066211739	9.82890986295634e-07	-0.0301498761347168	0.572356791308586	-0.116769658108425	0.0282619775944593	0.41787883340767	2.37033098411594e-16	0.397115605176146	8.77142661502468e-15	-0.0674924635768154	0.205866499050723	-0.0873663176949689	0.101259728339109
UAP1L1	blue	-0.0430627434673423	0.419908478493898	0.0430627434673423	0.419908478493898	0.0335534905879221	0.529772180248494	0.163015500291771	0.00212275624447375	-0.292056565684654	2.26905324955646e-08	0.261978014903958	5.97205293630947e-07	0.236019374074134	7.38935206612723e-06	-0.0585163741467601	0.272876147972579	0.113711298133544	0.032696075560173
LAP3	blue	0.217779201342538	3.67806136069537e-05	-0.217779201342538	3.67806136069537e-05	0.0980760382056489	0.065682343390981	0.147609289247181	0.00545723389208727	0.410989455657315	8.07810899618008e-16	-0.567325727378822	1.8591251113114e-31	-0.263395526115341	5.16386240631473e-07	-0.0725939981112249	0.173552918300736	0.0295908674673276	0.579502634705465
WDR63	blue	-0.0197521904117416	0.71150932896157	0.0197521904117416	0.71150932896157	-0.0612936539808433	0.250721424996308	-0.108906315530708	0.0408555779001568	-0.136567952055008	0.0102044155883305	0.19973427799178	0.000158418261275049	0.16192316320701	0.00227600746560028	-0.0708286563365239	0.184278008687916	-0.0639982105495487	0.230379340813811
SMCR5	blue	-0.307973051668066	3.4205834513301e-09	0.307973051668066	3.4205834513301e-09	-0.480001807139937	9.617523102529e-22	0.0509979007467235	0.339382076413388	-0.0132871152790988	0.803540424916846	0.657541977407724	4.45726168243086e-45	0.434126957329414	1.17360933703655e-17	0.00204552329093082	0.96945198223679	-0.198272233989276	0.000177348279474671
PRKAG1	blue	0.370216675552453	6.57132374105303e-13	-0.370216675552453	6.57132374105303e-13	0.305779111273418	4.47034213562004e-09	-0.0314037328543909	0.556482013319879	0.0344528396149295	0.51879386379825	-0.535237562566688	1.48005566965548e-27	-0.285099056888422	5.00683577178355e-08	0.0877289585960302	0.099845013667799	0.299434779903406	9.57431874679635e-09
TCAP	blue	-0.402172658838793	3.72491418577896e-15	0.402172658838793	3.72491418577896e-15	-0.576384840860027	1.22757368149591e-32	-0.0264558122329364	0.620329579267435	0.138183337078324	0.00933589555251516	0.639259701934274	6.02396514165177e-42	0.418022509325138	2.30979279580709e-16	0.00894748409131596	0.866964797503003	-0.0999376422858728	0.060696999432514
APOO	blue	0.480331704883583	8.94106639542086e-22	-0.480331704883583	8.94106639542086e-22	0.750237577570223	4.8123575695226e-65	-0.25610053093335	1.08157239059192e-06	-0.207919464065914	8.29575745694966e-05	-0.789602745082153	1.91933438540207e-76	-0.343860443186461	3.11065499288379e-11	-0.061146402364747	0.251863722230058	0.0927623998314163	0.0817853006691167
LAMP3	blue	-0.0708652997537458	0.18405053127049	0.0708652997537458	0.18405053127049	-0.132955338360924	0.0124104495525159	-0.1122172703206	0.0350695802857685	-0.346054938952553	2.28678683494055e-11	0.467862129887887	1.33376624129444e-20	0.440225208268755	3.64085445227326e-18	0.0297378019915612	0.57762032754259	0.118152433784328	0.0264330417988723
LRRN1	blue	-0.145379380477078	0.00621354508401991	0.145379380477078	0.00621354508401991	0.128267761900461	0.0158934394452048	-0.0768515886990232	0.149607094838437	0.407880935527139	1.39184295912823e-15	-0.465760093377629	2.08086720245056e-20	-0.212667480488364	5.63361732363269e-05	-0.234797163251719	8.26236629238881e-06	-0.220018719221955	3.04161715549524e-05
SKA1	blue	-0.0995774224439074	0.0616365129312183	0.0995774224439074	0.0616365129312183	-0.285840183743129	4.60671754777996e-08	-0.162364903599037	0.00221285665060171	-0.10282367860246	0.0535884810411419	0.422069445826328	1.10884191081786e-16	0.38151994113232	1.12423292023145e-13	-0.00676492674483478	0.899215780990413	-0.0649027964513448	0.223843785365916
CCDC106	blue	-0.0383777677449923	0.472288713978459	0.0383777677449923	0.472288713978459	-0.106640469195422	0.0452633604302031	-0.23825355196576	6.01560099731659e-06	-0.339613705990527	5.60392308842418e-11	0.504854719862429	3.14892282061373e-24	0.455842728742679	1.62861325245606e-19	-0.122382567477376	0.0214563981300565	-0.31995030663467	7.62855838059294e-10
ARID3B	blue	-0.266153380473972	3.88203258926327e-07	0.266153380473972	3.88203258926327e-07	-0.515198411157754	2.52666766095485e-25	0.00794460595288285	0.881759966818966	-0.00741639776338036	0.889569355466951	0.657972056495486	3.73922385335565e-45	0.539517514135775	4.7198716860727e-28	0.13648636169196	0.0102501240676292	0.0468169779013304	0.380501704331475
HLA-DPA1	blue	-0.0260411414876797	0.625821885565745	0.0260411414876797	0.625821885565745	-0.0517075354594073	0.332695500630586	0.11674987656316	0.0282889103473927	0.402215733087011	3.69760744040829e-15	-0.370498111644883	6.29391273311618e-13	-0.509532419861612	1.01700327805744e-24	0.116962685510477	0.028000321760552	0.258831051602157	8.22257492452957e-07
HBZ	blue	-0.0879312463010417	0.0990627065150332	0.0879312463010417	0.0990627065150332	-0.295070491105407	1.59974091859112e-08	-0.0686520688840553	0.198164360035548	-0.092912749217502	0.0812894127239134	0.461734870249635	4.83546427819984e-20	0.481883831010085	6.33733341152909e-22	-0.0792128764136997	0.137456176681066	-0.0790789594331685	0.138124378749306
B9D2	blue	0.0531748636299388	0.319140149369494	-0.0531748636299388	0.319140149369494	0.0351264149025203	0.510648884139685	-0.214937368913212	4.66772420512046e-05	-0.255792570061347	1.11531535420249e-06	0.239477841222113	5.36980869658214e-06	0.436869700250805	6.95294854460641e-18	-0.252751598454934	1.507393001188e-06	-0.284266001470028	5.49663246428331e-08
PRPH	blue	-0.018815454887476	0.724622556344908	0.018815454887476	0.724622556344908	-0.148129520930833	0.00529315398336973	-0.0176449705754361	0.741121335720672	-0.0940065698550736	0.0777544595417161	0.228629047127944	1.43847989559433e-05	0.196387801668547	0.000204877901292314	0.22739335830472	1.60455415429759e-05	0.0795141115633364	0.13596218490186
TSPYL6	blue	-0.155958822918295	0.00330545830366441	0.155958822918295	0.00330545830366441	-0.415633615518666	3.54564827818896e-16	-0.176613255555562	0.000859990015747215	-0.047621278981888	0.372363267274357	0.547306554355427	5.65204759264049e-29	0.47643970261804	2.10324761665974e-21	0.00280902613645662	0.958058806868228	-0.0504311619698788	0.34478341284362
PPIL1	blue	0.268223560429979	3.12696242120181e-07	-0.268223560429979	3.12696242120181e-07	0.545815137223391	8.52238010467754e-29	-0.124158793308695	0.0196222371094737	0.0782417880025652	0.142358221489902	-0.771731762766364	5.51703649169628e-71	-0.390612091042292	2.58325791044268e-14	-0.18008015614977	0.000675761892073766	-0.0155766306394722	0.770563420597089
MCOLN1	blue	0.0268674366968084	0.614898392126863	-0.0268674366968084	0.614898392126863	0.00180995332995385	0.972968576190047	-0.0738083817205397	0.166449419546958	-0.338245979018729	6.76085812341261e-11	0.230321509926097	1.23733199630211e-05	0.378989043959684	1.67936021535229e-13	0.066430253141242	0.213109707343274	0.340075627054256	5.2586424735254e-11
GNG8	blue	-0.118496449215292	0.025994172612963	0.118496449215292	0.025994172612963	-0.321906694764906	5.93234494511426e-10	0.241884416282645	4.28788792327658e-06	-0.109745217394428	0.0393182413274289	0.390318259402809	2.71093264969966e-14	0.337642394463436	7.34252555788941e-11	0.119838468269767	0.0243415670044603	0.232659358958705	1.00301894917901e-05
CSDC2	blue	-0.108425203676954	0.0417599117124876	0.108425203676954	0.0417599117124876	-0.26428996863617	4.70910821802647e-07	-0.0621838620802605	0.243892377212404	-0.217345356831353	3.81509807378233e-05	0.512164918073819	5.34247146633526e-25	0.48857849893016	1.4071994558413e-22	0.0175614919916758	0.742302668065915	0.0890735741913274	0.0947359944378424
GPR34	blue	0.0162455116784621	0.761003760942013	-0.0162455116784621	0.761003760942013	0.0532840179994998	0.318146358094738	-0.00746950395028936	0.888783702033915	0.343434281706866	3.30126716294254e-11	-0.356190121094919	5.35094252005834e-12	-0.41810654850662	2.27508885813578e-16	-0.0497789742353241	0.351066300573854	-0.0543083746872511	0.308918620720573
TMEM79	blue	-0.239979178265555	5.12491546389645e-06	0.239979178265555	5.12491546389645e-06	-0.434496137261839	1.09405974175132e-17	0.044990206934617	0.399386225247841	0.0528387376401879	0.322213086617727	0.529455020874228	6.75675081558405e-27	0.462954848005263	3.74939974656489e-20	-0.0581739405779513	0.275697379168272	-0.245978441493261	2.90847120646819e-06
MAFG-AS1	blue	-0.129584524726728	0.0148376555953799	0.129584524726728	0.0148376555953799	-0.357876967038863	4.18063355603563e-12	-0.0732276009506391	0.169819038673391	-0.21207482962491	5.91522968229882e-05	0.621724507041798	3.88835234629988e-39	0.467680022096342	1.38633162395031e-20	-0.0312185693533518	0.558812813121676	0.00917462316432477	0.863620126012384
LDHA	blue	0.477723387061505	1.58812112164987e-21	-0.477723387061505	1.58812112164987e-21	0.696874993317204	1.29627525687333e-52	-0.172498438685978	0.00113840002091111	-0.180329833764846	0.000664017995604196	-0.78007543162165	1.80732284684582e-73	-0.400696123516402	4.79042036646241e-15	-0.0481179754657009	0.367391442984139	0.15979762555228	0.0026034793696503
ARHGAP4	blue	-0.186685095386731	0.000421724731743647	0.186685095386731	0.000421724731743647	-0.534954864941347	1.59519521223404e-27	0.0309359077799727	0.562379978129928	-0.0179603159757764	0.736664283000859	0.608934603845638	3.38531266405122e-37	0.484245398237894	3.74112373205833e-22	0.0541136035198029	0.310659479441234	0.113269068263093	0.0333839221752858
SNX8	blue	-0.0217213470369637	0.68422279401489	0.0217213470369637	0.68422279401489	-0.348347541339699	1.65389855977178e-11	-0.0745505850127301	0.162216422219428	-0.17537479913935	0.000936339549529847	0.508857654846477	1.19838024174066e-24	0.340470641753341	4.97988422897701e-11	0.460761275162117	5.91951451232166e-20	0.303966690423937	5.56730686636223e-09
AMDHD1	blue	-0.0639307608503931	0.23087201502457	0.0639307608503931	0.23087201502457	-0.0732216793797029	0.169853655207492	-0.0583437161093235	0.274296170516554	-0.148784113499177	0.0050930069293542	0.223842299075324	2.18905617388993e-05	0.297108511792667	1.2600981898062e-08	-0.151075018272834	0.00444505705185834	-0.189318589033006	0.000347885052708459
SLC22A4	blue	0.12923816549286	0.0151092266019748	-0.12923816549286	0.0151092266019748	0.336142094892418	9.00749990205463e-11	0.0736271775720046	0.167495327806483	0.110449004441867	0.0380665069599176	-0.510646913820674	7.74917855429414e-25	-0.338407871443559	6.6126371017641e-11	-0.172161889258226	0.0011644989986264	-0.0396324561715407	0.457919618708321
C11orf88	blue	-0.111772678741509	0.0358035601222648	0.111772678741509	0.0358035601222648	-0.0787420003927473	0.139816719611003	0.00103018434852864	0.984612345299355	0.0237500793836714	0.656534023499338	0.110074761538148	0.0387278573645966	-0.076267998135602	0.15273234744904	0.000787695448019093	0.988234051158848	-0.0453518211395576	0.395604068311125
TSTD2	blue	0.194825633670651	0.000230678250556517	-0.194825633670651	0.000230678250556517	0.228549272975055	1.44868867793444e-05	-0.000387286836159882	0.994214868433373	0.00631691645045203	0.905858236215657	-0.321461060025595	6.28308971209202e-10	-0.197916494218007	0.000182264387883042	-0.109417535410915	0.0399128158116722	0.0529782596153388	0.320935220107311
ZNF674	blue	0.0417749958923853	0.433956813051328	-0.0417749958923853	0.433956813051328	0.00109015089806841	0.983716757532178	-0.183006285828297	0.000549463217821959	-0.114411878014546	0.0316311359817913	0.129559764956896	0.0148569259473459	0.217075287661303	3.90282586875794e-05	-0.0493321639176752	0.355412108884494	-0.0433004717914983	0.417344456576756
NYAP2	blue	0.078907720806365	0.138982431639731	-0.078907720806365	0.138982431639731	0.0313220665734642	0.557509429615039	-0.0211042379503007	0.692731989863225	-0.0348108476806655	0.514456468835763	-0.0153566007843313	0.773715771857205	0.0682577309204321	0.20075966035222	-0.054347494381317	0.308569745983736	-0.0498039443264721	0.350824427633193
NGB	blue	-0.23781235112457	6.26597044621462e-06	0.23781235112457	6.26597044621462e-06	-0.221959997271847	2.57566945038499e-05	-0.190564365431298	0.000317323529122866	-0.0887817290555754	0.0958267887072465	0.431966041627759	1.76685761565714e-17	0.341495101436333	4.32231371732247e-11	0.0274253539078936	0.607570409065936	-0.0848045100529729	0.111711517950901
FZD6	blue	-0.0423344561649596	0.427820579893127	0.0423344561649596	0.427820579893127	0.0425313532961717	0.425673011952068	0.0986460873247517	0.0641212626460579	0.354802708903056	6.54812857717739e-12	-0.292794379756028	2.08376072137945e-08	-0.14679427122741	0.00572349280706048	-0.272130140502546	2.06870192296264e-07	-0.267289320808407	3.44836000688803e-07
CPSF1	blue	-0.333188293266743	1.34263617239604e-10	0.333188293266743	1.34263617239604e-10	-0.429736800151405	2.68639752454442e-17	0.0738987742193368	0.165929506543006	0.051501108891637	0.33463177273395	0.522805226600507	3.73767792684407e-26	0.352825528748691	8.71649426031473e-12	0.0716858941686927	0.179010488447247	-0.0977443048999339	0.0666050651753005
TDRD1	blue	-0.147512770769992	0.00548817357719023	0.147512770769992	0.00548817357719023	-0.245365335763386	3.08389312625569e-06	0.0387321343012878	0.468205515140492	-0.00739637959134918	0.889865532564262	0.324713450536823	4.12251269950766e-10	0.231067321644501	1.15744930189876e-05	-0.134907364089205	0.0111711674446337	-0.110017363406998	0.0388301443830157
DSG1	blue	-0.0228410034363401	0.668886163847713	0.0228410034363401	0.668886163847713	-0.239642868151828	5.28799019790219e-06	-0.184888955051722	0.000480179181870224	-0.0959887579153962	0.0716666922774877	0.391633096662447	2.1837595140563e-14	0.325414193690884	3.76222836748121e-10	-0.0674693687499046	0.206022064621449	-0.10425840878176	0.0503208049063054
PMM2	blue	0.190222584800922	0.000325449078477159	-0.190222584800922	0.000325449078477159	-0.0145601197403836	0.785157646757651	-0.00523982495917019	0.921853786910431	-0.328143050252129	2.62909897881556e-10	0.186928672652164	0.000414327913512386	0.340503634049327	4.95726434388421e-11	0.230275482809918	1.24242972641079e-05	0.222799548368687	2.39585583850234e-05
ADAM2	blue	-0.149779704121722	0.00480163680749817	0.149779704121722	0.00480163680749817	-0.315249081149782	1.38576569301973e-09	-0.014314367514951	0.788697487384436	-0.0712169505458129	0.181878048672486	0.480066190629963	9.48166019872023e-22	0.421771070289621	1.17088455914542e-16	-0.0904031387593148	0.0898914383765885	-0.151837383840874	0.00424653498060433
SOHLH2	blue	-0.0921783226903577	0.0837349555278087	0.0921783226903577	0.0837349555278087	-0.00808560035113259	0.87967731178022	0.0321450153985097	0.547198456031346	-0.011504028512054	0.829469831548835	0.0643083027199953	0.228123904983716	-0.109972196393169	0.0389107953852496	-0.112040194773723	0.0353603686892377	-0.0609306417324417	0.253543993190724
RRS1	blue	0.031763398499798	0.551968149821841	-0.031763398499798	0.551968149821841	0.232671429230019	1.00192666825276e-05	-0.104472805339419	0.0498470897042517	0.0682005107550323	0.201138292284024	-0.366391162506891	1.17618243498792e-12	-0.108487904762436	0.0416411061935797	-0.234139954515982	8.77153057359284e-06	-0.195946897547984	0.000211872192764846
IVL	blue	-0.118836622147874	0.0255663878705375	0.118836622147874	0.0255663878705375	-0.390825152182177	2.49438153279581e-14	-0.0490271712304991	0.358397879767611	-0.14015031060826	0.00836743424017113	0.579132451931697	5.29390530303368e-33	0.366797998931839	1.10597803945841e-12	0.0805671271449331	0.13083766497673	0.00926905114210547	0.862230366110787
LOC101929759	blue	-0.00147268528993284	0.978004215401496	0.00147268528993284	0.978004215401496	-0.0506800792870634	0.342404402617185	-0.130717898182525	0.0139787135057843	-0.126561362661113	0.017359114370177	0.182764758773391	0.00055899392832328	0.138142985735878	0.00935676465646449	-0.0575422277612142	0.280953752473143	-0.0500967352323076	0.347996158605053
TMEM14A	blue	0.384296274166949	7.20981680035488e-14	-0.384296274166949	7.20981680035488e-14	0.821615914129894	1.0886427217993e-87	-0.162719398889514	0.00216333931456434	-0.136884331003032	0.0100288781176863	-0.88163088038944	1.64996075734624e-116	-0.461205530802235	5.39803328416565e-20	-0.18112609058834	0.000627815420000211	-0.0869356789969321	0.102960309381743
ASPDH	blue	0.0461525563193397	0.387306149212694	-0.0461525563193397	0.387306149212694	-0.258305395523008	8.67023587397489e-07	-0.126346154424319	0.017552096372005	-0.289410399441786	3.0737504338244e-08	0.521536606693357	5.15787939295033e-26	0.240246499207698	4.99872510647162e-06	0.465588355949091	2.15758139309102e-20	0.359252898394073	3.41460428098952e-12
HGFAC	blue	-0.170457557344667	0.00130532549067987	0.170457557344667	0.00130532549067987	-0.201675071762482	0.000136203783165082	-0.0665190306146069	0.212497409046658	-0.0221475712872852	0.67836881317129	0.31054442960121	2.49251392206067e-09	0.288339084770978	3.47259883576479e-08	-0.0495452724728591	0.353335153378092	0.0455463316888724	0.393578607474523
HAPLN2	blue	-0.0633383780307887	0.235231011355819	0.0633383780307887	0.235231011355819	-0.408005148190852	1.36205885443614e-15	0.215089388580552	4.60896918607915e-05	-0.156185749571601	0.00325961044114896	0.535345838905049	1.43816382741315e-27	0.46396673517691	3.03384060346249e-20	0.100804871888241	0.058483510842492	0.310989182488546	2.35899566348164e-09
COL9A3	blue	0.192100262014299	0.000283089333616945	-0.192100262014299	0.000283089333616945	0.169463643125602	0.00139451183455434	0.368807609351904	8.15014819186848e-13	0.00656512644950498	0.902177293411176	-0.315424661904014	1.35546511838203e-09	-0.152287821635117	0.00413303763646053	-0.0601426731611532	0.259746369188309	0.312078932123092	2.06050044671854e-09
FSTL3	blue	-0.193422996019377	0.000256400708125774	0.193422996019377	0.000256400708125774	-0.454150537862814	2.29826569333829e-19	0.115702230255141	0.0297471027604183	-0.101329116233617	0.0571781233508362	0.512121734485885	5.39943195033127e-25	0.418585514106602	2.08685443771218e-16	0.144103546158083	0.00668733857974504	0.484460824950714	3.56477823125861e-22
FDXACB1	blue	0.0867880559406655	0.103548446691835	-0.0867880559406655	0.103548446691835	-0.0542408717456693	0.309521231423757	-0.119010148332585	0.0253505153024755	-0.112339972401706	0.0348692768179737	0.150477399316893	0.00460649224902835	0.298270608658331	1.0988586245817e-08	0.00985956369083681	0.853549190846999	-0.0219890769712991	0.680543421457785
MROH7	blue	-0.0851600099305061	0.11021243594274	0.0851600099305061	0.11021243594274	-0.215250804521798	4.54734731195641e-05	0.0603311946271647	0.258253016766171	-0.160914170189506	0.00242646324105825	0.413879289145809	4.8465922138116e-16	0.452632694920059	3.12510433400408e-19	-0.103044942929659	0.0530733224491493	-0.0505401663244811	0.343740322001946
CAPN12	blue	0.0938663645752122	0.0782004802710402	-0.0938663645752122	0.0782004802710402	-0.067293012181856	0.207212797712307	-0.0321994596764959	0.54651963536786	-0.174233847877443	0.00101216385057537	0.237879767405778	6.22708123324972e-06	0.0887219332298467	0.0960515112567309	0.0630296242587529	0.237525804147684	0.0395112995874743	0.459296399965559
SLCO2A1	blue	-0.0156617966235379	0.769344263086524	0.0156617966235379	0.769344263086524	0.0395847801443592	0.458461117145995	0.156248603335742	0.00324701400306908	0.152489421461116	0.00408313391747406	-0.149255888889385	0.00495300928823561	-0.2200162577128	3.04225567112061e-05	-0.133215414238195	0.0122386247763168	-0.0608552129839379	0.254133236048601
S100Z	blue	-0.222750142868403	2.4060993385382e-05	0.222750142868403	2.4060993385382e-05	-0.318976697164341	8.63976878243316e-10	0.100099510130901	0.0602786855030492	-0.042040127367558	0.431042524547399	0.416579184104057	2.99365740262576e-16	0.177997461120679	0.000781482302701691	0.0514881158801956	0.334753888043782	0.0661349541000404	0.21515550750086
GSTZ1	blue	0.109463692786245	0.0398286070190395	-0.109463692786245	0.0398286070190395	-0.00491585727981885	0.926671392434473	0.02814922165995	0.598121039315115	-0.338937109215508	6.1498408939368e-11	0.290019037647815	2.86726405368601e-08	0.484287922392536	3.70564627810871e-22	-0.169535827696124	0.00138785079420074	-0.0994761839838758	0.0619027071317828
ZNF157	blue	-0.0192839301595495	0.71805410016658	0.0192839301595495	0.71805410016658	-0.106667901828608	0.0452076988965091	-0.0710207441978075	0.183087854738835	-0.134887183540356	0.0111833979951695	0.226594552399841	1.72142832780968e-05	0.300867728514534	8.07410543049436e-09	-0.0966714172058389	0.069662351042078	-0.0839194232945493	0.115513377571137
ZMAT5	blue	0.146591942926657	0.00579137349070172	-0.146591942926657	0.00579137349070172	0.179634084067294	0.000697223267116085	-0.00273806143855655	0.959117435517829	0.0318301576451367	0.551132285844482	-0.409839919387444	9.88492519425978e-16	-0.22302172937992	2.35029841657669e-05	0.281258270236306	7.67967317933241e-08	0.447366029136798	8.97073632657592e-19
KCNK12	blue	-0.351913707665094	9.93894102711721e-12	0.351913707665094	9.93894102711721e-12	-0.519318585865013	9.02833536953459e-26	-0.100418665102395	0.0594608666155469	0.0135514825877883	0.799713558247851	0.646352784715056	3.89633633623666e-43	0.494498514184207	3.61689701401374e-23	0.00129087970619442	0.980719070191933	0.00268376164313727	0.959927511066654
TTC16	blue	-0.160709299766791	0.00245809794695352	0.160709299766791	0.00245809794695352	-0.286566428799039	4.24467386013434e-08	-0.0670040695294186	0.209174428773554	-0.0503521114918281	0.34554112360421	0.376628913318554	2.43396977046154e-13	0.468552458314171	1.15173175938133e-20	-0.02204610070934	0.679760726142094	-0.0251127655423281	0.638193063918027
CYSRT1	blue	-0.0816666490897924	0.125647359393529	0.0816666490897924	0.125647359393529	-0.240945467071064	4.68262325865586e-06	-0.106522142242032	0.0455041085372835	-0.245569603757004	3.02435462803626e-06	0.521311552712319	5.46037873949885e-26	0.47282556398487	4.60941384682958e-21	0.0411928479510275	0.440395330871831	-0.0132449925264822	0.804150611558881
HTR2B	blue	0.172515249631713	0.00113711058127716	-0.172515249631713	0.00113711058127716	0.143018873313838	0.00711530365752751	-0.0228625047323156	0.668592963971123	-0.0248224610564694	0.642082443148221	-0.162014892653148	0.00226276023711334	-0.117230141103838	0.0276412138273866	0.146107512631435	0.0059568446092744	0.0544360847408307	0.307780644499628
NCKAP1	blue	0.147216553372891	0.00558411494725455	-0.147216553372891	0.00558411494725455	0.598869473792164	9.89231625770271e-36	-0.153284387711949	0.00389161284084359	0.0701278921155903	0.18866821816702	-0.774043782529124	1.1585022740802e-71	-0.509157793827794	1.11406860806914e-24	-0.164136599934189	0.00197532030082337	-0.055588586309657	0.29763620859876
ZBTB6	blue	-0.0656693019380239	0.218410060577103	0.0656693019380239	0.218410060577103	-0.167263196189522	0.0016122051617973	-0.0385939016188342	0.469795985279919	-0.084002125917621	0.115153896208213	0.287800836041252	3.69141246068465e-08	0.314348396126153	1.55183163143037e-09	-0.149400671107795	0.0049107460430378	-0.157165529000161	0.0030682074877499
ARIH2OS	blue	0.107032019968401	0.0444743201760641	-0.107032019968401	0.0444743201760641	0.28903959504889	3.20651399133681e-08	0.0937983500723979	0.0784175936841325	-0.0295639942986387	0.579847203639942	-0.353103192158917	8.37430176373078e-12	-0.273260034587876	1.83347274740601e-07	-0.123178143578631	0.0206172590889465	0.120304552186673	0.0237892285547815
UCHL3	blue	0.24354912038568	3.66482963945859e-06	-0.24354912038568	3.66482963945859e-06	0.442569100985576	2.30721664014278e-18	-0.186308622215989	0.000433399164984378	0.0736509090040537	0.167358071188328	-0.63996531778549	4.60234913708553e-42	-0.283215281983793	6.1806229232891e-08	-0.197599126272081	0.000186757610019341	-0.123675276181537	0.0201074962266411
GKN2	blue	-0.0509293621726138	0.340032399441006	0.0509293621726138	0.340032399441006	-0.132272763743195	0.0128715655872745	0.0118871442605267	0.823881960096319	0.0483628178451575	0.364955849964265	0.189394290823389	0.000345952355362787	0.0168186756372999	0.752840835723829	-0.0696118359946235	0.191950020031902	-0.142259382876953	0.00742937243189203
C20orf197	blue	0.0455645156777655	0.393389575641714	-0.0455645156777655	0.393389575641714	0.181898030988008	0.000594471813785411	-0.00394400054871983	0.941138889011492	0.0909382128557507	0.0879987024170822	-0.298772831056272	1.0355286290736e-08	-0.222545575340888	2.4489566106186e-05	-0.132720371163509	0.0125675113472652	-0.0955095736564662	0.0731015264961151
NTSR1	blue	0.0407294607075801	0.445559122905331	-0.0407294607075801	0.445559122905331	0.0360954451517098	0.499049037949118	-0.0960055666188845	0.0716167816528966	-0.307249924861757	3.73696761706767e-09	0.309355008196116	2.88660397248475e-09	0.313415906148083	1.74406269998695e-09	-0.130028613411052	0.0144957295959077	-0.210810144419551	6.56116696082363e-05
CCT7	blue	0.296006776340352	1.4339521309222e-08	-0.296006776340352	1.4339521309222e-08	0.558578455874053	2.37080655232426e-30	-0.0790138271119135	0.138450267435488	-0.0727190950253196	0.172810912178198	-0.749136012410667	9.34165271698361e-65	-0.217815553118148	3.6667928686835e-05	-0.195558454908452	0.000218218644019831	0.12403935737261	0.019741146354344
CCDC173	blue	-0.266615190041888	3.69975161174885e-07	0.266615190041888	3.69975161174885e-07	-0.373612078597811	3.89438139437521e-13	-0.0371003769343572	0.487168303859347	0.0338625763383853	0.525985964605308	0.468086028056223	1.2718214707254e-20	0.430812143422562	2.19563325512498e-17	-0.124535497807544	0.0192512651379452	-0.121277825438915	0.0226706530405313
CTAGE11P	blue	-0.126602438236352	0.0173224922906031	0.126602438236352	0.0173224922906031	-0.281777531227444	7.25086487840202e-08	-0.0543480577035921	0.308564724094849	-0.0619049887939437	0.246017556652062	0.416697694945812	2.93072170747885e-16	0.277198448403894	1.19861476083626e-07	-0.0456328355936793	0.392679844773466	-0.16866242239152	0.00147044357716342
ZNF784	blue	-0.207564641258475	8.53620831642311e-05	0.207564641258475	8.53620831642311e-05	-0.398988204649989	6.39847465163837e-15	0.00985967086137087	0.853547616892495	-0.102459202041506	0.0544461349352964	0.590586512612546	1.45608921226803e-34	0.549174594150087	3.36936491051923e-29	-0.0546804302344382	0.305611081961445	-0.12556013859668	0.0182729332365516
FGF17	blue	-0.022707417017113	0.670708924437977	0.022707417017113	0.670708924437977	-0.220889084466891	2.82362280080703e-05	0.0548180541385777	0.304393565377412	-0.0799463694469368	0.13384022933296	0.277250309612394	1.1918715967838e-07	0.0768561198082782	0.149583021293608	0.40301329641565	3.22603966626489e-15	0.509366615633918	1.05888837500036e-24
IL10	blue	-0.236614375876681	6.99684200420709e-06	0.236614375876681	6.99684200420709e-06	-0.463531177279593	3.32366667492659e-20	-0.0136468472596775	0.798334269784643	0.0523017113468061	0.327162456823596	0.550063529714381	2.63114664670736e-29	0.417299960841788	2.63041595326296e-16	-0.0377995663357075	0.478992785282164	-0.165657313180676	0.00179027655958119
SHF	blue	0.0884815425679174	0.0969591798711555	-0.0884815425679174	0.0969591798711555	-0.100999286882678	0.0579965637795954	-0.124219673411449	0.0195618655104724	-0.43083820323428	2.18490609649577e-17	0.461944932991484	4.62857442043339e-20	0.483478175166572	4.44184040021962e-22	-0.0147214527946351	0.782836186924861	0.23502098907091	8.09547540925988e-06
AGPAT4-IT1	blue	-0.213727396796434	5.16123751412096e-05	0.213727396796434	5.16123751412096e-05	-0.275803099810033	1.39448042678041e-07	0.43869822206339	4.89156807810596e-18	-0.145523579531341	0.00616193434526546	0.468987534498188	1.04981455285775e-20	0.291923497128249	2.3041250431181e-08	-0.0225580052445215	0.672749906955748	0.171854901231716	0.00118878455585309
INTU	blue	0.228616516674424	1.44007889595635e-05	-0.228616516674424	1.44007889595635e-05	0.218393294631631	3.49202534008868e-05	0.118351301235847	0.026178570668824	0.323053003969519	5.11525837324738e-10	-0.514877403334734	2.73599237753061e-25	-0.256174317321808	1.07363417759112e-06	-0.196062060883356	0.000210024062323832	-0.17145631267986	0.00122101179719261
SNHG10	blue	-0.103745363376557	0.0514696612563468	0.103745363376557	0.0514696612563468	-0.44138761455378	2.90498384268121e-18	-0.090294884697869	0.0902783094058529	-0.0072889547847778	0.891455187252195	0.532558275176154	3.00200158180766e-27	0.348961925897108	1.51566816210257e-11	0.204420299176482	0.000109727808401385	0.0118296693526948	0.824719691642877
KIF15	blue	-0.208227064968663	8.09247933894164e-05	0.208227064968663	8.09247933894164e-05	-0.370197890948284	6.59025929455709e-13	0.00732796969960581	0.890877800359483	-0.0300547563240371	0.573569767060509	0.510301078040358	8.43216496908823e-25	0.445592533266621	1.2742765379696e-18	-0.0983408998103549	0.0649531821879427	-0.108584549963071	0.0414585417693206
CHRNA5	blue	-0.198973323622332	0.000168020957143826	0.198973323622332	0.000168020957143826	-0.0888830686112118	0.0954468951300837	0.123312297680017	0.020478603102204	0.061565023996946	0.248625729637504	0.0881965876707731	0.0980439461085635	-0.0685264067736759	0.198988727852611	-0.173802153112952	0.00104229978114449	-0.0656053438163084	0.218859815532521
CCBE1	blue	-0.133982796846477	0.011743807575566	0.133982796846477	0.011743807575566	-0.188766411665605	0.000362289497734241	-0.0602847167253399	0.258620634777563	-0.096466437888674	0.0702593138821176	0.35308146912355	8.40059374210664e-12	0.35589882129044	5.58311267600458e-12	-0.15345244090682	0.0038521814340165	-0.203425001704785	0.000118711942316903
ALDH3A1	blue	-0.075944382481328	0.154486565653575	0.075944382481328	0.154486565653575	-0.0360947911359533	0.499056819602252	0.0254332941363471	0.633910245712593	-0.0595599383942228	0.264400034368368	0.10540275321288	0.0478352338939878	0.134508239120398	0.0114152689069766	0.010586851361371	0.842881599808901	-0.060588252418919	0.256226328087139
CHIC2	blue	0.0728707555268156	0.171914516058096	-0.0728707555268156	0.171914516058096	0.0454226593443258	0.39486569693328	-0.0440629311884421	0.4091831793184	0.267703707286214	3.30206690541194e-07	-0.266793677851323	3.63152835887947e-07	-0.107447902453124	0.0436489354013055	0.007249933545784	0.892032725061319	-0.12110374223455	0.0228673176712453
TEKT3	blue	0.108062189987515	0.0424533762829774	-0.108062189987515	0.0424533762829774	0.248738841080246	2.23009248008743e-06	0.0159692151934079	0.764948285097557	-0.0538965919269454	0.312606700624085	-0.249538770326239	2.06369055212107e-06	0.0239072554625149	0.654407708447455	-0.266303572653903	3.82182354239601e-07	-0.133027189165893	0.0123627683540894
ZNF296	blue	-0.158411082872983	0.00283963438774737	0.158411082872983	0.00283963438774737	-0.474791552791856	3.01152068367835e-21	-0.0537344045241986	0.314067206209575	-0.118931600579791	0.0254480360765572	0.6602560073558	1.46402585677138e-45	0.59273314559868	7.3072006673202e-35	0.0925457139758361	0.0825042775447268	0.029702524608926	0.578071987526989
AKR1D1	blue	-0.0444740836033302	0.40482177483645	0.0444740836033302	0.40482177483645	-0.254387344441166	1.28250887620957e-06	0.00381617701714466	0.943043270950225	-0.0190099575289459	0.72189296654377	0.303147077021117	6.14511278581438e-09	0.267240064533379	3.46615789597635e-07	0.0901085455609996	0.0909473590864635	0.0521119953962101	0.328922614490103
PLD6	blue	-0.0884713439366487	0.0969978384321331	0.0884713439366487	0.0969978384321331	0.067384925783658	0.206591591888879	-0.0219562692512599	0.68099388839929	-0.205455066483742	0.000101067131306534	0.223516603326456	2.25175873342932e-05	0.0909250357875643	0.0880449267114013	-0.122891302523585	0.0209164628311503	-0.242513197017946	4.04152025082185e-06
ARSJ	blue	-0.0493264816315157	0.355467593206956	0.0493264816315157	0.355467593206956	0.0642635386510782	0.228448522771353	-0.0134656213661168	0.800955927924087	0.122186389251431	0.0216678134301984	-0.142079129064919	0.00750570621267018	-0.094972494587191	0.074737440986593	-0.109909175852072	0.0390235626929714	-0.204653760317192	0.000107714985979456
NXPH1	blue	0.310410980210563	2.53398617641647e-09	-0.310410980210563	2.53398617641647e-09	0.604288542899197	1.63171280250852e-36	-0.127305493563337	0.0167060420669651	-0.0965857168444975	0.0699114305393672	-0.632572374531075	7.46117946638171e-41	-0.383795989430879	7.81313074437077e-14	-0.175071864499483	0.000955943603237776	-0.111847483176459	0.0356791597181859
AGRP	blue	-0.161484627765272	0.00234032202723308	0.161484627765272	0.00234032202723308	-0.241360969861388	4.50384955384641e-06	-0.0737229858045009	0.16694171300387	-0.0880584165560201	0.0985733999811769	0.478947505068343	1.21355249823776e-21	0.375841894263805	2.75277264151949e-13	-0.124724464578041	0.0190674835527163	-0.222764501854623	2.40311794605247e-05
SLC25A31	blue	-0.12830940474824	0.0158590685660464	0.12830940474824	0.0158590685660464	-0.222325342026379	2.4959037604423e-05	-0.0354085647051557	0.507256970514706	-0.11990453072951	0.0242626118598143	0.392867465262842	1.78096994473328e-14	0.387858908776419	4.05190609037044e-14	-0.03349228446243	0.530523571262915	-0.14374495997052	0.00682620079897855
LOC100288238	blue	-0.0619499115432954	0.245674348106884	0.0619499115432954	0.245674348106884	0.11855351196468	0.0259219860789754	0.337935124644982	7.05458533690422e-11	0.0726459729984615	0.173244344507375	-0.178327271263761	0.000763780603437406	-0.147420848510293	0.00551778638369751	-0.232837991844617	9.86968871669273e-06	-0.180184677680149	0.000670822389173009
LOC388882	blue	-0.0197556134849812	0.711461562575499	0.0197556134849812	0.711461562575499	-0.268661748831014	2.98633119124256e-07	-0.12002679078063	0.0241170746297136	-0.112425307939305	0.0347305460914738	0.435267158141891	9.4462422218191e-18	0.339359709690802	5.80308983071081e-11	0.0787885641682831	0.139581916442051	-0.0969976818181492	0.0687207255467233
CHRDL1	blue	-0.0944565515253582	0.0763368968197962	0.0944565515253582	0.0763368968197962	0.0764664211566731	0.151664247261141	-0.0776343165060901	0.145492004157205	0.291309070463664	2.47297421051219e-08	-0.211454087372753	6.22439201772031e-05	-0.177937000370069	0.000784768217872609	-0.266506398781386	3.74193714978845e-07	-0.232307591922089	1.03535355129998e-05
NACA2	blue	-0.12158898540621	0.0223227748910395	0.12158898540621	0.0223227748910395	-0.37692717547753	2.32283897554039e-13	-0.122425240102924	0.0214106486935927	-0.0822141138353312	0.123123334650574	0.519773631170648	8.05140463665327e-26	0.483609285913528	4.31354705769727e-22	0.00257405519101023	0.961564299805034	-0.0223554402040238	0.675520804930732
NME9	blue	-0.157019179197336	0.00309613334422924	0.157019179197336	0.00309613334422924	-0.369311131218697	7.54747375488173e-13	-0.0714446609466874	0.180481404465143	-0.0472597630582474	0.376007941815071	0.519506390960639	8.61171871844709e-26	0.336830651497468	8.20215903727267e-11	-0.0237536095284907	0.6564862363658	-0.120117771634231	0.0240092615448037
LIG1	blue	0.116333177094389	0.028861389297238	-0.116333177094389	0.028861389297238	0.150246126073255	0.00467037197891894	0.263343052415529	5.19181102050545e-07	-0.0312658969661333	0.558216613972901	-0.284689909856916	5.24188442834439e-08	-0.084474038029321	0.113119384102667	0.299789121408391	9.18001296463741e-09	0.429759724746996	2.67488932821587e-17
C16orf54	blue	-0.139686314064207	0.00858744861702579	0.139686314064207	0.00858744861702579	-0.257395973063708	9.50044834169869e-07	-0.0452649436374668	0.396510756084595	-0.0128124862248619	0.810422672613403	0.37489510132744	3.19070145266132e-13	0.317604652855305	1.02885913242379e-09	-0.0964561396302369	0.0702894155011736	-0.191422601192711	0.000297745692962075
DNTTIP1	blue	0.295069494501305	1.59992689339037e-08	-0.295069494501305	1.59992689339037e-08	0.447960905392073	7.97071855133955e-19	-0.0649545353492947	0.223474008700161	-0.062384926168628	0.242368137327465	-0.606184732416904	8.61451578864167e-37	-0.117215689673584	0.0276605159354821	-0.232009801401042	1.06349896193617e-05	0.0273593885371556	0.6084348090052
WIF1	blue	0.0439211860117277	0.410693206692891	-0.0439211860117277	0.410693206692891	0.0968668649055393	0.0690970151413231	-0.0592464730798214	0.266926873062006	0.337564200062138	7.42135715324767e-11	-0.337315436276805	7.67766835759685e-11	-0.396619022744047	9.53352888106733e-15	-0.00540805658066097	0.91935319018466	0.0245816372373263	0.645316341473076
MCEE	blue	0.209372423455975	7.37605568681613e-05	-0.209372423455975	7.37605568681613e-05	0.501556538140749	6.91397969682597e-24	0.0582398625673318	0.275152728716293	0.0999415361587598	0.0606869084808973	-0.700913066100932	1.85870560900076e-53	-0.353588777006648	7.80710389961171e-12	-0.281784743411012	7.24507478890975e-08	-0.194624177133211	0.000234218185336816
FAM43B	blue	-0.123062513398982	0.0207374228432779	0.123062513398982	0.0207374228432779	-0.264127997299916	4.78850027886947e-07	-0.0927926377173247	0.0816853731363867	-0.148670276578013	0.00512731656157879	0.391499094549466	2.23251950215798e-14	0.527197898162809	1.21262466049973e-26	0.12306527914555	0.0207345415773219	0.21873966787029	3.39105537241893e-05
SLFN12	blue	-0.0560883942785848	0.293306810493287	0.0560883942785848	0.293306810493287	0.120116636605652	0.0240106039955666	0.0872184291885773	0.101841206839651	0.243593201853885	3.64956813807159e-06	-0.323069981964081	5.1040194499934e-10	-0.279114684476653	9.72326389379139e-08	-0.203707688599877	0.000116092406539733	-0.0805754162361352	0.130797926096274
DHX58	blue	-0.000148874365396042	0.997776159388832	0.000148874365396042	0.997776159388832	-0.0470058985864095	0.378580371715254	-0.0617228285052781	0.247412685699632	-0.220932814612331	2.81306993248081e-05	0.243425036079736	3.70811681375997e-06	0.462147985608017	4.43687936780575e-20	-0.241655103453423	4.38125213258379e-06	-0.107067618996242	0.044403158796638
P2RY12	blue	0.223557524224978	2.24378822287028e-05	-0.223557524224978	2.24378822287028e-05	0.284427655783391	5.39810777925035e-08	-0.0782090279848969	0.142525894372864	0.201856263471469	0.000134286285891252	-0.564481212875994	4.28984960656266e-31	-0.33915495019752	5.96865192101791e-11	-0.0400356575610879	0.453354423919699	0.0355390944362149	0.505691780348027
FBLN5	blue	0.168974428242934	0.00144043476751888	-0.168974428242934	0.00144043476751888	0.380040572359512	1.42204979661579e-13	-0.0843917066165215	0.113472286754722	-0.0378341424816675	0.478590436258882	-0.439012332519525	4.60383932896232e-18	-0.195725027913546	0.000215475681734781	-0.111930115936105	0.0355421676840097	0.0481465689785031	0.367106487353407
CACNA1S	blue	-0.0877903413313409	0.0996071114774463	0.0877903413313409	0.0996071114774463	-0.344604263829737	2.80334333580372e-11	-0.0873781469288381	0.101213331283281	-0.152659397828302	0.00404148202729165	0.560784286512574	1.25655525477797e-30	0.379144865881104	1.63853956599782e-13	0.0368949100863768	0.489584984361921	-0.0172977799237499	0.746038503187687
OXCT1	blue	0.3504172665233	1.23164859886586e-11	-0.3504172665233	1.23164859886586e-11	0.728370970545603	1.36034639293502e-59	-0.233447160085052	9.34052462516521e-06	-0.202043937857279	0.000132326903617967	-0.720205457596626	1.08397517414459e-57	-0.271740320637778	2.15639912207133e-07	-0.289655875698049	2.98879782811828e-08	-0.0926615094823569	0.0821194288670034
ZNF426	blue	0.04505336847369	0.398724055902234	-0.04505336847369	0.398724055902234	0.195772146902939	0.000214705641097772	0.154273297179967	0.00366472394424341	0.222713637946704	2.41369473343889e-05	-0.459553989134001	7.6002964035202e-20	-0.132649393991899	0.0126152987830228	-0.384587143933579	6.8802651061928e-14	-0.129859695681129	0.0146249637938066
NF1	blue	0.12734486205742	0.0166720973986041	-0.12734486205742	0.0166720973986041	0.34921918387642	1.4611943308787e-11	0.0892412654851995	0.0941137306689016	0.115768210868829	0.0296534034788085	-0.525883636204662	1.70115000621701e-26	-0.303802833520634	5.67844333985263e-09	-0.201020989853764	0.000143341561209213	-0.152643785146443	0.0040452917594219
ZNF624	blue	-0.0967302784703073	0.069491697283259	0.0967302784703073	0.069491697283259	-0.307551144164182	3.60187371079885e-09	-0.0566481405120188	0.288508410954371	-0.122507376712707	0.0213228278499134	0.482508842165592	5.51438848691636e-22	0.571607745810098	5.19974897916699e-32	-0.0915839377030968	0.0857573137986921	-0.129162236573491	0.0151693396525529
IGFBP2	blue	0.173788079421896	0.00104329601683242	-0.173788079421896	0.00104329601683242	0.175925709839258	0.000901635562994054	0.0107260637213126	0.840842890051771	-0.0640969717740729	0.229659300613643	-0.265858381354942	4.00295560950788e-07	-0.0639478534480206	0.230747094749754	-0.0716271659689237	0.179367762615683	0.175737678944828	0.000913344644024763
SPZ1	blue	-0.0447893370282264	0.401496468588764	0.0447893370282264	0.401496468588764	-0.142322186649983	0.00740293964512653	-0.0739807420249716	0.165459102512674	-0.0494458581984593	0.354303092007152	0.215348589632507	4.51039631501418e-05	0.178126054839081	0.000774535747521508	-0.0281660182578698	0.597902567198329	-0.0845406217014837	0.112834612327515
C9orf50	blue	-0.0017076781055279	0.974495510080746	0.0017076781055279	0.974495510080746	0.0293575539165789	0.582497375929816	-0.0225856243446559	0.672372445310692	-0.22370827659508	2.21465497618476e-05	0.190500957795021	0.000318816559433537	0.199056936203825	0.000166939765060073	-0.128707940821913	0.0155334060910855	-0.0605073854444715	0.256862708076913
MOGAT1	blue	-0.230277781767154	1.24217463279045e-05	0.230277781767154	1.24217463279045e-05	-0.267851771434217	3.25125637400988e-07	0.111239107022352	0.0367016220595821	-0.015369380339722	0.773532577883544	0.423203902946841	9.01065478975751e-17	0.364270677358911	1.61873579232681e-12	-0.173389165508978	0.00107190146157478	-0.233425178880322	9.35914030579814e-06
CECR5-AS1	blue	-0.115837487414716	0.0295552957210925	0.115837487414716	0.0295552957210925	-0.309431850121133	2.85941550922451e-09	-0.0499123212468168	0.349775853379922	-0.139723692257301	0.00856953609152514	0.527536531566485	1.11107172514025e-26	0.487479784325772	1.80552166630583e-22	-0.0806150478200008	0.130608056429186	-0.192604707570995	0.000272619318117989
CENPQ	blue	0.0770796015683939	0.148399323007139	-0.0770796015683939	0.148399323007139	0.309311709366543	2.90203434353025e-09	0.0714943538077915	0.180177674282754	0.201379321343262	0.000139388890710968	-0.48397744500606	3.97249953247252e-22	-0.279725731199544	9.09265734977673e-08	-0.324211482701193	4.40098744939791e-10	-0.343956593020608	3.0691560211607e-11
LOC100288123	blue	-0.19082413610643	0.000311274610845707	0.19082413610643	0.000311274610845707	-0.235912967045661	7.46172091365221e-06	-0.0218984972642804	0.681787402989648	0.00833694624822303	0.875966697864495	0.319270548107495	8.32159340322861e-10	0.180571154274569	0.000652847021519584	-0.02982466041593	0.576508975728254	-0.101180168688336	0.0575465304210113
DNAJB6	blue	-0.111148953280951	0.0368552324964108	0.111148953280951	0.0368552324964108	0.0918880836251387	0.0847176197468834	0.0466104856080029	0.382608550137452	0.396311430559625	1.00377402494632e-14	-0.464445102201361	2.74415197765987e-20	-0.313279320161648	1.77409205377867e-09	-0.106607477393275	0.0453303778432647	-0.171308793622332	0.00123314154164018
DGCR11	blue	-0.0668242909909313	0.210401684734531	0.0668242909909313	0.210401684734531	-0.400904406415612	4.62375121616086e-15	-0.0916613897677912	0.0854915817856909	-0.131869051364073	0.0131513419908289	0.556166514425392	4.72093572324508e-30	0.485577722668337	2.77380582243731e-22	0.0515099130090594	0.334549043153323	0.0249589851507291	0.640252123752992
COL15A1	blue	-0.0356682914517975	0.504145067302547	0.0356682914517975	0.504145067302547	0.109063319621914	0.0405640609937123	0.0937539426578734	0.0785596128216582	0.0853284750225234	0.109507595943054	-0.181435950324266	0.000614228314035559	-0.272842494183753	1.91723217406369e-07	-0.0422812162848927	0.428402347203803	-0.0106949966559199	0.841297763283176
CCZ1B	blue	0.0314464492880432	0.55594497848407	-0.0314464492880432	0.55594497848407	0.199523817606246	0.000161021358881295	0.0358317534161528	0.502191710133553	0.0478599413246469	0.369969147926434	-0.251922679467961	1.63530890205455e-06	-0.23287232498354	9.83912172149503e-06	-0.120513871174038	0.0235447163872442	-0.120398948079435	0.0236786915007049
CCDC122	blue	0.00114190205669269	0.982943881279515	-0.00114190205669269	0.982943881279515	-0.194689803193915	0.000233059487260741	-0.0607479149448313	0.25497307295342	-0.10903986570334	0.0406074971168202	0.293557799643255	1.90746251628907e-08	0.294974375996736	1.61777337038783e-08	0.131565177799399	0.0133654473160083	0.0850582086667444	0.110640088375447
CYLC2	blue	-0.1148160676976	0.0310303145226903	0.1148160676976	0.0310303145226903	-0.174798944801496	0.0009739287048217	-0.0133437124260229	0.802720751158141	-0.0313008558389976	0.557776425128606	0.292607871530067	2.12916855070197e-08	0.172341890913427	0.00115047239112255	-0.0558789068822867	0.295116266947316	-0.0928052000992224	0.0816438870810966
F13A1	blue	-0.0851058547946659	0.110439771701622	0.0851058547946659	0.110439771701622	-0.0186645788988685	0.726742308261694	0.10649568036681	0.0455580946524145	0.309845272529898	2.71734517218967e-09	-0.271315685729806	2.25599737642665e-07	-0.31951985983489	8.06059224925482e-10	-0.0904714473573467	0.0896480062958363	-0.0340539485240146	0.523648630755225
NOD2	blue	-0.09554090129638	0.073007011748188	0.09554090129638	0.073007011748188	-0.0614137583696178	0.249792391272927	0.0796389096012142	0.135346912240495	0.260129064625546	7.21010278926033e-07	-0.211566509493394	6.16729354338807e-05	-0.0818063325509126	0.124999581411116	-0.128082293611037	0.0160473133054007	-0.0605358435208359	0.256638633716453
LOC101927690	blue	-0.233297003515963	9.46839572694521e-06	0.233297003515963	9.46839572694521e-06	-0.36233552673883	2.16204649769436e-12	0.0467523857645873	0.381159975419927	0.0205809861842145	0.699977426112886	0.455377066264884	1.79086780620588e-19	0.296783203026943	1.30918973937923e-08	-0.0959478939045225	0.0717881494624382	-0.152459401411902	0.004090530363098
CXorf57	blue	0.238514492370507	5.87204159309867e-06	-0.238514492370507	5.87204159309867e-06	0.607040158936136	6.44868258056624e-37	0.0215604734477483	0.686437257729687	-0.0567974637042498	0.287237298426106	-0.691578084560368	1.57778090876761e-51	-0.342306384897752	3.86234701151332e-11	-0.247119228472533	2.60712520750099e-06	-0.166925271649471	0.00164826912010576
FAM86C1	blue	0.224655638715401	2.03962005662202e-05	-0.224655638715401	2.03962005662202e-05	0.192296697012476	0.000278968406888801	0.0215691456076979	0.686317814777924	-0.0591640653303118	0.267593896989576	-0.264953570185252	4.3968383242122e-07	-0.339261376578685	5.88203290140743e-11	0.309083249185639	2.98478400791122e-09	0.417051424869994	2.75049392161282e-16
TCEAL7	blue	0.419241003631971	1.85381272461421e-16	-0.419241003631971	1.85381272461421e-16	0.72226521447067	3.64609943081619e-58	-0.103164188678873	0.0527974013685045	-0.231700674770499	1.09348452193831e-05	-0.768633918525976	4.33975858245041e-70	-0.375866330246543	2.74228633509119e-13	0.146570496593051	0.0057986108862568	0.146548796562433	0.00580594215905583
RPRM	blue	-0.262479534961284	5.67313786646712e-07	0.262479534961284	5.67313786646712e-07	0.0496691606002899	0.352131259668966	0.141941534039598	0.00756444536693883	-0.122861833240045	0.0209474146151072	0.209072546354631	7.55762742862573e-05	0.00512325342095481	0.923586960341544	-0.161110253443727	0.00239653333047161	-0.225022974226923	1.9753472106144e-05
IFI6	blue	0.145533663450155	0.00615833959896815	-0.145533663450155	0.00615833959896815	-0.050443708473719	0.344663249824287	-0.0398733644146629	0.455188884338027	-0.239170093638413	5.52562077848715e-06	0.168264333105976	0.00150956467519144	0.288373471341397	3.45905383014056e-08	0.0903923660181537	0.0899298776315165	0.270086893333349	2.56977408881323e-07
KCNV2	blue	-0.14860723078571	0.0051464074779309	0.14860723078571	0.0051464074779309	-0.309262966939991	2.91950033595703e-09	-0.0604742404235153	0.257123857119499	-0.104394313512328	0.0500200857306845	0.452557429597256	3.17296508719299e-19	0.391893681024588	2.09190742796327e-14	-0.0283549921163459	0.595447089401195	0.00934416648524096	0.861125146150781
FGF20	blue	-0.00157378443633764	0.976494636284312	0.00157378443633764	0.976494636284312	0.24595063319029	2.91621697377249e-06	0.101208420461393	0.0574765018230231	0.0874382196386119	0.100977972068503	-0.355076699838758	6.29266085586711e-12	-0.31479831302653	1.46659763934547e-09	-0.189569832091745	0.000341509132755513	-0.155818721492233	0.0033340553609566
CYC1	blue	0.18273545286046	0.000560160718274519	-0.18273545286046	0.000560160718274519	0.353487546116689	7.92216773317387e-12	-0.0745679023233882	0.162118631451621	-0.0493852207610615	0.354894301308702	-0.483697787582688	4.2290184575539e-22	-0.0343753067309886	0.519735674052004	-0.269677911715806	2.68322187266207e-07	0.0873609878536158	0.101280638750248
SNORA37	blue	-0.257977996603129	8.96076798535501e-07	0.257977996603129	8.96076798535501e-07	-0.448843058742528	6.68640912986876e-19	0.0171691469291402	0.747862927540364	-0.0435141067020975	0.415048152851505	0.634330851868828	3.87274827240683e-41	0.439489848085884	4.19801188214983e-18	-0.0405565795250759	0.44749440199783	-0.119592053447913	0.0246380310961109
ZNF501	blue	0.039536174608486	0.459013540680173	-0.039536174608486	0.459013540680173	0.0275579621602224	0.605834384246662	0.0306429352580613	0.566088783292724	0.164643268535508	0.00191181060194218	-0.155082062361245	0.00348814426512443	-0.0533190837081136	0.317827532744274	-0.195949479271272	0.000211830595402089	-0.163701662637989	0.00203137049936324
CRTAM	blue	0.146924705617766	0.00568011198966934	-0.146924705617766	0.00568011198966934	0.0439299217377046	0.410600048825228	-0.0546683593712445	0.305718022379507	-0.0301029831499709	0.572954622933223	-0.0954595465980558	0.0732526636146942	0.0448457745687741	0.40090289064278	0.0651458782844961	0.222110265615872	0.0604468556219771	0.257339759867775
KCND1	blue	-0.235515692877346	7.73792060310742e-06	0.235515692877346	7.73792060310742e-06	-0.288439903949856	3.43303012902227e-08	-0.0084425915743198	0.87440786340839	-0.102827607422527	0.0535792976419559	0.424143533210994	7.58334903405214e-17	0.423802879289268	8.07310579350179e-17	-0.121044492128252	0.022934589261023	0.0606212250657648	0.255967164137659
TEX13B	blue	-0.180201918912361	0.000670010817679741	0.180201918912361	0.000670010817679741	-0.283464301254273	6.01145468804479e-08	-0.0137343194948857	0.797069682773973	-0.0168873620974252	0.751864435790923	0.366846196493822	1.0979372978482e-12	0.264587639803684	4.56648595752402e-07	-0.0808561295958087	0.129457648913437	-0.100561536436268	0.0590977476028467
ZNF749	blue	-0.014695918337627	0.783203480673808	0.014695918337627	0.783203480673808	-0.0838819363522114	0.115676610197672	-0.0358749355224899	0.50167635397645	-0.00138738128406048	0.979278007923279	0.143941710742657	0.00674969307259026	0.174289809510439	0.00100831660807885	-0.0991558568051842	0.0627512158890121	-0.0686999923281748	0.197850628982998
LRP5L	blue	-0.258699242430875	8.33269771002266e-07	0.258699242430875	8.33269771002266e-07	-0.236990347083269	6.75914680245114e-06	0.157836850296855	0.00294301677834994	0.124389210059633	0.0193945955347967	0.267911177625648	3.23108219811218e-07	0.252922853600933	1.48218690331831e-06	-0.252750802881157	1.50751104931412e-06	-0.370468542890303	6.32251174380906e-13
RD3	blue	-0.140797228877628	0.00806906510192261	0.140797228877628	0.00806906510192261	-0.354803095193679	6.54776137451711e-12	-0.0596751121809651	0.263475758667403	-0.0357004799875246	0.503760101595601	0.457126725560672	1.25245364444682e-19	0.365494817089775	1.34657162942288e-12	0.147596401672644	0.00546135600641359	-0.016966599488625	0.750738542141901
CYB5D2	blue	0.296699920020703	1.32205222795586e-08	-0.296699920020703	1.32205222795586e-08	0.373389401212103	4.03107912629385e-13	-0.0107530015925142	0.840448517872126	-0.0470547805176774	0.378084210193481	-0.504215503451555	3.66986928312018e-24	-0.343352254081492	3.33924057808279e-11	0.121836869247926	0.022048956397437	0.265917164457839	3.97857472095904e-07
NUP155	blue	0.256175759814319	1.07347954670096e-06	-0.256175759814319	1.07347954670096e-06	0.404224981301277	2.62028678573077e-15	-0.0410945349664148	0.441488024420826	0.106405455417768	0.0457425709819586	-0.581749278735963	2.35866282937256e-33	-0.211554243028534	6.17349951916517e-05	-0.220208655459445	2.99272829987829e-05	-0.165897899235946	0.001762499840463
KCNK13	blue	-0.0535113187640977	0.316083393936855	0.0535113187640977	0.316083393936855	0.117869756917911	0.0267984162111417	-0.141921063415831	0.00757321923175354	0.0645186694272446	0.226602760327316	-0.219045873606465	3.30409977992266e-05	-0.164371106105229	0.0019456895725813	-0.139709990212454	0.0085760985744396	-0.104185530422117	0.0504826848014574
CHRNB4	blue	-0.115299492958729	0.0303245443492226	0.115299492958729	0.0303245443492226	-0.161453025051991	0.00234502021317324	-0.102678807923972	0.0539280231712271	-0.251251416507562	1.74644524885377e-06	0.448717439968346	6.85602295010629e-19	0.37678886902545	2.37373993165814e-13	-0.124251317880527	0.0195305492120284	-0.212971733687167	5.49400387849271e-05
PEX11G	blue	-0.0304850964601034	0.568091733681962	0.0304850964601034	0.568091733681962	-0.295047433041062	1.60404910773009e-08	0.0802535137317694	0.132348025122402	-0.142629410835812	0.00727484208816926	0.454513477546184	2.13495159821808e-19	0.539746390941318	4.43799663959478e-28	0.00550317554415858	0.917939690599594	0.0386668288226881	0.468956533137043
MSL2	blue	-0.105049635574345	0.0485910205509451	0.105049635574345	0.0485910205509451	-0.150802382636987	0.00451806020648425	-0.0151529128289853	0.776637311245299	-0.0468070324803869	0.380603014740968	0.304003726779741	5.54248034917575e-09	0.434412392550375	1.11162665334148e-17	-0.295203553897791	1.57509710840447e-08	-0.380154988350776	1.39649669617989e-13
SPATA2L	blue	-0.148498879502882	0.00517936683976719	0.148498879502882	0.00517936683976719	-0.334768836234333	1.08499651966404e-10	-0.0942833167535403	0.0768801279995849	-0.222425606634041	2.47442561417122e-05	0.676544753729205	1.42720380752752e-48	0.352416247932194	9.24589160081712e-12	0.0514965805635012	0.334674329151552	-0.1404603334147	0.00822324193177321
LOC102467079	blue	-0.169561339338293	0.00138550362953271	0.169561339338293	0.00138550362953271	-0.424082060033739	7.66951767424358e-17	-0.0971499271759752	0.0682849109049864	-0.0855490717019656	0.108590013589001	0.598525408071195	1.10786800755398e-35	0.491663225135414	6.95581020800544e-23	-0.0108318875728171	0.839293851704024	-0.131351048829585	0.0135181564900764
SYT8	blue	-0.0211116142905688	0.692630048041287	0.0211116142905688	0.692630048041287	-0.122828956298452	0.0209819923804794	0.038318559404741	0.47297284300024	0.0249719698793494	0.640078156332124	0.144914054523716	0.0063827447808543	-0.0691111796166803	0.19517364969754	0.0403448521879231	0.449871004515524	-0.0819726714484987	0.124231574876599
LRIG3	blue	-0.155816088863333	0.00333459486573772	0.155816088863333	0.00333459486573772	0.0297568139133615	0.577376984551772	0.355337013677462	6.05896944752621e-12	0.3275451498763	2.84472482364127e-10	-0.271261397435042	2.26904538129479e-07	-0.165570032904201	0.00180045208921193	-0.276045464450265	1.35837975739238e-07	-0.284222357220673	5.52352873062663e-08
PTCHD4	blue	-0.0842982924637138	0.113873739165521	0.0842982924637138	0.113873739165521	-0.330197101885163	2.00277292424371e-10	-0.117996283955908	0.0266343400986854	-0.104141973396881	0.0505796424250724	0.501242630586959	7.44807646008976e-24	0.385719913821968	5.73167865402993e-14	0.185264095527227	0.000467381798969961	-0.0374474516217762	0.483100659311424
PCDHB9	blue	-0.198981062606101	0.00016792060977991	0.198981062606101	0.00016792060977991	-0.369425763660272	7.41647979852287e-13	-0.0306725448161939	0.565713418789086	-0.103156419891631	0.0528153410325309	0.585047492460357	8.42541215328716e-34	0.461241439398137	5.35791442341542e-20	-0.0387652155981278	0.467825330912615	-0.209963861553813	7.0299224424155e-05
TMC4	blue	-0.105064646183863	0.0485586909735335	0.105064646183863	0.0485586909735335	-0.257570926982556	9.33503083876933e-07	-0.0372598428422658	0.48529711236176	0.0231127132794433	0.665184734946327	0.355200820453912	6.18015739734163e-12	0.32828775422855	2.57935178603323e-10	-0.228309510855686	1.47978699501661e-05	-0.331878803220484	1.60037186866939e-10
ZNF563	blue	-0.263291125615974	5.21961128652535e-07	0.263291125615974	5.21961128652535e-07	-0.424892204064918	6.60722350664739e-17	-0.0165629953510127	0.756478862626185	-0.0698179966605956	0.190633985313263	0.615654687794585	3.32242759279571e-38	0.452800203195344	3.02112134882976e-19	-0.0370781418560351	0.487429520707812	-0.11255862811691	0.0345147458991223
ADAMTSL2	blue	-0.100833180106594	0.0584123982297151	0.100833180106594	0.0584123982297151	-0.379242501156708	1.61345843998525e-13	-0.0998925281730674	0.0608140133945337	-0.130013901639785	0.0145069451605002	0.53302550302653	2.65490259235916e-27	0.590992394718488	1.27862272834934e-34	0.0530161952478326	0.320588342659406	0.0734195715389906	0.168699660811263
CLDND2	blue	-0.0372436674453568	0.485486739599696	0.0372436674453568	0.485486739599696	-0.332351256980418	1.50226865429233e-10	-0.0364183970519475	0.495214325622377	-0.173133114736133	0.00109064125057634	0.556612702646734	4.15790813306227e-30	0.497682204664667	1.72287946356354e-23	-0.0214546158888174	0.687895877431501	-0.0794726858464393	0.13616689444096
ABHD14B	blue	-0.154039061101511	0.0037173555600645	0.154039061101511	0.0037173555600645	-0.392786271806467	1.80506332437499e-14	0.174419890222668	0.000999425858566818	-0.134775529388821	0.01125128094747	0.543026637453025	1.82662007354239e-28	0.496509493482696	2.26613476201998e-23	-0.0432893793547132	0.417463889445494	0.122147767190962	0.0217096472895396
KCNMB3	blue	-0.111125284681407	0.0368956510043156	0.111125284681407	0.0368956510043156	0.14306491389535	0.00709665194574906	0.172139346765368	0.00116626666419446	0.132600761718529	0.0126481342739549	-0.271622095696783	2.18369554164439e-07	-0.131192246633141	0.0136323978598176	-0.317998199675459	9.78673639129115e-10	-0.145659217710605	0.00611373882936952
ZNF835	blue	-0.0181347377944981	0.734202799462602	0.0181347377944981	0.734202799462602	0.0889135562135172	0.0953328409385032	-0.042452719891824	0.426529918418291	0.0310988683196999	0.560322093507522	-0.138083726491556	0.00938748775931475	-0.00778126999945304	0.884173650454191	0.0195746963648067	0.713987664685522	0.0154765051937007	0.771997445940779
CNN1	blue	0.0241409125296662	0.651251898420831	-0.0241409125296662	0.651251898420831	0.120123872139448	0.0240020473055321	0.0202450459389091	0.704643594945662	0.00799547177186891	0.881008523501404	-0.1692557024698	0.00141386457759597	-0.112413990819705	0.0347489173921299	-0.0273020976984453	0.60918598150158	0.125850483467972	0.0180037135445395
LINC00473	blue	-0.0667584359250208	0.210852539285531	0.0667584359250208	0.210852539285531	-0.318828246930221	8.80496789772252e-10	-0.121710364948931	0.022188330437864	-0.115352412802729	0.030248125235904	0.517786452453953	1.32592525814611e-25	0.512191522443231	5.30767502770142e-25	-0.0880298719704302	0.0986830619475078	-0.22456838542831	2.05517560593252e-05
RNF25	blue	0.286222439889549	4.41259433144713e-08	-0.286222439889549	4.41259433144713e-08	0.263693361763947	5.00794526200993e-07	-0.0144838221679229	0.786256175194881	-0.188005365227597	0.000383054155356091	-0.302953192365819	6.29006388208716e-09	-0.0337115256206716	0.527834572452924	0.0994254652079972	0.0620364217431937	0.482952705679553	4.99483686920323e-22
GAPT	blue	-0.0116630226471045	0.827149788939488	0.0116630226471045	0.827149788939488	-0.0246103602591171	0.644930282383737	0.0106553762491	0.841877948105685	0.234818462339713	8.24634519817593e-06	-0.2356391043274	7.6510949498216e-06	-0.302993390127629	6.25974191279153e-09	0.215135116083354	4.59143275485928e-05	0.0309429935201938	0.562290423055135
LOC100133669	blue	-0.337736317207298	7.24891488294859e-11	0.337736317207298	7.24891488294859e-11	-0.401705790259453	4.03386436911897e-15	0.0349728347044724	0.512500124813206	0.00381961525414792	0.942992042002278	0.550988033447621	2.03284174162873e-29	0.27168351403031	2.16947371149804e-07	-0.0327984855346831	0.539078419047271	-0.0404337178373657	0.448872636627892
C12orf77	blue	-0.0665534844080351	0.212260122323426	0.0665534844080351	0.212260122323426	-0.25462989914468	1.25203040205244e-06	-0.0878101632202153	0.0995303836665536	-0.209676026884958	7.19641806255123e-05	0.506198326320508	2.28007205181544e-24	0.504812967747048	3.18060083163669e-24	-0.00134928567661767	0.979846883505896	-0.12099251295324	0.0229937464383685
P2RY13	blue	0.0298826607019944	0.575767422821218	-0.0298826607019944	0.575767422821218	0.0229610087050218	0.667250370174164	0.00917059999421589	0.863679347070819	0.0537836311807776	0.313623446128404	-0.0648282526243026	0.224377313997949	-0.0515091880317323	0.334555855046061	0.0214666330277156	0.687730234008112	-0.000356374430824686	0.994676618119768
BCL2A1	blue	-0.0246139999638436	0.644881368805936	0.0246139999638436	0.644881368805936	0.0848391940954319	0.111564559816948	0.00137616450483485	0.979445505207467	0.037971377950355	0.476995295485824	-0.133296823614611	0.0121852729243148	-0.0330122419925557	0.53643538733523	-0.137819327197271	0.00952566075184855	-0.214774682066958	4.73138505346124e-05
C11orf53	blue	-0.0529181857331694	0.321485025507117	0.0529181857331694	0.321485025507117	-0.355453272393917	5.95735695192508e-12	-0.141428834569858	0.00778694614460302	-0.0275171390555407	0.606368579407977	0.414883134345166	4.05379114756817e-16	0.180841585633051	0.000640535392765228	0.447100806048809	9.45542894000316e-19	0.156123127696439	0.00327220447488116
BTBD8	blue	-0.0827058388473893	0.120890062557745	0.0827058388473893	0.120890062557745	0.243895481691904	3.54653817158087e-06	0.0244592682423469	0.646962138783331	0.0826686375593103	0.121057908703501	-0.310422975358172	2.53023122408934e-09	-0.233965460001627	8.91165302197078e-06	-0.30694082693992	3.88069600067909e-09	-0.194044106005099	0.000244696568953415
TDRD12	blue	-0.0434670803055607	0.41555298762919	0.0434670803055607	0.41555298762919	-0.103361555633121	0.0523433401774464	0.00231774632315385	0.965388971269984	-0.0172880950577862	0.746175816146117	0.165986561592231	0.00175236326359746	0.145068473907506	0.00632614331825317	-0.0611640175902141	0.251726883003212	-0.115878669083563	0.0294971070835328
PRIM1	blue	0.116015134501987	0.0293049857314155	-0.116015134501987	0.0293049857314155	0.38373876171836	7.88521637381705e-14	0.0850286367887121	0.110764559836927	0.0901013353110027	0.0909733270211644	-0.545344971246899	9.69621519823629e-29	-0.408792937870754	1.18719808956854e-15	-0.314281064690427	1.56499373751245e-09	-0.132384845420967	0.0127948278205961
UCMA	blue	-0.0579785536586404	0.277315974848168	0.0579785536586404	0.277315974848168	-0.082735442492251	0.120756625338809	-0.0730005014184954	0.171150400876778	-0.107800465630297	0.0429593431589024	0.171246181619139	0.00123832322534092	0.27546017818748	1.44714166699825e-07	-0.0918580558506342	0.0848198130005084	-0.0874007678901521	0.101124653469502
PIGH	blue	0.244624324496198	3.30941375687365e-06	-0.244624324496198	3.30941375687365e-06	0.464555711551686	2.68114720521993e-20	-0.13665758116503	0.0101544119895833	0.090645011263261	0.0890318518004966	-0.610195623360908	2.1991639472393e-37	-0.384933286588824	6.50726781398839e-14	-0.246213606503507	2.84374928900217e-06	-0.231299459394794	1.13360265044082e-05
NTM	blue	-0.131936939569255	0.013103923607458	0.131936939569255	0.013103923607458	-0.229324585136126	1.3523199224237e-05	-0.0705390440465683	0.186083179011124	-0.21564028525518	4.40184772460189e-05	0.528584696418408	8.47030429810115e-27	0.455794045609415	1.64487529664627e-19	-0.119151871166461	0.0251753741926757	-0.0900476490798972	0.0911668663378452
RASEF	blue	-0.449536156099239	5.82218117416154e-19	0.449536156099239	5.82218117416154e-19	-0.21984522935018	3.08693232995948e-05	0.246637775713629	2.73047367744302e-06	0.105117045295303	0.0484459756673348	0.296225433789237	1.39769858135182e-08	-0.0296988402049634	0.578119168871096	-0.116111441315417	0.0291700473452355	-0.13243782138818	0.0127586978355095
LOC401052	blue	0.0572723683893329	0.283219724528224	-0.0572723683893329	0.283219724528224	-0.0241647635264654	0.650930111508766	-0.0746426818980112	0.161696860203305	-0.105559366926881	0.0475031924458484	0.136243344384026	0.0103873440208758	0.239468060326578	5.37469564554517e-06	-0.155287230306284	0.00344459304427808	-0.103826884287879	0.0512856649623529
SLIRP	blue	0.483090356430487	4.84374054184961e-22	-0.483090356430487	4.84374054184961e-22	0.578790736572884	5.88020403700397e-33	-0.152728824686165	0.00402458006032334	-0.0735501801738871	0.167941241114803	-0.721484390666297	5.51709825977683e-58	-0.37037769631846	6.41117584020391e-13	-0.0171121751125828	0.748671419018683	0.0639596391261741	0.230660987659148
INHBE	blue	0.0091564596212438	0.863887499389883	-0.0091564596212438	0.863887499389883	0.00306078372235904	0.954303774580044	-0.121391159112995	0.0225434061542621	-0.324995916305429	3.97342109719439e-10	0.339017644067305	6.08224055528088e-11	0.363995197519551	1.68702006288415e-12	-0.15590351378844	0.0033167211450791	-0.162731713798191	0.00216163744080164
TM9SF2	blue	0.380890998580823	1.24253561691871e-13	-0.380890998580823	1.24253561691871e-13	0.644850766779563	7.00030700300045e-43	-0.125591954269472	0.0182432622200025	-0.00374474847342175	0.944107592723719	-0.816329569927402	1.10674276439332e-85	-0.39712604680209	8.75606051024603e-15	-0.132388991983291	0.012791996587167	-0.0403512198971531	0.449799424344957
C4orf26	blue	-0.0968117303091743	0.0692561116250786	0.0968117303091743	0.0692561116250786	-0.188895227528211	0.000358880308106018	-0.0342717063620552	0.520995501601289	-0.0786175549636177	0.140445735197825	0.388113384140222	3.88746769369214e-14	0.268758050377179	2.95624984945436e-07	-0.0837031234366982	0.116457716738995	-0.156915474425584	0.00311606133650277
C1QBP	blue	0.322760346266862	5.31281140416808e-10	-0.322760346266862	5.31281140416808e-10	0.636879415474233	1.48590627782695e-41	-0.140922228248091	0.00801251911890425	0.0108866318808259	0.838492753132904	-0.852378974204618	7.41280275020221e-101	-0.408024600038818	1.35745159250313e-15	-0.09270474263151	0.0819761147993771	0.0416011411350731	0.435873940156684
BDKRB2	blue	0.0362759855076787	0.496903377873476	-0.0362759855076787	0.496903377873476	-0.172708853130026	0.00112235731087873	0.129748914021259	0.0147102678573104	-0.120517386528561	0.0235406286006325	0.248982690327443	2.17805343239249e-06	0.216663722328241	4.0401912210814e-05	0.0572534585508449	0.283378968744354	0.217967396804536	3.62007559271501e-05
HOOK2	blue	-0.110335535139093	0.0382660086433499	0.110335535139093	0.0382660086433499	0.186022357535072	0.000442476537176214	0.0512236031005695	0.337246136233886	0.0620857836139143	0.244638324607232	-0.309967115357496	2.67679705263276e-09	-0.30422204543408	5.39829996451773e-09	-0.00375555168445214	0.94394661293917	0.198092805996419	0.000179812136005429
HSD17B6	blue	0.0888118955559098	0.0957135771829108	-0.0888118955559098	0.0957135771829108	0.127196887019701	0.0167999992555715	0.0570670995165767	0.284951572271412	0.458747465504261	8.9764326547825e-20	-0.530510063830134	5.13288638982959e-27	-0.268075936685069	3.17575817942035e-07	-0.132819310402836	0.0125011639356643	-0.12210065655882	0.0217607703762879
GRK7	blue	-0.0481693900443342	0.366879156896639	0.0481693900443342	0.366879156896639	-0.0954578389871726	0.0732578269794622	0.0437639768528943	0.412371822394516	0.0823207788212522	0.122636188674643	0.095394283765204	0.0734502121432968	-0.0375078085214423	0.482395167958514	-0.0380479364382148	0.476106687582994	-0.114802488907287	0.0310503397068073
RAB17	blue	0.0594232222334939	0.26550007481549	-0.0594232222334939	0.26550007481549	0.030682101891137	0.565592287829955	-0.0886874963797405	0.0961811210591085	-0.223710793448041	2.21417164466484e-05	0.175404414047329	0.000934443091440225	0.257344308069603	9.5498321488493e-07	0.0961470821838888	0.0711976984493979	-0.0268152975093332	0.615585190596857
POU6F2	blue	0.109011899213508	0.0406593417288517	-0.109011899213508	0.0406593417288517	0.0972280965348078	0.0680620254080189	0.114483116398856	0.0315245257430835	-0.0464008736966678	0.384754491538339	-0.152377282415458	0.00411082503102639	0.0392616616713223	0.462140464509176	0.0784577907675114	0.14125644540757	0.15660456439327	0.00317650587303846
SLC39A2	blue	-0.00774406876354721	0.884723539187693	0.00774406876354721	0.884723539187693	-0.0196746867018062	0.712591135807942	0.0639131226923055	0.231000972657173	-0.0576373458739981	0.280157987995728	0.0997997629167137	0.0610552065039855	-0.153458344235746	0.00385080289223254	0.104038806157349	0.0508099118308817	0.0563572371343769	0.290995551596848
ISG15	blue	0.0246533740423052	0.644352322898902	-0.0246533740423052	0.644352322898902	-0.189563442927771	0.000341669915864699	-0.102611116579396	0.0540872873175913	-0.227412128059419	1.60190066831001e-05	0.371749715785953	5.19271022814154e-13	0.424845144793537	6.6647655948501e-17	0.0528066745760676	0.32250721522199	0.0733061241194453	0.169360502896601
SI	blue	-0.00722669425649031	0.892376707636015	0.00722669425649031	0.892376707636015	-0.171652033675817	0.00120508800208589	-0.105770795907184	0.0470579981598075	-0.119262921056156	0.0250388684302463	0.304207588479917	5.40773410916651e-09	0.302219287579442	6.86932896476458e-09	0.0826960775815219	0.120934086241243	-0.0693594314903854	0.193570296991124
PP14571	blue	-0.120019447317092	0.0241257948971247	0.120019447317092	0.0241257948971247	-0.113753594833421	0.0326309248230516	0.0615135819947587	0.249022058187811	0.055930232703475	0.294672250782747	0.132395523220989	0.0127875382395385	0.0574722515788201	0.281540152497502	-0.14269349032042	0.00724837501743007	-0.141280137184451	0.00785256081666389
CLDN2	blue	0.0701145943991683	0.188752263046187	-0.0701145943991683	0.188752263046187	0.0189230575727662	0.723112060302085	-0.0673876029401795	0.206573518301002	-0.0192076144894534	0.719122717625382	-0.0264824266254448	0.619977786735925	-0.0359831938203119	0.500385573588017	0.084168366511332	0.11443395352577	0.035960156011757	0.500660109957565
HTR1F	blue	-0.105250385694524	0.048160134662335	0.105250385694524	0.048160134662335	0.0800603044669792	0.133285192110643	0.0391284384970227	0.463662240003223	0.15457383132437	0.00359818390758742	-0.190096854400712	0.000328486690877195	-0.327697169356589	2.78832448791933e-10	-0.219770271970981	3.1067080050717e-05	-0.152360871267882	0.00411489172928608
TAF1L	blue	0.0920270269566197	0.0842460456086402	-0.0920270269566197	0.0842460456086402	0.425015082701466	6.45926282811727e-17	0.0262500405448799	0.623052411817918	0.0289861069249725	0.587279940925677	-0.49871790322098	1.35128992720416e-23	-0.490464057337628	9.15534813821959e-23	-0.221228059889678	2.74279290028703e-05	-0.107877810758775	0.0428092935337687
IQCC	blue	-0.0760148131414918	0.154103491579554	0.0760148131414918	0.154103491579554	-0.31128984200945	2.27269312267615e-09	-0.0431878579698595	0.418557907173559	-0.184242427395482	0.000503001029660479	0.589520984302359	2.04640238271206e-34	0.537596093548886	7.90014799949453e-28	-0.0582492265022661	0.275075422821904	-0.206115157664267	9.58825323218399e-05
NCAPG2	blue	0.119703896893585	0.0245030873200787	-0.119703896893585	0.0245030873200787	0.479310190541747	1.12035346796013e-21	-0.0126664952085148	0.812542545898183	0.0321309313943614	0.547374125437409	-0.607356135762363	5.79323828668861e-37	-0.33185253101676	1.60600637859865e-10	-0.255038341301171	1.20226869900495e-06	-0.131129649228646	0.0136776628809979
CYR61	blue	-0.115844237198508	0.0295457517200296	0.115844237198508	0.0295457517200296	0.000523826782345852	0.992175347461039	0.0895210862259675	0.093082650010708	0.374783221585778	3.24674936225488e-13	-0.308577796512316	3.17607222851868e-09	-0.270544756441761	2.4482407109503e-07	-0.0206999174179631	0.698328174291757	-0.0434423954526853	0.415818127361856
BRAT1	blue	-0.169795142887004	0.00136416200274393	0.169795142887004	0.00136416200274393	-0.356516018568532	5.10235860091736e-12	0.0133927975106525	0.802010046491654	-0.102854962888364	0.053515392023622	0.545791120824918	8.57878278993686e-29	0.649898563574603	9.64360664159471e-44	-0.179722096072656	0.00069293953651288	-0.255390187722421	1.16092635959532e-06
CYP4F12	blue	-0.319380162099936	8.20584441494292e-10	0.319380162099936	8.20584441494292e-10	-0.312570236298995	1.93823109010276e-09	0.189539790420615	0.000342265744352946	0.0608957677234266	0.253816308097096	0.344152577333218	2.98623165926752e-11	0.15378266438142	0.00377575012192359	-0.0504677469534699	0.344433097755524	-0.0307893768055426	0.564233485887109
TMEM156	blue	-0.161509693220571	0.00233660180108852	0.161509693220571	0.00233660180108852	-0.501198537836498	7.52628561881494e-24	-0.0840610091568205	0.114898484339818	-0.0610437741985229	0.252661989071804	0.658752589128207	2.71650989915232e-45	0.517062581062015	1.58885491416566e-25	0.118154682336039	0.02643015269637	-0.123011979284645	0.020790128881719
KCNRG	blue	0.0121627680483383	0.819867368673159	-0.0121627680483383	0.819867368673159	0.0490414003959612	0.35825823287401	0.0135101859950319	0.800311036862164	0.0109805603594935	0.837118643278477	-0.0472050242082423	0.376561704614586	-0.0522477045952627	0.327662902618095	-0.0293869530137055	0.58211962229308	-0.0417761009615783	0.433944642799093
CDKN2B-AS1	blue	-0.0660851676951578	0.215501805867842	0.0660851676951578	0.215501805867842	-0.189204092879026	0.000350827300888131	-0.148201774346009	0.00527071979395369	-0.0442892811508383	0.406778679566386	0.303619704943215	5.8051940913201e-09	0.245495067203434	3.04595161833958e-06	-0.00676228107250818	0.899254987069418	-0.127000670473033	0.0169709207168344
DLEU1	blue	-0.0823253189546546	0.122615486904944	0.0823253189546546	0.122615486904944	0.04502660342703	0.399004573375377	0.0203041331662006	0.703822072132134	0.27776981184273	1.12631015193687e-07	-0.270773651734032	2.38957563746565e-07	-0.314545120954675	1.51398786093815e-09	-0.196514998285369	0.000202900615047473	-0.17922373722557	0.000717521098197997
GMPR2	blue	0.290836335525688	2.61096288224488e-08	-0.290836335525688	2.61096288224488e-08	0.525880382727823	1.70257305953458e-26	0.0328999449902755	0.537823094858568	0.0547631094936467	0.304879258740405	-0.758775851291876	2.49603538071415e-67	-0.295016655523364	1.60981709286988e-08	-0.174583136996492	0.000988370532561905	0.0306801203456912	0.565617401869408
KLRC4	blue	-0.131207882408933	0.013621112007888	0.131207882408933	0.013621112007888	-0.248730696520231	2.23185093664809e-06	-0.0613432420785451	0.250337559527741	-0.0203386070182693	0.703342921724492	0.336632506427428	8.42643380575196e-11	0.288904409431826	3.25628037996143e-08	-0.0153851720758899	0.773306221873886	-0.0779856556968179	0.143673188711032
DEPDC7	blue	-0.136418007353091	0.010288557074294	0.136418007353091	0.010288557074294	0.123673263951528	0.020109537301213	0.378302372346694	1.87141782722197e-13	0.183310853174423	0.000537659784010109	-0.278670863224269	1.02075033960859e-07	-0.199181171365249	0.000165345312943624	-0.212144216283176	5.88158573398055e-05	-0.233178303373683	9.57065565772239e-06
NEURL2	blue	0.100711951718301	0.0587174374878568	-0.100711951718301	0.0587174374878568	0.215492847328969	4.45640161772914e-05	0.0815371918662238	0.126250036124145	-0.0447625209192026	0.401778689149159	-0.266095925663468	3.90530522382981e-07	-0.26837057039316	3.07908626734068e-07	-0.0405461587960704	0.447611206328864	0.241528223844816	4.43374103032137e-06
MRPS28	blue	0.340011745687568	5.30512803393245e-11	-0.340011745687568	5.30512803393245e-11	0.498534137060732	1.41089594956494e-23	-0.0351646859652327	0.510188110805629	0.114870509482031	0.0309501378506456	-0.764656649240491	5.85057300248162e-69	-0.312139747203371	2.04496929128463e-09	-0.215000167432773	4.64336760224206e-05	-0.0382911286509755	0.473289978526402
CMTR2	blue	-0.00758746148100997	0.887039027399822	0.00758746148100997	0.887039027399822	0.264560910713223	4.57912109648871e-07	0.148423270130499	0.00520247882135465	0.455609828826466	1.70786966011732e-19	-0.67500900520696	2.7966427326489e-48	-0.521040715873924	5.84770067127629e-26	-0.19983385711121	0.000157200399244	-0.200558324476137	0.000148600672649193
LYG1	blue	-0.362707886344704	2.04524731190846e-12	0.362707886344704	2.04524731190846e-12	-0.243003931047654	3.85868832919766e-06	0.197610479928454	0.000186595095269831	0.0173972157820405	0.744629157256824	0.311842536190588	2.12196605237028e-09	0.257814311089018	9.10949903616062e-07	-0.224903656878062	1.99601060918802e-05	-0.176355129343206	0.000875412279703165
TET1	blue	0.234639016004575	8.38225403249977e-06	-0.234639016004575	8.38225403249977e-06	0.143650429468396	0.00686323476773139	0.128074760867226	0.016053590312831	0.042582094047249	0.425120596835522	-0.193936873736182	0.00024668093197424	-0.015245666806544	0.775306528458457	-0.178781441262235	0.000740010504258014	-0.0732631086595214	0.169611576879475
C8orf22	blue	-0.0588554256903275	0.270102217277904	0.0588554256903275	0.270102217277904	-0.0157694036153098	0.767804672769655	-0.000561839719694217	0.991607550082538	0.0134840642972415	0.800689025382057	0.0277307266426926	0.603575981943736	-0.00750572418358468	0.888247921900382	-0.0245267750055518	0.646053995772155	0.00144326467088211	0.978443529357876
AIM2	blue	-0.17044108975118	0.00130675944598582	0.17044108975118	0.00130675944598582	-0.214117319714529	4.9970603985276e-05	-0.0412529105002094	0.439728530033629	-0.149449024188161	0.004896703859031	0.419412961782578	1.79703409438102e-16	0.262470637205492	5.67831369201706e-07	-0.121482325269322	0.0224414971953816	-0.127507539753241	0.0165324705292905
ARHGEF38	blue	-0.156259946229108	0.00324474549860579	0.156259946229108	0.00324474549860579	-0.319090066711159	8.51563927863486e-10	-0.0375955759155011	0.481370280337369	-0.015170971645439	0.776378162018462	0.430582711747034	2.29233603954881e-17	0.288162379649763	3.54301558814513e-08	0.0102436394757095	0.847912255131904	-0.0540478769760602	0.31124839322954
CYP27C1	blue	-0.00754615114710824	0.887649974645104	0.00754615114710824	0.887649974645104	-0.0644219453882754	0.227301266939976	-0.0288300501425225	0.589294634893894	-0.0620526144924826	0.244890956732311	0.150037965838424	0.00472854937386051	0.149901088057995	0.00476715961004525	-0.130750289693795	0.0139548212401994	-0.068438522353979	0.199566747925034
LPL	blue	0.12802411293799	0.0160958508768757	-0.12802411293799	0.0160958508768757	0.0816190539848107	0.12586867423102	-0.119341254284661	0.0249429631650149	0.344278192806085	2.93423415519649e-11	-0.447200306793012	9.27064647429693e-19	-0.24145267147292	4.46528071911356e-06	-0.0936207990289083	0.0789866683770679	-0.161061097516654	0.00240400465986971
C17orf105	blue	-0.0109612869270984	0.837400560307531	0.0109612869270984	0.837400560307531	-0.0856211248174134	0.10829162106435	-0.0936554062616552	0.0788754859219283	-0.0898282022057217	0.0919614039997794	0.179275146114636	0.000714948536292652	0.113694289192103	0.0327223061402633	0.0190790069336738	0.720924793901762	-0.0141849587632358	0.790563257107226
TMEM207	blue	-0.164475332308575	0.00193265109964302	0.164475332308575	0.00193265109964302	-0.439216529877307	4.42578385400094e-18	-0.0483022926494683	0.36555699371975	-0.0863096983589183	0.10547252946841	0.568245612191149	1.41618783650223e-31	0.464641968846703	2.63300392676778e-20	0.0514040929445358	0.335544271011606	0.0304959507371906	0.567953886528617
ZNF660	blue	-0.140131513634153	0.00837624872782281	0.140131513634153	0.00837624872782281	-0.105299717505046	0.0480547405196117	-0.0424142443089143	0.426949570227703	-0.0131869963477702	0.804990933698298	0.241060063839384	4.63265238079155e-06	0.184406847942511	0.000497103538304705	-0.203784485328082	0.000115390197820239	-0.198352252775799	0.000176259706531881
C16orf92	blue	-0.211025927447416	6.44644696284755e-05	0.211025927447416	6.44644696284755e-05	-0.132601022166721	0.0126479582243522	-0.259265869270078	7.86910704556399e-07	-0.235033355091268	8.08634911782846e-06	0.458063177867916	1.03341160786481e-19	0.429474743976045	2.82145600294432e-17	-0.0800135724795259	0.133512633174708	-0.1886079992838	0.000366523315808444
SRRM5	blue	-0.211606989238562	6.14685531659724e-05	0.211606989238562	6.14685531659724e-05	-0.308934741347457	3.03979645649218e-09	0.0586575612330039	0.271718685219495	0.0154312936825474	0.77264523273175	0.426457197505695	4.94818440747296e-17	0.19116742232472	0.000303445791847337	-0.0856335173866955	0.108240365079184	-0.171101278694072	0.00125039206722815
LOC100128288	blue	-0.149538746968589	0.00487074331334272	0.149538746968589	0.00487074331334272	-0.0620354283091897	0.245021926717114	0.0759482006411767	0.15446578013919	0.0270407270345233	0.612618158086839	0.10220732839196	0.0550454593415576	0.100496748771311	0.0592621829262097	-0.205732230478716	9.88588882640842e-05	-0.100703294952053	0.0587392702475611
CD163L1	blue	0.236290502367718	7.20796274139685e-06	-0.236290502367718	7.20796274139685e-06	0.37099081559576	5.83556448707957e-13	-0.0302664172384275	0.57087230532546	-0.031902793288848	0.550223549247128	-0.423833959261356	8.02716435756851e-17	-0.235190287000065	7.97137861956132e-06	-0.190712607384302	0.000313858335971718	-0.0733331748533946	0.16920275453524
TAS2R41	blue	-0.0847584382820906	0.111906961608728	0.0847584382820906	0.111906961608728	-0.216914534277513	3.95594564193569e-05	-0.0616328928254828	0.248103515010456	0.00177555726877184	0.973482086809926	0.29740721576111	1.2165933133097e-08	0.171874538861536	0.00118721719816494	-0.0767659234701124	0.150062783724601	-0.0975645098102798	0.067109593508204
PCDHB15	blue	0.00238660827563332	0.964361323463212	-0.00238660827563332	0.964361323463212	0.164862411513188	0.00188492451121975	0.187536213186207	0.000396400949062679	0.164188211589948	0.00196876380181438	-0.301763873835165	7.25440919185514e-09	-0.220316306628287	2.96535045402818e-05	-0.166601329975492	0.00168353322949273	-0.158113368633577	0.0028928140871093
PRRG2	blue	-0.246436547650997	2.78366391762299e-06	0.246436547650997	2.78366391762299e-06	-0.463263797950751	3.51490934247767e-20	-0.0612944461810638	0.250715289296326	-0.0040407828594769	0.939697197735988	0.588923187677318	2.47556288179123e-34	0.452992301952133	2.90605880909286e-19	-0.0115986970834494	0.828088247928532	-0.171525120228909	0.00121539171211285
UPK1A	blue	-0.123134922491058	0.0206621038315673	0.123134922491058	0.0206621038315673	-0.408301498752183	1.29350078745069e-15	-0.179883078110289	0.000685167156885608	0.0100848427363593	0.850241933112767	0.463876266116475	3.09191687531188e-20	0.265397891865946	4.19897802829056e-07	0.426647818302709	4.77645937006699e-17	0.0620848396321962	0.244645511910973
FBXO17	blue	-0.0221066127452252	0.678930526889432	0.0221066127452252	0.678930526889432	0.122694055879499	0.0211243906220956	-0.0479319478999614	0.369248694826457	0.0916227810084481	0.0856239624770129	-0.287113579705059	3.99021654891647e-08	0.105123023573689	0.0484331297575752	-0.232094192165003	1.05544983362952e-05	0.157054117521544	0.00308944567029778
KRT6A	blue	-0.0249761972161679	0.640021523365832	0.0249761972161679	0.640021523365832	-0.00885656648897536	0.868304247067189	-0.0411240345462111	0.441159990927966	-0.0385377647658116	0.470442729478965	0.055429428666437	0.299023733147732	-0.104076634366355	0.0507253779067948	0.135803736184182	0.0106397091952566	0.0291469921060396	0.585206242319012
TIMM23	blue	0.219875813967519	3.07889758971948e-05	-0.219875813967519	3.07889758971948e-05	0.489899161241845	1.04165538687248e-22	-0.040744352798021	0.445392639237477	-0.00919036779048759	0.863388372475356	-0.566353372884851	2.47648582978702e-31	-0.626508322267596	6.93343483526523e-40	-0.0134329184351281	0.801429255305357	0.0250954625938176	0.638424605383123
CHCHD1	blue	0.268239289569756	3.12180598523547e-07	-0.268239289569756	3.12180598523547e-07	0.51019159827938	8.66050252970627e-25	-0.0790415290737704	0.138311589030916	-0.0289491907500225	0.587756242193466	-0.603203889870722	2.34690044739573e-36	-0.166085131524152	0.00174115664438578	-0.36990852436775	6.88877907108834e-13	-0.232040873617125	1.0605285522895e-05
RWDD3	blue	0.00114495457035451	0.982898294089086	-0.00114495457035451	0.982898294089086	0.280644536826272	8.21806662560763e-08	0.129111568002749	0.0152095706117382	0.376282905756274	2.56941458868741e-13	-0.62105328428179	4.94082785646204e-39	-0.456733061583946	1.35763076612648e-19	-0.272770528498481	1.93203583939467e-07	-0.212053817603731	5.92545365714006e-05
KCNH4	blue	-0.0135632095687787	0.799543913687105	0.0135632095687787	0.799543913687105	-0.156437182598052	0.00320948564595531	-0.167115922265487	0.00162783267254795	-0.275268668441628	1.47737920297151e-07	0.452016535270957	3.53878111671234e-19	0.397121051927986	8.76340777262667e-15	0.175991437970034	0.00089757531824371	0.00452195841937524	0.932532510275668
SUCLA2	blue	0.393947723834994	1.48887811294815e-14	-0.393947723834994	1.48887811294815e-14	0.788739186308932	3.62265722420925e-76	-0.201427045970926	0.000138870233232716	-0.180267392822067	0.0006669371320907	-0.818832225038308	1.26472137678101e-86	-0.461600339814906	4.97271596956609e-20	-0.148853740230675	0.00507212391152527	-0.0485515967868638	0.363084826820733
ZBTB25	blue	0.0881296000608024	0.0983003507954147	-0.0881296000608024	0.0983003507954147	0.238130516563105	6.08444479264146e-06	0.082040087545456	0.123921352597736	0.0889500189933429	0.0951965763441243	-0.38325924854546	8.51535984924615e-14	-0.239548842637051	5.3344601587595e-06	0.0996847457428211	0.0613553504206063	-0.0354853495884566	0.506335931454522
CALML6	blue	-0.180904423491371	0.000637705600353042	0.180904423491371	0.000637705600353042	-0.317916435346422	9.8890070199241e-10	0.0331039830718509	0.53530303208202	-0.00541201683833208	0.919294334338239	0.432616209895605	1.56270154056283e-17	0.350350871599105	1.24339240590333e-11	-0.0917106473581414	0.0853229278737363	-0.0582737297037876	0.274873201459078
SLC22A1	blue	-0.210719824964637	6.60975371726146e-05	0.210719824964637	6.60975371726146e-05	-0.406869711387072	1.65930039486978e-15	-0.0828592436511259	0.12019983989972	-0.0604050516036338	0.257669585722285	0.5418199209384	2.53495255769213e-28	0.43543612726538	9.14659674317556e-18	0.0165768943528533	0.756280957313082	-0.104316124002859	0.0501929134559071
NLRP8	blue	-0.22156837270889	2.66385101298615e-05	0.22156837270889	2.66385101298615e-05	-0.245989607604156	2.90536651468121e-06	-0.00398758781780422	0.940489579101699	-0.0670644795155119	0.208763202035738	0.44769146692918	8.40928771500075e-19	0.298955904570032	1.01333354202432e-08	-0.200372683045599	0.000150761274608686	-0.285069254553001	5.02360748759414e-08
C12orf56	blue	-0.0118101073099977	0.825004865648281	0.0118101073099977	0.825004865648281	-0.0462532667415587	0.386270033743421	-0.0243913406398902	0.647876471879803	-0.042611787723586	0.424797514933189	0.0990853093248837	0.0629393687391981	-0.0282056095880721	0.597387748519604	0.105639462900572	0.0473341256747629	-0.0365307022164875	0.493884502586395
HIST1H1E	blue	-0.138867320685354	0.00898838617076092	0.138867320685354	0.00898838617076092	-0.276418007752576	1.30463809663647e-07	0.0173110556331347	0.745850291956199	-0.0389455079276353	0.465756331651203	0.373699025143813	3.84224598281226e-13	0.368571425898052	8.44880431526017e-13	-0.118135684567287	0.0264545709595466	-0.106949785428794	0.0446390709068618
FAM184B	blue	-0.0885700562235648	0.0966241782822727	0.0885700562235648	0.0966241782822727	-0.323381693150097	4.90188990637878e-10	-0.00592686743660388	0.911646685895649	-0.0584656630550561	0.27329269998859	0.453551253368143	2.59522538596741e-19	0.341432827959619	4.359746885865e-11	0.0385960547311184	0.469771189345119	-0.0299827292624774	0.574489068586339
SYNE4	blue	-0.059832460272388	0.262216623661329	0.059832460272388	0.262216623661329	0.0215086984491614	0.687150524668085	0.140579203892811	0.00816854491582634	-0.199855805778624	0.000156933147633455	0.19165374969765	0.000292668722065647	0.0799116044556321	0.134009941843517	-0.0603359978507713	0.258215046137534	0.00190890570571194	0.971491345117392
PROX2	blue	-0.0691493061373988	0.19492677849484	0.0691493061373988	0.19492677849484	-0.08910743020503	0.094610098793769	-0.0299966482532188	0.574311362501303	0.0194419429328638	0.715843258246122	0.131187780982274	0.0136356226616501	-0.00891908521546603	0.867383145150775	-0.0125508591748562	0.814222619609933	-0.151704583635515	0.00428052992865905
PTGER4	blue	-0.0665052549192629	0.21259233700694	0.0665052549192629	0.21259233700694	0.00849025757552347	0.873704693052606	0.0121948992826091	0.819399665604191	0.153292138186859	0.0038897862973484	-0.125486018627089	0.0183422200782885	-0.0193711679384218	0.716833217325414	-0.163278120901087	0.0020873449576318	-0.283317512310738	6.11062553898384e-08
C17orf74	blue	-0.157994507701728	0.00291429747220742	0.157994507701728	0.00291429747220742	-0.347080639118612	1.97884156356454e-11	-0.04922735270213	0.356436406666617	-0.0820010932045591	0.124100715692723	0.507606857203557	1.62290064979614e-24	0.41663727212498	2.96264552077491e-16	-0.00242578914644186	0.963776641642234	-0.142923866287398	0.00715393096537157
PRIM2	blue	-0.0603599792826151	0.258025524856674	0.0603599792826151	0.258025524856674	-0.22076311732485	2.8542307731146e-05	-0.0331841022460541	0.534315107631055	-0.0625040317403012	0.241468366885295	0.348455941422179	1.62864737787318e-11	0.271067836176916	2.31616064236653e-07	0.113056485240801	0.0337189382549757	-0.0488169296640991	0.360465189629419
GPR35	blue	-0.131308174407273	0.0135489167948908	0.131308174407273	0.0135489167948908	-0.378062892756184	1.94332556703004e-13	0.0635199024392779	0.233889159920327	-0.0512131879356005	0.337344510661343	0.444777211420708	1.49638695966402e-18	0.273586942196539	1.77036411884892e-07	0.0828675512875034	0.120162548773938	0.199415877313345	0.000162371924160571
OR5K1	blue	0.03702582236266	0.488044465013483	-0.03702582236266	0.488044465013483	-0.0357798090642737	0.502812008455595	-0.0549254795521618	0.303445437106916	-0.049618897096042	0.352619387597572	0.100174337387165	0.0600861158278801	0.0575643183377773	0.280768805151375	0.0402004922407694	0.451495495736522	-0.0191014076361444	0.720610799189339
WDSUB1	blue	0.119802797153296	0.0243842917782089	-0.119802797153296	0.0243842917782089	0.527300841418588	1.18082035736515e-26	-0.0213499885163222	0.689338683352437	0.15342628534745	0.00385829463670411	-0.730308033077697	4.70324933324988e-60	-0.389974723433436	2.86805353468971e-14	-0.227985188552516	1.52286290544191e-05	-0.205335820757827	0.000102031387753311
BNIPL	blue	-0.165325148577177	0.0018292850442313	0.165325148577177	0.0018292850442313	-0.338127826085722	6.87107048441513e-11	-0.00348407349094806	0.947992611912676	0.0398502266047524	0.455450758229322	0.391332185202375	2.29474678629769e-14	0.337303678071978	7.68999426135142e-11	-0.03393842346619	0.525058967064165	-0.172257800114887	0.0011570056902517
FDPSP2	blue	-0.195378787687888	0.000221213802201754	0.195378787687888	0.000221213802201754	-0.328317997700448	2.56907076582876e-10	-0.0359730375022189	0.500506594341475	0.0701445622941173	0.188562897309908	0.394344060305585	1.39394165384915e-14	0.200927053219789	0.000144395007905894	-0.0677612704694555	0.20406207671118	-0.16332195683596	0.00208148701755818
SLC25A10	blue	-0.147344268554036	0.00554256621200904	0.147344268554036	0.00554256621200904	-0.405246097148253	2.19759272570109e-15	-0.050146582011464	0.347516096107102	-0.158231510537443	0.00287160339526838	0.609858788656079	2.468204492555e-37	0.599758425569481	7.37788229343691e-36	-0.0235065988340347	0.659833356470092	-0.00637440445853939	0.905005509574058
ST7-AS1	blue	0.139491054431033	0.00868156459671089	-0.139491054431033	0.00868156459671089	0.0749394275221549	0.160031286657885	-0.0153085871599336	0.774404155660223	0.00624350169317511	0.906947363290387	-0.0983461738157738	0.0649387307014522	-0.0907234933542426	0.0887543567866556	0.00150484412972692	0.977524021446048	-0.00704776639391949	0.895025826893042
GRPR	blue	-0.127629757784197	0.0164282441423476	0.127629757784197	0.0164282441423476	-0.158640653332655	0.00279923561780547	0.051447762286563	0.335133335105332	0.00665156159847377	0.90089595147674	0.253407670092489	1.41299878658332e-06	-0.137730796326665	0.00957232820828907	0.0543950042109522	0.308146395876391	-0.00323580452034203	0.951693882194355
RNASE3	blue	0.00544339988506172	0.918827947003024	-0.00544339988506172	0.918827947003024	-0.0381475262613539	0.474952110198719	0.051060180109214	0.338791832751078	0.24108909499713	4.62007408506465e-06	-0.215500323828697	4.45361991917597e-05	-0.18879716989785	0.000361472733143546	-0.00037823367655046	0.994350098532816	0.135421220272541	0.0108637011861047
DNAJB11	blue	0.133889740750732	0.0118028545068746	-0.133889740750732	0.0118028545068746	0.144859787885659	0.00640274336753641	-0.00127068488032749	0.981020648490503	0.0898783947962718	0.0917791879453628	-0.281517806513722	7.46237706884906e-08	-0.0226818062259692	0.671058599636219	-0.0761224374734348	0.15351950926347	-0.148808324019088	0.0050857367529651
SIAH2	blue	0.223312640467284	2.29188807212382e-05	-0.223312640467284	2.29188807212382e-05	0.41216992886656	6.56047376351506e-16	-0.126134191236461	0.0177439963336493	-0.0915338258881141	0.0859295973828501	-0.464517390500491	2.70281256246991e-20	-0.108495870165081	0.0416260338296734	-0.188644949812634	0.000365531656370874	0.08704856547859	0.10251235152835
LINC00403	blue	0.260782488406016	6.74680325062119e-07	-0.260782488406016	6.74680325062119e-07	0.363246873333444	1.88702676607036e-12	-0.184093510264612	0.000508398427086223	0.124944876364976	0.0188550511178645	-0.522047247691966	4.5315010695606e-26	-0.286507825459756	4.27283876923227e-08	-0.0731516630722089	0.170263358485271	-0.0984940321578972	0.0645346526777527
SSPO	blue	-0.163712590228686	0.00202994465079138	0.163712590228686	0.00202994465079138	-0.382873779754279	9.05741578179894e-14	-0.111684017145288	0.0359514819182916	-0.128700989684746	0.015539035597275	0.594179886124605	4.57799122255003e-35	0.538385037640244	6.39667870064899e-28	-0.0262611595557633	0.6229051500633	-0.113715653605737	0.0326893615911483
CLIC6	blue	0.000331586480156249	0.995046885919939	-0.000331586480156249	0.995046885919939	-0.0442704975595202	0.406977896367031	-0.0450894109945873	0.398346490512138	-0.103070413228692	0.0530142865449964	0.144338097248156	0.00659788214396678	0.00579369288634951	0.913624123198944	-0.0248167503323854	0.642159051643392	-0.0247877980257172	0.642547500758659
SLC25A5	blue	0.363997681617578	1.68639192677467e-12	-0.363997681617578	1.68639192677467e-12	0.55981520535776	1.66174380159456e-30	-0.0890176467292226	0.0949442568520841	0.138781094176961	0.00903155191632268	-0.883075777270325	2.18358022602e-117	-0.432405749608484	1.62611082187849e-17	-0.0700401397856526	0.189223342657652	0.0294986504724362	0.580685443891555
ZCWPW2	blue	0.000762254936478693	0.98861403454972	-0.000762254936478693	0.98861403454972	0.19235664490878	0.000277721976198602	-0.0183552402439432	0.731094905719998	0.0854252824325094	0.109104172233346	-0.246874844964595	2.66905540517319e-06	-0.132389862147207	0.012791402517581	-0.263102003950625	5.32207532239647e-07	-0.304422266725742	5.26927009141427e-09
CCDC152	blue	-0.277450596035007	1.16617120352645e-07	0.277450596035007	1.16617120352645e-07	-0.142249839896913	0.00743339623981144	0.188958664194779	0.000357212417858218	0.226000530207528	1.8135294076659e-05	0.138650123328886	0.00909746968151613	-0.267423272725135	3.40040195372673e-07	-0.158063940701133	0.00290173033949656	-0.312206903441673	2.02795064371607e-09
ETV2	blue	-0.0582714580984727	0.274891944436126	0.0582714580984727	0.274891944436126	-0.12066747674469	0.0233666691568901	-0.00903343330800041	0.865698894596834	-0.0983515318326139	0.064924051717073	0.223368952172618	2.28074163736322e-05	0.342551461147737	3.73303512000146e-11	-0.225226368941681	1.94059010669677e-05	-0.177307587555497	0.000819742080367752
DDX4	blue	0.0843944161309618	0.113460659055978	-0.0843944161309618	0.113460659055978	0.00667045591717702	0.900615890258861	-0.0782154759117899	0.142492880556313	-0.106648630301872	0.0452467953229096	0.113241721457998	0.0334268592855063	0.122547649316995	0.0212798824425768	0.100070441344876	0.060353631962119	-0.0584262351205033	0.273616868690747
FAM47C	blue	-0.0732692927306813	0.16957546440539	0.0732692927306813	0.16957546440539	-0.269490488576114	2.73680645348417e-07	0.0191742299830109	0.719590359466005	-0.0341841839850114	0.522061032265163	0.386725761961111	4.87067582212132e-14	0.104768444158759	0.0491999795722133	0.0599614638139718	0.261187400602868	-0.0999937756120118	0.0605516640087318
FAM166B	blue	-0.105084856550132	0.0485151906671682	0.105084856550132	0.0485151906671682	-0.300631425331172	8.30476904217696e-09	-0.0791037216727144	0.138000635770412	-0.0251963596895444	0.637074934100051	0.416980786954064	2.78559288793704e-16	0.261217744528504	6.45419091693592e-07	-0.0617869802225457	0.246920732750076	-0.143795943787418	0.00680630131185355
PCAT18	blue	-0.103210902535903	0.0526896367340967	0.103210902535903	0.0526896367340967	-0.235314533266781	7.88145942078389e-06	-0.0508688289506117	0.340607425261011	-0.0915596537982643	0.0858407667160008	0.374254861961383	3.52471741733577e-13	0.252299388912917	1.57593892257426e-06	0.125813655979295	0.0180376688115014	0.0310008661088978	0.561559241319497
NFU1	blue	0.355008092989961	6.35570144814486e-12	-0.355008092989961	6.35570144814486e-12	0.618920556752737	1.05363157716713e-38	-0.0323539864041792	0.544595234812754	-0.0187581436441934	0.72542751162303	-0.825391061068055	3.65067879948368e-89	-0.391525879738367	2.22268853755721e-14	-0.135229690583796	0.0109774164536997	0.0484454543289917	0.364136087620473
GZMM	blue	-0.0411544927375708	0.440821443678548	0.0411544927375708	0.440821443678548	0.0104697723865277	0.844596987576463	-0.0186163331442241	0.727420583972655	-0.0112231964783	0.833571340512779	0.0150844303440043	0.777620279379758	-0.0785564365315191	0.140755453781304	0.0303482791023436	0.569830651854441	-0.00897187134088732	0.866605575264976
YIPF3	blue	-0.036659494842602	0.492361794435753	0.036659494842602	0.492361794435753	-0.0204342848761459	0.702013714768766	0.0516548477894629	0.333189022621237	0.00273268828108218	0.959197593508194	-0.000392376173230764	0.994138847360914	0.329120067650614	2.31050238175159e-10	-0.22507831027611	1.96583310446833e-05	-0.00738754587121282	0.889996235960579
CSN1S1	blue	0.145887621154658	0.00603334505437947	-0.145887621154658	0.00603334505437947	0.00197595847905339	0.970490388921451	-0.164460048681368	0.00193455803690966	-0.180119821908998	0.000673883407767605	0.168828620222925	0.00145438796222592	0.0637382068327472	0.232282591820565	0.102290602673968	0.054846708042431	-0.0483988022550264	0.364598739957822
RAP2C-AS1	blue	-0.0712650444795246	0.181582405208517	0.0712650444795246	0.181582405208517	-0.190467467742754	0.000319607774063504	-0.013876924355842	0.795009181030634	-0.156954408307682	0.00310856615900289	0.385455956737289	5.98126535233539e-14	0.39551229181329	1.14730133569786e-14	-0.206356180810483	9.40525696500395e-05	-0.120674381180509	0.023358693493954
TAS2R19	blue	-0.0688380324116385	0.196948971366857	0.0688380324116385	0.196948971366857	-0.0163852677092395	0.759010891440834	0.0186094135356548	0.727517882574791	0.0313287436896249	0.557425392538737	0.0458264549638739	0.390672662797043	0.013890444542389	0.794813901096275	-0.140414041209361	0.00824463094576145	-0.21652818718125	4.08641902016859e-05
CPEB2-AS1	blue	-0.201878222586184	0.000134055627469684	0.201878222586184	0.000134055627469684	-0.297756625455897	1.16754620320893e-08	-0.0213247257992504	0.689687223782646	0.00643829010136573	0.904058014011352	0.344549112943112	2.82507484066486e-11	0.216501394555897	4.09561630850913e-05	-0.101023760586012	0.0579355034528752	-0.0892805933748648	0.0939682673384974
NOBOX	blue	-0.239467411442159	5.37502000556016e-06	0.239467411442159	5.37502000556016e-06	-0.38822784293414	3.81565369697032e-14	-0.0840813219323969	0.114810478686243	-0.0633296833664887	0.235295419310918	0.589308414561096	2.18983722481326e-34	0.370027853501488	6.7641073125881e-13	-0.0402493434289042	0.450945400818894	-0.228003569914699	1.52039003802876e-05
GTF2A1L	blue	-0.172869250340956	0.0011102681660283	0.172869250340956	0.0011102681660283	-0.201531866974615	0.000137737415808237	-0.0294399757493861	0.581438613015261	0.00360555244313407	0.946181968419499	0.269926259251258	2.61377125616826e-07	0.121179132591208	0.0227819675233273	-0.0116903639509022	0.826750975329935	-0.152433784102488	0.00409685161809891
GML	blue	-0.0923949092158322	0.0830076613473066	0.0923949092158322	0.0830076613473066	-0.230566472254228	1.21053386403987e-05	-0.032112776522719	0.54760061164088	-0.0413708262130235	0.438421136092611	0.376458814549408	2.4996587043655e-13	0.196712390607257	0.000199867439899586	-0.0717766820929119	0.178459215755463	-0.143908656932053	0.00676249237006158
ELAVL3	blue	-0.432968577395232	1.46193333246616e-17	0.432968577395232	1.46193333246616e-17	-0.587259200573832	4.19684377339872e-34	0.14557668354039	0.00614302477911379	0.00589300038202775	0.912149508418076	0.806881151531976	2.98456939753747e-82	0.341699664996427	4.20153914844439e-11	0.0571802595919225	0.283995963720567	-0.0400020867985777	0.453733545705491
C14orf39	blue	0.0306803240807032	0.565614819714208	-0.0306803240807032	0.565614819714208	-0.0876406572897254	0.100188035835831	-0.0783933164555778	0.141584627370204	-0.0423793333785503	0.427330549751245	0.121726229466531	0.0221708102313826	0.0841014701706856	0.114723238069821	0.0312244767734784	0.558738378882643	-0.0139443498737796	0.794035442357961
CNTNAP3	blue	-0.124093330718889	0.0196873336483639	0.124093330718889	0.0196873336483639	-0.0381108668338429	0.475376936853489	0.0356236801257874	0.504678861435329	0.00763346384076134	0.886358767459481	0.0655881694139818	0.218980699045495	0.0112425784356905	0.833288123708393	-0.0880807725548227	0.0984875808665541	-0.0990281820774195	0.0630920693700031
TEKT2	blue	-0.00830575088279343	0.87642708852549	0.00830575088279343	0.87642708852549	-0.0855673184565207	0.108514387391393	0.0817040449970109	0.125473682205454	-0.0712781350602943	0.181501996183479	0.148414012491429	0.00520531502729201	0.260358053977318	7.04437175434076e-07	-0.12210769690166	0.0217531237771538	-0.0468393222285514	0.380274150915082
DCAF12L1	blue	-0.0376395384423327	0.480857359942203	0.0376395384423327	0.480857359942203	-0.0529098178775852	0.321561657971962	-0.127279427426489	0.0167285502857187	-0.148267600736375	0.00525035564011335	0.236690904840983	6.94782295610968e-06	0.233626888169691	9.18963045978721e-06	-0.0587364193361307	0.271073659442272	-0.187361425896537	0.000401483106886602
LAMTOR2	blue	0.220389217087237	2.94694268118367e-05	-0.220389217087237	2.94694268118367e-05	0.087388784529348	0.101171622495876	-0.195751939146574	0.000215035570089874	-0.0896142330701531	0.0927414329999123	-0.121920269744893	0.0219574865709994	0.306884401794277	3.90750531886008e-09	-0.116910503899435	0.0280708499954721	-0.0888090981249978	0.0957240711430829
LIME1	blue	-0.304774348847631	5.04958595131091e-09	0.304774348847631	5.04958595131091e-09	-0.549921047676108	2.73767335090008e-29	0.0541101004347758	0.310690848808732	-0.0442373021128889	0.40733010545997	0.680638780525539	2.32767618688937e-49	0.558978112065821	2.11394780328432e-30	0.0175808020298282	0.74202935163287	0.0630251144931809	0.237559438965933
ARL8A	blue	-0.0824032577174856	0.122260531161865	0.0824032577174856	0.122260531161865	-0.0611748592836447	0.251642687842494	-0.0840134017092408	0.11510495195784	-0.218640044077219	3.41980984919764e-05	0.297428764377124	1.21351168716976e-08	0.418295242252161	2.19902176361249e-16	-0.154898082749878	0.00352762148514303	-0.136152437907244	0.0104390912493477
EN2	blue	-0.135906485254625	0.0105802429233831	0.135906485254625	0.0105802429233831	-0.229518315336643	1.32920858105925e-05	-0.00684864171960298	0.897975340158665	-0.0331813540598161	0.534348979470918	0.353162565144074	8.30284992577198e-12	0.329546404042084	2.18355234979141e-10	-0.125018018531826	0.018785013762212	-0.226191146331315	1.78347746987226e-05
PSMG1	blue	0.457322969126588	1.20305939348178e-19	-0.457322969126588	1.20305939348178e-19	0.76455994741823	6.22855838924409e-69	-0.163515884337453	0.00205575156637729	-0.203902978546641	0.000114314548012465	-0.776679737019234	1.91083115976585e-72	-0.319492206447925	8.08914548989130e-10	-0.197875140703447	0.000182844072952831	-0.0819249057171402	0.124451738829
WDR86	blue	0.0654231584122312	0.220144576845007	-0.0654231584122312	0.220144576845007	0.0518322910940994	0.331528797833873	-0.284631416308465	5.27634608174315e-08	-0.33096677589524	1.80768522306551e-10	0.307991267339485	3.41295889679974e-09	0.373532801094968	3.94252071406124e-13	-0.147672405190034	0.00543708649916416	-0.193322622084128	0.000258340503272507
DNAJB8	blue	-0.138358651855236	0.00924570472246515	0.138358651855236	0.00924570472246515	-0.254868230631818	1.2227591247231e-06	-0.0638655496915123	0.231349046580739	-0.00452242543390356	0.932525558994401	0.355510378577497	5.90805592999104e-12	0.260098176788195	7.23274213060159e-07	-0.107789640779696	0.0429803786493503	-0.119247048743231	0.025058339972304
OLIG3	blue	-0.0655599074009018	0.219179727579967	0.0655599074009018	0.219179727579967	-0.168797730911842	0.00145735981141693	-0.112437264642117	0.0347111455165268	-0.101878660389078	0.0558357388334957	0.30066836089077	8.26829898674994e-09	0.257778043779038	9.14277174398146e-07	0.0758511730827992	0.15499464078243	-0.0780616972648833	0.143281831606234
LOC148696	blue	-0.166776870605843	0.00166433911203978	0.166776870605843	0.00166433911203978	-0.27827764668609	1.06558793164608e-07	-0.0306148250516344	0.566445250412977	-0.0498678051032178	0.350206318485071	0.422972635048592	9.40057098774976e-17	0.31650535009251	1.18264429182138e-09	-0.10798230069666	0.0426072837827964	-0.163654002282612	0.00203759999943408
ESX1	blue	0.0377490280259175	0.479581210424055	-0.0377490280259175	0.479581210424055	-0.0714550569943071	0.180417830968002	-0.0370064134478333	0.488272696262001	-0.0560370897053611	0.293749269035179	0.17410849489119	0.00102083074453704	0.0796052538675846	0.135512628644445	-0.00628769310642616	0.906291751142446	-0.0900175019557164	0.091275691410243
FAM215A	blue	-0.076579015118305	0.151060684492536	0.076579015118305	0.151060684492536	-0.406712533101557	1.70516646613291e-15	-0.0838505518837878	0.115813409110467	-0.0937756824881409	0.0784900607574163	0.54640524819714	7.24598743313143e-29	0.407931025087209	1.37975624934376e-15	0.0484703159353104	0.363889682432127	0.0747407410744164	0.161145038235759
C11orf65	blue	-0.0788122155570581	0.139462767397678	0.0788122155570581	0.139462767397678	-0.219720708995496	3.1198497542351e-05	-0.0417479333986772	0.434254916661643	-0.0404586936297822	0.448592269747248	0.32074157828812	6.89229855305921e-10	0.307499147833222	3.62485056919974e-09	-0.0815388033797359	0.126242520110735	-0.0980224814433148	0.0658305982121843
LRRC45	blue	-0.0572248846372168	0.283619710970902	0.0572248846372168	0.283619710970902	-0.0455273850408189	0.393775625791724	0.0411505834086556	0.440864888144945	-0.243572017702876	3.65689474236464e-06	0.218137733288947	3.56833855323855e-05	0.282021117938808	7.0577572271848e-08	-0.020613212718125	0.699530392419622	0.268285577076231	3.10667907278007e-07
ALLC	blue	-0.0695846933575116	0.192123780500778	0.0695846933575116	0.192123780500778	-0.202336179932798	0.00012932912683777	0.103068614208865	0.0530184545788873	-0.00357481705553146	0.946640053511674	0.272684171995585	1.9499449938518e-07	0.0449008439146883	0.400324208785978	0.10220800661087	0.055043838220263	0.0895291452207166	0.0930530885837192
C1orf105	blue	-0.146892346572157	0.00569084656422596	0.146892346572157	0.00569084656422596	-0.148418895082666	0.00520381900453697	0.049979337123845	0.349128449733796	0.0728560277943523	0.172001412789142	0.184811441838716	0.000482863677958221	-0.117056305764166	0.0278741665860011	0.0481002676226121	0.367567983600768	-0.0943608327503325	0.0766366660114448
PIBF1	blue	0.071177082495129	0.182123395336008	-0.071177082495129	0.182123395336008	0.492939209342692	5.18632171653081e-23	-0.0187109643821997	0.726090386691275	0.0657592914300452	0.21777837273003	-0.549920315770806	2.73823141327881e-29	-0.266115434107716	3.89738814645857e-07	-0.438214992132547	5.36905585057218e-18	-0.434428486184148	1.10822935698468e-17
DEFB127	blue	-0.0392752011994598	0.461985961348208	0.0392752011994598	0.461985961348208	-0.0077652753694038	0.884410067711555	-0.0168275304578244	0.75271493948199	0.0168989728142176	0.75169942476765	0.00538080434065601	0.919758214545473	-0.02488499040278	0.641243869713194	-0.0118428256543447	0.824527913007269	-0.0390618838192455	0.464423517515629
HDX	blue	-0.0370252543235801	0.488051143824206	0.0370252543235801	0.488051143824206	-0.0776465208322671	0.145428531783845	-0.0926631411978779	0.0821140162029081	-0.167055065600038	0.00163433072300521	0.23662949607783	6.98713103753771e-06	0.395044872672905	1.24037670982594e-14	-0.127215266748437	0.016784066274239	-0.136992269389763	0.00996960592796499
BIN3-IT1	blue	-0.108265159487574	0.0420644581550647	0.108265159487574	0.0420644581550647	-0.370415537746098	6.37409679088802e-13	0.00308659573912342	0.953918837057992	0.0334515409119588	0.531024053982003	0.388928411911531	3.40357792716224e-14	0.111338877785514	0.0365322588374186	0.395934564700154	1.06912208222074e-14	0.220610117476798	2.89182968705562e-05
H2AFZ	blue	0.225882234827563	1.83242037060368e-05	-0.225882234827563	1.83242037060368e-05	0.633805946934025	4.71217219541591e-41	-0.169549747546967	0.00138656966465085	0.0785121132661616	0.140980389517334	-0.841544755709849	6.70649565306409e-96	-0.44593636936114	1.19063826632291e-18	-0.1478839234376	0.0053700538241073	-0.152194557997229	0.00415630987113813
ILF2	blue	0.297531703944312	1.19889440583632e-08	-0.297531703944312	1.19889440583632e-08	0.485738440428756	2.67525194911543e-22	0.0437507488985337	0.412513249614656	0.0778882929056934	0.144175469116345	-0.776810801776128	1.74593027513293e-72	-0.346629221491751	2.10903777824148e-11	-0.0770409420025712	0.148603576943588	0.179598490761868	0.000698962617382251
TBX22	blue	-0.0584048103712167	0.27379312845692	0.0584048103712167	0.27379312845692	-0.267258259153681	3.45957333122024e-07	-0.125072922297454	0.0187325895869597	-0.0503875479298556	0.345201329401817	0.346041943279043	2.29097358509479e-11	0.27684784225703	1.24517542062408e-07	0.225367765198416	1.91677019128638e-05	0.0406225919477081	0.446754879969597
ZMYND15	blue	-0.340113552767154	5.23123241816563e-11	0.340113552767154	5.23123241816563e-11	-0.461074996751048	5.54637880336435e-20	0.10618736771959	0.0461910682592129	0.0880019537125301	0.0987904114963244	0.501744134881683	6.61301525452489e-24	0.379770000077213	1.48431190597309e-13	-0.0396968246424913	0.457189096802316	-0.146122840557279	0.00595154460067679
IL2RB	blue	-0.137107896968437	0.00990645625822243	0.137107896968437	0.00990645625822243	-0.302885508969311	6.34144049392058e-09	0.0781599455347472	0.142777391477665	-0.0405061398444922	0.448059932875565	0.396049715778898	1.0487249375463e-14	0.303842370645828	5.65143207798294e-09	-0.0329799155374875	0.536834676787374	-0.0821284715271351	0.123515556676743
SPO11	blue	-0.105119689787391	0.0484402929263889	0.105119689787391	0.0484402929263889	-0.225191802315806	1.94645582842501e-05	-0.0344596640850172	0.518711007404251	-0.0746230482541333	0.161807517807861	0.29397199388878	1.81793844150726e-08	0.0469160587481865	0.37949330456413	0.372249414479209	4.80778941384867e-13	0.134371454213287	0.0115000035686899
ATP5A1	blue	0.401876957949449	3.91778311852665e-15	-0.401876957949449	3.91778311852665e-15	0.679477269455497	3.90539141812600e-49	-0.109593623312133	0.0395923693941434	-0.00283936735470016	0.957606208653199	-0.890074598050245	8.2033938659686e-122	-0.361377280099621	2.49339279101508e-12	-0.111587985775663	0.0361122843896739	0.0757550086870611	0.155520146460843
FEM1C	blue	0.19184547707884	0.000288518985355302	-0.19184547707884	0.000288518985355302	0.228019601467719	1.51823640603004e-05	-0.182151538446165	0.000583884797515053	0.191381017744002	0.000298667708019335	-0.436666926261838	7.22850097973087e-18	-0.0616207225125437	0.248197102834891	0.00843044859054512	0.874587012896444	-0.00329180126876517	0.950858971944594
CPA3	blue	-0.0100033870779718	0.851437460901251	0.0100033870779718	0.851437460901251	-0.0456868483885148	0.392119288629561	-0.0706692596334528	0.185269933829715	-0.24134006842088	4.5126848666322e-06	0.289670835361318	2.98369469072771e-08	0.156880830718795	0.003122744400363	0.132756352037925	0.0125433471922512	-0.0190569232622042	0.721234390598298
TM4SF5	blue	0.0269873707685264	0.613319847935469	-0.0269873707685264	0.613319847935469	-0.0327681964285997	0.53945345928887	-0.0643392457781948	0.22789970503269	-0.0431189163547515	0.419301794842782	0.089701248779246	0.0924235796836912	-0.0879427616422306	0.0990183201962049	0.0369577055993855	0.488845708700426	-0.053510951795532	0.316086717452349
PSAPL1	blue	-0.269562672643421	2.71604818105214e-07	0.269562672643421	2.71604818105214e-07	-0.267579271464843	3.34535848746945e-07	-0.0598279246863091	0.262252860413905	0.0382926724835115	0.473272126702655	0.381948281432971	1.05004875674859e-13	0.00923337665563254	0.862755361796909	-0.0692630483288566	0.194191647057991	-0.206569199153191	9.24626206859279e-05
FAM9A	blue	-0.12979835883574	0.0146721405674881	0.12979835883574	0.0146721405674881	-0.0931681236290659	0.0804526982523089	0.0169334593831445	0.751209369755498	0.0507317948697167	0.341911448882537	0.0918437546056851	0.0848685191894368	-0.0680788552459597	0.20194502297214	0.0904174251449862	0.0898404820623741	-0.0170060691943212	0.750177909309942
SNX29	blue	-0.0696888359176481	0.191457711825576	0.0696888359176481	0.191457711825576	0.0102094854953404	0.848413211001746	0.113703625943765	0.0327079051158232	-0.00190148788291688	0.971602080310335	0.0189572507092815	0.722632291217679	-0.0877097392998664	0.0999195949335036	-0.16129351348477	0.00236886534958077	-0.0652303461788503	0.221510136383387
RUVBL1	blue	0.302875289661493	6.34923291914047e-09	-0.302875289661493	6.34923291914047e-09	0.355582185640659	5.84662813914749e-12	-0.0698754974317016	0.190268109339351	-0.0701838910053783	0.188314592760644	-0.462727882275589	3.93141063634291e-20	-0.100196602818967	0.0600289133751086	-0.205480618202469	0.000100861629822788	0.108652135734	0.0413312725012226
SLAMF6	blue	-0.175893967633998	0.000903602447678594	0.175893967633998	0.000903602447678594	-0.331073212288504	1.78220639362063e-10	0.0280581463824926	0.59930627660567	-0.0489357456085589	0.359295955817481	0.49863824790043	1.3768155737026e-23	0.109434662632388	0.0398815516429106	0.260421807694782	6.99888435445998e-07	-0.0905495472368154	0.0893703287999064
CDNF	blue	0.0421996623374071	0.429294398521356	-0.0421996623374071	0.429294398521356	0.0784045892782894	0.141527205313856	0.107207801081204	0.0441238684706564	0.0845107850511152	0.112962151082	-0.151556813101192	0.00431864574699789	-0.0601492166770169	0.259694435911435	-0.153481793474565	0.00384533144619752	-0.128333618405226	0.0158391132093638
TTLL6	blue	-0.0744605765115134	0.16272541378926	0.0744605765115134	0.16272541378926	-0.0327729739115178	0.539394295769744	0.102761142242697	0.0537348326063311	-0.0357560127798384	0.503096308620602	0.12905862845177	0.0152517046362252	0.0902189125291169	0.0905506093744991	-0.116725583617312	0.0283220155361052	-0.0298064439233249	0.576741972155014
FAM3C	blue	0.307445504568685	3.64870406622358e-09	-0.307445504568685	3.64870406622358e-09	0.782284469866422	3.80973415690039e-74	-0.257629516059557	9.28025512151371e-07	-0.195600630832651	0.000217521062287782	-0.755952015507423	1.45692171626699e-66	-0.422981909114843	9.38462087910292e-17	-0.19021305514903	0.000325678392261557	-0.13601868803811	0.0105156416771584
ARL13B	blue	0.0714456214063745	0.180475530405729	-0.0714456214063745	0.180475530405729	0.269268456920073	2.80161778564023e-07	0.107034922165917	0.0444685151860707	0.276135380055074	1.34521696434778e-07	-0.52861972889203	8.39369708744966e-27	-0.335687850126161	9.58039470716482e-11	-0.0702649343538173	0.187803677524266	-0.165012506179996	0.00186670979919153
RABGGTB	blue	0.264455652187625	4.62920522323862e-07	-0.264455652187625	4.62920522323862e-07	0.333791319116197	1.23799119210443e-10	0.0515281487896274	0.334377728893475	0.148188311155015	0.00527489352795366	-0.571816839116336	4.88377289645476e-32	-0.124929098666327	0.0188701888512594	-0.271033591369485	2.32459366118072e-07	-0.252093315190405	1.60815597147287e-06
SPAG4	blue	0.0878262948789548	0.099467974888301	-0.0878262948789548	0.099467974888301	0.228915519109815	1.40238002740046e-05	0.00894223097262409	0.867042179105542	-0.066231164240157	0.214487432120091	-0.251856020511386	1.64603494351057e-06	0.0330264032720543	0.53626051712232	-0.174887139372092	0.000968082943119222	0.0688680079100313	0.196753572318579
ATXN7L2	blue	-0.143310142646862	0.00699804068696123	0.143310142646862	0.00699804068696123	-0.210507038891637	6.72556423076303e-05	0.0524297610071004	0.32597787907678	-0.242498793220098	4.04700957336511e-06	0.481814233865405	6.43614269191133e-22	0.389149879108657	3.28262141547531e-14	0.0843399011024246	0.113694786448989	0.263525738971297	5.09513087624255e-07
GNGT1	blue	0.0481371654769907	0.367200185103196	-0.0481371654769907	0.367200185103196	-0.0280344640530767	0.599614647665554	-0.0242892112244072	0.649252170797104	-0.0201426157367956	0.706068552038022	0.0616130579299033	0.248256054910252	-0.00194316706307221	0.970979889774926	-0.0228142654178222	0.669250843812949	-0.0161245319353411	0.762730163906325
C2orf76	blue	0.141956825080216	0.00755789743277267	-0.141956825080216	0.00755789743277267	0.20334240700707	0.0001194877250129	0.0603809412838589	0.257859944322437	0.27369371080697	1.75020958274998e-07	-0.463905511771937	3.07302404066824e-20	-0.157021992717152	0.00309559431179599	-0.287476307676476	3.82971403495592e-08	-0.312176921355901	2.03553162018091e-09
C2orf16	blue	0.0224208099934651	0.674626127325213	-0.0224208099934651	0.674626127325213	-0.0091909789405172	0.863379376868462	0.0962915962361059	0.0707718034555833	0.0298392179018645	0.576322811284201	0.0196910904196018	0.712362122457372	-0.215815609428599	4.33779653137758e-05	0.0660814234094644	0.215527866081033	0.0894195468895506	0.0934557526456096
UBL5	blue	0.206134963584152	9.57309030495344e-05	-0.206134963584152	9.57309030495344e-05	0.480425200887595	8.75802956177872e-22	-0.106689160465471	0.0451646040887977	-0.013960063455696	0.793808557479036	-0.562680658662328	7.25261560290929e-31	-0.0788358548876778	0.139343757009731	-0.430267321886776	2.43212877380227e-17	-0.31985396160801	7.72326047550427e-10
LIPE-AS1	blue	-0.0801243783562295	0.132973834805589	0.0801243783562295	0.132973834805589	-0.0913902150818688	0.0864248718419746	0.0273075392768594	0.609114616245791	-0.0720633291053396	0.176726923916909	0.188047077569758	0.00038188796246998	0.180487525862284	0.000656698411488011	-0.138401595207209	0.0092237308745217	-0.0521937855007662	0.328163029371855
DYNLL1	blue	0.398882365339856	6.51392028177325e-15	-0.398882365339856	6.51392028177325e-15	0.769771974930355	2.04184934216483e-70	-0.117341037268922	0.0274934795180075	-0.0889275549573544	0.0952805080262674	-0.875291302033	8.70747627605102e-113	-0.524472707466615	2.4426447213016e-26	-0.0928454916552246	0.08151094293502	-0.000765978974702039	0.988558411579668
DEFA5	blue	-0.0435674090893581	0.414476381054191	0.0435674090893581	0.414476381054191	-0.0268236320161866	0.615475382563359	-0.0721920201355388	0.175953277124203	-0.157383294011173	0.00302707769230604	0.211419501905506	6.24205774498504e-05	0.143049643317376	0.00710283342976303	-0.0523226250774186	0.326968795554849	-0.114033137094035	0.0322031160423737
LCE2B	blue	-0.00895434633454548	0.866863714439158	0.00895434633454548	0.866863714439158	-0.110119986374505	0.038647424563281	-0.0895371641704159	0.0930236814943034	-0.110650335276111	0.0377146946790281	0.200868604273682	0.000145054139156092	0.318984548966199	8.63111542831053e-10	-0.0378088916831779	0.478884251770903	-0.0667338399071648	0.211021105987651
USH2A	blue	-0.127777441343715	0.0163030682153396	0.127777441343715	0.0163030682153396	-0.132337116582828	0.0128274563956198	-0.0497177152057744	0.351660132184226	-0.0592742997821115	0.266701895857448	0.193300110640324	0.000258777429343079	0.201139519108049	0.000142022604872756	0.00990951048249	0.852815712884815	-0.119662801750404	0.0245525960306542
PRSS55	blue	-0.232750026435886	9.94841750373542e-06	0.232750026435886	9.94841750373542e-06	-0.330712111255801	1.87009371518972e-10	0.0197888185280763	0.7109982699846	-0.0358018000653767	0.50254935165559	0.498985839286586	1.268806508286e-23	0.327945395912898	2.69855987818277e-10	-0.0608895679557031	0.253864740413145	-0.132188558688135	0.0129294838172619
EPX	blue	-0.129807606571022	0.014665019201407	0.129807606571022	0.014665019201407	-0.227195067111409	1.63284265669395e-05	-0.0496763323371502	0.352061646955908	-0.0270203315691496	0.612886337753559	0.337653354517244	7.331541550459e-11	0.109070311213166	0.0405511203165787	0.00266685044219982	0.960179810532418	-0.0947469517315511	0.0754332525584007
PCDHGB6	blue	0.175805566404045	0.00090910105948634	-0.175805566404045	0.00090910105948634	0.054489192240264	0.307308237802354	0.0200490228943786	0.707371466145854	0.180005345858996	0.000679317943094291	-0.27135461425418	2.24668551194344e-07	-0.321602684507577	6.16949299639155e-10	0.0367510709761809	0.491280621651989	0.201184326922252	0.000141526968646136
FLYWCH2	blue	0.0869532616571095	0.102890435867112	-0.0869532616571095	0.102890435867112	-0.102015286534466	0.0555060869163109	-0.0287496261053926	0.590334147682836	-0.113251898574841	0.0334108747419621	0.202438864048953	0.000128291024060811	0.212162740342735	5.87263441917006e-05	-0.142423099257017	0.00736064353315005	0.0775824900360578	0.145761779055433
CST9L	blue	0.0416058876247586	0.435821535293011	-0.0416058876247586	0.435821535293011	-0.0147017955532899	0.783118937129621	-0.0458502482230958	0.390426435611207	-0.113287707110396	0.0333546843279901	0.116850950357168	0.0281515283115618	0.0208449469377175	0.696318928678896	0.167050487123845	0.00163482055590509	0.0281837130596204	0.597672451255111
ACOT13	blue	0.295229586273311	1.57031892703255e-08	-0.295229586273311	1.57031892703255e-08	0.366459859569207	1.16402981022728e-12	-0.0538448281996158	0.313072350779904	0.226115843344849	1.79529260957501e-05	-0.712375355153634	6.24713747084968e-56	-0.476749138509123	1.96574558557586e-21	0.00374112536278385	0.944161581585931	0.0647452679094902	0.224972319975631
SYT6	blue	-0.208425889705333	7.96359044149718e-05	0.208425889705333	7.96359044149718e-05	-0.186569683052081	0.000425272213980312	0.132842449864324	0.0124856915360553	-0.1322540051413	0.0128844483723751	0.364725625263331	1.51183290479063e-12	0.141165401175806	0.0079035261862289	0.0274541493597296	0.607193249088969	0.0389387398140391	0.465833909639243
ZNF280C	blue	0.222313609522139	2.49842854363203e-05	-0.222313609522139	2.49842854363203e-05	0.360857495885225	2.69336195059141e-12	-0.124911534448741	0.0188870530875912	0.112393121119509	0.0347828172538229	-0.530934114909178	4.5947609959896e-27	-0.260431968646061	6.99166074087869e-07	0.0509597336316935	0.339744124101014	-0.167364980749139	0.00160148509462962
FKSG29	blue	-0.135804528503399	0.0106392495086285	0.135804528503399	0.0106392495086285	-0.273164650940808	1.85229071803768e-07	-0.0606278320690703	0.255915255119364	-0.0216440330809571	0.685286703253712	0.414392569737475	4.42388358361089e-16	0.343695549491551	3.1831007573237e-11	-0.0502217719072673	0.346792754043747	-0.189446999154837	0.000344612601119995
GNPDA2	blue	0.339437053837482	5.74172288963264e-11	-0.339437053837482	5.74172288963264e-11	0.595642380147778	2.8467000325279e-35	-0.152168416002753	0.00416285433570775	0.043127842654368	0.419205435474157	-0.750519500234595	4.0587375838996e-65	-0.333770482748224	1.24147080510085e-10	-0.252115711159654	1.60462434440754e-06	-0.192031512218433	0.000284544973546869
OLR1	blue	-0.0114915966875489	0.829651299455022	0.0114915966875489	0.829651299455022	0.0241336845555137	0.65134942777258	0.0771623380501557	0.147962910608328	0.315952223660269	1.26824017163843e-09	-0.346800867813312	2.05857700057257e-11	-0.296432697247285	1.36415366566349e-08	0.0695780545896215	0.192166297778045	0.00522547065927096	0.922067185358745
SNAI2	blue	0.0670932033120873	0.208567876316836	-0.0670932033120873	0.208567876316836	0.495680328408078	2.7489695570963e-23	-0.0702918516493609	0.187634210483681	0.0247804523897197	0.642646071634963	-0.581695300702284	2.39850346057921e-33	-0.353694623259278	7.68853801375381e-12	-0.294127587017275	1.78536957085491e-08	-0.143491445897962	0.00692592485767621
SNORA72	blue	0.0286995471106858	0.590981863098756	-0.0286995471106858	0.590981863098756	0.403691305577204	2.87193879287268e-15	0.055378437501251	0.299469178083571	0.0258446065195492	0.628432251515603	-0.475968852335939	2.33084464366216e-21	-0.228967348693816	1.39594130268327e-05	-0.306380778752499	4.1548785753736e-09	-0.190482014482354	0.000319263877508573
CRISPLD1	blue	0.236462351834942	7.09519658227913e-06	-0.236462351834942	7.09519658227913e-06	0.397230135507667	8.60431641853851e-15	-0.0416758458441098	0.435049562956463	-0.0113549905669275	0.831645939185357	-0.491623569868483	7.01942068173521e-23	-0.294023479065708	1.8070984473511e-08	0.186206154062417	0.000436628321095871	-0.028056102984613	0.599332881166765
GPR78	blue	-0.109461497248768	0.0398326091203072	0.109461497248768	0.0398326091203072	-0.2303074168075	1.23889076386852e-05	-0.0793938775934105	0.136556987696854	-0.0656744239545555	0.218374071060267	0.388077675251786	3.91014186807082e-14	0.279577549609441	9.24185888032649e-08	-0.0806612385215408	0.13038703165138	-0.232814809205901	9.89037941303417e-06
ZNF461	blue	-0.152726185063104	0.00402522150622519	0.152726185063104	0.00402522150622519	-0.204751437139993	0.000106883186111629	-0.0841997677221875	0.11429836035397	-0.0516967366093236	0.332796614444922	0.331763560104459	1.62523138971665e-10	0.273012980350774	1.88259676507193e-07	-0.0162608834254843	0.760784487928629	-0.0929948091057558	0.0810197864587076
GP1BA	blue	-0.178711344797262	0.000743633965361584	0.178711344797262	0.000743633965361584	-0.317451408027622	1.04906946432954e-09	-0.0353199591247476	0.508320887442852	-0.160595550670296	0.00247582411945957	0.60544591900817	1.10545416566709e-36	0.380624532458572	1.29625471451852e-13	-0.105544269169512	0.0475351173886821	-0.192247557529608	0.000279994000909725
SEMA6C	blue	-0.160446974623952	0.00249915296750748	0.160446974623952	0.00249915296750748	-0.298627918852421	1.05343006965615e-08	-0.0777981024012912	0.144641943590267	-0.233878249421023	8.98248048750102e-06	0.609153041010818	3.14200711578076e-37	0.452674658466761	3.09872907043471e-19	-0.0407608559282467	0.445208186462629	0.0353349209519858	0.508141154030022
CASP14	blue	-0.159410519009514	0.00266754398956818	0.159410519009514	0.00266754398956818	-0.186317843380549	0.000433109662922666	0.0312133623238983	0.558878426326347	-0.0103842925861536	0.845849862722769	0.266585372520112	3.71126814306811e-07	0.142484740474295	0.00733491380131603	0.0113474963954599	0.831755395901909	-0.10835085872879	0.041901150023082
DUS4L	blue	0.369208073082842	7.66716986457388e-13	-0.369208073082842	7.66716986457388e-13	0.525708202232509	1.77958435139848e-26	-0.0707671615082376	0.184660225963563	-0.0938857893656153	0.0781385626934772	-0.536151410915166	1.16116217608508e-27	-0.241681552361101	4.37038538864305e-06	-0.262987570270234	5.38500905377883e-07	-0.182733307800778	0.000560246210644546
NUDT13	blue	-0.165103285288997	0.00185577159769018	0.165103285288997	0.00185577159769018	0.0753434869752859	0.157784192503151	0.170783443465674	0.00127724396149234	0.194394924237207	0.0002383082700262	-0.24666950556107	2.7221757376306e-06	-0.101206424423113	0.0574814471512887	-0.227927395928658	1.53066271711122e-05	-0.223893052155064	2.17943555211418e-05
ACYP1	blue	0.262495640323782	5.66378089039357e-07	-0.262495640323782	5.66378089039357e-07	0.711656237398573	9.00375351258462e-56	-0.147997228915417	0.00533445242329886	-0.0676322050678105	0.204927019880937	-0.781506714283267	6.60464508682365e-74	-0.371072019692359	5.76322264227939e-13	-0.222704874201512	2.41552153971325e-05	-0.176114527553401	0.000890017022347727
C9orf43	blue	-0.173941638447546	0.00103247330371546	0.173941638447546	0.00103247330371546	-0.313879002678875	1.64587396021473e-09	0.00432226861336619	0.935505257304297	-0.00410762322774725	0.938701643019434	0.430839317027865	2.18444876797695e-17	0.442429436425477	2.37102613604157e-18	-0.179331590625049	0.000712133815190607	-0.207178769634001	8.80513576435852e-05
KRTAP4-3	blue	-0.0619541106318973	0.245642284281891	0.0619541106318973	0.245642284281891	-0.0244066329479554	0.647670585009953	0.0681035690861566	0.201780948985771	-0.0464109879505397	0.384650776986497	0.0673146362255226	0.207066528522005	-0.0492125243920412	0.356581470038896	-0.0210350977673393	0.693687783844148	-0.0551532902823987	0.301441270415843
HIST1H2AE	blue	0.0544844507139268	0.307350395617409	-0.0544844507139268	0.307350395617409	0.0695471456397894	0.192364341530347	0.0744921302875024	0.162546843094627	0.0582999933892213	0.274656563325725	-0.160594601003621	0.00247597260039834	-0.155002701088176	0.00350512376325641	0.0146356341778498	0.784070813227204	-0.0295709423536695	0.579758106207706
MYL2	blue	-0.0704164161816728	0.18685143529127	0.0704164161816728	0.18685143529127	-0.352190868670941	9.5506746957243e-12	-0.125174639337344	0.0186358030121362	-0.0239608192157856	0.653683721638323	0.422515245513702	1.022113156504e-16	0.197820669984274	0.000183610266345507	0.390739742150451	2.5296439626363e-14	0.0690692849537302	0.195445182986676
TRIM72	blue	-0.0705071695678378	0.186282646755369	0.0705071695678378	0.186282646755369	-0.220806406830366	2.84367687850158e-05	-0.0989835432624875	0.0632116006279776	-0.151052020914623	0.00445117365318895	0.402627413541122	3.44632990348722e-15	0.30212485657025	6.94751320442333e-09	0.0118012148565651	0.825134506779271	-0.0673616059535048	0.206749073319548
MALL	blue	0.061873202068836	0.246260608445126	-0.061873202068836	0.246260608445126	0.0820035313519345	0.124089494986614	0.043533493792072	0.414840134906296	0.110156873339544	0.038581925445815	-0.199941763298716	0.000155890604152578	-0.0721539213513482	0.176182051591058	-0.196536135180773	0.000202573774185354	-0.1396993947595	0.0085811762471754
DTWD2	blue	-0.181823641581574	0.000597612074636058	0.181823641581574	0.000597612074636058	-0.340015129146538	5.30265593259496e-11	-0.0397093183959531	0.457047379958129	0.0267364552632684	0.616624369531559	0.424797098847876	6.7240217806261e-17	0.508433595563792	1.32832692133843e-24	-0.128852018170495	0.0154171241083204	-0.254365480991741	1.28529079716886e-06
TAAR8	blue	-0.00160226790860222	0.976069345370996	0.00160226790860222	0.976069345370996	-0.302494562466213	6.64624591628572e-09	-0.0960027151220184	0.0716252466964165	-0.085647873361805	0.10818101230076	0.396575512439855	9.60331494014771e-15	0.28782074670973	3.68308619949923e-08	0.419843449157749	1.66227169830563e-16	0.127414672912853	0.0166120526915456
SNORA21	blue	-0.0957408046515728	0.0724062502099285	0.0957408046515728	0.0724062502099285	-0.0188189545022036	0.724573412911386	0.0122238371958212	0.818978499338297	-0.139828221111529	0.00851961979861446	0.248363094400504	2.31261323603015e-06	0.155718780399181	0.00335459192151473	-0.202631045830751	0.000126369109474896	-0.235352370960664	7.85426797265368e-06
SLC10A1	blue	-0.0181244427571533	0.734348010342711	0.0181244427571533	0.734348010342711	-0.140196069804662	0.00834601085237507	0.0568716530676023	0.286607163583642	0.0255730271492779	0.632046974086973	0.197628288833274	0.000186340447555608	-0.105306196035078	0.0480409139152628	0.0455007170159242	0.39405303621279	-0.0537537652082347	0.313892627772122
CRYGN	blue	-0.0439151421086677	0.410757666249977	0.0439151421086677	0.410757666249977	-0.0952402962420245	0.0739180473568001	-0.119782920836074	0.0244081265310078	-0.0945070918537645	0.0761790006601041	0.241157071997816	4.59074908085054e-06	0.209271221239997	7.43686805769309e-05	-0.133468837132096	0.0120732178240167	-0.123504603478851	0.0202812566670339
FAM212A	blue	-0.0858407340162444	0.107386141192836	0.0858407340162444	0.107386141192836	-0.336456411305251	8.63075327766820e-11	-0.0383967077723799	0.472069984068179	-0.204791950026288	0.000106539958809898	0.53308018142423	2.61696743325934e-27	0.527183555344784	1.21712246536981e-26	0.0289294036696214	0.58801161302385	0.0790300218990092	0.138369181991951
TRIM67	blue	-0.194774782651509	0.00023156704190339	0.194774782651509	0.00023156704190339	-0.283126815394294	6.24182001698111e-08	0.00824219301438169	0.877365223485985	-0.0678437871418106	0.203510471886353	0.450439405816167	4.85900566652171e-19	0.230144886694384	1.25700275224245e-05	-0.109374062100943	0.0399922653318956	-0.121347614941757	0.0225922226402103
LOC102723757	blue	-0.162734479526134	0.00216125539576791	0.162734479526134	0.00216125539576791	-0.233983953561687	8.89670204705578e-06	-0.120908585615778	0.0230895421844014	-0.122619958709784	0.0212029622715958	0.419549739716769	1.75309363048215e-16	0.42853319990156	3.36403535670186e-17	-0.101358244780037	0.0571063055965844	-0.232858284352237	9.85161128075117e-06
PGBD4	blue	-0.153556573159958	0.00382792993256841	0.153556573159958	0.00382792993256841	-0.115626904029484	0.0298543835528488	-0.0268217920617512	0.615499623425635	-0.260732828564079	6.78098618740774e-07	0.455010359974997	1.92974416467492e-19	0.289316598750464	3.10682431312418e-08	-0.168374694999275	0.00149862460841187	-0.17315058415713	0.00108935317471939
HCG4B	blue	0.0493892604689491	0.354854895268435	-0.0493892604689491	0.354854895268435	-0.0283585483984234	0.595400923930415	-0.0463334937380611	0.385445860034852	-0.101852738793283	0.0558984654316927	0.0936255518086196	0.0789713916341881	0.0760902850737499	0.153693796196433	0.079904476788723	0.134044757491041	0.0869620365285524	0.102855578565893
BAHD1	blue	-0.0792620979555255	0.137211201987944	0.0792620979555255	0.137211201987944	-0.0503853503775435	0.345222395199142	-0.0367480005330645	0.491316851558157	-0.143625383257335	0.00687307713012719	0.21848331738472	3.46551314079774e-05	0.346333920101993	2.19868645873984e-11	-0.232850881336962	9.85820255254087e-06	-0.20837535828877	7.99616323702271e-05
YEATS4	blue	0.298106176962733	1.1203960522647e-08	-0.298106176962733	1.1203960522647e-08	0.623428411925418	2.11124129366041e-39	-0.0859074467074188	0.107112260963608	-0.0479016967708756	0.369551262975449	-0.726645359172268	3.47701088945463e-59	-0.417726033634658	2.43642238364304e-16	-0.212111214287848	5.89756505623532e-05	-0.10259226677369	0.0541317066368295
AADACL2	blue	-0.0639428054279604	0.230783982938181	0.0639428054279604	0.230783982938181	-0.0515080459592864	0.334566586148419	-0.054178239480794	0.310081051907135	0.024181102287403	0.650709713673422	0.0766635985429994	0.15060847298542	-0.0183861405193012	0.730659728218433	-0.0331761941173486	0.534412579511655	-0.20121049203886	0.000141238297003408
EDARADD	blue	-0.163223483077735	0.00209466746741301	0.163223483077735	0.00209466746741301	-0.346894672182345	2.03149967318798e-11	-0.0854613512226033	0.108954163025511	-0.0878284143578913	0.0994597775409073	0.521792618443646	4.83384149034356e-26	0.304475569150628	5.23542679263133e-09	0.0971383093465354	0.0683180879450495	-0.0786982812963488	0.140037453524797
C17orf77	blue	-0.0898675969906265	0.0918183632185882	0.0898675969906265	0.0918183632185882	-0.0721131417908254	0.176427168092072	-0.0767877841204089	0.149946397812714	-0.0287372012416213	0.590494818948496	0.118947974778881	0.0254276801053376	0.120210086447143	0.0239002933177303	-0.0262794401862845	0.622663071445879	-0.0685362704787981	0.198923929912034
RAD54B	blue	0.0258231308471122	0.628717771511388	-0.0258231308471122	0.628717771511388	0.176529748570047	0.000864951637780947	-0.134582995409282	0.0113691929506952	-0.0184347621714523	0.729975150246567	-0.166810604774978	0.00166067356592077	0.181797030403787	0.000598739162559767	-0.34298849816975	3.51282740479406e-11	-0.292804255282946	2.08138267607826e-08
TTI2	blue	0.0409085491089063	0.443559375790704	-0.0409085491089063	0.443559375790704	0.13578391378835	0.0106512154498869	0.0404154379585855	0.449077900971285	0.00287998880740351	0.957000282099962	-0.1785252114377	0.000753335442202922	0.0319669272754128	0.549421787220998	-0.272544412949239	1.97926809986471e-07	-0.128430265486409	0.0157596817007282
PCSK4	blue	-0.327645394493768	2.80741014200953e-10	0.327645394493768	2.80741014200953e-10	-0.544234642235379	1.31400700445864e-28	0.0276614329271531	0.604481346874908	-0.092883757754851	0.0813848438830494	0.779423816027188	2.85091560098611e-73	0.457932861067034	1.06146817193476e-19	-0.00688347485061863	0.89745927560501	-0.0217976621602552	0.683173241232829
IL7	blue	-0.0950324686953601	0.0745532989465999	0.0950324686953601	0.0745532989465999	-0.0197330349220952	0.711776650070129	0.0497733454257708	0.351120838603532	-0.000169356913873075	0.997470198183158	0.0299688269586448	0.574666587487952	-0.13974388100796	0.008559874999066	-0.0326191910685805	0.541300338697108	0.0867636060439826	0.10364611239937
LENG9	blue	0.0357213128405006	0.503511028997434	-0.0357213128405006	0.503511028997434	0.018730602887054	0.725814438168389	-0.000944070265046342	0.985898474458299	-0.00430379334111509	0.935780341326673	-0.0236290126631741	0.658173734351291	-0.0207907919526183	0.697068947017331	-0.041646853753243	0.435369388394837	-0.00283861305233865	0.957617460373986
FITM1	blue	-0.245535069474512	3.03434269872855e-06	0.245535069474512	3.03434269872855e-06	-0.40780901862401	1.40937841777372e-15	-0.0225055001595232	0.673467704002184	0.0251280352359179	0.637988759877592	0.494757011645892	3.40651675389571e-23	0.357654486338582	4.31932235859317e-12	0.112016274092232	0.0353998071817716	-0.139492208234316	0.00868100577323125
NSUN6	blue	-0.329131601397317	2.30697538148071e-10	0.329131601397317	2.30697538148071e-10	-0.200566255082599	0.000148509021378349	0.237508504911216	6.44413446144837e-06	0.243339717553266	3.73816312232562e-06	0.229722076857581	1.30530560358681e-05	-0.0464366548476508	0.384387657458913	-0.263746058452994	4.98083338750363e-07	-0.396483413724853	9.75268697502937e-15
SLC17A3	blue	-0.157217607711186	0.00305832535353962	0.157217607711186	0.00305832535353962	-0.20415538768911	0.000112054560848993	-0.0252782640600129	0.635980203589242	-0.00951018675180455	0.858683347506934	0.338539745567264	6.49424246525722e-11	0.141476766633995	0.00776589998415556	0.0845329704730317	0.112867307235677	-0.157569905946662	0.00299223097208493
RAB11FIP3	blue	-0.485648390504583	2.73003846200744e-22	0.485648390504583	2.73003846200744e-22	-0.587219901074857	4.24933666836132e-34	0.0130036586969587	0.807648833218773	0.0954673968323342	0.0732289303911512	0.755358477507636	2.10450286537117e-66	0.401611840611632	4.09900469204934e-15	-0.0267525538172517	0.61641212056774	-0.143599228673894	0.00688336852307387
PRR15L	blue	-0.156912278621815	0.00311667728998538	0.156912278621815	0.00311667728998538	-0.413388507256512	5.28772122008286e-16	-0.0925728005696697	0.0824141245186865	-0.0587985698515612	0.270566031316998	0.573814422641795	2.6770577289025e-32	0.422245463674546	1.07376756737846e-16	-0.0144056128889871	0.787382668169639	-0.068521743432626	0.199019368229332
MNDA	blue	-0.00699614673203054	0.895790300635983	0.00699614673203054	0.895790300635983	-0.00564632481607978	0.915812932686294	0.0377576913275261	0.479480314420719	0.365113595155775	1.42614241794606e-12	-0.359806104292364	3.14687344059035e-12	-0.257900751399855	9.03066354729571e-07	-0.108039328959775	0.0424973703811791	-0.0632431069626741	0.23593743434217
LHFPL1	blue	-0.017470952938484	0.74358459894892	0.017470952938484	0.74358459894892	0.0231998667631914	0.663999180576582	-0.0217214312607221	0.68422163536032	-0.0626371162515187	0.240465766579851	0.0628244403173839	0.239059503226128	0.00902248618302329	0.865860110315018	-0.0893441930175757	0.0937334092463811	-0.10714229728627	0.0442541899651345
LOC101927531	blue	-0.149677727184063	0.00483077523708084	0.149677727184063	0.00483077523708084	-0.0206631529352498	0.698837846399059	0.0131883034593235	0.804971992134703	-0.175895445213775	0.000903510802630356	0.184551370582089	0.000491972830637994	0.0822471474901091	0.122972307210943	-0.105811783959105	0.0469720975641559	-0.102574180900964	0.0541743542486165
DUSP12	blue	0.238837090058596	5.69907131127748e-06	-0.238837090058596	5.69907131127748e-06	0.49564678614992	2.77050215878597e-23	0.0246470029192072	0.644437915710121	0.0364713851729984	0.494586647788294	-0.673132730319163	6.32666992665189e-48	-0.299865030222002	9.09761083537359e-09	-0.197885570655188	0.000182697705502985	-0.129403721771088	0.0149788792790001
HEPACAM2	blue	0.0605581391544785	0.256463175887065	-0.0605581391544785	0.256463175887065	-0.0380794288493974	0.475741420248265	-0.0799913875334385	0.133620710257538	-0.125797405480129	0.0180526696647663	0.154015414213716	0.00372270673348246	0.131464948473219	0.0134367372811787	0.0159907600367313	0.764640482090459	-0.0724324961297821	0.174514361596723
LINC01243	blue	-0.0851533916644013	0.110240198746442	0.0851533916644013	0.110240198746442	-0.0507032525333715	0.34218345894612	-0.00216366776571798	0.967688537121896	-0.136795590549558	0.0100778420035606	0.242276057332401	4.13280576558214e-06	0.199079650679491	0.000166647172453686	-0.129825894310712	0.0146509453670021	-0.190138200982269	0.000327484865340779
SCUBE1	blue	0.0254225901973451	0.634053073064058	-0.0254225901973451	0.634053073064058	-0.0063144647043492	0.905894605674851	-0.0034721754082548	0.94816996733873	-0.0229674588516722	0.667162492614781	0.0703965644481298	0.186976024299731	-0.0768319532544544	0.149711450936131	-0.0721156440911688	0.176412120058657	-0.122877916369514	0.0209305174748091
PNPLA7	blue	-0.139781997117766	0.00854166140672417	0.139781997117766	0.00854166140672417	-0.42112491550586	1.31715702490963e-16	0.042111924857827	0.430255285606381	-0.122235502819701	0.0216147165188862	0.614112090416882	5.68877840524646e-38	0.436374973447788	7.64418169013738e-18	0.253671618328622	1.37664203752347e-06	0.0658517662820711	0.217130602337289
CNGA3	blue	-0.0874017049708235	0.101120981292008	0.0874017049708235	0.101120981292008	0.134114220196395	0.0116608599082572	-0.0628257712785557	0.239049532258798	-0.00675196005029117	0.899407936094082	-0.130385603775471	0.0142259007284429	-0.0661596252095771	0.214984051153321	-0.121758169039764	0.0221355736439921	-0.17354090997054	0.00106093604725419
DDIAS	blue	0.217140667470383	3.88141502236197e-05	-0.217140667470383	3.88141502236197e-05	0.252897328637677	1.48591802303938e-06	0.0242340346872749	0.649995903533429	-0.024428580660497	0.64737514048356	-0.29690732530606	1.29024430276577e-08	-0.0916697160963934	0.0854630542959448	-0.16271086891491	0.00216451884166733	-0.159235700988602	0.00269694319929437
SUCNR1	blue	-0.023014500884761	0.666521723939948	0.023014500884761	0.666521723939948	-0.0371537582866417	0.48654148920361	-0.0952206903022179	0.0739777865823674	-0.155002013437806	0.003505271214076	0.234113940925942	8.79228618890839e-06	0.0623240272668909	0.242829097743234	0.150238714277446	0.00467243232555266	-0.0362982029647312	0.496639669724898
LRG1	blue	-0.032609164356829	0.541424729776399	0.032609164356829	0.541424729776399	-0.350078674013825	1.29269026918932e-11	-0.161197522417855	0.00238332122754417	-0.0717331966791982	0.178723106071068	0.420216436537266	1.55356829829774e-16	0.179014603209558	0.000728074937583909	0.402173209462105	3.72456387613637e-15	0.0743455347269308	0.163377711929101
NXNL1	blue	-0.243947739228526	3.52901045555018e-06	0.243947739228526	3.52901045555018e-06	-0.449442512859004	5.93218546607671e-19	-0.0210543915661205	0.693421017451709	-0.0134867290916023	0.800650462906942	0.559498149139394	1.82049971905473e-30	0.454304222776579	2.22766303870128e-19	-0.0564524274139056	0.290180126397819	-0.123674025034911	0.0201087652868161
KLHL32	blue	-0.0356772389180336	0.504038042652656	0.0356772389180336	0.504038042652656	0.218959578659292	3.32838977728327e-05	0.498434464621307	1.44430223811605e-23	0.161920381399202	0.00227641030699673	-0.395108975696931	1.22718748400097e-14	-0.257851120896264	9.07584734554029e-07	-0.307307458035439	3.71079074818332e-09	-0.150960784163278	0.00447551476732579
HCAR3	blue	0.0171322714598974	0.748386198731575	-0.0171322714598974	0.748386198731575	-0.221964317892817	2.57471217964586e-05	-0.0970301742741544	0.0686275227257275	-0.120230668663005	0.0238760564222172	0.336167033938546	8.97703180840932e-11	0.290660649927553	2.66411707970078e-08	0.369047004585538	7.85796647649022e-13	0.0286674775677225	0.591396817385341
ECD	blue	0.238907517265243	5.66196091857587e-06	-0.238907517265243	5.66196091857587e-06	0.576610531269384	1.14597136506717e-32	-0.0280771106125781	0.599059392197915	-0.000194629215441308	0.997092689822198	-0.721246790998781	6.25641678245564e-58	-0.478175296332035	1.43816858499749e-21	-0.219885806283154	3.07627684710148e-05	-0.028747124076592	0.590366500883364
CNGA4	blue	-0.144446569124547	0.00655687510904922	0.144446569124547	0.00655687510904922	-0.119345792441819	0.0249374167088479	0.0461364479358814	0.387472029724903	0.0327970007740298	0.539096800346756	0.152014049099889	0.00420168914463334	-0.0461118709192646	0.387725201403492	-0.0617781640104495	0.246988300161373	-0.0761234820756747	0.153513849350213
MMP10	blue	-0.0480543517733349	0.368025992610562	0.0480543517733349	0.368025992610562	0.0434996692004199	0.41520310299478	0.0861959938242792	0.105934009096251	0.00209403565603522	0.968727859695581	-0.0538250390821258	0.313250487523763	-0.029562173855448	0.579870548900912	-0.0484600643173048	0.36399127438189	-0.0218314738221209	0.682708428199371
EOGT	blue	-0.107855334851288	0.0428528512721723	0.107855334851288	0.0428528512721723	0.056791102906879	0.287291367801167	0.15249481103396	0.00408180729593198	0.353346964077661	8.08470823363306e-12	-0.3339082660492	1.2186368238496e-10	-0.1765720428596	0.000862435401295133	-0.322641734935484	5.39497159685016e-10	-0.198439523652192	0.000175079610626374
SLC7A9	blue	-0.306929190444651	3.88621022464722e-09	0.306929190444651	3.88621022464722e-09	-0.171416721003312	0.0012242564014423	0.0474805251895649	0.373779697430349	0.0607748295533575	0.254762228170506	0.295407510223877	1.53803470107249e-08	0.14491746442076	0.00638149002107845	-0.214608391691725	4.79730255699366e-05	-0.239622297568231	5.29812363896906e-06
BMP3	blue	-0.149036949629515	0.00501754198335475	0.149036949629515	0.00501754198335475	-0.226810903717196	1.68900010981495e-05	0.0423997814957518	0.427107377554615	-0.0605808329404774	0.256284669954205	0.368901258744521	8.03460622817082e-13	0.223201835540621	2.31397187532877e-05	-0.104172175564933	0.0505123961196012	-0.150577092693845	0.00457919988460173
OSCAR	blue	0.11217958363018	0.0351312974412132	-0.11217958363018	0.0351312974412132	0.032368298442002	0.544417169440408	0.0495045126197439	0.353731806681049	0.00823061345686693	0.877536160060105	-0.15679786622824	0.00313880187394287	-0.100331545762221	0.0596831907478566	-0.0232998564820665	0.662640044928926	0.154121774362259	0.00369869268487045
DEFB108B	blue	-0.122801935268513	0.0210104483581171	0.122801935268513	0.0210104483581171	-0.275658259607265	1.4164938910383e-07	-0.0554534666443865	0.298813896705126	-0.0217858945714762	0.683335039779801	0.361693570533413	2.3788860424882e-12	0.351887298318217	9.97673055302919e-12	-0.0893373392706233	0.0937586959162291	-0.171129720446787	0.00124801468152025
ISL2	blue	0.0103869196793086	0.845811351690503	-0.0103869196793086	0.845811351690503	-0.201963715784742	0.00013316114312378	-0.0572520787883524	0.283390590413668	-0.165471894800535	0.00181195666955074	0.38451035641947	6.96580343588229e-14	0.366874846315403	1.09318478012799e-12	0.0986472923819636	0.0641179951913686	-0.0116593552833744	0.827203286276604
FCGR2B	blue	-0.0566832224102658	0.288209437777043	0.0566832224102658	0.288209437777043	-0.234805551618402	8.25605306154857e-06	-0.0428458408521842	0.422255906216064	-0.0674179672823389	0.206368607446691	0.348399586639953	1.64172762309529e-11	0.2606751069146	6.82092723588913e-07	-0.103613901123774	0.051767536116738	-0.0708965017525691	0.183856996705197
C9orf152	blue	-0.119924418748177	0.0242388858463531	0.119924418748177	0.0242388858463531	-0.106529780615879	0.045488535119697	-0.057878160021504	0.278150142973395	0.0575931486115638	0.280527555398879	0.121508331637774	0.0224124995006155	-0.0822310646831767	0.123045818614749	0.0756975984953087	0.155834514906786	-0.112962434600913	0.0338680665173115
TMEM251	blue	0.153604156072316	0.00381689433189105	-0.153604156072316	0.00381689433189105	0.363944329303275	1.69993311634155e-12	0.107046964278588	0.0444444352921764	0.222434540537553	2.4725203597104e-05	-0.706078464603158	1.47683542167541e-54	-0.384151620352758	7.37941087145944e-14	-0.131817729006923	0.0131872897160291	-0.00290599351870136	0.956612397932003
PBX4	blue	-0.1971450759326	0.00019336647547595	0.1971450759326	0.00019336647547595	-0.156639302384766	0.00316969999365166	0.0329725667130942	0.536925468648503	-0.237000336704819	6.7529373245726e-06	0.438968827800502	4.64267457916673e-18	0.461998958692555	4.57678894396459e-20	-0.192923620703546	0.000266187774087724	0.0473618894088223	0.374976124787461
CLDN14	blue	-0.0839954958198044	0.11518268274214	0.0839954958198044	0.11518268274214	-0.285664800592063	4.69851791300625e-08	-0.0905285980354347	0.089444744129718	-0.224191474380795	2.12367300066837e-05	0.569429122209079	9.96589146081829e-32	0.442076991831706	2.53986433281601e-18	0.0940227493612007	0.0777031223627417	-0.123775215684005	0.0200063503655819
F13B	blue	-0.0119941903870497	0.822322231234552	0.0119941903870497	0.822322231234552	-0.107947422960132	0.0426746232646585	0.0474182798185762	0.374407140813181	0.028497221007038	0.593602030708455	0.126067684014431	0.0178045844975514	-0.0632872757124916	0.235609743033715	0.0412987855119011	0.439219624894083	0.0434658564048163	0.415566131190435
CH25H	blue	-0.0826101207738504	0.121322294204281	0.0826101207738504	0.121322294204281	0.121243594284018	0.0227092085259216	0.126009359994379	0.0178578662275999	0.168792678089771	0.00145784647155879	-0.306628300432616	4.03145995569942e-09	-0.190370799707403	0.000321901868736599	-0.109246583386943	0.040226009297313	-0.0226775176072639	0.671117160936013
ANKHD1	blue	0.00934412778429579	0.861125715512951	-0.00934412778429579	0.861125715512951	0.287951601598111	3.62881472133651e-08	0.0828382131286063	0.120294281551687	0.20702349408173	8.9155852242252e-05	-0.504127750149713	3.74772227869127e-24	-0.306311935000964	4.18985103879941e-09	-0.255268522727603	1.17506563283917e-06	-0.154043364604071	0.00371638244797217
IYD	blue	-0.0271008985761461	0.611827264478089	0.0271008985761461	0.611827264478089	-0.13713019156314	0.00989432101545455	-0.100292354397108	0.0597834287997936	-0.0895054427310945	0.0931400537797391	0.23821217069317	6.03867240016417e-06	0.277048615287388	1.21830368222449e-07	-0.0298506955159659	0.576176052855766	-0.0805252952952591	0.131038354075773
ZBTB7C	blue	-0.166461974325621	0.00169891491621017	0.166461974325621	0.00169891491621017	-0.114241810368993	0.0318868924700058	-0.202253216545823	0.000130173611031726	-0.189321344095017	0.000347814538886664	0.368195188294257	8.94678253715324e-13	0.486072941523892	2.48106479105273e-22	-0.188770142075083	0.000362190347688892	-0.0939760305730835	0.0778514348927377
UGT2A3	blue	-0.0240523692295744	0.652447050352235	0.0240523692295744	0.652447050352235	-0.0171498168393487	0.748137211448906	-0.125373716624231	0.0184476355399034	0.0213861384767374	0.688840049793747	-0.0321422297985094	0.547233198541606	0.000471640393017149	0.992954859364788	0.00395404653844339	0.940989232653562	-0.00906325190598605	0.865259791402494
RASL11A	blue	-0.14326955163975	0.00701427801832291	0.14326955163975	0.00701427801832291	-0.334033388300969	1.19825556407194e-10	0.135339831671415	0.0109118953364591	-0.0104384727377309	0.845055700445182	0.371780382582888	5.16824372137078e-13	0.0883944339864325	0.0972897658754792	0.363858886404467	1.72184066149794e-12	0.0219307788300111	0.681343963279598
KEL	blue	-0.082363672648316	0.122440712996214	0.082363672648316	0.122440712996214	-0.120658533886291	0.0233770030034664	0.290194561295913	2.81024943004199e-08	-0.223752292814066	2.20621658686216e-05	0.280145907585782	8.68210755423921e-08	0.129126823901286	0.0151974475624054	0.00695430323506369	0.896410062672192	0.176254752270716	0.000881478150630829
ADRA2B	blue	-0.269138682510304	2.84017985970188e-07	0.269138682510304	2.84017985970188e-07	-0.342912813577122	3.55003417008621e-11	0.173696660842756	0.00104978866018973	0.0280300396613543	0.599672266244286	0.423449203843988	8.61443210178218e-17	0.400844741457633	4.67090564960868e-15	-0.214860592514682	4.69766607013351e-05	-0.199506564992859	0.000161236517129524
C17orf82	blue	-0.255651667274816	1.13108811115989e-06	0.255651667274816	1.13108811115989e-06	-0.442515152486175	2.33166180707113e-18	0.0157364237445578	0.768276436644726	-0.0188807562070942	0.723705747153173	0.569016060496415	1.12680128236937e-31	0.340530462807659	4.93894406010605e-11	0.0299367571759277	0.575076185960617	-0.049427893642787	0.354478180123085
LIN28A	blue	-0.0565908452984349	0.288997136795894	0.0565908452984349	0.288997136795894	-0.0879011541991235	0.0991787723126853	0.0296693492486751	0.578496885963251	-0.0221220514267284	0.678718776821169	0.152976478859243	0.00396480786394888	-0.0888432426707427	0.0955960479314876	0.022995737040075	0.666777280901777	-0.0368219500372541	0.490444676550164
TTTY11	blue	-0.136617558384839	0.0101767135783244	0.136617558384839	0.0101767135783244	-0.31113939975845	2.31548674225794e-09	-0.0483808121460025	0.364777246975348	-0.11563054290156	0.0298491934110948	0.490313527077411	9.47590496577799e-23	0.410670303414227	8.54441038543007e-16	-0.0308264922736424	0.563763726003109	-0.131784557379387	0.0132105701234455
LINC00158	blue	0.0606611966902728	0.255653231682667	-0.0606611966902728	0.255653231682667	0.129242966944538	0.0151054323172079	-0.00560422335387968	0.916438369333303	-0.0599518404525158	0.261264082089715	-0.119658106992854	0.0245582574530418	0.0803262624891712	0.131996475247938	-0.104595961190546	0.0495766611279585	-0.0871767886172678	0.102005408841182
ENKUR	blue	0.102964651374137	0.0532597829357931	-0.102964651374137	0.0532597829357931	0.00388438431550276	0.942027041852454	0.117628941838511	0.0271130993617126	0.26292797971477	5.41806364078545e-07	-0.252631692162045	1.52528503460887e-06	-0.284523717571522	5.34036983310681e-08	0.147942394573702	0.00535165518180015	0.109712149192708	0.039377901433054
PABPC5	blue	-0.0334040250508285	0.531608027029342	0.0334040250508285	0.531608027029342	0.059393330419615	0.265741006733037	0.0113704129914562	0.83142069597081	-0.00980272495982635	0.854384031571111	-0.0419123600300359	0.432445512190458	0.162679588706806	0.0021688493023312	-0.132748813254027	0.0125484067189445	-0.046447865563556	0.384272767252427
SNRPC	blue	0.362038331514378	2.25992013264381e-12	-0.362038331514378	2.25992013264381e-12	0.424662243517235	6.89311974507696e-17	-0.04453991295385	0.404126052836322	-0.0611978446077958	0.251464251538553	-0.585603502010999	7.07489961617519e-34	-0.351448557956509	1.06254244389069e-11	0.0329999154456955	0.536587624650463	0.221505406127498	2.67829315998352e-05
GPATCH3	blue	0.0428717102526843	0.421975533190351	-0.0428717102526843	0.421975533190351	-0.0917560619605619	0.0851676694400612	0.0826599253264467	0.121097243101826	-0.375968971038429	2.69866476760697e-13	0.372557922437023	4.58422406957241e-13	0.482275178715879	5.80892989534808e-22	-0.0595939043866804	0.264127224380818	0.173836717232531	0.00103985680606296
LHX8	blue	0.125858161413901	0.0179966414382398	-0.125858161413901	0.0179966414382398	0.0931749099059075	0.0804305589130616	-0.0825682362573647	0.121511809201991	-0.0737738861971557	0.166648149583042	-0.0901519506227424	0.0907911598238609	0.0921502717320978	0.0838295248548305	-0.0121434400127078	0.820148738798814	-0.0368792856478838	0.489769019970991
SYT2	blue	-0.126604847650064	0.0173203462067051	0.126604847650064	0.0173203462067051	-0.108920872928324	0.0408284743433689	0.0461235815728528	0.387604555616685	-0.0722076198015325	0.175859668378268	0.22868318158651	1.43159119885908e-05	0.232443592780542	1.02273648257451e-05	-0.137554177943533	0.00966603623454891	-0.182811904344917	0.000557121596155425
IL17F	blue	0.0645822025034874	0.226144777476751	-0.0645822025034874	0.226144777476751	-0.030667562530764	0.565776571587362	-0.0628562986777033	0.238820914790388	-0.0541355621368614	0.310462892196774	0.0561847015099543	0.292477445200472	0.0804253181276237	0.13151895931084	0.129613577472935	0.0148150720175696	0.0992553210768619	0.0624867277812321
GADD45A	blue	0.0709209451432325	0.183705488171549	-0.0709209451432325	0.183705488171549	0.120971744120841	0.0230174201901156	0.110954545225315	0.0371883352496193	0.281396278635172	7.56337741753989e-08	-0.431290055307539	2.00688751039392e-17	-0.328485069966606	2.51299006748757e-10	-0.0347520529239395	0.515167497764693	-0.0492341365434928	0.356370053603961
SELP	blue	-0.0122007985295064	0.81931380296046	0.0122007985295064	0.81931380296046	-0.0243689106361518	0.648178505106733	0.0377594767979295	0.479459521607855	-0.0445342677064729	0.404185687075605	0.0952808965632663	0.0737944631837228	-0.00508702790182424	0.924125631533087	-0.0220475572967564	0.679740737838799	-0.0642826889350288	0.228309609652081
SLC27A3	blue	-0.184462892091886	0.000495108042738725	0.184462892091886	0.000495108042738725	-0.334237281934307	1.16575189497277e-10	-0.10100816970636	0.0579743955484593	-0.00462522393503025	0.930995579559085	0.459533267875825	7.63290358914817e-20	0.525249575633034	2.00189398291515e-26	-0.0667977479686489	0.210583318973749	-0.188798175281876	0.000361446064790914
BCHE	blue	0.036006620040773	0.500106490141911	-0.036006620040773	0.500106490141911	0.0264714782951576	0.620122492722717	0.13454428282351	0.0113930328459443	0.378848081120246	1.71714422386203e-13	-0.372718893744828	4.47164203756537e-13	-0.277001107651483	1.22461125094746e-07	-0.136678475759469	0.0101427862770866	-0.149493043237566	0.00488395177796543
WHAMM	blue	-0.27221362194113	2.05037257314904e-07	0.27221362194113	2.05037257314904e-07	-0.464288945538586	2.83558917782792e-20	-0.0657296130936332	0.217986557292692	0.0258377903253493	0.628522867119931	0.560606286704697	1.32283865486723e-30	0.556095101832908	4.81778777797441e-30	-0.0585646612448931	0.272479909297187	-0.173770662910477	0.00104453009568711
PROP1	blue	-0.215524041286362	4.4448064749186e-05	0.215524041286362	4.4448064749186e-05	-0.144069062549308	0.00670058157115275	0.0191874717117116	0.719404860116797	0.0498025649232258	0.350837786485611	0.223712139825281	2.21391313005743e-05	-0.00094977630060752	0.985813252636453	-0.170503960215359	0.00130129262333957	-0.168305350482431	0.00150549013751924
TEX30	blue	0.268994401494088	2.88365163894118e-07	-0.268994401494088	2.88365163894118e-07	0.516009541140675	2.06557275589038e-25	-0.0433759856377871	0.416531928003372	-0.0107147515876329	0.841008512285678	-0.589196241409495	2.26949089539251e-34	-0.299942951270861	9.01376917101104e-09	-0.281698839670595	7.3143307635054e-08	-0.261540088445876	6.24537710410859e-07
CTCFL	blue	-0.00852208187883651	0.873235275180495	0.00852208187883651	0.873235275180495	-0.116208686685239	0.029034334483986	0.0139372381451553	0.794138132715362	-0.0282088448358823	0.597345688431886	0.166063520486531	0.00174360801685699	0.00842396073573233	0.874682733005761	0.100911762873016	0.0582153664913103	0.0338251856617467	0.526443256808849
QRFPR	blue	-0.175958053355897	0.000899635483136549	0.175958053355897	0.000899635483136549	-0.0551246230112592	0.30169298713676	0.0292662102962013	0.583671790882437	-0.0163665592922615	0.759277574523632	0.119796813613657	0.0243914648459296	0.0785148059415858	0.140966716638087	-0.157768136386543	0.00295561416773633	-0.0956624391777897	0.072641276794482
LOC100506368	blue	-0.0907586767720479	0.0886301816356862	0.0907586767720479	0.0886301816356862	-0.302926184570246	6.31051624019865e-09	-0.110825639418262	0.0374106093809041	-0.0267216928471307	0.616819030433078	0.439867429282691	3.90220073227703e-18	0.267720524730299	3.29625753879662e-07	0.0492951772523487	0.355773360382982	-0.10491848590254	0.0488742546064163
SYCN	blue	-0.0931795232096549	0.0804155114275656	0.0931795232096549	0.0804155114275656	-0.233921372078538	8.94739204577528e-06	-0.0335356109843865	0.52999162175466	-0.0539024963845307	0.312553614864457	0.362799812126517	2.01737492461513e-12	0.223352913084773	2.28391119873496e-05	0.00437262407345393	0.934755538358826	-0.0743660818705566	0.163261063868824
SLC5A8	blue	-0.167520244861315	0.00158525829256897	0.167520244861315	0.00158525829256897	-0.265907590642971	3.9825358081526e-07	-0.0253106658357414	0.635547341076057	-0.129110824685203	0.01521016150313	0.486169153533139	2.42783045175585e-22	0.398816235402809	6.58708599023864e-15	-0.0771063222716478	0.14825827168552	-0.231852288437136	1.07867880746147e-05
SERPINA10	blue	-0.162766377928995	0.00215685354878593	0.162766377928995	0.00215685354878593	-0.187240058335603	0.000405047603138052	-0.0161926872829065	0.761757429525121	0.000414544835910862	0.993807707509598	0.262732993620916	5.52758839709882e-07	0.141558901301595	0.0077299540055788	-0.0863677053601998	0.105237715640089	-0.151400213527709	0.00435937309380423
TOE1	blue	0.104795787004787	0.0491404863202565	-0.104795787004787	0.0491404863202565	0.264829797199199	4.45353116950728e-07	0.15493727282889	0.00351917854846373	0.0510668482574535	0.338728675240782	-0.387601808199617	4.22495178005732e-14	-0.0835094063276318	0.117308578658983	-0.327922781621991	2.70661998821608e-10	-0.137364209426668	0.00976773548836734
FASTKD5	blue	0.223375695974631	2.27941020725814e-05	-0.223375695974631	2.27941020725814e-05	0.626115738041201	7.99633185070495e-40	-0.159003103313397	0.00273651629186562	-0.0997352732113119	0.0612233465965976	-0.658336988781681	3.22071309809889e-45	-0.280638376480605	8.22365095879512e-08	-0.240317508231817	4.96570625559006e-06	-0.144665931581745	0.00647464344507985
GTSF1	blue	-0.118974489941257	0.0253947469088979	0.118974489941257	0.0253947469088979	-0.0730943176901097	0.170599466267775	0.0820234811668532	0.123997712667485	-0.0823313866357889	0.122587824178934	0.165101970725531	0.00185592957346469	0.0859653021022148	0.106875189614558	-0.127567898300072	0.0164809252747165	-0.0439040591338079	0.410875884161637
MX2	blue	-0.280508746374742	8.34201230473844e-08	0.280508746374742	8.34201230473844e-08	-0.320109614958387	7.47443558259716e-10	0.157247744339108	0.00305262002404333	0.0623190924166464	0.242866477835587	0.355529446149558	5.89168331539052e-12	0.179495515150275	0.000704017399567138	-0.077404726591912	0.146689997224517	-0.0529635258018386	0.321070009583868
INGX	blue	-0.10682830682706	0.0448833819455413	0.10682830682706	0.0448833819455413	-0.203412703088776	0.000118827158423217	-0.0595443170849393	0.264525567401871	-0.0455419841687146	0.393623810274011	0.311923289808671	2.10077183769057e-09	0.261711791773127	6.13681043356256e-07	-0.107368675272644	0.0438051734116484	-0.177344101315416	0.000817674455571969
RAB38	blue	0.0889975037351719	0.0950193546347858	-0.0889975037351719	0.0950193546347858	0.0826422286877211	0.121177171367776	-0.0555513501447203	0.297960446180728	0.0266130633170651	0.618252270599078	-0.156954000319523	0.00310864461603936	-0.119038160430871	0.0253158149326779	-0.020746503408984	0.697682539515196	-0.0519756404480046	0.330191464291015
ALG1	blue	0.151259271078182	0.00439632452428194	-0.151259271078182	0.00439632452428194	0.360209164167613	2.96482793366339e-12	-0.00529413783874716	0.921046394368906	-0.0598005169887401	0.262471905618248	-0.430318234223772	2.40900876920034e-17	-0.103907394011447	0.051104489423749	-0.126822379859105	0.0171275427923907	0.0925635534520238	0.0824448930002735
SRBD1	blue	0.107118747951156	0.0443011209560314	-0.107118747951156	0.0443011209560314	0.241860910822536	4.29737009288504e-06	0.081558459396157	0.126150873417898	0.152024163868526	0.00419913454146131	-0.438786689237443	4.808789536906e-18	-0.162134555084224	0.00224558476039269	-0.246552709220764	2.75283956073478e-06	-0.168679722333511	0.00146876475726221
NPAP1	blue	-0.145071612268959	0.00632499765001409	0.145071612268959	0.00632499765001409	-0.0868542863803512	0.103284253434608	0.15669282849849	0.00315923904225636	0.046855540594383	0.380109036120652	0.111093398485946	0.036950162001637	-0.0652776677190436	0.221174431401018	-0.0292933722546511	0.583322451875013	-0.0811192704318573	0.128210938930156
L3HYPDH	blue	-0.0337585789357727	0.527258365238265	0.0337585789357727	0.527258365238265	0.0694322730942229	0.193101676867383	0.248649686622043	2.24941375830075e-06	0.336223991838191	8.9078219599079e-11	-0.421781877881051	1.16857893251597e-16	-0.240895303510322	4.70465889939213e-06	-0.207993901870014	8.24612910860438e-05	-0.0936755812640388	0.0788107283253668
PRDX4	blue	0.128353995183016	0.0158223370060003	-0.128353995183016	0.0158223370060003	0.00303847661299703	0.954636451575326	0.134722663717122	0.0112835488644315	0.32486367354802	4.04255744576017e-10	-0.35234514588351	9.34100456812593e-12	-0.0513515759085245	0.336038892900102	-0.208525827956444	7.89953718724583e-05	-0.0850417731254769	0.110709253888773
CCR7	blue	-0.139289326560653	0.00877976126937582	0.139289326560653	0.00877976126937582	-0.0798046629884861	0.134533037905113	-0.0238630998361185	0.65500477517993	-0.0101535626636936	0.849233594566634	0.152320654040985	0.00412487297068632	-0.0273050019496755	0.609147892343668	-0.0723999787513572	0.174708419946123	-0.12920145195115	0.0151382666393993
ZNF630	blue	-0.0170392020228502	0.749707387708179	0.0170392020228502	0.749707387708179	0.138999378140975	0.00892263262745999	0.051929517514423	0.330621374019113	0.173193473146493	0.00108619677281016	-0.304717459408245	5.08447138839758e-09	-0.0984181890297056	0.064741663426026	-0.350764914404044	1.17190164033762e-11	-0.232521890843667	1.0155390774952e-05
SSTR4	blue	-0.0884822705957427	0.0969564207045451	0.0884822705957427	0.0969564207045451	-0.100734708080692	0.0586600769031313	0.00572483378262509	0.914646784652951	-0.0129272560402167	0.80875711975983	0.169397386501952	0.00140065168062877	-0.104906548851383	0.0489001025329965	0.164756061834615	0.00189792879258506	0.0238975936674755	0.654538335208083
OR2C3	blue	-0.149046256799976	0.00501478334876779	0.149046256799976	0.00501478334876779	-0.124005763069962	0.0197747052083687	-0.0207290832427637	0.697923939945924	-0.109692660387482	0.0394130980532484	0.235278819545681	7.90720669784553e-06	0.165783929671317	0.00177560857620716	-0.0436113076531467	0.414005832049249	-0.0543820293121142	0.308261974477992
MNX1	blue	-0.0831218380218275	0.119025470045608	0.0831218380218275	0.119025470045608	-0.337359078438449	7.63208708308129e-11	-0.114981296897448	0.030787527374991	-0.0739875664382469	0.16541998307767	0.46692895044953	1.62554091492167e-20	0.363924730663468	1.70493401332649e-12	0.0172726954041009	0.746394170439271	-0.0182605234470431	0.732429366112818
FETUB	blue	-0.0730078460652037	0.171107221748914	0.0730078460652037	0.171107221748914	-0.0620441190185637	0.244955691698498	-0.0815913667810029	0.125997557378544	-0.12788611043972	0.0162114944628395	0.24246677626105	4.0592368098709e-06	0.253069354579504	1.46094494133394e-06	-0.196701784923376	0.000200029324963194	-0.192023666355936	0.000284711537238655
TNNT2	blue	-0.132227312215335	0.0129027997699186	0.132227312215335	0.0129027997699186	-0.162456644887984	0.00219994361646932	-0.0447677900018917	0.401723226430154	-0.215511002931992	4.44964950708275e-05	0.400462876104766	4.98406063092488e-15	0.458806665939873	8.86758353443099e-20	0.130758523273266	0.0139487538036482	0.139852305073934	0.00850815559669508
RBM4	blue	-0.0982947311945624	0.0650798032421642	0.0982947311945624	0.0650798032421642	0.0871138300075728	0.102254073014191	0.0966293309134829	0.0697845798241122	0.214838032721781	4.70649852769388e-05	-0.272254121124289	2.04153688867756e-07	-0.303140197357947	6.15020030775522e-09	-0.287720631782405	3.72513680531239e-08	-0.0249327910262899	0.640603128568451
TEX43	blue	0.012983077421166	0.807947344677023	-0.012983077421166	0.807947344677023	-0.0115134181187764	0.829332777037757	-0.064060901153936	0.229922096308905	-0.0468428081387616	0.380238658104368	0.109521172334022	0.0397239521308724	0.00568255106518908	0.915274816558308	-0.00249189803636915	0.962790166959875	-0.0939604448795729	0.0779009639542818
C9orf64	blue	-0.460601546938389	6.11887565635104e-20	0.460601546938389	6.11887565635104e-20	-0.635873005165663	2.17142550244929e-41	0.0374663463831979	0.482879744879035	0.0695058135399449	0.192629403217868	0.809267637227105	4.23119831869222e-83	0.377640004277979	2.07696133879646e-13	0.0514069346405076	0.33551752034792	-0.20081110528981	0.000145705309527068
KLKB1	blue	-0.35328490933378	8.15748654919346e-12	0.35328490933378	8.15748654919346e-12	-0.530526581919212	5.11080520236011e-27	0.0902988682085054	0.0902640498019343	0.148005560106992	0.00533184309821811	0.597668930775194	1.46783866525349e-35	0.493351936659005	4.71528364179865e-23	-0.100939688277831	0.0581454812506322	-0.161054788657128	0.00240496509447591
REEP6	blue	-0.0582741319045917	0.274869882997579	0.0582741319045917	0.274869882997579	-0.290955165904341	2.57559292658649e-08	-0.0920428095293264	0.0841926135514764	-0.213652605566612	5.1933046311331e-05	0.457266275390244	1.2171288150975e-19	0.494453401323969	3.65490300345414e-23	0.0361503924886942	0.498395489265996	0.342160316602625	3.94148324285528e-11
CEACAM8	blue	0.0234289208866683	0.660887338811802	-0.0234289208866683	0.660887338811802	-0.0129979531252431	0.807731584214811	0.0221950997344019	0.67771722144837	0.0936301175263873	0.0789567184137256	-0.0676066459914401	0.205098620678795	-0.0654398503691542	0.220026642389542	-0.0261549739964128	0.624312099013786	-0.108992933593264	0.0406945322020504
HDDC3	blue	0.341240265141506	4.47750740982989e-11	-0.341240265141506	4.47750740982989e-11	0.239215714654952	5.50225391257249e-06	-0.105472651874094	0.0476868004240319	-0.171553692817855	0.00121306494977432	-0.250354612809923	1.90624445333494e-06	-0.00655855145131768	0.902274773688664	0.195546533990993	0.000218416192493779	0.414431924297714	4.39300943109585e-16
LRRC10B	blue	-0.075614602758022	0.156289833934377	0.075614602758022	0.156289833934377	-0.212555379391586	5.6858958940019e-05	-0.022388728342114	0.675065152762394	0.0150112428623711	0.778671172875578	0.253694014341205	1.37359873910173e-06	0.223018857489306	2.35088201603014e-05	0.00778869069946263	0.884063968281016	0.00770526447680122	0.885297182274603
LOC338963	blue	-0.201703643981033	0.00013589971588057	0.201703643981033	0.00013589971588057	-0.19729559796735	0.000191151701618717	0.0163068923263896	0.76012830019456	-0.0952773224393513	0.0738053357782546	0.403268256519338	3.08812684167495e-15	0.292663316828808	2.11557071377367e-08	-0.140573038619898	0.00817137381020884	-0.207428449547122	8.63023018876228e-05
LINC00347	blue	-0.200530418199153	0.000148923597568723	0.200530418199153	0.000148923597568723	-0.387997058230636	3.96180870335838e-14	-0.0971839248307122	0.0681878995537948	-0.03728389821851	0.485015180498261	0.473328333538877	4.13508321790503e-21	0.363847363089147	1.72481626130229e-12	0.167773626753168	0.00155910049136969	-0.0257832919767008	0.629247577445751
IFNA8	blue	0.0292669408432483	0.583662393803362	-0.0292669408432483	0.583662393803362	-0.00642926516553606	0.904191855688524	-0.0589945788580501	0.268969336190209	-0.0199808662921277	0.708320817650762	0.000294316276323519	0.99560360823639	-0.0155372594632305	0.771127213011033	0.052439050160968	0.325892053958265	-0.0299011954241401	0.575530544848489
KCNIP1	blue	0.287904358410581	3.64831894105527e-08	-0.287904358410581	3.64831894105527e-08	0.300612179041858	8.32383443352065e-09	-0.170997386249799	0.00125911164319211	-0.00107216666333993	0.983985346190065	-0.440378658034151	3.53410924345585e-18	-0.271092184692896	2.31018256372215e-07	0.134658725731407	0.011322684351308	0.28893673665034	3.24431220647939e-08
LY6G6C	blue	-0.0598667975807768	0.261942399833746	0.0598667975807768	0.261942399833746	-0.27177574806141	2.14828357904043e-07	-0.111422709904518	0.0363904649164526	-0.127894748682578	0.016204234499594	0.43387296982389	1.23161009456247e-17	0.259548926372783	7.6468885198726e-07	0.338867123027999	6.20918054554352e-11	0.0412045214436262	0.440265689212725
TAF1A	blue	0.141210331516063	0.0078835332347973	-0.141210331516063	0.0078835332347973	0.41001822735859	9.58071027114475e-16	-0.0180640489775917	0.735200051316971	0.104059332927392	0.0507640265098506	-0.561292440123904	1.08485889341535e-30	-0.229798064486497	1.29649658411078e-05	-0.309145457455271	2.96202786861739e-09	-0.203371067505593	0.000119217989442735
KCNH3	blue	-0.0699973965458809	0.189494171761745	0.0699973965458809	0.189494171761745	-0.249626347312814	2.04621143549018e-06	-0.123068647163057	0.0207310333540907	-0.341303050445536	4.43877504292153e-11	0.599685996744837	7.55655755315487e-36	0.517707407795711	1.35240660927669e-25	0.0481467138502807	0.367105043947652	0.284707373128866	5.23163806164071e-08
MAPKAPK5	blue	0.242607473296298	4.0057663889476e-06	-0.242607473296298	4.0057663889476e-06	0.237890161690045	6.22110576985883e-06	-0.0632748854164308	0.235701635202379	0.119713439149523	0.0244916037711783	-0.502843067455598	5.09253049088826e-24	-0.181130211421026	0.000627632912327704	0.122674938206636	0.0211446385323979	0.0577172470501515	0.279490708914864
MISP	blue	-0.00938173862313093	0.86057242476059	0.00938173862313093	0.86057242476059	-0.362055643961089	2.25410192255985e-12	-0.0911401916128074	0.087292609685335	-0.138252235155347	0.00930035807301493	0.559491660405439	1.82390053971899e-30	0.406954323251315	1.63511309855908e-15	0.0391344329310579	0.463593707398778	-0.0275800944798329	0.605544857093364
PHOX2B	blue	-0.204458465610615	0.000109396352269438	0.204458465610615	0.000109396352269438	-0.350942758297905	1.14243990161452e-11	-0.00769353279958241	0.885470623251303	0.0608544250324851	0.25413939646109	0.435634639982881	8.80647741852482e-18	0.160800186328999	0.00244401776868455	0.0198227298507038	0.710525232734325	-0.128930720210663	0.0153539279926171
OIT3	blue	-0.131635042240291	0.0133159520222439	0.131635042240291	0.0133159520222439	-0.211373063011179	6.2658523642029e-05	0.00751851122095865	0.888058784485627	-0.0625271071273237	0.24129431740116	0.316420122768291	1.19545767260764e-09	0.221005175758776	2.79568984962014e-05	-0.0736015922405053	0.167643401214551	-0.0269233614311416	0.614162102319163
TIPIN	blue	0.0984098990004105	0.0647643237647329	-0.0984098990004105	0.0647643237647329	0.407638575962855	1.45180719085876e-15	0.0330858299048658	0.535527000418766	0.0648832924999694	0.223983292645424	-0.46478966563725	2.55253746163362e-20	-0.274609564719981	1.58616536532044e-07	-0.359671390612694	3.21011719568136e-12	-0.343513062224228	3.26519325556366e-11
TGM1	blue	-0.207992694308223	8.24693196655731e-05	0.207992694308223	8.24693196655731e-05	-0.207380010952939	8.66390470668585e-05	-0.0538724115246126	0.312824163326901	-0.109722081959296	0.0393599731635868	0.434633710344336	1.06579174981355e-17	0.420606449750605	1.44736788007576e-16	-0.185169803457965	0.000470568285830576	-0.231604092166738	1.10301673891713e-05
PRL	blue	-0.0628577389103115	0.23881013278912	0.0628577389103115	0.23881013278912	-0.17413360257575	0.00101908934323764	0.0396592448568523	0.457615512997624	0.0356837420453021	0.503960263326983	0.20173568251559	0.000135559517217686	-0.128178729270573	0.0159671434343022	0.1498592838479	0.00477900817135077	0.0164364711063907	0.758281147816468
GLDC	blue	0.0788901443762221	0.139070735465657	-0.0788901443762221	0.139070735465657	0.0463987504498573	0.384776266101582	-0.0261824274538453	0.623948212179887	0.403225882472997	3.11064039437873e-15	-0.333604682256763	1.26950027887111e-10	-0.14638812281477	0.00586048458411478	-0.164184405332988	0.00196924665033022	-0.300447161555218	8.48904930223379e-09
CRYAA	blue	-0.0734437016126758	0.168559349640135	0.0734437016126758	0.168559349640135	-0.346795131471139	2.06024420515275e-11	-0.195835783071958	0.000213669752352401	-0.104823236149155	0.0490808222579718	0.44229345020799	2.43482091876282e-18	0.399393914476604	5.97422682014756e-15	0.360777243094881	2.72560053283142e-12	0.0526868063838604	0.323608363118989
OR2A4	blue	-0.103539347004053	0.0519371024822795	0.103539347004053	0.0519371024822795	-0.253702055519644	1.37250763034942e-06	0.100391878476698	0.0595291517614546	-0.0696803610802415	0.191511851367436	0.352848380971472	8.6878235965121e-12	0.137849522108268	0.00950979031115665	0.0619090963082169	0.245986161463328	0.0400640078840265	0.453034396361395
NANOS3	blue	-0.0726891176329047	0.17298850604469	0.0726891176329047	0.17298850604469	-0.34480132609832	2.7270164999123e-11	-0.235368129777396	7.84296951527999e-06	-0.0910541509577574	0.0875928385931119	0.486602409146596	2.20172493729312e-22	0.409885326406952	9.80656793081129e-16	0.140342959888916	0.00827757010796078	0.00444225937616715	0.933718865892686
NRP1	blue	0.23853117320279	5.86297634641107e-06	-0.23853117320279	5.86297634641107e-06	0.339961265098922	5.34214491978202e-11	-0.10070006742465	0.0587474119365742	0.246650576849459	2.72712304015246e-06	-0.640955749415942	3.15045120212855e-42	-0.28975387453131	2.95552050821744e-08	-0.144291667120052	0.0066155047995487	-0.117236968771243	0.0276320984514121
CCDC27	blue	-0.0559510524180479	0.294492268014125	0.0559510524180479	0.294492268014125	-0.265070969286453	4.34370600925599e-07	-0.0760629209456525	0.153842245529892	-0.111567122262755	0.0361473005090993	0.411733069120174	7.08633773459341e-16	0.481054613266775	7.61836733287597e-22	-0.0483537414505096	0.365045958632696	-0.0761006060877512	0.153637833267332
ZFP57	blue	-0.103289141705261	0.0525095561553394	0.103289141705261	0.0525095561553394	-0.314346227773761	1.5522538270651e-09	-0.052463392826896	0.325667214587688	-0.0597651639487466	0.262754636599721	0.441055758031818	3.09868356946958e-18	0.244974899694267	3.20082356185231e-06	0.145172506982461	0.00628826466703885	0.0148599678699987	0.780844594661239
ZNF700	blue	-0.0183124219040675	0.731698071186608	0.0183124219040675	0.731698071186608	0.165955249567459	0.00175593698825113	0.206299983160413	9.44762893271019e-05	0.320267133339082	7.32501995493531e-10	-0.47717319155429	1.79159344149115e-21	-0.123526543713034	0.0202588466842924	-0.404176542781774	2.64220537640076e-15	-0.279805656737054	9.01314843252786e-08
DEFA4	blue	-0.07182123311178	0.178189158327564	0.07182123311178	0.178189158327564	-0.107004062811642	0.0445302728341213	0.0429737064980976	0.420871155460409	0.030039715067105	0.573761685461366	0.121969266193091	0.021903902954499	0.0360828712698007	0.499198656581104	-0.0220961745060609	0.67907370742129	-0.0519340762941527	0.330578865789697
DEGS2	blue	0.157898051604417	0.00293183778060282	-0.157898051604417	0.00293183778060282	-0.0178094237655343	0.73879588473271	0.122435720914655	0.0213994251335701	0.0285311345513279	0.59316247363	-0.102708279514789	0.0538588043274903	-0.03592752963446	0.501049047133929	0.115332452560482	0.0302769295290465	0.268892138642969	2.91485005138901e-07
AOC4P	blue	-0.123010501485756	0.0207916719436476	0.123010501485756	0.0207916719436476	-0.263046095539957	5.35273387134992e-07	0.0195870514004479	0.713815054593293	-0.0992142380181476	0.0625958613436131	0.452359494875352	3.30229889152963e-19	0.390118345646829	2.80130991881866e-14	-0.196460303749158	0.000203748650405296	-0.217344371932028	3.8154145899298e-05
TMEM91	blue	-0.317135142080115	1.09200527864254e-09	0.317135142080115	1.09200527864254e-09	-0.546660200468276	6.75478208689993e-29	0.0265793432914393	0.618697461747553	-0.027241148705628	0.609985568733172	0.742407547893728	4.98750716419916e-63	0.53237268261363	3.15198772497819e-27	-0.0279142131471072	0.601181554815297	-0.113936325487588	0.0323507307007277
ZNF439	blue	0.146565066463438	0.00580044465484719	-0.146565066463438	0.00580044465484719	0.467096591321767	1.56885401871846e-20	0.102442236867406	0.0544863319996157	0.0588295246153373	0.270313443633543	-0.627372796722185	5.06102525681365e-40	-0.284857407549197	5.14439992357208e-08	-0.301011001640841	7.93728506000294e-09	-0.227099432399021	1.64665461843675e-05
ZFP69	blue	-0.102021677064444	0.0554907074451314	0.102021677064444	0.0554907074451314	-0.105557052382735	0.047508085496827	-0.167497933002181	0.00158758081597255	-0.260218446811	7.14497217206406e-07	0.430556575405146	2.30361420223718e-17	0.477071919380161	1.83174952197903e-21	-0.15407472978392	0.00370929708517944	-0.257881946235562	9.0477584050761e-07
CHUK	blue	-0.0437320834704173	0.412712860498816	0.0437320834704173	0.412712860498816	0.132611195310413	0.0126410833912806	0.0768616698753279	0.149553538089857	0.310469468142683	2.51572807953892e-09	-0.451823197785589	3.6793557709642e-19	-0.0779968368732768	0.143615592302244	-0.279279225590094	9.54942692539739e-08	-0.301793367454625	7.22885006687945e-09
TSSK4	blue	-0.131710182308707	0.0132628993505586	0.131710182308707	0.0132628993505586	-0.0910683489535212	0.0875432392657803	0.0918568032431312	0.0848240781445644	0.0863355274632349	0.105367921521555	0.0797402104340232	0.134849060952497	-0.19425764563235	0.000240789289017518	0.0261365915422024	0.624555803606635	-0.0684645088844148	0.199395706232562
LOC100128175	blue	-0.0153891101901321	0.773249776616662	0.0153891101901321	0.773249776616662	-0.0886372272719864	0.0963705687983085	-0.00386515761758608	0.942313493398226	-0.0569356059046642	0.286064720259707	0.147633150770395	0.00544960912176806	0.0835751686109999	0.117019188468381	0.037760473972512	0.479447909158972	-0.0117219818895951	0.826289836116392
SECTM1	blue	-0.098981019281014	0.0632183647633758	0.098981019281014	0.0632183647633758	-0.152730671857118	0.00402413124049132	-0.00473957842032227	0.929293907635974	-0.0174800474622243	0.743455798703691	0.232868641166892	9.84239712799469e-06	0.204504097478744	0.000109001297158968	-0.150996383250616	0.00446600301160236	-0.0694456127630407	0.193015947249818
RLN1	blue	0.00319959710032848	0.952233762170594	-0.00319959710032848	0.952233762170594	0.127060145652867	0.0169189529518053	-0.0428454892916604	0.422259717183856	0.00762520299373105	0.886480918616156	-0.132994315752367	0.0123845635233577	-0.112766683623805	0.0341802538043033	-0.0244863288793662	0.646598039281542	-0.0568944871968589	0.286413406820898
S100A5	blue	-0.128621129327675	0.0156038403324428	0.128621129327675	0.0156038403324428	-0.237966603063541	6.17732869889364e-06	-0.146571337497203	0.00579832695732821	-0.084499086004575	0.113012190300154	0.356585161658599	5.05108664771187e-12	0.414967049645411	3.99360202045247e-16	-0.0619591395661966	0.245603887682846	-0.0986343497461224	0.0641530956871193
MEG3	blue	-0.179265687411229	0.000715421219560071	0.179265687411229	0.000715421219560071	0.110386676630912	0.0381759823960433	0.0761469725014913	0.153386614132257	-0.222985960899529	2.35757676253969e-05	0.211584844035181	6.15802850756524e-05	-0.117237312494299	0.0276316396272401	0.0491681096740561	0.357016194891831	0.206355591326803	9.40570049573754e-05
CCDC140	blue	0.00673315741282695	0.899686585209211	-0.00673315741282695	0.899686585209211	-0.0575212895003103	0.281129128354732	-0.0352791764740985	0.508810969722347	-0.00778421094604259	0.88413018132381	0.114293570476665	0.0318088667353655	0.0259894140647923	0.626508475272664	0.0320925550403478	0.547852933599619	-0.0528800409986562	0.321834449675204
TAS2R45	blue	0.126098354545976	0.0177766212141399	-0.126098354545976	0.0177766212141399	0.16725955988118	0.00161258935589258	0.0810482917923441	0.128546302910294	0.0103998467462088	0.845621856830532	-0.248779386484147	2.2213581926413e-06	-0.177742559494911	0.000795422438049384	-0.0950771377329627	0.0744163889213619	-0.0491810712950413	0.356889294080615
UBXN2A	blue	-0.535127063946975	1.52404935674876e-27	0.535127063946975	1.52404935674876e-27	-0.808539211876705	7.70354769874537e-83	0.130296004088683	0.0142932060080221	0.273303674131209	1.82492470693915e-07	0.818084629284627	2.4261950601779e-86	0.340917248578878	4.68203983179576e-11	0.0526129118312613	0.324288396310747	-0.147629869215664	0.00545065714969702
ZNF486	blue	-0.3421076399393	3.97040795660182e-11	0.3421076399393	3.97040795660182e-11	-0.429528009480635	2.79347464934113e-17	0.0451219686328063	0.398005615609309	0.0941257609523126	0.0773769133876707	0.52543668161391	1.90806871961712e-26	0.335633946848882	9.65068770429971e-11	-0.094414896593142	0.0764672332584826	-0.207364633234482	8.67462112416251e-05
TTPA	blue	-0.0685706061002462	0.198698487633712	0.0685706061002462	0.198698487633712	-0.0138397934562814	0.79554555001332	0.00578913549068008	0.913691803010616	0.0331257083684717	0.535035053689179	0.0502669176908854	0.346358901301938	-0.0596921252667979	0.263339416162789	-0.0107396001664807	0.84064471063979	-0.0646858004923016	0.225399395087517
SERPINA4	blue	0.0135344244277203	0.799960341377453	-0.0135344244277203	0.799960341377453	-0.0215999439045192	0.685893688307384	-0.0466315640960676	0.38239316010507	-0.142653827415366	0.0072647470202468	0.203794738312696	0.0001152967496551	0.0504868115959301	0.344250636240056	-0.0655855936682501	0.21899883277056	-0.137681471507068	0.00959841685493887
ARRB2	blue	0.259709675651042	7.52338266108428e-07	-0.259709675651042	7.52338266108428e-07	0.24905826036981	2.16216337604411e-06	-0.138803513937322	0.00902031069355274	-0.147075520279122	0.00563032124454643	-0.297732085697096	1.17092747657846e-08	-0.0875327234465592	0.10060859403869	0.0642549843958885	0.228510593341954	0.447838396664565	8.1672663469183e-19
ZC2HC1B	blue	0.0114054894797246	0.830908458169587	-0.0114054894797246	0.830908458169587	-0.0437822040468344	0.412176992496449	-0.0764427909658445	0.151791149352869	-0.0477067876935392	0.371504397632632	0.0806635700304536	0.130375882932717	0.00763305246788647	0.886364850267585	0.0535763560815562	0.315494732772376	-0.0312073100669035	0.558954694831822
KCNG4	blue	-0.163149501709157	0.00210461976967554	0.163149501709157	0.00210461976967554	-0.361994167570778	2.27482885795605e-12	-0.0430548667350965	0.419993590554564	-0.108845739564169	0.0409685237937131	0.58526795004617	7.86186987593029e-34	0.399507178576157	5.86079424674656e-15	0.0256627357802175	0.630851977423109	-0.114334970466174	0.0317465757327691
STH	blue	-0.406367565185331	1.81023386863788e-15	0.406367565185331	1.81023386863788e-15	-0.483434966761426	4.48493838173545e-22	0.211041827630649	6.43806892214763e-05	0.0544670246265725	0.307505367037469	0.561324201067323	1.07493304510478e-30	0.294498368177891	1.71001528517516e-08	-0.0441871297616657	0.407862785605698	0.14028405237609	0.008304956702543
LINC00968	blue	-0.141521776912178	0.00774618295033496	0.141521776912178	0.00774618295033496	-0.204587457339972	0.000108283072405748	-0.0446015205334368	0.403475594752897	0.0518384613502125	0.331471162622467	0.271566539543401	2.19663717840872e-07	0.0559302206261956	0.29467235521	-0.0586612430395113	0.271688546336433	-0.171631601929249	0.00120674134755525
LEMD1	blue	0.0410799732565422	0.441650000991504	-0.0410799732565422	0.441650000991504	0.100218876754469	0.0599717340724242	0.0261927140864676	0.623811889660095	-0.00954377875125018	0.858189444829688	-0.103140056350815	0.0528531442746828	-0.0546318932892678	0.306041239474848	-0.0373543185159011	0.484190354295532	-0.0510357134952313	0.339023633271941
KHDRBS2	blue	-0.266368021200621	3.79626345394527e-07	0.266368021200621	3.79626345394527e-07	-0.286779989468268	4.14354491055168e-08	-0.0638952940022958	0.231131375106037	0.0324112839227776	0.543882532394217	0.398410968149722	7.05338637351872e-15	0.098624123181063	0.0641808413556947	-0.102850335672859	0.053526197292996	-0.0972957820471778	0.0678695142000442
GADL1	blue	0.0698883483034691	0.190186410011028	-0.0698883483034691	0.190186410011028	-0.0332209300695544	0.53386130290728	-0.0453903954441611	0.395201891890632	-0.0599479412424265	0.261295156437646	0.0900866960398842	0.0910260690650459	0.0990674981403843	0.0629869452063377	0.0597036896155738	0.263246767400937	0.00697685356969738	0.896076052119507
NHSL2	blue	-0.131017079725697	0.0137593960712777	0.131017079725697	0.0137593960712777	-0.0637324777011125	0.232324654336842	0.052441238758431	0.325871835017073	-0.0181255402706293	0.734332529530847	0.111801432339917	0.0357556991351331	0.0133494378015271	0.802637844862125	-0.0844342573003431	0.113289791241017	-0.0411705410580459	0.440643123911604
DUSP27	blue	-0.188607668519943	0.000366532203979406	0.188607668519943	0.000366532203979406	-0.226364804485003	1.75651085447785e-05	-0.0719986758126523	0.177116548806621	-0.0702124626115937	0.188134354624079	0.418018882696457	2.31130204733954e-16	0.142856632441516	0.0071813795856533	-0.0260868862326699	0.625214974329247	-0.151358177827343	0.00437036431137639
MVD	blue	-0.00779604986811593	0.883955197761436	0.00779604986811593	0.883955197761436	-0.216581183806677	4.06828395080617e-05	0.092826627891335	0.0815731631428591	-0.244367486361309	3.39119232779522e-06	0.38213270111246	1.01960463399058e-13	0.378759928220193	1.74119425695881e-13	0.0620924536742717	0.244587544195856	0.35106062471509	1.12331344513003e-11
MILR1	blue	0.136056539730703	0.0104939273456505	-0.136056539730703	0.0104939273456505	0.0403288276822755	0.450051166317445	0.0528956256298744	0.321691657121914	0.20949971200908	7.30023285395382e-05	-0.265775906424982	4.03740503562501e-07	-0.197994583805556	0.000181174432945526	-0.0530785038507349	0.320019132286304	-0.0224943573198017	0.673620075893812
TACR3	blue	-0.0696934616346498	0.191428166230892	0.0696934616346498	0.191428166230892	-0.174420107576689	0.000999411063530017	-0.0770828033560838	0.148382416261442	-0.101296954519587	0.057257506392205	0.307830002544516	3.48103635879034e-09	0.232650150548507	1.00385301173421e-05	0.0347844532721561	0.514775604315995	-0.0882244772583418	0.0979373516872381
PLCH2	blue	-0.073232789635116	0.169788710802668	0.073232789635116	0.169788710802668	0.0540090800389509	0.311596360024121	-0.192892496892941	0.00026680915690908	-0.298821868488057	1.02953782592183e-08	0.300118345076434	8.82777595382331e-09	0.283481357984477	6.00003233914511e-08	-0.0521715163799437	0.328369730477304	-0.0998338175034567	0.0609665718200961
ACVR2B-AS1	blue	-0.108137102249303	0.0423094827048461	0.108137102249303	0.0423094827048461	-0.0764446910730999	0.151780942160469	0.0460168420112364	0.388705053176615	0.0629270898002723	0.238291356478467	0.129315824814274	0.0150479597857946	-0.0355884813697157	0.505100239316373	-0.0359955114829434	0.500238819402378	-0.100834669416754	0.0584086589391459
OAT	blue	0.281585112085671	7.40700117680951e-08	-0.281585112085671	7.40700117680951e-08	0.749737682172207	6.50534145194835e-65	-0.0715658639155242	0.179741257671385	-0.0071802074707482	0.893064854709547	-0.901444238671116	1.10692904995107e-129	-0.509093714407552	1.13156316100774e-24	-0.186165073006379	0.000437929208505482	-0.114282069829428	0.0318261892780335
PFDN1	blue	0.447714638169873	8.37065714133596e-19	-0.447714638169873	8.37065714133596e-19	0.493428531674223	4.63262884779634e-23	-0.0131010995296854	0.806235927616358	-0.117934864836016	0.0267138781795827	-0.635528195946467	2.47201529580123e-41	-0.390248697623553	2.74205149090474e-14	0.116269787853111	0.0289493405473701	0.424734465033769	6.80204688323035e-17
KRTCAP3	blue	-0.13626290773426	0.0103762376240325	0.13626290773426	0.0103762376240325	-0.270274992973526	2.51915937275002e-07	0.0240075794253444	0.653051959144499	0.0164316533049203	0.758349801319636	0.333714332940926	1.25089511186184e-10	0.350215124456943	1.26774398881832e-11	-0.122185463626598	0.0216688152119733	-0.112356469836794	0.0348424201150196
HSF5	blue	0.109245539522588	0.0402279280707772	-0.109245539522588	0.0402279280707772	0.149004949530914	0.00502703720263433	-0.00989014838776801	0.853100033857279	-0.0177463020330866	0.739688177879252	-0.193361974362687	0.00025757836633282	-0.0575333368840757	0.281028212153011	0.0155906538130555	0.770362638892928	-0.0119403179788598	0.823107098858226
IQCF3	blue	0.0536140812502265	0.315153606187428	-0.0536140812502265	0.315153606187428	-0.0409517044511006	0.443078256602494	-0.0839900235876166	0.115206446304321	-0.0938741530944607	0.078175649167169	0.121093375445758	0.0228790756173919	0.14069787762485	0.00811426208649628	-0.00162416856040689	0.975742348118281	-0.00749504478583259	0.888405889357128
ZNF300P1	blue	0.0438734043413472	0.411202972031039	-0.0438734043413472	0.411202972031039	0.202334855766304	0.000129342565061895	0.169713902742001	0.0013715431482383	0.0916817823571006	0.0854217267283539	-0.303980414673	5.55809457693641e-09	-0.242841937855154	3.91815089405542e-06	-0.206222908400123	9.50603380887947e-05	-0.0761607808892406	0.153311858670294
TMEM159	blue	-0.173108721484773	0.00109244218905299	0.173108721484773	0.00109244218905299	-0.298894884403856	1.02067972893436e-08	-0.085039009884652	0.110720885743431	-0.199506331911192	0.000161239425746526	0.576445233990918	1.2051908389082e-32	0.444137830064619	1.69681711030861e-18	-0.040016221614135	0.453573896516423	-0.0625895669764822	0.240823646104037
GZMB	blue	-0.204448101533614	0.000109486265876633	0.204448101533614	0.000109486265876633	-0.186419018142868	0.000429945026781507	0.141607482773719	0.00770876242246496	0.0371902189563776	0.486113610244057	0.208779290128802	7.73925396467094e-05	0.196943785789643	0.000196365788321838	-0.12492328199973	0.0188757722552755	-0.156357852046455	0.0032252246607569
KNCN	blue	-0.167255744234569	0.00161299258818617	0.167255744234569	0.00161299258818617	-0.330748548421294	1.86103756550581e-10	-0.0264781359621201	0.620034495434157	-0.0948368088843589	0.0751554101296853	0.496215175732889	2.42709723325029e-23	0.370014054399385	6.77841068673444e-13	-0.0416978388528395	0.434807037790438	-0.0893775379564817	0.09361046191155
TBATA	blue	-0.0286304325603391	0.591876316092311	0.0286304325603391	0.591876316092311	-0.309958300258203	2.67971083640243e-09	-0.0720497817849362	0.176808512415748	-0.0360310341095673	0.499815725696052	0.434267267035113	1.14272787846675e-17	0.191445713770637	0.000297234374359338	0.116508619237173	0.0286191603605822	-0.0367366332077085	0.491450993535434
AIRE	blue	-0.0971325339757114	0.0683345855833142	0.0971325339757114	0.0683345855833142	-0.446898420614063	9.84252438919216e-19	-0.00421723802381299	0.937069191247323	0.00689029423632044	0.897358249159888	0.546050104961782	7.98952275574652e-29	0.42995924420581	2.57675359726134e-17	0.0529977946097146	0.320756564713779	-0.0929100371846702	0.0812983360829414
SYCP2L	blue	0.0489193985930778	0.359456681200493	-0.0489193985930778	0.359456681200493	0.0557512617648545	0.296222450249583	0.00591132032124177	0.911877508804485	-0.0333818686655586	0.531880441215553	-0.0336344646394254	0.52877893849818	0.130908753321946	0.0138384536680161	-0.078132541009577	0.142917958970115	-0.153103300791698	0.003934510747339
PLAC1	blue	-0.0512752687185707	0.336758410114292	0.0512752687185707	0.336758410114292	-0.184009964946186	0.000511449959668886	-0.0995444397182675	0.061723133172902	-0.100024840838689	0.060471356199675	0.392211198341322	1.98509106841601e-14	0.246831792219906	2.68011021045058e-06	-0.0351525923062795	0.510333691811325	-0.15690156375962	0.00311874325992337
GSTA3	blue	0.0233056041888308	0.662561951320472	-0.0233056041888308	0.662561951320472	-0.114829383259317	0.0310106882518993	-0.116064805619923	0.0292353233966417	0.00404210870468959	0.939677449000164	0.151087637445337	0.00444170395738325	0.0475888895397017	0.372688914168955	0.0790788744410029	0.138124803622561	-0.0113043104606773	0.832386214746456
KCNJ11	blue	0.0563645401844293	0.290932937440735	-0.0563645401844293	0.290932937440735	0.10105204802569	0.0578649943860147	-0.022828093768221	0.669062229170226	-0.0319781472091471	0.549281581772259	-0.0967410888389963	0.0694603924617724	-0.00891908145628944	0.86738320053016	-0.162239115717484	0.00223067434986161	0.0545111164225113	0.307113355285474
E2F8	blue	0.0434191383510481	0.416068022610501	-0.0434191383510481	0.416068022610501	-0.0270246672620186	0.612829323471893	-0.0203125400373802	0.703705214631058	-0.0137442357205759	0.796926357197562	0.0486926810118497	0.361690425438717	-0.0416608308790355	0.435215183263112	-0.0192394362029618	0.718677064441569	-0.0474438437151765	0.374149374169803
VDAC1	blue	0.442944846847531	2.14380930370014e-18	-0.442944846847531	2.14380930370014e-18	0.738756363172702	4.10090264165043e-62	-0.177791897838506	0.000792706403254295	-0.168543166721447	0.00148206436567188	-0.808374828458097	8.81579808651216e-83	-0.397487574750255	8.23999439604436e-15	-0.0395989509261987	0.458300129823582	0.0951238597420652	0.0742734055111624
GPX8	blue	-0.216390143045653	4.13401600274121e-05	0.216390143045653	4.13401600274121e-05	-0.46663544948871	1.72968207870599e-20	-0.00296420464211119	0.955744162745338	0.00729625387775371	0.891347162641307	0.601185017744928	4.59938918719936e-36	0.479309142108942	1.12061244568546e-21	0.011100556758257	0.835363897529591	-0.206041057881036	9.6451827180536e-05
SCARNA2	blue	-0.166683732362159	0.00167449800594252	0.166683732362159	0.00167449800594252	-0.311061353273233	2.33799406827255e-09	0.0243790997865758	0.648041295038666	-0.115283112591416	0.0303482319329497	0.501466147166068	7.06377822435287e-24	0.379740541488785	1.49124958571908e-13	-0.0662872738669797	0.214098499658188	-0.118412263572754	0.0261009865810036
ZSCAN1	blue	-0.0344029132071308	0.519400231010475	0.0344029132071308	0.519400231010475	0.00276288146811345	0.958747170002503	0.0228920349198988	0.668190361091328	-0.0916047761992013	0.0856857532687456	0.0871616088877114	0.102065319497966	-0.0746547107180281	0.161629092420767	0.0213064196572942	0.689939827874158	0.00698662092163648	0.895931385958848
CEMP1	blue	-0.132991624225506	0.0123863495134954	0.132991624225506	0.0123863495134954	-0.213570249937701	5.22883246894885e-05	-0.0356338403923902	0.504557263294053	-0.0911551864232013	0.0872403717345901	0.376976949080339	2.30478329327953e-13	0.280701393376175	8.16669865190273e-08	-0.170666922247707	0.0012872201579901	-0.136022615851927	0.0105133865641355
SARS2	blue	-0.11652797704948	0.0285925405733963	0.11652797704948	0.0285925405733963	-0.126961630137056	0.0170051088608522	0.000635551336203312	0.990506535601995	-0.426234202248997	5.1567801521305e-17	0.55086437729508	2.10431023933129e-29	0.460796081883914	5.87692710785832e-20	-0.0348664214670835	0.513784859715296	0.094318306314567	0.076770155287366
LINC01364	blue	-0.10413478501272	0.0505956586413126	0.10413478501272	0.0505956586413126	-0.25758559632475	9.32128725985842e-07	-0.0239034019308338	0.65445980665038	-0.0446962068541414	0.402477106501364	0.387421892980762	4.35032881429996e-14	0.265334698090173	4.22658764269844e-07	-0.0196410780699218	0.713060428642677	-0.16934471332844	0.00140555047817853
C14orf37	blue	-0.101187755023305	0.0575277189898059	0.101187755023305	0.0575277189898059	0.0283199807632185	0.595901672074409	-0.0164195206918484	0.758522699037454	0.412791663917019	5.87750334301555e-16	-0.302408649653498	6.71510564071696e-09	-0.3892993246295	3.20338943241128e-14	-0.192682524145901	0.000271036744453778	-0.169075691162385	0.00143081675434382
EZH2	blue	0.114739314449913	0.0311436508820894	-0.114739314449913	0.0311436508820894	0.176404948120655	0.00087241601923365	-0.00594673744211777	0.91135169326709	0.0263835694482789	0.621284929842989	-0.272265561662677	2.03904755730226e-07	-0.178786230819897	0.000739763517003829	0.266711660991756	3.66272610497406e-07	0.159628663719596	0.00263126763898272
OPRD1	blue	-0.016701030009255	0.754514120032087	0.016701030009255	0.754514120032087	-0.0680004474261749	0.202466209646671	-0.0346763717778278	0.516083488148353	-0.0621314977073964	0.244290442485627	0.159924673624843	0.00258276069789422	0.108542114673828	0.041538619472295	-0.0582814515637851	0.274809495019251	-0.162614969202025	0.00217782033928009
KCNS3	blue	0.103013398844438	0.0531465121760685	-0.103013398844438	0.0531465121760685	0.393521042498607	1.59816510833418e-14	-0.00720429571109052	0.892708264797375	-0.0670876118118124	0.208605888936586	-0.395094452211669	1.23016360591275e-14	-0.144381342053221	0.00658150630259711	-0.328754589187306	2.42502150436072e-10	-0.273724640504326	1.74441241541659e-07
PCDHGC5	blue	0.15571127159983	0.00335613950241036	-0.15571127159983	0.00335613950241036	0.138049609655048	0.00940521633378904	-0.0607264314791674	0.255141457711111	-0.144733413468411	0.00644953319400877	-0.111784701137221	0.0357835419702592	0.0449841860769676	0.399449380746619	0.0188857534193064	0.723635604163291	0.060855077817622	0.254134292807192
FANK1	blue	-0.0159706832622423	0.764927310180497	0.0159706832622423	0.764927310180497	-0.090125503204545	0.0908863090119464	-0.0571766523842878	0.284026392314453	-0.152545353071934	0.0040693855185863	0.260303153814183	7.08376942030216e-07	0.363153254530126	1.91362335455804e-12	-0.192473337271701	0.000275310609356557	-0.0968979931847516	0.0690073234421481
NOXO1	blue	-0.106401126905035	0.045751436903962	0.106401126905035	0.045751436903962	-0.245561392808093	3.02672656454936e-06	-0.151088372217761	0.00444150878818312	-0.324600814800497	4.18346851088417e-10	0.610386102345062	2.06009050063426e-37	0.489983114216272	1.02188211035981e-22	0.0451338455776714	0.397881308880499	0.0138781256569712	0.794991829420384
KIF27	blue	-0.125607131185648	0.0182291231643731	0.125607131185648	0.0182291231643731	-0.0924307448236258	0.0828878187913808	0.0146446924043357	0.783940471783312	-0.0921708016679487	0.0837603030107644	0.215275520378477	4.53798079304873e-05	0.308923310784823	3.04407123822982e-09	-0.213335754995493	5.33125282859889e-05	-0.162865861155695	0.00214317778927648
IRX5	blue	-0.130697470642396	0.0139937995205575	0.130697470642396	0.0139937995205575	-0.146367465881103	0.00586753006318465	0.0180449071031855	0.735470174420937	-0.116144211443854	0.0291242536930195	0.35390537901245	7.45766422323743e-12	0.226747506288244	1.69844200982544e-05	-0.124185230780571	0.0195960005819874	-0.159998644161587	0.00257076703031248
TAAR1	blue	-0.146693750827565	0.00575712735214177	0.146693750827565	0.00575712735214177	-0.069642306782826	0.191755090694739	0.04334966848102	0.416814994910302	0.0414099209053122	0.437988164163018	0.0910497422252901	0.0876082446664204	0.0106967232684694	0.841272481433236	-0.159188535636931	0.00270492535380903	-0.16368352479133	0.00203373917304368
SLC6A1	blue	0.0752103956785609	0.158521708662351	-0.0752103956785609	0.158521708662351	0.180060659648862	0.000676686979716749	0.149581210206707	0.00485850020310429	0.530843882839265	4.70439018790051e-27	-0.644885818705262	6.90550001681283e-43	-0.557132163301749	3.58558235950129e-30	-0.0352352114086998	0.509339570907523	-0.0368897695808109	0.489645528754865
HIST1H4A	blue	-0.07619514767949	0.153125924489032	0.07619514767949	0.153125924489032	-0.0510531984074464	0.338857968154318	-0.0118561930951684	0.824333067290321	-0.0481239350347449	0.367332040127581	0.0997995819745129	0.0610556777302576	-0.0109712432158504	0.837254924732092	-0.00680128113267427	0.89867707207405	-0.0446136813431248	0.40334727370556
SLCO6A1	blue	-0.0364623128244625	0.494694085442323	0.0364623128244625	0.494694085442323	-0.129074357115504	0.0152391756884513	-0.015056702109632	0.778018379447421	0.0193269869011912	0.717451436119885	0.184657260022896	0.000488244900612065	-0.0869331548669182	0.102970343361249	-0.0084764463776878	0.873908426084216	-0.114590897449318	0.0313638118268911
TNFSF4	blue	0.0180406348438497	0.735530467423898	-0.0180406348438497	0.735530467423898	0.14247441684206	0.00733921739130898	0.0707297912055886	0.184892783948648	0.160107695016899	0.0025531778739311	-0.286789979280087	4.13887176493036e-08	-0.079453184149619	0.136263346110371	-0.208390394162549	7.98645795791853e-05	-0.174516588334582	0.000992863628596639
CAB39	blue	0.295686292446287	1.48873682264434e-08	-0.295686292446287	1.48873682264434e-08	0.714568949137229	2.0343219800568e-56	-0.157090417858887	0.00308251118327035	-0.0607641944749153	0.254845527257672	-0.830935148529209	2.14448969039558e-91	-0.356226429117259	5.32267335519855e-12	-0.217738285226505	3.69078388670235e-05	-0.172511712636412	0.00113738176553418
FAM205A	blue	-0.0796534212009949	0.135275507149356	0.0796534212009949	0.135275507149356	-0.102257322061205	0.0549260675122016	-0.0317395988145797	0.552266285776631	0.0374746640318701	0.482782513626372	0.110453499180362	0.0380586224809083	-0.0398755070752482	0.455164637962258	0.0635750297865653	0.233482722970005	-0.107472654167373	0.043600220569639
FABP5	blue	0.203567398532327	0.000117385553393487	-0.203567398532327	0.000117385553393487	0.333508877761206	1.28597629218657e-10	0.0165233417364559	0.757043570478459	0.0530739584478569	0.320060633828855	-0.516451317877446	1.85046669309401e-25	-0.233802597781062	9.04435393658354e-06	-0.0168265764884655	0.752728502531653	0.0417413936851594	0.434326971750717
YBX2	blue	-0.0443504499108253	0.40613033174857	0.0443504499108253	0.40613033174857	-0.310741142342992	2.43257915952578e-09	-0.200402923704885	0.000150407320195668	-0.226689350478483	1.70714729036251e-05	0.598856086178685	9.93603448165992e-36	0.450451047380203	4.84767657361262e-19	0.225002079254335	1.9789510939413e-05	0.0503464571931796	0.345595361379532
CBY3	blue	0.0186998908434537	0.726246001045277	-0.0186998908434537	0.726246001045277	-0.00965155270484981	0.856605219973918	-0.080220816640917	0.132506265024138	-0.0251840153173023	0.637239996970469	0.0589540955719619	0.269298585309791	-0.0374163313190376	0.483464631847705	0.0180812083395601	0.734957932415481	-0.05995009691542	0.26127797671219
C17orf53	blue	-0.0772055848657167	0.147735184354306	0.0772055848657167	0.147735184354306	0.0346445502718861	0.516468883878616	0.0677443308113133	0.20417544828642	-0.190966908582812	0.000307996014200959	0.181658999068377	0.000604617008231914	0.180562136307606	0.000653261323040598	-0.216464665515619	4.10825632516533e-05	-0.147695936998901	0.00542959198130035
STT3A	blue	0.0926849485193932	0.0820417054421535	-0.0926849485193932	0.0820417054421535	0.245275391896434	3.11046280866501e-06	0.0998594565786929	0.060899910445519	0.259946193056768	7.34513602031405e-07	-0.505408452945799	2.75709539255865e-24	-0.351001804197835	1.1328190168645e-11	-0.232456864474811	1.02151310199099e-05	-0.187211939891463	0.000405877615028734
EPB41L4A-AS2	blue	0.0863158501019777	0.105447607450725	-0.0863158501019777	0.105447607450725	0.135215650706515	0.0109857935096173	0.024169525128215	0.650865877874426	0.0337438651739217	0.527438513220506	-0.199895942953296	0.000156445529804959	-0.0322275571023842	0.546169474373442	-0.11815524870123	0.0264294250320798	-0.167606260247716	0.00157633375383976
ERICH4	blue	0.026960501212382	0.613673343937679	-0.026960501212382	0.613673343937679	-0.0171650117947135	0.747921600273926	-0.01116508221067	0.83442065787053	-0.0651802939929866	0.22186560836737	0.0876000339778279	0.100346158221471	0.0927981918526933	0.0816670290400337	-0.0453086993003052	0.396053948773125	-0.132407513696479	0.0127793568759736
FATE1	blue	-0.0816474075566773	0.125736795168601	0.0816474075566773	0.125736795168601	-0.0935984088610402	0.0790586687444266	0.0471533709890411	0.377084710969387	-0.0690828237232429	0.195357403561064	0.232181797400977	1.04715540348798e-05	-0.00458181297324998	0.931641646651787	0.0202290444562402	0.704866131610206	-0.00312697656434796	0.953316654752958
LOC100131662	blue	0.129269507137261	0.0150844743456734	-0.129269507137261	0.0150844743456734	0.0610581749667125	0.252549870633478	-0.0663892762645705	0.213392752252808	-0.108296626204411	0.0420044331079716	-0.0710377022840027	0.182983057523231	0.0755593623612503	0.156593442175368	0.166802209994023	0.00166158504876463	0.136310214191816	0.010349424537328
SNRNP200	blue	-0.198770123903517	0.000170675927862478	0.198770123903517	0.000170675927862478	-0.333985632992511	1.20599501158698e-10	0.0438475622831315	0.411478827357212	-0.0726702188761686	0.173100536996607	0.50195580331849	6.28892545689776e-24	0.51032162818647	8.38997125158518e-25	-0.137700003386019	0.00958860766892898	-0.127394893620251	0.0166290457440692
OSTC	blue	0.230354913375274	1.23364485165379e-05	-0.230354913375274	1.23364485165379e-05	0.43203415339946	1.74429742995046e-17	-0.0544360233844789	0.307781190558881	0.190590344502635	0.00031671369609907	-0.711898976084643	7.95966012718067e-56	-0.371016319613996	5.81274877546313e-13	-0.184740307345182	0.000485339519163023	-0.193231628968857	0.000260110840006097
LRRC42	blue	0.0443335560926116	0.406309333451143	-0.0443335560926116	0.406309333451143	0.232437394541211	1.02330831148156e-05	0.00890360386048395	0.867611218651007	0.270399065485995	2.48629969384067e-07	-0.502872811698415	5.05657911563248e-24	-0.148224922226834	0.00526355064540329	-0.330058628443579	2.03998140979996e-10	-0.309029524035641	3.00457330163799e-09
SNAPC1	blue	-0.311919141208601	2.10185563827413e-09	0.311919141208601	2.10185563827413e-09	-0.432036511114409	1.74352158961534e-17	0.0321440556484507	0.547210426086065	-0.000621146432410021	0.990721697186056	0.614799305941766	4.47844790913891e-38	0.39695726134898	9.00771297817889e-15	-0.0657664545196428	0.217728147149158	-0.246492447747728	2.76878946246261e-06
TTYH3	blue	0.0789428770804678	0.138805935844576	-0.0789428770804678	0.138805935844576	-0.0177728424765971	0.739312957759901	-0.144396452575922	0.0065757928711226	-0.167944260067367	0.00154170884020192	0.212426042127632	5.74678099767028e-05	0.179170557659983	0.00072019127557367	0.16646899635278	0.0016981367754589	0.10555526302534	0.047511868568453
ABCD2	blue	0.040647467863571	0.446476380523071	-0.040647467863571	0.446476380523071	0.134669907557646	0.0113158314765894	-0.0304906262118306	0.56802150494698	0.0418135490867208	0.433532338479504	-0.158034375550334	0.00290707549625908	-0.126566862365628	0.0173542070379137	-0.162636158588562	0.00217487492063034	-0.089964713482435	0.0914664976461895
LDLRAD4-AS1	blue	-0.0803999102271423	0.131641315445472	0.0803999102271423	0.131641315445472	0.113884285177431	0.0324303180599279	0.0804997766873691	0.131160896762796	0.0230516196553592	0.666016292879775	-0.134715865295445	0.0112877043871169	-0.0619177221940603	0.245920239861674	-0.16935943913088	0.00140417934304627	-0.119169100561133	0.0251541533713701
PIH1D2	blue	-0.0406079001126236	0.446919409297511	0.0406079001126236	0.446919409297511	0.0650055489674294	0.223109841765963	0.0599517133319936	0.261265095123332	0.0681474299583817	0.201489997108647	-0.110530804965671	0.0379232322291259	-0.151723581518943	0.00427565172879213	-0.0859036730298782	0.107127738585873	-0.128564987412604	0.0156495397492522
SLC6A14	blue	0.0195928372161477	0.713734226963792	-0.0195928372161477	0.713734226963792	-0.00139945622340569	0.97909769697133	-0.0794085758445467	0.136484167699292	-0.0647062205510646	0.225252680111695	0.0970218577549966	0.0686513683474758	-0.0316874362791645	0.552919995109742	-0.00123911678774902	0.981492074223824	-0.0291355134980644	0.585354081353441
MMADHC	blue	0.354386969795133	6.95519860811955e-12	-0.354386969795133	6.95519860811955e-12	0.571397668798125	5.53755177544131e-32	-0.119471514590517	0.0247841835431613	0.123949102292558	0.0198314185810474	-0.869603601828877	1.28948320485009e-109	-0.367714083123784	9.62550940426268e-13	-0.163470237561864	0.00206178289910983	-0.0627727130592309	0.239447247094095
C19orf18	blue	-0.405327988648382	2.16674893394399e-15	0.405327988648382	2.16674893394399e-15	-0.503818246690291	4.03553479058145e-24	0.19862061955014	0.000172654358303935	0.0397141884715962	0.456992145268966	0.649266512452769	1.23859418097539e-43	0.318430381317442	9.2629939060076e-10	-0.0333586965533356	0.532165419150379	-0.114437276903328	0.0315930905703286
LOC152225	blue	-0.0513945726252642	0.335633901703009	0.0513945726252642	0.335633901703009	-0.12951402382019	0.0148925837069398	-0.00645842011724239	0.903759491469511	-0.0327953442423924	0.539117308535783	0.185967569556026	0.000444233868945911	0.070015428825826	0.189379881220551	0.0683754353939864	0.199982426266308	-0.0592902830324228	0.266572730992689
IFNK	blue	-0.0156870516359132	0.768982844647472	0.0156870516359132	0.768982844647472	0.0345110812275546	0.518086967023426	0.00281092387751014	0.958030497977408	-0.0400590381738408	0.453090486865717	-0.0336019360717497	0.529177826099575	0.0333407238192093	0.532386506502989	-0.0677512348882134	0.204129236056764	-0.0742472504124778	0.163936546672487
ZNF160	blue	-0.561906646458557	9.08031963679673e-31	0.561906646458557	9.08031963679673e-31	-0.666375472666365	1.13931275476644e-46	0.111549290323434	0.0361772514488077	0.251910704178607	1.63723089444459e-06	0.690543699456128	2.55424344374774e-51	0.221857054669892	2.59857720373198e-05	-0.0507991692474872	0.34126991377808	-0.224179875222661	2.12581489760064e-05
STOML3	blue	-0.11938690629757	0.0248872165139362	0.11938690629757	0.0248872165139362	-0.232094930150451	1.05537970127694e-05	-0.0167265509604413	0.754151035489258	0.0363641336544383	0.495857548752136	0.30724718375971	3.73821924030412e-09	0.142358963484521	0.00738750007337358	-0.0695761903881733	0.192178238095015	-0.163602349088428	0.00204437109183725
LRRC19	blue	-0.0724638927626049	0.174327143773059	0.0724638927626049	0.174327143773059	-0.0162215565937542	0.761345510600528	-0.0509797442355082	0.339554275692548	0.0406490552072791	0.446458612684821	0.046610307646718	0.382610368945788	-0.0380867448059225	0.47565658742856	-0.0974758456874315	0.0673595473373576	-0.198362419471467	0.000176121847953534
RBMXL1	blue	0.0828127478936728	0.120408715559081	-0.0828127478936728	0.120408715559081	0.0412717563990861	0.439519426106559	0.0876846268222283	0.100017111587228	0.222989256905491	2.35690518287425e-05	-0.224425128402942	2.08095970997444e-05	-0.157564639783383	0.00299320932403019	0.00823983064776101	0.877400096105759	-0.1399726863015	0.00845105860468131
MYH2	blue	-0.0285329541933664	0.593138893252096	0.0285329541933664	0.593138893252096	-0.00194204179216657	0.970996687690522	-0.0678706161353627	0.203331359333109	-0.0422131435504868	0.429146864542952	0.0772972737966549	0.147253257024189	-0.0335897855883951	0.529326862748316	-0.00864231150621455	0.871462255038481	-0.0529920500717143	0.320809094110203
SRMS	blue	-0.00291223638746764	0.956519281326284	0.00291223638746764	0.956519281326284	-0.0436970028761883	0.413088171808989	-0.00904738270795806	0.865493473149214	-0.0563367110315085	0.291171584554472	0.114050255249756	0.0321770748144555	0.0462710774806374	0.38608697117731	0.0585598126775855	0.272519678397888	0.0224274892235462	0.67453473841396
MMP1	blue	-0.041784771238222	0.433849162876552	0.041784771238222	0.433849162876552	0.030555390118414	0.567199300968721	-0.0754548685505698	0.157168971102146	-0.00151065700907049	0.977437224724767	-0.0304542244364482	0.568483889322994	0.0138518517213338	0.795371353546043	-0.0183346415577237	0.731385050847223	-0.0410223289959116	0.442291536951482
DDX1	blue	0.389332918527188	3.1858383358857e-14	-0.389332918527188	3.1858383358857e-14	0.771508924594752	6.4063761993851e-71	-0.113276069295949	0.0333729374384778	-0.193204425619275	0.000260642295950594	-0.817177359159383	5.32771759636451e-86	-0.35399382017425	7.36280835402129e-12	-0.164083295402285	0.00198211279902692	-0.0176020393402015	0.741728793776487
SCOC	blue	0.438522918652241	5.05975770570386e-18	-0.438522918652241	5.05975770570386e-18	0.784553578410502	7.55226620774179e-75	-0.177784689518323	0.000793102679956228	-0.155240917212267	0.00345438068065594	-0.82728883966125	6.4216846016855e-90	-0.389709916166751	2.99522062732334e-14	-0.146404375446329	0.00585494662275181	-0.0639538278946747	0.230703442130638
IL12A	blue	-0.108644364597962	0.0413458893710231	0.108644364597962	0.0413458893710231	0.176861234557446	0.000845410649916656	0.222303013603425	2.50071081736475e-05	0.218379714980009	3.49604123176007e-05	-0.394672359266995	1.31981516928658e-14	-0.270765552015783	2.39162828883581e-07	-0.285624940649933	4.71962662594078e-08	-0.20069120034073	0.000147072048443681
SIRPD	blue	-0.207659448161729	8.47132691483019e-05	0.207659448161729	8.47132691483019e-05	-0.325657676747951	3.64435900186452e-10	-0.0695664371845943	0.192240716776646	-0.0254594635954875	0.633561112332407	0.473582931626995	3.91356377584819e-21	0.218250195242463	3.5345640111748e-05	-0.0563760138982723	0.290834583490843	-0.162835650654204	0.00214732237292673
HPGDS	blue	0.0729482105144283	0.171458053596481	-0.0729482105144283	0.171458053596481	0.0416969439354044	0.434816904863786	0.0486836813100397	0.361779273774801	0.00940516146232649	0.860227887217532	-0.0998135786135341	0.0610192352568276	-0.0721360098384801	0.176289682397816	0.0128518482902138	0.809851349051125	0.0248816638425137	0.641288470341998
SLC35G3	blue	-0.0800809998383347	0.133184564739193	0.0800809998383347	0.133184564739193	-0.177347275225913	0.000817494957796265	-0.0766207933003335	0.150837195655573	-0.0168320229533845	0.75265106849389	0.271219887664505	2.27907106102935e-07	0.183619847569258	0.000525925522653689	-0.0685274627247303	0.198981790226847	-0.180447036578541	0.000658570637782465
LUZP4	blue	-0.059645913435326	0.263709869816569	0.059645913435326	0.263709869816569	-0.11649794024167	0.0286338546154269	0.0715350696866301	0.179929094726594	0.000345757938139719	0.994835200896336	0.169182453518738	0.00142074026637882	-0.00673711497200412	0.899627934415031	0.105501198478073	0.0476262911846102	-0.00708832192845964	0.894425278043507
LINC01144	blue	-0.0548869867489606	0.303784946653498	0.0548869867489606	0.303784946653498	-0.0399642502991655	0.454161054741548	-0.00750490421597243	0.888260050536233	-0.203153356231419	0.00012128136417912	0.290316250442143	2.77136622772325e-08	0.0342645332437035	0.521082787901278	0.062582079447888	0.240880034996667	0.00894395566267567	0.86701677324229
C19orf52	blue	0.0790899377946391	0.138069506684347	-0.0790899377946391	0.138069506684347	0.112779245043408	0.0341601473452313	-0.0692170808520041	0.194488496859894	-0.13313853030816	0.0122891999731946	-0.0693888203746601	0.193381126188243	0.190114647502799	0.000328055215396826	-0.230692054581475	1.19701030136512e-05	0.0663735271042747	0.213501610312585
DDX27	blue	-0.431090321894229	2.08374782103705e-17	0.431090321894229	2.08374782103705e-17	-0.737088733532427	1.06097460437811e-61	0.0568649807129188	0.286663797830903	0.0737297956307876	0.166902415536891	0.847964749508918	8.63147218799599e-99	0.490944384366249	8.20228324253366e-23	0.077492407809455	0.146231595662118	0.0481683528744426	0.366889486696461
TRMT2A	blue	-0.0242686038272506	0.649529900283302	0.0242686038272506	0.649529900283302	-0.18215198107687	0.000583866466130915	0.0133874510989012	0.802087449472079	-0.302332430894946	6.77677346090104e-09	0.414326110737413	4.47650556550708e-16	0.445797046101825	1.22385733039375e-18	0.119970602791585	0.0241838664316962	0.204960850289241	0.000105120154363917
SLC2A6	blue	-0.0425977823735993	0.424949882273671	0.0425977823735993	0.424949882273671	-0.0868304361850956	0.103379330329271	-0.165746008650875	0.00177998998495407	-0.460978740606473	5.65833230340284e-20	0.550404797552569	2.39236279795763e-29	0.555441734262449	5.80017427645206e-30	-0.0286594584281694	0.591500599483096	-0.0347090012358668	0.515688461446217
LETMD1	blue	0.423095661557572	9.19113104634843e-17	-0.423095661557572	9.19113104634843e-17	0.694625558470682	3.77134765482077e-52	-0.0505032647675774	0.344093217656365	-0.202997360761815	0.000122780388768667	-0.72509177048161	8.04399192108319e-59	-0.30308861595095	6.18847500888312e-09	-0.171904181442764	0.00118485490575567	0.157890604818709	0.00293319594151295
CCDC38	blue	-0.0988682926875868	0.0635210739036076	0.0988682926875868	0.0635210739036076	-0.0304633888411769	0.568367463907654	0.00857985178531826	0.872383265648003	0.0177138398874327	0.740147200968941	0.0528701422984547	0.321925166870287	-0.0253742865732037	0.634697778274728	-0.0507301576473991	0.341927047978006	-0.0903712217234374	0.0900053629306544
STATH	blue	-0.228685173600167	1.43133831045868e-05	0.228685173600167	1.43133831045868e-05	-0.233316876464753	9.45137711613404e-06	-0.0196591883985975	0.71280753231721	0.0442885938027996	0.406785968486285	0.300325014295814	8.61338265137745e-09	0.0879770808348901	0.0988861293087572	-0.00977796692549005	0.854747725543054	-0.0787564348535613	0.139743899844639
FDXR	blue	-0.0782144808428276	0.142497974994402	0.0782144808428276	0.142497974994402	-0.15416533809499	0.00368889738914374	0.0749711233385959	0.159854150690642	-0.0419066339981905	0.432508450180859	0.195130399659759	0.000225417902016443	0.222776797523718	2.40056774715456e-05	-0.00908250272730661	0.86497632933762	0.0691409959836373	0.194980567725984
PAGE4	blue	-0.0804768062837862	0.131271278389518	0.0804768062837862	0.131271278389518	-0.0265044817561217	0.619686324728195	0.000258802372470853	0.996134097872605	0.0238849206494492	0.654709689450256	0.0537444536327674	0.313976583826848	0.0275687363162579	0.60569343285248	-0.0639364120279511	0.230830708421663	-0.0417919239256676	0.433770404245565
GKN1	blue	-0.126369866112317	0.0175307421735728	0.126369866112317	0.0175307421735728	-0.188211833273025	0.00037731394899103	-0.0397934174827587	0.456094082293391	0.0179202039691188	0.737230735269271	0.231715863242462	1.0919926408775e-05	0.0675323425474117	0.205598076424724	0.0576724541683449	0.279864655302367	-0.0339669450262311	0.524710594387249
FAM71F2	blue	0.102613727649558	0.054081136754176	-0.102613727649558	0.054081136754176	-0.000582017129960543	0.991306162797465	-0.0554127406800411	0.299169466357175	-0.167050355096464	0.00163483468298312	0.115051459289967	0.0306849233093542	0.135446942734815	0.0108485088907304	0.0588624895753087	0.270044630019722	0.0517683614806723	0.332126332076646
THG1L	blue	-0.0300111727873373	0.574125952974422	0.0300111727873373	0.574125952974422	-0.0620169302464608	0.245162948758131	-0.0326039010773803	0.541490031547853	-0.0789070157691665	0.138985972912343	0.188188453735794	0.000377959901863323	0.277547375811809	1.15394474798721e-07	-0.215392435365552	4.49392014371344e-05	-0.234142934605352	8.76915581082641e-06
ARRDC3-AS1	blue	-0.0756347464187217	0.156179232506742	0.0756347464187217	0.156179232506742	-0.37857283908767	1.79333318521814e-13	-0.0238220763120459	0.655559686935441	-0.064112832459158	0.229543813560941	0.512089447325956	5.44241075759488e-25	0.470213894959383	8.07943187505139e-21	0.0391305711431471	0.463637857442262	-0.0196120956244884	0.713465210767098
SPACA3	blue	-0.119272731303935	0.0250268401197475	0.119272731303935	0.0250268401197475	-0.112851266182075	0.0340450607784181	0.0297976771843733	0.576854118102673	-0.0454667074086702	0.394406987252535	0.179962173074399	0.000681378003212943	0.169288434101073	0.00141080203044757	-0.119119141313112	0.0252157288676994	-0.165951430919606	0.00175637327684243
NAT2	blue	0.0690186523156528	0.195773717929047	-0.0690186523156528	0.195773717929047	0.0583489677890521	0.274252904199432	0.130124604403483	0.0144227372830434	0.122392204207931	0.0214460591631903	-0.173161768896139	0.00108852922416292	-0.146704708939026	0.00575345212311388	-0.0940163362064424	0.0777234678572659	-0.0831139119815578	0.119060785196857
LINC00221	blue	0.112920024701023	0.0339354958312455	-0.112920024701023	0.0339354958312455	0.0429159158045571	0.421496684217496	-0.0853146954209982	0.109565114757649	-0.0202299073182616	0.704854130928229	-0.064250852819918	0.228540576771717	0.0603440512776464	0.258151390525363	0.0254713732442822	0.633402249582732	-0.0113882840117022	0.831159708466062
CRYGB	blue	-0.109132801036189	0.0404356131227793	0.109132801036189	0.0404356131227793	-0.228437076824107	1.46316301168821e-05	-0.0903076632074933	0.0902325731081298	-0.15293723143958	0.00397422652271136	0.417614768003282	2.48568348773487e-16	0.363217721228873	1.89526977142382e-12	-0.062698845384021	0.24000171920462	-0.0381158781345888	0.475318851302303
LINC01091	blue	0.223383806561589	2.27780990808474e-05	-0.223383806561589	2.27780990808474e-05	0.179885672992803	0.000685042536660648	-0.0555753457449036	0.297751475213363	-0.0519889708477806	0.330067279404493	-0.249606156348607	2.05022866014944e-06	-0.0889245675353148	0.0952916742832486	0.11108027340281	0.0369726197999558	0.0436861940178102	0.413203851419354
GJA10	blue	-0.158803713609175	0.00277085922124896	0.158803713609175	0.00277085922124896	-0.171259031567382	0.00123725815120926	0.0427265431445221	0.423550262701877	0.0583681122575113	0.274095220516123	0.198995172471137	0.000167737798981534	-0.0741667856407734	0.164395128002404	0.114093868092559	0.0321108093788236	0.0233889942486457	0.661429348900617
AMELY	blue	-0.141785188561855	0.00763168685307069	0.141785188561855	0.00763168685307069	-0.155939298700568	0.00330943013879404	-0.0440259855296341	0.409576448310991	0.016017886263773	0.764252992618969	0.198054435070702	0.000180343177799414	0.0167509382388606	0.753804130169581	-0.0140436355272694	0.792602171451017	-0.105585560341009	0.0474478477819711
MMP21	blue	-0.114758928855201	0.0311146540136199	0.114758928855201	0.0311146540136199	-0.117031954546869	0.0279069332982848	-0.0555048131053816	0.298366002257292	-0.0633865560688876	0.234874345386669	0.180846724055555	0.000640303557058623	0.292988381877656	2.03752210189204e-08	-0.116752000168779	0.0282860179844397	-0.14091218355442	0.00801704994906092
PRR32	blue	0.052535910748955	0.324998003217405	-0.052535910748955	0.324998003217405	0.343971410335346	3.06280892682314e-11	-0.0356675284317036	0.504154194679909	0.0384277250105039	0.471711899917301	-0.443477050869032	1.93166735615177e-18	-0.449564973406987	5.78873450602448e-19	-0.154735118109688	0.00356292702738456	-0.0490752848913944	0.357925823237928
TM4SF20	blue	-0.136496483876529	0.0102444435838957	0.136496483876529	0.0102444435838957	-0.101181292970754	0.057543742276332	0.0787393095219839	0.139830297879412	0.00966307182181822	0.8564359284476	0.141865743037374	0.00759697543185398	-0.00376507756225962	0.943804668722292	0.000680862737799894	0.989829737792723	-0.114669876018547	0.0312464905239606
ZFP14	blue	-0.349100234021244	1.48614016341276e-11	0.349100234021244	1.48614016341276e-11	-0.362828293861038	2.00881463861826e-12	0.0368280247262079	0.490373067333124	0.00328061762824112	0.951025715508158	0.52874772811082	8.11956547717395e-27	0.41281603673045	5.85220192756129e-16	-0.187915589823792	0.000385575345464826	-0.210227496305423	6.88061491547289e-05
BPIFC	blue	0.0401765196556806	0.451765580218331	-0.0401765196556806	0.451765580218331	-0.0415622824861105	0.436303105290651	0.000739017275107104	0.988961118081341	-0.0535539643813732	0.315697321957057	0.0828207197856575	0.120372882872063	0.0366269078974297	0.492746831051522	0.0695161594236132	0.19256303026885	-0.0182979410315716	0.731902095046323
OR2W1	blue	0.0596133539208074	0.263971095561994	-0.0596133539208074	0.263971095561994	0.042913935242215	0.421518131522014	-0.0765406378549698	0.151266201718348	-0.0277302691986425	0.603581956740559	-0.0560963092955067	0.293238589838232	-0.0327644538635129	0.539499808825681	0.0497259595378878	0.351580176563982	-0.0197759828434598	0.711177346983522
PLCB4	blue	-0.281724651289757	7.29345450362478e-08	0.281724651289757	7.29345450362478e-08	-0.137474668386954	0.00970848658616101	-0.0313658200379588	0.556958867515616	-0.0175806481693381	0.742031529263428	0.24590840371401	2.92801733439332e-06	0.286682041609816	4.18963470406925e-08	-0.200136925594726	0.000153547609775909	-0.20987647937437	7.08008042673233e-05
DEFB125	blue	0.0540709879597578	0.311041233901068	-0.0540709879597578	0.311041233901068	0.00963402821553594	0.856862782481363	0.0106398019939719	0.842106034471973	-0.0805703369828581	0.130822275529188	0.0474465724399216	0.374121866268926	-0.0672030427044616	0.207822170022092	0.122613377492212	0.0212099531479401	0.0406794713290151	0.446118229041188
C1orf158	blue	-0.0683065368370821	0.200437115890271	0.0683065368370821	0.200437115890271	-0.157559284637926	0.0029942045051347	0.0507679300693293	0.341567276043042	0.0237815227944047	0.656108427227683	0.184980116783599	0.00047703973850538	-0.0178755123737747	0.737862026833859	-0.00545434768827637	0.918665256880471	0.00376008097199252	0.943879122226632
CYP7B1	blue	0.0664189812424829	0.213187540275312	-0.0664189812424829	0.213187540275312	-0.00702816673594412	0.895316081328441	0.0533949010131647	0.317138897645408	-0.0118692705621674	0.824142458703294	0.0714670393351763	0.180344577581495	-0.0175874482806051	0.741935287349529	-0.0441137738287926	0.408642349484439	-0.128226706346618	0.01592738942086
FBXO43	blue	-0.19682686525707	0.000198127883419427	0.19682686525707	0.000198127883419427	-0.428973008729588	3.09890760108983e-17	-0.143289587896338	0.0070062588516837	-0.0422261319070026	0.429004751986469	0.538054979160834	6.9877758001758e-28	0.436724111344195	7.14972293237463e-18	0.0902273742738886	0.0905202482116354	-0.0235846528713999	0.658774947809017
OR12D3	blue	-0.187210824677486	0.000405910566970574	0.187210824677486	0.000405910566970574	-0.212671362494164	5.63181508962759e-05	0.0053200536107817	0.920661169848601	-0.0283277879113236	0.595800291473537	0.356675897672491	4.98456515063477e-12	0.0542701699898201	0.309259585896831	-0.0232816158912304	0.662887902484599	-0.190237518049731	0.000325090039548654
MMP3	blue	-0.118777531547969	0.0256402591520205	0.118777531547969	0.0256402591520205	-0.134407933797972	0.0114773512445369	-0.0866352544852438	0.104160012161545	-0.181065159043918	0.000630519762823287	0.306247402437012	4.22289234633942e-09	0.347458848016192	1.8758213584425e-11	-0.0294922177908738	0.580767993820023	-0.0859980158839076	0.106741323226207
PCBD1	blue	0.155436489425714	0.00341321997196673	-0.155436489425714	0.00341321997196673	-0.0323778446329009	0.544298415089971	-0.0463381459863363	0.385398100228585	0.327603630109775	2.82289816076087e-10	-0.373704396891297	3.83904742404216e-13	-0.139132451890168	0.00885680613371059	0.203054556752164	0.000122228760981815	0.354058733199981	7.29393725837948e-12
RASD2	blue	-0.0783877779077478	0.141612846425439	0.0783877779077478	0.141612846425439	-0.24464200101261	3.30385527973291e-06	-0.204924485260102	0.000105424334789094	-0.212808129086663	5.56866669875669e-05	0.486928980674669	2.04513482893755e-22	0.518268929634703	1.17503001788196e-25	0.105924576699133	0.0467363903242379	0.152718551925808	0.004027076929224
MRPL54	blue	0.21034288109615	6.81621200233674e-05	-0.21034288109615	6.81621200233674e-05	0.373606879381278	3.89752080275672e-13	0.0695550457474106	0.192313708749884	-0.0513201558461266	0.336335040160436	-0.547032396935735	6.09619204993086e-29	-0.200620361667771	0.000147885142996748	-0.143723583119614	0.00683455987207375	0.28165383635001	7.3508670439972e-08
ATAD3C	blue	-0.0957698902409438	0.0723191772551472	0.0957698902409438	0.0723191772551472	-0.174096118182992	0.00102169016836161	0.00551477625924108	0.917767317674307	-0.141294992343278	0.00784598368213538	0.376090643143778	2.64783354673902e-13	0.302015995787315	7.03871404563568e-09	-0.147274709341151	0.00556516087541709	-0.162974924692056	0.00212827604618427
MIR205HG	blue	0.00335346799575572	0.949939584621034	-0.00335346799575572	0.949939584621034	0.013212534406794	0.804620878232302	-0.099453431187421	0.0619626630360538	-0.0784213034692392	0.14144209854575	0.0615521644617527	0.248724763133678	-0.00876926484802131	0.869590778621702	0.023494007257823	0.660004161172406	0.0187846582278688	0.725055067956655
SERPINB10	blue	-0.10892140849625	0.0408274774905939	0.10892140849625	0.0408274774905939	-0.239680898051196	5.26930462028919e-06	-0.00557522301492448	0.91686921273057	0.00100582551557288	0.98497614490926	0.351406660144193	1.06894817038396e-11	0.19185060529429	0.000288408747927994	-0.0573733972533478	0.282369959509746	-0.221504963641374	2.67839491135947e-05
HHAT	blue	-0.238110586583814	6.09566691661784e-06	0.238110586583814	6.09566691661784e-06	-0.245090677413305	3.16571519390484e-06	-0.00859347891945636	0.872182309650493	-0.139183366626063	0.00883173504011622	0.494552683690398	3.57177562711889e-23	0.354998873053444	6.36422018173159e-12	-0.125834661815333	0.0180182944103185	-0.16928912247434	0.00141073768798514
ECM1	blue	-0.0704413739231577	0.186694887748553	0.0704413739231577	0.186694887748553	-0.101621207026248	0.0564613359679225	0.0261814617383705	0.623961010881407	-0.306984625537563	3.86000892112006e-09	0.347504027708346	1.863870166152e-11	0.421524410690145	1.22473644913184e-16	-0.0451872630501469	0.397322517904288	0.285581751287574	4.7426018256281e-08
CNTF	blue	-0.0661781990164195	0.214855033826905	0.0661781990164195	0.214855033826905	-0.00416249798888257	0.937884381426279	0.0124636901472035	0.815489659900669	-0.0452659686076949	0.396500051817102	0.060980977096708	0.253151305033075	-0.0344047923837127	0.519377401402405	-0.0542000202942228	0.309886294917576	-0.121819863238564	0.0220676482625106
TAAR3	blue	-0.0480674054752427	0.367895746403928	0.0480674054752427	0.367895746403928	-0.205378331422765	0.00010168664640051	-0.0695393450977337	0.192414345755952	-0.0996226704881544	0.0615178441768733	0.319423074884014	8.16095703009305e-10	0.293686965651925	1.87909685899172e-08	-0.0574649056082538	0.281601759616338	-0.104929954476955	0.0488494318549264
CCDC89	blue	0.102169236806946	0.0551365718759683	-0.102169236806946	0.0551365718759683	0.177798893578851	0.000792321988080653	0.0447305419932092	0.402115399607313	0.044125061381706	0.408522337592858	-0.262669938404651	5.56345940569679e-07	-0.119172039424039	0.0251505352200354	-0.0860525082080758	0.106518631785155	-0.0912368641294592	0.0869562691293265
CYP2B7P	blue	0.0679909053942455	0.202529703286986	-0.0679909053942455	0.202529703286986	-0.0801131755759092	0.133028232528629	0.0315538028423424	0.554596432744823	0.00736160306396653	0.890380101973352	0.12963768371107	0.0147963564109045	0.125018797028586	0.0187842695321572	-0.0690124947405183	0.1958136994429	-0.0255097029123365	0.632891084587541
LOC728024	blue	0.178119767798434	0.000774874038246848	-0.178119767798434	0.000774874038246848	0.390542889674857	2.61278627766673e-14	-0.0496733264287436	0.352090822854158	-0.00316810209387922	0.952703394262551	-0.50106408427975	7.7698055586201e-24	-0.275973149419792	1.36905591280504e-07	-0.0720098988257266	0.177048869075371	-0.00929499843792251	0.861848556520472
KRTAP5-2	blue	0.0455996061634432	0.393024946979138	-0.0455996061634432	0.393024946979138	0.013519409414234	0.800177582437733	-0.030028422599759	0.573905791219994	-0.129853438656721	0.0146297702307499	0.13018343200657	0.0143781639919849	0.0945984276753837	0.0758943256687725	-0.0613316474215643	0.250427278078414	-0.13399482657168	0.011736193423186
PCNA	blue	0.101578581552485	0.0565654719196365	-0.101578581552485	0.0565654719196365	0.393114800097967	1.70950070579372e-14	0.0936682989733997	0.0788340980071936	0.283948339093981	5.69531994128672e-08	-0.719735678191006	1.38786402455787e-57	-0.333307109616546	1.32135889924342e-10	-0.251265737446701	1.74400053096602e-06	-0.242097134039227	4.2029799357554e-06
EAPP	blue	0.324012360280369	4.5164457563128e-10	-0.324012360280369	4.5164457563128e-10	0.646674071184285	3.43589935612146e-43	-0.0837445660510362	0.116276317115172	-0.119620872589056	0.0246031984339385	-0.666085186739188	1.28777525044936e-46	-0.231223240985577	1.14138031205569e-05	-0.316326883922072	1.20962989064731e-09	-0.257197779991787	9.6912326782086e-07
CXCR1	blue	-0.0961456977864617	0.0712017884780323	0.0961456977864617	0.0712017884780323	-0.000710804793000185	0.989382509571355	-0.0919773567979577	0.0844143827734712	0.00869971095283183	0.870616014537898	0.016271682014356	0.760630460981554	0.022102289040931	0.67898983341274	-0.0933474227761392	0.079869411148235	-0.049035318478191	0.358317917440582
C1orf100	blue	-0.0316185577401858	0.55378377051571	0.0316185577401858	0.55378377051571	-0.101832595159964	0.0559472505212927	0.00180995395395214	0.972968566874262	0.0348183074239838	0.514366291451236	0.149326092138374	0.00493247558701384	-0.0512668241475169	0.336838096409715	0.0306589518162988	0.565885724367827	-0.124850290144742	0.018945959348811
FOXP1-IT1	blue	-0.462716662571128	3.94063019295311e-20	0.462716662571128	3.94063019295311e-20	-0.700542551906982	2.2243111214238e-53	0.175287465753937	0.00094195283463171	0.146310317813437	0.00588706123154603	0.797865984527002	3.76679430920507e-79	0.404952056650187	2.31193003493629e-15	-0.0500316006151844	0.348624087024845	-0.203225356715736	0.000120595292416047
C10orf55	blue	-0.0477523209068572	0.371047550985066	0.0477523209068572	0.371047550985066	-0.204688710384374	0.000107416660648556	-0.0337212230294529	0.527715793426212	-0.0860380367683287	0.106577735805016	0.343988146450597	3.05565528450368e-11	0.282588090873982	6.62729671484993e-08	-0.0889481374843595	0.095203603904534	-0.120298108972708	0.0237967897448712
FGFBP1	blue	-0.0267037154137722	0.617056121570589	0.0267037154137722	0.617056121570589	0.00973329691646399	0.855404002868989	0.0631053621776871	0.236961434634262	0.0106177549697424	0.8424289376754	-0.0393260689166885	0.461405752918075	-0.132857619302658	0.0124755575261624	0.0745892420533259	0.161998187041388	0.0150259481795086	0.778459987923996
POU3F4	blue	-0.124513256891203	0.0192729968361256	0.124513256891203	0.0192729968361256	-0.295000437209172	1.61286461593598e-08	-0.0249920412228864	0.639809282282007	0.0233362612095003	0.662145478677286	0.374626300217045	3.3269867828887e-13	0.239851707775646	5.18615266083533e-06	-0.0873452031182401	0.101342586631858	-0.145768605688963	0.00607511718684688
QRICH2	blue	-0.125442031796351	0.0183834468494697	0.125442031796351	0.0183834468494697	-0.0389612916729735	0.465575441770855	0.0535548011580972	0.315689749679569	-0.083538180290559	0.117181888649305	0.14502368424302	0.00634251419764656	0.0523357099324481	0.326847667428051	-0.0537731562757596	0.313717839091949	0.177234811697556	0.000823877493471936
ZNF763	blue	-0.175674027798069	0.000917340015756323	0.175674027798069	0.000917340015756323	-0.189277462592182	0.000348939238325482	0.0349572568110649	0.512688093627279	-0.148267763513096	0.00525030537109831	0.41417506407129	4.59839858109247e-16	0.4665951033813	1.74450196438752e-20	-0.275806047666065	1.39403583772205e-07	-0.328360488335641	2.55469372001544e-10
ZNF511	blue	-0.307632067872877	3.56639458737014e-09	0.307632067872877	3.56639458737014e-09	-0.294547607810819	1.70024259262116e-08	0.0556913466637113	0.296742631088838	-0.166793923880324	0.00166248518224643	0.498738201358464	1.34486032189007e-23	0.59609402375347	2.45702064651919e-35	-0.19174456742832	0.000290696177162446	-0.0910723096166523	0.0875294070969782
OR8B8	blue	-0.199673489700537	0.00015916604779403	0.199673489700537	0.00015916604779403	-0.126334551708822	0.0175625537802927	0.0379954023073166	0.476716349506348	-0.0316721344278081	0.553111832033666	0.230874157638306	1.17765499700316e-05	0.100251344947687	0.0598884657086778	-0.0262614425458058	0.622901402299044	-0.0729194938223698	0.171627183062876
UBQLN3	blue	-0.146978339791665	0.00566235979120233	0.146978339791665	0.00566235979120233	-0.254772361157544	1.23445388859855e-06	-0.0515305858101197	0.334354838808694	-0.0729678375405431	0.171342530004525	0.4079202889762	1.38233819583251e-15	0.292771964373474	2.08916813730587e-08	-0.0261724069231531	0.62408102054165	-0.0728247899008454	0.172185831265163
DNAJC28	blue	-0.0853377961775444	0.109468701055365	0.0853377961775444	0.109468701055365	-0.158932093182125	0.00274870244815759	-0.123559487283901	0.0202252381795667	-0.067220947130567	0.207700798518539	0.289396715146494	3.07855420281598e-08	0.306906218072974	3.89711851945122e-09	-0.0885193932365893	0.0968158117476594	-0.159177830318723	0.00270674008737318
ZBED2	blue	-0.0911148329055582	0.0873810098993622	0.0911148329055582	0.0873810098993622	-0.0867459136302306	0.103716830626296	0.00799921183421614	0.88095327557247	-0.0151826782527863	0.776210182063598	0.112427293732229	0.0347273233670922	0.0145910287354107	0.784712741775709	0.0297698440821368	0.57721023274607	-0.0422910665144198	0.428294676404794
CHMP2A	blue	0.249072479086103	2.15918603449909e-06	-0.249072479086103	2.15918603449909e-06	0.213414013623277	5.29686320111058e-05	0.0710417788299041	0.182957871973726	0.0483543989489004	0.365039430652625	-0.436839276338564	6.99362386998564e-18	0.0132531237995206	0.804032813356034	0.00698005871836687	0.896028579655921	0.142926527483167	0.00715284644815505
KHDC3L	blue	-0.0342091094472579	0.521757466645172	0.0342091094472579	0.521757466645172	-0.0612396138370303	0.251140219781208	0.0399352710407442	0.454488639974672	-0.129226203550424	0.0151186830065145	0.233369321407366	9.40660441162111e-06	0.172230772486806	0.00115911279770989	-0.165287804964629	0.0018337188613969	-0.148272324522436	0.0052488970075648
FOXO6	blue	-0.278707481317547	1.01666866467151e-07	0.278707481317547	1.01666866467151e-07	-0.156162294447536	0.0032643223972235	0.147338716572597	0.00554436661000383	-0.00765232958224986	0.886079814366036	0.298139145305194	1.11604534549224e-08	0.0863691907570622	0.105231708144454	-0.177139438253454	0.000829326169315708	-0.238643659415467	5.80219269737026e-06
MYF5	blue	-0.0652800784907492	0.221157338807795	0.0652800784907492	0.221157338807795	-0.0860248856545912	0.106631469816614	-0.0802857830683766	0.13219199830737	-0.0836463755107483	0.116706468676097	0.199699658822858	0.000158843724073708	0.187514319926206	0.000397034227775926	-0.0290797430531043	0.586072623995298	-0.0836213501767565	0.116816298024531
LOC101928858	blue	-0.0283306327540497	0.595763351394547	0.0283306327540497	0.595763351394547	-0.0736098920580665	0.167595355847091	-0.0242386897066358	0.64993314441106	0.0160686912905187	0.76352741725626	0.135486968796231	0.0108249059442047	-0.030691356841653	0.565474997966091	-0.0466764192294617	0.381935055400288	-0.0697842364478711	0.190849040869089
TMEM106A	blue	-0.428712023197575	3.25365118121968e-17	0.428712023197575	3.25365118121968e-17	-0.541229863204349	2.974082928744e-28	0.0856423303606134	0.108203926026214	0.0747635750737903	0.161016744857317	0.67037046320031	2.08160601333357e-47	0.328380418490514	2.54797717855254e-10	-0.0783201876848331	0.141957567230771	-0.259122708879467	7.98384277808045e-07
ZNF560	blue	-0.0542988312811415	0.309003769491013	0.0542988312811415	0.309003769491013	0.0140474011681135	0.792547824994901	-0.0952666657827796	0.0738377613954768	0.0127076209482666	0.811945237445927	-0.0282173936774741	0.597234555012132	-0.0442078875755334	0.407642349664243	0.0297514258293168	0.577445944422854	-0.121393390986912	0.022540906507099
SLC25A4	blue	0.456142944396526	1.53176866123666e-19	-0.456142944396526	1.53176866123666e-19	0.757848230969552	4.4678772986952e-67	-0.192326019455442	0.000278358086865846	-0.201609154369009	0.000136907716273259	-0.828577980227778	1.94845452096718e-90	-0.387538848893943	4.26841834143674e-14	-0.109176101331246	0.0403557391836983	0.070647711212409	0.185404330749992
TBC1D28	blue	-0.00478368424616232	0.928637668766039	0.00478368424616232	0.928637668766039	0.00390896694832428	0.941660805070628	-0.15514117741707	0.00347554495815338	-0.106918824866245	0.0447012307636616	0.103499572813546	0.0520277542421295	0.139757423221976	0.00855339996401754	-0.0335423636613509	0.529908738808091	-0.0611036414673255	0.2521961138146
GPHB5	blue	-0.0258923672202199	0.627797469366629	0.0258923672202199	0.627797469366629	-0.221125891702937	2.76692169399873e-05	-0.0713069847796841	0.181324879383636	-0.0905371307239215	0.089414428491055	0.339655453253092	5.57183119953831e-11	0.203164537996751	0.000121174576583251	0.174020667790094	0.00102694379218374	-0.00585408270973325	0.912727360455491
NDUFV2	blue	0.425690773043473	5.70196224329934e-17	-0.425690773043473	5.70196224329934e-17	0.691130466965669	1.94397410622078e-51	-0.158054031394055	0.00290352087165292	-0.240962365967253	4.67522217379758e-06	-0.702395150609781	9.03769004605644e-54	-0.273171932644202	1.85084760178899e-07	-0.0294329103239474	0.58152933794821	0.188987538935503	0.000356455629972402
MST1	blue	-0.321514330750335	6.24012496349979e-10	0.321514330750335	6.24012496349979e-10	-0.393934999636085	1.49202866453206e-14	0.116193632245146	0.0290553085627645	-0.0367783119531356	0.490959252431441	0.543417298456184	1.64229015422461e-28	0.662910611942442	4.87215578360342e-46	-0.187647452169906	0.000393197771335686	-0.134098451018788	0.0116707852034395
RETN	blue	-0.1434684081074	0.00693505143531184	0.1434684081074	0.00693505143531184	-0.0328246506677284	0.538754546682933	0.0529376504233058	0.321306814643638	0.0520622222252638	0.329385413125868	0.0257471766414538	0.629728029407457	-0.164321629502873	0.00195190709251577	0.0475327062284767	0.37325420367437	-0.0980779711807739	0.0656769976938687
PRSS8	blue	-0.0976684831845557	0.0668174501794983	0.0976684831845557	0.0668174501794983	-0.135286873764752	0.0109433558024351	-0.0308960804809866	0.562883473967506	-0.0897089882214673	0.0923953510772707	0.306421315098706	4.13441870663107e-09	0.255823311693167	1.11190222979537e-06	-0.129147864714731	0.0151807414502022	-0.156510508970281	0.00319499986157502
SPARCL1	blue	0.284539444995774	5.33097381408106e-08	-0.284539444995774	5.33097381408106e-08	0.386299455807744	5.21891557182975e-14	0.00987669459699944	0.853297606053796	0.348403818429252	1.64074185556282e-11	-0.771671135798827	5.74608589818571e-71	-0.508488158145733	1.31085820855526e-24	-0.0662186088580375	0.214574531078729	-0.00310055654643502	0.953710642415717
SLC34A2	blue	0.00794623936848241	0.881735834636928	-0.00794623936848241	0.881735834636928	-0.0605323118297639	0.256666434342233	-0.037498216472287	0.482507248893107	-0.138376951173032	0.00923633539335715	0.229693686584915	1.30861136976677e-05	0.121581662295942	0.022330908749156	-0.0318978829962221	0.550284958217535	-0.0793395731410325	0.136826288850159
LOC101926963	blue	0.0325132305375242	0.54261559980961	-0.0325132305375242	0.54261559980961	0.0105960794588069	0.842746425374746	0.0275752948130901	0.605607639391183	0.018703069983398	0.726201324038945	-0.0574917819662678	0.281376404830915	0.0113969538304952	0.83103310153381	-0.0567929643112575	0.287275544396007	-0.0275585268304538	0.605826996664073
GTF2IRD2B	blue	-0.0648780104168033	0.224021084821247	0.0648780104168033	0.224021084821247	0.0106099600628824	0.842543109076409	0.0726772808034571	0.173058667901783	0.0846873401948935	0.112209097720069	-0.163259606554231	0.00208982361012235	-0.189153046819044	0.000352146504478325	0.0158666084602178	0.766414695115073	0.14779533414789	0.00539803787400095
MIA2	blue	-0.0602461277555847	0.25892612936519	0.0602461277555847	0.25892612936519	-0.0548537871079359	0.304077971844423	-0.051591675791479	0.333781370539471	0.0254059143652636	0.634275613047656	0.0847958778075709	0.11174811685767	-0.0800150694511182	0.133505342893621	0.0480259367740465	0.368309608395346	-0.0496717131251878	0.35210648250288
TAS2R39	blue	-0.169733758932628	0.0013697357174461	0.169733758932628	0.0013697357174461	-0.218043561355958	3.59685475137567e-05	0.0516434447599686	0.333295895960271	-0.00501754212661562	0.92515897739574	0.322640065643492	5.39613665278254e-10	0.199291662631425	0.000163939248708234	-0.0138020686189306	0.796090597179695	-0.103179994778778	0.0527609176158303
SMCO3	blue	-0.0181231830469883	0.734365779128181	0.0181231830469883	0.734365779128181	-0.100881337453596	0.0582915872718597	-0.0234287102836301	0.660890197315393	0.00549735985898186	0.91802610625864	0.131230715403943	0.01360464598996	0.0529191449357167	0.321476241929709	-0.0318677372793024	0.55066203940595	-0.0593974896044995	0.265707474185873
CXorf21	blue	-0.234374512042076	8.5864765034166e-06	0.234374512042076	8.5864765034166e-06	-0.371263980174202	5.59567966370035e-13	0.00683981170926975	0.898106166567553	0.0290879042111068	0.585967450742978	0.491080033317731	7.9513131172571e-23	0.241834847297908	4.30790758195427e-06	-0.0349067458098598	0.513297824655446	-0.183574539798734	0.000527631116693131
FAM47A	blue	0.193243730364046	0.000259874747396081	-0.193243730364046	0.000259874747396081	0.0241005583552248	0.65179648610526	-0.0759736995156064	0.154327022164046	0.0463060071090705	0.385728110217739	-0.0853640087176472	0.109359380859487	-0.00343134232878193	0.948778653556127	0.031993420155857	0.549090757698077	-0.0706579151345123	0.18534068021667
LINC00493	blue	0.165788179400497	0.00177511817654919	-0.165788179400497	0.00177511817654919	0.477446969885066	1.68732566796754e-21	-0.0400268097959943	0.453454326340107	0.204545457920399	0.000108644379936805	-0.771650990398429	5.82426502020141e-71	-0.448964518894269	6.52633724502637e-19	-0.151097825002631	0.0044389986430324	-0.177613265909867	0.000802580790766897
SERINC1	blue	0.33412550952986	1.1834622960262e-10	-0.33412550952986	1.1834622960262e-10	0.652399603467662	3.56124453946568e-44	-0.0859839900659717	0.106798701344026	0.0429771971641268	0.420833389737909	-0.869058039769486	2.55073865673562e-109	-0.428984000194388	3.09255169240499e-17	-0.134436207943685	0.011459821295698	-0.0256725110890095	0.630721819823218
ZDHHC1	blue	-0.202818325484247	0.000124522242022697	0.202818325484247	0.000124522242022697	-0.353813842293893	7.55709561994657e-12	-0.0907762966446067	0.0885680470740658	-0.148189312968775	0.00527458285257492	0.624712672178924	1.3290688818802e-39	0.580272136880299	3.72605292006008e-33	-0.144359946438125	0.00658960378970682	-0.262693823689897	5.54984527168511e-07
MEOX2	blue	0.0133114081050398	0.803188575260604	-0.0133114081050398	0.803188575260604	0.226786972096648	1.69255842464112e-05	-0.0765612543354361	0.151155770364384	0.0528591923847501	0.322025537328684	-0.264432720056856	4.64018637813194e-07	-0.0973118029431045	0.0678240128785434	-0.187408183956344	0.000400117652325229	-0.278777769759441	1.00887791954832e-07
ODAM	blue	-0.0708192508550153	0.184336430065951	0.0708192508550153	0.184336430065951	-0.0681069731630675	0.201758357069451	0.0316309706748658	0.55362805678072	0.0252391621672155	0.636502739330259	0.107114263763785	0.0443100621402146	-0.0901047611228385	0.0909609881154449	0.0616128882028322	0.248257360475032	-0.0688940389850526	0.196584000202178
NOG	blue	-0.0497510055429492	0.351337344401743	0.0497510055429492	0.351337344401743	0.00538417598892219	0.919708103788954	0.0584007323242029	0.273826686988061	0.166480674416666	0.00169684340223603	-0.130692720079563	0.0139973099256576	-0.157244788605117	0.00305317916237825	-0.00825084782836651	0.877237465478101	0.0752338705726951	0.158391435758669
C11orf45	blue	0.114393379491638	0.0316588698397236	-0.114393379491638	0.0316588698397236	0.194664134948602	0.000233512048258176	-0.0129401530697645	0.808570010336349	0.0418715590182337	0.432894093955648	-0.343063220577798	3.47646651896919e-11	-0.218705108762551	3.40100418791179e-05	0.0658158566049154	0.217381979341157	0.147851656610417	0.00538023130077143
IL20	blue	-0.00541922603775451	0.919187195083035	0.00541922603775451	0.919187195083035	0.00327436412412742	0.951118953660133	-0.0138030391536641	0.796076573684189	-0.0672153691870133	0.207738605096284	0.0945715312804833	0.0759780662846407	0.0413520778940297	0.438628859752361	-0.00327122967969058	0.95116568767831	-0.137112734303627	0.00990382211170023
ICAM4	blue	-0.100920637494486	0.0581931496139134	0.100920637494486	0.0581931496139134	-0.0773369797164783	0.147044929973756	-0.122109045725926	0.0217516590690713	-0.170216841262789	0.0013264310293452	0.281376927082998	7.57958144338178e-08	0.177726191287191	0.000796325392285434	-0.0500816847123572	0.348141189068034	-0.149406347250132	0.00490909576179201
OIP5	blue	0.109951065562499	0.0389485755859002	-0.109951065562499	0.0389485755859002	0.153440948976194	0.0038548663031582	0.176800316482077	0.00084897088822863	0.0578051469720958	0.278757873621758	-0.262333208290138	5.75883409372074e-07	-0.251159190309096	1.76226785713325e-06	-0.0603497396485359	0.258106435234446	-0.112109369890416	0.0352465283577015
RNF166	blue	-0.356058409713463	5.45472724929276e-12	0.356058409713463	5.45472724929276e-12	-0.444783055908673	1.49466675490817e-18	0.129860895115815	0.0146240425865227	-0.0595692381097469	0.264325321162416	0.591149666647959	1.21576417450618e-34	0.480182507624098	9.24098347036292e-22	-0.0793111209143485	0.136967549045725	0.0958652511962709	0.0720342956641603
KRBA2	blue	-0.166738042782934	0.00166856730773782	0.166738042782934	0.00166856730773782	-0.0614121606077958	0.249804734571857	0.11937318286891	0.0249039631820288	0.0961740157123433	0.0711181648657853	0.013185617222058	0.8050109189542	-0.0589407359994047	0.269407298653068	-0.183247349859483	0.000540101254912115	-0.0739006731609924	0.165918597408032
SCG3	blue	0.402832278827188	3.32760274528413e-15	-0.402832278827188	3.32760274528413e-15	0.529172353905209	7.27193747051478e-27	-0.217949313649199	3.62560951798745e-05	0.0879064177778966	0.0991584627975785	-0.706509701211403	1.1924056417245e-54	-0.426692069827519	4.7374392728084e-17	-0.0465823263894639	0.382896409951028	-0.0493366256597461	0.355368546300801
SUPV3L1	blue	0.0685228255478146	0.199012257910095	-0.0685228255478146	0.199012257910095	0.0229611813984195	0.667248017319713	-0.0631079801799454	0.236941943188091	-0.460647262203692	6.06115183537098e-20	0.412100952653658	6.64088094475616e-16	0.574755604421743	2.01381086634078e-32	-0.239286544171175	5.46616191969206e-06	-0.0978509751828325	0.0663072074848159
CIB4	blue	0.0263835921142714	0.621284630004309	-0.0263835921142714	0.621284630004309	0.000900600090387754	0.986547723319928	-0.0684965890546042	0.199184703711551	-0.0758738708160067	0.154870801481257	0.0547772724991769	0.304754013267733	0.0462743053471555	0.386053800125318	0.0666924680263761	0.21130486349156	0.00389798515769672	0.941824412381818
JSRP1	blue	-0.0471993294211857	0.376619344397528	0.0471993294211857	0.376619344397528	-0.243036335823735	3.84689739338951e-06	-0.118004061479401	0.0266242827080415	-0.122307937815025	0.0215366125363872	0.455380692069588	1.78954499070425e-19	0.336564459803957	8.5048223884859e-11	-0.0356676828603253	0.504152347371216	-0.146698616290371	0.00575549526977963
AZU1	blue	0.0128224348838132	0.810278262569067	-0.0128224348838132	0.810278262569067	-0.0668361922382522	0.210320281010641	0.0354610223213737	0.506627643601839	-0.101319060444347	0.0572029337183859	0.150265892787789	0.00466488119017353	0.104503739828174	0.0497790474478434	-0.00252716608835665	0.962263921350598	0.0434165074804906	0.416096296609945
GCM2	blue	0.00562564121045157	0.91612019073125	-0.00562564121045157	0.91612019073125	-0.0199877409778073	0.708225039840774	-0.116075139078401	0.0292208488563712	-0.0286499956101993	0.591623076093859	0.0478408512851009	0.370160296760714	0.0699631803872765	0.18971117659838	-0.0170951491275663	0.748913089546305	0.00679373358923867	0.898788909749563
LOC154761	blue	-0.0681641899856776	0.201378899654175	0.0681641899856776	0.201378899654175	-0.00778463709291921	0.884123882620703	0.0928376995611276	0.08153663971557	0.171630095479142	0.00120686333267671	-0.201179859605178	0.000141576310438817	-0.185101509599243	0.000472888782584757	-0.0206525526326419	0.698984825268604	0.128863436790076	0.0154079410774558
ARHGAP11A	blue	-0.15625159768187	0.00324641501369702	0.15625159768187	0.00324641501369702	-0.186719668332032	0.000420667414937083	-0.0150102623448877	0.778685254792219	-0.084597888636965	0.112590137612485	0.361441693973416	2.46964486140894e-12	0.337279483264764	7.71541786293957e-11	-0.179683423871399	0.000694818785745956	-0.20621265377354	9.51382998770815e-05
PCBP1	blue	0.247922464172154	2.4131036947481e-06	-0.247922464172154	2.4131036947481e-06	0.458860709235392	8.76935129411172e-20	0.045150279258794	0.397709348768989	0.164474780311056	0.00193271994241629	-0.771759036872916	5.41697209982344e-71	-0.392701812940245	1.8304644345245e-14	-0.0806147796274593	0.130609340588231	0.0260027828318953	0.626330997706103
BLNK	blue	-0.026704965713688	0.617039630998681	0.026704965713688	0.617039630998681	0.0609778161471432	0.253175952561306	-0.0183755644615905	0.730808664185136	0.058032775517704	0.276866153271382	-0.0933346743652751	0.0799107703192368	-0.100537222778668	0.0591594129944927	-0.0498614526244568	0.350267773368564	-0.106083304301879	0.0464063706126021
MN1	blue	-0.0253740771830992	0.63470057359145	0.0253740771830992	0.63470057359145	0.0889944943664916	0.0950305783306702	0.0245463100359547	0.64579129626041	0.219327267147334	3.22605368713899e-05	-0.224871362770711	2.00163845205506e-05	-0.277830283000397	1.11890838663522e-07	-0.0499506113077164	0.349405861253904	-0.0200198483838105	0.707777781776576
TIGIT	blue	-0.067668772808346	0.204681688913581	0.067668772808346	0.204681688913581	-0.0994639569269012	0.0619349207100905	-0.0570514005747591	0.285084316765992	0.0319419944317652	0.549733413500759	0.135560968358849	0.0107813888496747	-0.0670733372101628	0.208702954438673	0.102391157950012	0.0546075065895084	-0.123501403198297	0.0202845272657738
PRNP	blue	0.13018267464031	0.0143787370738552	-0.13018267464031	0.0143787370738552	0.668873931930676	3.94723294959127e-47	-0.0412241938415009	0.440047263876428	0.0842442351696925	0.114106561486159	-0.792650222983779	1.99121625578238e-77	-0.696567123043665	1.50116905206718e-52	-0.105607049737641	0.0474024826665698	-0.118037434153296	0.0265811643911242
PDCL2	blue	-0.0580864418950637	0.276421427735113	0.0580864418950637	0.276421427735113	-0.098407258027445	0.0647715440874238	-0.061362079738709	0.250191842840769	-0.0374047736572246	0.483599844081938	0.15086357252616	0.00450158201275887	0.0893280308070257	0.0937930479047124	0.0651053659480579	0.222398509535891	-0.0284235404907139	0.594557523052753
VPS37D	blue	-0.205894788429129	9.7584928324345e-05	0.205894788429129	9.7584928324345e-05	-0.331263666786496	1.73748439120426e-10	-0.211816265579473	6.04220610582327e-05	-0.0981475250736056	0.0654848819323793	0.576184272855287	1.30489809602152e-32	0.444321295020449	1.63675001846739e-18	0.00102470722429117	0.984694145973734	-0.282243925494052	6.88547334552742e-08
NUP210L	blue	-0.105032138461095	0.0486287282288606	0.105032138461095	0.0486287282288606	-0.0637870833301543	0.231923965925776	-0.0404134320013075	0.449100429048382	-0.0272368919562584	0.610041430182485	0.103183263369756	0.0527533756493103	0.0340977837368977	0.523113994846029	0.0203101457577666	0.703738494975474	0.0194325015871502	0.715975290797941
PDHA2	blue	-0.144143235888349	0.00667212524806982	0.144143235888349	0.00667212524806982	-0.225014118206948	1.97687390186765e-05	0.00447352795538294	0.933253401598851	-0.0572465906989188	0.28343681949409	0.368167676666658	8.98430110834675e-13	0.163161933042569	0.00210294443894969	0.0570748106872605	0.284886384687738	-0.073936275051795	0.165714169321741
TDRD6	blue	-0.166263991119313	0.00172098913534647	0.166263991119313	0.00172098913534647	0.0678458886886022	0.203496437661097	0.124149159193834	0.0196318055897949	0.230740600056583	1.19182117052086e-05	-0.182959961492818	0.000551279422310582	-0.0573265957366341	0.282763398043859	-0.280009983371442	8.81292182687306e-08	-0.29552209591032	1.51758400535402e-08
SBSN	blue	-0.0510178598500168	0.339192845425674	0.0510178598500168	0.339192845425674	0.0163518283261377	0.759487580254721	-0.0175145924884596	0.74296662353796	-0.00628802431073612	0.906286837722167	0.058641603853597	0.271849337009219	-0.0424305234780606	0.426771984675985	-0.0300946911661827	0.573060366879077	-0.0465062841728612	0.383674417408116
SFTA3	blue	-0.0307698540749222	0.564480654802455	0.0307698540749222	0.564480654802455	-0.0480768941382859	0.367801089104033	-0.0578787553871439	0.278145191088241	-0.00618768058921163	0.907775600651232	0.0766867688704376	0.15048477607322	-0.0458223041691112	0.390715627378834	-0.00613707023684	0.908526610585332	-0.0329022839249651	0.537794173238293
KCNK6	blue	-0.292169424196897	2.23971291012347e-08	0.292169424196897	2.23971291012347e-08	-0.316742899523049	1.14762990627077e-09	0.0269632692956505	0.613636922887775	0.00162281281252478	0.975762590587214	0.417228526234865	2.66439190006637e-16	0.305836602703387	4.43922291538355e-09	-0.198276599973011	0.000177288722786309	-0.153377947353609	0.0038696155246253
NMBR	blue	0.0871097390174744	0.10227024757844	-0.0871097390174744	0.10227024757844	0.108002776660638	0.0425677919299182	-0.0819854003953685	0.124172955131231	-0.0105665685520595	0.843178721369947	-0.117097169354606	0.0278192552311717	-0.0904461886119637	0.0897379595015787	-0.0348704725876155	0.513735919701031	-0.120593351270322	0.0234524436302905
TRAPPC3L	blue	-0.0887060136571306	0.0961114103640009	0.0887060136571306	0.0961114103640009	-0.0585730811490415	0.272410856639816	-0.0389391943273774	0.465828699657927	-0.00834634031913128	0.875828065497758	0.108707428052565	0.0412273979421188	-0.00307790112744016	0.95404849959327	0.00802572383336493	0.880561658803672	-0.00900013624306644	0.866189269839677
ZSCAN12P1	blue	-0.00933821065431404	0.8612127682364	0.00933821065431404	0.8612127682364	-0.120542802188382	0.0235110925551023	-0.0611820460764459	0.251586886938193	-0.27154081868629	2.20265373486331e-07	0.40420938844975	2.62732307365593e-15	0.430801018691513	2.2002283378848e-17	-0.102411048087955	0.0545602946052839	-0.139215227209208	0.00881607859645296
NLRP5	blue	-0.0456074334750646	0.392943640444339	0.0456074334750646	0.392943640444339	-0.253545944670367	1.39383942257121e-06	-0.116916469173719	0.0280627796693056	-0.213646576718982	5.19589770142201e-05	0.504482986804968	3.44227165857876e-24	0.284555019689228	5.32168476321524e-08	0.0803850781101694	0.131712782666593	-0.0774894959654112	0.146246801378616
ADAMTS16	blue	-0.0827718263351383	0.120592783896485	0.0827718263351383	0.120592783896485	-0.0196768981331739	0.712560260368121	-0.0485614999036001	0.36298684049755	-0.108810036174933	0.0410352172536129	0.132666685405239	0.0126036421044184	0.1914733689246	0.000296623636690128	-0.1020674321757	0.0553806962901999	-0.070271306979758	0.187763546319068
GIF	blue	-0.179396549894399	0.000708907178466868	0.179396549894399	0.000708907178466868	-0.197398382049287	0.000189653005511509	0.0230052122424872	0.666648227164581	0.015944492618164	0.765301532705626	0.270893013585542	2.35952244970729e-07	0.231033750365518	1.16093716555933e-05	-0.120477311479515	0.0235872657495972	-0.15997354222085	0.0025748313911995
GRIK4	blue	-0.109026954518455	0.0406314250871656	0.109026954518455	0.0406314250871656	-0.0938020992579572	0.0784056129626338	0.0412389713426342	0.439883227975319	-0.0166890618747086	0.754684408344476	0.101148100300684	0.057626104964982	0.0455845134729015	0.393181751602076	0.00585065597139468	0.912778243086577	0.138005119188806	0.00942838016543698
TRIM63	blue	-0.127781164137248	0.0162999236045481	0.127781164137248	0.0162999236045481	-0.0965849837265979	0.0699135644086478	-0.0458985761904267	0.389926597429716	-0.168579887344549	0.00147847720243647	0.280903477667645	7.98661618014159e-08	0.293226093710301	1.98221677452242e-08	-0.161282551144975	0.00237051218235105	-0.118528575396481	0.0259535105214826
PPP1R36	blue	-0.138420514455598	0.00921406474746674	0.138420514455598	0.00921406474746674	-0.126590281019208	0.0173333243623986	-0.0264532494895379	0.620363458513499	0.00685224653128357	0.897921931663973	0.190517377076586	0.000318429315243894	0.111865149965775	0.0356498333474359	-0.0266580051961102	0.617659138990821	-0.0999234025379595	0.0607339134555109
CPXM1	blue	-0.157371373055391	0.00302931621036447	0.157371373055391	0.00302931621036447	-0.267570082421135	3.34857692200415e-07	0.103000912492702	0.05317550664642	-0.0244435403676393	0.647173795221218	0.334783193963074	1.08289257975043e-10	0.331164694191626	1.76058684571403e-10	-0.203015132911606	0.000122608735186082	-0.205462758717056	0.00010100522461685
CHMP6	blue	0.167585750598843	0.00157845754346387	-0.167585750598843	0.00157845754346387	0.158646428824399	0.00279822604653906	-0.0499292226247331	0.349612506942399	-0.0845733645016994	0.11269478112297	-0.22234204883079	2.49231270022911e-05	0.142394289290397	0.00737269675757754	-0.0764891793118499	0.151542104366811	0.191829685434187	0.000288858693497347
MRPL22	blue	0.136822871529481	0.0100627667931287	-0.136822871529481	0.0100627667931287	0.464581537218662	2.66664281268035e-20	0.0350525753908753	0.511538503758733	0.027223805539221	0.61021317779025	-0.575129107357878	1.79821887620759e-32	-0.218447452165395	3.47605275451049e-05	-0.393486125993817	1.60744846405786e-14	-0.342688744983031	3.66245233314456e-11
IL36A	blue	-0.0196985861908745	0.712257482112057	0.0196985861908745	0.712257482112057	-0.0360671562071361	0.499385685978635	0.00203482298111962	0.969611704408496	-0.0441435399414105	0.40832591435624	0.104597040243363	0.0495742971436681	-0.0521822046471312	0.328270511910335	-0.0347084261003449	0.515695422939221	-0.085704045639101	0.107949022338118
SPINK4	blue	0.0258781958010332	0.627985791539114	-0.0258781958010332	0.627985791539114	-0.0046878241155974	0.93006400721311	-0.0458998082800591	0.389913859451645	-0.0838460962398868	0.115832840672512	0.0992047298856813	0.0626211412209702	0.0161593313146545	0.762233449583314	-0.00861809899741181	0.871819264245726	-0.0660784936033816	0.215548259095728
CCR6	blue	0.20852328905555	7.90115841963344e-05	-0.20852328905555	7.90115841963344e-05	0.0701659447655202	0.188427867782307	-0.0715671340493388	0.179733513291815	-0.027676371154401	0.60428611846261	-0.0904624033936744	0.0896802059785541	-0.0395463592200799	0.458897757291776	0.000798821308821878	0.988067874421895	-0.0315771581013192	0.554303261533594
WFDC11	blue	-0.0536751449010301	0.314601955007849	0.0536751449010301	0.314601955007849	-0.0812744353411909	0.127480165744326	0.00997570509722626	0.851843827937615	0.0466597627661601	0.382105128435076	0.128903483185104	0.0153757730228405	0.0111014659030356	0.835350605917103	-0.0338090601821587	0.526640535637244	-0.13260775337978	0.0126434090191984
ZKSCAN4	blue	0.170356285008509	0.00131416697134512	-0.170356285008509	0.00131416697134512	0.470303577509289	7.92584825461944e-21	0.0684856427728452	0.199256682974387	0.027413805977377	0.607721691949855	-0.548965559627837	3.570733658503e-29	-0.287693349451565	3.7366761662657e-08	-0.360269255705742	2.93858323767121e-12	-0.23675792018233	6.90516642920043e-06
HMGB3P1	blue	-0.192293280529363	0.000279039599041116	0.192293280529363	0.000279039599041116	-0.138346486376196	0.00925193817242147	0.109053079577011	0.0405830204977181	-0.078027014492702	0.143460229550086	0.26080581809358	6.73080159497618e-07	0.144003799308707	0.00672570935713383	-0.173779925632434	0.00104387360120218	-0.116439353100084	0.0287145854484399
REG1B	blue	-0.0188054045510651	0.724763694743494	0.0188054045510651	0.724763694743494	0.0182551952777955	0.732504458413648	0.0136954060581946	0.797632189449532	-0.0575892906639816	0.280559830312507	0.0393692053538455	0.460914046950355	-0.126542623926892	0.0173758438572783	0.0647846446737795	0.224689846153295	0.00609445442175396	0.909159052288193
MROH6	blue	-0.359562266218024	3.26225582946468e-12	0.359562266218024	3.26225582946468e-12	-0.351251060143215	1.09306911682232e-11	0.0863159732026929	0.105447108791068	0.0671582712301014	0.208125893489923	0.466000368728397	1.97802559781659e-20	-0.0478925907562299	0.369642370277043	0.0109981392768007	0.836861530477621	0.0610220475690682	0.252831208993517
NFKBIE	blue	-0.0587433318563626	0.271017167805577	0.0587433318563626	0.271017167805577	-0.139429286780032	0.00871152739604928	-0.155330809208084	0.00343540620147811	-0.124154088863742	0.0196269089975277	0.293729728476752	1.86979605914605e-08	0.502710474081612	5.25588457989817e-24	-0.195272823648894	0.000222998255522859	-0.2280178678453	1.51846915607103e-05
MED24	blue	-0.0696497729124966	0.191707350096194	0.0696497729124966	0.191707350096194	-0.157814018033495	0.0029471972173325	0.0206302943532424	0.699293484784043	-0.242321747221093	4.11506608452518e-06	0.359577487965979	3.25493370549339e-12	0.314402997200784	1.54123701908693e-09	0.117675016468183	0.0270526472134053	0.375676986145899	2.82457275884524e-13
HAUS2	blue	-0.464575404932896	2.67007986163965e-20	0.464575404932896	2.67007986163965e-20	-0.72654961727989	3.66207313625263e-59	0.0786811976104978	0.1401237800731	0.181554803478625	0.000609089380387037	0.819441786394786	7.41881239085985e-87	0.334681992752798	1.09780738329131e-10	0.0598152916201144	0.262353809583085	-0.200563868847184	0.000148536592699024
TMC2	blue	-0.0177266644885478	0.739965846789718	0.0177266644885478	0.739965846789718	-0.245587932344154	3.01906636406375e-06	-0.04240286272929	0.427073754617692	-0.138956694454426	0.00894383858438531	0.427845946187843	3.82355149428781e-17	0.367015464590762	1.07014850880042e-12	-0.0754078282389509	0.157428579281743	-0.0508461840901878	0.340822695877327
MICA	blue	0.0522549624470727	0.327595620020146	-0.0522549624470727	0.327595620020146	-0.0462636769489041	0.386163029011099	0.0923781608334455	0.0830637197257197	0.275491254715817	1.44229152985893e-07	-0.250022153456519	1.96896498125341e-06	-0.0330236923780094	0.536293990319979	0.0287811807287783	0.589926191368238	0.164182880875731	0.00196944006802983
ASAP1-IT1	blue	-0.248456576478985	2.29181425738598e-06	0.248456576478985	2.29181425738598e-06	-0.138248882860768	0.00930208439374959	0.138837298618266	0.00900339461923991	0.0604845081960354	0.257042937910816	0.16706913569196	0.00163282626156689	-0.0527089040073341	0.323405184032191	-0.148622467549169	0.00514178777665668	0.0469890880782946	0.378751093972414
FIRRE	blue	-0.101937323132539	0.0556939988250683	0.101937323132539	0.0556939988250683	-0.120563901331579	0.0234865971521648	0.00722581700026635	0.892389692974683	-0.0316363110423848	0.553561071250257	0.172171566906597	0.0011637408842017	0.144902532506581	0.0063869862405459	-0.0381131685333143	0.475350257573584	0.02903738492465	0.586618635342968
CLEC3A	blue	0.00781527287708974	0.883671086726798	-0.00781527287708974	0.883671086726798	-0.0415974646968855	0.435914533322609	-0.0175328290304245	0.742708426470519	-0.0646598729084345	0.225585778672681	0.0865373154668383	0.104553498852082	0.0195491777155882	0.714344227506821	0.0864549267100593	0.104885419156078	0.0163639496757034	0.759314776120485
FCER1G	blue	0.00311628386447137	0.953476107931094	-0.00311628386447137	0.953476107931094	-0.0680925352432575	0.201854190171285	0.093242730954691	0.0802095722196722	0.390401478386234	2.67415834015973e-14	-0.35478073888858	6.56904608074879e-12	-0.407681734049754	1.44094676271266e-15	0.128622636778304	0.015602614883818	0.263895252606051	4.90483684924459e-07
GAS2L3	blue	-0.310808223719768	2.41246210546836e-09	0.310808223719768	2.41246210546836e-09	-0.431710529074911	1.85407282382302e-17	-0.0288662480218039	0.588827037373151	-0.0533061362752743	0.317945229443709	0.569786009434864	8.9614278094444e-32	0.499121569608938	1.22893727288276e-23	0.0332984774588049	0.532906372414632	-0.0322783035709452	0.545537332946642
HIST1H4E	blue	-0.0886685238612788	0.0962525873489101	0.0886685238612788	0.0962525873489101	0.039694070597307	0.457220339285825	0.0966305304905444	0.0697810935364971	0.0808221736491135	0.129619206094578	-0.153559706118844	0.00382720243866966	-0.0418394534034393	0.433247263659531	-0.163502315628349	0.00205754272157786	-0.0845489547360423	0.112799012410216
GABRR1	blue	0.0161015107118991	0.763058814390752	-0.0161015107118991	0.763058814390752	-0.0559323847450656	0.294653643361098	0.00747926749418923	0.888639271886677	-0.0535761232375919	0.315496838993436	0.11442357810099	0.0316136053733126	0.0030534794352651	0.954412706169283	0.0138592306653196	0.795264760634485	0.000457981796329811	0.993158879955446
LOC101928207	blue	0.0820695246544243	0.123786083584506	-0.0820695246544243	0.123786083584506	-0.07650152762501	0.151475862266597	-0.0454512932730689	0.394567471134365	-0.0382263672626361	0.474039167109145	0.134319261301823	0.011532481922227	0.205647582595066	9.95284441849716e-05	-0.0636954479254655	0.232596651811609	-0.114547030386676	0.0314291379923397
TEC	blue	-0.0333954782124021	0.531713102616171	0.0333954782124021	0.531713102616171	-0.141614355788931	0.00770576855413259	-0.0898145851179752	0.092010888501821	-0.16933638504675	0.00140632647741424	0.339551301062214	5.65223084592494e-11	0.35282728212638	8.71429118685745e-12	-0.112337740608343	0.0348729113771146	-0.138445800956476	0.00920115955222224
CD300LF	blue	-0.113230912001047	0.0334438441388055	0.113230912001047	0.0334438441388055	-0.164907313782833	0.00187945843607831	0.0155828543457698	0.770474308609799	0.0301866156350992	0.571888611144524	0.176564096368084	0.000862907649867788	0.125840870016183	0.0180125718500474	-0.0690247181502312	0.1957343379178	-0.14142895701014	0.00778689231837956
POLG2	blue	-0.0351647586512087	0.510187235892034	0.0351647586512087	0.510187235892034	0.157157567367703	0.00306972079042616	0.214406227697984	4.87860814229464e-05	0.290395642633849	2.74627886020019e-08	-0.414711922307105	4.17936869576272e-16	-0.224910343857675	1.99484715634332e-05	-0.336988867496683	8.02726187993648e-11	-0.212428966550338	5.74539756691784e-05
CENPH	blue	-0.0297092826613323	0.577985450674278	0.0297092826613323	0.577985450674278	-0.0596409556880179	0.263749634474454	-0.0360898776642692	0.49911528344576	-0.115463786478871	0.0300878337617708	0.162169380963733	0.00224060849947983	0.226478419452779	1.73907790579655e-05	-0.118019407038947	0.0266044484019883	-0.191938020683928	0.000286535677007408
BMP10	blue	-0.0501274039922988	0.347700745389484	0.0501274039922988	0.347700745389484	-0.117136819300911	0.0277660635375811	0.0249388937782814	0.640521343709034	0.0527298592319447	0.323212585354232	0.0993169823726317	0.0623232240501618	-0.14613640972298	0.00594685625802403	0.217500270400369	3.76562141485609e-05	0.0318035959402264	0.551464779843563
GCH1	blue	-0.0309125705385084	0.562674980752502	0.0309125705385084	0.562674980752502	0.049876783070529	0.350119475825423	0.00976405852263918	0.854952052595032	0.172516911362519	0.00113698319559745	-0.179574580880953	0.000700133283325192	-0.032918826031513	0.537589647390393	-0.213583438706842	5.22312751417051e-05	-0.170761369721447	0.00127912837549136
TUT1	blue	-0.0695343833279249	0.192446157400427	0.0695343833279249	0.192446157400427	-0.264065980020923	4.81923774837084e-07	0.0506669105948851	0.342529999043189	-0.194674409852214	0.000233330791295363	0.454688547228316	2.06031098348869e-19	0.555548816732398	5.62658022354983e-30	-0.0847768333568406	0.111828894640324	0.086686408917896	0.103954956698046
SDHB	blue	0.469067336233341	1.032109444497e-20	-0.469067336233341	1.032109444497e-20	0.632174977733845	8.64793251397608e-41	-0.0656783441438605	0.218346528971025	-0.0566563391651526	0.288438522174422	-0.814310266531327	6.2189641896541e-85	-0.339824891550912	5.44340852916693e-11	-0.0400922421615859	0.452715805020513	0.138073169298268	0.00939297055651978
PKP2	blue	0.125025321962315	0.0187780328127504	-0.125025321962315	0.0187780328127504	0.352032473804708	9.7707155912968e-12	-0.0639364743854695	0.230830252656052	0.0631645064525484	0.236521371196602	-0.453097078306657	2.84512863003579e-19	-0.357546777336623	4.38806889361884e-12	-0.166648161619706	0.00167839278971315	-0.15248305718196	0.00408470096073181
FABP2	blue	-0.13418018224681	0.0116194234448352	0.13418018224681	0.0116194234448352	-0.251456315991693	1.71177713918261e-06	-0.0327381305071676	0.539825864692377	-0.0573216618425745	0.282804896537142	0.395652580996636	1.12072644628505e-14	0.157118432986334	0.003077169093067	0.00647112756259982	0.903571050557439	-0.104622769207633	0.0495179581178191
C22orf24	blue	-0.177194222099081	0.000826192318757759	0.177194222099081	0.000826192318757759	-0.0711273400936104	0.182429851048187	0.0764017419656009	0.152011787713365	0.0324874658368452	0.542935650016106	0.116295817453734	0.0289131972595025	-0.0796120621654517	0.135479092896364	-0.115576814418093	0.0299259051642377	-0.0871046945769157	0.102290194594577
CRYZ	blue	0.153329833478833	0.00388091375261877	-0.153329833478833	0.00388091375261877	0.427021527676953	4.45660843148759e-17	-0.207873293842097	8.3266806468092e-05	0.125094147499329	0.0187123571489005	-0.597283508711666	1.66550274331023e-35	-0.283985030322986	5.67202156580008e-08	-0.138429842754426	0.00920930209428362	-0.233718413565905	9.11368256644429e-06
SDF2	blue	0.216360539419579	4.14429117577e-05	-0.216360539419579	4.14429117577e-05	0.334813278366991	1.0784969681701e-10	0.00643984779965053	0.904034913296067	0.219827738001839	3.09153631271052e-05	-0.658240465731158	3.35048706903006e-45	-0.307669848446808	3.54994678771037e-09	-0.0801989513610221	0.132612164984601	-0.0996031289496961	0.0615690712217428
SPINK5	blue	-0.0530116820942625	0.320629597433327	0.0530116820942625	0.320629597433327	-0.0243281091932974	0.648728068396006	-0.0314700864057736	0.555647918788363	0.0595068054824029	0.264827178145319	0.0213827499400349	0.688886783775133	-0.104540625081688	0.0496980175129015	-0.0491079390275163	0.357605666446874	-0.108668817645702	0.0412999099105437
PTGER2	blue	0.0559622158359004	0.294395792455436	-0.0559622158359004	0.294395792455436	0.200105291166869	0.000153925137681711	-0.032838042515208	0.538588819807453	0.0133266774615677	0.80296743902116	-0.246345193920003	2.80813670091916e-06	-0.130414438861593	0.0142042997566226	-0.121892553691912	0.0219878477257803	-0.156511122534777	0.00319487890127585
LIMS2	blue	-0.353685245765927	7.69897107847633e-12	0.353685245765927	7.69897107847633e-12	-0.65144198175351	5.22080198680749e-44	0.103048664769557	0.0530646924346664	0.0729765245901573	0.171291417038908	0.7460169614151	5.99770980256012e-64	0.404045892237054	2.70222545646078e-15	0.0208729949412372	0.695930594574617	-0.0748617018071922	0.160466291819133
RNF214	blue	0.20595016984457	9.71544426377716e-05	-0.20595016984457	9.71544426377716e-05	0.346701551509906	2.08762880551289e-11	0.0971867765726291	0.0681797673203928	-0.0255861383314695	0.631872261960362	-0.497894256286292	1.63939079976762e-23	-0.330835431274577	1.83961536977458e-10	-0.00684166218375045	0.898078749504631	0.310947121322158	2.37131966872686e-09
C11orf44	blue	0.0218420364046216	0.682563247639223	-0.0218420364046216	0.682563247639223	-0.064268778859558	0.228410505176154	-0.0984740176875881	0.0645892284609134	-0.0652846711296935	0.221124779183879	0.174516720591938	0.000992854680472366	0.0436887519724065	0.413176473704672	-0.00394209266787703	0.941167311183606	-0.110520819120344	0.037940698063836
DAND5	blue	-0.235627838818948	7.65898212286439e-06	0.235627838818948	7.65898212286439e-06	-0.329248037948079	2.27166127504544e-10	-0.0333621279050097	0.532123214450539	0.015188204901778	0.776130882926735	0.462410778856554	4.20034748328768e-20	0.250655897617892	1.85105985489945e-06	-0.0988084378356256	0.0636822885185191	-0.195890740567441	0.000212778900108095
RAPGEF4	blue	0.0854794995944171	0.108878745844961	-0.0854794995944171	0.108878745844961	0.143208340308601	0.00703882766157959	-0.00986008357494952	0.853541555601298	0.408670816901542	1.21278496052071e-15	-0.534129026781717	1.98465281412257e-27	-0.49249828619746	5.74082288831517e-23	0.0240283434958829	0.652771501679771	0.0437941689582716	0.41204912949021
BRSK1	blue	-0.263408629901869	5.15690562372961e-07	0.263408629901869	5.15690562372961e-07	-0.5405303996242	3.59272443946256e-28	0.0234960323213163	0.659976689999877	-0.0514559111813073	0.335056688378379	0.687204408700812	1.19315813376648e-50	0.434167832048951	1.16452934473502e-17	0.244048635844134	3.49540240779877e-06	0.375908659455769	2.72421381667787e-13
EOMES	blue	-0.124639162846202	0.0191502546678705	0.124639162846202	0.0191502546678705	-0.19884994454967	0.000169628354230166	-0.0293101010303125	0.583107345813277	-0.102067716600226	0.0553800130014233	0.360378042196364	2.89164709126301e-12	0.339832599301932	5.43763565922085e-11	-0.0661836773211607	0.214816991055592	-0.112984431080115	0.033833138320419
MEFV	blue	-0.0469318290307096	0.379332952910528	0.0469318290307096	0.379332952910528	-0.0716058960008583	0.179497289016032	-0.0777514197147002	0.144883843042201	-0.0348917197863989	0.51347928010541	0.145784521877827	0.00606951592743985	0.179744156557796	0.000691869630318722	-0.0904812946210292	0.089612957124291	-0.142580149757365	0.00729524730892292
USP29	blue	-0.00428376570802682	0.936078547549943	0.00428376570802682	0.936078547549943	0.0433941253248718	0.41633688358987	-0.0666764298348084	0.211414938561762	0.020817162260962	0.696703695102842	-0.0607485348392471	0.254968215439753	-0.00243771208424688	0.96359872383164	-0.0140227801030082	0.792903179120458	-0.0752783185398699	0.158144994813683
EPS8L3	blue	-0.0500579027012744	0.348370436276503	0.0500579027012744	0.348370436276503	-0.200587268941241	0.000148266427669299	-0.00259080708271378	0.961314355788497	-0.0649179081619351	0.223735737321017	0.33631784469744	8.79491245804406e-11	0.0831618501331133	0.118847317444077	0.0605369313847792	0.256630070731593	-0.0680449117489388	0.202170530015867
C9orf57	blue	-0.149533055703152	0.00487238634394237	0.149533055703152	0.00487238634394237	-0.215490747901566	4.45718302347494e-05	0.0807841085067165	0.129800499460913	-0.00352290172813941	0.947413847602137	0.26576114069314	4.04360260625111e-07	0.157818012525839	0.0029464654625787	-0.0457703531708694	0.391253610189852	-0.0631987620157905	0.236266755694386
RNF186	blue	-0.23366597625545	9.1571217438764e-06	0.23366597625545	9.1571217438764e-06	-0.343912246061726	3.08822901880444e-11	-0.0235126471110223	0.659751317882412	-0.0340816894030685	0.523310256873105	0.466056366921847	1.95478601541069e-20	0.400122672320114	5.28032114432048e-15	-0.0520417845931275	0.329575566986968	-0.105635092421036	0.0473433378795503
ARRDC3	blue	0.0317639828747586	0.551960830413144	-0.0317639828747586	0.551960830413144	0.157923590646222	0.0029271842542294	0.178311144099088	0.000764637494093768	0.316098357883401	1.24505883280475e-09	-0.484267076969444	3.72299577598391e-22	-0.222279907967398	2.50569443106281e-05	-0.230080678372434	1.26422707568733e-05	-0.2032288360588	0.000120562231228593
ZNF134	blue	0.242115335961979	4.19578948063876e-06	-0.242115335961979	4.19578948063876e-06	0.384851059451949	6.59404014960153e-14	-0.106356341887405	0.0458432529358063	-0.177091690891419	0.000832066456794811	-0.378643316599455	1.77351528594043e-13	-0.163649110226833	0.00203824040773724	-0.0574782942115382	0.281489482672342	0.133479810389092	0.0120661004508597
VPS37B	blue	-0.11238749154391	0.0347919665138326	0.11238749154391	0.0347919665138326	-0.485842092562747	2.61353016972253e-22	0.00279055438923779	0.958334355465971	-0.119734808126265	0.0244659042947846	0.610548291594273	1.94855873113731e-37	0.648272170586102	1.83398910176264e-43	0.11941226583245	0.0248562958829312	0.281265613378693	7.67344212700472e-08
CALB2	blue	0.00379313596429184	0.943386583431195	-0.00379313596429184	0.943386583431195	0.0828652156692351	0.120173031931547	-0.257593023903212	9.31433582560632e-07	-0.337950913986542	7.03937094376032e-11	0.260618020632358	6.86065058647752e-07	0.132226404529856	0.0129034242086617	0.134331395700197	0.0115249237644746	0.170438419855928	0.00130699206985791
KCNK5	blue	-0.188701337691551	0.000364023160539268	0.188701337691551	0.000364023160539268	-0.180378001667318	0.000661774215985309	-0.0242117450845	0.650296446938263	-0.129984045730426	0.0145297293280352	0.403508260583694	2.96359424941506e-15	0.359975983468856	3.06885288246972e-12	-0.155974440695883	0.00330228427317667	-0.218695281321002	3.40383833162106e-05
VIMP	blue	0.0490748273089595	0.357930310870901	-0.0490748273089595	0.357930310870901	0.0267608390313183	0.616302897850383	0.243847913562084	3.56256524551823e-06	0.492946461262779	5.17765797965693e-23	-0.517374537557113	1.46976932130093e-25	-0.164998603198899	0.00186839020191833	-0.225555894566605	1.88550715683561e-05	-0.209785819401093	7.13247606591161e-05
OR5P2	blue	-0.0868269682100457	0.103393160901498	0.0868269682100457	0.103393160901498	-0.148912368792628	0.00505459936237902	0.00613894671308569	0.908498763988772	0.078302962049678	0.142045523224554	0.151314847705621	0.00438172015971547	-0.197271552659423	0.000191503902603849	0.131668959287911	0.0132919817954236	-0.0730759204136325	0.170707399582935
UFSP2	blue	0.32683758910905	3.12216681999075e-10	-0.32683758910905	3.12216681999075e-10	0.38202091283509	1.03795398806887e-13	0.0371940012791202	0.486069234941901	0.0669098316952894	0.209817096727731	-0.607565644278553	5.39545271855479e-37	-0.220310494540052	2.96682251090943e-05	-0.0886509346216288	0.0963188808490186	-0.0602861025223203	0.258609668564575
ATXN8OS	blue	-0.0374011852096139	0.483641829222766	0.0374011852096139	0.483641829222766	0.0081080584325028	0.879345655323334	-0.00957665881028321	0.857706063319678	-0.0469765908091462	0.378878042897004	0.0501421722978998	0.347558548091642	0.00573547041661348	0.914488805378855	-0.0129591797792514	0.80829399174419	0.0443430475448707	0.406208759170197
HIST3H3	blue	-0.0231917000391138	0.664110237551586	0.0231917000391138	0.664110237551586	-0.0280664447914046	0.599198238743426	-0.0261270916024679	0.624681764677143	-0.0062118180077677	0.907417452973808	0.0349503667282776	0.512771243408998	-0.060386548632054	0.257815663870502	0.10817471915541	0.0422373821718649	-0.00315785430703336	0.952856205816795
RNF183	blue	-0.272680486381468	1.95071288369038e-07	0.272680486381468	1.95071288369038e-07	-0.312251768023644	2.01665775556069e-09	0.109449571252412	0.0398543541726262	0.0890580425836531	0.0947937943732545	0.359723353043907	3.18557683640757e-12	0.171894695456117	0.00118561039715173	-0.0923040252358977	0.0833122253137834	-0.0494954565505512	0.353819973582963
TRPC2	blue	0.0226841913773628	0.671026031137097	-0.0226841913773628	0.671026031137097	0.0330395839954621	0.536097780955201	0.00832689971707389	0.876114963062535	-0.00469750974854043	0.929919880851299	-0.0525844514772251	0.324550556849559	0.0576354535501343	0.280173804422881	-0.0167866131303051	0.753296749404673	0.012029713502907	0.821804791413213
CT62	blue	-0.0960341801331361	0.0715318838537112	0.0960341801331361	0.0715318838537112	-0.247179324422745	2.59210777003399e-06	-0.121665377006186	0.0222380787353942	-0.105376020958238	0.0478921033566037	0.404992300941975	2.29594324359132e-15	0.299658223349659	9.32380812196225e-09	-0.0559904230792701	0.29415211617517	-0.0916415481264114	0.0855595936894784
ALG6	blue	0.208473254482813	7.93317231224263e-05	-0.208473254482813	7.93317231224263e-05	0.403034591106182	3.21429355707879e-15	0.139167144152924	0.00883971634029928	0.174796321626629	0.000974103072964469	-0.611931675657908	1.21049893571412e-37	-0.322086076209286	5.79659551998688e-10	-0.270094514184625	2.56770455936125e-07	-0.180448951192461	0.000658481994741999
HIST1H2BE	blue	0.0573783455448064	0.282328383143891	-0.0573783455448064	0.282328383143891	0.093929462288154	0.0779994979868672	0.206986342292405	8.94220428718228e-05	0.141354774357099	0.00781956479389608	-0.254078669301093	1.32232437684516e-06	-0.152023491998336	0.0041993041866308	-0.173620230769142	0.00105524535242097	-0.0810628978620134	0.128477235892117
UBL4A	blue	0.0104631335489818	0.844694278864991	-0.0104631335489818	0.844694278864991	-0.131314155746254	0.0135446217835554	-0.227733644008882	1.55708949230703e-05	-0.301192295401559	7.76737082625242e-09	0.342368345073037	3.82924807402896e-11	0.522191070683361	4.36905874534462e-26	0.132161555112177	0.0129481060690425	0.218974463589028	3.32418800137231e-05
RIPPLY3	blue	-0.286063948673474	4.49210390105256e-08	0.286063948673474	4.49210390105256e-08	-0.391514001272903	2.22704304589979e-14	-0.000898892191210587	0.986573231834669	0.0258554130453157	0.628288599214169	0.500203452087494	9.52329423838117e-24	0.284400822680555	5.41434315055122e-08	-0.0785047277866175	0.141017896748713	-0.185454013117809	0.000461024517544777
MYF6	blue	-0.0721354848512232	0.176292837797721	0.0721354848512232	0.176292837797721	-0.0554067780026691	0.299221548796994	-0.0324201362744196	0.543772462513349	0.0301407249180912	0.572473435624267	0.099529291559585	0.0617629493378807	-0.131845334557317	0.0131679432200036	-0.0412621600447198	0.439625894974314	-0.142860444857907	0.00717982063012339
SNAI1	blue	-0.0153496164558688	0.773815896989524	0.0153496164558688	0.773815896989524	-0.0592217127180796	0.26712716833874	0.0318632791079428	0.550717815703797	0.00255990157354064	0.961775479604155	0.0594133660831946	0.265579500113303	-0.124107856000049	0.019672873400014	0.111322311992417	0.0365603336686514	0.115965349372837	0.0293749506111987
SERPINB11	blue	-0.0759385887625587	0.154518109868387	0.0759385887625587	0.154518109868387	-0.0820423942307167	0.123910748802352	0.0655197667797882	0.21946263064136	-0.0185729996247041	0.728029981072877	0.151175636267086	0.00441838479391969	-0.0462563027088857	0.38623882569545	-0.0157935871575377	0.767458791274917	-0.0873785790353319	0.101211636778568
AKR1B10	blue	0.0646050422219712	0.225980296518	-0.0646050422219712	0.225980296518	0.0276456269816325	0.60468794621933	0.0467480178394177	0.381204514913258	-0.00937316466656094	0.860698549725421	-0.0622721077640984	0.243222575017654	0.00161074952366628	0.975942706432537	-0.00295666392116686	0.955856631781243	0.0423084799162417	0.42810437251463
PPP1R14D	blue	-0.0302047881631981	0.571657101333302	0.0302047881631981	0.571657101333302	-0.124242071485261	0.0195396952045547	-0.016925206582159	0.751326633179641	-0.0309178327363561	0.562608455592696	0.177571978921122	0.000804879158353697	0.0230901072703873	0.665492382274453	0.165774283544834	0.00177672215609293	0.0901709177433701	0.0907229714405866
IZUMO2	blue	0.014635127745249	0.784078100610626	-0.014635127745249	0.784078100610626	-0.0129679977519519	0.808166078340496	-0.0244450659214441	0.64715326397544	-0.0893067736885041	0.0938715329387878	0.122047765675577	0.0218182903012534	0.0367088684340953	0.491778718578247	-0.0203673348970138	0.702943723905428	-0.0705105391484903	0.186261552775456
ZBTB22	blue	-0.131348932913058	0.0135196731143859	0.131348932913058	0.0135196731143859	-0.0610276521354487	0.252787549771497	-0.116487385575296	0.0286483841505612	-0.167190810768743	0.0016198688499847	0.283219710578728	6.17757468873616e-08	0.258517258624886	8.48706659206163e-07	-0.276301614843756	1.32120458132894e-07	-0.349565962458959	1.39077662324252e-11
NDUFAF1	blue	0.376981969738804	2.30296965853732e-13	-0.376981969738804	2.30296965853732e-13	0.620999220069471	5.03695736154713e-39	-0.19314201982519	0.000261865314129345	-0.112325326096717	0.0348931347543259	-0.71204754729954	7.38080911514256e-56	-0.224089508358703	2.14257227548474e-05	-0.205563293523486	0.000100199395703492	-0.114522737306539	0.0314653648568192
TICAM1	blue	0.0718205400178428	0.178193357373842	-0.0718205400178428	0.178193357373842	0.230419623067948	1.2265317381588e-05	-0.110635095861413	0.0377412278471324	0.0791453449133565	0.1377928259594	-0.328661889091048	2.4549346344125e-10	-0.198030291225166	0.000180678073391259	-0.188979221581802	0.000356673469090962	-0.222727013956362	2.4109090218316e-05
POLR3E	blue	0.0343336443828062	0.520242118951356	-0.0343336443828062	0.520242118951356	0.276665165518451	1.27012052520124e-07	0.145634543888999	0.00612248079834263	0.179214529953678	0.000717982744217392	-0.470325627699689	7.88852923100856e-21	-0.389423197848831	3.13913722569267e-14	-0.28044637133049	8.399548738265e-08	-0.173369344973461	0.00107334142308905
ABCB10	blue	0.0809104905397724	0.129199332109579	-0.0809104905397724	0.129199332109579	0.436908805425084	6.90100810393209e-18	0.0297809440101754	0.577068200753172	0.310691975441792	2.44742705635598e-09	-0.751296801015985	2.53477241719425e-65	-0.49775568714176	1.69348396995772e-23	-0.257431885882792	9.46626551800355e-07	-0.250162640168237	1.94222414959254e-06
ADGB	blue	0.00366342303161509	0.945319504192378	-0.00366342303161509	0.945319504192378	-0.0238709743204346	0.654898281302146	-0.0852488632394342	0.109840239710651	-0.052685884241892	0.323616843656944	0.0582414451682562	0.275139662191419	-0.0179970382518384	0.736145824600738	0.0975923127412909	0.0670313707600818	-0.0118110598717815	0.824990978740398
HHIPL2	blue	-0.0234053328116653	0.661207529079477	0.0234053328116653	0.661207529079477	-0.184190759612647	0.000504867637005207	-0.0028369806371905	0.95764181069039	-0.103332697202795	0.0524095280642085	0.342503602523996	3.75795121440411e-11	0.182942480057251	0.000551966250143756	-0.0301858333535249	0.571898578055119	-0.0516798008021351	0.33295523075008
FAM228A	blue	0.048790481904636	0.360725777678077	-0.048790481904636	0.360725777678077	0.0375585324729297	0.481802704347603	-0.0160219228761531	0.764195335924314	-0.00879938490295787	0.86914687164774	-0.0588706146101549	0.269978402266296	0.164565355265103	0.00192145377125479	-0.0784227925766643	0.141434518079507	-0.0218856001283096	0.681964596700516
PCDHB1	blue	-0.057562042139844	0.280787858192369	0.057562042139844	0.280787858192369	-0.0665955614170034	0.211970592351639	0.00117833762088227	0.982399744869028	-0.0294366447265953	0.581481384822833	0.0986635846097923	0.064073833033359	0.0473469404179159	0.375127050542048	-0.000913589034095559	0.986353725982141	-0.0426449310447672	0.424437067951924
MUC16	blue	-0.0707296811680947	0.184893469038075	0.0707296811680947	0.184893469038075	-0.136480870213669	0.0102532070064363	-0.161428564004074	0.00234866259281292	-0.0453308003933822	0.395823334615466	0.225122931027789	1.95819297647691e-05	0.293650071138969	1.88715724573171e-08	-0.113306947914915	0.033324525106349	-0.120262704718842	0.0238383741191144
LINC01405	blue	-0.00189508827062294	0.971697615829497	0.00189508827062294	0.971697615829497	0.00163426866008097	0.9755915455306	0.0170629837617902	0.749369718733617	0.0456923553520349	0.392062163365927	-0.0560184063465321	0.293910507872648	-0.00869788674752296	0.870642906547361	0.00609492685416913	0.909152040821112	-0.0325052011492489	0.542715331168749
MRPL3	blue	0.393967545189612	1.48398326246277e-14	-0.393967545189612	1.48398326246277e-14	0.754547013530607	3.47347864243228e-66	-0.14620902272051	0.0059218236906212	-0.102066109551928	0.0553838737943707	-0.873334758742269	1.11634639939916e-111	-0.516575842583645	1.79393481397527e-25	-0.0899528442520669	0.0915094434237365	0.00329469039089272	0.950815896648399
RIPPLY1	blue	-0.00483777759174531	0.927832894261179	0.00483777759174531	0.927832894261179	-0.00855577350252654	0.872738362204472	0.0310715853277354	0.560666372946152	-0.0656637270696506	0.218449236850695	0.0836707853863838	0.116599418223047	-0.0684224978058917	0.199672273664023	0.156182089529893	0.00326034530918157	0.056699717530652	0.288068935819292
PRAC1	blue	-0.127068073434991	0.0169120363900143	0.127068073434991	0.0169120363900143	-0.016511923425027	0.757206202827795	-0.0221956776212279	0.677709300378831	0.0165696860352425	0.756383593226408	0.0701455148856015	0.188556880217388	-0.0930001699492641	0.0810021973848953	-0.0440944088362498	0.408848291275786	-0.171090555113225	0.00125128950895557
ATP12A	blue	-0.181885375130916	0.000595004983908857	0.181885375130916	0.000595004983908857	-0.316403389168735	1.19798924069821e-09	0.0101898658390277	0.84870101125399	-0.0137660100284688	0.796611663076546	0.437028236422985	6.7447263182479e-18	0.215969777951384	4.28220248412596e-05	-0.0534382832628954	0.316745302951304	-0.111705682358498	0.0359152881508624
MAP1LC3B2	blue	-0.158467287092387	0.00282969512046406	0.158467287092387	0.00282969512046406	-0.232686386400419	1.0005747111251e-05	0.0192572400840176	0.718427768177673	-0.152055972339203	0.00419111008029045	0.440152979346993	3.69219034432827e-18	0.312743088012392	1.8969114752966e-09	-0.0424721898748805	0.426317651298621	-0.0922805999589601	0.0833908723673533
SPESP1	blue	-0.0111227960142166	0.835038775110973	0.0111227960142166	0.835038775110973	0.115579611885776	0.02992190687201	0.0653971545918868	0.220328392797643	0.180027688419494	0.000678254096401642	-0.310564045764227	2.48647354038177e-09	-0.15516385755439	0.00347072205277443	-0.149471255396299	0.00489025985447217	-0.0562138461069845	0.292226771187141
FAM83G	blue	0.0838419448431754	0.115850947674719	-0.0838419448431754	0.115850947674719	-0.0553973775281489	0.299303671737833	0.0309057449524965	0.56276127603249	-0.0358586393366481	0.501870807788168	0.0953886353394216	0.0734673301298835	0.0463853387604041	0.384913824528531	-0.0171208569503307	0.748548196589746	-0.00244206680037076	0.963533741843813
LINC00092	blue	-0.178629828060921	0.000747868400393109	0.178629828060921	0.000747868400393109	-0.449377086286792	6.01025362568659e-19	0.039847265584256	0.4554842771729	0.0118298918941642	0.824716447582305	0.55898325827927	2.11082651926245e-30	0.445047077997356	1.41895244840461e-18	0.0329713648960276	0.53694031736129	-0.0458375616062937	0.390557712786111
APOBEC1	blue	-0.171540875326437	0.00121410821419378	0.171540875326437	0.00121410821419378	-0.296286230560369	1.38777699783191e-08	0.0687751045448587	0.197359634735358	0.0671925293237006	0.207893462565798	0.327440360263188	2.88424677118178e-10	0.174091053981126	0.00102204201268152	-0.0393116507854574	0.461570168136397	-0.0564127952898109	0.290519439448575
PPCS	blue	0.393456331610326	1.61541173849361e-14	-0.393456331610326	1.61541173849361e-14	0.424608097031712	6.96218395498261e-17	-0.0855079950054138	0.108760413584208	-0.0238389536371815	0.65533136994688	-0.540254230370675	3.87057187342076e-28	-0.199532644635091	0.000160911380595528	-0.127542911688788	0.0165022463754315	-0.0443464618053013	0.406172584260145
IAPP	blue	-0.0445608507872695	0.403904919341319	0.0445608507872695	0.403904919341319	-0.0261322902596425	0.624612833579286	-0.0432379258995659	0.418018153824123	-0.0309714898231762	0.561930333970225	0.0992038659651678	0.0626234385980268	0.0040902052470766	0.938961066226757	0.0114932585348683	0.829627040870137	-0.143228604442255	0.00703069195947761
ORM1	blue	0.144832567933029	0.0064127957140097	-0.144832567933029	0.0064127957140097	-0.0280451580523495	0.599475390685474	-0.0425750450665721	0.425197314219449	-0.0959814128012059	0.0716885112694052	0.0913153940857995	0.0866838171193567	0.108883091065831	0.0408988495874955	0.0315372354648828	0.5548044435853	-0.0346372221961928	0.516557656501133
TRPV4	blue	-0.137593263888602	0.00964522861678823	0.137593263888602	0.00964522861678823	-0.219161801517754	3.27173262716887e-05	-0.0652291698095637	0.221518486324253	0.0385661540436292	0.470115599734189	0.26637682929917	3.79278297473818e-07	0.0575809085517927	0.280629962249229	0.0578847702065441	0.278095166871602	-0.121859238571909	0.0220243904204295
C2orf82	blue	-0.17823215305917	0.000768847406498868	0.17823215305917	0.000768847406498868	-0.406022572259155	1.92165061087552e-15	0.146291903635306	0.00589336695779471	-0.0658256758943046	0.217313221089731	0.507724020822498	1.57753403392329e-24	0.500408661665242	9.07271459446213e-24	0.0418372307456594	0.433271719585487	0.126435146121729	0.0174720696247661
ITGAD	blue	-0.179925690623259	0.000683123329146958	0.179925690623259	0.000683123329146958	-0.257467220313318	9.43274830579764e-07	0.014157040509245	0.79096592982318	0.0235590938150438	0.65912145246979	0.321296069825807	6.41799155383776e-10	0.131008593269434	0.0137655751949057	-0.0814411514528005	0.126698590366874	-0.103571994671353	0.0518627915655612
IL36G	blue	0.0808359363495187	0.129553706503499	-0.0808359363495187	0.129553706503499	0.0659627385642024	0.216355083815736	-0.108488510656692	0.0416399595414002	0.00856873459140961	0.872547214248602	-0.0647469965990031	0.224959913720503	-0.0293309993484403	0.582838677670447	-0.0960982708743313	0.0713420212042566	-0.102830177541332	0.0535732908396747
CCDC53	blue	0.363145980570061	1.91570510783786e-12	-0.363145980570061	1.91570510783786e-12	0.460204359148805	6.6437102573423e-20	-0.0150972696856087	0.777435961944766	0.0871822140607518	0.101984002713148	-0.735449448722866	2.68199706490002e-61	-0.306495125641767	4.09741485260899e-09	-0.106190136559579	0.0461853511164395	0.110767873738047	0.0375105802879327
ADAMTS14	blue	0.0699895208577859	0.189544104602131	-0.0699895208577859	0.189544104602131	-0.0677868763654467	0.203890791439417	0.171753554483938	0.00119690374987127	-0.0450675688815664	0.398575273149952	0.100011757362899	0.060505168031775	-0.0814998910115532	0.126424102313186	0.109767731935337	0.0392776653846808	0.136675566964013	0.0101444040179798
LIPF	blue	-0.0740407795182446	0.165115188578617	0.0740407795182446	0.165115188578617	-0.26286484844472	5.45329471041163e-07	-0.0664501176957546	0.212972591483923	-0.0753731688201411	0.157620066166306	0.383593385453962	8.07127616640018e-14	0.274074462756472	1.68011860650178e-07	-0.0397396729730646	0.45670316989587	-0.0975407264487953	0.0671765666716224
CGN	blue	-0.392436427078372	1.91257947117403e-14	0.392436427078372	1.91257947117403e-14	-0.39255957834886	1.87403518411761e-14	0.335335434186668	1.00491485909236e-10	0.104025727500643	0.0508391657570015	0.443756089135153	1.82883151859299e-18	0.315753967960374	1.30036028968849e-09	-0.141775330790782	0.00763594433433622	-0.212369093764916	5.77378376013934e-05
ZNF684	blue	0.20393756738373	0.00011400233980606	-0.20393756738373	0.00011400233980606	0.444733639966251	1.50927281812516e-18	0.0956966060160402	0.0725387303914492	0.16381867111432	0.00201615050459349	-0.628878915710434	2.91760783208094e-40	-0.311348022567778	2.25635007616055e-09	-0.360813707954662	2.71090568945248e-12	-0.30242729217106	6.70010508695539e-09
CPTP	blue	-0.140983104302162	0.00798510874949676	0.140983104302162	0.00798510874949676	-0.357814103255529	4.21937443263434e-12	-0.0795541067126943	0.135764769235614	-0.305590888870709	4.57370991369159e-09	0.6675829894267	6.83458167835876e-47	0.577856720066702	7.83074039306409e-33	-0.0592758058134736	0.266689723391315	0.0878020496637092	0.0995617844524925
CYP4F22	blue	0.0209829726215068	0.694408682969295	-0.0209829726215068	0.694408682969295	0.0520809715010322	0.329211030169474	0.0526878780259634	0.323598507874581	0.00626474893627926	0.906632136889861	-0.0518330235673089	0.331521955600818	-0.108832732929392	0.0409928094185993	-0.057540787267536	0.280965815472823	-0.0640211653564833	0.23021184141511
OR7A17	blue	-0.128106325877521	0.0160273016653885	0.128106325877521	0.0160273016653885	-0.200838154888967	0.000145398634804597	-0.147445302496654	0.00550989453272461	-0.0638740708652672	0.23128667307065	0.300966918410973	7.9791419932722e-09	0.252517253513826	1.54255067963203e-06	0.0330484031398906	0.535988908968461	-0.0845467484911235	0.112808436946467
C11orf40	blue	0.00449047425674254	0.933001148320179	-0.00449047425674254	0.933001148320179	-0.0946214831120081	0.0758226033886158	0.0821803178405674	0.123277996673541	-0.000166830607915029	0.997507935246302	0.10238726273549	0.0546167563899116	0.0330249337822457	0.536278661752736	0.0539911166714655	0.311757558577803	0.0766111009998884	0.15088902142691
SMC1B	blue	-0.0131186621362884	0.805981334204758	0.0131186621362884	0.805981334204758	-0.0510864697719574	0.338542873291615	0.011634656460247	0.827563598912236	-0.0205450047753897	0.700476668265709	0.0696305310350428	0.191830405936575	-0.00586037102867033	0.912633987981446	0.0473482862071378	0.375113461856507	0.0539444475720128	0.312176610657564
C3orf30	blue	-0.0932934682690928	0.0800445722025609	0.0932934682690928	0.0800445722025609	-0.0771169513190762	0.148202192193477	0.00417677589018134	0.93767174822457	-0.0153220416425823	0.774211237411277	0.15368289676303	0.00379869572079552	-0.0482600874980518	0.365976544534361	7.92798409286249e-05	0.998815740424695	-0.0638101238958798	0.231755044139236
USP18	blue	0.224646599031945	2.04122645654383e-05	-0.224646599031945	2.04122645654383e-05	0.225989541320774	1.81527644380913e-05	0.0303696475970518	0.569558896524558	0.0699246662405851	0.189955658075143	-0.374618501178966	3.33102478564236e-13	-0.274850916804869	1.54546366927791e-07	-0.0699532334294339	0.189774296129795	0.0778511939197809	0.144367209632371
BTN3A3	blue	0.178495613270318	0.000754888872143482	-0.178495613270318	0.000754888872143482	0.440278057617379	3.60373751279682e-18	0.0294555771304948	0.581238303876343	0.00746673428437055	0.888824673816071	-0.600083248731584	6.62662982221789e-36	-0.172860232746342	0.00111094462912442	-0.308382781543171	3.25300861327485e-09	0.0262613163998006	0.622903072906056
SCRG1	blue	0.133376551084273	0.012133222313733	-0.133376551084273	0.012133222313733	0.0718754514356743	0.177860908747897	0.0634900762825974	0.234109267007775	0.534653480749871	1.72769282154096e-27	-0.575999035212593	1.38058030014365e-32	-0.517354080572592	1.47730112696682e-25	-0.00902163470810271	0.865872650017657	-0.0703305023631997	0.187391068299489
PTGFR	blue	-0.114493734654994	0.0315086615344463	0.114493734654994	0.0315086615344463	-0.212222190718229	5.84399312063459e-05	-0.0551920271010382	0.301101357977668	-0.0584272808747316	0.273608267328409	0.340428501947772	5.00892200519071e-11	0.341735298561775	4.18084000745765e-11	-0.170110202164937	0.00133588078166054	-0.19513845340645	0.000225280424658428
LINC00240	blue	0.0526892921594312	0.323585503242236	-0.0526892921594312	0.323585503242236	-0.0171686431146249	0.747870076002809	-0.018437322692885	0.729939104821403	-0.0306781751423872	0.565642055828567	0.0539547676002548	0.31208391304713	-0.0409856017966202	0.4427005589511	0.0243057177205967	0.649029744879067	0.0227746726675401	0.669790992193647
SAGE1	blue	-0.165826514719625	0.00177070005283185	0.165826514719625	0.00177070005283185	-0.105875173797233	0.0468395071682731	-0.0562403230207177	0.291999166649376	-0.115219202029117	0.0304408041579179	0.283283543589117	6.1337987416442e-08	0.234380957231888	8.58144439843012e-06	-0.0442024014436204	0.407700602327143	-0.084717290902482	0.112081742181464
NDNF	blue	-0.162015899717073	0.00226261519180665	0.162015899717073	0.00226261519180665	0.145974941633057	0.00600286130726359	-0.0137700560640201	0.796553191199756	0.185993989044007	0.000443385652118391	-0.266189777923784	3.86735845569475e-07	-0.222273029154754	2.50717992618865e-05	-0.218232285085669	3.53992247208092e-05	-0.215023721698995	4.63426299083344e-05
EDN2	blue	0.0339830923375356	0.524513417538181	-0.0339830923375356	0.524513417538181	-0.0266707958345223	0.617490376708548	0.0981716823433954	0.0654182648489586	0.0114003042384145	0.830984176090428	0.0100055964145438	0.851405029885791	-0.0649714114241196	0.223353489950246	0.0562569491945505	0.291856303050431	0.0290051214965004	0.587034679841941
LINC00919	blue	0.000604611904401298	0.990968669134359	-0.000604611904401298	0.990968669134359	-0.10067197489599	0.0588183169377963	-0.0657613817237636	0.217763715318175	0.0179146463400863	0.737309230011487	0.129465847427754	0.0149302210465727	-0.0483137082694821	0.365443565294533	0.0713722942537057	0.180924397506575	-0.0449918840931974	0.399368633838313
MRGPRX3	blue	-0.035815448684007	0.502386371198312	0.035815448684007	0.502386371198312	0.0329090652934913	0.537710324003407	0.0275955999120022	0.605342057294302	-0.00350849097464241	0.947628647599515	-0.0190283626344877	0.721634856873672	0.00843941643152618	0.874454706730049	-0.130753848108558	0.0139521987114391	-0.151302374772594	0.00438499396711545
XRCC2	blue	-0.380150383313874	1.39751642982624e-13	0.380150383313874	1.39751642982624e-13	-0.24988343884982	1.99571381089517e-06	0.149869208518101	0.00477619282380439	0.109024191990128	0.0406365463558826	0.347538111461532	1.85490329400831e-11	-0.10741849782518	0.0437068672984792	-0.138699444845123	0.00907259607573218	-0.188697450004872	0.000364126978125713
KRT20	blue	-0.0265650556151252	0.618886137903764	0.0265650556151252	0.618886137903764	-0.0970208813335811	0.0686541684461289	-0.0704716109612443	0.186505355071407	0.0482007528043515	0.366566881542965	0.117022690641998	0.0279194073791517	-0.0187836344564935	0.725069447413424	-0.0531239664177941	0.319604231703052	-0.0804250518077217	0.131520241364974
PMCH	blue	-0.0536404776982626	0.314915062132647	0.0536404776982626	0.314915062132647	-0.0317648261886533	0.551950267828202	-0.0220960994507101	0.679074736991584	-0.0412821869163465	0.439403719153215	0.0633945652473531	0.234815089762723	0.062608764223303	0.240679113128589	0.00648834302069853	0.903315768170557	0.00564159768717213	0.915883153788516
MYOC	blue	-0.0500805929616215	0.348151710931159	0.0500805929616215	0.348151710931159	-0.0778047186316732	0.144607684681116	-0.00383559420886031	0.942753962302529	0.0278273065783242	0.602315119342661	0.0984701604294336	0.0645997508529252	-0.170435473919587	0.0013072487889233	0.0971467079684469	0.068294102675914	-0.0051354875767867	0.92340504708282
FSHB	blue	-0.125457676900327	0.0183687741903415	0.125457676900327	0.0183687741903415	-0.106167411402238	0.0462322919188177	-0.0400367479616464	0.453342112779076	0.0168508646965367	0.75238320885711	0.167621549673914	0.00157475222692016	0.0386415177349546	0.469247790928319	-0.0713341467241967	0.18115824109722	-0.113005405619435	0.0337998614305198
OR5V1	blue	-0.114149991669297	0.0320257064987678	0.114149991669297	0.0320257064987678	-0.223887140024005	2.18055417464216e-05	-0.0204818307569423	0.701353519605525	-0.0971842036894662	0.0681871043049845	0.361575884042421	2.42087922538858e-12	0.218073113242231	3.5878830304463e-05	0.0275708240968464	0.605666121445092	-0.0265138166760042	0.619562980217603
LIPA	blue	0.13232507376563	0.0128357007272135	-0.13232507376563	0.0128357007272135	0.236990862451155	6.7588263204267e-06	0.374657544683582	3.31085770320961e-13	0.358267174738194	3.94781295197968e-12	-0.688480518552245	6.63655755662846e-51	-0.36043540113237	2.86719501320911e-12	-0.107724350006854	0.0431074394596789	-0.0242126938775426	0.650283652666917
GOLGA7B	blue	-0.147504938552008	0.0054906911525661	0.147504938552008	0.0054906911525661	-0.0561289742021011	0.292957158548725	-0.00839139051647713	0.875163293047416	-0.0848729150485607	0.111421828009897	0.15696917687696	0.00310572734008317	0.217348143975585	3.81420250640727e-05	-0.170187315517737	0.00132904126658041	0.12245576625554	0.0213779734388422
IGFL1	blue	-0.0568621552468464	0.28668778235852	0.0568621552468464	0.28668778235852	-0.0635696958805166	0.233522026415388	-0.0164882773644125	0.757543030473147	-0.0161516864696509	0.762342561110826	0.0751946208236687	0.158609295897097	-0.00220933326255335	0.967006967605945	0.126317326750517	0.0175780884877824	-0.000939723565513295	0.985963394184616
CDCA8	blue	-0.033473684949376	0.530752013050742	0.033473684949376	0.530752013050742	-0.105307967163767	0.0480371345174979	-0.0832753861374539	0.118342935264473	-0.166813725613829	0.00166033483040911	0.241217210758408	4.56495355241602e-06	0.404328722740389	2.57394149351438e-15	-0.0864367543833608	0.104958742167933	-0.125291424904854	0.0185252158172891
CXorf40A	blue	0.339061549520019	6.04569203219860e-11	-0.339061549520019	6.04569203219860e-11	0.572912233136631	3.51399421385278e-32	-0.0692201009921244	0.194468983161443	-0.153839345408018	0.00376276996786641	-0.612416704483373	1.02384512284984e-37	-0.204874159389562	0.000105846657112157	-0.284363660130195	5.43690619234999e-08	-0.0409187907463997	0.443445169569441
TAS1R2	blue	0.0116384994962466	0.82750753336164	-0.0116384994962466	0.82750753336164	-0.0786593236873982	0.140234371948329	0.0975025369009098	0.0672842217687351	-0.0165920609630416	0.756065020921005	0.117600475302986	0.0271505068294765	-0.0449234156189291	0.400087164428118	0.0471061499627655	0.377563229892118	-0.0525669997543187	0.324711380091258
ULBP1	blue	-0.150232066410446	0.00467428101066839	0.150232066410446	0.00467428101066839	-0.0183682260304304	0.730912012632978	-0.00629663307189501	0.906159127890906	-0.0417567027324409	0.434158306231741	0.123589013316704	0.0201951573653097	-0.124837500938688	0.0189582804885336	-0.0161548005846328	0.762298114142519	-0.125896734868708	0.0179611483301265
MAMSTR	blue	0.0454499662924447	0.394581288797988	-0.0454499662924447	0.394581288797988	-0.0797912399913857	0.134598806348356	0.0381740860262135	0.474644452854403	-0.218027522048995	3.60173303517905e-05	0.258824676871531	8.22786855820647e-07	0.160010259401648	0.0025688883355246	0.327131646007319	3.00380848125434e-10	0.233180696578373	9.56858357972603e-06
IMPDH2	blue	0.37243747544697	4.67027161061395e-13	-0.37243747544697	4.67027161061395e-13	0.183033710327898	0.000548390622445137	0.107863736748067	0.0428365642450497	-0.139571908133719	0.00864248197773252	-0.287835089613426	3.67709951182892e-08	0.160221126751335	0.00253499845538055	-0.00485765173632571	0.927537234816803	0.224588798789008	2.05152625745715e-05
SPRTN	blue	0.150022421054198	0.0047329199868195	-0.150022421054198	0.0047329199868195	0.347429227283211	1.88369731824681e-11	-0.00209194330360317	0.96875909078613	0.197938578326953	0.000181955522525239	-0.628050988670842	3.95081004160096e-40	-0.425760427363022	5.62904113610352e-17	-0.0658376533707785	0.217229371511525	-0.0780034780919379	0.143581390444796
ALDH8A1	blue	-0.305170674073279	4.81290814572279e-09	0.305170674073279	4.81290814572279e-09	-0.338673348174059	6.37640191158722e-11	-0.00221266179542943	0.966957289312244	-0.17232317293948	0.00115192370939806	0.639844643893625	4.81941018106375e-42	0.427059994745991	4.42490454001262e-17	0.012195074261853	0.819397118776805	-0.114414021358972	0.0316279239203244
PIWIL1	blue	-0.128702014922201	0.015538205177509	0.128702014922201	0.015538205177509	-0.186006968652228	0.0004429694840112	-0.075591145664957	0.156418702742277	-0.0358797377903244	0.501619058618111	0.329429522812915	2.21766461011654e-10	0.188984814539351	0.000356526970757474	-0.133848533152521	0.011829085631777	-0.195186624421638	0.000224459780732959
SPINT3	blue	-0.225064728139049	1.96816429333506e-05	0.225064728139049	1.96816429333506e-05	-0.389654242811416	3.02265049348968e-14	-0.0526258854898748	0.324168935946364	-0.0814623884974696	0.126599297079122	0.613386966065595	7.31753774193849e-38	0.416651647521722	2.95501962001891e-16	-0.0797466747068065	0.134817339649839	-0.215208793651153	4.56330998789001e-05
PRSS21	blue	-0.102122495106988	0.0552485459199426	0.102122495106988	0.0552485459199426	-0.206400266812909	9.37214209446992e-05	-0.0534775639707622	0.316389195754207	-0.118657053158722	0.0257914431986638	0.379529976713049	1.54177112592526e-13	0.256724606724431	1.01616816049802e-06	0.000877920514954299	0.986886457702776	-0.120547230286245	0.0235059498512503
FBXW8	blue	-0.0737105245546964	0.167013641069634	0.0737105245546964	0.167013641069634	-0.118285321366324	0.0262627639139966	-0.0293030134915967	0.583198476051916	-0.0628677337747204	0.238735317741699	0.224093927083205	2.1417499764104e-05	0.261867196637564	6.04011257269664e-07	-0.113025546887973	0.033767932788603	-0.138844565495379	0.00899975976384559
MAGEA4	blue	0.117457911561555	0.0273385157787508	-0.117457911561555	0.0273385157787508	-0.0884077402610597	0.0972392092177496	-0.0745323323066694	0.162319543133333	-0.00907688064939491	0.86505911081447	0.109754978157252	0.0393006460285251	-0.049903158058207	0.349864432838588	0.162089309948465	0.00225206488547792	0.0042140888318175	0.937116087332954
SLC35G2	blue	0.36373042909174	1.75529697602617e-12	-0.36373042909174	1.75529697602617e-12	0.479579751133024	1.0556876145686e-21	-0.0577105198155159	0.279546848589424	0.193140131303948	0.000261902408430151	-0.783866468873089	1.23536322192781e-74	-0.331374507135013	1.71196177455328e-10	-0.172569088015202	0.00113299009007769	-0.0753417797694195	0.15779363645017
PRLHR	blue	0.057862469156468	0.27828067147579	-0.057862469156468	0.27828067147579	0.0546962732957484	0.305470759682114	-0.0507894032483597	0.341362857502982	0.0219928391193766	0.680491772469954	-0.0892722759816637	0.0939990161704815	-0.148950060361522	0.00504336185130582	0.16138580356758	0.00235504224052659	0.00336761849635005	0.949728624561515
SPPL2C	blue	-0.0238405421841747	0.655309881684195	0.0238405421841747	0.655309881684195	-0.317567563851962	1.03371557208926e-09	-0.0284379055143474	0.594371181851284	-0.0784958812026911	0.141062834266551	0.452271769011335	3.36126591557536e-19	0.358810826446845	3.64441992009774e-12	-0.0387774552800173	0.467684710497094	-0.0903602808429942	0.0900444418912236
C1orf53	blue	0.314399486693899	1.54191606971682e-09	-0.314399486693899	1.54191606971682e-09	0.586360672026371	5.57397024827314e-34	-0.200325017968136	0.000151320760272398	-0.0849241168689057	0.111205378742789	-0.663196558001879	4.32473121989952e-46	-0.335014253341148	1.04957499978542e-10	-0.152646293466304	0.00404467947240759	0.0399902447379577	0.453867323098472
DEFB114	blue	-0.0229026704803656	0.668045383342371	0.0229026704803656	0.668045383342371	0.0260743266513094	0.625381581437271	-0.0334846384792846	0.530617474266882	0.0165440725521881	0.756748326419544	-0.0599824418622448	0.261020295680764	-0.0150484366010524	0.778137060315419	-0.0259233362563302	0.627386009817655	-0.072822395134829	0.172199975270009
ZNF223	blue	-0.137459095762296	0.00971682019986972	0.137459095762296	0.00971682019986972	-0.380113382535376	1.40573632261705e-13	-0.0512214604915283	0.337266372333174	-0.0576695009297198	0.279889321845669	0.532929587567181	2.72276346763875e-27	0.549839420452344	2.80061011680901e-29	-0.0628317449317638	0.239004783911844	-0.179263535992107	0.000715528773570437
LOC100506691	blue	-0.146356993285933	0.0058711048639515	0.146356993285933	0.0058711048639515	-0.181152997912208	0.00062662460774022	-0.0379981672966068	0.47668425102024	-0.0254713264191057	0.633402874150592	0.236384001470481	7.14639945588415e-06	0.212491242255378	5.71601180248019e-05	-0.113887094177475	0.0324260178818839	-0.0835842195614076	0.116979403045991
C11orf86	blue	-0.0775851621880713	0.145747860253449	0.0775851621880713	0.145747860253449	-0.182145078731181	0.000584152384897323	-0.0194388632809245	0.71588632472619	-0.0612277013592573	0.251232603227397	0.27207048827285	2.08189576363241e-07	0.0246888945317647	0.643875209194476	0.105863889669853	0.0468630868309822	0.0228563712729768	0.668676597034716
THEM5	blue	0.084282142243688	0.11394325838365	-0.084282142243688	0.11394325838365	0.0757851545258196	0.155355265014331	-0.0402068851326573	0.451423486289761	0.04634049559021	0.3853739806519	-0.124729293631645	0.0190628070894615	-0.0699274272142113	0.189938124182061	-0.108466168013639	0.0416822605044697	-0.0994703961470503	0.0619179541276895
KRT37	blue	-0.188174526988829	0.000378345172735066	0.188174526988829	0.000378345172735066	-0.219334108892441	3.22417798463087e-05	0.0629029819210885	0.238471604521478	-0.0295624166634982	0.579867435118784	0.336508802175315	8.56946647614169e-11	0.24405291905652	3.4939824789346e-06	-0.128339856100236	0.0158339760608684	-0.186363894690314	0.000431666552804135
CPB2	blue	0.0357388278443856	0.503301673919993	-0.0357388278443856	0.503301673919993	-0.0668918625610604	0.209939801135671	0.0297270994598146	0.577757335685054	0.00872786115977069	0.870201049652087	0.0729063334761245	0.171704733606845	0.0298449699739079	0.576249260262194	0.161735310945946	0.00230335743054847	0.026132787404922	0.624606241900293
BMS1P6	blue	-0.362766253073095	2.02750694348151e-12	0.362766253073095	2.02750694348151e-12	-0.385724055519586	5.7278448396691e-14	0.116895537244468	0.0280911069169312	-0.0501494942174047	0.347488062317813	0.607598474668921	5.33561811744698e-37	0.266212630115132	3.85817253167145e-07	-0.0621645313531293	0.244039273336985	-0.0419924872693772	0.431565343370258
LINC00887	blue	-0.068750645765427	0.197519419518492	0.068750645765427	0.197519419518492	-0.0997240801471183	0.0612525684450858	-0.071688097170548	0.178997096704083	-0.0391770227951254	0.463106951800944	0.176295417447215	0.000879016059715156	0.149826504904437	0.00478831725714507	-0.043783996832827	0.412157832399951	-0.045143948561015	0.397775587165192
KLF17	blue	-0.0415126316953726	0.436851814375554	0.0415126316953726	0.436851814375554	-0.0520920187730425	0.329108309777787	0.109610056109306	0.0395625760704638	-0.0121468425208552	0.820099204718045	0.0804022768137985	0.131629915029625	-0.0423695518415005	0.42743733005122	-0.108891843157409	0.040882538203156	-0.0380370807086294	0.476232634123776
COLEC10	blue	-0.111576467557897	0.036131612341671	0.111576467557897	0.036131612341671	-0.131645504000149	0.0133085543182638	0.068134147321312	0.201578075540553	0.0450432807609114	0.398829768702365	0.159245428928602	0.00269529953377837	-0.0799676920458402	0.133736220583165	0.0650936949058947	0.222481598069489	-0.0560051155897764	0.29402524410482
FDCSP	blue	-0.0512658893603155	0.336846918171755	0.0512658893603155	0.336846918171755	-0.0541192038645988	0.310609333890367	0.0209291299160767	0.695153625323532	-0.020936151718231	0.69505645833419	0.0815346178057373	0.126262042125271	0.00398358063555032	0.940549271572174	0.00829950165830975	0.876519321485811	-0.0101763007051059	0.848900009612783
XAGE2	blue	-0.151369730900773	0.00436734100012462	0.151369730900773	0.00436734100012462	-0.359401029772245	3.34080955230558e-12	-0.0214559075901404	0.687878071993097	0.0287953989908706	0.58974241178094	0.465268165816112	2.30811487513578e-20	0.0922294233090243	0.0835628990309046	0.0892344811134045	0.0941388424143862	-0.107294935171506	0.0439510129962516
CATSPER3	blue	-0.14371587717427	0.00683757540282882	0.14371587717427	0.00683757540282882	-0.285404526229294	4.83801468617842e-08	0.0310178404200095	0.561344869032558	0.0371026661046017	0.48714141504969	0.370444464338401	6.34589440978145e-13	0.286054082915322	4.49709866836958e-08	-0.116557924769092	0.0285513999702738	-0.156630218919281	0.00317147835037268
ACTR10	blue	0.485049855059968	3.12335096330818e-22	-0.485049855059968	3.12335096330818e-22	0.78784293730638	6.98204018566659e-76	-0.169660443664868	0.00137642020960241	-0.16917967793938	0.00142100140535728	-0.859132117226892	3.75781191259766e-104	-0.423495648637674	8.54136230681081e-17	-0.0933349552114649	0.0799098589942612	0.0222803122070696	0.676549601261873
C17orf67	blue	-0.261669044216639	6.16366878960192e-07	0.261669044216639	6.16366878960192e-07	-0.225818292183401	1.84270913685704e-05	0.0171874265334203	0.747603578707132	-0.115790325970233	0.0296220543533596	0.454581791480924	2.10551479409559e-19	0.321997743212661	5.863061239747e-10	-0.16825672642443	0.00151032141005449	-0.275448315669379	1.44899719816248e-07
PRG3	blue	-0.00540429473924499	0.91940909765144	0.00540429473924499	0.91940909765144	-0.0767716973459767	0.150032036995109	0.00437502283038068	0.934719825818724	-0.0218027297307768	0.683103569098649	0.167093111667633	0.00163026552509185	0.00515155481516128	0.923166144654016	-0.0407870476211207	0.444915535254375	-0.104759390498702	0.0492196920113274
TMCO2	blue	-0.160846975663791	0.00243679784048215	0.160846975663791	0.00243679784048215	-0.0820646122752042	0.123808648904314	0.0525441760977579	0.324921785361838	-0.0186172934928231	0.727407080581123	0.135273621409667	0.0109512411138656	-0.0571467787536363	0.284278475736165	0.0229213999455108	0.667790104191651	0.0080094392431042	0.880802199978815
IQCF2	blue	-0.135981346578742	0.0105371022917011	0.135981346578742	0.0105371022917011	-0.0657322674408573	0.217967932051092	0.00794212696067928	0.881796591810314	0.0546967393108006	0.305466632822733	0.0813733104073189	0.12701618397637	-0.0473689101791287	0.374905255639185	0.00920297209553745	0.863202851431543	-0.114292359181628	0.0318106908368301
TMPRSS12	blue	-0.0680304189060013	0.202266870331301	0.0680304189060013	0.202266870331301	-0.14627479869912	0.00589922977872425	-0.012558942810161	0.814105144865535	-0.0785032811766859	0.141025244266106	0.282782325818034	6.4857394874249e-08	0.280587133768298	8.27024431731046e-08	-0.0679345844948206	0.202904762502676	-0.180920044645394	0.00063700392844406
DLEU7	blue	0.144648725093807	0.00648106003528094	-0.144648725093807	0.00648106003528094	0.328275258341113	2.58361133118767e-10	-0.135149785160969	0.0110251685051467	-0.0908071468843982	0.0884593412536958	-0.32801204617493	2.67494014236256e-10	-0.234825350100034	8.24117058039788e-06	-0.109780129634304	0.0392553372396657	-0.0592079536796381	0.267238514513324
TTTY12	blue	0.0993369302477038	0.0622704049122729	-0.0993369302477038	0.0622704049122729	0.0142856127240554	0.789111959950485	-0.023251479374871	0.663297485272235	-0.0949643623591226	0.0747624383022265	0.0542846838267593	0.309130025207947	-0.0256252124513073	0.631351703973347	0.0354384754206329	0.506898085623403	0.0178393905820329	0.738372394252307
LINC01293	blue	-0.172338632840217	0.00115072488831308	0.172338632840217	0.00115072488831308	-0.224115151034515	2.13780448913928e-05	-0.00997646025871501	0.851832741767937	-0.0254860108366452	0.633207021859713	0.305657362605101	4.53694214907687e-09	0.303006266945306	6.2500586466173e-09	-0.131705618906847	0.0132661160272543	-0.129970148864056	0.0145403452603349
SPTA1	blue	-0.0639604696460925	0.230654920673193	0.0639604696460925	0.230654920673193	-0.166662265053908	0.00167684755619284	0.0523624156649599	0.326600539221246	-0.00742579529151365	0.889430320459715	0.233732467116594	9.10207392938508e-06	0.175299557074364	0.000941173827546802	-0.111642286049259	0.03602128490019	-0.132131411536569	0.0129689216354247
HPSE2	blue	0.0242574052726919	0.649680845501087	-0.0242574052726919	0.649680845501087	-0.0602344747956024	0.259018430457604	-0.0627763249610054	0.239420158201277	-0.0389912116623953	0.465232649930952	0.0913307391976461	0.0866306589940133	0.0631272739637495	0.23679833267517	0.144182495448392	0.00665710728997499	0.0070113309133213	0.895565416832216
PSMD3	blue	0.124466992500492	0.0193182703763951	-0.124466992500492	0.0193182703763951	0.370129058996259	6.6601012076237e-13	0.00984537644842055	0.853757556171141	-0.0718863178176144	0.177795175250926	-0.459117444562902	8.31712878705273e-20	-0.158327976713487	0.00285438921943142	-0.221300195276874	2.72587699951609e-05	0.22321656915418	2.3110238362913e-05
OR8G1	blue	0.0699635637288053	0.189708744370183	-0.0699635637288053	0.189708744370183	-0.00723932692227076	0.892189719339294	-0.0373359553961138	0.48440536673728	-0.0635396872878124	0.23374323492622	0.0402749811870597	0.45065685485389	-0.0300845371362562	0.573189869218582	0.152751245311811	0.00401913542401223	0.0365945195785668	0.493129679935426
PNPLA5	blue	-0.143780924737505	0.00681215799526691	0.143780924737505	0.00681215799526691	-0.201123001478019	0.000142205722904161	-0.0504266053345404	0.34482706019734	-0.0572478759713908	0.283425992508108	0.320239269709395	7.35123737844329e-10	0.189340221197832	0.000347331751040356	-0.042770035997887	0.423078106308146	-0.0355359574306179	0.505729366667755
LYSMD3	blue	-0.165477703599553	0.0018112738443486	0.165477703599553	0.0018112738443486	0.192208283595786	0.000280816218592938	0.0354507047249094	0.506751390112418	0.27761038169741	1.14605151766442e-07	-0.336034838575274	9.1396866581813e-11	-0.279658133462495	9.16043006988818e-08	-0.383152715386437	8.66191043050002e-14	-0.413089225939922	5.57581443882708e-16
TMEM45A	blue	-0.0859238928598662	0.107044828170816	0.0859238928598662	0.107044828170816	0.0483041224250808	0.365538811143916	0.0707056269136754	0.185043274843009	0.309026140911651	3.00582370057366e-09	-0.300359665192478	8.57793361965078e-09	-0.280887743043006	8.00049911842708e-08	-0.136033202234571	0.0105073106368194	-0.201418550635562	0.000138962425460974
EMG1	blue	0.238708483019306	5.76743753490813e-06	-0.238708483019306	5.76743753490813e-06	0.0350137757189171	0.512006285500281	0.0362397957375255	0.497333088198409	-0.0175711450707998	0.742166033260829	-0.172454401360273	0.00114178417182104	0.166567570800619	0.00168724771975798	0.163533094338435	0.00205348178672059	0.119168495451894	0.0251548984011827
HCG26	blue	-0.270157507115342	2.55065938619495e-07	0.270157507115342	2.55065938619495e-07	-0.33313139449181	1.35294313386382e-10	0.0557766746547903	0.296002000036314	0.0205403157860519	0.70054173750205	0.413233076140463	5.43546967622484e-16	0.258145567081066	8.81091994804493e-07	-0.10983734861171	0.0391524253855134	-0.150644271082473	0.00456089125310591
XIRP2	blue	0.0320677680112864	0.548162302111407	-0.0320677680112864	0.548162302111407	0.0225385799238884	0.673015435964672	-0.05785194537596	0.278368239508212	0.00796204335827552	0.88150235117364	-0.0362762559850609	0.496900167019308	0.0750233967653118	0.159562336788384	-0.0468681437741936	0.379980756855863	-0.108286938585408	0.0420229052500835
SPDL1	blue	0.143008316518111	0.0071195865406091	-0.143008316518111	0.0071195865406091	0.510496330912398	8.03958096623231e-25	-0.0310082878050004	0.561465506246871	-0.0303842439863026	0.569373301328028	-0.559868822975744	1.63628363192182e-30	-0.187324645968116	0.000402560219025439	-0.434102498997958	1.17907578895307e-17	-0.300496942610717	8.43887719696248e-09
CFC1B	blue	-0.10794155106233	0.0426859691204154	0.10794155106233	0.0426859691204154	-0.011918615309266	0.823423335100659	-0.012785848927334	0.810809358690175	-0.0857479031218682	0.107768164900573	0.112312783124937	0.0349135775201443	0.173590600847736	0.00105736778716783	-0.106752510830776	0.0450363867720487	-0.0951276191489582	0.0742619103186668
ANKRD23	blue	-0.269643227988196	2.69306132046521e-07	0.269643227988196	2.69306132046521e-07	-0.16038201919353	0.00250941478759157	0.138245609011867	0.00930377059232879	-0.0831949122856084	0.118700266410188	0.315790178660689	1.29443531647092e-09	0.247087835493558	2.61500305657593e-06	-0.191014515019099	0.000306909967227202	0.11138048059214	0.0364618332332238
PIDD1	blue	-0.463389834221526	3.42344941059263e-20	0.463389834221526	3.42344941059263e-20	-0.542466712000825	2.12695343845568e-28	0.248751476311525	2.22736708367349e-06	0.032171305099893	0.546870619629378	0.612300763288542	1.06569054848956e-37	0.235290244407088	7.89896141645041e-06	0.0855080469297838	0.108760198051529	0.295868442168652	1.45735598431578e-08
COPS5	blue	0.41429494354841	4.50139471023664e-16	-0.41429494354841	4.50139471023664e-16	0.63999080005742	4.55776639336153e-42	-0.085618118324587	0.108304058878454	-0.00976914430375537	0.854877336733966	-0.831665337990634	1.07506664723448e-91	-0.351943733369586	9.89614640337044e-12	-0.19497468602199	0.000228091394667839	-0.0997923745281034	0.0610744504627368
MMP12	blue	-0.00511185397307459	0.923756465664076	0.00511185397307459	0.923756465664076	-0.0643338253506019	0.227938967797495	-0.018196743897876	0.733328407451136	-0.0312238423664797	0.55874637226101	0.0988088041494167	0.063681300856886	-0.0152661275871529	0.775013056779389	0.0668838971671936	0.209994210334769	0.0456295512509721	0.392713945965215
UQCRFS1	blue	0.435965053671722	8.2677239491105e-18	-0.435965053671722	8.2677239491105e-18	0.58235580053149	1.95358904603845e-33	-0.129388505705696	0.0149908180342961	-0.0255734002944515	0.632042001484595	-0.798126157543289	3.08101555292983e-79	-0.398336669446257	7.1423157452386e-15	-0.0213622817773301	0.689169101480105	0.0903862004468292	0.0899518835272883
LTC4S	blue	0.0490719429466845	0.357958599392491	-0.0490719429466845	0.357958599392491	0.000800982192916017	0.988035599345702	0.129573012608253	0.0148466126653811	0.072560583048436	0.17375151866836	-0.120178571027026	0.023937445945573	-0.0645818999705994	0.226146956747672	0.0325952646138237	0.541597193066152	0.17926573060234	0.000715419060497902
USP44	blue	-0.0199716065742934	0.708449830880948	0.0199716065742934	0.708449830880948	0.0646559040643478	0.225614318857184	0.0632163945888266	0.236135771189929	0.081990897108403	0.124147648140063	-0.146276446716072	0.00589866468311721	-0.113255232533228	0.0334056397238986	-0.181230303859913	0.000623214981952235	-0.170192810895969	0.00132855508797028
LRRC34	blue	0.155310812471758	0.00343961894108663	-0.155310812471758	0.00343961894108663	0.372208694304978	4.83808292319111e-13	0.0464965871582482	0.383773699289367	0.111407004620176	0.0364169932798354	-0.50769386511936	1.58908956675683e-24	-0.255336475768231	1.16714827117158e-06	-0.22680045127316	1.69055337573325e-05	-0.199696765948921	0.000158879325358908
DPH3P1	blue	-0.115702130067482	0.0297472452297564	0.115702130067482	0.0297472452297564	-0.0380736861511443	0.475808015999715	-0.0160290129794455	0.764094068038919	-0.0605198061541407	0.256764892762161	0.113030718764195	0.033759738295	-0.034779021621065	0.514841291256577	0.0167251341865625	0.754171190400854	-0.12137856662155	0.0225575139491318
SLC38A5	blue	-0.15438766605159	0.00363927179243801	0.15438766605159	0.00363927179243801	-0.367558179495694	9.8560585550156e-13	0.0565810711087627	0.289080565663002	0.00833522467467261	0.875992104280849	0.429559089699509	2.77727375607522e-17	0.232164903160076	1.04875010462243e-05	0.0284948074213289	0.593633319109394	0.0991017386795924	0.0628955095874522
[truncated: 3,889 more rows]
