# Supplementary material for: Identification and Exploration of Immunity‐Related Genes and Natural Products for Alzheimer's Disease Based on Bioinformatics, Molecular Docking, and Molecular Dynamics
Source: Immun Inflamm Dis. 2025 Apr 7;13(4):e70166. doi: 10.1002/iid3.70166 (PMC11973734; doi:10.1002/iid3.70166)
Supplement: Supplementary file 1 — Supporting information. [file IID3-13-e70166-s001.zip › Supplementary materials/S2-WGCNA/hubGenes_MMturquoise.txt]

CHGB
DYNC1I1
SCN2B
ZCCHC24
ACACB
ITPKB
ZBTB20
ATP6V1G2
COPG2IT1
ATP6V1E1
KLF15
NACC2
NFIA
NFKBIA
ANP32B
RTN3
UBXN2A
NME1
TNS1
TBL1X
NRN1
FYCO1
DNM3
SCRIB
