# Supplementary material for: Identification and Exploration of Immunity‐Related Genes and Natural Products for Alzheimer's Disease Based on Bioinformatics, Molecular Docking, and Molecular Dynamics
Source: Immun Inflamm Dis. 2025 Apr 7;13(4):e70166. doi: 10.1002/iid3.70166 (PMC11973734; doi:10.1002/iid3.70166)
Supplement: Supplementary file 1 — Supporting information. [file IID3-13-e70166-s001.zip › Supplementary materials/S2-WGCNA/module_black.txt]

PPP1R14A
SLC5A11
CLCA4
NINJ2
RBP7
CNDP1
HSPA2
GAL3ST1
CLDN11
CA14
GPR37
KCNH8
CARNS1
TYMSOS
SEPP1
MC5R
PLP1
HSD17B3
ANLN
DOCK10
TMEM125
EFHD1
TF
GJB1
KLK6
ENPP2
FOLH1
ERMN
PLLP
CDH1
SLC26A9
OPALIN
ABCA8
GPR62
PTPRH
CNP
S1PR5
HHIP
GREM1
SGK1
CREB5
SLAIN1
ENOSF1
C21orf91
UGT8
CAPN3
MCAM
BEST1
CD9
COL4A5
THBS2
