# Supplementary material for: Identification and Exploration of Immunity‐Related Genes and Natural Products for Alzheimer's Disease Based on Bioinformatics, Molecular Docking, and Molecular Dynamics
Source: Immun Inflamm Dis. 2025 Apr 7;13(4):e70166. doi: 10.1002/iid3.70166 (PMC11973734; doi:10.1002/iid3.70166)
Supplement: Supplementary file 1 — Supporting information. [file IID3-13-e70166-s001.zip › Supplementary materials/S2-WGCNA/module_blue.txt]

ARPC1A
RPA3
COL6A3
RRAGB
MGP
FBXO27
LIPG
SYAP1
ALOX5AP
HSD11B2
SLC25A43
RPPH1
MYC
GSTT2
CEP192
NTSR2
CPVL
C8orf4
SCUBE2
ALDH1A1
TSPAN18
FLJ16779
RRN3P2
KANK4
ZNF222
ANKRD36B
KIRREL3-AS2
IRX3
LCN15
NUDT2
PMS2P4
PLA2G4A
DGCR10
SCO1
SGIP1
SHISA2
COX17
GOLGA6L6
PCED1B
PCTP
OSTF1
NID2
LEP
ABT1
ATP8B4
TMEM255A
HTATSF1P2
ZNF559
CENPK
GPR183
ERC2-IT1
ZNF649
DCAF4L1
GPR84
IL33
SLC47A2
PRSS35
EFEMP1
EGFEM1P
CCDC24
FOLR1
RAX2
E2F5
DCLRE1A
RBM34
PLGRKT
ODF3L2
TRPC5
CDC14C
SLC13A4
MRPL13
FAP
ZIM3
OSR1
SYT14
DNAAF2
MSTN
PDE6C
SF3A2
KLHL23
HTRA4
NEU1
SYDE2
RPH3A
NUBPL
ACCS
SLC25A41
AQP9
LOC100134368
ZCCHC9
RFPL1
SFRP2
PLCD4
CD69
CHST9
CHAD
TRIM59
ZNF713
NUPL2
CHAC2
C2orf40
CEL
XXYLT1
GPX7
DOLK
LOC153577
ANKRD33
APOF
LINC01018
CX3CR1
MICB
GPR160
ARPC3
SNRNP40
ERVMER34-1
AMER1
VMP1
PALM3
NEU4
PDZK1
METTL2B
RCVRN
FMO6P
PATE2
TLR1
ZNF670
HHATL
SYNDIG1L
HLA-DRA
LINC00853
UAP1L1
LAP3
WDR63
SMCR5
PRKAG1
TCAP
APOO
LAMP3
LRRN1
SKA1
CCDC106
ARID3B
HLA-DPA1
HBZ
B9D2
PRPH
TSPYL6
PPIL1
MCOLN1
GNG8
CSDC2
GPR34
TMEM79
MAFG-AS1
LDHA
ARHGAP4
SNX8
AMDHD1
SLC22A4
C11orf88
TSTD2
ZNF674
NYAP2
NGB
FZD6
CPSF1
TDRD1
DSG1
PMM2
ADAM2
SOHLH2
RRS1
IVL
LOC101929759
TMEM14A
ASPDH
HGFAC
HAPLN2
COL9A3
FSTL3
FDXACB1
MROH7
CAPN12
SLCO2A1
S100Z
GSTZ1
ZNF157
ZMAT5
KCNK12
TTC16
CYSRT1
HTR2B
NCKAP1
ZBTB6
ARIH2OS
UCHL3
GKN2
C20orf197
NTSR1
CCT7
CCDC173
CTAGE11P
ZNF784
FGF17
IL10
SHF
AGPAT4-IT1
INTU
SNHG10
KIF15
CHRNA5
CCBE1
ALDH3A1
CHIC2
TEKT3
ZNF296
AKR1D1
PLD6
ARSJ
NXPH1
AGRP
SLC25A31
LOC100288238
LOC388882
CHRDL1
NACA2
NME9
LIG1
C16orf54
DNTTIP1
WIF1
MCEE
FAM43B
SLFN12
DHX58
P2RY12
FBLN5
CACNA1S
OXCT1
ZNF426
NF1
ZNF624
IGFBP2
SPZ1
C9orf50
MOGAT1
CECR5-AS1
CENPQ
LOC100288123
DNAJB6
DGCR11
COL15A1
CCZ1B
CCDC122
CYLC2
F13A1
NOD2
LOC101927690
CXorf57
FAM86C1
TCEAL7
RPRM
IFI6
KCNV2
FGF20
CYC1
SNORA37
ZNF501
CRTAM
KCND1
TEX13B
ZNF749
LRP5L
RD3
CYB5D2
NUP155
KCNK13
CHRNB4
PEX11G
MSL2
SPATA2L
LOC102467079
SYT8
LRIG3
PTCHD4
PCDHB9
TMC4
ZNF563
ADAMTSL2
CLDND2
ABHD14B
KCNMB3
ZNF835
CNN1
LINC00473
RNF25
GAPT
LOC100133669
C12orf77
P2RY13
BCL2A1
C11orf53
BTBD8
TDRD12
PRIM1
UCMA
PIGH
NTM
RASEF
LOC401052
SLIRP
INHBE
TM9SF2
C4orf26
C1QBP
BDKRB2
HOOK2
HSD17B6
GRK7
RAB17
POU6F2
SLC39A2
ISG15
SI
PP14571
CLDN2
HTR1F
TAF1L
IQCC
NCAPG2
CYR61
BRAT1
CYP4F12
TMEM156
KCNRG
CDKN2B-AS1
DLEU1
GMPR2
KLRC4
DEPDC7
NEURL2
MRPS28
CMTR2
LYG1
TET1
C8orf22
AIM2
ARHGEF38
CYP27C1
LPL
C17orf105
TMEM207
ZNF660
C16orf92
SRRM5
LOC100128288
CD163L1
TAS2R41
PCDHB15
PRRG2
UPK1A
FBXO17
KRT6A
TIMM23
CHCHD1
RWDD3
KCNH4
SUCLA2
ZBTB25
CALML6
SLC22A1
NLRP8
C12orf56
HIST1H1E
FAM184B
SYNE4
PROX2
PTGER4
C17orf74
PRIM2
GPR35
OR5K1
WDSUB1
BNIPL
FDPSP2
SLC25A10
ST7-AS1
GRPR
RNASE3
DNAJB11
SIAH2
LINC00403
SSPO
CLIC6
SLC25A5
ZCWPW2
CCDC152
ETV2
DDX4
FAM47C
FAM166B
PCAT18
NFU1
GZMM
YIPF3
CSN1S1
RAP2C-AS1
TAS2R19
CPEB2-AS1
NOBOX
GTF2A1L
GML
ELAVL3
C14orf39
CNTNAP3
TEKT2
DCAF12L1
LAMTOR2
LIME1
ARL8A
EN2
PSMG1
WDR86
DNAJB8
OLIG3
LOC148696
ESX1
FAM215A
C11orf65
LRRC45
ALLC
C1orf105
PIBF1
DEFB127
HDX
BIN3-IT1
H2AFZ
ILF2
TBX22
ZMYND15
IL2RB
SPO11
ATP5A1
FEM1C
CPA3
TM4SF5
PSAPL1
FAM9A
SNX29
RUVBL1
SLAMF6
CDNF
TTLL6
FAM3C
ARL13B
RABGGTB
SPAG4
ATXN7L2
GNGT1
C2orf76
C2orf16
UBL5
LIPE-AS1
DYNLL1
DEFA5
LCE2B
USH2A
PRSS55
EPX
PCDHGB6
FLYWCH2
CST9L
ACOT13
SYT6
ZNF280C
FKSG29
GNPDA2
OLR1
SNAI2
SNORA72
CRISPLD1
GPR78
ZNF461
GP1BA
SEMA6C
CASP14
DUS4L
NUDT13
ACYP1
C9orf43
KRTAP4-3
HIST1H2AE
MYL2
TRIM72
MALL
DTWD2
TAAR8
SNORA21
SLC10A1
CRYGN
FAM212A
TRIM67
LOC102723757
PGBD4
HCG4B
BAHD1
YEATS4
AADACL2
EDARADD
C17orf77
RAD54B
TTI2
PCSK4
IL7
LENG9
FITM1
NSUN6
SLC17A3
RAB11FIP3
PRR15L
MNDA
LHFPL1
LOC101927531
DUSP12
HEPACAM2
LINC01243
SCUBE1
PNPLA7
CNGA3
DDIAS
SUCNR1
LRG1
NXNL1
KLHL32
HCAR3
ECD
CNGA4
MMP10
EOGT
SLC7A9
BMP3
OSCAR
DEFB108B
ISL2
FCGR2B
C9orf152
TMEM251
PBX4
CLDN14
F13B
CH25H
ANKHD1
IYD
ZBTB7C
UGT2A3
RASL11A
KEL
ADRA2B
C17orf82
LIN28A
TTTY11
LINC00158
ENKUR
PABPC5
SNRPC
GPATCH3
LHX8
SYT2
IL17F
GADD45A
SELP
SLC27A3
BCHE
WHAMM
PROP1
TEX30
CTCFL
QRFPR
LOC100506368
SYCN
SLC5A8
SERPINA10
TOE1
FASTKD5
GTSF1
MX2
INGX
RAB38
ALG1
SRBD1
NPAP1
L3HYPDH
PRDX4
CCR7
ZNF630
SSTR4
OR2C3
MNX1
FETUB
TNNT2
RBM4
TEX43
C9orf64
KLKB1
REEP6
CEACAM8
HDDC3
LRRC10B
LOC338963
LINC00347
IFNA8
KCNIP1
LY6G6C
TAF1A
KCNH3
MAPKAPK5
MISP
PHOX2B
OIT3
TIPIN
TGM1
PRL
GLDC
CRYAA
OR2A4
NANOS3
NRP1
CCDC27
ZFP57
ZNF700
DEFA4
DEGS2
AOC4P
TMEM91
ZNF439
ZFP69
CHUK
TSSK4
LOC100128175
SECTM1
RLN1
S100A5
MEG3
CCDC140
TAS2R45
UBXN2A
ZNF486
TTPA
SERPINA4
ARRB2
ZC2HC1B
KCNG4
STH
LINC00968
LEMD1
KHDRBS2
GADL1
NHSL2
DUSP27
MVD
MILR1
TACR3
PLCH2
ACVR2B-AS1
OAT
PFDN1
KRTCAP3
HSF5
IQCF3
ZNF300P1
TMEM159
GZMB
KNCN
TBATA
AIRE
SYCP2L
PLAC1
GSTA3
KCNJ11
E2F8
VDAC1
GPX8
SCARNA2
ZSCAN1
CEMP1
SARS2
LINC01364
C14orf37
EZH2
OPRD1
KCNS3
PCDHGC5
FANK1
NOXO1
KIF27
IRX5
TAAR1
SLC6A1
HIST1H4A
SLCO6A1
TNFSF4
CAB39
FAM205A
FABP5
YBX2
CBY3
C17orf53
STT3A
EPB41L4A-AS2
ERICH4
FATE1
LOC100131662
SNRNP200
OSTC
LRRC42
SNAPC1
TTYH3
ABCD2
LDLRAD4-AS1
PIH1D2
SLC6A14
MMADHC
C19orf18
LOC152225
IFNK
ZNF160
STOML3
LRRC19
RBMXL1
MYH2
SRMS
MMP1
DDX1
SCOC
IL12A
SIRPD
HPGDS
SLC35G3
LUZP4
LINC01144
C19orf52
DDX27
TRMT2A
SLC2A6
LETMD1
CCDC38
STATH
FDXR
PAGE4
GKN1
FAM71F2
THG1L
ARRDC3-AS1
SPACA3
NAT2
LINC00221
CRYGB
LINC01091
GJA10
AMELY
MMP21
PRR32
TM4SF20
ZFP14
BPIFC
OR2W1
PLCB4
DEFB125
C1orf158
CYP7B1
FBXO43
OR12D3
MMP3
PCBD1
RASD2
MRPL54
ATAD3C
MIR205HG
SERPINB10
HHAT
ECM1
CNTF
TAAR3
CCDC89
CYP2B7P
LOC728024
KRTAP5-2
PCNA
EAPP
CXCR1
C1orf100
FOXP1-IT1
C10orf55
FGFBP1
POU3F4
QRICH2
ZNF763
ZNF511
OR8B8
UBQLN3
DNAJC28
ZBED2
CHMP2A
KHDC3L
FOXO6
MYF5
LOC101928858
TMEM106A
ZNF560
SLC25A4
TBC1D28
GPHB5
NDUFV2
MST1
RETN
PRSS8
SPARCL1
SLC34A2
LOC101926963
GTF2IRD2B
MIA2
TAS2R39
SMCO3
CXorf21
FAM47A
LINC00493
SERINC1
ZDHHC1
MEOX2
ODAM
NOG
C11orf45
IL20
ICAM4
OIP5
RNF166
KRBA2
SCG3
SUPV3L1
CIB4
JSRP1
AZU1
GCM2
LOC154761
ARHGAP11A
PCBP1
BLNK
MN1
TIGIT
PRNP
PDCL2
VPS37D
NUP210L
PDHA2
TDRD6
SBSN
SFTA3
KCNK6
NMBR
TRAPPC3L
ZSCAN12P1
NLRP5
ADAMTS16
GIF
GRIK4
TRIM63
PPP1R36
CPXM1
CHMP6
MRPL22
IL36A
SPINK4
CCR6
WFDC11
ZKSCAN4
HMGB3P1
REG1B
MROH6
NFKBIE
MED24
HAUS2
TMC2
MICA
ASAP1-IT1
FIRRE
CLEC3A
FCER1G
GAS2L3
HIST1H4E
GABRR1
LOC101928207
TEC
CD300LF
POLG2
CENPH
BMP10
GCH1
TUT1
SDHB
PKP2
FABP2
C22orf24
CRYZ
SDF2
SPINK5
PTGER2
LIMS2
RNF214
C11orf44
DAND5
RAPGEF4
BRSK1
EOMES
MEFV
USP29
EPS8L3
C9orf57
RNF186
ARRDC3
ZNF134
VPS37B
CALB2
KCNK5
VIMP
OR5P2
UFSP2
ATXN8OS
HIST3H3
RNF183
TRPC2
CT62
ALG6
HIST1H2BE
UBL4A
RIPPLY3
MYF6
SNAI1
SERPINB11
AKR1B10
PPP1R14D
IZUMO2
ZBTB22
NDUFAF1
TICAM1
POLR3E
ABCB10
ADGB
HHIPL2
FAM228A
PCDHB1
MUC16
LINC01405
MRPL3
RIPPLY1
PRAC1
ATP12A
MAP1LC3B2
SPESP1
FAM83G
LINC00092
APOBEC1
PPCS
IAPP
ORM1
TRPV4
C2orf82
ITGAD
IL36G
CCDC53
ADAMTS14
LIPF
CGN
ZNF684
CPTP
CYP4F22
OR7A17
C11orf40
SMC1B
C3orf30
USP18
BTN3A3
SCRG1
PTGFR
LINC00240
SAGE1
NDNF
EDN2
LINC00919
MRGPRX3
XRCC2
KRT20
PMCH
MYOC
FSHB
OR5V1
LIPA
GOLGA7B
IGFL1
CDCA8
CXorf40A
TAS1R2
ULBP1
MAMSTR
IMPDH2
SPRTN
ALDH8A1
PIWIL1
SPINT3
PRSS21
FBXW8
MAGEA4
SLC35G2
PRLHR
SPPL2C
C1orf53
DEFB114
ZNF223
LOC100506691
C11orf86
THEM5
KRT37
CPB2
BMS1P6
LINC00887
KLF17
COLEC10
FDCSP
XAGE2
CATSPER3
ACTR10
C17orf67
PRG3
TMCO2
IQCF2
TMPRSS12
DLEU7
TTTY12
LINC01293
SPTA1
HPSE2
PSMD3
OR8G1
PNPLA5
LYSMD3
TMEM45A
EMG1
HCG26
XIRP2
SPDL1
CFC1B
ANKRD23
PIDD1
COPS5
MMP12
UQCRFS1
LTC4S
USP44
LRRC34
DPH3P1
SLC38A5
NLRP11
IRS4
KCNN1
LOC100130452
FAM175A
IZUMO1
PNMA1
CCDC125
SPDYA
MMP27
NEUROD4
SLC50A1
EYS
HAT1
AHSP
TPBGL
LINC00905
LINC00893
BANF2
MRPL11
LDHAL6A
TXN
ZNF77
COL5A1
SLC26A6
ZNF683
NKX2-8
RPL39L
CRY1
SPANXB1
MAGEB2
CHURC1
PHLDA3
KREMEN2
APOL1
IL22RA1
NPAS1
SNAPC2
TNFSF18
ITIH1
TMEM150B
TTF2
SMPD2
MS4A5
CST6
ASCL3
LIPI
THAP1
CRYBA1
ASB11
OR7C1
LINC00115
REEP2
CA4
HOXC8
ZNF837
ZC3H3
MST1R
GHRH
SAAL1
SKAP1
SLC35F2
TBX20
SPG7
TDRG1
NDC80
CCL17
PSMC6
KBTBD4
MRPL40
CCDC77
SUSD5
PNLIP
HOXC11
DUSP13
FAM99B
ZBTB12
TAS2R38
NOTUM
GCGR
ACTN3
OR10H1
MAGEC1
HESX1
ANKMY2
RPS10P7
HYKK
RAD51C
MYL12B
TNFSF9
OR10A4
GPR25
ETAA1
SLC7A13
HSPE1
ZNF808
SNRPF
CCDC155
MIR10A
IFNA4
VPREB1
PCDHB8
RHOV
PATL2
IL1R2
DYDC1
ANXA2P3
PLA2G2F
LGI1
MUC2
IL25
RPL3L
LOC731157
FBXL19
GLO1
HIST1H2AJ
CACNG7
HIST1H4J
ECRP
ATP5B
MAP1LC3C
SFRP5
KIAA0922
CNR2
OR12D2
DIO3
DDX60
MYH15
STBD1
CRISP3
TEX33
KIAA1456
STPG2
GUCY2D
NUMB
NUMBL
GAPDHS
HIST1H2BA
CHP2
CCR3
P2RY4
TMEM27
OTOR
SH3BGR
DEFB132
CELA2B
LOC100128164
HNRNPF
IL5
PRSS53
ADAM3A
TMEM241
GNAT2
MRPL24
CCL25
DRD4
LMNB1
COG3
NOA1
UBB
C12orf74
SCN10A
ACVR1
WFDC10B
HIST1H4G
NR5A1
MIR205
MANBA
NEU2
TYW3
PTDSS2
LANCL1
PIWIL4
DLX3
FSD2
RRP9
POLR3D
GTF2B
LOC728743
UGT2B17
SNX29P2
RAET1E
KRT80
PNLIPRP2
CNGA1
CTRL
FAM111B
PRR35
PSMA3
SRRM2-AS1
TMEM253
SARAF
ZDHHC11
MB
EDDM3B
DNAJB13
WDR93
TMEM55A
ZDHHC19
KCNK17
CDKAL1
CRABP2
GPR15
PCGF6
TNPO2
HSD11B1
INTS12
WDYHV1
SYNPO2L
FGG
OR1A2
OR2B3
HMGB4
KCNE1
FSCN2
TSPAN15
NLRP14
LOC100133461
SHCBP1L
IFNW1
GORAB
TADA1
SLFN13
CLDN16
GBE1
CFHR5
RCN2
DRD3
GPR101
SLC25A34
NEK8
DPM1
TMEM243
AADAT
ARL16
AHCY
LOC389199
ITPRIPL1
FGD1
IBSP
ASB9
CCDC146
MAS1L
SNX7
BPIFB1
CCDC172
FPR1
CLIC2
COL3A1
MYO1H
ZNF408
SNRPD3
DKK4
LTA
DMRT1
TMEM45B
THYN1
TAS2R3
RNFT1
LINC00563
HAUS1
HJURP
MRPL46
OR2C1
C7orf62
WNT8A
ANKS3
ZNF780A
TMEM139
PCDHB5
CD37
TIGD5
P2RX6
BPIFA3
C7orf71
APEX1
CMC1
IGF2BP2
SPIN2A
ZNF490
PNPLA4
TNNI3
MITD1
ZNF883
OR8B2
AHSA1
ADAM6
CYP2F1
LINC00520
ITPK1-AS1
OR3A2
CTSE
R3HDML
PSG3
EDEM1
DLD
ATP5G3
KIAA1683
