# Supplementary material for: Identification and Exploration of Immunity‐Related Genes and Natural Products for Alzheimer's Disease Based on Bioinformatics, Molecular Docking, and Molecular Dynamics
Source: Immun Inflamm Dis. 2025 Apr 7;13(4):e70166. doi: 10.1002/iid3.70166 (PMC11973734; doi:10.1002/iid3.70166)
Supplement: Supplementary file 1 — Supporting information. [file IID3-13-e70166-s001.zip › Supplementary materials/S2-WGCNA/module_brown.txt]

LOC101927166
HLA-DRB4
IRX1
PRTN3
LOC202181
SSSCA1
LIAS
SRFBP1
DYDC2
DYNLRB2
SCGN
LIF
C5AR1
CYP11A1
RAMP2
LUZP2
TEDDM1
OLFML3
PPP1R13L
EFNA4
TMEM26
ODF3L1
TREML1
MS4A15
SERPIND1
GPR143
PGLYRP4
GABRA6
CCL8
HDHD3
RASGEF1C
EPYC
TAS2R5
U2AF1L4
HS3ST3A1
TMEM52B
TSLP
DUOX2
UPK2
IGSF5
RTP4
PRR19
FAM83F
FMO4
ANKRD39
CXCR2
KRTAP10-11
IDO2
FOSL1
ERI3
KDR
GNAS-AS1
ANGPTL6
C20orf96
NPHS2
GNG13
ZNF750
RPTN
C1orf194
HOXA6
IFNL2
KIAA1210
OR8G2
GLRA1
IPO11
ANKRD45
TMEM31
CES5A
AOC1
TRIML2
RNF5
OR6B1
RSPO4
TMEM88
ZNF792
PSENEN
POLE2
TGM3
CD1C
PLP2
C3orf67
GUCA2A
ST8SIA2
ZNF283
SPRR1B
SOX30
RXRG
CRYGA
EGFLAM
MYOZ1
SUGCT
RAB25
GPA33
FAM178B
TPX2
BMP4
DCPS
NRBP1
DUOXA2
FOXI1
FMO1
LOC284933
TP53I3
ZMYM1
PRICKLE3
SLC23A1
HOXC10
PLK1
BTN1A1
SKA3
VN1R2
ZNF300
GNMT
NANOS2
SLC16A2
ASB16
KRTAP1-5
CEACAM19
NUTM2A-AS1
TEX41
MAS1
SPATA12
PM20D1
TMEM95
NPB
KRTAP4-7
LOC100505478
SCIMP
CFHR4
SIT1
USH1G
CBR1
CRISP2
ZNF470
TAS2R4
NIPAL4
LIMD2
LMOD2
SHKBP1
PLEKHG6
CLCN1
SFTA2
MAGEA12
CRCT1
CIDEB
EXOC3L2
RAPSN
KRT3
RASSF10
ZBED8
HTR1B
SIRPB2
ZIC5
KRT75
MYBPC2
KCNA6
PROKR2
CFP
LMOD1
SVOPL
TMCO6
SPATA4
BTBD18
HOXC6
RWDD2B
HCK
OR1G1
RNF39
KRT82
FIBCD1
HAAO
ZNF620
ASZ1
ZNF613
EPHX3
WNT7A
SLCO1B1
HOXC9
LPCAT3
OR52D1
SPRR2G
GPR50
APOBEC3C
PSCA
DARS2
TRIML1
KRTAP5-9
SMR3A
NEUROG3
CCL26
KRT33B
MURC
RDH8
CCDC63
ZNF705G
UTS2R
HS3ST6
RTN4RL2
LRP2BP
SEMG1
CSF2RB
CNTD2
KRTAP8-1
UCN3
OR2F1
SPACA4
PPY
PLA2G4F
EDA2R
C7orf57
ILF3-AS1
PSORS1C1
CYP4Z2P
ZPBP2
CST7
ABCG5
OOSP2
KRT84
FGFBP3
PCDHB12
HNRNPA3P1
OR51M1
STX18-AS1
CD200
FGF23
KRTAP13-1
PTPRCAP
SLC27A6
TCF7L1
LINC01142
CELA3B
WFDC5
TAS2R16
FAM131C
CCL11
SLC25A3P1
PSG2
C3orf36
SMR3B
PANX3
C1orf111
WNT1
CCDC142
SP6
HOXA5
PMEL
NHLH1
BPIFA2
RELB
CDC42EP1
WFDC10A
EN1
FAM109B
CILP
CPN2
VWA7
LPA
HSD17B7P2
SOST
FOXM1
CLDN9
CCDC87
ZNF28
SLC25A47
CST9
ZNF804B
FAM110A
HOXB2
PHOSPHO1
IL27
CRYBA2
ACR
NEDD4
NPBWR2
ZNF256
ACPT
RBPJL
SIGLEC5
BST1
A1BG
POU5F2
HPDL
PRAMEF10
LOC101929261
LBX2-AS1
SPINK1
POMK
CLDN8
REG3G
FBXO16
FOXA3
LAMTOR5-AS1
ADRA2A
C6
C3orf35
DIRC1
PRAF2
COX8C
HCAR1
KLK1
CCDC105
P2RX1
CETP
FLVCR1-AS1
LINC00244
STARD6
CETN1
CCDC60
KIR2DL5A
SMTNL1
C2orf54
FLG
ACOT12
CD180
GPR20
TVP23C
TEX38
LOC100996671
PCOLCE2
CLRN1-AS1
C3orf56
SERPINF2
CXCL17
CTSV
DPPA2
SCNN1B
TSHB
BTLA
ELMOD3
C3orf79
PITX2
SPATA41
FAM19A4
DNM1P35
TSPAN11
AKAP4
EVA1A
TIE1
COX6B2
UGT2B4
PAQR5
OR51I1
KRT83
FRMPD3
C11orf42
DTHD1
C3orf22
LMNTD1
LRRC71
JARID2-AS1
LINC00574
ITGA7
EGF
NAA11
PRSS50
CNKSR1
TMEM52
VN1R5
SPAG11A
DAZL
LRRD1
OXT
PSG4
LCE1B
C2orf71
OR1F1
HSPG2
LELP1
OR10J1
IRGC
ADAM32
BDKRB1
C9orf163
KRT14
NTRK1
ASGR2
IDI2
KIR3DL1
FOXR2
C1QTNF9B-AS1
TMEM252
SULT2B1
KRT9
ERCC6L
SPRR2C
SGCZ
ADAM33
OPTC
SLC16A8
LINC01107
SPRY4
CCL21
TACR2
KDELC1
CHEK2
CD1A
SLC20A2
ZNF485
CSTA
DMRTB1
CD207
MAP3K14
MC3R
GABRA4
RGS6
CYP27B1
CDCA4
KCNN4
ACE2
FAM224A
SIGIRR
KRT2
LINC00841
KRT72
OR8D1
UGT1A1
PLA2G2A
KRT85
CSN1S2AP
IL36RN
CSN2
GCHFR
OR51B4
IL2RG
CHRNA2
ZNF185
LRRC55
MSI1
LCN1
LINC00896
TNFAIP8L2
C2orf70
CTF1
HYAL4
CLCF1
CEACAM4
SEC14L1P1
DEFB123
TAB1
RNASEH2A
MYEOV
DMRTA2
PRDM9
VPS9D1-AS1
TFAP2D
CYP4F2
NCF4
ROPN1B
KRTAP19-1
FKBP10
TAS2R1
PIK3R6
SYCE2
MAGEB1
ANKRD53
CD72
CKS1B
C16orf86
LRTM2
HAUS8
GALNT6
MUC7
MOCS3
GPBAR1
CTRB2
RMST
KRTAP4-11
ASCL2
OR10C1
PRB3
NPBWR1
NXPH4
TMEM217
C9orf84
GRK1
VNN1
ZNF155
FOXE3
MAPK15
FNDC8
THEG
LCA5L
FGF21
LALBA
NSUN7
CUZD1
LOC100996549
C15orf56
OR2F2
BDNF-AS
SUGT1P3
HTR1A
CYSLTR2
KIR3DS1
ZFP37
LTF
IL20RB
GLIS3-AS1
GOLGA6A
CTAGE1
CHRM2
CAPN11
ZSWIM4
LRRC37A4P
CCR10
FAM209B
D21S2090E
KRTAP7-1
LOC101929034
KRTAP9-3
TCEB3B
KRT77
CCR9
FOXB1
GALR1
RP1
TFF1
TMEM102
SPN
TMPRSS11D
PLD3
TEPP
CLEC10A
PLVAP
SERPINA12
LINC00028
KRTAP4-8
FN3K
TNFRSF10C
IFNA14
PRSS36
ADAMTSL5
MEIG1
KRT71
CHAT
TRIM68
HAND1
ZNF112
LRRC29
KRTAP4-12
SPAG1
DOC2B
TAS2R7
ANKZF1
CHRNE
PGLYRP2
HCRT
UFD1L
F5
SERPINB7
SPINK7
VWCE
GRM6
PGLYRP1
PRR16
C4BPA
KIRREL2
TRPM5
PLD2
FEV
EVPL
LRIT1
PAX7
SLC6A18
ALAS1
FSCB
SAMD9
MYL10
FAM155B
WNK4
CHIA
RGAG1
SLC5A2
LMX1B
GDF5
KLK14
CATSPERD
SAMD15
CRB3
GNGT2
GRB7
SPRED3
LEKR1
POM121L12
SALL4
CYP8B1
TNN
ACADS
ITK
