# Supplementary material for: Identification and Exploration of Immunity‐Related Genes and Natural Products for Alzheimer's Disease Based on Bioinformatics, Molecular Docking, and Molecular Dynamics
Source: Immun Inflamm Dis. 2025 Apr 7;13(4):e70166. doi: 10.1002/iid3.70166 (PMC11973734; doi:10.1002/iid3.70166)
Supplement: Supplementary file 1 — Supporting information. [file IID3-13-e70166-s001.zip › Supplementary materials/S2-WGCNA/module_red.txt]

UBE2M
NVL
DMAP1
TMEM191A
MYH3
WDR18
QTRT1
ZBTB48
ASCC2
MRPL37
NOMO3
ASPSCR1
PAFAH1B3
PSMC3
HCG4
PLEKHO1
SDSL
TSSC4
CDC20
BLVRB
COG7
LMNB2
AP4M1
CLPP
MAGEL2
ZNF571
STK11IP
SPNS1
MTFR1L
CEP131
PPP4C
ABHD8
DYX1C1
NAGK
ZNF566
ADCK5
CCDC94
GPS1
IGFBPL1
ZGPAT
TMEM115
MTG1
PSMC4
SEC61A1
DNAJC17
MFSD10
NAPRT
LEMD2
PPM1G
DUSP5
SAC3D1
ATOX1
EGLN2
ALG3
RBM10
CTDP1
ZNF526
PPM1M
THBS3
DBIL5P
BLMH
ATG101
PNKP
C14orf119
ZNF653
SIL1
TMEM141
ASB2
WDR83
ZKSCAN2
ALKBH4
AGAP4
ZNF251
TMEM120A
UCN
CBR3
ID2
PES1
MATK
ALKBH2
ZNF593
BCKDK
PGM5-AS1
POMT1
C1orf50
MTERF1
DGAT1
SPC24
SMARCAL1
WDR83OS
EIF3D
E2F6
ASL
TXLNA
CCS
NTHL1
ZSWIM7
