# Supplementary material for: Identification and Exploration of Immunity‐Related Genes and Natural Products for Alzheimer's Disease Based on Bioinformatics, Molecular Docking, and Molecular Dynamics
Source: Immun Inflamm Dis. 2025 Apr 7;13(4):e70166. doi: 10.1002/iid3.70166 (PMC11973734; doi:10.1002/iid3.70166)
Supplement: Supplementary file 1 — Supporting information. [file IID3-13-e70166-s001.zip › Supplementary materials/S2-WGCNA/module_turquoise.txt]

XIST
RPS4Y1
SERPINA3
SST
RGS1
CHGB
USP9Y
APLNR
TGFBI
PCSK1
FOS
C1QTNF4
SPHKAP
TGFB1I1
NELL2
ENC1
CHST6
CDH13
RGS4
DDX3Y
MAL2
TAC1
GFAP
SOSTDC1
RSPO2
BCAS1
NEFM
KIT
S100A8
GRP
SLC30A3
GABRA1
SLC17A6
DHRS7B
FOXD1
COL5A2
SERPINI1
BST2
CCL2
NECAB1
FOXC1
IFITM3
ANO3
SNX31
NELL1
ADIRF
EIF1AY
ERICH3
HSPB3
PLA1A
GALNTL5
ZMAT4
SLC16A9
TRIM56
TYRP1
GOT1
CALY
SLC39A10
STMN2
CTGF
CCK
SDF2L1
RNASE6
STAT4
RSPO3
PDYN
NLGN4Y
IL13RA2
SNCB
UCHL1
SYT1
CDK7
NEFH
TMEM17
FAM150B
ACTA2
PPEF1
ZNF165
SMPX
RASL12
IL4R
GABRA3
INA
ADCYAP1
FREM3
LRRC32
DYNC1I1
TTR
COL24A1
VSNL1
MSH2
WDR46
LAMP5
PNMAL2
TBC1D19
TCIRG1
HPRT1
HSPB1
LYPD1
ESAM
TIMP1
SUSD1
CALM1
TIMP4
PIRT
SCN3B
SYNPR
RARRES2
THEMIS
GIMAP7
CD14
SYP
KIFAP3
BHLHE22
PRMT7
CBLN4
NPTX2
ACTL6B
CASQ2
MUM1L1
LY96
UBE2T
AGO2
CAP2
FAM71E1
AEBP1
CABP7
TSPAN13
TMEM200A
BTBD10
HTR2C
PLK2
S100A9
GABRG2
SLC7A2
SCN2B
MVB12A
SEMA3G
IFITM2
KANK3
ZNF488
LYL1
CDH12
GNG2
FCRLB
OR2L13
FOSB
NPY
DACH2
EPHX4
PCDH8
DIRAS2
GSTT1
SLC25A18
NEUROD6
SLC6A12
CHRM1
TXNIP
SNAP91
CTXN3
FAM107B
CD163
RAPGEFL1
TMEM117
C1QC
RAPGEF3
CLDN5
OLFM4
C17orf96
TRHDE
GOLT1A
PSMB8
KCNA5
DDIT4
TPBG
EPHX2
C10orf107
GLRB
RTN4IP1
CD24
HES4
S100A4
DDIT4L
PLN
ADAMTS1
TEX29
EMC9
PDCD4
VCAM1
TNNT1
CFD
PRR3
TRPM4
C15orf52
GPR83
SCG2
PTH2R
CLVS1
PYGM
CEP72
THEM6
IFI44L
NKX6-2
METTL7B
AQP11
AMPH
MYH11
RASSF1
DOCK3
ELOVL4
RBP4
CTHRC1
RORB
EYA2
CDH5
HPCA
GBP3
FSIP1
CXCL10
CHI3L2
PTPRT
SYT4
MAFF
TNFAIP8L3
PACSIN3
HPR
SLC24A3
IMPA2
RGS7
SERPINH1
ZFP36
NAP1L3
JAZF1-AS1
HK2
OR7A5
SH3GL2
SERTM1
SV2B
RAB3GAP2
ST6GALNAC5
SERPINF1
IL18
SLC10A4
CPLX1
HES6
SOX18
AOC3
EGR2
PRAM1
SEMA5B
FGR
GIMAP4
ERMAP
NKX2-2
RELN
UBL7
SCG5
HYAL1
SPATC1L
CACNA2D3
MTTP
PYCRL
CTXN1
PAQR6
NWD2
PPBP
CDK5
MT1M
SATB2
NRGN
LINC00323
FSTL5
UHRF1
LXN
RAB6A
OLFM3
PDGFRL
EPB41L3
UBAC1
SIPA1
ID1
ENDOG
C1orf106
PLXNB1
LPCAT1
MT1F
S100A11
GUSBP2
INHBB
SEMA3E
ACSF2
DAW1
AIM1
ITFG2
SLC14A1
PWAR5
PRKCDBP
OLFML2A
TARBP1
ASB5
ZCCHC24
KIAA0408
GLRX
CAMK1G
KISS1R
HCP5
ERC2
VIP
ACACB
SLC12A5
GLRA2
CREG2
ZIC3
MAEL
ADM
DSP
FAM196A
RDH5
PLAC8
FCGBP
LOC100128239
ICAM3
CXCL1
SLC17A8
STK32B
SMIM24
PTGR2
TMEM155
OLIG1
PNMAL1
ITPKB
RPRML
NPAS4
C11orf96
NUDT11
GSDMD
PNOC
FES
FZD9
FAM163A
CCDC110
GRAMD2
MOBP
MT1X
CLRN3
PROK2
TNS3
TST
ZFP36L1
PNMA2
ABHD15
TMEM119
CMTM8
NCF2
MT2A
MT1H
TUBB2A
FNDC1
LCP1
TRIM51
TSPO
LPAR4
GABBR2
MSRB1
FAM19A2
NAPB
CHST7
MT1G
GPR17
FOXJ1
CAPNS1
ZCCHC12
NDRG2
IFI27
PCP4
BEX5
PRC1
TLR5
NAP1L2
LOR
NOSTRIN
ECHDC3
LOC101928433
DGCR6L
TRIM47
NMU
SGCG
MTPN
PAPLN
EDEM2
SOX2-OT
CA5A
UFSP1
TMEM158
MYT1L
CPNE4
PPARG
PLEKHB1
VSIG10L
DSC1
LDB2
CDR1
BEST4
SLC10A3
EZR
SYN3
EXOSC5
CYB5R2
SYN2
TCHH
C2orf15
MATR3
FXYD6
DUSP5P1
ZNF876P
FAM69C
YWHAG
EPHA2
C17orf75
TBR1
NECAP1
DAAM2
FAM65C
PRMT6
CCDC160
FNDC9
PRKCD
RAB13
CYP20A1
ASGR1
YJEFN3
OCA2
AKR1C4
CNTN3
KCNH1
HBD
NUDT1
CDH20
GJA4
GPIHBP1
GPR137C
C1QA
GPR88
ATP6V1B2
SLC26A4-AS1
OGN
ZDHHC8P1
NAP1L5
AMIGO2
LIN28B
RFWD3
PARM1
RMI2
BMPER
LOC101928370
TNFRSF1A
HAMP
C10orf10
TSIX
ACRC
SLC16A4
C14orf79
C16orf89
CAPG
SIAH3
KCNQ5
TYROBP
PLBD1
ASNA1
PAK1
S100A3
CRB2
SHD
CARD6
DUSP1
MS4A14
TPM2
SERPINI2
IFIT1
SYT13
RAI14
PPP1R14C
VAMP5
CBLN1
EIF3C
CHI3L1
SYTL4
SLC15A3
KIAA1024
MECR
MAP2K1
TREM2
TAF13
TNFRSF1B
NRG4
TMEM169
EPCAM
NUPR1
ADCY4
ZNF782
MRGPRF
BHMT
KIF11
LOC101927066
TRIM17
CKS2
ZFPM2
OPLAH
ADM5
GPER1
ZBTB20
CBLN2
MYH6
UMODL1
CAGE1
KIF17
DLX5
FZD7
PPP1R14B
TLCD1
DRAM1
GDF10
SLC22A9
CDCA5
MAMDC2
PF4V1
FCGRT
ZNF480
PLEKHA7
MYH7
PDP1
CNOT10
PMP2
AKR1C3
MAGEE2
MRPL17
RSPH4A
ATP6V1G2
RHCG
RIPPLY2
ADH1A
C4orf45
FAM47E
PLAT
RGS18
LYPD6B
FHOD3
DHDH
DPYS
DHCR24
SLITRK2
VAV1
DAB2
IL18R1
CSPG4
ZNF417
HYAL3
PRKX
NCAPD2
WTIP
RCAN2
C2orf80
FCGR1A
MYOT
FAM107A
PINLYP
MSLN
RNF215
ZC2HC1C
CHCHD6
PYCARD
C11orf87
PTTG3P
SQRDL
SLCO4A1
HLA-DMA
NUDT9P1
PKN3
MTHFD1L
TSPAN8
GSTM5
ICAM2
LHFPL5
EPHA4
SCN1A
SHISA6
RGS7BP
ETNK2
TCTEX1D1
GSPT2
EIF4A2
ALOX12B
SLC38A3
LRRC75A
PON3
RAMP3
LOC100288893
S100A12
RPA4
PHYHD1
COPG2IT1
SRRM2
MEF2C
FZD10
HAS1
MEPE
SLITRK3
TEAD3
PABPC4L
GABRA5
ZNF702P
TDRD9
XAF1
PPARGC1A
FGFR3
CHGA
CST4
SMYD3
RBM20
CYP26B1
UTS2B
UCA1
ZBED9
KNTC1
QPRT
FAM110D
GDA
ZBBX
CECR6
RGS22
LINC00839
TPTE2P6
FNDC3B
VGF
MLIP
PALD1
ZNRF2P1
RCSD1
DCXR
RPE65
SNX10
KLRF1
MGARP
GMFG
MFSD3
CYP4F3
TMED1
TUBAL3
KCNJ10
ADRA1B
WDR92
CRHBP
CTSG
MTX2
ASIC2
ANG
PDE6H
NDUFA7
RTBDN
SLC7A14
TMEM176A
USP39
KHDC1
ERV3-1
NINJ1
NLRC3
PLEKHO2
P2RY1
HMP19
CYP4F11
ARF5
NHLH2
ATP1A1
RHPN2
LAIR2
TWIST1
LOC101928278
CLEC5A
PDPK1
KCNA4
CXCL9
PHOSPHO2
RIT2
RENBP
DLX6-AS1
HVCN1
CECR1
MAP3K7CL
ARMC12
C3AR1
ACTRT3
USF1
APPL2
CLGN
PTPRO
FLJ41455
RDH12
IFITM1
ZFP2
CPNE6
OTOS
PRSS16
CNTFR
TSPYL1
NPTXR
TUBB3
AIF1L
HMCN1
PRPH2
MALRD1
MYRFL
TMEM178A
ACTG2
HIST1H3F
HSPB2
CD247
CLEC14A
FHL3
SLC4A2
NOTCH2NL
CALB1
INMT
LAG3
GRB14
KLK11
ARHGEF3
DAPL1
IFNA21
C11orf97
TP53I13
SATB2-AS1
TMEM154
CDC42EP5
FOXQ1
S100P
TLX3
HS3ST2
CHODL
BUB1B
HDAC1
FERMT3
CDK5R1
RNF128
IRF7
PTRH2
NOV
ATP1B1
SLPI
NFYC-AS1
NCALD
NPY5R
CABP1
ZNF674-AS1
GBP2
ROBO3
STX1A
CRIP1
RPL23AP53
IL6
FAM124B
FAM81B
FGFBP2
SPR
KIAA0087
CUX2
HEXA-AS1
IL12RB2
RAB3C
LRRC4
CNN3
LHPP
SCGB1D2
GPR22
M6PR
CACNG3
RPS8
TUBA4A
HTN3
HSP90B1
KLF2
ZNF140
NPFFR2
MKNK2
LEAP2
LPAR1
LOC730101
TEX14
PCK1
ABCA6
ITIH2
LHCGR
EVI2B
PROCR
LRRTM1
FFAR4
GPI
PACRG-AS1
SELL
SMAD5-AS1
POLD1
CCT6B
ATP6V1E1
CSF1R
TMEM238
NPTX1
BOK
PDLIM1
P2RY8
CCDC185
FREM2
ARMC3
NR1H3
LOC286437
RALYL
ARF1
KLRB1
TMEM130
ZNF484
BEX1
FCN1
SNAP25
STARD3
FAM129A
ARHGEF16
TDRD10
PSTPIP1
RIC3
NAPSB
TAGLN3
MYOM1
ZNF549
NME7
HEY2
GALNT12
SLC38A11
SFMBT2
ZNF184
C1orf87
C10orf54
OXGR1
RADIL
TRMT10C
MNAT1
PRG4
CLUL1
GPC2
CIDEA
LOC646626
BAIAP3
NAGS
LRMP
GPR65
DDX53
LOC285147
ZNF80
CLEC4G
SHISA3
KCNJ16
RHOG
TBX15
TPSB2
COL9A1
C9
HSD17B8
CLDN20
AKNA
METTL21C
TIGD6
PYDC1
ELANE
OCIAD2
TOX2
RAD51AP1
PAMR1
VEGFB
NECAB2
KRTAP3-2
KHDC1L
LFNG
COLEC11
CASC1
LATS2
DACT1
FAM46B
BAAT
CHRM5
CYP1A1
LYPD5
EHHADH
HERC5
TECRL
CARTPT
RFXANK
OLFML1
FCGR3B
STAT5A
SLC6A9
LDHAL6B
PREPL
FOXF1
ANXA2P1
DOC2A
HYALP1
AAED1
STARD8
ZFY
SHCBP1
PLGLB2
LONRF3
RTKN
SEMA3B
GRIA1
SERAC1
ATL1
TRIP6
KLRC3
SLC3A2
LGALS9
MIR34A
HTR3B
CSRP1
CCL16
VASN
FAM63A
MIF
C17orf78
LRRC69
CUBN
MFGE8
C1QTNF2
SLC13A5
OR7A10
MND1
LYVE1
CCDC144CP
ACMSD
VSIG4
C19orf73
INPPL1
TFAP2C
MS4A8
WAS
PCDHGA10
TPH2
GLS
FSIP2
ZNF132
VSTM2A
CCDC81
PKD1P1
HEATR4
GAD1
C19orf33
PCLO
SCGB2A2
IFNA1
NTS
HCRTR2
TMPRSS5
KRT5
TTK
PTN
PGF
MEX3B
PTH
LOC728613
RXFP1
OTOGL
LMX1A
OR51E1
MCEMP1
NFIC
TRIP13
C5orf64
MAP10
DNAJC5G
DMBX1
HIST1H1A
CD1D
GCSAML
NEUROG2
LINC00339
PCDHGA8
KIF1C
FCN3
ITPA
KCNV1
DDX43
TP53INP2
HYDIN
CSRNP1
SVOP
BCL2L12
CCDC96
ZNF597
ZNF366
ENHO
LCN2
DMXL2
GNL3
AOAH
BCDIN3D
QPCT
SYTL1
SERPINB4
GPRASP1
SPAG17
ARMC2
NMUR2
FAM46D
RPP40
CREB3L3
KCTD11
DRD1
SIX4
CENPE
HIST1H3I
GLI1
ZNF70
RASAL3
BSN
GLYATL1
DNAJB7
SCN4B
CYP26A1
MRAP2
CCDC102A
C10orf82
REM2
TBC1D10C
ELMO1
BGN
CCDC184
CT55
DTNA
CHST8
KIAA1522
ZNF581
LAMB3
DEPDC1B
SOX8
CA10
MBP
HGC6.3
LRRC25
KCTD4
ASIP
SUSD2
MRPS34
KLK7
CHN1
VSTM1
CCDC26
SLC18B1
GBP1P1
TLR2
GAL3ST4
NRXN3
HSD3B7
ID4
TMEM98
GSC2
HACL1
ITGB1BP2
STOML2
HLA-DPB2
TUBA3FP
DUSP2
LRRC3
PPP3R1
GALNT14
PTTG2
SLC26A8
NLRC5
TRAF2
TBC1D9
STARD5
CASP5
LINC01300
GCSAM
KCNJ13
LRRC18
PCDHAC2
LYG2
STX19
LOC389332
EXD1
CCNJL
LINC01102
SNCA
RBBP5
PLA2G7
PEG10
RHBDF2
DIRAS3
CYP27A1
HLA-E
C18orf12
SYNC
GRTP1
MCF2L2
C3orf62
TCL1B
ZFP69B
SNORD114-3
LOC101926975
KIF18A
SLC35D3
TRAIP
CDH3
ST7-OT4
BTK
MOAP1
ENDOU
C1orf64
NCEH1
ARL9
PIFO
GHR
HOXB6
KERA
DUSP23
LOC338620
TEX26
TGFB3
LRRC38
COLQ
ARSF
DOCK2
SLCO1B3
TRAT1
HIST1H3A
LINC00632
EPN3
KRTAP4-4
OR7E24
DEFB1
CLIC3
ZNF543
TTLL1
SYTL5
GYPC
S1PR4
BAK1
KLF15
VGLL3
CDK2AP2
ZBTB42
BLID
CABP2
DCLK1
C8orf34
HBM
ARSE
ITPKA
GADD45G
HSP90AB1
PRADC1
BCL7C
PIR
CLIC1
TMEM72-AS1
DAGLA
MAP4K2
MICU3
ITGA5
RHBDF1
ZDHHC15
TCAM1P
LSR
MIR17HG
FTHL17
PLIN1
CCDC178
FEZF2
GPR4
ISL1
APOL3
CEBPD
LOC100131496
DKK1
GAD2
RFPL3S
ABRACL
KDM1A
SAMD11
KIF24
CAPN14
ITIH3
GZMA
ACVRL1
XK
RAB40A
TH
ALDH1A2
KRT31
INSC
MSC
ABCC6P1
C1orf162
SMO
ACOT9
PLCD1
TFDP3
PLEKHH3
NUF2
TRIM40
RIMBP2
PBXIP1
AGAP9
EFNB1
LECT2
RASGRP3
CDRT15L2
ERICH5
ACTA1
IL18RAP
TREM1
GDPD3
GALNTL6
INCENP
RABGEF1
CYTIP
TMEM71
ITPR1
HP
ASB17
MEG9
LDHC
SFN
TPO
SAPCD2
ADCY8
VASP
EXOSC9
CHMP4C
VAV3
ZNF596
SYBU
UNC45B
P2RX4
ABCC12
LOC286068
SLC25A21
PTTG1
TPTE
ALYREF
DPEP1
DAP
ACOT6
SCARA5
CAMK1
COPG1
VTCN1
PLIN3
LCAT
LOC81691
CBLN3
SWI5
MCHR2
HOXD11
SEMA3F
HSPB9
MYH1
CRYAB
RGS9
ALX3
GRIN3B
TMOD1
GPR63
ENG
MAGEB6
OPN3
HBBP1
LY6H
MIA
HIPK2
SHPK
GBGT1
ZNF572
PRDM13
ZNF658
FAM189A2
AZGP1
STEAP2
DDI1
F10
PSME1
DEFB129
CD8A
LY6G5C
RAB43
LURAP1L
RNF175
MAD2L2
FOXO4
FANCE
TCP11
TAGLN
NACC2
ATXN3L
LRFN2
ZNF215
CENPW
FRRS1
CHL1
UCN2
NEUROG1
ANGPTL4
PMFBP1
TOMM20
RARS
RASGRF2
CXCL6
AHNAK
SOWAHA
APLN
MAB21L3
IL3RA
VSIG10
UBE2S
RARRES3
IP6K3
MTHFD2
CD74
MLKL
MAST3
IMP4
SPIC
AMPD1
PURB
CITED1
CABS1
DLEU2L
LRRN4CL
SLITRK5
IL21
HEPH
LDOC1
PTPN3
INSM2
ALDH16A1
S100A2
NFIA
HSF2BP
IL9
GOLIM4
LINC00238
ZFAT
RAC2
DUSP4
C4orf36
PLAC9
ADIPOR2
LAMA5
MFAP2
RSPH9
KCNE4
OPN1SW
GLTSCR2
SPSB2
LSM7
KIAA1804
NFKBIA
ANP32B
LINC00167
ACSBG1
ANKRD34A
NPM3
MMACHC
LOC153684
CXCL3
LY6G6E
PLCZ1
IQCD
DNAJB1
IL12B
PI16
XKR4
GLCE
TMEM220
TMPRSS11B
PPFIBP2
BTF3P11
RFX6
MYPN
HS6ST2
ADAMTS19
PSMA8
PLCXD3
CRLF1
EFCAB7
EMILIN3
RNF43
IL1RL1
MYO10
GYS2
FAM102B
LY75
ASNS
ENPP7
PLCXD2
DLGAP2
COL4A1
C8orf31
PCDHB2
ELOVL3
MID1IP1
AFMID
DPY19L2P4
ISLR2
PARP3
SLITRK4
OTX1
STAR
RTN3
GABRQ
MYO1F
MORN3
GRIA4
CD19
HSPB6
PCOLCE
SCGB1A1
EIF2B3
SLC17A7
WDR7
TMEM132D
CDKN1A
TULP2
GPAT2
PDGFRB
POU4F2
COMP
LINC01197
RBM11
DNASE1L2
SLC1A5
MAP2K4
SORCS1
PSORS1C3
FAM169B
LEPR
SLC27A2
APOBEC3B
COPS3
IFI16
PDCD4-AS1
GRIN3A
PKDREJ
TMEM140
LY86
HMOX1
CDH7
NOS3
TLR9
JAZF1
WBSCR27
ZNF625
NME1
LINC00560
NLRP6
EBI3
LINC00112
DNM1
PTX3
RAB27B
CD38
SFTPD
TUBB4B
TAP1
MET
TNS1
VIPR1
ZNF208
ANKRD34C
G0S2
C15orf48
ANXA2P2
PTH1R
NPTN
GGH
TAAR2
HOXD4
ABCA11P
BATF3
PVRIG
STXBP1
TXK
SIGLECL1
TBC1D21
KCNA1
RAG2
SAG
CCRL2
DCLK3
RLN2
GPX3
NETO2
STEAP1
SYNGR3
HCLS1
GPR87
MASTL
FLNC
MAGEB18
PAIP2B
GPR18
PRPS2
CRH
C16orf78
TMEM38A
GABARAPL1
TINAGL1
SPOCK1
DRC1
LOC613266
IFI35
JUP
TMEM2
DDB2
GPR158
ATRNL1
GK2
MYBPC1
ISG20
MCM5
PXDNL
WNT2
CD226
BFSP1
CLEC1A
CEBPB
ZNF787
AADACP1
FLJ26850
SYNGR4
LINC00052
ZNF675
ATP6V0D1
SLC6A3
CD34
FMR1NB
ICAM5
OXR1
TNMD
TMEM173
LGSN
SLC25A21-AS1
ALDH1L1
BCL6
CXCL13
TLL2
DGKK
P2RY6
TMC1
ZNF280A
ELMO3
IL34
SMAD6
C6orf201
ASCL1
LINC00284
FOXS1
SERPINB2
ACSBG2
SLC8B1
RIPK3
PTGS2
STK40
MOGAT3
RAB40AL
CEP55
ZP2
LCN6
CNPY1
BEX4
TENM1
ODC1
SLC17A2
CXCL16
TG
PRAME
KCNS1
EHD2
ALDOA
GTF2H4
TREML2
MYL9
KMT2E-AS1
TBL1Y
LRP11
CYP7A1
SKIDA1
MYBPH
DPEP3
WASF1
TSKU
LRRC73
TEX101
LOC93622
SFTA1P
POPDC3
LINC00901
C6orf99
MAGT1
ACTL9
IRF2BPL
ZNF429
CYP4X1
C2CD4A
PRSS58
CD3E
GPRC5D
IGLL1
PMAIP1
CCL24
FBLN2
NPNT
MYH13
MDGA2
TRIM6
NTN4
PTGES2
TXLNB
RYR3
CSNK1A1P1
TBX21
LRRC7
IFNA16
IFNA5
BDNF
HSPA6
ALKBH3
IRF9
CNTN6
OAF
AFM
NMI
OSGEP
METTL21B
CALCB
ENTPD2
FRS3
SRL
CD160
OR5P3
RNF113A
SMAGP
USP26
FGF16
EGFL6
LOC100128922
LOC340357
NTNG1
FKBPL
ORMDL3
HMHB1
DIRC3
PRR18
RND1
LRFN5
TSSC1
POU1F1
HTN1
AFP
HIST1H4L
NPVF
S100A14
FBP1
GRID1-AS1
AIFM3
ZNF517
TPPP3
FAM3B
SLC22A18
KRT13
DHX38
RPS3
SWSAP1
PIN1
DIO3OS
DDAH2
PC
PSG11
HMGN2P46
SULT1B1
LOC100130992
USP11
NCKAP5
CITED2
BYSL
KCTD16
ATP5J2
KCNJ8
CCL27
CADPS2
NGFR
AQP10
TMED6
TANGO6
TTC36
NRBF2
AASDHPPT
DANCR
RTN1
RARRES1
SLC39A1
PLA2G1B
FAM188A
PSKH2
SERTAD3
H3F3A
ZNF708
ZNF691
SMIM10
DLX1
HIST1H2BM
EMILIN1
ITGB7
GUCA2B
CD93
LPAR5
HCG27
PRCC
CD5L
CARD18
IFI27L2
ENO2
RDM1
ANO8
FAM90A1
TBL1X
FAM198A
FAM24B
CXCL11
ZNF813
SGPP2
CCR5
NLRP10
LINC00612
WDR64
SSUH2
FRMD7
TSPAN7
REEP1
TCN1
HLX
SLC27A1
SDC3
CRYM
SEMG2
PNLIPRP3
JADE3
TPRG1
C8G
CDH9
TFF3
STAMBPL1
LINC01096
AXIN1
TRAPPC12
IL10RA
TTLL2
KIAA1755
NPPC
SH2D1B
GDPD2
CD2
MS4A6E
HAPLN3
LINC00961
ERICH6
ATOH7
CHRNB1
SPP2
PRKAG3
SERTAD1
BCAR4
FGF12
NCF1
SPSB4
TBC1D7
C8orf46
TMSB15B
EID2
MTFMT
CAPSL
PKIB
TAC3
C2orf50
LRRC36
MIOX
CMBL
SRD5A1
GNAI1
ROR2
ITGA10
FHL2
GABRR3
IL2
PSD2
NASP
DNM1P46
LOC100507670
WNT10B
NR4A3
LOC101929622
EFEMP2
NEK7
EIF4EBP1
PCYOX1L
VAT1L
SCGB2B2
KCNU1
SPC25
SERPINA5
GPR174
RPGRIP1
CCDC54
RPUSD2
ZNF319
NKAIN4
OR8D2
MBL2
TEX37
CTSH
FRAT2
UBQLNL
SCGB1D1
FAM167B
CMA1
FAM222A
DLL4
EDN1
WFDC13
TOB1
PP2D1
FRMPD4
SLC22A2
TRPC6
IGSF22
PROM1
VWC2
RBP2
IL17B
C5
CFI
AK5
GAS2L2
DEPDC5
IMPG1
LAMB1
EID3
LRRC8B
BCAS3
N4BP3
SV2C
FOXC2
CKAP2L
MSN
REC114
FAM47B
NLRP13
SPI1
APOC1
NFE2
LOC101928614
SIX5
MLNR
HOXA2
KDF1
ITLN1
TAS2R40
MLC1
MAL
PAPSS1
ACTN4
C6orf10
TCF15
NIF3L1
PKHD1L1
NUP62CL
NEGR1
GAS2
LGALS4
MYL3
SIGLEC11
NDRG1
PUSL1
CLEC2B
ANP32D
SLC26A4
MYH9
CXCL8
IQUB
C3
TNC
C16orf71
KLK5
IL1RAPL2
ALOX12P2
CYP24A1
BEX2
SEC1P
SEH1L
SLC4A11
S100A10
SACS
INPP5J
TMEM254-AS1
TRANK1
FAM162B
STK31
MAGEA6
FAM221B
IFNG
LURAP1
TMEM25
C6orf25
GAS1
BPIFB4
RYR2
TRIL
MKRN3
GMPR
PPP3CB
PCDH15
MPST
ZNF425
FAM71D
CCDC58
SLC7A3
MFSD6
GCK
BBS5
OR1E1
KIF2B
KIAA1211L
LOXL1
ADA
UBTD1
ZNF416
EBLN2
MIP
FGF13
CYP2S1
C17orf99
PCDH12
HOTAIR
FAM109A
VPREB3
MICALCL
CLTCL1
DHRS11
FAM170B
CTDSP1
RAB33A
GSX2
PTER
ROM1
FAR2
ABCA1
DPP10
TMEM105
OR5I1
MAGEE1
HIST1H2BK
ISM1
PDE1A
MRVI1-AS1
SERPINB12
NIT2
C7orf69
PIP5KL1
FLG2
CUX1
EFNA1
NOX3
C1orf226
PHGDH
SLC38A2
HES5
GRIN2A
SLA
SIK1
NR4A2
ANXA2R
PTMA
LYZL1
MEGF6
ULK1
DUSP21
KRT18
TBC1D2
ABCB7
ANXA6
CPT2
ZNF23
SLC18A1
ZNF831
GPT
ATP8B5P
AGR3
DMRTC2
SH2D4A
DDX19B
A2M
KCND2
CHRNA9
MYH4
IL10RB
MC4R
ACADVL
PNP
ZNF530
SIGLEC16
HORMAD1
TGIF2LY
EML3
NOS2
HSPH1
TNP1
F9
HIST1H3B
LRRC31
TRIP10
UTP3
RIMS3
FAM64A
TERF2IP
ANKRD30BP2
OGDHL
COMMD9
DGCR9
CP
TBRG4
LLGL1
CDR2L
NPPB
PRAMEF12
F12
IQCF5
FAM216B
IL23A
ZPBP
IRF8
LHX3
TM2D2
MAP1B
PYGL
GC
SLC52A1
AFF2
HEATR9
MORC2-AS1
C22orf31
FHIT
KCNE2
SERPINA7
NRN1
EGR1
NTF3
FGF11
BPY2
TPST2
C3orf33
SLC25A12
ASIC5
VNN2
NGF
NES
TRIM36
CCDC92
MAGEC3
RXFP2
PDILT
ENO1-AS1
PRDM12
FAM179B
CASQ1
GIMAP8
LOC100129034
GALNT8
DGCR14
UMOD
NINL
ZNF385B
SGTA
PGRMC1
RGPD4-AS1
MELK
RHOU
NRM
OTUD3
TBC1D29
APOA4
LPO
CCSER1
CDKN3
GUCY2C
ECH1
TMEM99
NAALADL2
SPA17
LRP5
MRVI1
MPP4
PRSS37
DPY19L3
ILK
C1D
DYRK4
MT1E
THAP10
PLS1
CPA4
PTRF
FMO9P
GALR2
CALML5
KCNG3
NME4
TMPRSS11E
LINC00382
GPRC5B
JAG1
FUOM
KIF12
NME8
ALDH4A1
YWHAH
PSMB9
POLD4
WDR70
TUSC5
TRIM54
CCDC68
CCDC170
RFX4
ZNF766
ENPP5
SYPL2
OPRK1
SPATA45
CCDC88B
PUS1
MIRLET7D
TEX12
KRT24
GRID2
CCDC70
SNHG4
C5AR2
CLEC4F
ARL14
SCP2D1
GPR26
SORCS3
ALS2CR12
DRD5
TTTY10
VLDLR
SNRPN
ADARB2
ATP6V0A4
NUAK1
SYN1
HOXC12
PAGE1
NKIRAS1
ELAVL4
CENPA
COL5A3
CA7
AXL
CD151
TMPO-AS1
TAS2R13
PHLDB1
KANK2
MMD
NFKB1
TNF
MAN1A1
PRPS1L1
MEP1B
MBOAT1
PPP2R1A
BPIFA1
SLC3A1
SPRR2B
TOX
PEX6
HPS5
GPR150
PPL
TARP
CIART
STYK1
C9orf135
KCNJ2
ZW10
CACNB4
KIF5B
IFNA10
DSN1
CPO
C7orf31
TCF19
SCN1B
NSF
DSG2
NCOA7
CCR4
KIAA0753
PDIK1L
VENTX
PRKCB
HLA-DRB6
CMTM1
DDX55
NKD2
MYLPF
ACBD6
RIBC2
PDZD9
TSGA13
ITGB2
PROK1
BFSP2
LCNL1
SNORA65
ZNF30
TBX19
NKAIN2
OR1F2P
SIX6
CA3
ZNHIT3
TCEAL8
STXBP6
NQO1
PHF5A
TAF7L
MYB
PIK3C2B
VPS13A-AS1
FBXO39
TAGLN2
DHPS
TEX35
C20orf173
LOC101928326
C8A
GUCD1
ADH1C
RNF135
NRTN
LOC100133920
DFNA5
SNAI3
PPCDC
PI4KA
KCNJ4
SLC22A3
DPPA5
DNASE2B
BPIFA4P
NEK2
GAS5
TNFRSF12A
AADAC
SERPING1
GAB3
PAQR8
MIDN
ATP2B1
TRPT1
FBXO40
STIP1
ROBO2
COX7B2
HSPA12B
IGFBP3
LOC100288798
PEBP4
TRHR
EGR4
YIF1A
TRIM21
SUN2
GABRR2
SCARNA17
RGS17
ZDHHC23
GLP2R
MCM3
FIG4
NOB1
P2RY2
STAM
ACSM2B
ZNF428
HLF
ZNF233
SNTN
PRMT9
PF4
VRTN
ACP5
SLIT1
PRSS22
ANKRD16
FYCO1
LANCL3
DISP1
PZP
BMX
C1orf168
SLC51A
OCM2
TCP10
WNT8B
ABCG8
ANKRD31
KCNK1
ZNF282
FCAMR
BTNL9
HES7
ZP1
CTD-2297D10.2
FBXO34
EDNRA
C10orf25
UBXN11
ITPRIP
C1orf94
ONECUT1
F2RL3
LOC100133985
FIBP
NLRP4
IFNB1
GBP5
TIMD4
C10orf35
ESYT1
AQP8
PPM1H
LILRB5
WNT7B
OR4D2
ANKRD46
PRR11
CENPB
SH2B2
SHE
DDX41
STC1
VSIG2
CD248
DDX25
FAM45A
S100A16
ARSI
DLGAP5
MRTO4
MAPK6
LYPD8
PSPN
GLS2
CRISPLD2
FBXL2
BEND6
CNN2
GADD45B
IFNE
NLRP3
MECOM
OR7D2
MXRA5
SH2D2A
CCND1
SLC51B
MYH16
NLRP2
LGALS13
HCST
FSCN3
ELAVL2
ASS1
TMEM196
OXSM
ALOX15
ERCC3
RASGRP1
TOP3B
WNT9B
VGLL2
FAM167A
MMP13
PLEKHA5
SERPINB6
GALNT15
MYO18B
GOT2
THY1
PODN
SLAMF8
KRT12
IGLON5
CDKL1
CELA1
MAPKAPK3
FGF6
SCRN1
CXorf65
ARR3
TRMT61B
SLC5A3
PCDHB16
GPT2
HAPLN4
ZNF418
ANKRD55
KRTAP19-3
CADPS
PDCD2L
SLC9A6
ABCA12
MAGEA8
LOC101927362
PIK3AP1
ASAP3
AUNIP
SCART1
SSTR1
HAVCR1P1
LCT
CCDC85A
FGL1
OXNAD1
TMA16
LINC00557
DNM3
KCNK2
C7orf43
TNFRSF13C
C2orf83
RPL37
KIF7
COQ6
MORF4L2
AVEN
OR1D5
C1orf54
RTKN2
NFKBIZ
PITHD1
CCKBR
NKX3-2
TUSC3
GALR3
FHOD1
ADRB2
NNMT
MCAT
BTBD3
ARL5C
SELENBP1
VN1R1
IL17RD
ERP27
CSRP2
FUT5
ETS1
GGT6
SLC5A4
FAM46A
SLC19A3
RASL11B
SPNS3
MED22
CASD1
PART1
NCAN
PCDH11X
TSACC
PRDM8
CXCL2
IL1RL2
LOC100505920
ATP6V1H
HRC
FXYD5
LEFTY1
GPR37L1
PRSS12
RPL3
STC2
ANGPTL7
ESRRG
CORT
PRG2
TDRD5
C8orf44
SCRIB
PPP1R16A
ZFAND1
GPR21
SRY
HLA-DMB
BTG2
FBXL8
NEUROD1
KCNK9
LOC285422
LGI2
GAB4
HIST1H2AB
