# Supplementary material for: Identification and Exploration of Immunity‐Related Genes and Natural Products for Alzheimer's Disease Based on Bioinformatics, Molecular Docking, and Molecular Dynamics
Source: Immun Inflamm Dis. 2025 Apr 7;13(4):e70166. doi: 10.1002/iid3.70166 (PMC11973734; doi:10.1002/iid3.70166)
Supplement: Supplementary file 1 — Supporting information. [file IID3-13-e70166-s001.zip › Supplementary materials/S2-WGCNA/module_yellow.txt]

CORO1A
TUBB4A
APOD
EPHX1
POR
LY6E
CRIP2
ARC
TRAPPC1
VILL
G6PD
MAST1
PCSK1N
MPV17
SPTBN2
PODXL2
TTYH1
SH3BGRL3
FXYD1
LDHD
EMP3
PTGDS
SNX17
IGFBP4
USP5
JOSD2
CNIH2
ZNF324
THOC6
RYR1
MAPK8IP1
CENPT
WDR24
AP2M1
RAB4B
PRR12
PPP1CA
CERCAM
TM7SF2
ACKR1
PLXNB3
COPE
SMYD5
SLC9A3R2
FXYD7
LRRC4B
GLB1L2
FSD1
APLP1
FCHO1
LENG8
MAD1L1
ATP13A2
INHA
RAVER1
ORAI1
PLTP
XRCC3
PCBP3
VPS28
C1orf112
ATP1B2
NOC4L
PFN1
NRSN2
CITED4
JUNB
CST3
ZNF385A
SLC4A3
UBALD1
BSG
BRMS1
OR7E156P
CLHC1
FRMPD1
FAAH
CDK18
PIANP
C6orf1
KCTD13
VAMP2
PIP5K1C
TMEM160
TNKS1BP1
LINC01023
PRKCG
TFPT
AAAS
TRIM28
ROMO1
SLC25A1
SH3BP1
SLC38A6
NABP2
SEPN1
NPIPA1
CA11
PKN1
NUDT14
SCAF1
DYSF
OXA1L
RNF208
LGI3
TOM1
MOGS
C9orf142
ACO2
SNRPA
GHDC
AP1G2
APOE
A1BG-AS1
FUZ
TMEM263
IRF2BP1
GNAI2
RPTOR
GRINA
NKAIN1
NDUFA13
TSC22D4
ARHGDIG
GLI4
HSF4
L1CAM
STRN4
COL9A2
FAM127B
ARHGEF4
ABCD1
S100A1
ISLR
CLIP2
PPP1R1B
TECR
GNB2
DDN
EPHB6
PTPRN
C1orf159
NARFL
MPND
FBXL15
PCGF1
RNASE1
AES
NR1H2
MDK
PRR7
UQCC2
PDE1B
GRIN1
PPDPF
PYGB
OLFM2
ANAPC2
POLM
PRKCSH
IRF3
STX5
SOD3
PNPLA2
ZNF354A
GRASP
ACY1
NT5M
DCST2
CORO7
CCDC124
VPS39
MAN2B1
PRDX5
FNDC4
TMEM39B
DPM2
SELM
SSNA1
NTNG2
TSC2
MARCKSL1
CLPTM1
NEURL4
STX1B
PTOV1
STARD10
RRNAD1
NBL1
IGSF8
HYOU1
MAPRE3
