# Supplementary material for: Identification and Exploration of Immunity‐Related Genes and Natural Products for Alzheimer's Disease Based on Bioinformatics, Molecular Docking, and Molecular Dynamics
Source: Immun Inflamm Dis. 2025 Apr 7;13(4):e70166. doi: 10.1002/iid3.70166 (PMC11973734; doi:10.1002/iid3.70166)
Supplement: Supplementary file 1 — Supporting information. [file IID3-13-e70166-s001.zip › Supplementary materials/S3-Enrichment analysis(GO,KEGG,GSEA)/2.GFAP_all_GSEA.xls]

ID	Description	setSize	enrichmentScore	NES	pvalue	p.adjust	qvalue	rank	leading_edge	core_enrichment
hsa05012	hsa05012	Parkinson disease	200	-0.479089193645246	-2.0523121023186	0.000153869826127096	0.000153869826127096	0.00201676625077134	3192	tags=47%, list=21%, signal=38%	7846/7326/4708/5709/4695/4700/5715/1350/29796/9451/126328/4704/10382/23516/5694/5685/10131/5690/55669/1347/4723/818/4731/4709/4720/2778/7417/5683/6389/1965/4710/5599/5692/4724/2774/5693/4705/6392/27089/7381/3831/4717/4722/5713/9167/5567/10376/1340/1537/54205/5701/1812/203068/10383/7314/2770/5602/817/5707/4694/5718/120892/5684/4697/4712/9861/1345/55967/292/1349/9377/4701/6390/7295/10213/4729/3708/…
hsa05017	hsa05017	Spinocerebellar ataxia	124	-0.4724371677613	-1.90774970260318	0.000160205062479974	0.000160205062479974	0.00201676625077134	2729	tags=37%, list=18%, signal=31%	5694/5685/5690/2475/7417/5683/6908/5599/5692/5693/8678/23236/5713/25814/2892/54205/5701/5291/2891/5602/5707/30849/488/5718/2259/5684/9519/9861/2890/4976/292/10213/3708/5682/5706/7436/2959/5173/5686/116443/5579/7416/29982/5601/291/2903
hsa04723	hsa04723	Retrograde endocannabinoid signaling	122	-0.512812942341145	-2.06496457476496	0.000160694198939418	0.000160694198939418	0.00201676625077134	3494	tags=52%, list=23%, signal=41%	778/221955/2559/2557/4726/775/4708/2567/4695/4700/126328/4704/51764/4723/4731/4709/4720/3760/4710/5599/2561/4724/4705/5594/23236/4717/4722/10681/5567/22999/2555/2892/222236/5743/246213/2891/2770/5602/4694/57030/747/5603/4697/4712/2890/55967/4701/4729/3708/4711/2562/107/2893/4706/5579/5601/2785/2556/2558/2563/54331/57084/2566/2554
hsa00190	hsa00190	Oxidative phosphorylation	86	-0.604554361792271	-2.31031293188072	0.000166694449074846	0.000166694449074846	0.00201676625077134	3157	tags=62%, list=21%, signal=49%	4726/4708/4695/4700/1350/29796/9114/126328/4704/1352/1347/4723/4731/4709/4720/6389/533/4710/4724/4705/6392/27089/7381/4717/1353/4722/9167/1340/1537/54205/10063/4694/4697/4712/1345/528/55967/5464/1349/9377/4701/6390/4729/7386/7385/4711/51382/4706/51606/537/529/534/526
hsa05033	hsa05033	Nicotine addiction	34	-0.720989431807673	-2.31393397795332	0.000177053824362606	0.000177053824362606	0.00201676625077134	1573	tags=47%, list=10%, signal=42%	2555/2892/246213/2891/57030/2890/2562/2893/116443/2903/2556/2558/2563/57084/2566/2554
hsa05217	hsa05217	Basal cell carcinoma	53	0.511868784745089	1.8862641435122	0.000239120038259206	0.000239120038259206	0.00201676625077134	3388	tags=45%, list=22%, signal=35%	1026/8324/51176/6934/2737/6608/8326/10912/374654/83439/2735/4616/1856/578/2535/64399/8322/11211/1643/7855/10297/6932/7477/7476
hsa04330	hsa04330	Notch signaling pathway	56	0.620472405402617	2.31925654597066	0.000239693192713327	0.000239693192713327	0.00201676625077134	3647	tags=61%, list=24%, signal=46%	3065/23493/3955/4851/8850/26508/4855/151636/3280/182/4853/51107/4242/1488/23013/1840/7089/1856/9612/84441/54567/7088/3516/1387/9794/342371/3714/2648/2033/23385/7090/9253/55534/196403
hsa04978	hsa04978	Mineral absorption	54	0.495408922775397	1.83369941986296	0.000239865675221876	0.000239865675221876	0.00201676625077134	861	tags=28%, list=6%, signal=26%	4502/4501/4494/4499/4496/4495/9843/4493/2512/482/477/79901/3162/7018/65010
hsa05150	hsa05150	Staphylococcus aureus infection	69	0.541486403112792	2.11280928415087	0.000243249817562637	0.000243249817562637	0.00201676625077134	3279	tags=35%, list=22%, signal=27%	3075/3108/3426/3126/714/3109/2215/6404/629/727/715/3586/716/3689/5724/712/718/3383/3683/728/3113/719/5648/2209
hsa04610	hsa04610	Complement and coagulation cascades	75	0.492814590386764	1.95341656698939	0.000245398773006135	0.000245398773006135	0.00201676625077134	3898	tags=45%, list=26%, signal=34%	3075/710/2/3426/714/3818/2152/5327/11326/629/730/727/1191/715/7035/716/3689/3687/712/10544/718/2159/728/5345/719/5648/7056/5104/2162/5054/624/5265/966/2243
hsa05220	hsa05220	Chronic myeloid leukemia	71	0.483105700196015	1.89174989052652	0.000245398773006135	0.000245398773006135	0.00201676625077134	2741	tags=38%, list=18%, signal=31%	3065/4792/6776/7043/2122/1026/9846/595/6464/25/4790/1019/10912/4616/7048/1488/207/25759/578/369/5595/7046/5293/1643/7042/5894/6655
hsa04061	hsa04061	Viral protein interaction with cytokine and cytokine receptor	85	0.479038972921405	1.93867677090713	0.000249003984063745	0.000249003984063745	0.00201676625077134	4823	tags=51%, list=32%, signal=35%	7132/7133/1436/57007/2919/8795/3588/6347/4055/5473/3587/8793/8809/3627/3586/2920/6352/3570/7852/8740/8797/58985/1435/6360/3576/5197/4283/3579/3572/3559/53832/8743/9547/1234/3606/8794/5196/51554/7124/8807/3560/3569/6387
hsa04064	hsa04064	NF-kappa B signaling pathway	93	0.476350228203245	1.95972947098723	0.000253421186011151	0.000253421186011151	0.00201676625077134	4630	tags=55%, list=31%, signal=38%	7132/4792/10848/7412/2919/55367/8837/3554/51588/4790/29775/10912/596/4615/4055/4616/7128/10454/7185/8737/2920/6850/5336/695/5335/3383/8740/7706/7186/929/4791/23643/23085/3576/27040/9020/7099/5971/5970/8717/8915/128178/330/51135/958/23118/5328/7124/10913/598/4050
hsa04350	hsa04350	TGF-beta signaling pathway	96	0.438357754109977	1.81320678762135	0.000254452926208651	0.000254452926208651	0.00201676625077134	2648	tags=34%, list=18%, signal=29%	3399/3065/2615/3625/3400/7043/2014/655/56963/3397/658/1634/4091/7018/60436/25805/7048/5519/6667/6497/7050/6199/57817/64750/1874/5595/7046/1387/4052/2331/4681/387/7042
hsa04670	hsa04670	Leukocyte transendothelial migration	104	0.480555888130865	2.01371309801734	0.000258732212160414	0.000258732212160414	0.00201676625077134	3942	tags=50%, list=26%, signal=37%	7122/10411/7430/4478/90952/4267/5175/1003/2771/7412/6494/7408/81/24146/3688/10398/5010/29119/5829/3689/10627/5336/5335/1535/5600/7852/3383/50848/3683/4689/4633/5293/387/137075/4318/58494/7414/83700/653361/7410/1495/87/5880/1366/5296/4313/9080/100506658/93408/9564/394/5578
hsa04668	hsa04668	TNF signaling pathway	109	0.416935318430904	1.75864700540219	0.000259470679813181	0.000259470679813181	0.00201676625077134	3585	tags=48%, list=24%, signal=37%	7132/7133/4792/79651/64285/7412/197259/2919/1051/2353/8837/4790/4217/3976/1906/840/182/6347/64764/8809/3627/9021/7128/10454/7185/8737/207/2920/9586/3726/8986/6352/5600/3659/3383/7186/5595/5609/5293/83786/4318/1435/90993/843/9020/3600/1388/5970/5296/468/153090/3725
hsa04936	hsa04936	Alcoholic liver disease	125	0.4203462596158	1.81171047941196	0.000264900662251656	0.000264900662251656	0.00201676625077134	3514	tags=42%, list=23%, signal=32%	32/7132/4792/79602/37/2308/6319/2919/51176/714/6934/595/217/4790/6720/4217/83439/4615/727/223/5465/29896/3661/10454/8737/207/23765/2920/712/501/5600/718/1374/124/84818/9641/127/53632/728/5609/125/929/719/23643/3576/6932/9020/23411/7099/5970/8310/3452
hsa05224	hsa05224	Breast cancer	132	0.428179914574518	1.85940752973497	0.000268817204301075	0.000268817204301075	0.00201676625077134	3006	tags=37%, list=20%, signal=30%	23493/1026/4851/8324/2246/51176/2353/6934/595/26508/8326/4855/3280/6464/1019/10912/83439/182/4853/4616/6667/4041/2247/1856/207/25759/578/2535/369/1956/8822/54567/6199/2064/5595/5293/8322/11211/1643/4040/7855/5894/6655/4791/3714/2249/2260/10297/6932
hsa04514	hsa04514	Cell adhesion molecules	132	0.38476655156131	1.67088132537508	0.000268817204301075	0.000268817204301075	0.00201676625077134	2818	tags=35%, list=19%, signal=29%	7122/3133/1462/3384/90952/4267/3385/5175/1003/7412/3108/3105/3126/3109/24146/3688/3106/5010/3655/3696/2734/6404/84628/933/947/3685/3689/8516/6383/6900/9379/3134/3695/23705/3383/50848/3683/6402/4099/920/137075/1002/5792/58494/83700/3113
hsa05226	hsa05226	Gastric cancer	136	0.401822238889505	1.7511168924316	0.000272851296043656	0.000272851296043656	0.00201676625077134	3060	tags=36%, list=20%, signal=29%	7043/1026/8324/6256/2246/51176/3728/6934/595/29119/8326/6464/10912/83439/596/4616/7048/5243/4041/2247/1856/207/25759/578/2535/369/1956/8822/6199/2064/6258/5595/7046/3082/1017/5293/8322/11211/1643/2263/4040/7042/7855/5894/6655/2249/10297/6932/1495
hsa04390	hsa04390	Hippo signaling pathway	138	0.39387889924568	1.72109556129216	0.000273298715496037	0.000273298715496037	0.00201676625077134	3513	tags=39%, list=23%, signal=30%	10413/26524/7043/286204/23513/8324/3996/2246/655/51176/7159/3397/658/6934/11186/595/8463/25937/56288/29119/8326/7005/6657/83439/7048/23286/5519/6788/126374/7004/3689/1856/2535/85407/154796/1454/7046/896/23418/8322/11211/7042/7855/7003/10297/6932/1495/8200/7477/55233/7476/4086/5054/3993
hsa05202	hsa05202	Transcriptional misregulation in cancer	153	0.3705564876509	1.64620353227469	0.000274649821477616	0.000274649821477616	0.00201676625077134	4898	tags=50%, list=32%, signal=34%	3065/4066/26471/604/2308/1436/1026/6256/3728/1051/64332/5327/4790/904/10912/7704/6929/6688/4616/7048/6667/7185/1050/79058/578/85414/2321/2138/3695/2120/4286/6258/4299/30012/1643/1649/929/7030/4318/3486/5090/8148/2313/3576/3087/4149/2209/4094/5970/4086/4211/4297/2118/5154/1025/3002/1031/330/2078/942/958/4914/5328/5371/7709/6692/5087/2130/598/3207/5914/8842/3560/3569/1669/4300
hsa04530	hsa04530	Tight junction	145	0.374648198628522	1.65065950974645	0.000274876305662452	0.000274876305662452	0.00201676625077134	2784	tags=35%, list=18%, signal=29%	7122/7430/5872/4478/7454/7082/23513/93643/3996/9414/7408/8189/81/595/24146/79778/3688/10398/5010/6794/4629/55114/56288/3059/1019/4217/4218/5519/79861/4637/4627/57530/51421/10627/123720/153562/154796/23370/2064/50848/4633/10095/53632/5609/5962/79784/387/11149/137075/58494/83700
hsa05206	hsa05206	MicroRNAs in cancer	152	0.363180855253015	1.61077163969999	0.000275709953129308	0.000275709953129308	0.00201676625077134	3379	tags=39%, list=22%, signal=31%	54541/3065/7430/2261/5159/7431/1026/4851/3678/1942/11186/595/4170/6774/3162/4855/960/6464/25/4790/596/4853/994/3371/5243/1945/9839/1789/2065/5292/10298/578/85414/23405/1956/5336/5335/2064/5595/1387/5962/5293/10014/387/7042/5894/4318/5598/407040/6655/10297/900/27250/8626/672/23411/6768/2033/90427/5156
hsa04630	hsa04630	JAK-STAT signaling pathway	154	0.363837532099551	1.61582562781892	0.000276090557702927	0.000276090557702927	0.00201676625077134	3720	tags=36%, list=25%, signal=27%	2670/3566/6776/5159/1026/595/4170/3588/3977/6774/51588/10379/3976/1271/3455/596/3563/9180/3587/9021/1441/3586/3953/2057/5292/207/5777/1956/6773/3952/3570/30837/1489/246778/1387/896/5293/58985/3601/5894/6655/6778/1438/3600/163702/5617/2033/5156/5296/3452/3572/3559/53832/6777/5154
hsa05225	hsa05225	Hepatocellular carcinoma	147	0.382844177928192	1.68789474743252	0.000276778300581234	0.000276778300581234	0.00201676625077134	3095	tags=38%, list=20%, signal=31%	7043/1026/8324/51176/6934/2946/595/2949/3162/8326/6599/6464/1019/10912/83439/4616/7048/4041/2002/86/1856/2950/207/25759/578/2535/6604/1728/369/1956/5336/2944/4780/5335/6199/6601/5595/7046/3082/5293/8110/8322/11211/1643/4040/4258/2947/7042/6602/7855/5894/6655/4257/10297/6932/8193
hsa05203	hsa05203	Viral carcinogenesis	148	0.35742420536993	1.57764017101826	0.000277008310249308	0.000277008310249308	0.00201676625077134	3812	tags=41%, list=25%, signal=31%	3065/3133/3665/4792/6776/23513/1026/3105/2934/81/595/1108/3106/6774/51564/8850/5829/9261/10379/4790/1019/4055/64764/3661/7185/85477/578/6850/3134/6672/9586/718/3249/7186/3516/5595/1017/1387/896/5293/10014/79885/387/10013/4791/90993/3135/87/2648/1388/2033/5970/5296/468/3725/3572/6777/8717/1234/5366
hsa04510	hsa04510	Focal adhesion	183	0.37719180488635	1.71015427064721	0.000284495021337127	0.000284495021337127	0.00201676625077134	2774	tags=36%, list=18%, signal=29%	3911/3693/5159/5228/1298/1278/8515/3678/7408/2012/7423/81/3679/595/3688/857/10398/3655/2317/5829/7058/3691/2534/4638/1793/6696/6464/2335/3696/1297/596/3371/64098/23396/3611/2013/3685/3672/2002/1287/10298/10627/8516/207/25759/1284/2321/1291/1956/3695/2064/3915/4633/7791/5595/3082/896/5293/2889/1282/387/5894/6655/7414/1286
hsa05169	hsa05169	Epstein-Barr virus infection	175	0.361161014007217	1.62737047480298	0.000284900284900285	0.000284900284900285	0.00201676625077134	2438	tags=30%, list=16%, signal=25%	3065/3133/3665/4792/7431/1026/3108/3105/6890/3126/3109/595/3106/6774/960/3280/10379/4790/1019/10912/3455/57506/596/4615/4616/3627/7128/3661/10454/8737/207/578/567/9612/6850/6773/3134/5336/695/6892/5600/3383/3683/9641/7186/3516/1017/5609/916/896/811/5293
hsa05171	hsa05171	Coronavirus disease - COVID-19	189	0.395933215959676	1.80492371664628	0.000285959393766085	0.000285959393766085	0.00201676625077134	4018	tags=43%, list=27%, signal=32%	7132/4792/6223/2353/714/6188/6774/10379/4790/6194/6176/3455/57506/6203/4615/6347/629/6135/730/3627/6217/4600/727/6232/715/6193/6234/6167/3661/716/11224/6850/1956/6773/712/5336/6208/5335/6141/5600/3570/2197/6209/718/6136/6157/9641/6205/25873/728/5595/6204/5293/9045/6122/1839/719/6170/6222/4940/3576/6210/5648/6218/7099/7311/5970/6206/5296/2162/3452/3725/4599/3572/6235/4939/4938/2243/5578/51135/6169
hsa04260	hsa04260	Cardiac muscle contraction	76	-0.490077107153354	-1.83237992075709	0.000335852225020991	0.000335852225020991	0.00224701515896794	2989	tags=43%, list=20%, signal=35%	782/1350/29796/70/783/1347/786/7168/27089/7381/6543/4625/9167/4624/1340/1537/6262/6547/84679/781/488/1345/481/1349/9377/6546/7386/7385/785/10368/10479/476/55799
hsa04721	hsa04721	Synaptic vesicle cycle	66	-0.483641779626655	-1.76862856857252	0.000339847068819031	0.000339847068819031	0.00224701515896794	2951	tags=44%, list=20%, signal=36%	1173/9114/6534/4905/6804/10815/1759/23025/6844/1212/533/1175/22999/1211/246213/57030/528/6505/1213/6812/26052/51382/51606/6616/529/534/526/57084/6857
hsa05416	hsa05416	Viral myocarditis	61	0.481199001796648	1.83020219759679	0.00048780487804878	0.00048780487804878	0.00291356144473993	3292	tags=43%, list=22%, signal=33%	1837/3133/6640/3108/3105/3126/3109/595/857/3106/1605/2534/25/8082/3689/3134/3383/3683/1981/5551/3113/284217/6641/3135/5880/6442
hsa04512	hsa04512	ECM-receptor interaction	80	0.426751799011097	1.70916591263158	0.000494193229552755	0.000494193229552755	0.00291356144473993	2861	tags=41%, list=19%, signal=34%	3911/3693/1298/1278/8515/3678/3679/3688/1605/3655/960/7058/3691/6696/2335/3696/1297/255743/3371/3685/3672/1287/8516/1284/1291/3695/341640/3915/51206/1282/375790/1286/284217
hsa04640	hsa04640	Hematopoietic cell lineage	86	0.431463096687461	1.75111333061754	0.000499625281039221	0.000499625281039221	0.00291356144473993	3985	tags=42%, list=26%, signal=31%	3566/1436/3108/3678/3126/3109/3554/3655/960/2323/3563/933/947/1441/3672/2057/3570/920/916/929/1435/3113/290/1438/928/2209/930/3673/3559/915/914/966/3111/951/2811/3575
hsa04727	hsa04727	GABAergic synapse	82	-0.455155529423367	-1.72390843729639	0.000503186850050319	0.000503186850050319	0.00291356144473993	543	tags=27%, list=4%, signal=26%	10681/5567/2555/11345/2770/2562/107/5579/27165/2785/2572/2571/23710/9568/2556/2558/2744/57468/2563/54331/2566/2554
hsa03008	hsa03008	Ribosome biogenesis in eukaryotes	60	-0.489095835728365	-1.75842586659291	0.000509510869565217	0.000509510869565217	0.00291356144473993	4335	tags=58%, list=29%, signal=42%	55127/1459/10607/10557/51068/5822/10436/25996/84128/54913/1457/4931/10556/83732/10813/23195/134430/92856/55651/22803/345630/10940/55505/29102/23560/84135/55781/102157402/55272/28987/51096/10248/26354/5901/10799
hsa05415	hsa05415	Diabetic cardiomyopathy	153	-0.410084902723027	-1.70227977079558	0.000628831944662789	0.000628831944662789	0.00350125265587869	3157	tags=41%, list=21%, signal=32%	4708/948/4695/5500/4700/1350/29796/126328/4704/1347/4723/818/2475/4731/4709/4720/7417/6389/4710/5599/4724/4705/6392/27089/7381/3667/23236/4717/4722/9167/1340/1537/6262/25874/5162/5291/5580/2673/5602/817/4694/488/5603/4697/4712/1345/55967/292/1349/9377/4701/6390/4729/7386/7385/4711/4706/5165/5579/7416/5601/291
hsa04392	hsa04392	Hippo signaling pathway - multiple species	27	0.608856602075643	1.93349478416927	0.000689179875947622	0.000689179875947622	0.00373887058206402	2171	tags=52%, list=14%, signal=44%	10413/26524/9770/11186/8463/83937/25937/7005/23286/6788/126374/7004/79633/1454
hsa04920	hsa04920	Adipocytokine signaling pathway	64	0.45640461492804	1.75265585510358	0.000728155339805825	0.000728155339805825	0.00377594790068568	2260	tags=38%, list=15%, signal=32%	32/7132/23205/7133/4792/79602/6256/6513/6774/6794/4790/9021/5465/5105/3953/207/81616/51703/3952/1374/6258/181/7186/53632
hsa04612	hsa04612	Antigen processing and presentation	61	0.47438419290187	1.80428261304059	0.000731707317073171	0.000731707317073171	0.00377594790068568	2955	tags=34%, list=20%, signal=28%	3133/3306/3108/3105/6890/3126/3109/3106/8625/972/5720/567/3134/6892/920/811/4261/3806/8302/3113/3135
hsa04714	hsa04714	Thermogenesis	173	-0.373388270882136	-1.57506532448825	0.00108493490390577	0.00108493490390577	0.00546546154599145	3157	tags=38%, list=21%, signal=31%	4708/5563/4695/4700/1350/29796/126328/4704/3845/23305/1352/1347/4723/2475/4731/4709/4720/2778/6198/6389/4710/91942/1386/4724/2181/4705/6392/27089/7381/5571/84987/4717/1353/4722/9167/29078/5567/2182/65260/1340/55744/1537/23028/10891/10063/388753/79133/4694/5468/5603/4697/4712/1345/55967/1349/9377/4701/6390/4729/7386/7385/4711/107/51103/4706/51412
hsa05330	hsa05330	Allograft rejection	31	0.58102253274236	1.90780409991171	0.00115021854152289	0.00115021854152289	0.00565958205253613	4818	tags=58%, list=32%, signal=40%	3133/3108/3105/3126/3109/3106/3586/3134/5551/3113/3135/3002/3111/942/958/7124/3122/355
hsa05167	hsa05167	Kaposi sarcoma-associated herpesvirus infection	177	0.33181619575311	1.49972698841618	0.0014168319637291	0.0014168319637291	0.00655205460697452	2438	tags=30%, list=16%, signal=25%	7132/3133/3665/4792/57580/7538/1026/3105/2919/51176/285/2353/6934/595/3106/6774/2788/2791/3710/9261/10379/4790/1019/83439/3455/94235/9976/2783/4776/4277/3661/2247/207/578/2920/2787/6850/6773/3134/5336/3709/5335/4772/5600/718/3383/163688/9641/7186/5595/5609/1387/5293
hsa05205	hsa05205	Proteoglycans in cancer	179	0.335349616275912	1.51676664299895	0.0014208581983518	0.0014208581983518	0.00655205460697452	3480	tags=37%, list=23%, signal=29%	7430/4478/3693/3316/1026/1278/8324/9138/3678/1634/595/3688/857/6774/6608/5829/8326/960/3059/3710/6194/2335/51196/3685/8826/2002/2065/2247/207/6383/2535/5777/369/1956/5336/3709/5335/6199/5600/2064/5595/3082/5962/5293/8322/11211/387/1839/7042/7855/2817/5894/4318/6655/2260/3791/7410/2017/2066/27250/7477/7099/7476/2549/3673/5296/4313
hsa04015	hsa04015	Rap1 signaling pathway	184	0.332547173512421	1.50812683462171	0.00142450142450142	0.00142450142450142	0.00655205460697452	3013	tags=33%, list=20%, signal=26%	10411/2261/1902/5159/196883/2846/5228/2771/1436/6494/2246/7408/1942/3397/7423/285/5900/3688/1969/25780/56288/136/284/51196/5216/25865/1945/5330/3689/2247/5028/207/2321/54518/1956/55740/23566/8822/5335/64411/5600/3683/163688/5595/3082/114/5293/2889/2263/387/23683/57121/5894/1435/2249/2260/3791/5331/7410/27040
hsa05207	hsa05207	Chemical carcinogenesis - receptor activation	166	0.331154115733338	1.48235206116474	0.00169395821569735	0.00169395821569735	0.00749429538709341	2869	tags=30%, list=19%, signal=25%	6776/604/85315/196883/2771/6256/9314/2353/2946/2052/154/595/2949/6774/4790/596/6195/182/4853/408/64764/54852/5465/6196/2247/207/1956/2053/9586/8822/2944/54567/6199/164091/6258/9641/5595/114/896/5293/196/4258/2947/5894/6655/1978/2249/4257/9049/90993
hsa05130	hsa05130	Pathogenic Escherichia coli infection	177	0.329611674440112	1.48976309831089	0.00170019835647492	0.00170019835647492	0.00749429538709341	2653	tags=30%, list=18%, signal=25%	7122/7132/7430/1902/4651/4792/10163/2846/7082/2768/7100/9138/347733/8795/4542/84617/2353/6188/24146/3688/5010/3554/4629/7009/3059/4641/2534/25/4790/29108/840/4615/79861/4627/10454/8737/9267/578/5777/64005/5600/3071/27128/7186/10095/8797/5595/10672/79784/837/387/57121/137075
hsa04621	hsa04621	NOD-like receptor signaling pathway	159	0.334699203590896	1.49042157818785	0.00195367010884733	0.00195367010884733	0.00843582581908301	2984	tags=33%, list=20%, signal=27%	10628/7205/3665/4792/79792/2634/84674/2919/140609/3428/3710/10379/4790/29108/63940/84168/3455/57506/596/4615/6347/9051/2633/2635/7128/5586/5330/5585/3661/10454/81858/5027/8737/10616/2920/6773/3709/6352/1535/5600/22900/9641/7186/5595/837/118429/387/9927/25828/9140/4940/3576/5331
hsa04933	hsa04933	AGE-RAGE signaling pathway in diabetic complications	95	0.394229789045694	1.62599749456947	0.00204290091930541	0.00204290091930541	0.00864469652169238	3585	tags=48%, list=24%, signal=37%	5333/6776/7043/2308/7412/1278/7423/595/2152/6774/4790/2335/1019/113026/1906/596/51196/6347/7048/5330/1287/5292/207/4846/1284/5336/1281/5335/4772/5600/3383/5595/7046/5293/1282/7042/1286/3576/5331/7056/177/5970/5296/4313/5054/3725
hsa05144	hsa05144	Malaria	44	0.486107030459815	1.73106766788321	0.00211069418386492	0.00211069418386492	0.00875190059930925	3567	tags=48%, list=24%, signal=37%	7043/5175/7412/975/2995/7058/4615/6347/3586/3689/6383/3383/3683/3082/54106/7042/3576/3043/7099/2532/4035
hsa05222	hsa05222	Small cell lung cancer	87	0.405951724208752	1.65057673676945	0.00224831376467649	0.00224831376467649	0.00875190059930925	4577	tags=51%, list=30%, signal=35%	4792/3911/1026/6256/595/3688/3655/4790/2335/1019/10912/596/4616/3685/7185/1287/207/578/1284/6258/3915/7186/1017/5293/1643/1282/79444/1286/284217/4149/5970/3673/5296/3908/9618/330/1285/1030/22798/208/7709/3910/1021/598
hsa05163	hsa05163	Human cytomegalovirus infection	198	0.31861933371462	1.46322587701286	0.00228115198175078	0.00228115198175078	0.00875190059930925	2984	tags=33%, list=20%, signal=27%	7132/3133/4792/196883/2771/1026/2768/3105/9138/6890/595/3588/3106/6774/2788/3554/5829/2791/3710/4790/1019/6347/3587/64764/94235/2783/6667/4776/5330/3685/2767/3661/2002/8737/207/578/567/2787/1956/3134/9586/3709/6892/6199/4772/6352/5600/3570/7852/163688/7186/5595/10672/114/811/5293/387/5894/6655/1978/90993/55970/3135/3576/5331
hsa05332	hsa05332	Graft-versus-host disease	34	0.532656655735725	1.79025395701947	0.00229673863114378	0.00229673863114378	0.00875190059930925	4818	tags=53%, list=32%, signal=36%	3133/3108/3105/3126/3109/3106/3134/5551/3113/3135/57292/3002/3111/942/7124/3122/3569/355
hsa04724	hsa04724	Glutamatergic synapse	97	-0.406400394468283	-1.58345685116807	0.0022977186935828	0.0022977186935828	0.00875190059930925	2418	tags=34%, list=16%, signal=29%	81539/2778/3760/5594/7220/23236/2898/10681/5567/2892/9456/246213/2891/2770/5530/57030/2918/2890/6505/5321/3708/107/2893/116443/5579/27165/5534/2785/5532/2903/2744/54331/57084
hsa04672	hsa04672	Intestinal immune network for IgA production	40	0.499672541592947	1.74399331340008	0.00231642344220524	0.00231642344220524	0.00875190059930925	4823	tags=48%, list=32%, signal=32%	3108/3126/3109/4055/8741/3586/3695/7852/3601/3113/9020/3600/23308/3111/942/958/3122/3569/6387
hsa04961	hsa04961	Endocrine and other factor-regulated calcium reabsorption	49	-0.490793571759691	-1.70434892735546	0.00240963855421687	0.00240963855421687	0.00894436471648366	2445	tags=41%, list=16%, signal=34%	1759/2778/1212/23236/6543/1175/5567/1211/491/6547/492/8766/481/490/6546/1213/26052/5579/476/793
hsa05208	hsa05208	Chemical carcinogenesis - reactive oxygen species	176	-0.356325737948274	-1.50590050273479	0.00247333436388932	0.00247333436388932	0.00900875193527563	3157	tags=36%, list=21%, signal=29%	4708/4695/4700/27/1350/29796/10327/126328/4704/3845/1347/4723/4731/4709/4720/7417/6389/4710/5599/4724/4705/6392/2953/27089/7381/5594/4717/4722/9167/1571/1340/1537/9446/673/5291/5580/5602/5170/4694/4259/5603/4697/4712/1345/55967/292/1349/52/9377/4701/6390/4729/7386/7385/4711/4706/7416/5601/4233/291/6416/5604/253152
hsa05032	hsa05032	Morphine addiction	78	-0.435381280393856	-1.63557195047085	0.00251214201976218	0.00251214201976218	0.00900875193527563	2394	tags=27%, list=16%, signal=23%	2778/3760/2561/5144/10681/5567/2555/1812/2770/2562/107/5136/5579/2785/9568/2556/2558/2563/54331/2566/2554
hsa05140	hsa05140	Leishmaniasis	64	0.427780497348356	1.64273534678199	0.00266990291262136	0.00266990291262136	0.00941492079713848	3585	tags=45%, list=24%, signal=35%	4792/7043/3108/3126/65108/2353/3109/3688/4790/2215/4615/3586/10454/3689/2002/5777/1535/5600/718/4689/5595/7042/3113/653361/1915/2209/7099/5970/3725
hsa05320	hsa05320	Autoimmune thyroid disease	42	0.48941982335732	1.72412288765973	0.0028017744571562	0.0028017744571562	0.0097179752526039	4818	tags=48%, list=32%, signal=33%	3133/3108/3105/3126/3109/3106/3586/3134/5551/3113/3135/3452/3002/3111/7252/942/958/3122/3444/355
hsa03320	hsa03320	PPAR signaling pathway	66	0.418757096477017	1.61798803352885	0.00388632499392762	0.00388632499392762	0.0132623314733353	2656	tags=38%, list=18%, signal=31%	23205/376497/1593/51129/6319/6256/5360/5467/1622/123/10580/5465/3611/5105/1376/81616/51703/440503/30/1374/6258/10062/9415/5346/2712
hsa05412	hsa05412	Arrhythmogenic right ventricular cardiomyopathy	80	0.389922994633228	1.56166439725075	0.00395354583642204	0.00395354583642204	0.0132775724832219	1634	tags=29%, list=11%, signal=26%	1837/3693/6640/2697/8515/3678/51176/3728/3679/6934/3688/1605/3655/29119/3691/8082/83439/3696/4000/1832/3685/3672/8516
hsa04114	hsa04114	Oocyte meiosis	101	-0.393080055613046	-1.54267020281719	0.00426369301410298	0.00426369301410298	0.0140954324972812	1604	tags=27%, list=11%, signal=24%	6790/818/8945/6500/5594/3479/5567/7529/25847/817/5530/10393/5603/4085/7533/7534/3708/107/8454/7532/891/9232/5534/5515/5532/5604/801
hsa04210	hsa04210	Apoptosis	121	0.350035563202294	1.4999957856538	0.00449497620306716	0.00449497620306716	0.014631420515247	4577	tags=52%, list=30%, signal=37%	7132/4792/1512/8795/2353/55367/4170/8837/3710/4790/4217/10912/840/596/3563/143/4616/4000/79861/7185/8737/207/578/3709/1676/7186/1616/8797/5595/5293/8722/5551/1649/839/5894/10039/84823/843/9020/1508/8739/5970/5783/5296/468/153090/3725/8743/8717/3002/5366/1439/330/5605/823/1522/4914/572/208/7124/835/3265/598
hsa00970	hsa00970	Aminoacyl-tRNA biosynthesis	19	-0.640322713743298	-1.79190734680279	0.00507522204096429	0.00507522204096429	0.0162698505619429	2614	tags=53%, list=17%, signal=44%	2193/283459/55699/10352/124454/10667/10056/92935/123263/51067
hsa03050	hsa03050	Proteasome	37	-0.51586889262757	-1.68878839573138	0.00580066795570399	0.00580066795570399	0.0183178988074863	4280	tags=65%, list=28%, signal=47%	5717/5710/5689/51371/5719/10197/5709/5715/5694/5685/5690/5683/5692/5693/5713/5701/5707/5718/5684/9861/10213/5682/5706/5686
hsa05340	hsa05340	Primary immunodeficiency	35	0.495244111574424	1.67062138984328	0.00695088044485635	0.00695088044485635	0.0216273524677419	4246	tags=49%, list=28%, signal=35%	6890/8625/7374/100/84876/695/920/916/326/4261/973/64421/3543/930/915/3575/958
hsa05223	hsa05223	Non-small cell lung cancer	68	0.39580873315037	1.53810146671911	0.00783162016642193	0.00783162016642193	0.0237939792228663	2741	tags=37%, list=18%, signal=30%	6776/1026/6256/3799/11186/595/6774/1019/10912/4616/3798/207/578/369/1956/5336/5335/2064/6258/5595/3082/5293/1643/5894/6655
hsa05134	hsa05134	Legionellosis	49	0.446275973413894	1.6185503273432	0.00787213740458015	0.00787213740458015	0.0237939792228663	5134	tags=59%, list=34%, signal=39%	4792/7100/2919/4790/29108/840/4615/3689/2920/718/929/4791/3576/81876/1915/7099/5970/4671/3606/3329/3310/1195/58484/7124/3569/7097/1378/841/842
hsa04932	hsa04932	Non-alcoholic fatty liver disease	134	-0.357435827735996	-1.46076490567805	0.00807984790874525	0.00807984790874525	0.0240778269778769	3157	tags=40%, list=21%, signal=32%	4708/5563/4695/4700/1350/29796/9451/126328/4704/3552/1347/4723/4731/4709/4720/6389/1965/4710/5599/4724/4705/6392/27089/7381/5571/3667/4717/4722/9167/998/1571/1340/1537/54205/5291/5602/4694/5468/5603/4697/4712/1345/55967/1349/9377/4701/6390/4729/7386/7385/4711/4706/5601
hsa00071	hsa00071	Fatty acid degradation	40	0.467740653361522	1.63254232315293	0.00833912439193885	0.00833912439193885	0.0245053216780659	2509	tags=42%, list=17%, signal=36%	23205/37/217/35/3030/223/10449/1376/81616/51703/501/30/1374/3032/124/127/125
hsa05160	hsa05160	Hepatitis C	141	0.322858973583206	1.41527750229457	0.00853289292595651	0.00853289292595651	0.0247312397709771	2741	tags=28%, list=18%, signal=23%	7122/7132/3665/4792/1026/6256/975/595/24146/8837/6774/5010/10379/4790/1019/3455/57506/3627/5519/9021/4600/5465/3661/8737/207/578/369/1956/6773/9641/7186/440275/10062/5595/1017/5293/137075/5894/6655
hsa05221	hsa05221	Acute myeloid leukemia	62	0.407370685294877	1.55489499792132	0.00876338851022395	0.00876338851022395	0.025056061032077	3473	tags=44%, list=23%, signal=34%	6776/1436/51176/3728/6934/595/5467/6774/4790/7704/83439/6688/5292/207/1050/369/6199/5595/5293/929/5894/6655/1978/6932/2209/5970/5296
hsa05166	hsa05166	Human T-cell leukemia virus 1 infection	197	0.298557378683105	1.36970092428526	0.00915855752718947	0.00915855752718947	0.0256487898820232	3731	tags=38%, list=25%, signal=29%	7132/3133/4792/6776/196883/7043/706/7538/1026/3108/3105/6513/3126/2353/3109/595/3106/8850/3554/2113/64784/4790/1019/6929/6688/4055/64764/7048/200186/4776/119504/3689/2002/207/567/3134/9586/4772/4215/3383/8061/3683/5595/7046/1017/2874/1387/114/920/916/896/811/5293/7042/3601/293/4791/3113/90993/3135/9020/3600/2648/1388/4488/5971/2033/5970/5296/468/4775/3725/3559/6777/915
hsa01522	hsa01522	Endocrine resistance	85	0.367712991426588	1.48813911839373	0.00921314741035857	0.00921314741035857	0.0256487898820232	2780	tags=36%, list=18%, signal=30%	2852/196883/1026/4851/2353/595/4855/6464/10498/1019/596/182/4853/6667/207/25759/369/1956/54567/5469/6199/5600/2064/5595/114/5293/1839/5894/4318/6655/3714
hsa04979	hsa04979	Cholesterol metabolism	46	0.447189849949633	1.6043067779178	0.00970643939393939	0.00970643939393939	0.0264431307398443	716	tags=22%, list=5%, signal=21%	348/1593/51129/706/341/19/5360/10948/3931/26119
hsa04137	hsa04137	Mitophagy - animal	89	-0.389598910770696	-1.49659262749615	0.00976174718729318	0.00976174718729318	0.0264431307398443	4061	tags=43%, list=27%, signal=31%	1457/8408/84749/9101/7879/25813/7316/84315/55288/665/84134/9451/3845/8887/6477/55669/664/5868/25820/1965/5599/8678/345778/221960/81631/29110/10133/11345/7314/5602/139341/4976/27342/5601/10370/23710/9804/10651
hsa05215	hsa05215	Prostate cancer	91	0.365369011009791	1.49741983122256	0.00987341772151899	0.00987341772151899	0.0264431307398443	3490	tags=37%, list=23%, signal=29%	4792/5159/2308/1026/51176/6934/595/5327/4790/83439/596/64764/2950/207/369/1956/9586/2064/5595/1017/1387/5293/2263/5894/4318/6655/2260/90993/6932/2033/5156/5970/5296/468
hsa04550	hsa04550	Signaling pathways regulating pluripotency of stem cells	125	0.331543907471613	1.42896851776562	0.0100662251655629	0.0100662251655629	0.0266225165562914	3613	tags=34%, list=24%, signal=26%	3399/2261/3625/3400/8324/9314/3397/658/3977/6774/8326/6657/7547/3976/6929/6926/5978/5080/2247/1856/207/2535/5600/5013/5595/5293/8322/11211/2263/7703/7855/5894/2260/10297/9869/6932/7477/7476/5296/4086/4211/4090/3572
hsa04520	hsa04520	Adherens junction	80	0.37338293493922	1.49542049086911	0.0103780578206079	0.0103780578206079	0.026884977439246	3161	tags=44%, list=21%, signal=35%	10163/1003/7454/7082/7525/51176/81/6934/10398/56288/29119/2534/10580/57493/83439/7048/8826/10627/5777/1956/2064/64750/4633/5595/7046/1387/387/5787/5792/7414/2260/6932/1495/87/5880
hsa05164	hsa05164	Influenza A	148	0.317799493655954	1.40274004946581	0.0105263157894737	0.0105263157894737	0.026884977439246	4057	tags=41%, list=27%, signal=30%	7132/3665/4792/3108/8795/3126/3109/10379/4790/1019/29108/3455/57506/4615/6347/8106/11100/3627/9021/4600/64499/3661/207/578/3337/6773/6352/3383/7706/9641/8797/5595/1387/896/5293/4261/10241/55916/5894/293/3113/4940/3576/10898/7099/2033/5970/5296/3452/56649/4599/79671/8743/8717/4939/3111/4938/5578/51135/5605/3606
hsa03022	hsa03022	Basal transcription factors	37	-0.49677195430487	-1.62627117809279	0.0105466690103709	0.0105466690103709	0.026884977439246	4226	tags=59%, list=28%, signal=43%	51616/2958/404672/2957/6877/2961/2963/2969/6873/2965/2960/6875/6908/138474/6879/2071/54457/9519/902/2959/4331/1022
hsa05213	hsa05213	Endometrial cancer	56	0.415601299411814	1.55347123543602	0.0112655800575264	0.0112655800575264	0.0283757091674536	3060	tags=41%, list=20%, signal=33%	1026/51176/6934/595/29119/10912/83439/4616/3611/2002/207/578/369/1956/2064/5595/5293/1643/5894/6655/10297/6932/1495
hsa05145	hsa05145	Toxoplasmosis	95	0.353737563252064	1.45898764518857	0.011491317671093	0.011491317671093	0.0286037752555998	4654	tags=51%, list=31%, signal=35%	7132/4792/3911/7043/2771/3108/3126/3109/3588/3688/6774/3655/4790/596/4615/3587/3586/10454/207/5600/3915/5595/4261/79444/7042/3113/23643/284217/146850/7099/5970/3908/1234/3111/330/51135/3310/958/23533/572/22798/23118/3949/208/7124/3910/598/3122
hsa05146	hsa05146	Amoebiasis	95	0.350737774705047	1.44661504221127	0.0122574055158325	0.0122574055158325	0.0301559180989269	3473	tags=34%, list=23%, signal=26%	3315/3911/7043/5269/1278/2919/81/3554/4790/2335/5330/3586/2767/3689/1287/1284/2920/1281/3915/5293/1282/929/7042/7414/1286/284217/3576/5331/87/7099/5970/5296
hsa04380	hsa04380	Osteoclast differentiation	126	0.328242843394082	1.41559749406428	0.0125133120340788	0.0125133120340788	0.0304316481409539	3492	tags=41%, list=23%, signal=32%	7132/4792/1436/9846/2353/3554/54209/3710/2534/10379/4790/2215/6688/3455/7048/9021/7305/10454/207/11025/6850/6773/3727/5336/3709/695/3726/4772/1535/5600/4286/8061/4689/7186/10859/5595/7046/5609/5293/4982/7042/1435/4791/10990/653361/9020/79168/2209/5971/5970/5296/8878
hsa05133	hsa05133	Pertussis	65	0.390527487293605	1.50397100530255	0.0128672007768876	0.0128672007768876	0.030936690863091	2966	tags=42%, list=20%, signal=34%	2771/710/3678/2353/714/3688/4790/29108/840/4615/727/715/3586/3661/716/3689/712/5600/3659/718/163688/5595/387/929/23643/3576/3394
hsa04115	hsa04115	p53 signaling pathway	70	0.378025519984212	1.47869080287547	0.0133495145631068	0.0133495145631068	0.0317356880802421	3812	tags=39%, list=25%, signal=29%	10848/1026/8795/55367/595/3732/1019/10912/596/25946/4616/55240/2810/8797/51246/1017/896/1643/3486/83667/900/9540/51512/5054/4194/64065/5366
hsa04931	hsa04931	Insulin resistance	93	0.350607882693519	1.44241895940009	0.0139381652306133	0.0139381652306133	0.0327669147526698	2869	tags=34%, list=19%, signal=28%	32/7132/4792/5837/376497/2308/6513/6774/4790/6720/6195/64764/5507/200186/9021/5836/5465/6196/5105/207/4846/9586/6199/1374/53632/10062/5293/11000/7376/5792/51085/90993
hsa04024	hsa04024	cAMP signaling pathway	197	-0.319913850881331	-1.36904040470356	0.0142901044867855	0.0142901044867855	0.0332251128032838	1835	tags=20%, list=12%, signal=18%	5144/4659/3354/5567/2892/6262/491/1812/673/4852/5291/2891/2770/5602/817/492/488/814/627/2890/481/490/64208/107/2893/1392/116443/5601/1128/6751/7432/2903/9568/476/5604/5058/801/6750/116
hsa00563	hsa00563	Glycosylphosphatidylinositol (GPI)-anchor biosynthesis	25	-0.533437726180658	-1.59454054982795	0.0151272468410749	0.0151272468410749	0.0347892061219229	3100	tags=44%, list=20%, signal=35%	80235/9488/284098/65258/5279/2822/10026/23556/80055/51227/5283
hsa04662	hsa04662	B cell receptor signaling pathway	79	0.365701711501285	1.46015733340008	0.0153237765694513	0.0153237765694513	0.0348622421104665	4025	tags=48%, list=27%, signal=35%	8519/4792/3636/975/2353/25780/4790/3635/933/974/207/5777/11025/6850/5336/695/4772/10859/5595/5293/27071/973/5894/6655/10990/7410/5880/79168/930/5970/5296/4775/3725/11027/971/8915/10288/5605
hsa05322	hsa05322	Systemic lupus erythematosus	43	0.431001352046421	1.52559477447306	0.0179864517636066	0.0179864517636066	0.0399704793740731	2063	tags=33%, list=14%, signal=28%	3108/81/3126/714/3109/2215/730/727/715/6737/3586/716/712/718
hsa00250	hsa00250	Alanine, aspartate and glutamate metabolism	32	-0.495741925520415	-1.57006709444444	0.0182010955999293	0.0182010955999293	0.0399704793740731	1424	tags=31%, list=9%, signal=28%	284716/2673/56954/2806/440/27165/2572/2571/2744/2805
hsa00534	hsa00534	Glycosaminoglycan biosynthesis - heparan sulfate / heparin	23	-0.54342085803794	-1.5950173018692	0.0182338219520915	0.0182338219520915	0.0399704793740731	1253	tags=39%, list=8%, signal=36%	2134/9653/2132/266722/9957/2135/9956/26035/90161
hsa05418	hsa05418	Fluid shear stress and atherosclerosis	126	0.31881114066123	1.37492183266881	0.018370607028754	0.018370607028754	0.0399704793740731	3614	tags=42%, list=24%, signal=32%	7132/10365/5175/1003/7412/1843/658/2353/2946/2949/857/3554/3162/5327/51588/4790/4217/1906/596/6347/3685/2950/207/6383/4846/1728/2944/4780/1535/5600/3383/163688/5609/5293/387/4258/2947/2817/4318/5598/25828/4257/653361/3791/5880/7056/9181/5970/5296/4313/8878/3725/387082
hsa04270	hsa04270	Vascular smooth muscle contraction	114	0.324243804027584	1.37761555403574	0.0185136897001304	0.0185136897001304	0.0399704793740731	2576	tags=29%, list=17%, signal=24%	59/196883/94274/2768/800/9138/10266/10267/10398/4629/133/136/3710/10268/4638/5322/1906/5583/4637/4627/5330/2767/1909/369/72/3709/3779/163688/5595/10672/114/79784/387
hsa05162	hsa05162	Measles	121	0.320449350156989	1.37321096849005	0.0193019566367002	0.0193019566367002	0.0412513905792316	3984	tags=35%, list=26%, signal=26%	3665/4478/4792/6776/2353/595/6774/10379/4790/1019/3455/57506/596/4615/4600/7128/3661/207/578/6773/9641/440275/1017/54106/916/896/5293/4940/868/7099/5970/5296/3452/3725/4599/3559/6777/8717/915/4939/4938/51135
hsa05031	hsa05031	Amphetamine addiction	62	-0.396939172533258	-1.43743521673271	0.0296912114014252	0.0296912114014252	0.062820352544068	2635	tags=34%, list=17%, signal=28%	6804/2354/818/2778/1386/5567/2892/1812/2891/817/5530/814/2890/5173/2893/116443/5579/5534/5532/2903/801
hsa00650	hsa00650	Butanoate metabolism	23	-0.520925557131655	-1.52899040278066	0.0311047550947444	0.0311047550947444	0.0646577087900276	2373	tags=39%, list=16%, signal=33%	65985/38/7915/39/3157/54511/2572/2571/5019
hsa05414	hsa05414	Dilated cardiomyopathy	93	0.328904255185078	1.35312911353174	0.0311708058793715	0.0311708058793715	0.0646577087900276	1634	tags=23%, list=11%, signal=20%	1837/7169/3693/6640/196883/7043/8515/3678/3679/4634/3688/1605/3655/3691/8082/3696/4000/5350/3685/3672/8516
hsa04340	hsa04340	Hedgehog signaling pathway	40	0.424247605681101	1.48073973641836	0.0319666435024322	0.0319666435024322	0.064898254082937	2782	tags=45%, list=18%, signal=37%	595/57467/2737/6608/57758/374654/1455/2735/596/408/91653/64399/84976/64750/1454/8405/132884/2121
hsa04066	hsa04066	HIF-1 signaling pathway	98	0.324224906602679	1.34571966994199	0.032183908045977	0.032183908045977	0.064898254082937	3507	tags=40%, list=23%, signal=31%	7076/2872/1026/6513/285/5209/6774/3162/284/7018/4790/6194/1906/596/4055/3099/2027/207/4846/2321/1956/5336/5335/6199/3570/2064/5595/1387/5293/112398/1978/5211/2023/112399/7099/2033/5970/5296/5054
hsa04926	hsa04926	Relaxin signaling pathway	119	0.309681232188713	1.32318596984998	0.0322069693769799	0.0322069693769799	0.064898254082937	3585	tags=40%, list=24%, signal=31%	4792/59/196883/2771/1278/7423/2353/2788/2791/6464/4790/1906/408/64764/94235/7048/2783/5330/1287/207/25759/4846/1284/2787/1956/9586/1281/5600/5595/7046/5609/114/5293/1282/5894/4318/6655/1286/90993/55970/5331/1388/5970/5296/4313/468/59345/3725
hsa05417	hsa05417	Lipid and atherosclerosis	191	0.278898505089383	1.27262121724511	0.0335628227194492	0.0335628227194492	0.0669923273744717	3585	tags=34%, list=24%, signal=26%	7132/3665/4792/3306/19/7412/6256/9138/2919/8795/2353/6774/1573/4790/29108/4217/840/596/4615/6347/5330/3661/10454/5451/207/4846/2920/4780/5335/4772/6352/1535/5600/3383/6258/4689/163688/9641/7186/8797/5595/5609/5293/387/1649/929/839/4318/23643/653361/3576/5331/7410/9619/1543/5452/7099/177/5970/6648/5296/468/3452/4775/3725
hsa00533	hsa00533	Glycosaminoglycan biosynthesis - keratan sulfate	13	0.598107495628647	1.56782504389153	0.0344147303814117	0.0344147303814117	0.0680507703557673	3211	tags=38%, list=21%, signal=30%	4166/2683/6482/8702/8704
hsa04120	hsa04120	Ubiquitin mediated proteolysis	122	-0.332340571414197	-1.33824919393498	0.0348706411698538	0.0348706411698538	0.0683138291924036	4027	tags=38%, list=27%, signal=28%	7322/55284/89910/55236/11059/8924/27339/25898/7316/55120/9063/7321/51434/26091/7320/9354/7319/7326/1161/27338/55070/9039/10055/6477/90293/8945/8065/55958/6500/8450/55294/9690/26272/3093/7325/25847/23327/10477/8925/7314/10393/22954/8453/8454/4591/7334
hsa04657	hsa04657	IL-17 signaling pathway	89	0.328509663984851	1.338855087615	0.0358767054067711	0.0358767054067711	0.0696399593120327	2722	tags=29%, list=18%, signal=24%	4792/55540/53342/2919/1051/2353/4790/6347/3627/7128/23765/2920/3727/5600/6279/8061/84818/9641/7186/5595/5596/3934/225689/6280/4318/5598
hsa04726	hsa04726	Serotonergic synapse	99	-0.349074735856303	-1.36375424032611	0.0365311831495804	0.0365311831495804	0.0702657206991929	2815	tags=30%, list=19%, signal=25%	9177/51764/3845/121278/3360/2778/3760/2561/5594/7220/23236/3354/10681/5567/242/5743/673/1558/2770/3781/5321/3708/2562/3358/5579/2785/3751/260293/5604/54331
hsa03420	hsa03420	Nucleotide excision repair	53	-0.403473246803095	-1.41990376765007	0.0378006872852234	0.0378006872852234	0.0720525191496434	2251	tags=30%, list=15%, signal=26%	5427/1069/5440/6118/8450/5111/5983/2071/5887/5431/54107/902/5982/4331/1022/6119
hsa04962	hsa04962	Vasopressin-regulated water reabsorption	36	-0.452043138334299	-1.47150157018239	0.0393742309720513	0.0393742309720513	0.0743817709152473	3851	tags=50%, list=25%, signal=37%	51164/1781/398/84699/10540/4905/5868/2778/6844/79659/1778/51626/5567/10671/51143/8766/8655/1780
hsa03430	hsa03430	Mismatch repair	21	-0.523724911923201	-1.50340220437448	0.0401937914947066	0.0401937914947066	0.0748650039238513	4242	tags=67%, list=28%, signal=48%	4292/6117/9156/4437/10714/5985/5984/6118/5111/5983/6742/5982/4436/6119
hsa04140	hsa04140	Autophagy - animal	150	-0.315596201742304	-1.30848449746347	0.0403377110694184	0.0403377110694184	0.0748650039238513	2948	tags=27%, list=19%, signal=22%	7405/9451/6885/3845/8887/664/2475/8417/6198/1965/5599/8678/81671/5594/3667/81631/29110/5861/5567/55054/10133/11345/5291/9474/7314/5580/9110/5602/5170/30849/1612/203228/116442/3708/10670/29982/5601/5515/23710/5604/10325
hsa05410	hsa05410	Hypertrophic cardiomyopathy	92	0.323318873631187	1.32868044968938	0.0424671385237614	0.0424671385237614	0.0778830800186175	1634	tags=22%, list=11%, signal=20%	1837/7169/3693/6640/7043/8515/3678/3679/4634/3688/1605/3655/3691/8082/1906/3696/4000/3685/3672/8516
hsa04928	hsa04928	Parathyroid hormone synthesis, secretion and action	100	0.317243401872875	1.32205562286606	0.0427000767067246	0.0427000767067246	0.0778830800186175	2984	tags=35%, list=20%, signal=28%	196883/5745/2771/1026/2768/6256/9138/2353/3710/6446/596/408/64764/6667/5338/4041/5330/2767/369/1956/3727/9586/3709/6258/5595/10672/114/387/4040/1839/5894/2260/90993/342538/5331
hsa00260	hsa00260	Glycine, serine and threonine metabolism	34	0.432892268267576	1.45494679900079	0.0454754248966468	0.0454754248966468	0.0819807164511708	2874	tags=44%, list=19%, signal=36%	26227/29968/55349/51268/8639/875/275/4128/2628/501/113675/6472/4129/10993/212
hsa04659	hsa04659	Th17 cell differentiation	98	0.315031904049393	1.30756342682233	0.0457215836526181	0.0457215836526181	0.0819807164511708	3731	tags=35%, list=25%, signal=26%	3566/4792/6776/6256/3108/3126/2353/3109/6774/3554/4790/7048/10148/5335/4772/5600/3570/6258/246778/5595/7046/920/916/196/3113/6778/27040/5970/4775/3725/3572/3559/6777/915
hsa04720	hsa04720	Long-term potentiation	60	-0.386829361585944	-1.39075147584802	0.046875	0.046875	0.0830833432339313	2051	tags=28%, list=14%, signal=25%	5594/23236/5567/673/2891/817/5530/814/2890/3708/107/5579/5534/5532/2903/5604/801
hsa04360	hsa04360	Axon guidance	167	0.280110476679806	1.25461240696167	0.0471218961625282	0.0471218961625282	0.0830833432339313	1899	tags=25%, list=13%, signal=22%	5364/64221/57522/2771/23654/6405/655/1942/56963/56920/10509/658/29984/219699/7869/3688/1969/10398/56288/6608/2242/2534/25/54910/84628/57556/91653/4776/3983/1945/3611/1947/2050/10298/10627/54961/3985/55558/55740/5336/5335
hsa04910	hsa04910	Insulin signaling pathway	122	0.299478938068717	1.28610464645654	0.0486901296639323	0.0486901296639323	0.0851388957150968	2763	tags=30%, list=18%, signal=24%	32/2872/5837/3636/2308/9322/23433/5260/10580/6464/6194/6720/5507/9021/3099/5836/5255/5105/2002/207/25759/5256/369/10603/6199/3991/163688/53632/5595/5293/2645/2889/5792/5894/6655/1978
hsa05170	hsa05170	Human immunodeficiency virus 1 infection	186	0.272700231770965	1.24020703844781	0.0494037478705281	0.0494037478705281	0.0856786309057476	2438	tags=28%, list=16%, signal=24%	7132/684/3133/7133/4792/2771/3105/6890/2353/3106/2788/5829/2791/3710/4790/85363/596/4615/94235/2783/4776/140564/2767/3661/10454/8737/10298/207/578/567/27350/2787/3985/3134/5336/3709/5335/6892/6199/4772/5600/7852/200316/60489/163688/7186/5595/5609/920/916/811/5293
