# Supplementary material for: Identification and Exploration of Immunity‐Related Genes and Natural Products for Alzheimer's Disease Based on Bioinformatics, Molecular Docking, and Molecular Dynamics
Source: Immun Inflamm Dis. 2025 Apr 7;13(4):e70166. doi: 10.1002/iid3.70166 (PMC11973734; doi:10.1002/iid3.70166)
Supplement: Supplementary file 1 — Supporting information. [file IID3-13-e70166-s001.zip › Supplementary materials/S3-Enrichment analysis(GO,KEGG,GSEA)/2.GPI_all_GSEA.xls]

ID	Description	setSize	enrichmentScore	NES	pvalue	p.adjust	qvalue	rank	leading_edge	core_enrichment
hsa05012	hsa05012	Parkinson disease	200	0.545661597944187	2.31993597609193	0.00012929919834497	0.00012929919834497	0.00219509312260439	2652	tags=44%, list=18%, signal=37%	7345/801/10381/10383/57181/10382/6622/4723/7280/4729/7277/7416/291/203068/10376/816/6390/5686/7317/4706/7295/7386/1340/7316/1537/5601/5682/4713/7385/4722/292/84790/4697/5707/10213/90550/3831/2778/9861/5709/9377/4701/1345/5693/10131/7846/5684/5690/5692/51079/5701/1351/4711/4694/4704/2774/54539/5694/7314/6389/5718/5602/29985/126328/5710/1349/4695/817/1337/4696/4705/4712/4717/5706/4710/27429/27089/1…
hsa05208	hsa05208	Chemical carcinogenesis - reactive oxygen species	176	0.419744118873235	1.75979191544792	0.000132170235263019	0.000132170235263019	0.00219509312260439	2382	tags=33%, list=16%, signal=28%	5604/4723/6416/4729/7416/291/6390/2953/4706/7386/253152/1340/1537/5601/4713/7385/4722/292/4697/52/9377/4701/1345/10327/4233/51079/9446/1351/5170/4711/4694/4704/5605/54539/6389/5602/4259/5580/126328/1349/4695/1571/1337/5603/4696/4705/572/673/4712/5291/4717/4710/5879/27089/1327/7417/9167/55967
hsa04714	hsa04714	Thermogenesis	173	0.40498488579097	1.69357148018226	0.00013259082471493	0.00013259082471493	0.00219509312260439	3881	tags=46%, list=26%, signal=35%	51412/4723/4729/6390/7249/4706/7386/107/1340/1537/4713/7385/4722/5571/4697/2778/51103/9377/4701/1345/60/51079/1351/79133/4711/4694/4704/54539/6389/126328/1349/4695/2182/1337/55744/5603/4696/4705/5468/2475/4712/4717/4710/57521/27089/25915/1327/28958/111/23028/9167/84335/55967/84699/5567/84987/6598/29078/3265/388753/1386/65260/23305/126129/1353/57104/91942/2885/6597/64223/1432/7248/4724/1352/374291…
hsa05415	hsa05415	Diabetic cardiomyopathy	153	0.492558413064651	2.03143954695533	0.000134698275862069	0.000134698275862069	0.00219509312260439	2382	tags=39%, list=16%, signal=33%	4723/4729/5499/5582/7416/291/2597/816/6390/488/5579/4706/5165/7386/1340/1537/5601/4713/7385/4722/292/4697/9377/4701/1345/6262/51079/1351/4711/4694/4704/54539/6389/5602/5580/126328/1349/4695/817/1337/25874/5162/5603/4696/4705/2475/4712/23236/2539/5291/4717/4710/5879/27089/1327/2673/7417/9167/5590/55967
hsa05017	hsa05017	Spinocerebellar ataxia	124	0.500051808334746	2.00720564041885	0.000139762403913347	0.000139762403913347	0.00219509312260439	2652	tags=41%, list=18%, signal=34%	5173/5582/7416/2890/291/488/2902/5686/5579/6712/5601/2903/5682/292/5707/10213/90550/29982/9861/5709/5693/7436/116443/2891/5684/5690/5692/25814/5701/4976/9519/5694/5718/5602/5710/2959/2475/23236/2259/5291/5706/2892/30849/7417/3708/5719/8678/3752/5715/6908/143471
hsa04723	hsa04723	Retrograde endocannabinoid signaling	122	0.549090727637236	2.19844494821294	0.000140587656403768	0.000140587656403768	0.00219509312260439	2873	tags=50%, list=19%, signal=41%	2554/2563/2566/54331/2558/2556/4723/57030/4729/5582/2785/2890/57084/2166/5579/4706/107/5601/4713/4722/2562/4697/22999/4701/2891/51079/4711/51764/4694/4704/54539/747/5602/126328/2784/2557/4695/778/2559/5603/4696/4705/4712/23236/3765/4717/2892/4710/3708/111/3760/2561/55967/57406/2555/5567/2893/5594/246213/774/10681
hsa01200	hsa01200	Carbon metabolism	103	0.502616674555977	1.97055743539096	0.000142816338189089	0.000142816338189089	0.00219509312260439	2011	tags=35%, list=13%, signal=31%	2805/2821/2026/226/3421/2806/50/7167/55753/2597/6390/8803/10873/3419/5315/4191/5631/5634/5213/3098/5223/39/1738/1431/6389/5230/2023/2271/5162/5226/283871/5214/7086/5096/6888/2539
hsa04137	hsa04137	Mitophagy - animal	89	0.48869164863017	1.87714901198596	0.000144864551644213	0.000144864551644213	0.00219509312260439	4016	tags=52%, list=27%, signal=38%	23710/10651/9804/10370/1460/7316/5601/51024/11331/81631/4976/84315/79735/7314/5602/10133/11345/29110/27342/84134/84557/10075/25813/8678/139341/23770/267/7879/3265/1457/25820/89941/79065/5599/1459/5878/7186/8887/664/285973/5868/3845/6714/84749/345778/57154
hsa00190	hsa00190	Oxidative phosphorylation	86	0.649259586452346	2.47591180249484	0.000146434324205594	0.000146434324205594	0.00219509312260439	2382	tags=52%, list=16%, signal=44%	526/534/529/9114/4723/4729/533/51606/537/6390/4706/7386/1340/1537/51382/4713/7385/4722/4697/9377/4701/1345/528/5464/51079/1351/4711/4694/4704/54539/6389/126328/1349/4695/1337/4696/4705/4712/4717/4710/27089/1327/535/9167/55967
hsa05032	hsa05032	Morphine addiction	78	0.503882938977356	1.88865912372625	0.000147972773009766	0.000147972773009766	0.00219509312260439	2992	tags=44%, list=20%, signal=35%	2554/2563/2566/54331/2558/2556/9568/5582/2785/5579/107/409/2562/2778/5153/5136/5138/51764/2784/2557/2559/3765/111/3760/1812/2561/2870/2555/5567/774/2550/10681/5144/2775
hsa04260	hsa04260	Cardiac muscle contraction	76	0.539923352900136	2.01365276966007	0.000148500148500148	0.000148500148500148	0.00219509312260439	2351	tags=38%, list=16%, signal=32%	476/10368/55799/488/481/6543/10479/7386/1340/1537/7385/9377/1345/6262/6546/1351/6547/781/1349/1337/778/785/84679/27089/1327/782/9167/10369/70
hsa05031	hsa05031	Amphetamine addiction	62	0.537508776210899	1.93743932374295	0.000150784077201448	0.000150784077201448	0.00219509312260439	2650	tags=42%, list=18%, signal=35%	801/6804/5173/5499/5582/2890/5532/23237/5534/816/2902/5579/2903/2778/116443/2891/814/5530/2354/817/2892/111/1812/84699/5567/2893
hsa04721	hsa04721	Synaptic vesicle cycle	66	0.665904264025399	2.42316253706762	0.000151400454201363	0.000151400454201363	0.00219509312260439	1531	tags=45%, list=10%, signal=41%	1173/6857/526/534/529/10815/6804/9114/6812/1759/57030/533/6616/51606/1175/6844/57084/26052/8775/51382/23025/1212/22999/161/528/1211/112755/6505/1213/6534
hsa04961	hsa04961	Endocrine and other factor-regulated calcium reabsorption	49	0.636835534025707	2.19397504357832	0.000155884645362432	0.000155884645362432	0.00219509312260439	2159	tags=49%, list=14%, signal=42%	1173/476/1759/5582/1175/26052/481/6543/5579/793/1212/161/2778/6546/1211/8766/492/1213/6547/490/491/23236/493/163
hsa03050	hsa03050	Proteasome	37	0.642254997094078	2.10223482322341	0.00015956598053295	0.00015956598053295	0.00219509312260439	3239	tags=62%, list=21%, signal=49%	5686/5682/5707/10213/9861/5709/5693/5684/5690/5692/5701/5694/5718/5710/5706/5719/10197/5715/143471/11047/5713/5702/5689
hsa05033	hsa05033	Nicotine addiction	34	0.667934311109362	2.14320599361522	0.000160410651267244	0.000160410651267244	0.00219509312260439	2817	tags=62%, list=19%, signal=50%	2554/2563/2566/2558/2556/57030/2890/57084/2902/2903/2562/116443/2891/2557/2559/2892/2561/2555/2893/246213/774
hsa04392	hsa04392	Hippo signaling pathway - multiple species	27	-0.622511269535017	-2.05146301810576	0.000252143217347453	0.000252143217347453	0.00307178147819146	3223	tags=74%, list=21%, signal=58%	1454/7003/11186/9113/55233/92597/122786/79633/166824/7004/9770/23286/25937/6788/8463/83937/126374/26524/7005/10413
hsa04330	hsa04330	Notch signaling pathway	56	-0.598761243379112	-2.32278382118159	0.000290275761973875	0.000290275761973875	0.00307178147819146	3497	tags=57%, list=23%, signal=44%	22938/2033/79816/9794/6868/55534/9253/2648/1840/7088/51107/342371/7089/1856/3516/23013/54567/4855/151636/84441/3280/1387/1488/26508/4242/182/4853/3955/3065/8850/4851/23493
hsa05150	hsa05150	Staphylococcus aureus infection	69	-0.475369892831935	-1.92852174975744	0.000298864315600717	0.000298864315600717	0.00307178147819146	4560	tags=45%, list=30%, signal=32%	147183/25984/2212/3858/2213/2204/5648/125115/3684/3683/54474/1669/6403/1672/5724/3689/629/3383/719/1675/1828/2359/3108/6404/727/8688/3109/2215/3586/3426/3075
hsa04061	hsa04061	Viral protein interaction with cytokine and cytokine receptor	85	-0.491820536131297	-2.07728927246154	0.000314564328405159	0.000314564328405159	0.00307178147819146	3565	tags=46%, list=24%, signal=35%	3627/6370/5197/6364/3572/3587/3570/8743/3559/10850/3576/3558/4049/4055/729230/1234/2920/5473/8809/6352/3560/8797/8807/9547/3588/6360/8740/53832/58985/8793/3586/7852/8795/3606/2919/1436/7132/7133/57007
hsa05222	hsa05222	Small cell lung cancer	87	-0.456887477765813	-1.93889316325306	0.000317762948840165	0.000317762948840165	0.00307178147819146	3713	tags=48%, list=25%, signal=37%	5290/284217/5295/22798/79444/5925/6502/3673/1287/3908/578/4843/4616/836/5293/330/1021/1163/317/1869/1017/3551/4149/3910/7185/1030/595/5296/2335/1643/1286/1026/3915/3688/3685/596/4790/6256/3655/10912/3911/4792
hsa04962	hsa04962	Vasopressin-regulated water reabsorption	36	0.583200665415359	1.89411854280197	0.000320924261874198	0.000320924261874198	0.00307178147819146	3824	tags=58%, list=25%, signal=44%	1780/6844/398/8655/1778/396/2778/1639/8766/10540/51143/79659/84699/551/5567/1781/5878/51626/4905/5868/10671
hsa04064	hsa04064	NF-kappa B signaling pathway	93	-0.488940948785154	-2.09822385478733	0.000322684737011939	0.000322684737011939	0.00307178147819146	3282	tags=47%, list=22%, signal=37%	958/4050/8600/4616/3932/10892/23643/8915/3576/330/4049/3383/4055/3551/5336/27040/4615/51135/8737/2920/7185/128178/115650/7099/29775/7706/6850/55367/8740/84433/23118/7128/695/5335/8837/7412/596/51588/4790/3554/2919/7132/10912/4792
hsa04390	hsa04390	Hippo signaling pathway	138	-0.371994523105188	-1.70333120077362	0.000368731563421829	0.000368731563421829	0.00315531587290752	3309	tags=44%, list=22%, signal=35%	4092/654/1495/1454/7003/657/11186/650/3689/324/7483/332/3993/9113/330/55233/92597/5501/656/85407/122786/4089/8323/6932/896/1856/8322/2535/23418/7042/2246/5519/595/7046/166824/7048/6934/154796/7004/11211/29119/23286/7159/25937/6788/8463/7043/3397/8326/56288/126374/286204/26524/6657/655/3996/7005/658/51176/23513/10413
hsa05202	hsa05202	Transcriptional misregulation in cancer	153	-0.348946128243029	-1.62084158722807	0.000387897595034911	0.000387897595034911	0.00315531587290752	3547	tags=33%, list=23%, signal=26%	1669/466/958/578/8091/4211/3195/4286/4616/8148/8842/3576/330/2078/3728/3002/7403/6760/5087/4149/7185/6667/2321/51804/3560/3087/5090/2120/1031/3486/6929/7048/1643/30012/4094/2313/1026/4299/904/2138/4790/64332/6256/1051/1436/26471/3065/10912/2308/604/4066
hsa04630	hsa04630	JAK-STAT signaling pathway	154	-0.359807170897832	-1.67269675862936	0.000388953714507974	0.000388953714507974	0.00315531587290752	3095	tags=30%, list=20%, signal=24%	3572/3587/3570/5617/3559/3601/5293/3558/9021/5781/896/1271/9180/1956/5292/2057/3976/30837/3560/595/5296/122809/6773/3953/3588/1387/3600/1438/53832/58985/3455/5156/1026/1441/163702/3586/4170/3563/596/51588/3952/6776/3566/2670/5159/3977
hsa05206	hsa05206	MicroRNAs in cancer	152	-0.3561925954882	-1.64942615937784	0.000391696043869957	0.000391696043869957	0.00315531587290752	3746	tags=44%, list=25%, signal=33%	10298/4193/5268/6541/3371/2033/4893/5894/578/8091/1946/6655/836/11186/27086/4194/406902/324/8626/8434/9759/5293/5962/1021/960/3162/1869/3551/5336/6659/1956/2064/5292/5243/2065/10253/7431/9839/7042/4855/595/5296/900/6093/1387/672/23411/1789/5156/1026/5335/25/23405/407040/4853/27250/1942/4170/596/4790/3678/3065/5159/2261/4851/54541/7430
hsa04932	hsa04932	Non-alcoholic fatty liver disease	134	0.421554273794254	1.70719528167171	0.000415973377703827	0.000415973377703827	0.00315531587290752	2382	tags=32%, list=16%, signal=27%	4723/4729/6390/4706/7386/1340/1537/5601/4713/7385/4722/5571/4697/9377/4701/1345/51079/1351/4711/4694/4704/54539/6389/5602/126328/1349/4695/1571/1337/5603/4696/4705/51094/5468/4712/5291/4717/4710/5879/27089/1327/9167/55967
hsa04728	hsa04728	Dopaminergic synapse	120	0.433998094213579	1.73464813956475	0.000421644413211525	0.000421644413211525	0.00315531587290752	3825	tags=45%, list=25%, signal=34%	50632/801/54331/5499/5582/2785/2890/5532/5518/816/5515/5579/5601/2903/409/2778/2891/51764/2774/5602/2784/5521/5530/817/5603/5526/23236/3765/2892/3708/111/3760/1812/55844/5528/84699/5567/2893/774/10681/5522/818/2775/1386/7054/1816/5599/5520/2782/2783/1432/2776/2786/775
hsa04114	hsa04114	Oocyte meiosis	101	0.441529822698154	1.72219930097019	0.000432338953739732	0.000432338953739732	0.00315531587290752	2971	tags=38%, list=20%, signal=30%	801/5604/5499/5532/8379/5518/5534/7533/816/7534/5515/8454/107/7532/9232/7531/7529/5530/817/25847/10393/4085/5603/5526/891/25906/3708/111/51433/64506/29882/5528/5567/3479/5594/6500/8945/818
hsa04978	hsa04978	Mineral absorption	54	-0.466210465163244	-1.79751492747936	0.000569638279692395	0.000569638279692395	0.00402325168679179	443	tags=22%, list=3%, signal=22%	477/79901/30061/65010/4493/9843/4501/4502/4496/4495/4494/4499
hsa04727	hsa04727	GABAergic synapse	82	0.457944777507271	1.73044752272742	0.000589709568037741	0.000589709568037741	0.0040348549392056	2873	tags=40%, list=19%, signal=33%	2554/2563/2566/54331/2558/23710/2556/9568/57468/5582/2744/2785/27165/2572/2571/5579/107/2562/51764/2784/2557/778/11345/2559/111/2561/2555/5567/81539/774/10243/2550/10681
hsa04350	hsa04350	TGF-beta signaling pathway	96	-0.411869014401352	-1.77612017591079	0.000646203554119548	0.000646203554119548	0.0041052118427467	1851	tags=28%, list=12%, signal=25%	7037/6667/1030/7042/5519/6199/7046/6093/7048/1387/64750/56963/6497/1634/7043/3397/4090/25805/60436/655/4091/3625/658/3065/3400/3399/2615
hsa00020	hsa00020	Citrate cycle (TCA cycle)	27	0.631601445710369	1.91497529060108	0.000662690523525514	0.000662690523525514	0.0041052118427467	1699	tags=44%, list=11%, signal=40%	3421/50/55753/6390/8803/3419/4191/1738/1431/6389/2271/5162
hsa04670	hsa04670	Leukocyte transendothelial migration	104	-0.384113229093474	-1.67876163806714	0.000673854447439353	0.000673854447439353	0.0041052118427467	3927	tags=48%, list=26%, signal=36%	653361/100506658/5906/3684/3683/1365/58494/4313/23562/49861/1495/87/4633/3689/7414/5293/10398/4267/50848/3383/10627/2773/51208/5781/5336/7410/5908/10451/4688/137075/5010/394/5296/6093/1003/5829/29119/5335/5175/3688/4478/7412/7852/24146/7408/90952/7122/10411/6494/7430
hsa04668	hsa04668	TNF signaling pathway	109	-0.393833420694758	-1.73547025648384	0.000674991562605467	0.000674991562605467	0.0041052118427467	2661	tags=34%, list=18%, signal=28%	5293/330/1326/64764/9021/4049/841/3383/3551/1388/8737/2920/7185/8809/83786/3976/6352/5296/3600/23118/4217/840/3659/1906/7128/182/8837/7412/4790/1051/2919/197259/7132/79651/64285/7133/4792
hsa04145	hsa04145	Phagosome	120	0.416307218034753	1.66393942941136	0.000702740688685875	0.000702740688685875	0.00415846552622082	1130	tags=19%, list=7%, signal=18%	11151/1780/10381/526/534/10383/529/9114/10382/7280/7277/533/51606/203068/10376/537/1778/51382/84790/60/7846/23480/528
hsa01230	hsa01230	Biosynthesis of amino acids	62	0.50746393257587	1.82914330308156	0.000753920386007238	0.000753920386007238	0.00434391801355971	1931	tags=37%, list=13%, signal=32%	2805/2026/226/3421/2806/440/50/7167/2597/3419/5315/5631/5634/5213/5223/445/1431/5230/586/2023/5214/7086/6888
hsa05144	hsa05144	Malaria	44	-0.503954281890668	-1.86341643098182	0.00108459869848156	0.00108459869848156	0.00603937206016144	3782	tags=52%, list=25%, signal=39%	7059/3683/3082/6403/958/3689/3576/975/3820/3383/54106/4615/6383/7099/3043/7042/7058/2995/5175/7043/3586/7412/3606
hsa05226	hsa05226	Gastric cancer	136	-0.350002565362602	-1.59887408572156	0.00110334681868334	0.00110334681868334	0.00603937206016144	3713	tags=38%, list=25%, signal=29%	5925/23401/3082/4893/5894/578/8817/1495/4616/6655/324/7483/1045/5293/3728/4089/8323/4583/1869/1017/6932/2249/2549/1856/8322/1956/2064/2535/1030/5243/4040/7042/2246/595/6199/5296/7046/7048/1643/6934/4041/11211/2247/29119/1026/7043/8326/596/6256/51176/10912
hsa05321	hsa05321	Inflammatory bowel disease	59	-0.434331796806751	-1.7003311194965	0.00117577895355673	0.00117577895355673	0.00627887092014891	1887	tags=25%, list=12%, signal=22%	8809/3108/7099/7042/8807/4772/6095/4094/3109/7043/3586/4790/3606/3566/7100
hsa05134	hsa05134	Legionellosis	49	-0.460830260322449	-1.7454773732661	0.00139392249790912	0.00139392249790912	0.00726656339762146	2940	tags=35%, list=19%, signal=28%	836/58484/3689/3576/10767/29108/841/317/4615/2920/7099/840/4790/3606/2919/4792/7100
hsa04115	hsa04115	p53 signaling pathway	70	-0.410441820175991	-1.66820688153464	0.00151285930408472	0.00151285930408472	0.00752810371410578	2940	tags=34%, list=19%, signal=28%	836/4194/901/1021/51512/841/317/1017/896/56475/8797/64065/595/3486/3732/900/1643/55367/55240/1026/5366/596/8795/10912
hsa05220	hsa05220	Chronic myeloid leukemia	71	-0.406919822053181	-1.65975985302701	0.00151285930408472	0.00151285930408472	0.00752810371410578	3726	tags=42%, list=25%, signal=32%	4193/5925/4893/5894/578/4616/6655/5293/1021/4089/5781/1869/3551/7042/595/5296/7046/7048/9846/1643/1488/1026/25/7043/4790/6776/3065/10912/2122/4792
hsa04936	hsa04936	Alcoholic liver disease	125	-0.352584719993434	-1.59212678538651	0.00175500175500176	0.00175500175500176	0.00850558506157553	2386	tags=30%, list=16%, signal=25%	23643/34/836/1374/3576/841/719/3551/23765/6932/4615/51135/8737/2920/125/7099/727/6319/595/124/5465/6934/217/23118/29896/4217/127/223/23411/79602/4790/2919/7132/51176/2308/4792/32
hsa05224	hsa05224	Breast cancer	132	-0.344058316753249	-1.56837728996757	0.00178699070764832	0.00178699070764832	0.00850558506157553	3475	tags=34%, list=23%, signal=26%	4893/5894/578/8817/8600/4616/6655/2260/324/7483/5293/1021/8323/1869/6932/2249/1856/8322/1956/2064/6667/2535/54567/4040/4855/2246/595/6199/5296/1643/6934/3280/672/4041/11211/26508/2247/1026/182/8326/4853/51176/10912/4851/23493
hsa05205	hsa05205	Proteoglycans in cancer	179	-0.309476106466887	-1.47048953711349	0.00247218788627936	0.00247218788627936	0.0115165751477291	2940	tags=32%, list=19%, signal=26%	836/3091/858/2260/406902/7483/5293/5962/5501/960/79923/8323/5781/2549/5336/8322/1956/9138/6383/4060/3709/2064/2535/7410/2065/7099/10451/7042/2066/595/6199/8826/5296/2335/6093/51196/5829/11211/2002/3316/2247/1026/5335/3688/4478/1634/3685/8326/6608/27250/6194/3710/857/1278/3678/3693/7430
hsa04920	hsa04920	Adipocytokine signaling pathway	64	-0.408854515807935	-1.63297190225014	0.0029673590504451	0.0029673590504451	0.0132709047854053	3026	tags=36%, list=20%, signal=29%	2180/26060/1374/9021/5781/3551/5105/8471/181/81616/5465/3953/6794/79602/3952/4790/6256/6513/23205/7132/7133/4792/32
hsa04911	hsa04911	Insulin secretion	76	0.442799008482273	1.6514259756384	0.00297000297000297	0.00297000297000297	0.0132709047854053	1140	tags=21%, list=8%, signal=20%	885/476/6804/116/27445/5582/6616/6844/816/481/5579/107/2778/1131/6262/3781
hsa03008	hsa03008	Ribosome biogenesis in eukaryotes	60	0.476390652167067	1.71012159764152	0.00317748524738992	0.00317748524738992	0.0137562157179645	3352	tags=42%, list=22%, signal=33%	1460/10799/10248/10607/55272/26354/5901/55651/345630/28987/10813/3692/23195/54913/51096/10436/92856/4931/10557/55781/1457/102157402/10482/22803/1459
hsa04814	hsa04814	Motor proteins	159	0.367865663461838	1.52517210628043	0.00320427236315087	0.00320427236315087	0.0137562157179645	3170	tags=31%, list=21%, signal=25%	1780/22920/10381/10383/57576/10382/7280/7277/203068/10376/7283/8655/55860/27175/1778/103910/3832/84790/3831/11258/60/7846/3797/1639/6990/23026/4636/10540/4628/83658/57644/547/64147/51143/10126/11127/70/113220/79659/9371/3796/4649/4645/1781/51168/10121/830/7168/4625
hsa04512	hsa04512	ECM-receptor interaction	80	-0.3811711401989	-1.59278690245547	0.00341721031376204	0.00341721031376204	0.0143882539526823	2098	tags=42%, list=14%, signal=37%	7059/2815/3673/1605/1287/1758/3371/3908/1834/22801/960/6696/2814/3910/2811/255743/341640/1101/2335/3672/1286/7058/1297/3915/3688/8516/3685/3696/1278/3678/8515/3655/3911/3693
hsa05217	hsa05217	Basal cell carcinoma	53	-0.426264204239345	-1.63672946444596	0.00369633210122263	0.00369633210122263	0.0152698525730746	2797	tags=36%, list=18%, signal=29%	650/324/7483/8323/6932/1856/8322/2535/374654/1643/6934/2737/11211/2735/1026/8326/6608/51176/10912
hsa04261	hsa04261	Adrenergic signaling in cardiomyocytes	137	0.375023090954357	1.52492823274958	0.00425999725161468	0.00425999725161468	0.0172725034763324	3170	tags=34%, list=21%, signal=27%	801/476/10368/55799/5499/5518/816/488/481/6543/5515/107/2778/6330/6262/6546/64208/492/6547/781/5521/490/817/778/5603/491/5526/785/23236/493/147/782/111/10369/70/55844/6324/5528/84699/5567/5594/5522/818/1386/59283/7168/4625
hsa04024	hsa04024	cAMP signaling pathway	197	0.347114429595365	1.47292516358092	0.00453955901426719	0.00453955901426719	0.0178028258035632	3331	tags=31%, list=22%, signal=24%	6750/1128/801/476/5058/5604/116/9568/5499/2890/816/488/2902/481/4852/107/627/5601/2903/2778/116443/6262/2891/64208/1392/492/814/6751/610/5605/7432/5602/490/817/778/491/572/673/5291/493/2892/5879/3354/111/1812/10021/84699/5567/2893/5594/2550/5144/818/5881/3360/4886/2695/1816/4659/5599/5142
hsa00360	hsa00360	Phenylalanine metabolism	15	0.668192182908403	1.77149932246648	0.00455341506129597	0.00455341506129597	0.0178028258035632	164	tags=20%, list=1%, signal=20%	2805/4282/2806
hsa04921	hsa04921	Oxytocin signaling pathway	132	0.376942740426633	1.52479227421705	0.00471960022209883	0.00471960022209883	0.0179811637878642	2992	tags=32%, list=20%, signal=26%	57172/801/5604/10368/8536/55799/5499/5582/5532/5534/816/5579/4208/107/5571/2778/60/6262/814/5605/5607/781/5530/5997/817/778/785/23236/3765/782/3708/111/3760/10369/10645/5567/340156/5594/4882/3265/818/2775
hsa04724	hsa04724	Glutamatergic synapse	97	0.410407097783538	1.59375431416754	0.00476327944572748	0.00476327944572748	0.0179811637878642	2873	tags=38%, list=19%, signal=31%	54331/57030/5582/2744/2785/2890/27165/5532/57084/5534/2902/5579/107/2903/2778/116443/2891/51764/6505/2918/2784/5530/2914/23236/2898/2892/3708/111/3760/5567/22941/81539/2893/5594/7220/246213/10681
hsa04672	hsa04672	Intestinal immune network for IgA production	40	-0.462721235069354	-1.67096059547126	0.00512682137075013	0.00512682137075013	0.0190254923303484	4826	tags=52%, list=32%, signal=36%	3695/959/6387/23495/940/3565/942/8741/3567/6370/958/57379/3601/3558/4055/115650/3108/3600/3109/3586/7852
hsa04610	hsa04610	Complement and coagulation cascades	75	-0.378972022390624	-1.56294052918284	0.00548613227674489	0.00548613227674489	0.020004066760825	5200	tags=52%, list=34%, signal=34%	1361/5104/5627/10747/2244/3053/5329/2266/2151/731/5054/1191/10878/2165/5648/7056/5328/2155/3684/966/2243/11326/3689/629/3687/719/1675/5270/2159/710/10544/727/7035/730/2152/3426/3818/2/3075
hsa04621	hsa04621	NOD-like receptor signaling pathway	159	-0.307701488812231	-1.43347201597581	0.00557324840764331	0.00557324840764331	0.020004066760825	2244	tags=26%, list=15%, signal=23%	643246/3551/5332/63940/4615/51135/9447/8737/2920/3709/5027/9140/6352/4939/57506/837/7099/118429/2633/6773/23118/84168/3455/3428/22900/3665/7128/2635/5586/7205/9051/596/3710/4790/2634/3606/84674/2919/140609/79792/4792/10628
hsa00230	hsa00230	Purine metabolism	101	0.395563883912385	1.54290788377546	0.00605274535235625	0.00605274535235625	0.0213747204293735	3388	tags=38%, list=22%, signal=29%	3251/4830/318/26289/9615/107/955/956/51292/374659/5631/3615/5634/5153/5149/5136/5138/3704/29922/124583/1716/2987/56953/9583/9061/111/158/22875/84284/4882/5144/102157402/471/5147/53343/132/5142/1633
hsa05110	hsa05110	Vibrio cholerae infection	40	0.51083226487408	1.69955803460057	0.00635324015247776	0.00635324015247776	0.0219861994317413	1793	tags=35%, list=12%, signal=31%	526/534/529/9114/533/51606/537/51382/2778/60/23480/528/55176/375
hsa05145	hsa05145	Toxoplasmosis	95	-0.34500277927702	-1.48775176373283	0.006426735218509	0.006426735218509	0.0219861994317413	3415	tags=34%, list=23%, signal=26%	958/3908/4843/3587/23643/836/23533/330/841/2773/3551/4261/1234/4615/51135/3910/3108/7099/7042/3588/23118/3109/3915/3688/7043/3586/596/4790/3655/7132/3911/4792
hsa00010	hsa00010	Glycolysis / Gluconeogenesis	59	0.455908777498656	1.63362877184169	0.00681818181818182	0.00681818181818182	0.0226326059862488	1741	tags=27%, list=12%, signal=24%	2821/2026/226/3939/7167/2597/5315/5213/10327/3098/5223/1738/5230/2023/5162/5214
hsa04925	hsa04925	Aldosterone synthesis and secretion	84	0.414944525377308	1.5759774483691	0.00690060196740567	0.00690060196740567	0.0226326059862488	2232	tags=29%, list=15%, signal=24%	57172/801/476/8536/5582/816/481/5579/5581/107/2778/6770/492/5138/814/747/490/817/778/491/23236/493/3708/111
hsa04142	hsa04142	Lysosome	118	0.374602188908711	1.4922905142486	0.00692579505300353	0.00692579505300353	0.0226326059862488	3332	tags=33%, list=22%, signal=26%	4758/9114/23335/533/51606/8120/537/23312/10947/135112/1212/51172/5641/8906/1211/22901/2517/1213/4074/1174/8372/6272/1521/23659/9583/3074/57192/535/5538/8905/256471/6448/3425/3988/1176/6609/58511/10053/53
hsa03040	hsa03040	Spliceosome	110	0.383235713625064	1.51342095730688	0.00712656784492588	0.00712656784492588	0.022946224640009	4074	tags=40%, list=27%, signal=29%	199746/6628/51362/6631/9343/51645/6626/5093/10084/9128/10594/9410/25804/25766/83443/10907/10915/51729/27258/9775/22985/10713/153527/6636/10189/10286/11017/6627/6629/8896/24148/8559/5356/6432/51503/3190/27339/1659/51690/6634/6633/1665/9785/10450
hsa04640	hsa04640	Hematopoietic cell lineage	86	-0.358696276124931	-1.51963317440642	0.00724866057358966	0.00724866057358966	0.0230010892342738	4187	tags=41%, list=28%, signal=30%	7850/3565/3581/3684/3575/2815/3673/952/913/3567/966/916/924/930/3570/290/3559/915/960/2814/7037/2057/3108/2811/3672/1438/947/3109/1441/3563/3554/3678/1436/3566/3655
hsa04015	hsa04015	Rap1 signaling pathway	184	-0.287688400684142	-1.36961848394743	0.00761743546339399	0.00761743546339399	0.0238259635546759	2252	tags=26%, list=15%, signal=22%	23566/5332/25865/91860/2249/163688/27040/57121/1956/2321/5587/7410/5908/10451/23683/51806/2246/5296/114/55740/5900/56034/1969/51196/25780/2247/284/64411/5156/5335/285/3688/136/3397/56288/1942/7408/5028/2846/1436/196883/5228/1902/5159/2261/10411/6494
hsa05171	hsa05171	Coronavirus disease - COVID-19	189	-0.285343396233164	-1.36423395685471	0.00846740050804403	0.00846740050804403	0.026031355951487	4954	tags=45%, list=33%, signal=31%	6347/7097/2266/51065/3454/5578/731/6161/3442/6233/51284/2212/11224/3441/5290/3456/5295/2165/6155/5648/6227/3446/6774/6135/185/9641/6133/6208/3627/6403/6152/6230/6169/6204/6136/6205/6157/3572/2243/6218/6868/3570/6222/6141/6203/5293/3576/6168/3558/629/64135/719/1675/3551/6223/5336/4615/51135/6210/1956/4939/6188/57506/9045/7099/6176/727/5296/4600/6217/6850/6773/6170/6235/23118/730/3455/5335/6167/619…
hsa05330	hsa05330	Allograft rejection	31	-0.485575570538918	-1.65344069727776	0.00856031128404669	0.00856031128404669	0.026031355951487	6013	tags=74%, list=40%, signal=45%	3592/7124/3135/941/3593/3111/3126/356/3134/959/940/3565/942/5551/3567/958/3105/3558/3002/3108/3109/3586/3133
hsa04140	hsa04140	Autophagy - animal	150	0.35301574920051	1.45372373300431	0.00983694919822126	0.00983694919822126	0.0295037553457826	3874	tags=39%, list=26%, signal=30%	5604/23710/10325/10670/23339/5515/7249/55054/7316/5601/1612/29982/81631/5170/5605/7314/5602/5580/10133/11345/29110/9110/572/203228/2475/5291/30849/57521/84557/3708/84335/57617/8678/10645/3476/7405/5567/5594/7879/3265/116442/5588/64601/79065/5599/3667/23001/60673/64223/8417/7248/81671/9474/9776/8887/664/285973/6885/3845
hsa04550	hsa04550	Signaling pathways regulating pluripotency of stem cells	125	-0.316011180173812	-1.4269758044129	0.0101790101790102	0.0101790101790102	0.0301171282679106	4356	tags=42%, list=29%, signal=30%	90/5290/7475/2103/5295/3198/93/8324/4086/6498/6774/3231/3175/4893/5894/4211/3572/657/2260/324/7483/4093/5293/7703/79923/4089/8323/84333/6932/1856/8322/2535/3976/5296/6929/5013/11211/2247/5978/6926/3397/4090/8326/5080/7547/6657/9314/3625/658/2261/3400/3977/3399
hsa00030	hsa00030	Pentose phosphate pathway	28	0.542931895195212	1.66397108849649	0.0103414313854235	0.0103414313854235	0.0301897225006048	2011	tags=36%, list=13%, signal=31%	2821/226/5631/5634/5213/5226/5214/7086/6888/2539
hsa00071	hsa00071	Fatty acid degradation	40	-0.437814703098323	-1.58101911377721	0.010523475445224	0.010523475445224	0.0303169375707283	4513	tags=57%, list=30%, signal=40%	113612/10455/126/8310/131/2639/501/3032/51703/2180/34/1962/1374/3030/10449/125/81616/124/217/1376/127/223/23205
hsa05140	hsa05140	Leishmaniasis	64	-0.382971190879905	-1.52959346148433	0.0109792284866469	0.0109792284866469	0.0312191322655168	2089	tags=23%, list=14%, signal=20%	4615/51135/3108/7099/4688/7042/23118/2002/3109/3688/7043/2215/3586/4790/4792
hsa03060	hsa03060	Protein export	25	0.554299044023169	1.65464484144224	0.0117530210230094	0.0117530210230094	0.0329909362049388	3196	tags=48%, list=21%, signal=38%	5018/28972/51608/23480/6729/6730/55176/6728/8266/29100/6731/7917
hsa05320	hsa05320	Autoimmune thyroid disease	42	-0.42573745500979	-1.55368926197121	0.0122315846697472	0.0122315846697472	0.0338996617096259	5584	tags=57%, list=37%, signal=36%	3111/3126/356/3452/3134/959/3442/3441/940/3565/3446/942/1081/5551/3567/958/3105/1493/3558/3002/3108/3109/3586/3133
hsa04726	hsa04726	Serotonergic synapse	99	0.379041476076396	1.47609696365916	0.0131029517638589	0.0131029517638589	0.0358607100905612	3916	tags=43%, list=26%, signal=32%	54331/5604/5582/2785/260293/242/5579/1558/2562/3358/2778/3781/51764/3751/2784/778/673/23236/3765/3354/3708/111/3760/2561/3359/5567/5594/7220/774/10681/3265/2775/170572/3360/2782/2783/5321/2776/2786/775/3845/255189/121278
hsa04720	hsa04720	Long-term potentiation	60	0.43077020181251	1.54635575318053	0.0134664850960811	0.0134664850960811	0.0364006354773862	1989	tags=32%, list=13%, signal=28%	801/5604/5499/5582/2890/5532/5534/816/2902/5579/107/2903/2891/814/5605/5530/817/673/23236
hsa05034	hsa05034	Alcoholism	97	0.380331608705496	1.47696067017918	0.0137124711316397	0.0137124711316397	0.0366135301075875	3202	tags=35%, list=21%, signal=28%	801/54331/5604/5173/5499/2785/2902/4852/627/2903/2778/116443/1392/814/51764/84254/2784/2354/5569/673/111/1812/10645/84699/5567/5594/83933/10681/3265/9734/2775/1386/8841/7054
hsa04510	hsa04510	Focal adhesion	183	-0.278627295211034	-1.32663760497324	0.0146689019279128	0.0146689019279128	0.0386953912619641	2670	tags=28%, list=18%, signal=23%	7414/5293/330/10398/2534/22801/5501/10627/896/6696/1956/3910/2064/2321/7410/5908/2013/10451/394/595/1101/5296/2335/6093/3672/1286/7058/56034/5829/2002/1793/1297/4638/2012/5156/3915/3688/8516/3685/596/857/7408/3696/1278/3678/8515/3655/5228/3911/5159/3693
hsa04966	hsa04966	Collecting duct acid secretion	20	0.576575066342851	1.63231125218848	0.0165331515254815	0.0165331515254815	0.0430939287882225	1130	tags=30%, list=7%, signal=28%	526/534/529/9114/51382/528
hsa04933	hsa04933	AGE-RAGE signaling pathway in diabetic complications	95	-0.328980908540609	-1.41866082337476	0.0173521850899743	0.0173521850899743	0.0446966501388812	2940	tags=47%, list=19%, signal=38%	27035/1729/5290/5295/7056/7424/6774/185/5330/4313/84812/1287/4893/836/5331/1281/5293/3576/3383/4089/5332/5336/113026/5292/7042/4772/595/5296/5333/7046/2335/7048/1286/51196/4846/1906/5335/2152/7043/7412/596/4790/1278/6776/2308
hsa04742	hsa04742	Taste transduction	67	0.412227357083566	1.50495002495616	0.0182338758288125	0.0182338758288125	0.0464216177771482	3018	tags=36%, list=20%, signal=29%	2554/2558/2556/9568/40/1131/5153/5136/51764/2784/2557/2559/6326/2914/23236/3354/3359/10021/2555/5567/6328/2550/54429/170572
hsa03430	hsa03430	Mismatch repair	21	0.567803996496641	1.62137617938214	0.0185784898585308	0.0185784898585308	0.0467553041811785	2307	tags=33%, list=15%, signal=28%	6119/4436/3978/5982/6742/6118/5983
hsa04150	hsa04150	mTOR signaling pathway	136	0.346755185912203	1.40997184418272	0.0193601537827818	0.0193601537827818	0.0481688036700792	3183	tags=28%, list=21%, signal=22%	526/534/529/5604/10325/5582/51606/10670/51256/81929/7480/7249/5579/84219/51382/51719/528/5170/5605/9681/28956/673/2475/5291/57521/6396/84335/7472/8649/10641/3479/5594/7471/3265/7476/9675/1857/9470
hsa05162	hsa05162	Measles	121	-0.305698058134095	-1.3705564167909	0.0200622621930128	0.0200622621930128	0.0493548259745318	4362	tags=40%, list=29%, signal=28%	3441/5290/2213/3456/5295/940/3446/6774/8772/3310/9641/3561/916/578/836/3559/5293/3558/915/868/1021/64135/841/317/1017/3551/896/54106/4615/51135/4939/3560/57506/7099/595/5296/440275/4600/6773/23118/3455/3665/7128/4478/596/4790/6776/4792
hsa04662	hsa04662	B cell receptor signaling pathway	79	-0.344541045187774	-1.43871483468291	0.0203327171903882	0.0203327171903882	0.0494120164577031	3475	tags=41%, list=23%, signal=31%	4893/5894/6655/930/10892/79168/8915/4775/5293/975/11027/3551/5336/974/7410/10451/4772/5296/3635/6850/10990/118788/84433/25780/11025/695/10859/27071/4790/3636/8519/4792
hsa00250	hsa00250	Alanine, aspartate and glutamate metabolism	32	0.496176428980425	1.57122184718813	0.0205368693402329	0.0205368693402329	0.0494120164577031	2707	tags=41%, list=18%, signal=33%	2805/2806/2744/440/27165/2572/2571/56954/445/284716/2673/158/790
hsa04520	hsa04520	Adherens junction	80	-0.341034164783033	-1.42506788597062	0.0211245728487108	0.0211245728487108	0.0502735829809135	3482	tags=44%, list=23%, signal=34%	2033/5795/1495/87/4633/2260/2241/7414/10398/2534/10627/4089/6932/1956/2064/5908/8826/7046/6093/5787/7048/6934/1387/64750/1003/9411/29119/10163/10580/56288/57493/7082/7454/51176/7525
hsa05340	hsa05340	Primary immunodeficiency	35	-0.440812139764669	-1.54237873107047	0.0217506631299735	0.0217506631299735	0.051206994126027	4884	tags=66%, list=32%, signal=45%	29760/84876/959/3543/5788/23495/973/3575/3561/958/916/100/3932/930/57379/915/4261/115650/7374/326/64421/695/6890
hsa03420	hsa03420	Nucleotide excision repair	53	0.425192740756019	1.48951086890587	0.0248265227447957	0.0248265227447957	0.0578266151278556	2723	tags=34%, list=18%, signal=28%	6119/1022/2071/3978/902/5427/5982/5887/4331/1069/2968/5438/6118/5431/5983/5886/54107/5434
hsa01232	hsa01232	Nucleotide metabolism	66	0.40420504128326	1.47086385573003	0.0254352763058289	0.0254352763058289	0.0586209138128799	2683	tags=32%, list=18%, signal=26%	3251/4830/26289/9615/955/956/51292/1503/3615/3704/29922/124583/1716/2987/56953/8623/9583/54963/158/84284/79077
hsa05120	hsa05120	Epithelial cell signaling in Helicobacter pylori infection	61	0.410160201494016	1.47442668811255	0.0258855585831063	0.0258855585831063	0.0590372388737511	1130	tags=21%, list=7%, signal=20%	526/534/529/5058/9114/6416/533/51606/537/5601/51382/4233/528
hsa04623	hsa04623	Cytosolic DNA-sensing pathway	67	-0.356203233268356	-1.43815862822612	0.0264408793820559	0.0264408793820559	0.0596820717468	3888	tags=43%, list=26%, signal=32%	8772/4210/9641/3627/11035/171568/81030/836/5437/79844/29108/841/3551/9447/8737/10146/25939/6352/57506/29800/840/3428/3665/1777/4790/3606/197259/79792/4792
hsa04713	hsa04713	Circadian entrainment	87	0.374347695363093	1.43122694606396	0.0269876002917578	0.0269876002917578	0.0602945312640777	2992	tags=34%, list=20%, signal=28%	801/54331/116/5582/2785/2890/816/2902/5579/107/2903/2778/6262/2891/51764/2784/817/23236/3765/2892/3708/111/3760/51655/5567/2893/5594/10681/818/2775
hsa05030	hsa05030	Cocaine addiction	44	0.443080200058687	1.49625412716179	0.0283496990814064	0.0283496990814064	0.0626978990848754	2617	tags=32%, list=17%, signal=26%	1020/5173/2902/627/2903/2778/8851/116443/2891/2354/111/1812/84699/5567
hsa04950	hsa04950	Maturity onset diabetes of the young	24	-0.486727812673127	-1.54529484173522	0.0291018564977421	0.0291018564977421	0.0637177489634774	4742	tags=58%, list=31%, signal=40%	4825/222546/3375/5078/3174/2494/6927/3175/3110/6928/3087/3280/5080/4821
hsa00510	hsa00510	N-Glycan biosynthesis	49	0.426378358857292	1.4689247513268	0.0314886983632112	0.0314886983632112	0.068261065758707	4555	tags=51%, list=30%, signal=36%	22845/7991/8818/7841/79644/4121/56052/8813/79053/1603/58505/85365/201595/6184/199857/11253/79796/29929/11320/79868/4247/84620/54344/57134/146664
hsa00051	hsa00051	Fructose and mannose metabolism	26	0.507007375876397	1.52489364614182	0.0330290456431535	0.0330290456431535	0.070683360010486	2242	tags=35%, list=15%, signal=30%	226/7167/5213/3795/3098/4351/5373/5214/231
hsa04725	hsa04725	Cholinergic synapse	98	0.356918879293549	1.38868478957717	0.0332517633510868	0.0332517633510868	0.070683360010486	2992	tags=32%, list=20%, signal=26%	1128/54331/5604/56479/5582/2785/816/5579/107/43/1131/814/51764/3786/2784/817/778/23236/5291/3708/111/3760/84699/5567/5594/774/10681/3265/3785/818/2775
hsa04340	hsa04340	Hedgehog signaling pathway	40	-0.405593580014677	-1.46466347039176	0.0342687533729088	0.0342687533729088	0.0721447439429659	2315	tags=40%, list=15%, signal=34%	408/2121/57467/374654/595/91653/64750/55733/2737/57758/2735/2619/1455/6608/84976/596
hsa04912	hsa04912	GnRH signaling pathway	77	0.375612624918635	1.40434186152857	0.0353759621077561	0.0353759621077561	0.0723619951049421	3888	tags=43%, list=26%, signal=32%	801/5604/6416/2185/816/5579/107/5601/1958/2778/5605/5602/5580/817/778/5603/23236/3708/111/998/5567/5594/3265/818/5599/2885/1432/5321/2776/775/3845/6714/255189
hsa00240	hsa00240	Pyrimidine metabolism	45	0.43207037369345	1.46309855823427	0.0356917245735944	0.0356917245735944	0.0723619951049421	2707	tags=31%, list=18%, signal=26%	4830/318/955/956/1503/29922/124583/56953/1807/8623/9583/54963/79077/790
hsa04611	hsa04611	Platelet activation	106	-0.304232938318658	-1.33629369394468	0.0357381429525718	0.0357381429525718	0.0723619951049421	3135	tags=34%, list=21%, signal=27%	5593/2243/6915/5331/1281/23533/5293/2534/5501/113/10627/2773/5332/5336/5592/2814/9138/3709/2811/5908/5296/114/6093/6850/4638/10672/4846/695/3688/83706/8773/3710/7408/1278/5028/196883
hsa04136	hsa04136	Autophagy - other	30	0.481671439043646	1.49762088337484	0.0358546168958743	0.0358546168958743	0.0723619951049421	3787	tags=50%, list=25%, signal=38%	23710/5515/55054/11345/2475/30849/57521/8678/3476/79065/60673/64223/9474/9776/285973
hsa05215	hsa05215	Prostate cancer	91	-0.319116678937751	-1.36250230706171	0.0360244451592152	0.0360244451592152	0.0723619951049421	3726	tags=38%, list=25%, signal=29%	4193/5925/354/2033/4893/5894/3645/4824/1385/6655/2260/5293/2078/64764/1869/1017/3551/2950/6932/7184/1956/2064/595/5296/6934/1387/56034/5156/1026/596/4790/51176/2308/5159/4792
hsa01210	hsa01210	2-Oxocarboxylic acid metabolism	29	0.48408624068832	1.49451679440024	0.0364173228346457	0.0364173228346457	0.0724861545416871	1699	tags=34%, list=11%, signal=31%	2805/3421/2806/50/55753/3419/1738/1431/586/5162
hsa04540	hsa04540	Gap junction	72	0.38175569961007	1.41130763545979	0.0367877972184836	0.0367877972184836	0.0725638864053541	1355	tags=24%, list=9%, signal=22%	10381/10383/5604/10382/7280/7277/5582/203068/10376/5579/107/84790/3358/2778/7846/5605/5607
hsa01240	hsa01240	Biosynthesis of cofactors	118	0.340567264795258	1.35670669783889	0.0375971731448763	0.0375971731448763	0.0734982332155477	2976	tags=30%, list=20%, signal=24%	4830/26289/23057/1503/51004/2937/5805/145226/10327/4338/1738/29922/211/6999/195814/25902/586/4351/5373/8836/4522/51805/9054/79717/7390/158/27430/154807/55312/790/5372/10243/3620/7389/102157402
hsa05169	hsa05169	Epstein-Barr virus infection	175	-0.266250717266731	-1.26079566490593	0.0380679492427343	0.0380679492427343	0.0737599761759548	3889	tags=34%, list=26%, signal=25%	6774/8772/9641/3683/4193/5925/6502/3627/22938/953/958/916/578/4616/930/836/3105/5293/915/1021/960/841/3383/317/1869/1017/3551/896/5336/4615/51135/8737/3516/3108/4939/57506/7431/595/5296/864/6850/6773/1643/3280/23118/3455/567/3109/3665/1026/7128/695/3133/596/4790/6890/3065/10912/4792
hsa04530	hsa04530	Tight junction	145	-0.276374089598538	-1.27108913398692	0.0434451219512195	0.0434451219512195	0.0834403080872914	1503	tags=21%, list=10%, signal=19%	137075/5010/5519/595/9414/79861/153562/6093/6794/154796/4217/55114/23370/57530/3688/4478/8189/51421/123720/56288/24146/7082/7408/7454/3996/93643/4629/23513/7122/5872/7430
hsa04022	hsa04022	cGMP-PKG signaling pathway	142	0.323220803052295	1.3207440740898	0.0478919361440851	0.0478919361440851	0.0911809859768395	2316	tags=24%, list=15%, signal=20%	801/476/5604/5499/7416/291/5532/5534/488/481/6543/5581/4208/107/292/6546/492/5138/5605/150/6547/5530/5997/490/778/491/572/23236/493/147/7417/3708/111/4880
