# Supplementary material for: Identification and Exploration of Immunity‐Related Genes and Natural Products for Alzheimer's Disease Based on Bioinformatics, Molecular Docking, and Molecular Dynamics
Source: Immun Inflamm Dis. 2025 Apr 7;13(4):e70166. doi: 10.1002/iid3.70166 (PMC11973734; doi:10.1002/iid3.70166)
Supplement: Supplementary file 1 — Supporting information. [file IID3-13-e70166-s001.zip › Supplementary materials/S3-Enrichment analysis(GO,KEGG,GSEA)/2.NFKBIA_all_GSEA.xls]

ID	Description	setSize	enrichmentScore	NES	pvalue	p.adjust	qvalue	rank	leading_edge	core_enrichment
hsa05012	hsa05012	Parkinson disease	200	-0.474242546533294	-2.05841189513908	0.000153917192550408	0.000153917192550408	0.00195954594246715	3203	tags=46%, list=21%, signal=37%	4726/7317/55669/4700/1347/4696/5685/4710/23516/1965/7316/816/5715/6392/5599/4722/84790/27429/4709/4695/4731/4724/54205/7417/4704/126328/5713/2774/90550/4717/3831/2778/27089/9167/5567/5690/5709/120892/5692/2770/10131/4705/6389/5693/1537/7846/55967/7314/10376/1812/4723/5602/5701/4694/10382/817/1345/9377/4712/5718/1340/3708/292/1349/5707/5706/5684/4697/4701/9861/7386/203068/4711/7295/10213/5682/6390…
hsa05017	hsa05017	Spinocerebellar ataxia	124	-0.478873158566074	-1.95505117925557	0.000161943319838057	0.000161943319838057	0.00195954594246715	2285	tags=35%, list=15%, signal=30%	2475/54205/7417/23236/5713/90550/5690/5709/6908/5692/2892/5693/2259/5602/30849/25814/5701/5291/5718/3708/5582/292/2891/5707/5706/5684/9861/9519/2959/488/116443/10213/4976/5682/29982/5579/5173/7436/5601/7416/2890/5686/2903/291
hsa04723	hsa04723	Retrograde endocannabinoid signaling	122	-0.506741244481719	-2.06304893164624	0.000162284972411555	0.000162284972411555	0.00195954594246715	3203	tags=50%, list=21%, signal=40%	4726/4700/2790/4696/2561/4710/2166/3760/51764/5599/4722/4709/778/4695/4731/4724/23236/4704/126328/222236/2559/4717/10681/5594/5567/2770/2892/4705/5603/747/55967/2893/4723/5602/2555/4694/22999/4712/3708/5582/2891/246213/4697/4701/4711/2562/107/57030/4706/4729/5579/2785/5601/2890/2556/2563/57084/2558/2566/54331/2554
hsa00190	hsa00190	Oxidative phosphorylation	86	-0.601834256613508	-2.32169746607428	0.000168010752688172	0.000168010752688172	0.00195954594246715	3424	tags=62%, list=23%, signal=48%	29796/155066/7381/1350/4726/10063/4700/1347/4696/4710/6392/4722/4709/1352/4695/4731/4724/1353/54205/4704/126328/533/4717/27089/9167/4705/6389/1537/55967/4723/9114/5464/4694/1345/9377/4712/1340/537/528/1349/4697/4701/7386/4711/6390/4706/51382/4729/7385/51606/529/526/534
hsa04721	hsa04721	Synaptic vesicle cycle	66	-0.5388411815698	-1.99194670198487	0.000171350239890336	0.000171350239890336	0.00195954594246715	2185	tags=42%, list=14%, signal=36%	4905/533/1212/10815/23025/1759/1211/1175/9114/22999/1173/6505/528/6844/246213/6804/1213/57030/51382/26052/6812/6616/57084/51606/529/526/534/6857
hsa04961	hsa04961	Endocrine and other factor-regulated calcium reabsorption	49	-0.553909089548666	-1.93228488931135	0.000177179305457123	0.000177179305457123	0.00195954594246715	2266	tags=45%, list=15%, signal=38%	23236/2778/1212/5567/491/1759/6547/1211/1175/1173/5582/8766/6543/492/6546/481/1213/490/5579/26052/476/793
hsa05033	hsa05033	Nicotine addiction	34	-0.675955945124324	-2.18739136589529	0.000179372197309417	0.000179372197309417	0.00195954594246715	1736	tags=47%, list=11%, signal=42%	2892/2893/2555/2891/246213/116443/2562/57030/2890/2556/2903/2563/57084/2558/2566/2554
hsa05144	hsa05144	Malaria	44	0.563989931748318	2.01727030326385	0.000230043708304578	0.000230043708304578	0.00195954594246715	3690	tags=52%, list=24%, signal=40%	7043/5175/2995/6347/7412/975/7058/3586/6383/3606/3576/54106/3689/4615/3569/3082/3383/7042/3683/7099/3043/7059/7097
hsa05217	hsa05217	Basal cell carcinoma	53	0.558733608856843	2.07648520920951	0.000232720502676286	0.000232720502676286	0.00195954594246715	2372	tags=38%, list=16%, signal=32%	8326/10912/1026/51176/2735/6934/4616/6608/8324/2737/374654/11211/2535/1643/578/64399/8322/83439/650/1856
hsa04330	hsa04330	Notch signaling pathway	56	0.619445283847873	2.33103937631576	0.000233045910044279	0.000233045910044279	0.00195954594246715	3941	tags=57%, list=26%, signal=42%	3065/23493/3955/4851/26508/4855/7089/8850/182/3280/4853/23013/4242/151636/1840/3516/1387/54567/1488/51107/2648/342371/7088/1856/84441/2033/9794/9253/23385/3714/55534/9612
hsa05220	hsa05220	Chronic myeloid leukemia	71	0.499546007904809	1.96434234929524	0.000239177230327673	0.000239177230327673	0.00195954594246715	2686	tags=35%, list=18%, signal=29%	4792/3065/6776/2122/7043/10912/1026/4790/595/25/9846/4616/207/7048/369/7046/1488/6464/1643/1019/578/5894/5296/5781/5293
hsa05150	hsa05150	Staphylococcus aureus infection	69	0.49453321803031	1.93287442510873	0.000239177230327673	0.000239177230327673	0.00195954594246715	5860	tags=54%, list=39%, signal=33%	3075/2215/3426/3108/3126/629/3586/727/712/3109/6404/3689/3383/5724/714/715/3881/3683/1675/8688/2359/719/728/716/3857/3111/1828/1671/2213/2204/2209/5648/3858/2266/3882/718/10747
hsa04610	hsa04610	Complement and coagulation cascades	75	0.475471593594998	1.88349903390874	0.000243072435585805	0.000243072435585805	0.00195954594246715	4302	tags=47%, list=28%, signal=34%	3075/3818/710/3426/2/629/11326/7035/727/5327/712/2159/1191/730/2152/3689/966/5104/10544/714/3687/715/1675/5345/624/5054/719/5328/728/2243/5270/3053/716/2155/5329
hsa05222	hsa05222	Small cell lung cancer	87	0.458040460015493	1.86703042867151	0.000246366100024637	0.000246366100024637	0.00195954594246715	3697	tags=41%, list=24%, signal=31%	4792/3911/10912/1026/6256/4790/595/3688/3655/596/4616/2335/207/3685/3915/7185/1643/1019/578/4149/1017/3908/5296/1287/1286/5293/7186/4843/3673/1030/79444/1021/6258/836/22798/7709
hsa04061	hsa04061	Viral protein interaction with cytokine and cytokine receptor	85	0.564902275027559	2.29296032216646	0.000246609124537608	0.000246609124537608	0.00195954594246715	3559	tags=44%, list=24%, signal=33%	7132/7133/57007/2919/1436/8795/6347/8793/3627/3588/7852/3586/5473/3587/8809/3606/4055/2920/3576/6352/1234/8797/9547/3569/8740/3570/5197/1435/4283/3559/4049/3560/53832/8807/6360/58985/3572
hsa04640	hsa04640	Hematopoietic cell lineage	86	0.428520274878622	1.74285999929365	0.000246913580246914	0.000246913580246914	0.00195954594246715	3040	tags=34%, list=20%, signal=27%	3566/3678/1436/3655/3108/947/3554/3126/3563/1441/3109/933/2323/2811/3672/929/2057/960/3569/1438/3570/966/916/924/930/1435/3673/3559/7037
hsa04064	hsa04064	NF-kappa B signaling pathway	93	0.500772960362785	2.06321829907297	0.000249875062468766	0.000249875062468766	0.00195954594246715	3277	tags=41%, list=22%, signal=32%	4792/7132/10912/2919/4790/51588/55367/7412/8837/3554/7128/596/4616/10848/5335/4055/2920/29775/8737/7185/7706/3576/695/929/4615/6850/8740/128178/3383/27040/5336/7186/4049/84433/3932/10454/7099/23118
hsa04933	hsa04933	AGE-RAGE signaling pathway in diabetic complications	95	0.419186537739096	1.73255151555625	0.000250815149235014	0.000250815149235014	0.00195954594246715	2686	tags=40%, list=18%, signal=33%	6776/7043/2308/1278/5333/4790/595/1906/6347/7412/7423/596/84812/2335/207/7048/5292/4846/6774/51196/5335/5332/7046/3576/113026/2152/5330/1281/1019/4772/3569/3383/5600/5296/1287/5336/1286/5293
hsa04350	hsa04350	TGF-beta signaling pathway	96	0.450404612063302	1.86496916343388	0.000250878073256397	0.000250878073256397	0.00195954594246715	3152	tags=39%, list=21%, signal=31%	3399/2615/3065/3625/7043/4091/3400/56963/3397/2014/1634/655/6497/25805/60436/658/6667/5519/6199/7048/7018/7046/1387/4090/1874/650/64750/656/7050/2331/57817/4052/2033/7042/7037/8200/1030
hsa04670	hsa04670	Leukocyte transendothelial migration	104	0.444493465345843	1.86263263058053	0.000253228665484933	0.000253228665484933	0.00195954594246715	3291	tags=41%, list=22%, signal=33%	7122/7430/10411/90952/7408/6494/4478/5175/24146/1003/5829/81/3688/7412/29119/7852/5010/4267/5335/10398/2771/10627/7410/87/3689/50848/3383/10451/5600/5296/58494/23562/5781/5336/7414/5293/4633/4318/137075/1495/3683/49861/394
hsa04668	hsa04668	TNF signaling pathway	109	0.46329320207984	1.95582093584193	0.000255558395093279	0.000255558395093279	0.00195954594246715	2892	tags=43%, list=19%, signal=35%	4792/7132/7133/64285/79651/197259/2919/1051/4790/1906/6347/7412/8837/840/3659/3627/4217/2353/7128/182/3976/207/9021/8809/2920/8737/64764/7185/6352/3569/3383/83786/5600/5296/468/1388/1326/8986/5293/1435/9586/3600/3726/7186/5609/4318/4049
hsa04936	hsa04936	Alcoholic liver disease	125	0.400510353941599	1.72543633260062	0.000261096605744125	0.000261096605744125	0.00195954594246715	3508	tags=38%, list=23%, signal=29%	4792/32/7132/79602/2919/2308/51176/4790/595/37/6934/6319/4217/207/217/5465/3661/29896/6720/727/2920/8737/127/712/3576/929/124/23411/125/84818/4615/1374/3569/83439/223/5600/714/23765/5609/9641/8310/10454/7099/23118/836/501/6932
hsa05224	hsa05224	Breast cancer	132	0.421330029113733	1.82954694957928	0.000263019463440295	0.000263019463440295	0.00195954594246715	3741	tags=40%, list=25%, signal=30%	23493/8326/4851/10912/1026/51176/595/26508/6934/4855/2353/6667/182/4616/2246/8324/3280/207/4853/6199/1956/4041/369/11211/54567/2535/6464/1643/1019/578/4040/2247/8322/83439/5894/23401/2249/2064/1856/5296/8817/5293/672/8822/8202/1021/7855/6655/6932/3725/5595/25759/3714
hsa04390	hsa04390	Hippo signaling pathway	138	0.392440295888415	1.71861022279965	0.000264620269912675	0.000264620269912675	0.00195954594246715	3071	tags=36%, list=20%, signal=29%	10413/8326/7043/3996/26524/23513/51176/286204/11186/595/8463/3397/7005/56288/126374/655/7159/29119/6934/6788/658/6657/2246/8324/5519/25937/7048/7004/23286/11211/7046/2535/896/85407/3689/1454/8322/83439/650/1856/656/55233/166824/3993/7003/7042/8200/154796/1495
hsa05226	hsa05226	Gastric cancer	136	0.417527880221116	1.82270022919973	0.000264900662251656	0.000264900662251656	0.00195954594246715	3716	tags=40%, list=25%, signal=30%	8326/7043/10912/1026/6256/51176/595/29119/6934/3728/596/4616/2246/8324/207/6199/7048/1956/4041/369/11211/7046/2535/6464/1643/578/5243/1017/4040/2247/8322/3082/83439/5894/23401/2249/2064/1856/5296/8817/5293/2549/8822/7042/1495/1030/6258/7855/4583/6655/6932/1045/5595/25759
hsa04630	hsa04630	JAK-STAT signaling pathway	154	0.378595582810623	1.68441938604415	0.000267594327000268	0.000267594327000268	0.00195954594246715	3123	tags=32%, list=21%, signal=26%	2670/3566/5159/6776/1026/51588/595/4170/3977/3588/596/3976/3586/3563/3455/207/5292/6774/3587/9021/9180/3952/1956/1441/163702/1387/896/6773/30837/2057/3569/1271/5894/1438/3570/5156/1489/5296/5781/3953/5293/3600/10379/3601/3559/3560/2033/53832/5777
hsa05202	hsa05202	Transcriptional misregulation in cancer	153	0.406545275955014	1.80666857150631	0.00026816840976133	0.00026816840976133	0.00195954594246715	4612	tags=50%, list=30%, signal=35%	3065/604/26471/4066/10912/1051/2308/1026/1436/64332/6256/4790/904/7704/79058/3728/6667/4616/7048/2120/6929/5327/4299/7185/5090/3576/2321/1031/30012/6688/1643/4094/929/578/4149/51804/1649/3569/8148/4286/2313/1025/3087/3486/5087/2118/1050/7403/4318/3560/3002/7030/2078/6258/85414/2138/4086/4211/4804/7490/7709/3206/5328/5914/942/5154/4300/3695/958/330/4193/84444/5371/8842/5970/2130/6760
hsa05225	hsa05225	Hepatocellular carcinoma	147	0.371926990069078	1.64025795932648	0.000269179004037685	0.000269179004037685	0.00195954594246715	2781	tags=33%, list=18%, signal=27%	8326/7043/10912/1026/51176/595/6934/6599/3162/4616/86/8324/2002/207/6199/7048/2949/2946/5335/1956/2950/4041/369/11211/7046/1728/2535/6464/1643/1019/6601/578/4780/4040/8322/3082/83439/5894/4258/23401/1856/5296/6604/2947/5336/6602/5293/2549
hsa05206	hsa05206	MicroRNAs in cancer	152	0.373122900137039	1.65547805669826	0.000269614451334592	0.000269614451334592	0.00195954594246715	4102	tags=47%, list=27%, signal=34%	54541/7430/3065/5159/2261/4851/3678/1026/4790/11186/595/1942/4170/25/4855/7431/3162/596/1945/407040/4853/5292/6774/27250/5335/1956/1789/1387/10298/2065/6464/578/23411/23405/5243/994/960/5894/5156/2064/5296/6659/9839/5336/5293/900/4318/672/2033/7042/5962/1021/3371/836/85414/5598/6655/1946/5595/10014/6768/6541/6093/90427/27086/5328/8626/387/7422/9759/5154
hsa04510	hsa04510	Focal adhesion	183	0.358886158302154	1.6313245032445	0.000281214848143982	0.000281214848143982	0.00195954594246715	2860	tags=36%, list=19%, signal=29%	5159/3911/3693/7408/8515/3678/1278/5228/595/5829/81/857/6696/3688/1793/3655/7058/3696/1297/7423/596/8516/2335/2012/2002/207/3679/4638/10398/3685/1291/1956/3915/2889/2013/10627/2534/2321/10298/64098/7410/87/896/6464/3672/1298/2317/3082/5894/3611/7791/10451/5156/2064/3908/22801/5296/1287/1286/7414/5293/3691/3791/4633/3673
hsa05171	hsa05171	Coronavirus disease - COVID-19	189	0.366294636663982	1.67269354402129	0.000282885431400283	0.000282885431400283	0.00195954594246715	4074	tags=40%, list=27%, signal=30%	4792/7132/4790/6188/6223/6347/3627/2353/6217/6194/629/6167/3455/6176/6774/6234/5335/6203/6232/1956/3661/727/712/6135/11224/3576/57506/730/6773/4600/6141/4615/6208/3569/6850/6122/6204/2197/6235/3570/5600/6136/5296/714/9045/6193/5336/6222/5293/715/10379/9641/4939/6218/6205/1675/6170/7099/1839/23118/25873/7311/3572/6157/3725/5595/7097/719/6210/728/3452/6230/6169/3454/2243/64135
hsa05415	hsa05415	Diabetic cardiomyopathy	153	-0.403955980060669	-1.69549456379088	0.000318826717678941	0.000318826717678941	0.00213949507916132	3424	tags=43%, list=23%, signal=34%	29796/7381/5500/2597/1350/4726/5879/4700/1347/948/4696/4710/5580/816/6392/5599/4722/4709/3667/4695/4731/4724/2475/7417/23236/4704/126328/4717/5499/6262/27089/9167/25874/4705/6389/5603/1537/2673/55967/5162/4723/5602/5291/4694/817/1345/9377/4712/1340/5582/292/1349/4697/4701/7386/488/4711/5165/6390/4706/4729/5579/7385/5601/7416/291
hsa05205	hsa05205	Proteoglycans in cancer	179	0.342729305613243	1.55292752140482	0.000558191459670667	0.000558191459670667	0.0036322506466608	3721	tags=39%, list=25%, signal=29%	7430/8326/3693/3316/3678/1278/4478/1026/595/5829/857/1634/3688/3710/6194/2335/6608/8324/9138/2002/207/6199/6774/51196/3059/27250/6383/5335/8826/3685/1956/369/11211/2065/7410/2535/2066/960/2247/8322/3082/3709/5894/10451/2064/5600/5296/5781/5336/5293/3791/2549/4318/3673/84309/7042/5962/5777/7099/1839/7855/836/6655/4060/2017/5595/7097/7409/6093
hsa05169	hsa05169	Epstein-Barr virus infection	175	0.338434528830816	1.52965190253417	0.000829416643627315	0.000829416643627315	0.00520826684708375	3941	tags=39%, list=26%, signal=29%	4792/3065/3133/3665/10912/6890/1026/4790/595/3105/3627/3108/7431/7128/596/4616/3126/3280/3455/207/6774/3661/8737/3109/3516/57506/896/6773/1643/695/1019/3106/578/960/4615/1017/3569/6850/567/3383/5600/5296/916/5336/930/5293/864/7186/5609/10379/9641/953/3683/4939/6892/10454/1021/23118/3134/836/3725/79685/7097/5702/3135/3452/5971/9612
hsa04260	hsa04260	Cardiac muscle contraction	76	-0.463554537902618	-1.75440465348055	0.000848896434634975	0.000848896434634975	0.00520826684708375	3460	tags=43%, list=23%, signal=34%	775/29796/7381/1350/1347/786/782/70/778/7168/783/6262/27089/9167/84679/785/1537/6547/1345/9377/1340/781/1349/6543/6546/7386/488/481/7385/10479/10368/476/55799
hsa04512	hsa04512	ECM-receptor interaction	80	0.414180341515874	1.66083509573583	0.000977756049865558	0.000977756049865558	0.00583222906937351	4341	tags=54%, list=29%, signal=39%	3911/3693/8515/3678/1278/6696/3688/3655/7058/3696/1297/8516/2335/3679/1605/3685/1291/3915/2811/255743/3672/1298/960/3908/22801/1287/1286/3691/3673/3371/51206/341640/7059/22798/256076/1758/1834/1101/1285/3910/3695/375790/1292
hsa05163	hsa05163	Human cytomegalovirus infection	198	0.32685134450043	1.50085262541978	0.00114155251141553	0.00114155251141553	0.00662522652428925	2796	tags=32%, list=18%, signal=27%	4792/7132/3133/196883/6890/1026/4790/595/5829/3710/6347/2768/2791/3105/3588/3554/6667/2788/7852/4776/9138/2002/207/6199/6774/3587/3685/1956/2771/3661/2767/163688/5332/8737/64764/94235/3576/6352/1234/5330/1019/3106/578/2787/4772/2783/3569/567/1978/3709/5894/3570/5156/5600/5296/468/1388/10672/5293/59345/114/9586/4775/7186
hsa04920	hsa04920	Adipocytokine signaling pathway	64	0.446014013781345	1.71479631495482	0.00119645848289064	0.00119645848289064	0.00676115042963134	1192	tags=25%, list=8%, signal=23%	4792/32/7132/7133/79602/23205/6256/4790/6513/6794/5105/207/6774/9021/5465/3952
hsa04962	hsa04962	Vasopressin-regulated water reabsorption	36	-0.549489565379807	-1.80089113533151	0.00124688279301746	0.00124688279301746	0.00686542752430664	2547	tags=42%, list=17%, signal=35%	5868/10540/4905/398/2778/5567/79659/10671/1778/51626/51143/6844/8766/8655/1780
hsa00970	hsa00970	Aminoacyl-tRNA biosynthesis	19	-0.664553426628848	-1.86040495301688	0.00132827324478178	0.00132827324478178	0.00698176043606342	3132	tags=47%, list=21%, signal=38%	2193/10667/10352/55699/124454/92935/10056/123263/51067
hsa04392	hsa04392	Hippo signaling pathway - multiple species	27	0.630724113070332	2.02103689533053	0.00133303710286603	0.00133303710286603	0.00698176043606342	2628	tags=59%, list=17%, signal=49%	10413/26524/9770/83937/11186/8463/7005/126374/6788/25937/7004/23286/79633/1454/55233/166824
hsa05134	hsa05134	Legionellosis	49	0.469737168103025	1.72486028642728	0.00137677833868747	0.00137677833868747	0.00703916744592091	4706	tags=53%, list=31%, signal=37%	4792/2919/7100/4790/840/3606/29108/2920/3576/929/3689/4615/3569/3310/7099/836/7097/1195/3329/10767/317/4671/2921/58484/5970/841
hsa05416	hsa05416	Viral myocarditis	61	0.443221656368012	1.69172199997462	0.00141776937618147	0.00141776937618147	0.00708017020173858	3916	tags=44%, list=26%, signal=33%	3133/1837/595/857/6640/25/3105/3108/3126/1605/8082/3109/2534/3106/3689/1981/3383/3908/3683/6645/5551/3134/836/3135/6641/942/8672
hsa05167	hsa05167	Kaposi sarcoma-associated herpesvirus infection	177	0.334112694930353	1.51274819045997	0.00166712975826619	0.00166712975826619	0.00813623135613162	3580	tags=40%, list=24%, signal=31%	4792/7132/3133/3665/7538/57580/2919/1026/285/51176/4790/595/3710/9976/2791/3105/6934/2353/9261/4277/2788/4776/3455/207/6774/5335/3661/2920/163688/94235/3576/1387/1234/6773/1019/3106/578/2787/4772/2783/3569/6850/2247/3709/3383/83439/5894/5600/5296/5336/5293/59345/4775/7186/5609/10379/9641/2793/2033/643246/51806/1021/91860/3134/23533/836/7311/6932/440738/3572/3725
hsa04727	hsa04727	GABAergic synapse	82	-0.432612846936714	-1.65529682932479	0.00203458799593082	0.00203458799593082	0.00970891113847691	533	tags=21%, list=4%, signal=20%	2562/107/5579/2785/2571/2572/27165/2556/2563/23710/2744/9568/57468/2558/2566/54331/2554
hsa04115	hsa04115	p53 signaling pathway	70	0.414338686744285	1.62450041622356	0.00239177230327673	0.00239177230327673	0.0110093228456941	3605	tags=39%, list=24%, signal=30%	10912/1026/8795/595/55367/3732/596/4616/10848/55240/8797/896/1643/1019/1017/5366/3486/56475/900/2810/51512/83667/64065/1021/836/25946/5054
hsa04530	hsa04530	Tight junction	145	0.350663770405768	1.54436461497212	0.00240963855421687	0.00240963855421687	0.0110093228456941	1260	tags=22%, list=8%, signal=20%	7122/7430/5872/7408/3996/23513/4478/24146/93643/7454/595/8189/57530/4629/51421/81/3688/56288/123720/7082/55114/6794/4217/79861/5519/9414/5010/4637/3059/79778/10398/23370
hsa04931	hsa04931	Insulin resistance	93	0.390919656500992	1.61061529395649	0.00274862568715642	0.00274862568715642	0.0122964833372787	2746	tags=33%, list=18%, signal=27%	4792/32/7132/2308/376497/4790/5837/6513/6195/5507/5105/207/6199/5836/4846/6774/9021/10062/5465/6196/6720/11000/64764/51085/1374/3569/200186/5296/5781/5293/9586
hsa04714	hsa04714	Thermogenesis	173	-0.352304199470503	-1.50274057345223	0.00282264387643092	0.00282264387643092	0.0123699108655619	3488	tags=38%, list=23%, signal=30%	6198/91942/29796/7381/3845/1350/4726/10063/4700/1347/4696/4710/7249/84987/6392/65260/4722/1386/23305/2181/23028/4709/1352/4695/4731/4724/1353/2475/4704/126328/29078/4717/5468/2778/27089/9167/5567/60/388753/4705/6389/5603/1537/55967/55744/4723/2182/4694/1345/9377/4712/1340/79133/5571/1349/4697/4701/7386/4711/51103/107/6390/4706/4729/7385/51412
hsa03050	hsa03050	Proteasome	37	-0.525788641776277	-1.73338698805076	0.00356379187455453	0.00356379187455453	0.0152385417887704	4267	tags=65%, list=28%, signal=47%	51371/3458/10197/5719/5689/5683/5710/5694/5685/5715/5713/5690/5709/5692/5693/5701/5718/5707/5706/5684/9861/10213/5682/5686
hsa04015	hsa04015	Rap1 signaling pathway	184	0.319898241860503	1.45740377133578	0.00361915367483296	0.00361915367483296	0.0152385417887704	2778	tags=30%, list=18%, signal=25%	10411/1902/5159/2261/7408/6494/196883/1436/285/5228/1942/2846/3397/5900/3688/56288/1969/136/25780/7423/1945/2246/207/64411/51196/5335/5028/1956/2771/284/2889/163688/5332/25865/2321/23683/7410/5330/3689/55740/2247/3082/5894/27040/10451/5156/2249/5600/5296/8817/5293/114/1435/3791/5216
hsa04621	hsa04621	NOD-like receptor signaling pathway	159	0.329168117722277	1.46984240431393	0.00377053595475357	0.00377053595475357	0.0154977026769705	3645	tags=38%, list=24%, signal=29%	4792/10628/3665/79792/140609/7205/2634/2919/84674/4790/3710/6347/9051/7128/596/3455/3428/5586/3606/5027/2633/3661/29108/2920/63940/5332/8737/2635/22900/3576/57506/6352/118429/9140/5330/6773/84168/837/4615/3569/5585/3709/5600/25828/7186/10379/9927/9641/643246/4939/10454/7099/1508/23118/9447/222545/115361/440738/3725/10616/5595
hsa04724	hsa04724	Glutamatergic synapse	97	-0.403857967565589	-1.58926194676692	0.00382504573424247	0.00382504573424247	0.0154977026769705	2032	tags=32%, list=13%, signal=28%	2778/10681/5594/7220/5567/2770/2892/9456/2918/2893/2898/5321/3708/5582/2891/6505/246213/5530/116443/107/57030/5579/2785/2890/27165/2903/5534/57084/5532/2744/54331
hsa05032	hsa05032	Morphine addiction	78	-0.424127815181004	-1.6131331155507	0.00406160094770689	0.00406160094770689	0.0158885524686943	2134	tags=35%, list=14%, signal=30%	2790/2561/3760/5153/51764/409/2559/2778/10681/5144/5567/2770/1812/2555/5582/2562/107/5579/2785/5136/2556/2563/9568/2558/2566/54331/2554
hsa05208	hsa05208	Chemical carcinogenesis - reactive oxygen species	176	-0.34479563625035	-1.47309620565538	0.00406949444357489	0.00406949444357489	0.0158885524686943	3424	tags=37%, list=23%, signal=29%	29796/7381/3845/1350/4726/5879/4700/1347/4696/4710/5580/50507/6392/5599/4722/4709/27/4695/4731/4724/7417/4704/126328/4717/27089/9167/5594/10327/4705/6389/5603/9446/1537/55967/2953/4723/673/5602/5291/4694/1571/1345/9377/4712/1340/4259/292/1349/4697/5170/4701/4233/52/7386/4711/6390/4706/4729/7385/5601/7416/291/6416/253152/5604
hsa05166	hsa05166	Human T-cell leukemia virus 1 infection	197	0.305497452393521	1.40235975518576	0.0042747221430607	0.0042747221430607	0.0163917916763982	3271	tags=34%, list=22%, signal=27%	4792/7132/706/3133/6776/196883/7538/7043/1026/2113/4790/6513/595/3105/8850/3108/2353/3554/3126/4776/64784/119504/2002/207/7048/6929/4055/3109/7046/64764/1387/4215/1031/6688/896/1019/3106/3689/4772/1017/3569/2648/567/3383/200186/4488/5296/468/916/1388/5293/114/9586/3600/4775/83447/3601/3559/4049/3560/2033/7042/3683/113/1030/3932/8295
hsa05162	hsa05162	Measles	121	0.351571484798529	1.50819790713888	0.00441214637944459	0.00441214637944459	0.0166219364987386	3277	tags=31%, list=22%, signal=24%	4792/6776/3665/4478/4790/595/2353/7128/596/3455/207/440275/6774/3661/57506/896/6773/54106/1019/4600/578/4615/1017/3569/868/5296/3310/916/5293/10379/3559/9641/3560/4939/7099/1021/23118
hsa04340	hsa04340	Hedgehog signaling pathway	40	0.484134412780455	1.69129892415246	0.00457038391224863	0.00457038391224863	0.0169212035952581	2333	tags=48%, list=15%, signal=40%	595/1455/2735/57467/57758/596/6608/2737/408/374654/8405/55733/84976/2619/64399/91653/1454/2121/64750
hsa03008	hsa03008	Ribosome biogenesis in eukaryotes	60	-0.450571794905494	-1.63500053487624	0.00469483568075117	0.00469483568075117	0.0170554301479809	4974	tags=67%, list=33%, signal=45%	10885/10171/55813/1459/1460/10556/84128/55127/5822/92856/10436/27341/4931/25996/83732/84135/10557/51068/10940/134430/54913/22803/1457/55505/23560/10607/29102/10813/345630/23195/55651/55781/26354/102157402/28987/10248/51096/55272/5901/10799
hsa05146	hsa05146	Amoebiasis	95	0.36670713938464	1.51564745741332	0.00476548783546526	0.00476548783546526	0.0170554301479809	4060	tags=41%, list=27%, signal=30%	3315/3911/7043/2919/5269/1278/4790/81/3554/2335/3586/3915/2920/2767/5332/3576/87/5330/1281/929/3689/3569/3908/5296/1287/1286/7414/5293/4843/7042/7099/4583/836/22798/7097/2769/913/1285/3910
hsa04514	hsa04514	Cell adhesion molecules	132	0.336979938583445	1.46327243752743	0.00631246712256707	0.00631246712256707	0.0220333308131811	1550	tags=21%, list=10%, signal=19%	7122/90952/1462/3133/3384/5175/24146/3385/1003/3688/7412/3105/3655/3108/947/3696/8516/3126/2734/5010/4267/6383/3685/23705/6900/3109/6404/9379
hsa05221	hsa05221	Acute myeloid leukemia	62	0.41479087033153	1.58722156002873	0.00640721404841006	0.00640721404841006	0.0220333308131811	2763	tags=35%, list=18%, signal=29%	6776/1436/51176/4790/595/7704/6934/3728/207/5467/6199/5292/6774/369/6688/929/1978/83439/5894/5296/5293/1050
hsa04662	hsa04662	B cell receptor signaling pathway	79	0.387820873161289	1.54991666331839	0.00659824046920821	0.00659824046920821	0.0220333308131811	3719	tags=46%, list=25%, signal=35%	4792/8519/3636/4790/975/25780/2353/207/3635/974/11025/10859/27071/933/7410/695/4772/973/10990/6850/5894/10451/5296/5336/930/5293/4775/79168/5777/84433/6655/11027/3725/5595/8915/7409
hsa05330	hsa05330	Allograft rejection	31	0.512213071930734	1.69033974380312	0.00675219446320054	0.00675219446320054	0.0220333308131811	4285	tags=42%, list=28%, signal=30%	3133/3105/3108/3126/3586/3109/3106/3002/5551/3134/3135/942/958
hsa05203	hsa05203	Viral carcinogenesis	148	0.325819519061766	1.43725028298504	0.00677139761646804	0.00677139761646804	0.0220333308131811	3648	tags=36%, list=24%, signal=28%	4792/3065/3133/6776/3665/23513/1026/4790/595/5829/2934/81/3105/8850/9261/51564/1108/6774/3661/4055/64764/7185/3516/1387/6672/1234/85477/87/896/1019/3106/578/1017/6850/2648/5366/5296/468/1388/5293/9586/7186/10379/79885/2033/1030/1021/3134/10013/836/3572/3725/5595/10014
hsa05145	hsa05145	Toxoplasmosis	95	0.358348976232135	1.48110210126891	0.00677200902934537	0.00677200902934537	0.0220333308131811	3690	tags=37%, list=24%, signal=28%	4792/7132/3911/7043/4790/3688/3655/3108/3588/596/3126/3586/207/6774/3587/2771/3915/3109/1234/4615/5600/3908/3310/4843/7042/79444/10454/7099/23118/23533/836/22798/4261/5595/7097
hsa04210	hsa04210	Apoptosis	121	0.344911361437123	1.4796268069522	0.00700752660264729	0.00700752660264729	0.0223693303750045	3934	tags=40%, list=26%, signal=30%	4792/7132/10912/4790/1512/8795/55367/4170/3710/8837/840/4217/2353/596/4616/79861/3563/207/84823/4000/143/8737/7185/8797/1676/578/1649/5366/3709/5894/5296/468/839/5293/7186/1616/3002/5551/1508/823/836/3725/5595/1522/10039/8739/8722/835
hsa05031	hsa05031	Amphetamine addiction	62	-0.43096684669112	-1.57469266325249	0.00708362128541811	0.00708362128541811	0.0223693303750045	2059	tags=32%, list=14%, signal=28%	5499/2778/5567/2892/2893/1812/817/5582/2891/814/5530/6804/116443/5579/5173/2890/2903/5534/5532/801
hsa04978	hsa04978	Mineral absorption	54	0.42563121090405	1.58823002959822	0.00742287172349803	0.00742287172349803	0.023100928018209	1353	tags=24%, list=9%, signal=22%	4502/4494/4499/4501/4495/4496/9843/4493/65010/3162/2512/7018/477
hsa04550	hsa04550	Signaling pathways regulating pluripotency of stem cells	125	0.339728911474893	1.46358415288089	0.00757180156657963	0.00757180156657963	0.0232277822493571	2428	tags=24%, list=16%, signal=20%	3399/3625/8326/2261/9314/3400/3397/7547/3977/6926/658/6657/3976/8324/207/6774/5978/6929/11211/7703/5080/2535/4090/5013/2247/8322/5894/1856/5600/5296
hsa05164	hsa05164	Influenza A	148	0.322960064602858	1.42463669942171	0.00785482123510292	0.00785482123510292	0.0237566127792587	2238	tags=26%, list=15%, signal=22%	4792/7132/3665/4790/8795/6347/3627/3108/3126/8106/3455/207/64499/9021/3606/3337/3661/29108/3109/11100/7706/3576/1387/57506/6352/8797/896/6773/1019/4600/578/10241/4615/3569/10898/55916/3383/5894
hsa05223	hsa05223	Non-small cell lung cancer	68	0.400387450767186	1.56110548786363	0.00812425328554361	0.00812425328554361	0.0242302290972353	2686	tags=34%, list=18%, signal=28%	6776/10912/3799/1026/6256/11186/595/3798/4616/207/6774/5335/1956/369/1643/1019/578/3082/5894/2064/5296/5336/5293
hsa05215	hsa05215	Prostate cancer	91	0.361742865963285	1.48409073468445	0.00849150849150849	0.00849150849150849	0.0249442626158054	4886	tags=48%, list=32%, signal=33%	4792/5159/2308/1026/51176/4790/595/6934/596/207/1956/2950/369/5327/64764/1387/1017/83439/5894/5156/2064/5296/468/5293/9586/4318/2033/2078/6655/6932/5595/5328/2263/2260/5154/56034/4193/3551/5970/3265/1385/354/208/90993
hsa04623	hsa04623	Cytosolic DNA-sensing pathway	67	0.399031152261306	1.55085432659858	0.00859598853868195	0.00859598853868195	0.0249442626158054	2456	tags=30%, list=16%, signal=25%	4792/3665/79792/197259/4790/840/3627/3428/3606/3661/29108/8737/5437/57506/6352/29800/25939/3569/1777/171568
hsa05160	hsa05160	Hepatitis C	141	0.32461671694376	1.42642645089773	0.00873246890711829	0.00873246890711829	0.0250024372919597	1880	tags=21%, list=12%, signal=19%	7122/4792/7132/3665/1026/24146/6256/4790/595/8837/975/3627/5519/3455/207/440275/5010/6774/9021/10062/5465/1956/3661/369/8737/57506/6773/1019/4600/578
hsa05207	hsa05207	Chemical carcinogenesis - receptor activation	166	0.31180619792899	1.39943816571038	0.00905349794238683	0.00905349794238683	0.0255805205020348	3280	tags=31%, list=22%, signal=25%	604/6776/196883/85315/9314/6256/4790/595/2353/6195/182/596/154/207/4853/6199/54852/6774/2949/2946/5465/408/1956/2771/6196/196/64764/164091/54567/896/2247/1978/5894/1543/4258/2249/5296/468/2947/8817/1388/5293/114/9586/9049/9641/779/8822/113/2053/6258/2944
hsa01200	hsa01200	Carbon metabolism	103	-0.372665486975077	-1.48132280838614	0.0102428547827524	0.0102428547827524	0.0285651725998835	3105	tags=34%, list=21%, signal=27%	2098/414328/1431/38/5095/6392/4199/5096/6120/3098/4200/6389/50/5223/5162/55753/3421/3419/7167/4191/39/2271/226/5631/84693/10873/5213/2026/6390/1738/2806/2821/5634/8803/2805
hsa05130	hsa05130	Pathogenic Escherichia coli infection	177	0.305594903547729	1.38362936928207	0.0105584884690192	0.0105584884690192	0.0289246823956443	3721	tags=40%, list=25%, signal=30%	7122/4792/7430/7132/1902/4651/10163/7100/24146/4790/8795/6188/84617/2846/4629/3688/25/2768/7082/840/2353/3554/79861/9138/5010/3059/3606/4641/7009/29108/8737/2534/3576/4542/8797/578/837/347733/3071/64005/4615/3569/9267/4627/10095/5600/23562/5781/27128/9632/10672/7186/4640/137075/5777/10454/49861/7099/23118/55971/57121/9181/9080/836/3725/2017/9170/5595/5062/6093
hsa04672	hsa04672	Intestinal immune network for IgA production	40	0.457232596734412	1.59731879934557	0.0107404021937843	0.0107404021937843	0.0289246823956443	4761	tags=40%, list=31%, signal=27%	3108/3126/7852/3586/4055/3109/8741/3569/3600/3601/942/3695/958/57379/3111/9020
hsa04114	hsa04114	Oocyte meiosis	101	-0.372971625988584	-1.47662623727733	0.0107758620689655	0.0107758620689655	0.0289246823956443	2334	tags=26%, list=15%, signal=22%	8945/6500/5499/5594/5567/5603/3479/7529/9232/25847/817/3708/4085/891/10393/5530/8454/107/5515/7533/7532/7534/5534/5532/5604/801
hsa01522	hsa01522	Endocrine resistance	85	0.367810878282557	1.49295867134179	0.01134401972873	0.01134401972873	0.0300738144855219	3741	tags=42%, list=25%, signal=32%	2852/196883/4851/1026/595/4855/10498/2353/6667/182/596/207/4853/6199/1956/369/5469/54567/1031/6464/1019/5894/2064/5600/5296/5293/114/4318/8202/113/1839/6655/3725/5595/25759/3714
hsa05321	hsa05321	Inflammatory bowel disease	59	0.406196964527892	1.54228630170885	0.0118063754427391	0.0118063754427391	0.0309178509668648	2078	tags=25%, list=14%, signal=22%	3566/7043/7100/4790/3108/3126/3586/6774/8809/3606/6095/3109/4094/4772/3569
hsa04024	hsa04024	cAMP signaling pathway	197	-0.316589302765273	-1.37251748042831	0.0129370090867088	0.0129370090867088	0.0333623618589704	2140	tags=21%, list=14%, signal=19%	3354/4659/5499/2778/6262/5594/5144/5567/2770/2892/491/2893/1812/673/5602/5291/817/2891/64208/627/492/814/488/481/116443/1392/490/107/4852/7432/5601/6751/2890/2903/476/9568/5604/1128/5058/116/801/6750
hsa05213	hsa05213	Endometrial cancer	56	0.40851362040876	1.53728078938445	0.0130505709624796	0.0130505709624796	0.0333623618589704	2686	tags=34%, list=18%, signal=28%	10912/1026/51176/595/29119/6934/4616/2002/207/1956/369/1643/578/83439/5894/3611/2064/5296/5293
hsa04066	hsa04066	HIF-1 signaling pathway	98	0.345540836253884	1.4395072898957	0.0134562671318216	0.0134562671318216	0.0338415182897647	3247	tags=40%, list=21%, signal=31%	7076/2872/1026/285/4790/6513/1906/5209/6194/3162/596/207/6199/4846/6774/5335/2027/1956/7018/284/4055/2321/1387/3569/1978/3570/2064/5296/112398/5161/5336/112399/5293/4843/3099/2033/7037/7428/7099
hsa05332	hsa05332	Graft-versus-host disease	34	0.474984889985827	1.6015576989899	0.0135531962954597	0.0135531962954597	0.0338415182897647	4105	tags=38%, list=27%, signal=28%	3133/3105/3108/3126/3109/3106/3569/3002/5551/3134/3135/942/57292
hsa04137	hsa04137	Mitophagy - animal	89	-0.376169551072292	-1.45932401323395	0.0140821458507963	0.0140821458507963	0.0347581095409854	3393	tags=39%, list=22%, signal=31%	267/9451/84749/3845/221960/1457/25813/665/55669/7879/84134/8887/1965/7316/8678/25820/5599/664/5868/84315/345778/29110/81631/10133/11345/7314/5602/139341/4976/10370/27342/5601/23710/9804/10651
hsa05140	hsa05140	Leishmaniasis	64	0.388843345014405	1.49499144538605	0.0153146685810002	0.0153146685810002	0.0373707223746896	3844	tags=39%, list=25%, signal=29%	4792/7043/4790/2215/3688/3108/2353/3126/3586/2002/3109/65108/3689/4615/5600/4843/7042/5777/10454/7099/23118/3725/5595/7097/1535
hsa05340	hsa05340	Primary immunodeficiency	35	0.462288665557648	1.56965386315216	0.0156889495225102	0.0156889495225102	0.0378538817574463	3611	tags=40%, list=24%, signal=31%	6890/100/7374/326/695/84876/64421/973/8625/916/930/3543/3932/4261
hsa00563	hsa00563	Glycosylphosphatidylinositol (GPI)-anchor biosynthesis	25	-0.525650099214835	-1.58605820259561	0.0168436470157451	0.0168436470157451	0.0401883507744095	2595	tags=44%, list=17%, signal=37%	284098/5279/2822/65258/10026/80235/9488/23556/51227/80055/5283
hsa00250	hsa00250	Alanine, aspartate and glutamate metabolism	32	-0.490101028007548	-1.56411457438535	0.0181061017562919	0.0181061017562919	0.0427257924613481	2148	tags=38%, list=14%, signal=32%	158/7915/284716/2673/56954/2806/2571/2572/440/27165/2744/2805
hsa04932	hsa04932	Non-alcoholic fatty liver disease	134	-0.33780238191924	-1.39356891204731	0.0183338694113863	0.0183338694113863	0.0427734507397922	3424	tags=40%, list=23%, signal=31%	29796/7381/1350/4726/5879/4700/1347/4696/4710/1965/6392/5599/4722/4709/3552/3667/4695/4731/4724/54205/4704/126328/4717/5468/998/27089/9167/51094/4705/6389/5603/1537/55967/4723/5602/5291/4694/1571/1345/9377/4712/1340/5571/1349/4697/4701/7386/4711/6390/4706/4729/7385/5601
hsa05417	hsa05417	Lipid and atherosclerosis	191	0.288800374251299	1.32088385408258	0.0186493359706132	0.0186493359706132	0.0427734507397922	4068	tags=39%, list=27%, signal=29%	4792/7132/3665/19/2919/3306/6256/4790/8795/6347/7412/840/4217/2353/596/9138/207/4846/6774/5335/5451/3606/3661/29108/2920/163688/5332/3576/6352/8797/7410/5330/929/9619/1573/4772/4615/4780/1649/3569/3383/1543/10451/5600/5296/3310/468/839/5293/4775/7186/5609/4318/9641/51806/10454/7099/6258/23118/91860/836/5908/3725/5595/7097/7409/1535/10333/23643/177/3452/387/4688/3329
hsa00020	hsa00020	Citrate cycle (TCA cycle)	27	-0.51130175599112	-1.56893213110604	0.0187238683875659	0.0187238683875659	0.0427734507397922	1619	tags=52%, list=11%, signal=46%	47/1431/6392/6389/50/5162/55753/3421/3419/4191/2271/6390/1738/8803
hsa04520	hsa04520	Adherens junction	80	0.358749525479928	1.4385612806126	0.0200439990222439	0.0200439990222439	0.045307211086291	3123	tags=41%, list=21%, signal=33%	10163/7525/7454/51176/1003/81/56288/29119/7082/6934/10580/57493/7048/8826/10398/1956/7046/10627/2534/1387/87/9411/5787/83439/64750/2064/2241/83605/7414/4633/2033/1495/5777
hsa05110	hsa05110	Vibrio cholerae infection	40	-0.457376642820024	-1.53486095670041	0.0220405261286882	0.0220405261286882	0.0493011768668026	2138	tags=38%, list=14%, signal=32%	11015/533/2778/5567/60/55176/9114/537/528/23480/51382/51606/529/526/534
hsa03420	hsa03420	Nucleotide excision repair	53	-0.415434872147965	-1.47141995123059	0.0266432953549518	0.0266432953549518	0.0589153830592838	3798	tags=45%, list=25%, signal=34%	5985/404672/2968/5984/5433/8450/2965/6117/5440/1161/5111/5427/6118/5983/54107/5431/5887/1069/5982/2071/902/1022/4331/6119
hsa05133	hsa05133	Pertussis	65	0.374733289202863	1.44561599371981	0.0271438866202258	0.0271438866202258	0.0589153830592838	3645	tags=46%, list=24%, signal=35%	3678/4790/710/3688/840/3659/2353/3586/2771/3661/727/29108/163688/712/3576/929/3689/4615/3569/5600/714/715/4843/3394/51806/7099/91860/836/3725/5595
hsa04659	hsa04659	Th17 cell differentiation	98	0.330635006210544	1.37741028497449	0.0271617243957139	0.0271617243957139	0.0589153830592838	4095	tags=39%, list=27%, signal=28%	4792/3566/6776/6256/4790/3108/2353/3554/3126/7048/6774/5335/10148/196/6095/3109/7046/4772/3569/27040/3570/5600/916/4775/3559/3560/30009/3932/6258/3572/3725/5595/50615/5914/6777/6778/3662/246778
hsa04062	hsa04062	Chemokine signaling pathway	171	0.289410637102722	1.30367180460696	0.0278543849972421	0.0278543849972421	0.05981362673092	2737	tags=25%, list=18%, signal=21%	4792/2268/196883/57580/2919/58191/7454/4790/5829/56288/6347/2791/3627/2788/7852/207/5473/6774/5335/408/2771/2920/5332/94235/3576/6352/1234/7410/5330/6773/6464/2787/9547/2783/5894/10451/1794/5197/5296/5336/5293/59345/114
hsa05418	hsa05418	Fluid shear stress and atherosclerosis	126	0.308248090739839	1.32845259792205	0.0298663872150904	0.0298663872150904	0.0634991453035793	3460	tags=37%, list=23%, signal=29%	7132/10365/1843/5175/4790/1003/51588/1906/857/6347/7412/4217/2353/658/3554/3162/596/207/4846/2949/2946/6383/3685/2950/163688/5327/1728/4780/3383/4258/5600/5296/25828/59341/2947/5293/3791/5609/4318/8878/51806/2944/387082/91860/93/9181/5598
hsa04218	hsa04218	Cellular senescence	137	0.301307378387383	1.31755056010614	0.0303911205073996	0.0303911205073996	0.0639813063313675	3384	tags=35%, list=22%, signal=27%	28996/677/3133/7043/10912/2308/1026/2113/4790/595/3710/3105/9261/4616/4776/207/7048/163688/678/7046/3576/896/1019/3106/23411/1874/4772/1017/3569/1978/3709/5894/3486/5600/5296/59341/5293/4775/83447/91750/7042/1030/8878/51806/1021/91860/3134/823
hsa04742	hsa04742	Taste transduction	67	-0.383468447334521	-1.41977627103475	0.0318197454420365	0.0318197454420365	0.0663385597360801	2745	tags=25%, list=18%, signal=21%	5153/51764/255022/23236/3354/2559/5567/6326/6328/2555/40/1131/5136/2556/9568/2558/2554
hsa00650	hsa00650	Butanoate metabolism	23	-0.510824015024309	-1.5101590066164	0.0321864594894562	0.0321864594894562	0.0664578718203346	2798	tags=39%, list=19%, signal=32%	38/65985/7915/39/3157/54511/2571/2572/5019
hsa05212	hsa05212	Pancreatic cancer	73	0.353887579271609	1.39657806643949	0.0332610267534346	0.0332610267534346	0.0680225509543925	3263	tags=37%, list=22%, signal=29%	7043/10912/1026/4790/595/5900/4616/207/6199/7048/6774/9459/1956/369/7046/5888/1643/1019/578/5894/2064/5296/5293/10928/7042/5338/1021
hsa00230	hsa00230	Purine metabolism	101	-0.345544306053098	-1.36803915608156	0.0339854111405836	0.0339854111405836	0.0684056325549225	2401	tags=27%, list=16%, signal=23%	1716/53343/132/374659/84284/158/5198/3615/22875/5144/1633/955/102157402/9061/5631/51292/5149/107/26289/956/5634/5136/29922/9615/318/4830/3251
hsa05218	hsa05218	Melanoma	66	0.362772329091905	1.40415784474207	0.0340854536725876	0.0340854536725876	0.0684056325549225	2686	tags=32%, list=18%, signal=26%	5159/10912/1026/595/4616/2246/207/1956/369/1643/1019/578/2247/4286/3082/5894/5156/2249/5296/8817/5293
hsa04911	hsa04911	Insulin secretion	76	-0.369018706357028	-1.39661697323336	0.0349745331069609	0.0349745331069609	0.0695400073471738	2739	tags=30%, list=18%, signal=25%	816/6833/1386/778/10242/23236/2778/6262/5567/817/5582/6844/1131/6804/3781/481/107/5579/6616/476/27445/116/885
hsa03430	hsa03430	Mismatch repair	21	-0.525046000876848	-1.5111862335511	0.0356874530428249	0.0356874530428249	0.0703065226531752	5100	tags=81%, list=34%, signal=54%	10714/4437/3978/27030/29935/9156/5985/5984/6117/4292/5111/6118/5983/6742/5982/4436/6119
hsa03083	hsa03083	Polycomb repressive complex	73	0.351429010083362	1.38687559592556	0.0363943118823813	0.0363943118823813	0.0704975084319672	4431	tags=40%, list=29%, signal=28%	3065/57713/26147/22992/23512/5252/1387/7703/6015/4149/64319/8314/1876/63035/23429/22955/57666/2033/84458/7528/84333/2145/11091/3054/84733/23269/11335/23466/51460
hsa00534	hsa00534	Glycosaminoglycan biosynthesis - heparan sulfate / heparin	23	-0.505701593324657	-1.49501549135891	0.036440991490936	0.036440991490936	0.0704975084319672	3732	tags=39%, list=25%, signal=30%	2132/2134/126792/9957/266722/9956/2135/26035/90161
hsa05412	hsa05412	Arrhythmogenic right ventricular cardiomyopathy	80	0.335397009924233	1.34491927610156	0.0398435590320215	0.0398435590320215	0.0759015126998356	1402	tags=25%, list=9%, signal=23%	3693/8515/1837/3678/51176/6640/3688/29119/6934/3655/3728/2697/3696/8516/3679/1605/3685/4000/1832/8082
hsa04728	hsa04728	Dopaminergic synapse	120	-0.328037206653628	-1.33165484569575	0.0399413107270949	0.0399413107270949	0.0759015126998356	3076	tags=33%, list=20%, signal=27%	5518/2790/55012/1816/5522/3760/816/51764/5599/1386/55844/409/23236/2774/5499/2778/10681/5567/2770/2892/5603/2893/5521/1812/5602/817/3708/5582/2891/5530/5515/5579/2785/5601/2890/2903/5532/50632/801/54331
hsa04814	hsa04814	Motor proteins	159	-0.309737079949172	-1.30629094638285	0.0407059945937351	0.0407059945937351	0.0763015247174205	3086	tags=31%, list=20%, signal=25%	10126/4636/1768/83658/51175/4649/830/4644/58/70/64147/84790/27175/7168/10540/55605/3831/60/3796/79659/3797/7846/347240/11258/10376/10671/1778/4628/23026/4645/10382/51626/103910/11127/7283/6990/51143/1062/57576/203068/8655/10383/3832/55860/7277/7280/10381/22920/1780
hsa04720	hsa04720	Long-term potentiation	60	-0.386998563969392	-1.40431084732902	0.0408624587028343	0.0408624587028343	0.0763015247174205	2266	tags=32%, list=15%, signal=27%	23236/5499/5594/5567/673/817/3708/5582/2891/814/5530/107/5579/2890/2903/5534/5532/5604/801
hsa05322	hsa05322	Systemic lupus erythematosus	43	0.400039265997733	1.42429483991135	0.0442052221713239	0.0442052221713239	0.0818318087382039	1742	tags=26%, list=12%, signal=23%	2215/81/3108/3126/3586/6737/727/712/3109/730/87
hsa04657	hsa04657	IL-17 signaling pathway	89	0.32287130842312	1.32061688364699	0.0460738171909834	0.0460738171909834	0.0845619316865552	3645	tags=31%, list=24%, signal=24%	4792/55540/2919/1051/4790/6347/53342/3627/2353/7128/3727/2920/3576/84818/3569/5600/6280/23765/7186/4318/6279/9641/5596/23118/836/5598/3725/5595
hsa04966	hsa04966	Collecting duct acid secretion	20	-0.519765927747715	-1.4761860952762	0.0472070716569494	0.0472070716569494	0.0855687606112054	1270	tags=30%, list=8%, signal=28%	9114/528/51382/529/526/534
hsa04921	hsa04921	Oxytocin signaling pathway	132	-0.316808889403454	-1.30498683026043	0.0474193548387097	0.0474193548387097	0.0855687606112054	2493	tags=27%, list=16%, signal=22%	283748/8536/778/783/23236/4659/5499/2778/6262/5594/5567/60/785/2770/5997/340156/5607/817/5321/3708/5582/5571/781/814/5530/107/5579/4208/5534/5532/10368/57172/55799/5604/801
