# Supplementary material for: Identification and Exploration of Immunity‐Related Genes and Natural Products for Alzheimer's Disease Based on Bioinformatics, Molecular Docking, and Molecular Dynamics
Source: Immun Inflamm Dis. 2025 Apr 7;13(4):e70166. doi: 10.1002/iid3.70166 (PMC11973734; doi:10.1002/iid3.70166)
Supplement: Supplementary file 1 — Supporting information. [file IID3-13-e70166-s001.zip › Supplementary materials/S3-Enrichment analysis(GO,KEGG,GSEA)/2.PGF_all_GSEA.xls]

ID	Description	setSize	enrichmentScore	NES	pvalue	p.adjust	qvalue	rank	leading_edge	core_enrichment
hsa05012	hsa05012	Parkinson disease	200	-0.519368637077239	-2.21727113011566	0.000132661183337755	0.000132661183337755	0.00254375254375254	3171	tags=48%, list=21%, signal=38%	816/10131/5689/5717/4726/7326/5599/5700/7381/11315/818/1965/5715/120892/1537/1812/4724/4695/27089/29985/5713/4720/817/4710/54205/4731/5690/9167/7846/5683/7316/55669/2778/84790/10382/29796/6392/3708/4705/6389/4704/5567/90550/1327/5693/4717/5702/7314/7417/2770/1340/5692/5694/5602/55967/2774/3831/5718/4723/5701/4712/5707/5706/1349/4694/9861/10213/203068/5684/1345/5601/9377/7295/4697/5686/10383/5682/…
hsa05208	hsa05208	Chemical carcinogenesis - reactive oxygen species	176	-0.41259077516504	-1.73619573333885	0.000135080372821829	0.000135080372821829	0.00254375254375254	2363	tags=31%, list=16%, signal=26%	10327/4724/4695/27089/5594/4720/4710/4731/9167/5291/5603/27/5580/1571/29796/6392/4705/6389/4704/1327/4717/9446/7417/1340/2953/5602/673/55967/4723/4712/4259/5170/4233/1349/4694/1345/5601/9377/4697/52/292/7385/7386/4722/4711/6390/4729/7416/4701/291/4706/253152/6416/5604
hsa05415	hsa05415	Diabetic cardiomyopathy	153	-0.419570358322841	-1.7364335171223	0.000137665198237885	0.000137665198237885	0.00254375254375254	3878	tags=47%, list=26%, signal=35%	2932/4716/170712/1351/5160/1432/51660/5879/4709/3667/1350/10105/126328/5500/816/4726/5599/7381/818/2475/5590/1537/4724/4695/27089/4720/817/5582/4710/4731/9167/5291/5603/5580/29796/6392/4705/6389/4704/1327/4717/7417/23236/2673/1340/25874/6262/5602/55967/5162/4723/4712/1349/4694/488/1345/5601/5579/9377/4697/292/7385/7386/4722/5165/4711/6390/4729/7416/4701/291/4706
hsa05017	hsa05017	Spinocerebellar ataxia	124	-0.501280835903655	-2.02012004876126	0.000142025280499929	0.000142025280499929	0.00254375254375254	3635	tags=50%, list=24%, signal=38%	5704/3752/5719/9706/23369/10105/5710/8408/5689/5717/2892/5599/5700/2475/5715/5713/5582/8678/54205/6908/5690/5291/5683/3708/90550/30849/5693/9519/5649/5702/7417/2259/23236/2902/5692/5694/2891/5602/5718/5701/25814/5707/5706/4976/2890/488/9861/7436/10213/5684/5601/5579/2959/5686/5682/29982/292/2903/5173/116443/7416/291
hsa04723	hsa04723	Retrograde endocannabinoid signaling	122	-0.514692724658491	-2.06928769343976	0.000142308239647076	0.000142308239647076	0.00254375254375254	2362	tags=39%, list=16%, signal=33%	4724/4695/5594/4720/5582/4710/4731/2555/5603/3708/4705/3760/4704/5567/4717/2559/2557/23236/2770/2891/5602/55967/4723/22999/747/2562/4712/57030/107/2890/4694/2893/5601/5579/4697/2556/4722/4711/4729/4701/4706/2558/2785/2563/57084/54331/2566/2554
hsa00190	hsa00190	Oxidative phosphorylation	86	-0.604881841516918	-2.30913422333009	0.000149476831091181	0.000149476831091181	0.00254375254375254	2551	tags=52%, list=17%, signal=44%	1353/1537/4724/4695/27089/4720/4710/54205/4731/9167/9114/1352/29796/6392/4705/6389/4704/533/1327/4717/1340/55967/4723/4712/1349/528/5464/4694/1345/9377/4697/51382/7385/51606/7386/4722/4711/6390/4729/4701/4706/537/534/529/526
hsa03008	hsa03008	Ribosome biogenesis in eukaryotes	60	-0.534537085386356	-1.91429846798938	0.000157803376992268	0.000157803376992268	0.00254375254375254	4650	tags=63%, list=31%, signal=44%	54913/5822/25996/3692/29889/51068/134430/55813/1457/55226/10940/84135/10557/83732/10556/27341/55505/84128/10813/23195/345630/29102/55651/23560/22803/10436/55781/1460/26354/28987/55272/102157402/51096/92856/10248/4931/5901/10799
hsa03050	hsa03050	Proteasome	37	-0.602330078200509	-1.96409706486321	0.000163371998039536	0.000163371998039536	0.00254375254375254	3635	tags=65%, list=24%, signal=49%	5704/5719/5710/51371/5689/5717/5700/5715/5713/5690/5683/5693/5702/5692/5694/5718/5701/5707/5706/9861/10213/5684/5686/5682
hsa04962	hsa04962	Vasopressin-regulated water reabsorption	36	-0.602767764919409	-1.9491333300965	0.000164527805199079	0.000164527805199079	0.00254375254375254	2744	tags=47%, list=18%, signal=39%	1781/51164/51626/84699/5868/2778/6844/398/10540/5567/79659/1778/10671/51143/8766/8655/1780
hsa05033	hsa05033	Nicotine addiction	34	-0.728738220255887	-2.32721797330245	0.000164609053497942	0.000164609053497942	0.00254375254375254	1430	tags=47%, list=9%, signal=43%	2559/2557/2902/2891/2562/57030/2890/2893/2903/2556/116443/2558/2563/57084/2566/2554
hsa05144	hsa05144	Malaria	44	0.572466662844805	2.09426631759736	0.000259605399792316	0.000259605399792316	0.00254375254375254	2753	tags=45%, list=18%, signal=37%	5175/2995/7043/4615/3689/7412/3586/54106/975/3576/7058/3683/3606/6347/3383/3082/7042/7099/958/3820
hsa04714	hsa04714	Thermogenesis	173	-0.398385136053461	-1.6728656828354	0.000271112918530568	0.000271112918530568	0.00254375254375254	2677	tags=34%, list=18%, signal=28%	388753/2181/2475/3845/1353/28958/1537/84699/4724/4695/27089/25915/4720/4710/4731/9167/84987/6198/29078/2778/5603/1352/65260/29796/6392/4705/2182/6389/4704/23305/5567/1327/4717/1340/55744/55967/5468/4723/5571/4712/79133/107/1349/4694/1345/23028/9377/10891/4697/51103/7385/7386/4722/4711/6390/4729/4701/4706/51412
hsa05217	hsa05217	Basal cell carcinoma	53	0.511929697052413	1.94220458920124	0.000271370420624152	0.000271370420624152	0.00254375254375254	2353	tags=36%, list=16%, signal=30%	51176/8326/6608/374654/1856/1026/10912/6934/2737/2735/2535/8324/83439/578/11211/1643/6932/8322/4616
hsa04330	hsa04330	Notch signaling pathway	56	0.632362780687043	2.43173666091776	0.000272182906913446	0.000272182906913446	0.00254375254375254	3271	tags=62%, list=22%, signal=49%	23493/3065/4851/1856/4242/151636/54567/8850/3955/2033/182/4853/4855/9612/26508/23013/9253/1488/3280/1387/84441/2648/1840/7089/3714/51107/3516/342371/55534/22938/9794/196403/7090/7088/5986
hsa05150	hsa05150	Staphylococcus aureus infection	69	0.545498386629843	2.18941758995858	0.000285143997718848	0.000285143997718848	0.00254375254375254	4719	tags=55%, list=31%, signal=38%	3075/3426/3126/6404/3109/2215/3689/3586/629/715/719/3108/714/3683/2209/712/5724/3684/3383/3113/147183/1675/125115/54474/2359/2213/3882/3858/2357/1669/2212/718/3111/716/727/3115/1828/2266
hsa05220	hsa05220	Chronic myeloid leukemia	71	0.497805185978951	2.00584026984409	0.000289184499710815	0.000289184499710815	0.00254375254375254	2973	tags=42%, list=20%, signal=34%	4792/2122/3065/6776/7043/1026/7048/10912/595/4790/1488/6464/1019/25/578/5293/5296/9846/25759/6655/1643/5894/207/4089/4616/5595/7042/1021/7046/1869
hsa04610	hsa04610	Complement and coagulation cascades	75	0.474116654410089	1.93035514390315	0.000292654375182909	0.000292654375182909	0.00254375254375254	4719	tags=53%, list=31%, signal=37%	3075/710/11326/3426/2/3818/2159/730/10544/7035/3689/5327/629/715/719/714/3687/712/3684/1191/5345/2162/5329/1675/2165/2243/5328/2152/966/5104/2155/10878/5265/3053/718/7056/716/727/2151/2266
hsa01200	hsa01200	Carbon metabolism	103	-0.458255407138945	-1.79550993706893	0.000293599530240752	0.000293599530240752	0.00254375254375254	2541	tags=34%, list=17%, signal=28%	1431/4199/38/5095/414328/4200/3098/50/55753/6392/6120/6389/3421/5096/5223/7167/10873/226/5162/4191/5230/3419/39/5631/84693/5213/1738/2271/6390/2806/5634/2026/2821/8803/2805
hsa04061	hsa04061	Viral protein interaction with cytokine and cytokine receptor	85	0.498219421554338	2.07564376986147	0.000300661455201443	0.000300661455201443	0.00254375254375254	4058	tags=49%, list=27%, signal=36%	7132/2919/1436/7133/57007/8795/8793/7852/3627/4055/3588/58985/3587/3586/8743/8797/6361/3576/6352/8809/2920/3606/6347/3570/6360/5473/5197/53832/8740/8807/3561/4283/1234/4049/3560/6387/3559/1236/2833/1435/5196/7124
hsa04640	hsa04640	Hematopoietic cell lineage	86	0.425925538900759	1.77873793163915	0.000301932367149758	0.000301932367149758	0.00254375254375254	4714	tags=50%, list=31%, signal=35%	1436/3566/3563/3678/3126/3655/1441/3554/3109/947/2323/3672/2057/3108/916/1438/933/2209/3570/290/3684/960/3113/952/7850/3673/930/914/2811/3574/3559/966/929/1435/7124/912/3589/3111/2815/3115/3567/920/945
hsa04260	hsa04260	Cardiac muscle contraction	76	-0.488000119231187	-1.82516828737224	0.000304228780042592	0.000304228780042592	0.00254375254375254	2457	tags=37%, list=16%, signal=31%	1537/27089/7168/9167/4625/70/84679/29796/781/786/1327/1340/6547/6543/6262/6546/481/785/1349/488/1345/9377/7385/7386/10368/10479/476/55799
hsa04064	hsa04064	NF-kappa B signaling pathway	93	0.503757278056315	2.13001853063097	0.000309885342423303	0.000309885342423303	0.00254375254375254	3793	tags=53%, list=25%, signal=40%	7132/4792/55367/2919/29775/51588/4615/8837/5335/6850/10912/10848/596/4790/3554/4055/51135/7412/7128/5336/695/7706/3576/2920/7185/128178/10913/4616/115650/3383/7099/8737/958/8740/23118/27040/79092/4049/7186/6387/5328/23085/84433/4791/23643/929/8915/3551/330
hsa04721	hsa04721	Synaptic vesicle cycle	66	-0.49473431263382	-1.80564247625746	0.000309981401115933	0.000309981401115933	0.00254375254375254	2766	tags=42%, list=18%, signal=35%	535/8775/1759/1212/23025/6804/9114/6844/10815/1211/533/1173/22999/6505/57030/1175/528/1213/6812/51382/51606/6616/26052/57084/534/529/6857/526
hsa04670	hsa04670	Leukocyte transendothelial migration	104	0.468761557267404	2.02712319300652	0.000314267756128221	0.000314267756128221	0.00254375254375254	3532	tags=46%, list=23%, signal=36%	10411/90952/7122/7430/6494/7408/5175/24146/10398/4478/1003/81/4267/5335/3688/2771/7852/3689/5829/7412/5336/29119/5293/5296/3683/87/1366/1535/5600/137075/3684/7409/3383/394/4318/10627/5880/5010/58494/7410/100506658/9564/51208/6387/50848/4633/49861/4313
hsa00250	hsa00250	Alanine, aspartate and glutamate metabolism	32	-0.616751073274098	-1.94403798030588	0.000329435018942514	0.000329435018942514	0.00254375254375254	2093	tags=41%, list=14%, signal=35%	445/284716/158/2673/7915/56954/27165/2806/440/2571/2744/2572/2805
hsa05224	hsa05224	Breast cancer	132	0.430705172307721	1.93023560004286	0.000340831629175187	0.000340831629175187	0.00254375254375254	2646	tags=35%, list=17%, signal=29%	23493/51176/8326/4851/1856/1026/54567/10912/6934/595/182/4853/4855/26508/2535/6464/3280/1019/8324/2064/83439/578/2246/5293/5296/11211/25759/4041/6655/1643/3714/2260/6932/5894/207/8322/6199/1956/4616/5595/4040/6667/2247/8822/2249/2253
hsa05226	hsa05226	Gastric cancer	136	0.415066093769047	1.86622048400422	0.000343406593406593	0.000343406593406593	0.00254375254375254	3398	tags=38%, list=22%, signal=30%	51176/8326/6256/3728/7043/1856/1026/7048/10912/6934/595/596/5243/2535/6464/8324/29119/2064/83439/578/2246/5293/5296/11211/25759/4041/6655/1643/6932/5894/207/8322/4089/6199/1956/4616/5595/4040/1017/2247/8822/2249/3082/7042/2253/2549/7046/1869/7477/8312/4583/5925
hsa05205	hsa05205	Proteoglycans in cancer	179	0.35986272764094	1.67645002217246	0.000384615384615385	0.000384615384615385	0.00261130695913305	3102	tags=35%, list=21%, signal=28%	7430/3693/1278/9138/857/8326/4478/6608/3678/3316/6194/1026/1634/5335/2002/3688/595/3059/3710/8826/5829/2535/2335/6774/5336/51196/8324/2064/5777/2817/5293/5296/11211/3685/2065/84309/27250/6655/2260/5894/4060/207/8322/5600/6199/1956/5595/3709/2247/960/7409/79923/3082/7042/7099/4318/2549/406902/5329/7410/7477/3673
hsa04510	hsa04510	Focal adhesion	183	0.399899103525386	1.87202301830967	0.000385356454720617	0.000385356454720617	0.00261130695913305	2024	tags=31%, list=13%, signal=27%	5228/3911/3693/1278/5159/7408/857/8515/10398/3678/1297/6696/81/2002/3696/3688/595/3655/2534/596/2012/64098/1284/8516/1291/1793/23396/5829/6464/10298/2335/7791/2321/2317/2064/3915/5293/3672/5296/3695/22801/3685/25759/1298/1286/7058/4638/7423/1729/6655/5156/3691/5894/87/3679/2013/207
hsa05171	hsa05171	Coronavirus disease - COVID-19	189	0.358627583309545	1.68599064347305	0.000391696043869957	0.000391696043869957	0.00261130695913305	3561	tags=38%, list=24%, signal=29%	7132/4792/6223/6194/4615/57506/5335/6850/6232/6188/3455/4790/3627/6176/730/51135/6234/6193/6774/5336/25873/6203/6205/6217/629/5293/6773/3576/5296/4940/4600/715/719/10379/6157/714/9045/6235/9641/6170/6167/712/5600/6136/6347/4939/6210/3570/1956/5595/6208/7099/6169/6209/23118/6155/2162/6152/1675/6230/6218/2165/11224/6123/2243/6202/2197/6204/6135/6168/3661
hsa04727	hsa04727	GABAergic synapse	82	-0.46681130216428	-1.76639086129875	0.000452011450956758	0.000452011450956758	0.00291620290939844	1601	tags=27%, list=11%, signal=24%	5567/2559/2557/2770/2562/11345/107/5579/27165/2556/9568/2558/2785/57468/23710/2571/2744/2572/2563/54331/2566/2554
hsa05330	hsa05330	Allograft rejection	31	0.590555470259407	1.97954494412062	0.000506457330969866	0.000506457330969866	0.00308951880744574	4770	tags=65%, list=32%, signal=44%	3133/3126/3105/3109/3586/3108/5551/3106/958/3113/3134/3002/7124/3111/356/3135/3115/3567/942/3558
hsa00020	hsa00020	Citrate cycle (TCA cycle)	27	-0.640800907841619	-1.93822051348909	0.000509770603228547	0.000509770603228547	0.00308951880744574	1972	tags=52%, list=13%, signal=45%	1431/50/47/55753/6392/6389/3421/5162/4191/3419/1738/2271/6390/8803
hsa04512	hsa04512	ECM-receptor interaction	80	0.42511493011885	1.74837910137784	0.000594353640416047	0.000594353640416047	0.00325892129705068	1982	tags=32%, list=13%, signal=28%	3911/3693/1278/8515/3678/1297/6696/3696/3688/3655/255743/1284/8516/1291/2335/1605/3915/3672/3695/22801/3685/1298/1286/7058/3691/3679
hsa04662	hsa04662	B cell receptor signaling pathway	79	0.415819090085489	1.7047869533062	0.000595415302173266	0.000595415302173266	0.00325892129705068	3742	tags=49%, list=25%, signal=37%	8519/4792/3636/6850/27071/4790/10990/11025/975/5336/695/3635/5777/5293/5296/25780/4772/974/6655/5894/10859/933/207/79168/5595/7409/118788/5880/11027/7410/930/4775/2213/84433/973/10288/208/8915/3551
hsa05222	hsa05222	Small cell lung cancer	87	0.417156620048812	1.74706777631416	0.000606428138265616	0.000606428138265616	0.00325892129705068	5055	tags=57%, list=33%, signal=38%	3911/4792/6256/1026/10912/3688/595/3655/596/4790/1284/2335/1019/3915/578/5293/5296/3685/1286/1643/207/7185/4616/1017/1021/4149/1869/3673/7186/9618/5925/208/3551/330/6258/5970/79444/7709/284217/3908/22798/1282/842/1030/598/317/4843/6502/1285/3910
hsa04933	hsa04933	AGE-RAGE signaling pathway in diabetic complications	95	0.417881318561326	1.77818026239331	0.000615953187557746	0.000615953187557746	0.00325892129705068	2587	tags=40%, list=17%, signal=33%	1278/5333/2308/6776/7043/5335/5330/7048/595/596/4790/1284/5331/1906/7412/5292/2335/1019/6774/5336/51196/113026/5293/3576/5296/4772/1286/7423/1729/1281/207/5600/6347/4089/4846/5595/3383/7042
hsa04350	hsa04350	TGF-beta signaling pathway	96	0.412520842047616	1.75680031063869	0.000619195046439629	0.000619195046439629	0.00325892129705068	3366	tags=40%, list=22%, signal=31%	3399/2615/3625/3065/4091/3400/7043/1634/56963/7048/60436/6497/2014/658/655/25805/2033/1387/1874/64750/5519/2331/57817/4089/6199/5595/4090/6667/654/7042/7046/3397/650/7018/7050/4681/4092/375387
hsa04668	hsa04668	TNF signaling pathway	109	0.381169350237242	1.65746775121942	0.000642260757867694	0.000642260757867694	0.00329364491214202	3842	tags=47%, list=25%, signal=35%	7132/4792/79651/2919/1051/7133/197259/8837/64285/4790/3627/840/182/3976/1906/7412/7128/9021/4217/5293/5296/6352/3659/64764/8809/2920/207/7185/5600/83786/6347/5595/1388/3600/3383/8737/4318/8986/23118/90993/7424/1326/4049/7186/3726/841/208/3551/330/1435/5609
hsa05225	hsa05225	Hepatocellular carcinoma	147	0.389462032736548	1.77044946564728	0.000711237553342817	0.000711237553342817	0.00339748925544023	3398	tags=39%, list=22%, signal=31%	51176/8326/7043/1856/1026/2949/5335/7048/2002/10912/86/6934/6599/595/2946/2535/6464/1019/5336/8324/3162/6602/83439/578/5293/5296/11211/25759/4041/6601/6604/6655/1643/6932/5894/207/1728/8322/2950/4089/6199/1956/4616/5595/4040/4780/3082/7042/2549/1021/7046/1869/7477/9817/8312/8110/4258/5925
hsa04630	hsa04630	JAK-STAT signaling pathway	154	0.37891768648359	1.73073594027051	0.000724900326205147	0.000724900326205147	0.00339748925544023	2399	tags=28%, list=16%, signal=24%	2670/5159/3566/3563/6776/51588/3977/1026/4170/595/3455/596/1441/2033/3588/3976/1271/58985/3587/3586/5292/1387/9021/6774/9180/5777/5293/6773/5296/2057/30837/10379/246778/1438/6655/5156/5894/3952/207/3570/1956/5617/3601
hsa05206	hsa05206	MicroRNAs in cancer	152	0.375673414553531	1.71105577535853	0.000727802037845706	0.000727802037845706	0.00339748925544023	3025	tags=37%, list=20%, signal=30%	54541/7430/5159/3065/4851/2261/3678/1026/5335/4170/7431/595/596/4790/2033/4853/4855/5243/11186/1942/6464/10298/5292/1387/6774/25/5336/3162/2064/578/5293/5296/2065/23405/27250/6655/5156/407040/5598/5894/994/1945/1956/5595/960/7042/6768/4318/6659/1021/1789/4194/1869/406902/90427/900
hsa05202	hsa05202	Transcriptional misregulation in cancer	153	0.371111093727	1.69139761923318	0.000730460189919649	0.000730460189919649	0.00339748925544023	4162	tags=41%, list=28%, signal=30%	4066/26471/604/1436/1051/3065/2308/6256/3728/904/64332/1026/7048/30012/6929/10912/4790/4299/7704/5327/2321/6688/578/3576/3695/2118/3087/2313/2120/1643/7185/2209/1050/4616/3684/6667/1031/4286/84444/4094/958/4318/2138/4149/7850/7030/4297/3560/5328/3486/2078/5914/929/330/2130/3002/6258/5970/7709/85414/1025/1669/5087
hsa05332	hsa05332	Graft-versus-host disease	34	0.547818278194263	1.88239130332495	0.000763941940412529	0.000763941940412529	0.0034616449736915	4770	tags=53%, list=32%, signal=36%	3133/3126/3105/3109/3108/5551/3106/3113/3134/3002/7124/3111/356/3135/57292/3115/942/3558
hsa05031	hsa05031	Amphetamine addiction	62	-0.498902869464019	-1.79876460300448	0.000786163522012579	0.000786163522012579	0.0034616449736915	3183	tags=40%, list=21%, signal=32%	5500/816/2892/818/1812/84699/817/5582/6804/2778/5530/5567/2902/2891/814/2890/2893/5579/2354/2903/5173/116443/5534/5532/801
hsa04961	hsa04961	Endocrine and other factor-regulated calcium reabsorption	49	-0.530644669636571	-1.83399875360307	0.000796178343949045	0.000796178343949045	0.0034616449736915	2548	tags=45%, list=17%, signal=37%	1759/1212/491/5582/2778/5567/1211/492/490/23236/6547/6543/1173/1175/6546/481/5579/1213/8766/26052/793/476
hsa05140	hsa05140	Leishmaniasis	64	0.449360071984449	1.77798461267132	0.000828958275766786	0.000828958275766786	0.00352748202453952	2792	tags=38%, list=18%, signal=31%	4792/7043/4615/2002/3126/3688/4790/3109/51135/2215/3689/3586/65108/5777/3108/2209/1535/5600/5595/3684/7042/7099/23118/3113
hsa05215	hsa05215	Prostate cancer	91	0.38712506717525	1.6363977790322	0.000914076782449726	0.000914076782449726	0.00380865326020719	2973	tags=36%, list=20%, signal=29%	5159/4792/51176/2308/1026/6934/595/596/4790/2033/7184/1387/5327/2064/83439/5293/5296/64764/6655/5156/2260/6932/5894/207/2950/1956/5595/1017/4318/56034/7850/90993/1869
hsa04210	hsa04210	Apoptosis	121	0.367976372755553	1.62694742878919	0.00100300902708124	0.00100300902708124	0.00409391439624997	2654	tags=34%, list=18%, signal=28%	7132/4792/55367/1512/3563/8795/8837/4170/10912/839/143/596/3710/4790/840/79861/1508/823/8743/4217/8797/578/5293/5296/1616/5783/5894/5366/207/1676/7185/4000/5551/4616/5595/3709/84823/8739/8737/1522/332
hsa04137	hsa04137	Mitophagy - animal	89	-0.452853916314472	-1.73745692558103	0.00104368570150589	0.00104368570150589	0.00417474280602356	3313	tags=37%, list=22%, signal=29%	664/8408/6477/5599/25813/665/7879/8887/3845/1965/25820/10075/84134/5868/8678/1460/345778/7316/55669/29110/7314/10133/81631/5602/139341/27342/11345/4976/10370/5601/23710/10651/9804
hsa05134	hsa05134	Legionellosis	49	0.474348126868907	1.77096507452577	0.00107469102632993	0.00107469102632993	0.00418821854124348	4909	tags=57%, list=32%, signal=39%	4792/7100/2919/29108/4615/4790/840/3689/3576/2920/3606/58484/3684/3310/7099/4791/841/929/4671/5970/7124/718/81876/842/7097/834/1195/317
hsa05221	hsa05221	Acute myeloid leukemia	62	0.456405194671099	1.79572944236569	0.00109829763866008	0.00109829763866008	0.00418821854124348	2385	tags=40%, list=16%, signal=34%	1436/51176/6776/3728/5467/6934/1978/595/4790/7704/5292/6774/6688/83439/5293/5296/6655/6932/5894/207/2209/1050/6199/5595/3684
hsa04621	hsa04621	NOD-like receptor signaling pathway	159	0.346188439737745	1.58653073236675	0.00110987791342952	0.00110987791342952	0.00418821854124348	2874	tags=36%, list=19%, signal=29%	3665/10628/4792/2919/79792/140609/63940/7205/29108/2634/84674/4615/57506/5330/5586/3428/3455/5027/596/3710/4790/51135/2633/5331/1508/7128/9051/6773/3576/6352/81858/4940/10379/115361/837/9641/22900/2920/3606/2635/84168/1535/58484/5600/9140/6347/4939/5595/5585/3709/10616/7099/8737/115362/23118/118429/25828
hsa05032	hsa05032	Morphine addiction	78	-0.460082327432435	-1.72734519062531	0.00121138703815869	0.00121138703815869	0.00441627840219047	2538	tags=29%, list=17%, signal=25%	409/1812/5582/5144/2555/2778/3760/5567/2559/2557/2770/2562/107/5136/5579/2556/9568/2558/2785/2563/54331/2566/2554
hsa04392	hsa04392	Hippo signaling pathway - multiple species	27	0.578114810639514	1.87884144536598	0.00121447656060238	0.00121447656060238	0.00441627840219047	3732	tags=67%, list=25%, signal=50%	26524/10413/8463/9770/126374/25937/11186/23286/7004/83937/7005/166824/79633/1454/7003/55233/6788/122786
hsa04550	hsa04550	Signaling pathways regulating pluripotency of stem cells	125	0.355974177516291	1.58129716520279	0.00135639199728722	0.00135639199728722	0.00484425713316863	2676	tags=28%, list=18%, signal=23%	3399/3625/8326/2261/7547/3400/9314/1856/3977/6926/6929/658/6657/3976/5080/2535/6774/5978/8324/7703/5293/5296/11211/2260/6932/5894/207/8322/5600/4089/5595/4090/2247/79923/5013
hsa05164	hsa05164	Influenza A	148	0.342337781114953	1.55581721647835	0.00143729787998563	0.00143729787998563	0.00504315045608992	2208	tags=28%, list=15%, signal=24%	7132/3665/4792/29108/8795/4615/57506/3126/3455/4790/3627/3109/2033/51135/64499/11100/1387/9021/1019/4261/8743/8106/7706/8797/578/5293/6773/3576/5296/6352/4940/4600/10379/3108/10241/5894/9641/3606/207/3337/6347/4939
hsa04520	hsa04520	Adherens junction	80	0.400979671952886	1.64911751822918	0.00148588410104012	0.00148588410104012	0.00512373827944869	2897	tags=41%, list=19%, signal=34%	56288/10163/51176/7454/7082/10398/1003/81/57493/7525/7048/6934/10580/2534/2033/8826/1387/64750/29119/2064/5777/83439/2260/6932/87/4089/5787/1956/5595/9411/10627/5880/7046
hsa05163	hsa05163	Human cytomegalovirus infection	198	0.317714603802654	1.50136727355327	0.00160513643659711	0.00160513643659711	0.00544114046304105	3418	tags=37%, list=23%, signal=29%	3133/7132/4792/196883/9138/2791/2788/2768/6890/1026/5330/2002/3105/1978/595/2771/3710/4790/7852/3554/3588/4776/3587/5331/5829/2767/1019/6774/567/2787/578/5293/3576/5296/6352/3685/4772/64764/6655/5156/11214/5894/207/5600/6347/3106/6199/3570/1956/59345/5595/6667/3709/1388/114/8737/94235/3134/1021/5880/6892/90993/1869/1234/10672/9564/7186/2783/6387/811/4775/5925/55970
hsa05416	hsa05416	Viral myocarditis	61	0.449276947513937	1.76139113134191	0.00164744645799012	0.00164744645799012	0.00549148819330039	2857	tags=38%, list=19%, signal=31%	3133/1837/857/6640/3126/3105/595/2534/3109/3689/25/1605/3108/3683/1981/5551/3106/3383/958/8082/3113/3134/5880
hsa04672	hsa04672	Intestinal immune network for IgA production	40	0.505774938862983	1.80729882886346	0.00181159420289855	0.00181159420289855	0.00593965312425754	4770	tags=52%, list=32%, signal=36%	3126/7852/3109/4055/3586/3695/3108/8741/115650/3601/3600/57379/958/3113/6387/3111/3115/3567/23495/942/3558
hsa05169	hsa05169	Epstein-Barr virus infection	175	0.330026826365206	1.53186920491059	0.00191938579654511	0.00191938579654511	0.00601192766448634	3002	tags=34%, list=20%, signal=27%	3133/3665/4792/3065/6890/4615/1026/57506/6850/3126/10912/3105/7431/595/3455/596/4790/3627/3109/51135/9612/3280/7128/1019/6774/5336/695/567/578/5293/6773/5296/4940/10379/3108/916/3683/1643/9641/207/3516/864/5600/4939/3106/4616/1017/960/3383/8737/958/23118/3113/3134/1021/6892/953/1869/22938
hsa04724	hsa04724	Glutamatergic synapse	97	-0.427224520830824	-1.66001097537447	0.00192336144400059	0.00192336144400059	0.00601192766448634	2327	tags=33%, list=15%, signal=28%	81539/5594/5582/2778/3708/3760/5530/5567/2897/2898/7220/23236/2918/2770/2902/2891/5321/6505/57030/107/2890/2893/5579/27165/2903/116443/5534/5532/2785/2744/57084/54331
hsa04015	hsa04015	Rap1 signaling pathway	184	0.323195473145988	1.51351395504019	0.00192381685263563	0.00192381685263563	0.00601192766448634	3059	tags=33%, list=20%, signal=26%	5228/10411/5159/6494/196883/1436/7408/1902/56288/285/2261/1969/5900/5335/5330/3688/2771/25865/2846/3689/1942/5331/54518/2321/136/51196/284/2246/57121/5293/5296/25780/64411/7423/3683/5156/2260/5894/207/55740/5600/23566/1945/1956/5595/3684/2247/8822/2249/7409/114/3082/2253/56034/27040/5880/23683/7424/7410/3397
hsa04936	hsa04936	Alcoholic liver disease	125	0.347862883105049	1.54526543124918	0.00203458799593082	0.00203458799593082	0.00625637857346748	2175	tags=26%, list=14%, signal=22%	32/7132/4792/2919/51176/37/2308/4615/79602/29896/6934/595/124/4790/51135/125/5465/217/23765/127/4217/83439/3576/719/714/6932/9641/2920/207/712/5600/84818
hsa04390	hsa04390	Hippo signaling pathway	138	0.345811012841016	1.55637040334542	0.0020891364902507	0.0020891364902507	0.00625637857346748	3793	tags=41%, list=25%, signal=31%	23513/26524/10413/56288/51176/286204/8326/8463/7043/1856/7048/126374/658/6934/25937/6657/595/655/3996/85407/11186/3689/23286/2535/7004/8324/29119/83439/2246/11211/7005/5519/6932/166824/7159/8322/4089/154796/654/7042/332/23418/7046/1454/3397/7477/650/8312/4092/896/7003/653/55233/6788/122786/330
hsa05320	hsa05320	Autoimmune thyroid disease	42	0.499205195445395	1.80323163220627	0.00209588682211161	0.00209588682211161	0.00625637857346748	4770	tags=52%, list=32%, signal=36%	3133/3126/3105/3109/3586/3108/5551/3106/958/3113/3134/3002/3111/1081/3442/356/3135/3115/3567/3441/942/3558
hsa00650	hsa00650	Butanoate metabolism	23	-0.612267965225293	-1.78083870330149	0.00239439028561656	0.00239439028561656	0.00704232436946046	1299	tags=30%, list=9%, signal=28%	7915/39/54511/3157/5019/2571/2572
hsa05321	hsa05321	Inflammatory bowel disease	59	0.435347184798718	1.69596133453833	0.00245968843946433	0.00245968843946433	0.00712953170859227	4871	tags=58%, list=32%, signal=39%	7100/3566/7043/3126/4790/3109/3586/6774/4772/3108/8809/3606/30009/7042/7099/6095/4094/8807/3113/3561/2625/6778/5970/7124/3596/3111/3460/3115/3567/6097/50615/7097/3558/64127
hsa05146	hsa05146	Amoebiasis	95	0.361599152612682	1.53868681731858	0.00277178934400986	0.00277178934400986	0.00788466805547486	2000	tags=25%, list=13%, signal=22%	3911/1278/2919/5269/3315/7043/81/5330/4790/3554/1284/3689/5331/3586/2767/2335/3915/5293/3576/5296/1286/1281/87/2920
hsa00230	hsa00230	Purine metabolism	101	-0.407590765198819	-1.59293577221849	0.00279905715969358	0.00279905715969358	0.00788466805547486	3337	tags=37%, list=22%, signal=29%	9583/50484/5145/2984/955/8833/2272/10606/84284/5198/1633/6240/471/5144/3704/374659/53343/158/22875/1716/132/3615/102157402/5631/107/5136/5149/29922/51292/9061/26289/956/5634/9615/4830/318/3251
hsa01522	hsa01522	Endocrine resistance	85	0.378265314760033	1.5759001154288	0.00300661455201443	0.00300661455201443	0.00835170708892898	2973	tags=36%, list=20%, signal=29%	2852/196883/4851/10498/1026/54567/595/596/182/4853/4855/6464/1019/2064/5293/5296/25759/6655/3714/5894/207/5600/6199/1956/5595/6667/1031/114/4318/5469/1869
hsa04530	hsa04530	Tight junction	145	0.327502112925476	1.48242162535428	0.00319488817891374	0.00319488817891374	0.0087531182983938	2010	tags=26%, list=13%, signal=23%	5872/7122/7430/23513/7408/56288/7454/93643/4629/8189/7082/24146/10398/4478/79778/6794/4627/81/3688/595/3059/51421/3996/79861/23370/153562/4218/1019/55114/4217/2064/9414/57530/5519/11149/87/1366/10095
hsa05213	hsa05213	Endometrial cancer	56	0.436504555135395	1.67856831837429	0.00326619488296135	0.00326619488296135	0.00882755373773338	2380	tags=38%, list=16%, signal=32%	51176/1026/2002/10912/6934/595/29119/2064/83439/578/5293/5296/6655/1643/6932/5894/207/3611/1956/4616/5595
hsa04514	hsa04514	Cell adhesion molecules	132	0.335470475814118	1.50343459241555	0.00340831629175187	0.00340831629175187	0.00908884344467167	3667	tags=39%, list=24%, signal=30%	90952/7122/3133/1462/5175/3384/24146/1003/4267/3385/3696/3126/3105/3688/3655/6404/3109/947/8516/3689/2734/7412/9379/3695/3685/23705/3108/3683/1366/933/137075/84628/3106/3684/23114/3383/201633/958/3113/3134/5010/6402/58494/100506658/914/51208/50848/5792/49861/6900/1000/5802
hsa04114	hsa04114	Oocyte meiosis	101	-0.398352447940551	-1.55683081770947	0.00456688273423689	0.00456688273423689	0.0119375071500694	3755	tags=36%, list=25%, signal=27%	23291/1432/64506/6790/983/8379/5500/816/8697/8945/818/7529/5594/817/5518/5603/6500/3708/5530/5567/3479/25847/4085/10393/107/7532/891/7534/8454/9232/7533/5534/5532/5515/5604/801
hsa05167	hsa05167	Kaposi sarcoma-associated herpesvirus infection	177	0.311319874253969	1.44795679926422	0.00459594025277671	0.00459594025277671	0.0119375071500694	2480	tags=28%, list=16%, signal=23%	3133/7132/3665/4792/2919/57580/51176/285/2791/7538/2788/1026/5335/4277/6850/3105/9976/6934/9261/595/3455/3710/4790/2033/4776/1387/1019/6774/5336/2787/83439/578/5293/6773/3576/5296/4772/10379/6932/5894/9641/2920/207/5600/3106/59345/5595/3709/2247
hsa04978	hsa04978	Mineral absorption	54	0.427398291567085	1.63167157576575	0.00487672717420753	0.00487672717420753	0.0125044286518142	1012	tags=24%, list=7%, signal=23%	4502/4499/4495/4494/4501/4496/2512/4493/65010/477/9843/482/30061
hsa04115	hsa04115	p53 signaling pathway	70	0.394438951515272	1.5849141358763	0.00518134715025907	0.00518134715025907	0.0131173345576179	3818	tags=39%, list=25%, signal=29%	55367/8795/1026/10912/10848/595/596/55240/3732/25946/1019/8797/51512/1643/5366/83667/4616/1017/1021/4194/900/64065/896/3486/841/51246/2810
hsa04932	hsa04932	Non-alcoholic fatty liver disease	134	-0.373689074175046	-1.52025392130784	0.00535060546324979	0.00535060546324979	0.0132393340614967	2457	tags=43%, list=16%, signal=36%	2932/4716/170712/1351/1432/5879/4709/3667/1350/83737/126328/4726/5599/7381/51094/1965/1537/4724/4695/27089/4720/4710/54205/4731/9167/5291/5603/1571/29796/6392/4705/6389/998/4704/1327/4717/1340/5602/55967/5468/4723/5571/4712/1349/4694/1345/5601/9377/4697/7385/7386/4722/4711/6390/4729/4701/4706
hsa05130	hsa05130	Pathogenic Escherichia coli infection	177	0.309748742847645	1.44064942639644	0.00536193029490617	0.00536193029490617	0.0132393340614967	1562	tags=23%, list=10%, signal=21%	7122/7430/7132/4792/7100/4651/1902/10163/9138/4542/4629/7082/24146/4641/29108/84617/4627/8795/2768/4615/6188/3688/2534/3059/4790/3554/2846/840/64005/51135/79861/27128/25/8743/5777/8797/578/57121/7009/3576
hsa05203	hsa05203	Viral carcinogenesis	148	0.313801567754214	1.42612912918883	0.00682716492993173	0.00682716492993173	0.0166516217803213	2479	tags=26%, list=16%, signal=22%	3133/3665/23513/4792/3065/51564/6776/81/1026/85477/6850/2934/3105/8850/9261/595/4790/4055/2033/5829/6672/1108/1387/1019/6774/578/2648/5293/5296/10379/64764/5366/87/7185/3516/3106/5595/1017/1388
hsa04072	hsa04072	Phospholipase D signaling pathway	129	0.32101987494491	1.43303086888047	0.00711864406779661	0.00711864406779661	0.0170996292800372	3903	tags=41%, list=26%, signal=31%	10411/5159/196883/1902/2768/5900/5335/5330/6850/1608/2534/2846/23396/5331/6464/27128/5336/8877/57121/5293/3576/5296/9846/25759/6655/5156/5894/1785/207/23566/1956/5595/56848/114/2549/56034/10161/8527/5338/9267/10672/554/2205/553/9170/56894/9265/23533/5898/208/2207/10555/5155
hsa01240	hsa01240	Biosynthesis of cofactors	118	-0.374668316299523	-1.49818253637957	0.00718184429761563	0.00718184429761563	0.0170996292800372	3960	tags=42%, list=26%, signal=31%	5372/124454/4351/51727/27235/2730/2235/219/10243/80025/51109/3620/2937/54658/493911/4522/7390/10327/53354/9054/154807/145226/8630/25902/5373/54995/1352/55312/158/211/11019/27430/1503/51004/4338/102157402/586/51805/29922/27010/6999/79717/5805/23057/195814/26289/1738/8836/4830
hsa04120	hsa04120	Ubiquitin mediated proteolysis	122	-0.368465558107148	-1.48139114527691	0.00811156965988331	0.00811156965988331	0.019086046258549	4183	tags=43%, list=28%, signal=32%	25898/1161/90293/9063/991/7320/140739/55236/55284/23291/92912/89910/9039/9354/7317/9616/7322/83737/55070/7325/6477/11059/7324/27339/8697/7326/10055/8945/55958/9040/8065/10075/7319/7321/8450/55294/7316/3093/6500/9690/23327/26272/22954/7314/27338/10477/25847/8925/10393/8453/4591/8454/7334
hsa03420	hsa03420	Nucleotide excision repair	53	-0.452857848702628	-1.5897005842569	0.0090232705398132	0.0090232705398132	0.0207261292166953	2880	tags=36%, list=19%, signal=29%	3978/6117/5440/2968/8450/5983/5431/5111/5427/2071/54107/5887/1069/6118/5982/902/4331/1022/6119
hsa05223	hsa05223	Non-small cell lung cancer	68	0.381826585034466	1.52988015622545	0.00909607731665719	0.00909607731665719	0.0207261292166953	2973	tags=38%, list=20%, signal=31%	3799/6776/6256/1026/5335/10912/595/11186/1019/6774/5336/2064/578/5293/5296/3798/6655/1643/5894/207/1956/4616/5595/3082/1021/1869
hsa01230	hsa01230	Biosynthesis of amino acids	62	-0.436159850043883	-1.57254838071694	0.00911949685534591	0.00911949685534591	0.0207261292166953	2093	tags=31%, list=14%, signal=27%	445/50/6120/3421/5223/7167/1491/27430/226/5230/3419/5631/586/5213/2806/5634/440/2026/2805
hsa04612	hsa04612	Antigen processing and presentation	61	0.397125713551636	1.55693211892644	0.00933552992861065	0.00933552992861065	0.020868584320361	4617	tags=48%, list=31%, signal=33%	3133/6890/3306/3126/3105/3109/1508/4261/567/3108/3806/3106/3310/3113/972/3134/6892/1520/8302/811/3809/8625/7124/3111/3135/57292/3115/920/3823
hsa05340	hsa05340	Primary immunodeficiency	35	0.474801048159231	1.64533704481054	0.00939086294416244	0.00939086294416244	0.020868584320361	3409	tags=46%, list=23%, signal=35%	6890/100/84876/64421/4261/695/7374/916/115650/326/3543/57379/958/3561/930/973
hsa05166	hsa05166	Human T-cell leukemia virus 1 infection	197	0.290641157278229	1.37117871906678	0.0096579476861167	0.0096579476861167	0.0212262586508059	3036	tags=32%, list=20%, signal=26%	3133/7132/4792/196883/6513/119504/6776/2113/7043/7538/706/1026/7048/2002/6929/3126/3105/8850/595/4790/3554/3109/4055/2033/4776/3689/1387/1019/567/6688/2648/5293/5296/64784/4772/4215/3108/200186/64764/916/3683/207/3106/4089/115650/5595/3601/1017/2874/1388/1031/3600/114/3383/7042/958/3113/3134/3561/7850/7046/90993/1869/4488
hsa03040	hsa03040	Spliceosome	110	-0.373959993711629	-1.4803286945895	0.010459035444509	0.010459035444509	0.0227370335750196	4446	tags=50%, list=29%, signal=36%	11325/83443/10569/10929/10450/2521/84844/25804/3183/22916/6431/25766/24148/6428/11157/51503/9716/10084/6432/3190/10713/10189/27339/6635/11017/23658/6633/51691/1665/6634/51729/6627/1659/5356/51639/9775/10907/9879/6629/9343/153527/27258/5093/6628/6631/6632/10915/8559/10286/9410/51645/199746/6636/9128/51362
hsa04140	hsa04140	Autophagy - animal	150	-0.345962202053091	-1.42831062699897	0.0118571625534262	0.0118571625534262	0.0254992743084434	2944	tags=29%, list=19%, signal=23%	5599/8417/7879/10645/8887/2475/3845/1965/5588/64601/23339/5594/8678/6885/5291/6198/7316/5580/3708/29110/5567/9474/30849/116442/5861/7314/10133/81631/9110/55054/5602/81671/5170/11345/1612/203228/5601/29982/10670/5515/23710/5604/10325
hsa05145	hsa05145	Toxoplasmosis	95	0.341176640688448	1.45178437397129	0.012011087157376	0.012011087157376	0.0255555045901618	4748	tags=51%, list=31%, signal=35%	7132/3911/4792/7043/4615/3126/3688/3655/2771/596/4790/3109/3588/51135/3587/3586/6774/4261/3915/3108/207/5600/5595/3310/7042/7099/958/23118/3113/1234/841/23643/23533/208/3551/330/5970/79444/7124/284217/3908/3111/3460/22798/3115/842/598/7097
hsa05218	hsa05218	Melanoma	66	0.375660473026725	1.49489175511675	0.0123943661971831	0.0123943661971831	0.0260934025203855	2973	tags=39%, list=20%, signal=32%	5159/1026/10912/595/1019/578/2246/5293/5296/5156/1643/2260/5894/207/1956/4616/5595/2247/8822/4286/2249/3082/2253/56034/1021/1869
hsa01521	hsa01521	EGFR tyrosine kinase inhibitor resistance	76	0.36408208080269	1.48677525444091	0.0131271878646441	0.0131271878646441	0.0273483080513419	2822	tags=38%, list=19%, signal=31%	5159/2261/6194/5335/558/1978/596/9542/6464/6774/5336/2064/5293/5296/2621/25759/2065/6655/5156/5894/207/6199/3570/1956/5595/2247/3082/2549/56034
hsa05162	hsa05162	Measles	121	0.317143278892597	1.40219720708766	0.0133734536944166	0.0133734536944166	0.027574131328694	3742	tags=34%, list=25%, signal=26%	3665/4792/6776/4478/4615/57506/595/3455/596/4790/51135/7128/54106/1019/6774/578/5293/6773/5296/4940/4600/10379/916/9641/207/4939/1017/3310/7099/23118/1021/3561/3560/896/2213/841/3559/3661/440275/208/3551
hsa04814	hsa04814	Motor proteins	159	-0.338933803003016	-1.40904108877345	0.0138375119879436	0.0138375119879436	0.0279743543216597	2655	tags=30%, list=18%, signal=25%	1781/3797/51164/1770/10121/27175/51626/4636/55605/7168/4625/7846/70/58/11258/57644/84790/10382/830/3796/4645/10540/79659/11127/57576/1062/64147/1778/4628/6990/23026/7283/3831/10671/103910/51143/203068/10383/10376/3832/8655/55860/7280/10381/7277/1780/22920
hsa05207	hsa05207	Chemical carcinogenesis - receptor activation	166	0.297934003963003	1.37395453643612	0.0138473053892216	0.0138473053892216	0.0279743543216597	2973	tags=28%, list=20%, signal=23%	604/196883/85315/6776/6256/9314/2949/54567/1978/595/2771/596/4790/182/2946/6195/4853/5465/7184/6774/1543/5293/408/5296/64764/164091/154/6655/5894/9641/207/6199/1956/196/5595/2052/1388/2247/8822/2249/114/2253/332/6196/54852/90993/1869
hsa04611	hsa04611	Platelet activation	106	0.326313515853445	1.41347697283305	0.0143769968051118	0.0143769968051118	0.0287539936102236	3325	tags=34%, list=22%, signal=27%	1278/196883/7408/83706/9138/5330/6850/3688/2534/2771/3710/5331/84876/54518/5336/695/5293/5296/4638/1281/8773/207/5600/4846/5595/3709/114/10627/6915/3673/10672/51206/5028/6916/2811/2243
hsa05160	hsa05160	Hepatitis C	141	0.301416397267112	1.36447707801088	0.0165860400829302	0.0165860400829302	0.0328436437285747	2407	tags=26%, list=16%, signal=22%	7122/7132/3665/4792/24146/6256/1026/8837/57506/595/3455/4790/3627/5465/9021/1019/6774/975/578/5293/6773/5296/4940/4600/10379/5519/6655/5894/9641/1366/207/137075/4939/1956/5595/1017
hsa04062	hsa04062	Chemokine signaling pathway	171	0.291211236921279	1.34857535264401	0.0177091183119819	0.0177091183119819	0.0344010396758658	3294	tags=31%, list=22%, signal=25%	2268/4792/196883/2919/57580/56288/7454/58191/2791/2788/5335/5330/2771/4790/7852/3627/5331/5829/1794/6464/6774/5336/2787/6361/5293/6773/3576/408/5296/6352/25759/6655/5894/2920/207/6347/59345/6360/5595/5473/5197/7409/114/94235/131890/5880/4283/1234/7410/9564/2869/2783/6387
hsa05417	hsa05417	Lipid and atherosclerosis	191	0.281827132204848	1.32575510736906	0.0177165354330709	0.0177165354330709	0.0344010396758658	2759	tags=27%, list=18%, signal=23%	7132/3665/4792/2919/9138/6256/29108/19/8795/4615/5335/5330/3306/839/596/4790/840/51135/7184/5331/7412/6774/5452/8743/4217/8797/1543/5293/3576/5296/6352/4772/9641/2920/3606/207/1535/5600/6347/4846/5451/5595/7494/3310/7409/3383/4780/7099/10333/958/4318/23118
hsa05412	hsa05412	Arrhythmogenic right ventricular cardiomyopathy	80	0.351029940818424	1.44368820994655	0.0187221396731055	0.0187221396731055	0.0360041147559721	2058	tags=30%, list=14%, signal=26%	3693/1837/51176/6640/8515/2697/3678/3728/3696/3688/6934/3655/8516/29119/1605/83439/3672/3695/22801/3685/3691/6932/3679/4000
hsa04024	hsa04024	cAMP signaling pathway	197	-0.317170031581752	-1.35117033850022	0.020486896368232	0.020486896368232	0.0390226597490134	2427	tags=22%, list=16%, signal=19%	4659/1812/84699/491/5594/817/4886/5144/5291/3354/2778/5567/492/490/2770/2902/6262/2891/5602/673/4852/814/627/481/107/2890/488/64208/2893/5601/6751/1392/2903/116443/7432/9568/1128/476/5058/5604/116/801/6750
hsa04623	hsa04623	Cytosolic DNA-sensing pathway	67	0.3627305469122	1.45032235484279	0.0209276018099547	0.0209276018099547	0.039486041150858	4003	tags=42%, list=26%, signal=31%	3665/4792/79792/29108/197259/57506/3428/4790/3627/840/79844/1777/25939/6352/9641/3606/171568/661/8737/5437/10146/29800/841/3661/3551/81030/5441/5970
hsa04919	hsa04919	Thyroid hormone signaling pathway	114	0.315312084396549	1.38210367993048	0.0212834569493712	0.0212834569493712	0.0396576120406855	2024	tags=26%, list=13%, signal=23%	6513/5333/3065/4851/2308/6256/477/5335/5330/5350/23389/8850/595/482/2033/4853/4855/5331/1387/10025/5336/51196/113026/2648/5293/5296/3685/5894/7067/207
hsa03430	hsa03430	Mismatch repair	21	-0.558006128469705	-1.59215568858001	0.0214151105019702	0.0214151105019702	0.0396576120406855	2880	tags=48%, list=19%, signal=39%	3978/6117/4292/5983/5111/6742/6118/5982/4436/6119
hsa05212	hsa05212	Pancreatic cancer	73	0.350389350853534	1.41975336564301	0.0224032586558045	0.0224032586558045	0.041106896616155	3742	tags=47%, list=25%, signal=35%	7043/1026/5900/7048/10912/595/4790/9459/1019/6774/2064/578/5293/5296/1643/5894/207/4089/6199/1956/4616/5595/7042/1021/5880/7046/1869/5338/10928/5925/5888/5898/208/3551
hsa04720	hsa04720	Long-term potentiation	60	-0.415122245021711	-1.48664685650201	0.0228814896638788	0.0228814896638788	0.0413923266657709	2283	tags=32%, list=15%, signal=27%	5594/817/5582/3708/5530/5567/23236/2902/2891/673/814/107/2890/5579/2903/5534/5532/5604/801
hsa03060	hsa03060	Protein export	25	-0.52836902795987	-1.56749050685889	0.0229727412995028	0.0229727412995028	0.0413923266657709	3143	tags=48%, list=21%, signal=38%	90701/5018/6728/6730/51608/6731/55176/6726/83943/28972/6729/23480
hsa05110	hsa05110	Vibrio cholerae infection	40	-0.459775871896375	-1.52396688035823	0.0234604105571848	0.0234604105571848	0.0418935902806871	1961	tags=32%, list=13%, signal=28%	9114/2778/55176/5567/533/528/23480/51382/51606/537/534/529/526
hsa04650	hsa04650	Natural killer cell mediated cytotoxicity	114	0.311515769805765	1.36546333969063	0.0241857465333763	0.0241857465333763	0.0426799395267336	2564	tags=27%, list=17%, signal=23%	3133/3384/8795/5335/4277/6850/3105/3455/2534/2215/3689/6464/5336/8743/5777/8797/5293/5296/25759/4772/3806/6655/3683/7305/5894/10870/5551/3106/5595/7409/3383
hsa00220	hsa00220	Arginine biosynthesis	21	-0.553289924467393	-1.5786989707275	0.0243275655302381	0.0243275655302381	0.0426799395267336	418	tags=19%, list=3%, signal=19%	27165/2806/2744/2805
hsa04921	hsa04921	Oxytocin signaling pathway	132	-0.33776699109986	-1.37013273789625	0.0263157894736842	0.0263157894736842	0.045766590389016	2838	tags=26%, list=19%, signal=21%	10645/818/340156/3845/4659/5607/5594/817/5582/2778/3708/781/3760/5530/786/5567/23236/2770/6262/814/5321/5571/107/785/5997/5579/10368/5534/5532/4208/57172/5604/55799/801
hsa04728	hsa04728	Dopaminergic synapse	120	-0.345281219062422	-1.38344757939377	0.0267831566886279	0.0267831566886279	0.0461778563597033	3683	tags=35%, list=24%, signal=27%	55844/5520/1432/1816/10681/5522/55012/1386/5500/816/2892/5599/818/409/1812/84699/817/5582/5518/2778/5603/3708/3760/5530/5567/23236/2770/2891/5602/2774/5521/2890/2893/5601/5579/2903/5532/5515/2785/54331/50632/801
hsa04713	hsa04713	Circadian entrainment	87	-0.369935854344613	-1.41432793884792	0.0301312649164678	0.0301312649164678	0.0515064357546458	2283	tags=24%, list=15%, signal=21%	5594/817/5582/2778/3708/3760/5567/23236/2770/2902/6262/2891/107/2890/2893/5579/2903/2785/54331/116/801
hsa05210	hsa05210	Colorectal cancer	82	0.331335851243652	1.3717463997298	0.0320950965824666	0.0320950965824666	0.0541316406638036	2897	tags=34%, list=19%, signal=28%	51176/7043/1026/5900/7048/10912/6934/595/596/83439/578/5293/5296/6655/1643/6932/5894/5366/207/4089/6199/1956/4616/5595/7042/332/5880/7046
hsa00900	hsa00900	Terpenoid backbone biosynthesis	21	-0.538000697486195	-1.53507430700049	0.0322083261949632	0.0322083261949632	0.0541316406638036	3198	tags=43%, list=21%, signal=34%	91734/2224/79947/38/116150/3422/39/3156/3157
hsa04360	hsa04360	Axon guidance	167	0.276956793272141	1.27894806480528	0.033446072904923	0.033446072904923	0.0550798788764749	2296	tags=27%, list=15%, signal=23%	5364/64221/6405/57522/56288/10398/29984/6608/23654/1969/2242/56920/219699/54910/56963/5335/658/3688/2050/2534/2771/91653/655/7852/54961/4776/1942/23380/10298/10509/57556/25/5336/5293/5296/55558/7869/5894/10500/55740/1947/3983/84628/3611/1945
hsa03022	hsa03022	Basal transcription factors	37	-0.456166951697831	-1.48748369597285	0.0334912595981049	0.0334912595981049	0.0550798788764749	3797	tags=49%, list=25%, signal=37%	6875/2963/2961/2965/2957/404672/2960/138474/54457/2968/6908/6879/9519/2071/902/2959/4331/1022
hsa00510	hsa00510	N-Glycan biosynthesis	49	-0.423644963459079	-1.46418946502619	0.0335987261146497	0.0335987261146497	0.0550798788764749	3874	tags=43%, list=26%, signal=32%	29880/79868/11320/4247/84620/2530/6184/199857/1603/79053/201595/79796/56052/29929/58505/79644/8813/85365/4121/22845/7991
hsa05030	hsa05030	Cocaine addiction	44	-0.43189957316695	-1.45443612729056	0.035609756097561	0.035609756097561	0.0579020424350585	2397	tags=32%, list=16%, signal=27%	1812/84699/2778/5567/2770/2902/2891/8851/627/1020/2354/2903/5173/116443
hsa04726	hsa04726	Serotonergic synapse	99	-0.352804436133926	-1.37592173571287	0.0363556078893141	0.0363556078893141	0.0586380772408292	2283	tags=24%, list=15%, signal=21%	5594/5582/121278/3354/2778/3708/3760/5567/7220/23236/2770/3781/673/5321/1558/2562/242/5579/3358/3751/260293/2785/5604/54331
hsa05310	hsa05310	Asthma	25	0.470639010915366	1.50155822776215	0.0369393139841689	0.0369393139841689	0.0591029023746702	4594	tags=60%, list=30%, signal=42%	3126/3109/3586/3108/8288/958/3113/2205/6037/2207/7124/3596/3111/3115/3567
hsa04380	hsa04380	Osteoclast differentiation	126	0.294403238561439	1.3098594259247	0.0376016260162602	0.0376016260162602	0.0594473824367239	3842	tags=40%, list=25%, signal=30%	7132/4792/1436/7048/54209/6850/3455/2534/3710/4790/3554/10990/11025/2215/9021/5336/695/6688/5293/6773/5296/9846/4772/10379/7305/10859/207/2209/1535/5600/3727/79168/5595/3709/4286/7042/23118/11027/7046/7186/27035/4982/2213/3726/4791/10288/208/3551/653361/1435/5609
hsa04261	hsa04261	Adrenergic signaling in cardiomyocytes	137	-0.32782353922835	-1.33754757692246	0.0377490878473197	0.0377490878473197	0.0594473824367239	2368	tags=25%, list=16%, signal=21%	84699/491/6330/5594/817/7168/5518/4625/70/2778/5603/781/786/5567/147/492/490/23236/2770/6547/6543/6262/5521/6546/481/107/785/488/64208/10368/5515/476/55799/801
hsa04066	hsa04066	HIF-1 signaling pathway	98	0.31313406141962	1.34005597137906	0.0381890976285802	0.0381890976285802	0.0596704650446566	2821	tags=35%, list=19%, signal=28%	2872/7076/6513/285/6194/1026/5335/5209/1978/596/4790/3099/4055/2033/1906/1387/6774/5336/2321/3162/2064/284/5293/5296/207/6199/4846/3570/1956/5595/2027/7099/7428/112398
hsa04730	hsa04730	Long-term depression	50	-0.417211464736751	-1.44571826822389	0.0385476647472809	0.0385476647472809	0.0597638213136138	2283	tags=32%, list=15%, signal=27%	5594/5582/5518/2778/3708/23236/3479/2770/2891/673/5321/2890/5579/1392/5515/5604
hsa04742	hsa04742	Taste transduction	67	-0.383345282433509	-1.40212072598789	0.0394370553665326	0.0394370553665326	0.0606723928715887	2245	tags=22%, list=15%, signal=19%	6328/2555/3354/6326/5567/2559/2557/23236/5136/1131/2556/40/9568/2558/2554
hsa04659	hsa04659	Th17 cell differentiation	98	0.306477860693142	1.31157078682336	0.0468124422543887	0.0468124422543887	0.0714693774876163	4673	tags=47%, list=31%, signal=33%	4792/3566/6776/6256/10148/5335/7048/3126/4790/3554/3109/6774/4772/3108/246778/916/30009/5600/4089/3570/196/5595/6095/3113/27040/3561/7046/2625/3662/3560/4775/3559/6778/5914/3551/6258/5970/6777/3111/3572/3932/3460/3115/6097/920/50615
hsa03030	hsa03030	DNA replication	34	-0.455000967529464	-1.45304088638683	0.0474074074074074	0.0474074074074074	0.0718294051627385	3203	tags=47%, list=21%, signal=37%	79621/10535/3978/6117/4173/5557/5983/5111/5427/6742/4175/54107/6118/5982/2237/6119
hsa05034	hsa05034	Alcoholism	97	-0.344690893713018	-1.33932075238215	0.048527888740938	0.048527888740938	0.0729742687833654	2838	tags=27%, list=19%, signal=22%	10645/8520/3845/1812/84699/5594/2778/9734/5567/84254/2770/2902/673/4852/814/627/5569/2354/1392/2903/5173/116443/2785/5604/54331/801
