# Supplementary material for: Identification and Exploration of Immunity‐Related Genes and Natural Products for Alzheimer's Disease Based on Bioinformatics, Molecular Docking, and Molecular Dynamics
Source: Immun Inflamm Dis. 2025 Apr 7;13(4):e70166. doi: 10.1002/iid3.70166 (PMC11973734; doi:10.1002/iid3.70166)
Supplement: Supplementary file 1 — Supporting information. [file IID3-13-e70166-s001.zip › Supplementary materials/S3-Enrichment analysis(GO,KEGG,GSEA)/2.SST_all_GSEA.xls]

ID	Description	setSize	enrichmentScore	NES	pvalue	p.adjust	qvalue	rank	leading_edge	core_enrichment
hsa05012	hsa05012	Parkinson disease	200	0.510725012610921	2.16731956216743	0.000135832654170062	0.000135832654170062	0.00283037043523951	3429	tags=52%, list=23%, signal=40%	7345/801/57181/10381/6622/7280/10383/10382/7277/291/5686/4729/203068/7416/7295/4706/5601/6390/10213/7386/7385/5682/4697/10376/4723/4701/5684/5707/817/1345/1340/9861/4711/7846/292/10131/1349/5693/9377/5701/5690/7314/4694/5602/3831/5706/1537/4722/5718/2778/90550/4704/84790/7316/27089/6389/5692/7317/3708/9167/5567/816/4712/5713/126328/2774/54539/55967/1812/4705/4696/5694/54205/4695/5685/5709/5710/27…
hsa05415	hsa05415	Diabetic cardiomyopathy	153	0.436351740738235	1.79554505728155	0.000141622999575131	0.000141622999575131	0.00283037043523951	3400	tags=44%, list=22%, signal=34%	5582/291/4729/5579/7416/488/5165/4706/5601/6390/7386/7385/4697/4723/4701/817/1345/1340/4711/292/1349/9377/4694/5602/1537/4722/2673/6262/25874/4704/5162/27089/2597/6389/5603/5291/9167/816/5580/5499/4712/126328/2475/54539/5879/55967/4705/4696/23236/4695/4724/5599/4731/1351/4717/7417/1337/5590/4710/4709/5160/4713/29796/7381/1327/6392/1347
hsa05017	hsa05017	Spinocerebellar ataxia	124	0.514372309608679	2.06140965892183	0.000143967751223726	0.000143967751223726	0.00283037043523951	2711	tags=43%, list=18%, signal=35%	2890/5173/5582/291/7436/5686/5579/7416/2903/488/116443/5601/4976/10213/5682/2891/5684/2959/5707/9861/292/9519/25814/5693/29982/5649/5701/5690/5602/5706/5718/90550/5692/5291/3708/2259/2892/30849/5713/6908/2475/2902/23236/5694/54205/8678/5685/5709/5710/5599/5715/2776/7417
hsa04723	hsa04723	Retrograde endocannabinoid signaling	122	0.542783812788051	2.1673790286144	0.000145243282498184	0.000145243282498184	0.00283037043523951	3569	tags=59%, list=24%, signal=45%	2554/54331/2566/2558/2556/2890/57030/5582/2785/57084/4729/5579/2562/4706/5601/2563/107/4697/2891/4723/4701/4711/22999/4694/5602/4722/246213/2166/4704/5603/778/3708/2892/5567/2555/4712/5594/126328/54539/2790/2775/55967/4705/4696/23236/55879/2559/2893/10681/4695/51764/4724/5599/4731/747/2561/2784/4717/2776/2786/4710/2770/4709/222236/775/4713/57406/3760/2557/2560/774/111
hsa00190	hsa00190	Oxidative phosphorylation	86	0.617004399437966	2.34017497143566	0.000151446312282296	0.000151446312282296	0.00283037043523951	3481	tags=65%, list=23%, signal=50%	534/526/529/51606/4729/51382/4706/6390/7386/7385/9114/4697/537/4723/4701/528/1345/1340/4711/1349/9377/5464/4694/533/1537/4722/4704/27089/6389/9167/4712/1352/126328/54539/55967/4705/155066/4696/54205/1353/4695/4724/4731/1351/4717/1337/4710/4709/10063/4713/29796/7381/1327/6392/1347/535
hsa04260	hsa04260	Cardiac muscle contraction	76	0.504229714265904	1.87967321487632	0.000152439024390244	0.000152439024390244	0.00283037043523951	3400	tags=46%, list=22%, signal=36%	10368/55799/476/481/10479/488/7386/7385/6543/6546/1345/1340/6547/1349/9377/781/1537/6262/785/27089/70/778/84679/9167/782/7168/786/1351/1337/775/29796/7381/1327/783/1347
hsa05032	hsa05032	Morphine addiction	78	0.480181217211829	1.79370449568303	0.000153327200245324	0.000153327200245324	0.00283037043523951	2705	tags=38%, list=18%, signal=32%	2554/54331/2566/2558/2556/9568/5582/2785/5579/2562/5136/2563/107/5153/2778/5567/2555/409/5144/2790/2775/1812/55879/2559/10681/51764/2561/2870/2784/5138
hsa04721	hsa04721	Synaptic vesicle cycle	66	0.576514044250259	2.09199008268408	0.000156617071260767	0.000156617071260767	0.00283037043523951	2293	tags=48%, list=15%, signal=41%	6857/534/526/529/6616/51606/6812/26052/6804/6844/57030/57084/51382/1173/1175/9114/528/1759/10815/1213/22999/533/1211/6505/1212/246213/23025/4905/112755/8775/155066/161
hsa04961	hsa04961	Endocrine and other factor-regulated calcium reabsorption	49	0.601469656478392	2.07446867560688	0.000160926939169617	0.000160926939169617	0.00283037043523951	2708	tags=53%, list=18%, signal=44%	476/26052/793/5582/481/5579/1173/1175/6543/8766/6546/492/1759/6547/490/1213/493/1211/1212/2778/5567/491/23236/161/163/2776
hsa05033	hsa05033	Nicotine addiction	34	0.65605270901965	2.10298106571475	0.000165590329524756	0.000165590329524756	0.00283037043523951	2597	tags=59%, list=17%, signal=49%	2554/2566/2558/2556/2890/57030/57084/2903/2562/116443/2563/2891/246213/2892/2555/2902/55879/2559/2893/2561
hsa04392	hsa04392	Hippo signaling pathway - multiple species	27	-0.627697474822678	-2.05187764407816	0.000243486729973216	0.000243486729973216	0.00283037043523951	1880	tags=52%, list=12%, signal=45%	79633/1454/166824/7004/6788/23286/9770/7005/26524/126374/83937/11186/8463/10413
hsa04330	hsa04330	Notch signaling pathway	56	-0.612400056832384	-2.3521556740355	0.000268456375838926	0.000268456375838926	0.00283037043523951	3484	tags=52%, list=23%, signal=40%	6868/342371/84441/2033/9794/55534/3516/151636/51107/1488/7088/1840/1856/3280/2648/23013/54567/1387/4242/182/4855/26508/7089/4853/8850/4851/3955/23493/3065
hsa05220	hsa05220	Chronic myeloid leukemia	71	-0.485632603107474	-1.9587880739364	0.000280426247896803	0.000280426247896803	0.00283037043523951	3627	tags=48%, list=24%, signal=37%	4193/6655/1869/5290/4089/5293/6777/5781/5296/7042/6464/1021/7046/3551/1019/4616/5894/1488/369/9846/578/1643/7048/207/595/4790/25/1026/7043/6776/2122/10912/3065/4792
hsa04061	hsa04061	Viral protein interaction with cytokine and cytokine receptor	85	-0.530630227578026	-2.21109199588053	0.000291800408520572	0.000291800408520572	0.00283037043523951	3735	tags=46%, list=25%, signal=35%	8743/10850/3572/643/6361/5197/3587/3576/3560/3559/729230/3627/3570/8740/8807/1234/2920/9547/4049/6360/8797/4055/5473/6352/6347/53832/58985/8809/7852/3588/3586/8793/1436/8795/3606/2919/7133/7132/57007
hsa05222	hsa05222	Small cell lung cancer	87	-0.476043310039496	-1.98812526511299	0.000295770482105886	0.000295770482105886	0.00283037043523951	3855	tags=44%, list=25%, signal=33%	4843/6502/1869/5290/1030/22798/317/3910/5293/7186/5296/1021/6258/3908/3551/1019/4149/4616/1017/1286/7185/578/836/1643/2335/207/3685/595/596/3915/4790/1026/3688/3655/6256/10912/3911/4792
hsa04064	hsa04064	NF-kappa B signaling pathway	93	-0.474417565147599	-2.00699432598011	0.000300751879699248	0.000300751879699248	0.00283037043523951	3089	tags=39%, list=20%, signal=31%	7186/3576/8915/6850/128178/3932/5336/7099/3551/23118/8740/10848/695/4616/2920/4049/7128/4055/27040/8737/7185/7412/84433/7706/29775/3554/596/4790/8837/55367/5335/51588/2919/7132/10912/4792
hsa04350	hsa04350	TGF-beta signaling pathway	96	-0.40818294433888	-1.73757894499135	0.000302846759539673	0.000302846759539673	0.00283037043523951	1567	tags=29%, list=10%, signal=26%	7050/7046/64750/7037/656/6093/2014/5519/1387/7048/4090/6667/6497/1634/56963/658/25805/3397/6199/655/60436/7043/3400/4091/3625/3065/2615/3399
hsa04727	hsa04727	GABAergic synapse	82	0.467719328913651	1.75900477576489	0.00030717247734603	0.00030717247734603	0.00283037043523951	2658	tags=40%, list=18%, signal=33%	2554/54331/2566/2558/57468/2556/9568/2572/23710/2571/2744/5582/2785/5579/27165/2562/2563/107/4905/11345/778/5567/2555/2790/2775/10243/55879/2559/81539/10681/51764/2561/2784
hsa04670	hsa04670	Leukocyte transendothelial migration	104	-0.450324351263975	-1.93853635268354	0.000309214594928881	0.000309214594928881	0.00283037043523951	3726	tags=52%, list=25%, signal=39%	100506658/653361/4318/1364/9071/1366/5290/3383/4313/3689/7414/50848/5293/5781/2771/49861/5296/23562/394/1495/5908/5336/5600/3683/1365/7409/58494/137075/5010/10398/4633/4267/10627/29119/7412/6093/87/7410/81/7852/1003/10451/3688/4478/5829/5335/5175/24146/7408/6494/10411/7122/90952/7430
hsa04668	hsa04668	TNF signaling pathway	109	-0.388460683953978	-1.68282585895638	0.000313381385145722	0.000313381385145722	0.00283037043523951	3877	tags=47%, list=26%, signal=35%	468/7424/1385/843/4318/5290/6868/3383/10454/11035/5293/7186/5296/5609/3627/5600/3551/23118/83786/64764/1326/3600/2920/9021/1388/4049/7128/8737/7185/3659/7412/6352/6347/836/8809/207/3976/840/182/4217/1906/4790/8837/197259/1051/79651/2919/64285/7133/7132/4792
hsa05031	hsa05031	Amphetamine addiction	62	0.500335526718935	1.7958981865517	0.000313873195229127	0.000313873195229127	0.00283037043523951	2366	tags=37%, list=16%, signal=31%	801/5532/2890/5173/6804/5534/5582/5579/2903/116443/2891/814/817/5530/23237/2778/2892/5567/816/5499/2902/1812/2893
hsa05224	hsa05224	Breast cancer	132	-0.387328296044033	-1.72897867234683	0.000328083989501312	0.000328083989501312	0.00283037043523951	2322	tags=29%, list=15%, signal=25%	1019/2247/83439/4616/8322/2064/672/5894/1856/2246/4040/2535/3280/1956/8324/369/578/23401/8817/1643/54567/11211/6667/207/6934/182/595/4855/26508/6199/1026/4853/4041/51176/8326/4851/10912/23493
hsa04936	hsa04936	Alcoholic liver disease	125	-0.371676766236999	-1.64057139031548	0.000328191663931736	0.000328191663931736	0.00283037043523951	2584	tags=28%, list=17%, signal=23%	5609/7099/5600/223/3551/23118/84818/3452/83439/2920/8737/1374/29896/23411/124/125/836/6319/217/207/6934/5465/727/37/4217/595/127/4790/79602/51176/2308/2919/7132/4792/32
hsa04390	hsa04390	Hippo signaling pathway	138	-0.354783899831933	-1.59058524316956	0.000332115576220525	0.000332115576220525	0.00283037043523951	2476	tags=31%, list=16%, signal=26%	25937/7046/85407/83439/3993/8322/23418/656/1856/1454/154796/2246/2535/29119/8324/5519/11211/896/7048/6934/166824/7004/6788/595/23286/658/3397/6657/7005/56288/26524/655/126374/7043/286204/7159/11186/8463/51176/23513/8326/3996/10413
hsa05226	hsa05226	Gastric cancer	136	-0.389841931428448	-1.74585066284147	0.000332778702163062	0.000332778702163062	0.00283037043523951	3730	tags=40%, list=25%, signal=30%	8323/2249/1869/5290/1030/7855/4089/5293/5296/7042/2549/6464/5243/6258/1495/1045/8822/7046/2247/83439/4616/8322/3082/4583/2064/5894/1017/1856/2246/4040/2535/29119/1956/8324/369/578/23401/8817/1643/11211/7048/207/6934/595/596/3728/6199/1026/4041/7043/6256/51176/8326/10912
hsa04510	hsa04510	Focal adhesion	183	-0.351287379307472	-1.63806445451903	0.000358037952022914	0.000358037952022914	0.00292808365621979	3318	tags=39%, list=22%, signal=31%	22798/7414/3691/3910/5293/64098/5296/6464/256076/2013/6696/394/5908/3611/7059/3908/2534/10298/7409/3695/56034/2317/3082/10398/2064/4633/5894/1286/7058/2321/22801/10627/5156/3672/1956/3679/6093/1101/2889/87/1291/7410/4638/2335/896/81/207/2012/3685/595/8516/596/3915/10451/7423/1793/3696/3688/857/2002/5829/3655/1297/1278/3678/8515/7408/5228/3693/5159/3911
hsa03050	hsa03050	Proteasome	37	0.595406807532544	1.94135339327261	0.00049252996223937	0.00049252996223937	0.00376063963143249	2865	tags=54%, list=19%, signal=44%	5686/10213/5682/5684/5707/9861/5693/5701/5690/5706/5718/5692/5713/5694/5685/5709/5710/5715/10197/3458
hsa04962	hsa04962	Vasopressin-regulated water reabsorption	36	0.606058227746342	1.96363911009685	0.000495212941564873	0.000495212941564873	0.00376063963143249	2231	tags=44%, list=15%, signal=38%	1780/6844/8655/8766/1778/398/2778/51143/51626/4905/10540/10671/5567/1639/79659/5868
hsa05217	hsa05217	Basal cell carcinoma	53	-0.490347454578109	-1.86202766837842	0.000532907007727152	0.000532907007727152	0.00386937043714787	2211	tags=34%, list=15%, signal=29%	83439/4616/8322/1856/2535/8324/578/1643/11211/374654/6934/6608/2737/1026/2735/51176/8326/10912
hsa04024	hsa04024	cAMP signaling pathway	197	0.37766046170915	1.59939700860876	0.000545926027023338	0.000545926027023338	0.00386937043714787	2171	tags=23%, list=14%, signal=20%	6750/116/801/1128/4852/5058/5604/9568/2890/476/481/1392/7432/2903/488/116443/5601/627/107/6751/2891/64208/814/492/817/490/493/673/5602/6262/2778/1816/5291/778/2892/5567/816/5499/5594/3354/3360/2902/5879/5144/491/1812
hsa05202	hsa05202	Transcriptional misregulation in cancer	153	-0.374567100887857	-1.70512644217634	0.000680040802448147	0.000680040802448147	0.00441025405901662	4140	tags=44%, list=27%, signal=32%	330/7030/8091/4300/4804/3002/4193/5914/2078/7850/3206/4318/6760/4086/5328/1649/1050/8842/7403/7490/3576/4286/3560/6258/1025/8148/2118/5087/6688/3695/4211/4149/4616/5090/2321/3486/7185/1031/578/1643/4094/3087/7048/2120/6667/2313/4299/2138/7704/30012/6929/51804/904/4790/79058/3728/1026/1436/64332/6256/2308/1051/26471/604/10912/4066/3065
hsa04630	hsa04630	JAK-STAT signaling pathway	154	-0.368639691705868	-1.67938146011126	0.000682128240109141	0.000682128240109141	0.00441025405901662	3134	tags=32%, list=21%, signal=26%	5293/6777/3454/5781/3587/5296/3560/2057/3559/3953/246778/3570/3601/1271/3452/6774/3600/5292/9021/5894/1441/9180/122809/5156/1956/30837/163702/53832/1387/896/58985/6773/207/3976/3455/595/1438/3588/596/3563/3586/1026/4170/6776/51588/3977/3952/5159/3566/2670
hsa05206	hsa05206	MicroRNAs in cancer	152	-0.365156955921125	-1.66040796448678	0.000684462696783025	0.000684462696783025	0.00441025405901662	2990	tags=36%, list=20%, signal=29%	5296/7042/6464/1021/5243/9759/5962/406938/5336/3162/994/10253/10298/900/3551/1946/23405/6774/2065/5292/2064/672/5894/6659/5156/1956/6093/23411/578/836/1387/7431/1945/1789/595/596/4790/25/4855/1026/407040/4853/4170/5335/1942/11186/27250/3678/4851/2261/5159/3065/7430/54541
hsa04137	hsa04137	Mitophagy - animal	89	0.457340007913641	1.74688517027497	0.000751089079164789	0.000751089079164789	0.00469721343626277	4188	tags=49%, list=28%, signal=36%	10651/9804/23710/5601/4976/27342/10370/81631/7314/5602/29110/7316/11345/10133/345778/139341/84315/5868/25820/664/1460/8678/7879/5599/84134/11331/8887/3845/1457/25813/1965/10075/665/84749/84557/55669/221960/51024/79735/6477/7415/267/5878/1459
hsa04724	hsa04724	Glutamatergic synapse	97	0.441466469437438	1.70700684673976	0.000897531787584144	0.000897531787584144	0.0054526743185563	2708	tags=41%, list=18%, signal=34%	54331/5532/2890/2744/5534/57030/5582/2785/57084/5579/2903/27165/116443/107/2891/5530/2918/6505/2778/246213/2898/7220/3708/2892/5321/5567/2897/5594/2902/2790/2775/9456/23236/2893/81539/10681/51764/22941/2784/2776
hsa05225	hsa05225	Hepatocellular carcinoma	147	-0.343911129517094	-1.55435647386829	0.00102459016393443	0.00102459016393443	0.00605167289809222	3730	tags=40%, list=25%, signal=31%	8323/6604/6602/1869/5290/8110/2940/7855/4089/29117/9817/5293/6601/5296/7042/2549/6464/1021/5336/3162/2949/2947/7046/1019/83439/4780/4616/8322/3082/5894/1856/4258/2950/4040/2535/1956/8324/369/578/23401/2946/1643/11211/7048/207/6934/595/1728/6199/1026/6599/4041/86/2002/5335/7043/51176/8326/10912
hsa05208	hsa05208	Chemical carcinogenesis - reactive oxygen species	176	0.373471074393946	1.5611608850927	0.0011134307585247	0.0011134307585247	0.00639866324955876	3400	tags=38%, list=22%, signal=30%	5604/6416/291/4729/7416/253152/4706/5170/5601/6390/52/7386/7385/4697/4723/4701/1345/1340/4711/292/1349/4259/4233/9377/673/4694/10327/5602/1537/9446/4722/4704/27089/1571/6389/5603/2953/5291/9167/5580/4712/5594/126328/54539/5879/55967/4705/4696/27/4695/4724/5599/4731/1351/4717/7417/1337/4710/4709/3845/4713/29796/7381/50507/1327/6392/1347
hsa04512	hsa04512	ECM-receptor interaction	80	-0.411798232113909	-1.69722065210508	0.00115440115440115	0.00115440115440115	0.00645953000523638	3355	tags=42%, list=22%, signal=33%	1834/22798/3691/3910/51206/256076/6696/1758/7059/3908/341640/3695/1286/7058/22801/255743/3672/3679/1101/1291/2335/1605/3685/8516/3915/3696/3688/3655/1297/1278/3678/8515/3693/3911
hsa04015	hsa04015	Rap1 signaling pathway	184	-0.323658847999764	-1.50948109986822	0.00144196106705119	0.00144196106705119	0.00786170406327504	2676	tags=32%, list=18%, signal=26%	284/114/5908/5600/8822/3683/55740/7409/51806/1946/56034/2247/9170/91860/23566/3082/5587/5894/25865/5330/2321/163688/2246/27040/5156/1956/23683/8817/2889/7410/1945/5332/207/64411/51196/5900/10451/25780/7423/2846/3397/1969/56288/3688/5335/1942/1436/5028/136/285/7408/1902/5228/196883/2261/5159/6494/10411
hsa01200	hsa01200	Carbon metabolism	103	0.426232504108422	1.66419966298742	0.00162794139410981	0.00162794139410981	0.00865379372658374	1983	tags=29%, list=13%, signal=25%	2805/2821/8803/2806/2026/226/6390/10873/5631/7167/3421/5634/1738/5213/3419/4191/39/50/2271/55753/84693/5223/3098/5162/2597/6389/1431/5096/5315/4199
hsa04714	hsa04714	Thermogenesis	173	0.374409963378019	1.56167628940884	0.001674574379012	0.001674574379012	0.00868457059205197	3400	tags=39%, list=22%, signal=30%	4729/51412/4706/6390/7386/107/7385/4697/4723/4701/51103/79133/1345/1340/4711/5571/60/1349/9377/4694/2182/1537/55744/4722/2778/4704/27089/6389/5603/9167/5567/4712/1352/126328/2475/23305/54539/55967/4705/4696/65260/1353/7249/4695/29078/4724/4731/23028/1351/4717/1386/84987/1337/5468/4710/2181/4709/91942/3845/10063/388753/4713/29796/7381/1327/6392/1347
hsa04728	hsa04728	Dopaminergic synapse	120	0.399493763497281	1.5903544599217	0.00189891907683319	0.00189891907683319	0.00961357527619809	3097	tags=38%, list=20%, signal=31%	801/54331/50632/5532/2890/5582/2785/5579/5515/2903/5601/2891/817/5530/5521/5518/5602/2778/1816/5603/3708/2892/5567/816/5499/409/2774/2790/2775/1812/23236/2893/10681/51764/5599/5522/2784/2776/5528/7054/1386/55844/2786/2770/5520/775
hsa04610	hsa04610	Complement and coagulation cascades	75	-0.409608294692265	-1.6667856676425	0.00200573065902579	0.00200573065902579	0.00991817853422789	3815	tags=44%, list=25%, signal=33%	2244/5270/2160/5648/5054/2155/712/715/1361/5328/5104/2159/3689/2243/9002/5345/3687/3053/11326/966/1675/10544/1191/730/2152/629/727/7035/3426/2/710/3818/3075
hsa05205	hsa05205	Proteoglycans in cancer	179	-0.318657463561721	-1.48016453006227	0.0021652832912306	0.0021652832912306	0.0104638092064254	3928	tags=40%, list=26%, signal=30%	4193/6655/1839/960/3059/5501/8323/4318/5328/5290/406902/4313/7855/4060/5293/5781/10818/5296/7042/2549/2066/5962/5336/7099/5600/84309/3709/7409/2247/6774/2065/8322/3082/2064/5894/2535/1956/8324/6093/369/836/7410/11211/2335/6194/6383/207/8826/51196/9138/3685/6608/595/1634/10451/6199/1026/3688/857/4478/2002/5829/5335/1278/27250/3710/3678/8326/3316/3693/7430
hsa05144	hsa05144	Malaria	44	-0.482875432199803	-1.76212675381472	0.00235540434441246	0.00235540434441246	0.0111296298847092	3466	tags=43%, list=23%, signal=33%	3383/3689/3576/7042/54106/7099/7059/3683/3082/7058/7412/6347/6383/975/2995/3586/7043/5175/3606
hsa00970	hsa00970	Aminoacyl-tRNA biosynthesis	19	0.660399024119608	1.83784620676007	0.00261096605744125	0.00261096605744125	0.0120689964211243	3163	tags=47%, list=21%, signal=38%	51067/123263/10056/55699/92935/124454/2193/10352/10667
hsa04114	hsa04114	Oocyte meiosis	101	0.410725232320115	1.59815346460192	0.00282948622486969	0.00282948622486969	0.0128008111405079	2817	tags=34%, list=19%, signal=28%	801/5604/5532/7534/5534/7533/5515/7532/107/9232/8454/817/7529/5530/25847/10393/4085/5518/891/3479/5603/3708/5567/816/5499/5594/8379/6500/8945/64506/5528/51434/7531/25906
hsa04933	hsa04933	AGE-RAGE signaling pathway in diabetic complications	95	-0.372076995230176	-1.58105864342798	0.00301114122252334	0.00301114122252334	0.0130855570862826	3552	tags=46%, list=23%, signal=36%	5290/177/3383/4313/4089/5293/6777/3576/5296/7042/5331/5336/5600/7046/1019/6774/5292/4772/1286/2152/1281/5330/7412/6347/836/2335/7048/5332/207/51196/113026/84812/595/1906/596/4790/7423/5333/4846/5335/7043/6776/1278/2308
hsa04932	hsa04932	Non-alcoholic fatty liver disease	134	0.379883072426703	1.53549332120888	0.00301550832854681	0.00301550832854681	0.0130855570862826	3402	tags=41%, list=22%, signal=32%	4729/4706/5601/6390/7386/7385/4697/4723/4701/1345/1340/4711/5571/1349/9377/4694/5602/1537/4722/4704/27089/1571/6389/5603/5291/9167/4712/998/51094/126328/54539/5879/55967/4705/4696/54205/4695/4724/5599/4731/1351/4717/1337/3553/5468/4710/4709/3552/4713/29796/7381/1327/6392/1347/1965
hsa05150	hsa05150	Staphylococcus aureus infection	69	-0.404442827597422	-1.62400663699059	0.00333796940194715	0.00333796940194715	0.0141951540882805	5072	tags=46%, list=34%, signal=31%	2359/147183/3882/3857/2204/1669/8689/5648/3858/1671/125115/2213/712/715/5724/3383/3689/8688/3881/1828/3683/6404/3109/1675/3108/629/3126/2215/727/3426/3586/3075
hsa04530	hsa04530	Tight junction	145	-0.328572645826282	-1.48127073349363	0.00340715502555366	0.00340715502555366	0.0142052696627831	2346	tags=32%, list=16%, signal=27%	1365/58494/1019/913/3993/137075/5010/10398/2064/4633/4218/4637/154796/4627/10627/6093/153562/9414/87/5519/81/79861/57530/7454/4217/595/79778/51421/8189/55114/123720/6794/56288/3688/4478/23370/7082/4629/24146/7408/93643/23513/3996/5872/7122/7430
hsa04550	hsa04550	Signaling pathways regulating pluripotency of stem cells	125	-0.330982122486782	-1.46094631191304	0.00393829996718083	0.00393829996718083	0.0161039796228852	2267	tags=23%, list=15%, signal=20%	4211/2247/6774/8322/5894/7703/1856/5013/2535/8324/11211/4090/5978/207/5080/3976/6929/658/3397/6657/6926/7547/3977/3400/9314/8326/2261/3625/3399
hsa04115	hsa04115	p53 signaling pathway	70	-0.403370758224163	-1.62245358890415	0.0041958041958042	0.0041958041958042	0.0168069224551895	2916	tags=31%, list=19%, signal=25%	1021/51512/900/1019/55240/10848/4616/1017/8797/3486/64065/836/1643/896/5366/595/596/3732/1026/55367/8795/10912
hsa04911	hsa04911	Insulin secretion	76	0.42301611966021	1.5769242610857	0.00426829268292683	0.00426829268292683	0.0168069224551895	1769	tags=25%, list=12%, signal=22%	116/885/27445/6616/476/6804/6844/5582/481/5579/107/1131/3781/817/6262/2778/778/5567/816
hsa05162	hsa05162	Measles	121	-0.330043084996349	-1.45311591553576	0.00446428571428571	0.00446428571428571	0.0172590567327409	3303	tags=31%, list=22%, signal=25%	317/3661/5293/6777/868/3454/5296/4939/1021/3560/3559/4600/916/54106/7099/64135/3551/23118/1019/3452/6774/57506/1017/7128/578/836/896/6773/207/3455/595/440275/596/4790/4478/6776/3665/4792
hsa04662	hsa04662	B cell receptor signaling pathway	79	-0.38385213675739	-1.58225393916948	0.00457404230989137	0.00457404230989137	0.017367604259362	3134	tags=41%, list=21%, signal=32%	5293/11027/5296/8915/6850/4773/79168/973/933/5336/3551/7409/695/4775/10990/5894/4772/11025/84433/7410/974/207/3635/975/10859/4790/27071/10451/25780/8519/3636/4792
hsa04814	hsa04814	Motor proteins	159	0.357895484121915	1.48051583515568	0.0047941342357586	0.0047941342357586	0.0178839356532454	2033	tags=25%, list=13%, signal=21%	1780/22920/10381/7280/10383/55860/10382/7277/57576/8655/203068/6990/7283/10376/103910/1778/3832/23026/7846/60/27175/3797/11127/3831/4628/11258/51143/1062/51626/84790/70/10540/10671/3796/4645/64147/4636/1639/10126
hsa04920	hsa04920	Adipocytokine signaling pathway	64	-0.40750915106983	-1.61304414730189	0.0052183466080747	0.0052183466080747	0.0191307806684408	3089	tags=39%, list=20%, signal=31%	7186/5781/8471/6258/3953/81616/3551/181/6774/9021/5105/1374/207/5465/4790/6794/6513/79602/6256/3952/23205/7133/7132/4792/32
hsa00020	hsa00020	Citrate cycle (TCA cycle)	27	0.572624297643394	1.7387989096713	0.00559796437659033	0.00559796437659033	0.0201746441404326	1612	tags=44%, list=11%, signal=40%	8803/6390/3421/1738/3419/4191/50/2271/55753/5162/6389/1431
hsa04340	hsa04340	Hedgehog signaling pathway	40	-0.46481168207881	-1.65869806712249	0.00622406639004149	0.00622406639004149	0.0220572177331295	1946	tags=45%, list=13%, signal=39%	64750/91653/8405/55733/1454/2121/408/374654/84976/6608/2619/57467/595/2737/57758/596/1455/2735
hsa04145	hsa04145	Phagosome	120	0.378585821451816	1.50712152384605	0.00686532281624306	0.00686532281624306	0.0239308923016583	2263	tags=26%, list=15%, signal=22%	1780/534/526/10381/7280/529/11151/10383/51606/10382/7277/203068/51382/9114/10376/537/1778/528/23480/7846/55176/60/533/51143/84790/23673/5879/79659/155066/5868/6441
hsa04623	hsa04623	Cytosolic DNA-sensing pathway	67	-0.393653462540407	-1.57313196869279	0.00718430505664548	0.00718430505664548	0.0246388730295821	3297	tags=39%, list=22%, signal=30%	3661/10146/11035/171568/81030/3627/3428/3551/3452/25939/5437/57506/79844/8737/6352/29108/836/1777/29800/840/4790/197259/3606/3665/4792/79792
hsa05171	hsa05171	Coronavirus disease - COVID-19	189	-0.293567430371332	-1.37417888267027	0.00768949102892713	0.00768949102892713	0.0257711022054106	3885	tags=33%, list=26%, signal=25%	1839/712/715/2197/6157/3572/5290/6136/6868/6210/6204/6193/6218/6202/3661/2243/5293/3454/6170/3576/5296/4939/6850/4600/6205/3627/5336/7099/5600/64135/3570/3551/23118/3452/6208/11224/6774/1675/6141/57506/730/6235/6203/6135/1956/6347/9045/629/6194/6773/6223/6167/6217/3455/727/6176/4790/6232/6234/6188/5335/7132/4792
hsa03008	hsa03008	Ribosome biogenesis in eukaryotes	60	0.441331004134441	1.57525163291153	0.00775684660440082	0.00775684660440082	0.0257711022054106	4335	tags=52%, list=29%, signal=37%	10799/5901/55272/10248/26354/28987/51096/55651/345630/102157402/10557/23195/1460/55781/55505/10607/10813/10940/1457/23560/29102/22803/54913/10436/83732/3692/92856/134430/51068/1459/27341
hsa00650	hsa00650	Butanoate metabolism	23	0.574848687879551	1.6785477934862	0.00896242674939676	0.00896242674939676	0.0293183838603748	964	tags=26%, list=6%, signal=24%	2572/2571/5019/54511/3157/39
hsa05146	hsa05146	Amoebiasis	95	-0.351607135155971	-1.49407651441981	0.00963565191207468	0.00963565191207468	0.0310430890947222	3348	tags=36%, list=22%, signal=28%	3689/22798/7414/3910/5273/5293/3576/5296/7042/5331/7099/3908/913/4583/2767/2920/1286/1281/5330/836/87/2335/81/5332/3554/3915/4790/3586/7043/1278/2919/5269/3315/3911
hsa04921	hsa04921	Oxytocin signaling pathway	132	0.362390286499853	1.46216800292832	0.0103537532355479	0.0103537532355479	0.0324380745915131	2452	tags=27%, list=16%, signal=23%	801/57172/5604/10368/55799/5532/5534/5582/5579/4208/107/814/817/5530/5571/8536/60/5997/781/6262/2778/785/5607/778/3708/340156/5321/5567/816/5499/5594/782/2775/23236/57118/786
hsa04726	hsa04726	Serotonergic synapse	99	0.38740433425354	1.5014198581302	0.0104368570150589	0.0104368570150589	0.0324380745915131	3763	tags=44%, list=25%, signal=34%	54331/5604/3358/260293/5582/2785/5579/2562/1558/3781/3751/242/673/2778/7220/778/3708/5321/5567/5594/3354/3360/2790/2775/9177/23236/10681/51764/2561/2784/2776/2786/2770/351/3845/775/121278/3760/2560/774/111/3359/3765/283748
hsa05163	hsa05163	Human cytomegalovirus infection	198	-0.289611501380673	-1.36497312722957	0.0105263157894737	0.0105263157894737	0.0324380745915131	3134	tags=34%, list=21%, signal=28%	5293/7186/2771/3587/3576/5296/1021/94235/4773/5331/114/2787/3106/5600/59345/3570/3709/3551/51806/1019/3452/64764/6774/4775/91860/1234/2767/1388/5894/4772/5330/163688/1978/8737/567/5156/1956/6093/6352/6347/578/836/4776/3105/10672/2788/5332/6667/207/9138/3685/7852/3554/595/2768/3588/4790/6199/1026/2002/5829/2791/3133/3710/6890/7132/196883/4792
hsa00230	hsa00230	Purine metabolism	101	0.384081714105023	1.49448213497821	0.0110201042442293	0.0110201042442293	0.0334746023659297	2914	tags=34%, list=19%, signal=27%	3251/4830/9615/956/26289/318/5136/5149/107/5631/29922/5634/51292/9061/955/5153/3615/102157402/84284/22875/132/1716/374659/158/124583/1633/5144/3704/5138/53343/5147/5198/56985/8833
hsa04210	hsa04210	Apoptosis	121	-0.31962582163591	-1.40725071831296	0.0114795918367347	0.0114795918367347	0.0343792075762848	4140	tags=41%, list=27%, signal=30%	330/2353/3002/1616/468/843/332/8743/1508/1649/5290/317/5783/5293/835/7186/5296/1522/823/1676/3709/3551/4616/5894/4000/8797/8737/7185/578/836/79861/5366/207/143/840/4217/596/4790/839/8837/3563/84823/55367/4170/8795/1512/3710/7132/10912/4792
hsa04720	hsa04720	Long-term potentiation	60	0.428829207801825	1.5306287197176	0.0118727243944911	0.0118727243944911	0.0350627240889941	2227	tags=35%, list=15%, signal=30%	801/5604/5532/2890/5534/5582/5579/2903/107/2891/814/817/5530/673/3708/5567/816/5499/5594/2902/23236
hsa00250	hsa00250	Alanine, aspartate and glutamate metabolism	32	0.509632329202766	1.61115127062342	0.0133400033350008	0.0133400033350008	0.0388562461956766	1659	tags=34%, list=11%, signal=31%	2805/2572/2571/2744/2806/440/27165/56954/2673/445/284716
hsa04978	hsa04978	Mineral absorption	54	-0.400334949800952	-1.52587630485648	0.0144694533762058	0.0144694533762058	0.0415765232147023	874	tags=20%, list=6%, signal=19%	79901/477/65010/4493/4496/4501/9843/4495/4502/4499/4494
hsa04621	hsa04621	NOD-like receptor signaling pathway	159	-0.293241283825172	-1.34093036999761	0.0154639175257732	0.0154639175257732	0.0438415626695605	3406	tags=34%, list=23%, signal=27%	10454/25828/2633/3661/115361/11035/643246/7186/3454/3576/4939/5331/440738/7099/3428/5600/3709/3551/837/23118/3452/2635/84168/2920/57506/63940/7128/5330/118429/8737/6352/6347/9140/29108/5027/22900/6773/5332/9051/3455/596/4790/5586/2634/84674/3606/3710/140609/2919/7205/3665/4792/79792/10628
hsa00510	hsa00510	N-Glycan biosynthesis	49	0.44699175969208	1.54167445314663	0.0159317669777921	0.0159317669777921	0.0445736416830194	3528	tags=43%, list=23%, signal=33%	7991/4121/22845/8813/58505/79644/7841/79053/29929/201595/199857/56052/85365/4247/8818/6184/79796/79868/84620/57134/1603
hsa05169	hsa05169	Epstein-Barr virus infection	175	-0.288761361709599	-1.3388213876403	0.0162486753797245	0.0162486753797245	0.0448698896336889	3740	tags=34%, list=25%, signal=26%	6502/22938/1869/953/5290/3383/10454/317/3661/5293/7186/3454/5296/4939/1021/6850/864/916/5609/3627/5336/3106/5600/3683/3516/3551/23118/1019/3452/3109/6774/695/4616/3108/57506/1017/7128/8737/567/3280/578/836/1643/3105/896/7431/6773/207/3126/3455/595/596/4790/1026/3133/6890/3665/10912/3065/4792
hsa04925	hsa04925	Aldosterone synthesis and secretion	84	0.389698741921598	1.47149394977697	0.017554571821096	0.017554571821096	0.0472968124298521	2790	tags=32%, list=18%, signal=26%	801/57172/476/5582/481/5581/5579/107/814/492/817/490/8536/493/2778/6770/778/3708/5567/816/491/23236/57118/747/5138/2776/1386
hsa05110	hsa05110	Vibrio cholerae infection	40	0.468471896964021	1.55199185219732	0.0175724048161406	0.0175724048161406	0.0472968124298521	2517	tags=42%, list=17%, signal=36%	534/526/529/51606/51382/9114/537/528/23480/55176/60/533/2778/5567/155066/11015/375
hsa05167	hsa05167	Kaposi sarcoma-associated herpesvirus infection	177	-0.285196014366252	-1.32473897023504	0.0177999288002848	0.0177999288002848	0.0473103370744412	3297	tags=36%, list=22%, signal=28%	3661/23533/2033/5293/643246/7186/3454/3576/5296/1021/94235/6850/4773/440738/2787/5609/5336/3106/5600/59345/3709/3551/51806/1019/3452/2247/83439/6774/4775/91860/1234/2920/5894/4772/163688/578/836/4776/1387/9261/3105/2788/6773/207/6934/3455/7538/595/4277/4790/9976/1026/5335/2791/285/3133/57580/3710/51176/2919/3665/7132/4792
hsa05215	hsa05215	Prostate cancer	91	-0.338505021633341	-1.42672189630207	0.0202742993440668	0.0202742993440668	0.0532216824886484	3928	tags=38%, list=26%, signal=29%	4193/6655/468/1385/2078/7850/4318/5328/1869/5290/2033/5293/5296/3551/56034/64764/83439/2064/5894/1017/2950/5156/1956/369/1387/207/6934/595/596/4790/1026/51176/2308/5159/4792
hsa04514	hsa04514	Cell adhesion molecules	132	-0.303619757101475	-1.35531560666535	0.020997375328084	0.020997375328084	0.0544476228019636	3726	tags=37%, list=25%, signal=28%	100506658/201633/1364/9071/1366/3383/152404/3689/9379/1000/50848/6900/84631/49861/23562/23705/933/3106/3683/6404/1365/58494/3695/3109/5802/137075/5010/3108/4267/7412/2734/3105/6383/3126/3685/8516/947/1003/3696/3688/5175/3655/3133/3384/24146/3385/1462/7122/90952
hsa05164	hsa05164	Influenza A	148	-0.294065130867466	-1.33166960153127	0.0218206614387999	0.0218206614387999	0.0552993625516549	3303	tags=34%, list=22%, signal=27%	317/3661/23430/2033/5293/3454/3576/5296/4939/1021/83447/4600/3627/7099/64135/3551/1019/3337/3452/3109/56649/10898/9021/8106/3108/57506/5894/64499/8797/6352/6347/29108/55916/10241/578/836/11100/1387/896/7706/6773/207/3126/3455/4790/8795/3606/3665/7132/4792
hsa05416	hsa05416	Viral myocarditis	61	-0.375937868501801	-1.47323835902082	0.0218459858001092	0.0218459858001092	0.0552993625516549	3466	tags=36%, list=23%, signal=28%	3383/6645/3689/6443/3106/3908/2534/3683/3109/3108/1981/836/3105/1605/3126/8082/595/25/6640/857/1837/3133
hsa04520	hsa04520	Adherens junction	80	-0.344677876475717	-1.42058504543675	0.0227994227994228	0.0227994227994228	0.0568801304751349	2719	tags=42%, list=18%, signal=35%	4089/7414/2033/5795/1495/5908/5787/2534/7046/64750/83439/10398/2064/4633/10627/29119/1956/6093/87/1387/81/7048/8826/6934/9411/7454/10580/1003/57493/56288/7082/10163/51176/7525
hsa04931	hsa04931	Insulin resistance	93	-0.331951124423147	-1.40429881219237	0.0231578947368421	0.0231578947368421	0.0568801304751349	3134	tags=33%, list=21%, signal=27%	5293/5509/5781/5296/6720/10998/6196/3551/64764/51085/6774/9021/5836/5105/1374/6195/207/11000/5465/10062/5507/4790/6199/376497/4846/6513/5837/2308/7132/4792/32
hsa04261	hsa04261	Adrenergic signaling in cardiomyocytes	137	0.341827105834761	1.38771378654756	0.0233884768967484	0.0233884768967484	0.0568801304751349	3097	tags=31%, list=20%, signal=25%	801/10368/55799/476/481/5515/488/107/6543/6546/64208/492/817/6547/490/493/5521/5518/781/6262/2778/785/70/5603/778/5567/816/5499/5594/782/491/23236/7168/786/5522/2776/5528/1386/55844/11069/2770/5520/775
hsa01230	hsa01230	Biosynthesis of amino acids	62	0.407269394603866	1.46184775645157	0.0235404896421846	0.0235404896421846	0.0568801304751349	1893	tags=31%, list=13%, signal=27%	2805/2806/2026/440/226/5631/7167/3421/586/5634/5213/3419/50/5223/2597/1431/445/27430/5315
hsa04640	hsa04640	Hematopoietic cell lineage	86	-0.338720668904807	-1.41182593768198	0.0244189467490438	0.0244189467490438	0.0583397663312461	2979	tags=28%, list=20%, signal=23%	290/2057/3559/2323/916/933/3570/966/924/913/3109/7037/3108/1441/3672/3126/3554/1438/947/3563/1436/3655/3678/3566
hsa05223	hsa05223	Non-small cell lung cancer	68	-0.355588086666867	-1.425162239975	0.0257546386042647	0.0257546386042647	0.0608472163515963	3134	tags=38%, list=21%, signal=30%	5293/6777/5296/1021/6258/5336/1019/6774/4616/3082/2064/5894/1956/369/578/1643/207/595/1026/5335/3798/3799/6776/11186/6256/10912
hsa05321	hsa05321	Inflammatory bowel disease	59	-0.37232137333804	-1.44653778505888	0.0273638580330534	0.0273638580330534	0.0635312992396082	2557	tags=27%, list=17%, signal=23%	7099/8807/3109/6774/3108/4772/4094/8809/3126/6095/4790/3586/7100/7043/3606/3566
hsa04713	hsa04713	Circadian entrainment	87	0.374408130481016	1.42337107755786	0.0274882948195137	0.0274882948195137	0.0635312992396082	3569	tags=40%, list=24%, signal=31%	116/801/54331/2890/5582/2785/5579/2903/107/2891/817/6262/2778/3708/2892/5567/816/5594/2902/2790/2775/23236/2893/10681/51764/2784/2776/2786/2770/775/4842/3760/51655/2977/111
hsa05207	hsa05207	Chemical carcinogenesis - receptor activation	166	-0.281346784606334	-1.29311684946851	0.0294323756131745	0.0294323756131745	0.0671239428449596	4106	tags=36%, list=27%, signal=27%	2948/2353/6197/2773/6655/468/3841/1143/1385/332/2249/405/1869/5290/2940/5293/6777/2771/5296/6258/6196/114/8822/2949/2947/2247/64764/6774/779/1388/5894/1543/1978/4258/1956/408/8817/2946/54567/164091/896/54852/6195/207/154/5465/182/595/2053/596/4790/6199/196/4853/6776/6256/9314/85315/196883/604
hsa03060	hsa03060	Protein export	25	0.516432605153333	1.53563890195933	0.0296740994854202	0.0296740994854202	0.0671239428449596	2609	tags=44%, list=17%, signal=36%	28972/6729/23480/55176/5018/51608/6728/6731/6730/83943/6726
hsa05417	hsa05417	Lipid and atherosclerosis	191	-0.268869324630616	-1.26118483957696	0.0320206109679794	0.0320206109679794	0.0715846174371289	3735	tags=34%, list=25%, signal=26%	8743/653361/4318/1649/5290/177/3383/10454/317/3661/5293/7186/3576/5296/4773/5331/6258/5908/5609/7099/5600/3551/7409/51806/23118/3452/4780/6774/4775/91860/2920/4772/1543/5330/9619/163688/8797/7412/6352/6347/29108/836/7410/1573/5451/5332/207/9138/840/4217/596/4790/839/10451/4846/3306/5335/8795/3606/19/6256/2919/3665/7132/4792
hsa04270	hsa04270	Vascular smooth muscle contraction	114	-0.30653036436169	-1.33556898292959	0.032319391634981	0.032319391634981	0.0715846174371289	2444	tags=31%, list=16%, signal=26%	26279/3709/51806/91860/779/2767/10398/10266/5894/5330/4637/72/163688/4627/133/6093/369/4638/10672/5322/5332/9138/10268/1906/5583/2768/10267/1909/94274/136/4629/3710/59/800/196883
hsa05034	hsa05034	Alcoholism	97	0.360441540199805	1.39370987281218	0.0329094988780853	0.0329094988780853	0.071804669969563	3095	tags=32%, list=20%, signal=26%	801/54331/4852/5604/5173/2785/1392/2903/116443/627/5569/814/673/2778/84254/5567/5499/5594/2902/2790/2775/1812/9734/10681/51764/2784/7054/1386/2786/2770/3845
hsa04540	hsa04540	Gap junction	72	0.385590682513371	1.41977596784277	0.0330950901180858	0.0330950901180858	0.071804669969563	2227	tags=31%, list=15%, signal=26%	10381/5604/7280/3358/10383/10382/7277/5582/203068/5579/107/10376/7846/80310/2778/84790/5607/3708/5567/5594/1812/23236
hsa04140	hsa04140	Autophagy - animal	150	0.328742712134774	1.35023996679201	0.0336395759717315	0.0336395759717315	0.071804669969563	2675	tags=26%, list=18%, signal=22%	5604/10325/23710/10670/5515/5170/5601/1612/29982/81631/7314/203228/5602/23339/29110/9110/7316/55054/5291/11345/3708/10133/5567/3476/5580/30849/7405/116442/5594/2475/81671/664/7249/8678/7879/5599/6885/8417/5861
hsa04730	hsa04730	Long-term depression	50	0.41854757161766	1.44684957829021	0.0339884020618557	0.0339884020618557	0.071804669969563	2227	tags=34%, list=15%, signal=29%	5604/2890/5582/5579/1392/5515/2891/673/5518/2778/3479/3708/2892/5321/5594/2775/23236
hsa05160	hsa05160	Hepatitis C	141	-0.288161055731292	-1.29446604907305	0.0341823056300268	0.0341823056300268	0.071804669969563	3726	tags=37%, list=25%, signal=28%	100506658/1364/9071/1869/1366/5290/317/3661/5293/7186/3454/49861/5296/23562/4939/1021/4600/3627/3551/1365/1019/3452/137075/6774/9021/5010/57506/5894/1017/8737/1956/369/578/836/5519/6773/207/3455/5465/975/10062/595/440275/4790/8837/1026/6256/24146/3665/7132/4792/7122
hsa00532	hsa00532	Glycosaminoglycan biosynthesis - chondroitin sulfate / dermatan sulfate	19	-0.515978205419371	-1.53828600029477	0.0347662673244069	0.0347662673244069	0.071804669969563	2189	tags=42%, list=14%, signal=36%	29940/64132/92126/55501/56548/9469/22856/113189
hsa04966	hsa04966	Collecting duct acid secretion	20	0.543706105508008	1.53088300329739	0.0347826086956522	0.0347826086956522	0.071804669969563	827	tags=30%, list=5%, signal=28%	534/526/529/51382/9114/528
hsa05212	hsa05212	Pancreatic cancer	73	-0.33933061106739	-1.37820500476769	0.0352410487736115	0.0352410487736115	0.0720515369662907	3842	tags=44%, list=25%, signal=33%	5898/5337/1869/5290/4089/5293/5296/7042/1021/10928/7046/3551/1019/6774/4616/2064/5894/1956/369/578/1643/9459/7048/207/5900/595/5888/4790/6199/1026/7043/10912
hsa04672	hsa04672	Intestinal immune network for IgA production	40	-0.404968706474427	-1.44514614535944	0.0391597510373444	0.0391597510373444	0.078421481792042	5715	tags=50%, list=38%, signal=31%	959/9020/7040/3569/942/940/958/57379/3558/3567/8741/3601/3695/3109/3600/3108/4055/3126/7852/3586
hsa05145	hsa05145	Toxoplasmosis	95	-0.313899776734869	-1.33384746044232	0.0394459500150557	0.0394459500150557	0.078421481792042	3406	tags=32%, list=23%, signal=25%	10454/22798/23533/3910/2771/3587/7042/7099/5600/3908/3551/23118/3109/6774/1234/3108/836/207/3126/3588/596/3915/4790/3586/3688/7043/3655/7132/3911/4792
hsa05213	hsa05213	Endometrial cancer	56	-0.36230841865654	-1.39158348074266	0.0394630872483221	0.0394630872483221	0.078421481792042	3134	tags=36%, list=21%, signal=28%	5293/5296/1495/3611/83439/4616/2064/5894/29119/1956/369/578/1643/207/6934/595/1026/2002/51176/10912
hsa03430	hsa03430	Mismatch repair	21	0.531947750260645	1.51773208210942	0.0400554881220739	0.0400554881220739	0.0788616822676308	4133	tags=62%, list=27%, signal=45%	6119/4436/6742/5983/5982/6118/4292/3978/9156/6117/5984/5111/4437
hsa04742	hsa04742	Taste transduction	67	0.386148844817094	1.40504294577259	0.0416731944226853	0.0416731944226853	0.0812939186227177	2658	tags=28%, list=18%, signal=23%	2554/2558/2556/9568/5136/40/1131/5153/6326/6328/5567/2555/3354/9177/23236/2559/51764/255022/2784
hsa05218	hsa05218	Melanoma	66	-0.343912084354619	-1.36897663412815	0.0425767210395355	0.0425767210395355	0.082301412918528	3655	tags=39%, list=24%, signal=30%	2249/1869/5290/5293/5296/4286/1021/8822/1019/56034/2247/4616/3082/5894/2246/5156/1956/369/578/8817/1643/207/595/1026/5159/10912
hsa03083	hsa03083	Polycomb repressive complex	73	-0.333649771067857	-1.35513204328622	0.0436989004792783	0.0436989004792783	0.0837096054700257	4831	tags=42%, list=32%, signal=29%	5928/9212/51460/22955/57332/23269/57666/84733/5252/2145/11091/23429/64319/2033/63035/84333/3054/7528/221937/8314/84458/4149/7703/6015/1387/23512/22992/26147/1876/57713/3065
hsa04912	hsa04912	GnRH signaling pathway	77	0.36873462794287	1.37443683198742	0.0445331695331695	0.0445331695331695	0.084014534183962	2000	tags=26%, list=13%, signal=23%	801/5604/6416/5579/1958/5601/2185/107/817/5602/2778/5603/778/3708/5321/5567/816/5580/998/5594
hsa04972	hsa04972	Pancreatic secretion	83	0.363135912720035	1.36863969701129	0.0446483180428135	0.0446483180428135	0.084014534183962	2227	tags=25%, list=15%, signal=22%	885/476/5582/481/5579/488/107/8766/1131/492/490/493/5874/5646/6262/2778/7220/3708/5879/491/23236
hsa05340	hsa05340	Primary immunodeficiency	35	-0.412172595690854	-1.4247628086624	0.0450995212899975	0.0450995212899975	0.0841191440496721	4839	tags=49%, list=32%, signal=33%	958/57379/930/5897/4261/8625/84876/973/916/3932/3543/695/64421/100/7374/326/6890
hsa05134	hsa05134	Legionellosis	49	-0.375656905124826	-1.40168323775166	0.0464625131995776	0.0464625131995776	0.0859078047259925	3588	tags=49%, list=24%, signal=37%	3569/1379/841/1195/3329/4615/929/3310/4671/58484/10767/3689/317/3576/7099/2920/29108/836/840/4790/7100/3606/2919/4792
hsa00030	hsa00030	Pentose phosphate pathway	28	0.477178046077745	1.46044568881092	0.0481519159036962	0.0481519159036962	0.0875737597604101	890	tags=18%, list=6%, signal=17%	2821/226/5631/5634/5213
hsa04750	hsa04750	Inflammatory mediator regulation of TRP channels	81	0.362249538202154	1.36071495219605	0.0487991433379226	0.0487991433379226	0.0875737597604101	1822	tags=25%, list=12%, signal=22%	801/3358/5582/5581/5579/5601/40/107/817/5602/2778/3479/5603/5291/3708/5321/5567/816/5580/5499
hsa05203	hsa05203	Viral carcinogenesis	148	-0.278588893235649	-1.2615856880133	0.0490964882372997	0.0490964882372997	0.0875737597604101	3297	tags=32%, list=22%, signal=25%	3661/2033/5293/11036/6777/7186/5296/1021/6850/9759/3106/3516/1019/64764/1108/6774/85477/6672/1234/1388/1017/4055/7185/991/578/836/2648/87/1387/9261/3105/896/81/5366/2934/595/51564/4790/1026/5829/6776/3133/8850/23513/3665/3065/4792
hsa05221	hsa05221	Acute myeloid leukemia	62	-0.343179667275703	-1.34904276671263	0.0495867768595041	0.0495867768595041	0.0875737597604101	2417	tags=31%, list=16%, signal=26%	6688/3551/83439/6774/5292/5894/1978/369/5467/207/6934/7704/595/4790/3728/6199/1436/6776/51176
hsa05330	hsa05330	Allograft rejection	31	-0.424016782250855	-1.42943121482879	0.0496541501976285	0.0496541501976285	0.0875737597604101	5085	tags=52%, list=34%, signal=34%	942/3134/940/958/5551/3558/3135/3567/3002/3106/3109/3108/3105/3126/3586/3133
hsa04950	hsa04950	Maturity onset diabetes of the young	24	-0.457415899244791	-1.4543706748615	0.0498346717052433	0.0498346717052433	0.0875737597604101	3860	tags=33%, list=26%, signal=25%	6927/6514/2645/3110/3280/3087/5080/4821
