# Supplementary material for: Identification and Exploration of Immunity‐Related Genes and Natural Products for Alzheimer's Disease Based on Bioinformatics, Molecular Docking, and Molecular Dynamics
Source: Immun Inflamm Dis. 2025 Apr 7;13(4):e70166. doi: 10.1002/iid3.70166 (PMC11973734; doi:10.1002/iid3.70166)
Supplement: Supplementary file 1 — Supporting information. [file IID3-13-e70166-s001.zip › Supplementary materials/S4-Machine learning/boruta/output_importance_Boruta.txt]

meanImp	medianImp	minImp	maxImp	normHits	decision
ADIPOR2	4.56075588685904	4.53277807071128	2.41665674333208	6.53602446994346	0.887775551102204	Confirmed
AHNAK	5.38181015111286	5.41282650645098	2.67243326001986	7.11075569677833	0.961923847695391	Confirmed
ANXA6	6.108062306488	6.12784093695912	3.96668409437267	8.08413360137657	0.985971943887776	Confirmed
APLNR	5.80693807230943	5.79779844276569	3.83429212152526	7.714530197848	0.977955911823647	Confirmed
BDNF	6.50519284223336	6.50462800996291	3.92756762991701	8.4232449318097	0.991983967935872	Confirmed
BST2	0.448907484102349	0.507271309506233	-1.02546698594123	2.62883548983006	0	Rejected
CCK	3.70918783094484	3.70356764032585	1.31119022675646	5.57729860637819	0.723446893787575	Confirmed
CCL2	2.98645134632222	2.98919460934553	0.0458693489112011	5.75744993953201	0.488977955911824	Tentative
CD8A	3.15974462128523	3.12180765553795	0.641352946835191	5.64368839108629	0.541082164328657	Tentative
CHGB	5.43806640431854	5.43596751787367	3.18655056516253	7.14862362785772	0.965931863727455	Confirmed
CORT	3.88214024287868	3.95269527274291	0.949841856761182	6.15253633565916	0.759519038076152	Confirmed
CRH	4.02865533596725	4.06344818608046	1.22204069656592	6.52582121025144	0.769539078156313	Confirmed
CSF1R	0.609229734800179	0.711517808464495	-1.62975897755549	2.38751827606971	0	Rejected
CSRP1	3.61156008998233	3.63047027013231	0.946122946448092	5.60658129461603	0.691382765531062	Confirmed
CXCL1	4.81539141178956	4.83818630691439	2.01967293378237	6.82796614213425	0.92184368737475	Confirmed
CXCL16	2.52719144527751	2.51214424584993	-0.089664253624355	4.45711913002034	0.0501002004008016	Rejected
FGF12	6.13075774627192	6.14296232907266	3.85118536647672	7.75408660351926	0.985971943887776	Confirmed
FGF13	6.5300139710989	6.53367186456193	4.58956047473894	8.60673287322429	0.98997995991984	Confirmed
FGFR3	3.06948968035805	3.11258940478457	0.743183970826059	5.4141820586617	0.527054108216433	Tentative
FGR	5.85753278751969	5.88795881540598	3.83726093504435	7.80466229648493	0.981963927855711	Confirmed
GFAP	10.6055442991886	10.6248455587059	8.43700032108036	12.8019451350377	1	Confirmed
GPER1	6.75908197165823	6.76163625234346	5.07400940612129	8.56949020811933	0.993987975951904	Confirmed
GPI	12.5030821445246	12.5634467535848	10.1764029140052	14.7038785052615	1	Confirmed
GRP	1.42302274572076	1.5284281715828	-0.50435938755804	2.33933309165793	0	Rejected
HDAC1	2.63955607338303	2.77783592717243	0.599851865416929	4.0426545656623	0.0721442885771543	Rejected
HLA-E	3.92819340530436	3.94195846528864	1.17349102837624	6.57106453730831	0.763527054108216	Confirmed
HSP90AB1	2.79724745217229	2.83606727599511	-0.0949816731621086	5.52032246748071	0.336673346693387	Rejected
IFITM1	1.21483374789591	1.14991593262827	0.168239199498503	2.15547102836858	0	Rejected
IL13RA2	0.582419618642532	0.356522986978798	-0.478648874218446	2.97990648853113	0	Rejected
IL17RD	6.13337785357573	6.15052410787522	3.63152696991833	8.41087468891977	0.98997995991984	Confirmed
IL4R	0.719494326811354	0.845748304785017	-1.08828795890079	2.30367050093332	0	Rejected
IL9	2.79195760522472	2.862715027473	0.37138703052703	5.5818622241508	0.328657314629259	Rejected
INHBB	2.55032140064797	2.53026254473359	0.41627334465685	4.63636713110682	0.032064128256513	Rejected
IRF7	1.80004124037194	1.64870792976756	-0.258153727982952	3.00397920484874	0	Rejected
LEAP2	8.28688359819195	8.27891985527929	6.33158243996353	10.0412908062974	0.997995991983968	Confirmed
MAP2K1	2.47741473548786	2.477981301642	0.0329194912792471	4.13736901887417	0.0380761523046092	Rejected
MET	1.91424713703226	1.8773841116483	0.240906649237672	3.22177052786141	0	Rejected
NDRG1	3.74996029489578	3.78725783331245	1.57638106964942	5.74209678810302	0.751503006012024	Confirmed
NFKB1	3.70278215540861	3.73295439668299	1.36818494655138	5.71201913430286	0.735470941883767	Confirmed
NFKBIA	15.5565477323945	15.5013542995991	13.3167662249358	17.9487711681724	1	Confirmed
NFKBIZ	6.08925500393876	6.11629806000656	3.93917553830203	8.08009467543689	0.983967935871743	Confirmed
NPY	3.28728667145136	3.33456519353507	-0.163083005606474	5.55578346431581	0.571142284569138	Tentative
PAK1	4.22305675200363	4.25310849550073	1.91182672488074	6.12106815898833	0.851703406813627	Confirmed
PCSK1	6.97863548188743	6.99722721622383	4.66904186156595	8.61273408885287	0.995991983967936	Confirmed
PDGFRB	4.74716410339474	4.72748283631575	2.20154129428972	6.65397755571345	0.913827655310621	Confirmed
PGF	12.0855738673429	12.0962842768642	10.1845901964665	14.1091990236574	1	Confirmed
PLXNB1	8.78716524608956	8.77652634781047	6.86192101773517	10.6001070613755	1	Confirmed
PMP2	4.5977712648991	4.60765004276431	2.32829638937282	7.50255925405116	0.887775551102204	Confirmed
PNOC	0.122791283094416	0.43585584454332	-2.16680124826394	2.00174015784849	0	Rejected
PPP3CB	2.42063731691353	2.50630087049164	-0.596715178199245	4.05948077412581	0.0581162324649299	Rejected
PPP3R1	3.8371277496707	3.83911657747034	1.39815153766055	6.25239451576009	0.751503006012024	Confirmed
PTH1R	3.49031025172517	3.47391786563825	1.00814692280578	5.40840908774975	0.663326653306613	Confirmed
PTH2R	3.74838970967876	3.78100648518621	0.604339684482129	6.03556481315375	0.715430861723447	Confirmed
RASGRP3	4.65658575184566	4.71483426766976	1.61187269148929	6.778325509983	0.881763527054108	Confirmed
RBP4	4.38082827016302	4.43884758505571	1.88241943328227	6.27439430885403	0.867735470941884	Confirmed
ROBO2	1.37894238782187	1.40966117957941	0.0842316380655811	2.53980107596677	0	Rejected
ROBO3	4.11348946138671	4.1092818953804	1.76217716747267	6.17561403829937	0.809619238476954	Confirmed
SCG2	1.64292671941346	1.92659280233558	-0.0734060971219044	3.03164327660178	0	Rejected
SEMA3F	2.88743675342794	2.95716118087271	-0.268973597818889	5.27169528179286	0.460921843687375	Tentative
SEMA5B	0.698187748345344	0.984049780070534	-2.01772274077949	2.28716939570005	0	Rejected
SERPINA3	5.03176936348441	5.03789949779263	2.66715426026757	7.27229985562827	0.929859719438878	Confirmed
SST	11.8323874883205	11.8303129600879	9.95706517839233	13.9429640619516	1	Confirmed
TAC1	1.26992287209971	1.19983935083293	-0.656451469930789	2.85567122067727	0	Rejected
TAP1	5.40022459823973	5.40937514750194	3.17885580620628	7.41373769969895	0.961923847695391	Confirmed
TGFB3	1.46665864534803	1.52243916254427	-0.5270772540327	2.90754219712611	0	Rejected
TNFRSF1A	2.27265394412734	2.46803109280521	-0.564916264482225	4.12622231000962	0.0260521042084168	Rejected
TNFRSF1B	2.84425722965851	2.860704767324	0.0421843507178832	4.66148806681138	0.456913827655311	Tentative
TPM2	1.0684207951747	1.31877604519338	-0.391610961416197	2.80667891210545	0	Rejected
TUBB3	6.45574779190061	6.46273504100974	3.71856345799696	8.43292719086804	0.985971943887776	Confirmed
VCAM1	3.03495928189465	3.04162971210872	0.618485497920874	5.36585872984874	0.490981963927856	Tentative
VGF	4.54659442111424	4.61623267584691	1.89182843292657	7.10129096716491	0.887775551102204	Confirmed
VIP	0.254095412294748	0.33013870298753	-1.54538946330151	3.48461524783648	0.00200400801603206	Rejected
