# Supplementary material for: Identification and Exploration of Immunity‐Related Genes and Natural Products for Alzheimer's Disease Based on Bioinformatics, Molecular Docking, and Molecular Dynamics
Source: Immun Inflamm Dis. 2025 Apr 7;13(4):e70166. doi: 10.1002/iid3.70166 (PMC11973734; doi:10.1002/iid3.70166)
Supplement: Supplementary file 1 — Supporting information. [file IID3-13-e70166-s001.zip › Supplementary materials/S4-Machine learning/jVenn.csv]

SVM	lasso	BORUTA	xboost|SVM	xboost|lasso	SVM|lasso	RF|BORUTA	lasso|BORUTA	xboost|lasso|BORUTA	SVM|RF|BORUTA	SVM|lasso|BORUTA	xboost|SVM|lasso|BORUTA	SVM|RF|lasso|BORUTA	xboost|SVM|RF|lasso|BORUTA
SEMA3F	CD8A	ADIPOR2	IL4R	BST2	HDAC1	ANXA6	APLNR	FGF13	CHGB	RBP4	LEAP2	PLXNB1	NFKBIA
	IL13RA2	AHNAK		CCL2	IFITM1	FGR	CCK			CSRP1			GPI
	IL9	CORT			SCG2	TAP1	HLA-E			FGF12			PGF
	MAP2K1	CRH					IL17RD			NFKBIZ			SST
	PPP3CB	CXCL1					NFKB1			BDNF			GFAP
	ROBO2	GPER1					RASGRP3
	TAC1	NDRG1					VGF
		PAK1
		PCSK1
		PDGFRB
		PMP2
		PPP3R1
		PTH1R
		PTH2R
		ROBO3
		SERPINA3
		TUBB3
