# Supplementary material for: Identification and Exploration of Immunity‐Related Genes and Natural Products for Alzheimer's Disease Based on Bioinformatics, Molecular Docking, and Molecular Dynamics
Source: Immun Inflamm Dis. 2025 Apr 7;13(4):e70166. doi: 10.1002/iid3.70166 (PMC11973734; doi:10.1002/iid3.70166)
Supplement: Supplementary file 1 — Supporting information. [file IID3-13-e70166-s001.zip › Supplementary materials/S4-Machine learning/LASSO/geneCoef.csv]

	Gene	Coef
1	(Intercept)	-21.7973931959902
2	APLNR	1.45487539057831e-05
3	BDNF	-0.0823788884622837
4	BST2	-0.208556777358351
5	CCK	0.00951950192860856
6	CCL2	0.0169091112267395
7	CD8A	-0.167273720464974
8	CSRP1	-0.391596174705129
9	FGF12	-0.0894516524181505
10	FGF13	-0.332927364707297
11	GFAP	1.11283622816468
12	GPI	-1.01158855415868
13	HDAC1	-0.359820101314637
14	HLA-E	-0.36962654217584
15	IFITM1	-0.455733885654845
16	IL13RA2	0.152964363107556
17	IL17RD	0.0792802810955812
18	IL9	-0.00205529629436495
19	LEAP2	0.469710878187866
20	MAP2K1	0.213540150721916
21	NFKB1	0.0270386117852669
22	NFKBIA	1.85701755942998
23	NFKBIZ	-0.189251455372223
24	PGF	0.663709597133332
25	PLXNB1	0.35058206906249
26	PPP3CB	0.0871808648623491
27	RASGRP3	0.247370611591901
28	RBP4	0.498596071126877
29	ROBO2	0.424832491517585
30	SCG2	0.0902573433490049
31	SST	-0.310692200074516
32	TAC1	0.162980774246852
33	VGF	-0.122379933747982
