# Supplementary material for: Identification and Exploration of Immunity‐Related Genes and Natural Products for Alzheimer's Disease Based on Bioinformatics, Molecular Docking, and Molecular Dynamics
Source: Immun Inflamm Dis. 2025 Apr 7;13(4):e70166. doi: 10.1002/iid3.70166 (PMC11973734; doi:10.1002/iid3.70166)
Supplement: Supplementary file 1 — Supporting information. [file IID3-13-e70166-s001.zip › Supplementary materials/S4-Machine learning/SVM/feature_svm.csv]

	FeatureName	FeatureID	AvgRank
1	NFKBIA	40	1.2
2	GFAP	21	2.8
3	GPI	23	5.5
4	RBP4	55	7.1
5	HDAC1	25	8.1
6	CSRP1	14	8.2
7	IFITM1	28	8.5
8	FGF12	17	9
9	SCG2	58	11.5
10	LEAP2	35	12.7
11	PLXNB1	47	13.2
12	PGF	46	15.9
13	SST	62	15.9
14	NFKBIZ	41	18.1
15	BDNF	5	19
16	SEMA3F	59	19.7
17	CHGB	10	20.3
18	IL4R	31	24.6
19	AHNAK	2	26.4
20	PPP3R1	51	29.4
21	VGF	71	29.4
22	FGF13	18	29.6
23	ROBO3	57	30
24	IL13RA2	29	30.1
25	HSP90AB1	27	30.4
26	CCL2	8	30.9
27	MAP2K1	36	32.9
28	NPY	42	34.1
29	SERPINA3	61	34.1
30	RASGRP3	54	34.3
31	CD8A	9	36.2
32	PTH1R	52	38.1
33	APLNR	4	38.4
34	CORT	11	39.6
35	TNFRSF1B	67	39.8
36	FGFR3	19	40.7
37	IRF7	34	41.6
38	CCK	7	42.2
39	NFKB1	39	43.4
40	ROBO2	56	43.8
41	ADIPOR2	1	44.3
42	INHBB	33	44.4
43	TPM2	68	45.2
44	BST2	6	45.3
45	FGR	20	45.3
46	IL17RD	30	45.3
47	TNFRSF1A	66	46.1
48	TUBB3	69	47.4
49	CRH	12	47.5
50	CXCL1	15	47.9
51	HLA-E	26	48.5
52	TAP1	64	48.6
53	NDRG1	38	48.7
54	TGFB3	65	49
55	PAK1	43	49.4
56	SEMA5B	60	51.8
57	ANXA6	3	51.9
58	IL9	32	52.4
59	VIP	72	52.5
60	PNOC	49	52.7
61	PMP2	48	52.9
62	CSF1R	13	53.8
63	PDGFRB	45	54.2
64	VCAM1	70	54.2
65	GPER1	22	54.4
66	GRP	24	54.9
67	PTH2R	53	54.9
68	PCSK1	44	55.2
69	MET	37	56.5
70	CXCL16	16	57.1
71	PPP3CB	50	58.1
72	TAC1	63	60.9
