# Supplementary material for: Identification and Exploration of Immunity‐Related Genes and Natural Products for Alzheimer's Disease Based on Bioinformatics, Molecular Docking, and Molecular Dynamics
Source: Immun Inflamm Dis. 2025 Apr 7;13(4):e70166. doi: 10.1002/iid3.70166 (PMC11973734; doi:10.1002/iid3.70166)
Supplement: Supplementary file 1 — Supporting information. [file IID3-13-e70166-s001.zip › Supplementary materials/S4-Machine learning/SVM/hup_gene.txt]

ADIPOR2
AHNAK
ANXA6
APLNR
BDNF
BST2
CCK
CCL2
CD8A
CHGB
CORT
CRH
CSF1R
CSRP1
CXCL1
CXCL16
FGF12
FGF13
FGFR3
FGR
GFAP
GPER1
GPI
GRP
HDAC1
HLA-E
HSP90AB1
IFITM1
IL13RA2
IL17RD
IL4R
IL9
INHBB
IRF7
LEAP2
MAP2K1
MET
NDRG1
NFKB1
NFKBIA
NFKBIZ
NPY
PAK1
PCSK1
PDGFRB
PGF
PLXNB1
PMP2
PNOC
PPP3CB
PPP3R1
PTH1R
PTH2R
RASGRP3
RBP4
ROBO2
ROBO3
SCG2
SEMA3F
SEMA5B
SERPINA3
SST
TAC1
TAP1
TGFB3
TNFRSF1A
TNFRSF1B
TPM2
TUBB3
VCAM1
VGF
VIP
