# Supplementary material for: Identification and Exploration of Immunity‐Related Genes and Natural Products for Alzheimer's Disease Based on Bioinformatics, Molecular Docking, and Molecular Dynamics
Source: Immun Inflamm Dis. 2025 Apr 7;13(4):e70166. doi: 10.1002/iid3.70166 (PMC11973734; doi:10.1002/iid3.70166)
Supplement: Supplementary file 1 — Supporting information. [file IID3-13-e70166-s001.zip › Supplementary materials/S4-Machine learning/SVM/result.txt]

"svm.features"
"1" "GFAP"
"2" "NFKBIA"
"3" "GPI"
"4" "RBP4"
"5" "PLXNB1"
"6" "HDAC1"
"7" "FGF12"
"8" "SST"
"9" "CHGB"
"10" "CSRP1"
"11" "NFKBIZ"
"12" "PGF"
"13" "IFITM1"
"14" "LEAP2"
"15" "PPP3R1"
"16" "SEMA3F"
"17" "IL13RA2"
"18" "RASGRP3"
