# Supplementary material for: Identification and Exploration of Immunity‐Related Genes and Natural Products for Alzheimer's Disease Based on Bioinformatics, Molecular Docking, and Molecular Dynamics
Source: Immun Inflamm Dis. 2025 Apr 7;13(4):e70166. doi: 10.1002/iid3.70166 (PMC11973734; doi:10.1002/iid3.70166)
Supplement: Supplementary file 1 — Supporting information. [file IID3-13-e70166-s001.zip › Supplementary materials/S4-Machine learning/xgboost/xgboost.txt]

"Feature" "Gain" "Cover" "Frequency"
"1" "NFKBIA" 0.309734540543632 0.115908316451398 0.0458333333333333
"2" "GPI" 0.0804852047402898 0.0741808490963629 0.0333333333333333
"3" "PGF" 0.0803399436719495 0.0661567582426823 0.0666666666666667
"4" "SST" 0.0614194479274601 0.0521564429088413 0.0333333333333333
"5" "GFAP" 0.0489898547766759 0.054072872698754 0.0416666666666667
"6" "LEAP2" 0.0404197664514812 0.0595799154511615 0.05
"7" "FGF13" 0.0350993414092112 0.044911762506649 0.0291666666666667
"8" "BST2" 0.0210523233547367 0.0387368729160648 0.0375
"9" "CCL2" 0.0178496404055174 0.033557415824613 0.0375
"10" "IL4R" 0.0164870454274756 0.00741354836051238 0.00833333333333333
"11" "CORT" 0.0162869490687626 0.00498894871111675 0.00833333333333333
"12" "PLXNB1" 0.0151036607219534 0.0298656140404501 0.0333333333333333
"13" "PTH1R" 0.0146655792030229 0.00501713066533681 0.0166666666666667
"14" "IL17RD" 0.0143731592884668 0.0248344583362172 0.0166666666666667
"15" "ROBO3" 0.0138906230380454 0.0200875097911471 0.0166666666666667
"16" "GRP" 0.0129834661404086 0.00646063236039856 0.00833333333333333
"17" "NFKB1" 0.0121231814953251 0.00762651994873984 0.0166666666666667
"18" "IL9" 0.00957081727492358 0.0128141541476877 0.0166666666666667
"19" "CCK" 0.00897449302869282 0.009916517595776 0.0125
"20" "VIP" 0.0088455569825965 0.00261491213748555 0.00416666666666667
"21" "BDNF" 0.00837385745709579 0.00601222328469554 0.0166666666666667
"22" "CXCL1" 0.0082226423888211 0.0132355919947445 0.0125
"23" "NDRG1" 0.00805939852409596 0.00151183444666304 0.00416666666666667
"24" "RASGRP3" 0.00757448130947237 0.0256908077257931 0.025
"25" "PCSK1" 0.007261812073196 0.00314191898756976 0.00833333333333333
"26" "RBP4" 0.00714622484409085 0.0160578521327769 0.0166666666666667
"27" "PMP2" 0.00697517052670218 0.0173134741330382 0.0208333333333333
"28" "ROBO2" 0.00671794135842131 0.0178227139986413 0.025
"29" "MET" 0.00619491600113177 0.0108154234702262 0.0166666666666667
"30" "PPP3R1" 0.00618705349467811 0.00648617486366129 0.0166666666666667
"31" "VCAM1" 0.00576226794423431 0.00984652620012083 0.0125
"32" "ADIPOR2" 0.00547957294921861 0.0194430208443848 0.0166666666666667
"33" "CSF1R" 0.00535542028881437 0.00760144343448807 0.0125
"34" "CRH" 0.00520320467516896 0.0118930976470826 0.00416666666666667
"35" "FGF12" 0.00507847783364451 0.0103657909811297 0.0125
"36" "HDAC1" 0.00504106307925174 0.00801810220282683 0.025
"37" "TPM2" 0.00463565345945397 0.00410972126039525 0.00833333333333333
"38" "SEMA5B" 0.00448319982885977 0.00375683070443486 0.00833333333333333
"39" "SERPINA3" 0.00420724957455992 0.0153806486043602 0.00833333333333333
"40" "IFITM1" 0.00407944122813083 0.0132438213914365 0.00833333333333333
"41" "IL13RA2" 0.00406789005500667 0.0143542670528956 0.0125
"42" "APLNR" 0.00358930194549219 0.0176877171359565 0.0166666666666667
"43" "MAP2K1" 0.00353289153127141 0.00350435578210543 0.00833333333333333
"44" "INHBB" 0.00325631384998968 0.0078792290190129 0.0125
"45" "TGFB3" 0.0025312931640401 0.00591600347456017 0.00833333333333333
"46" "TUBB3" 0.00233258536998077 0.00618314628531229 0.0166666666666667
"47" "TNFRSF1B" 0.00226154346980272 0.00445119354766947 0.00833333333333333
"48" "NFKBIZ" 0.00225732969562332 0.00794345783769088 0.0125
"49" "ANXA6" 0.00222051137435264 0.00254283532566249 0.00416666666666667
"50" "TAC1" 0.00204793299351308 0.00192187613259816 0.00416666666666667
"51" "AHNAK" 0.00185682008584896 0.00355621243875056 0.00833333333333333
"52" "NPY" 0.00172802430683598 0.00424700231508839 0.00833333333333333
"53" "CXCL16" 0.0014651033943573 0.00631385389601164 0.0166666666666667
"54" "CD8A" 0.00141441849969434 0.00439410451111493 0.00416666666666667
"55" "IRF7" 0.00129548174826891 0.0040396718083534 0.00833333333333333
"56" "PTH2R" 0.000988931216476628 0.000921559976355794 0.00416666666666667
"57" "TNFRSF1A" 0.00071884823890736 0.00208880766051085 0.00416666666666667
"58" "HLA_E" 0.000566356958720676 0.00199978953367943 0.00833333333333333
"59" "PPP3CB" 0.000338187787341561 0.00082241312468538 0.00416666666666667
"60" "CSRP1" 0.000323696891320342 0.00290546724348453 0.00416666666666667
"61" "FGR" 0.000250662741598039 0.00259394782246378 0.00833333333333333
"62" "PNOC" 0.000222230891888035 0.00108491757617325 0.00416666666666667
