# Supplementary material for: Identification and Exploration of Immunity‐Related Genes and Natural Products for Alzheimer's Disease Based on Bioinformatics, Molecular Docking, and Molecular Dynamics
Source: Immun Inflamm Dis. 2025 Apr 7;13(4):e70166. doi: 10.1002/iid3.70166 (PMC11973734; doi:10.1002/iid3.70166)
Supplement: Supplementary file 1 — Supporting information. [file IID3-13-e70166-s001.zip › Supplementary materials/S5-Clinical correlation curves and Key gene expression/test/coefficients.txt]

ID	fit$coefficients
NFKBIA	0.916121044996808
GFAP	1.0776113432364
SST	-0.294144841407203
GPI	1.44194514875375
PGF	0.675849037383515
