# Supplementary material for: Identification and Exploration of Immunity‐Related Genes and Natural Products for Alzheimer's Disease Based on Bioinformatics, Molecular Docking, and Molecular Dynamics
Source: Immun Inflamm Dis. 2025 Apr 7;13(4):e70166. doi: 10.1002/iid3.70166 (PMC11973734; doi:10.1002/iid3.70166)
Supplement: Supplementary file 1 — Supporting information. [file IID3-13-e70166-s001.zip › Supplementary materials/S5-Clinical correlation curves and Key gene expression/test/nomoscore.txt]

ID	Type	NFKBIA	GFAP	SST	GPI	PGF	nomoscore
GSM3454145_con	C	11.1197375	9.9035365	9.4875831	14.5528701	4.7719089	-0.98493554161422
GSM3454146_con	C	11.1710301	10.0487004	9.3690432	14.6174839	5.1967617	-0.366341234585029
GSM3454147_con	C	11.134999	9.7417271	9.0724489	14.4737727	5.0832292	-0.926860808882665
GSM3454148_con	C	11.2672379	9.8119354	9.20183	14.5637117	4.073907	-1.32057582484273
GSM3454149_con	C	10.8822782	8.8191821	8.1900313	14.1573285	5.207062	-2.26557292427494
GSM3454150_con	C	11.067679	9.091907	8.388164	14.247101	5.905567	-1.2585806627077
GSM3454151_con	C	11.1690414	8.8154715	7.780058	14.0868161	4.045516	-2.7729749342485
GSM3454152_con	C	11.198671	8.783073	7.755761	14.175477	4.530466	-2.31799964270756
GSM3454153_con	C	10.8334934	8.7474769	8.0465216	14.1628982	5.8068961	-1.93189490420322
GSM3454154_con	C	10.8125478	8.8465341	7.8206541	14.1153813	5.4621782	-2.07939471117021
GSM3454155_con	C	10.6114857	8.5842541	8.3203291	14.2393755	4.407675	-3.22709679653988
GSM3454156_con	C	10.7055429	8.687812	8.3754571	14.4508855	5.0478568	-2.30789739358842
GSM3454157_con	C	12.0167954	10.2715305	5.3918354	13.5690456	5.5236614	0.527625883935343
GSM3454158_con	C	12.766893	10.225676	5.335839	14.136836	5.374455	1.89974541493338
GSM3454159_con	C	12.5841962	10.2803577	5.4307381	13.9452573	6.4431532	2.209417243722
GSM3454160_con	C	12.289119	10.223004	5.240019	13.078202	5.8607	0.289488234552337
GSM3454161_con	C	12.0994961	10.8045804	7.3053982	13.6171927	6.4554178	1.3140978713511
GSM3454162_con	C	12.246759	10.861271	7.054562	13.552216	5.731047	1.00062297583567
GSM3454163_con	C	11.9606496	10.7492698	7.5163979	13.6128295	4.7165127	-0.116298965587049
GSM3454164_con	C	12.290794	10.490661	7.283779	13.569046	5.881767	0.700299731790395
GSM3454165_con	C	11.9556043	9.768185	6.9354765	14.1368364	6.0448779	0.646089401903112
GSM3454166_con	C	12.161721	9.562272	7.321853	14.093032	5.355094	-0.0299809172291106
GSM3454167_con	C	12.0976441	9.463352	7.0035186	13.8352669	5.8640881	-0.129323969231891
GSM3454168_con	C	12.150466	9.649146	6.744859	14.080499	5.747755	0.470352017183394
GSM3454169_con	C	10.451804	8.371612	8.595465	14.105763	4.735585	-3.65450414543072
GSM3454170_con	C	10.540338	8.539352	8.725978	13.899569	4.972915	-3.56794866976498
GSM3454171_con	C	10.449591	8.518333	8.542646	14.043032	5.265735	-3.21504016499163
GSM3454172_con	C	10.533985	8.5005578	8.3571146	14.1311896	4.0510391	-3.79613932952233
GSM3454173_con	C	11.486306	10.006962	7.590488	14.112066	4.892302	-0.533888967830677
GSM3454174_con	C	11.568152	10.478033	8.078578	14.124503	4.76815	-0.160820365228787
GSM3454175_con	C	12.152129	10.353151	6.711171	13.839938	5.147419	0.487816176957672
GSM3454176_con	C	11.817552	10.49808	6.514009	13.968733	5.498143	0.818226268892232
GSM3454177_con	C	10.9843304	9.5599498	7.6352251	13.9114294	5.0097798	-1.69853369752367
GSM3454178_con	C	11.158622	9.646386	7.447588	14.025835	4.746884	-1.40323565364154
GSM3454179_con	C	11.370783	10.1082108	6.0145978	13.7084356	4.5202894	-0.900512445762679
GSM3454180_con	C	11.452809	9.979513	6.372717	13.795714	5.232553	-0.462158491449912
GSM3454181_con	C	11.109966	9.1169797	8.4529013	14.1502175	5.4280867	-1.67426946293786
GSM3454182_con	C	11.496362	8.876278	8.518495	14.211454	5.280565	-1.61036361121189
GSM3454183_con	C	11.1719464	8.8479137	7.480605	14.1830042	5.0936891	-1.80016621989019
GSM3454184_con	C	11.299282	8.731551	7.471176	14.112066	5.233364	-1.81402151733257
GSM3454185_con	C	11.4647857	9.4560908	7.50955	13.8773647	4.2912108	-1.86809503600465
GSM3454186_con	C	11.62211	9.434797	7.29187	14.003638	4.661946	-1.25024372483204
GSM3454187_con	C	11.9171235	9.5856826	5.8774493	13.5435035	5.5894046	-0.438001770374449
GSM3454188_con	C	11.98354	9.80015	5.647293	13.556248	5.321748	-0.240863011143681
GSM3454089_treat	P	12.962088	11.1360531	5.2919538	13.3807558	5.6249869	2.15160452407839
GSM3454090_treat	P	13.036119	11.010259	3.702562	13.612829	5.665011	2.91306720538615
GSM3454091_treat	P	13.1584804	10.5869063	5.726683	13.5080522	5.0909039	1.43447850742569
GSM3454092_treat	P	13.2983361	10.8951317	3.8122053	13.9114294	5.4313353	3.26961221485915
GSM3454093_treat	P	13.143295	11.1079592	2.9385575	12.8945576	6.0571657	2.57059363652994
GSM3454094_treat	P	13.60784	10.776067	4.125769	12.818766	5.550927	1.83788188152442
GSM3454095_treat	P	13.2840213	10.5511626	3.0172706	13.1081041	5.7375776	2.16828160715696
GSM3454096_treat	P	13.4510121	10.5173362	3.923685	12.8111352	5.7144039	1.57432177355641
GSM3454097_treat	P	11.8540704	11.6221102	5.7783478	14.2171879	4.9423689	2.26197913157697
GSM3454098_treat	P	12.242855	11.483891	5.716319	14.316568	4.61462	2.40924363388241
GSM3454099_treat	P	11.8865931	11.6306512	4.3497903	13.9166478	5.8701893	2.91488474425206
GSM3454100_treat	P	12.059652	11.724185	4.807898	14.031146	5.244611	2.78177434382616
GSM3454101_treat	P	11.701693	11.935909	2.512418	13.323581	4.987717	2.1633088734814
GSM3454102_treat	P	11.944111	11.736643	5.037289	13.45894	6.170084	2.42226587535163
GSM3454103_treat	P	11.553253	11.549576	2.380752	13.380756	6.413566	2.69583380516848
GSM3454104_treat	P	11.720234	11.38649	4.29151	13.451012	5.589405	1.65532256085431
GSM3454105_treat	P	13.010479	11.775103	2.481317	12.751527	6.655882	3.50073431985241
GSM3454106_treat	P	13.224544	11.561795	1.82601	12.670345	6.643375	3.53422298955793
GSM3454107_treat	P	12.813696	10.29135	2.270311	12.80701	7.781705	2.62450436880226
GSM3454108_treat	P	12.976255	10.561067	4.246622	12.970167	7.134628	2.28069357982548
GSM3454109_treat	P	11.1627845	10.0843709	7.7003425	14.0561585	5.2437773	-0.622241553497396
GSM3454110_treat	P	11.1089383	9.9140647	7.2196515	14.3016946	4.5898857	-0.801584725667361
GSM3454111_treat	P	10.9779898	10.0309173	7.2086593	14.2471012	5.264942	-0.414878953905053
GSM3454112_treat	P	11.4394185	9.8142149	7.2260487	13.8823369	5.0054191	-0.932158792688782
GSM3454113_treat	P	11.560596	9.382246	9.449916	14.55287	5.390039	-0.713962275795843
GSM3454114_treat	P	11.523551	9.250439	9.556813	14.698065	5.114385	-0.898317164015225
GSM3454115_treat	P	11.685371	8.9822193	9.973005	14.6367955	6.3902988	-0.387549922325476
GSM3454116_treat	P	11.7437968	9.0775741	9.8029424	14.5271968	5.1096765	-1.20478902923794
GSM3454117_treat	P	11.685371	9.3498176	7.7840901	14.386843	5.0596441	-0.607303291255427
GSM3454118_treat	P	11.791847	9.517947	7.811326	14.527197	5.29991	0.0281747088563762
GSM3454119_treat	P	11.9013733	9.1492696	8.0598051	14.166329	5.355094	-0.824921545091897
GSM3454120_treat	P	11.9606496	9.2540202	8.2680619	14.3712611	6.425115	0.299679002419559
GSM3454121_treat	P	12.894558	11.828176	1.754874	12.759246	6.558543	3.61075208519464
GSM3454122_treat	P	13.069515	11.666352	4.103125	12.866207	6.719845	3.16917227536085
GSM3454123_treat	P	12.686461	11.855422	1.562926	12.607405	7.204776	3.72374071441374
GSM3454124_treat	P	12.743952	11.810651	3.449756	12.677375	7.331685	3.35982660839487
GSM3454125_treat	P	13.045101	10.383106	3.765455	12.746647	7.063181	1.92293388211765
GSM3454126_treat	P	13.384598	10.215388	4.093111	12.649951	6.877367	1.69182854597361
GSM3454127_treat	P	12.8608895	10.2318651	3.8733149	12.6324136	7.1997437	1.48704598003807
GSM3454128_treat	P	13.007897	10.196371	1.617058	12.732259	6.719845	2.06677264352567
GSM3454129_treat	P	11.805028	10.127797	7.29599	13.599413	5.541452	-0.325552905689044
GSM3454130_treat	P	11.593096	10.335055	6.939333	13.877365	5.138118	-0.0632572401766893
GSM3454131_treat	P	11.295907	10.1426141	7.4008772	13.8567909	5.300826	-0.598356358182663
GSM3454132_treat	P	11.649299	10.079823	7.690969	13.814926	4.863127	-0.783785255239764
GSM3454133_treat	P	12.2447856	11.4763777	4.998637	13.5036655	5.691306	2.16953471831705
GSM3454134_treat	P	12.5679603	11.5799209	5.0367564	13.7480128	5.2270893	2.60456355817877
GSM3454135_treat	P	12.2618294	10.6161201	6.2290112	13.8050158	5.3627463	1.10869117658041
GSM3454136_treat	P	12.1816838	10.6521649	5.6996791	13.6171927	4.9293164	0.666046909150317
GSM3454137_treat	P	12.506938	12.183587	4.197382	12.876494	6.826494	3.27034865276518
GSM3454138_treat	P	12.711357	11.944111	2.869798	12.972929	6.365271	3.41739799161518
GSM3454139_treat	P	12.055977	10.714177	4.097409	12.653327	6.092823	0.485522036439257
GSM3454140_treat	P	12.349952	10.802977	4.270871	12.871757	7.208314	1.86837525284366
GSM3454141_treat	P	12.2172739	10.0708542	6.0696073	13.6323998	5.5736563	0.420816578002523
GSM3454142_treat	P	12.380034	10.051847	5.430738	13.790343	5.483648	0.904275673610698
GSM3454143_treat	P	12.967586	10.6217687	3.7270886	13.0986606	5.1761872	1.35265303022219
GSM3454144_treat	P	13.191147	10.742303	3.761708	12.972929	5.727458	1.86844574702176
