# Supplementary material for: Identification and Exploration of Immunity‐Related Genes and Natural Products for Alzheimer's Disease Based on Bioinformatics, Molecular Docking, and Molecular Dynamics
Source: Immun Inflamm Dis. 2025 Apr 7;13(4):e70166. doi: 10.1002/iid3.70166 (PMC11973734; doi:10.1002/iid3.70166)
Supplement: Supplementary file 1 — Supporting information. [file IID3-13-e70166-s001.zip › Supplementary materials/S5-Clinical correlation curves and Key gene expression/test/sample.txt]

GSM3454145_con	C
GSM3454146_con	C
GSM3454147_con	C
GSM3454148_con	C
GSM3454149_con	C
GSM3454150_con	C
GSM3454151_con	C
GSM3454152_con	C
GSM3454153_con	C
GSM3454154_con	C
GSM3454155_con	C
GSM3454156_con	C
GSM3454157_con	C
GSM3454158_con	C
GSM3454159_con	C
GSM3454160_con	C
GSM3454161_con	C
GSM3454162_con	C
GSM3454163_con	C
GSM3454164_con	C
GSM3454165_con	C
GSM3454166_con	C
GSM3454167_con	C
GSM3454168_con	C
GSM3454169_con	C
GSM3454170_con	C
GSM3454171_con	C
GSM3454172_con	C
GSM3454173_con	C
GSM3454174_con	C
GSM3454175_con	C
GSM3454176_con	C
GSM3454177_con	C
GSM3454178_con	C
GSM3454179_con	C
GSM3454180_con	C
GSM3454181_con	C
GSM3454182_con	C
GSM3454183_con	C
GSM3454184_con	C
GSM3454185_con	C
GSM3454186_con	C
GSM3454187_con	C
GSM3454188_con	C
GSM3454089_treat	P
GSM3454090_treat	P
GSM3454091_treat	P
GSM3454092_treat	P
GSM3454093_treat	P
GSM3454094_treat	P
GSM3454095_treat	P
GSM3454096_treat	P
GSM3454097_treat	P
GSM3454098_treat	P
GSM3454099_treat	P
GSM3454100_treat	P
GSM3454101_treat	P
GSM3454102_treat	P
GSM3454103_treat	P
GSM3454104_treat	P
GSM3454105_treat	P
GSM3454106_treat	P
GSM3454107_treat	P
GSM3454108_treat	P
GSM3454109_treat	P
GSM3454110_treat	P
GSM3454111_treat	P
GSM3454112_treat	P
GSM3454113_treat	P
GSM3454114_treat	P
GSM3454115_treat	P
GSM3454116_treat	P
GSM3454117_treat	P
GSM3454118_treat	P
GSM3454119_treat	P
GSM3454120_treat	P
GSM3454121_treat	P
GSM3454122_treat	P
GSM3454123_treat	P
GSM3454124_treat	P
GSM3454125_treat	P
GSM3454126_treat	P
GSM3454127_treat	P
GSM3454128_treat	P
GSM3454129_treat	P
GSM3454130_treat	P
GSM3454131_treat	P
GSM3454132_treat	P
GSM3454133_treat	P
GSM3454134_treat	P
GSM3454135_treat	P
GSM3454136_treat	P
GSM3454137_treat	P
GSM3454138_treat	P
GSM3454139_treat	P
GSM3454140_treat	P
GSM3454141_treat	P
GSM3454142_treat	P
GSM3454143_treat	P
GSM3454144_treat	P
