# Supplementary material for: Identification and Exploration of Immunity‐Related Genes and Natural Products for Alzheimer's Disease Based on Bioinformatics, Molecular Docking, and Molecular Dynamics
Source: Immun Inflamm Dis. 2025 Apr 7;13(4):e70166. doi: 10.1002/iid3.70166 (PMC11973734; doi:10.1002/iid3.70166)
Supplement: Supplementary file 1 — Supporting information. [file IID3-13-e70166-s001.zip › Supplementary materials/S5-Clinical correlation curves and Key gene expression/train/coefficients.txt]

ID	fit$coefficients
NFKBIA	1.01262391720759
GFAP	0.537843529174144
SST	-0.108957052604955
GPI	-0.80043197589416
PGF	0.445504366255406
