# Supplementary material for: Identification and Exploration of Immunity‐Related Genes and Natural Products for Alzheimer's Disease Based on Bioinformatics, Molecular Docking, and Molecular Dynamics
Source: Immun Inflamm Dis. 2025 Apr 7;13(4):e70166. doi: 10.1002/iid3.70166 (PMC11973734; doi:10.1002/iid3.70166)
Supplement: Supplementary file 1 — Supporting information. [file IID3-13-e70166-s001.zip › Supplementary materials/S5-Clinical correlation curves and Key gene expression/train/group.xlsx]

## Sheet: Sheet1
GSM3895951_con	C
GSM3895952_con	C
GSM3895953_con	C
GSM3895954_con	C
GSM3895955_con	C
GSM3895956_con	C
GSM3895957_con	C
GSM3895958_con	C
GSM3895959_con	C
GSM3895960_con	C
GSM3895961_con	C
GSM3895962_con	C
GSM3895963_con	C
GSM3895964_con	C
GSM3895965_con	C
GSM3895966_con	C
GSM3895967_con	C
GSM3895968_con	C
GSM3895969_con	C
GSM3895970_con	C
GSM3895971_con	C
GSM3895972_con	C
GSM3895973_con	C
GSM3895974_con	C
GSM3895975_con	C
GSM3895976_con	C
GSM3895977_con	C
GSM3895978_con	C
GSM3895979_con	C
GSM3895980_con	C
GSM3895981_con	C
GSM3895982_con	C
GSM3895983_con	C
GSM3895984_con	C
GSM3895985_con	C
GSM3895986_con	C
GSM3895987_con	C
GSM3895988_con	C
GSM3895989_con	C
GSM3895990_con	C
GSM3895991_con	C
GSM3895992_con	C
GSM3895993_con	C
GSM3895994_con	C
GSM3895995_con	C
GSM3895996_con	C
GSM3895997_con	C
GSM3895998_con	C
GSM3895999_con	C
GSM3896000_con	C
GSM3896001_con	C
GSM3896002_con	C
GSM3896003_con	C
GSM3896004_con	C
GSM3896005_con	C
GSM3896006_con	C
GSM3896007_con	C
GSM3896008_con	C
GSM3896009_con	C
GSM3896010_con	C
GSM3896011_con	C
GSM3896012_con	C
GSM3896013_con	C
GSM3896014_con	C
GSM3896015_con	C
GSM3896016_con	C
GSM3896017_con	C
GSM3896018_con	C
GSM3896019_con	C
GSM3896020_con	C
GSM3896021_con	C
GSM3896022_con	C
GSM3896023_con	C
GSM3896024_con	C
GSM3896025_con	C
GSM3896026_con	C
GSM3896027_con	C
GSM3896028_con	C
GSM3896029_con	C
GSM3896030_con	C
GSM3896031_con	C
GSM3896112_con	C
GSM3896113_con	C
GSM3896114_con	C
GSM3896115_con	C
GSM3896126_con	C
GSM3896134_con	C
GSM3896135_con	C
GSM3896136_con	C
GSM3896137_con	C
GSM3896138_con	C
GSM3896139_con	C
GSM3896140_con	C
GSM3896141_con	C
GSM3896142_con	C
GSM3896143_con	C
GSM3896144_con	C
GSM3896145_con	C
GSM119615_con	C
GSM119616_con	C
GSM119617_con	C
GSM119618_con	C
GSM119619_con	C
GSM119620_con	C
GSM119621_con	C
GSM119622_con	C
GSM119623_con	C
GSM119624_con	C
GSM119625_con	C
GSM119626_con	C
GSM119627_con	C
GSM119628_con	C
GSM119629_con	C
GSM119630_con	C
GSM119631_con	C
GSM119632_con	C
GSM119633_con	C
GSM119634_con	C
GSM119635_con	C
GSM119636_con	C
GSM119637_con	C
GSM119638_con	C
GSM119639_con	C
GSM119640_con	C
GSM119641_con	C
GSM119642_con	C
GSM119643_con	C
GSM119644_con	C
GSM119645_con	C
GSM119646_con	C
GSM119647_con	C
GSM119648_con	C
GSM119649_con	C
GSM119650_con	C
GSM119651_con	C
GSM119652_con	C
GSM119653_con	C
GSM119654_con	C
GSM119655_con	C
GSM119656_con	C
GSM119657_con	C
GSM119658_con	C
GSM119659_con	C
GSM119660_con	C
GSM119661_con	C
GSM119662_con	C
GSM119663_con	C
GSM119664_con	C
GSM119665_con	C
GSM119666_con	C
GSM119667_con	C
GSM119668_con	C
GSM119669_con	C
GSM119670_con	C
GSM119671_con	C
GSM119672_con	C
GSM119673_con	C
GSM119674_con	C
GSM119675_con	C
GSM119676_con	C
GSM119677_con	C
GSM119678_con	C
GSM119679_con	C
GSM119680_con	C
GSM119681_con	C
GSM119682_con	C
GSM119683_con	C
GSM119684_con	C
GSM119685_con	C
GSM119686_con	C
GSM119687_con	C
GSM119688_con	C
GSM3896032_treat	P
GSM3896033_treat	P
GSM3896034_treat	P
GSM3896035_treat	P
GSM3896036_treat	P
GSM3896037_treat	P
GSM3896038_treat	P
GSM3896039_treat	P
GSM3896040_treat	P
GSM3896041_treat	P
GSM3896042_treat	P
GSM3896043_treat	P
GSM3896044_treat	P
GSM3896045_treat	P
GSM3896046_treat	P
GSM3896047_treat	P
GSM3896048_treat	P
GSM3896049_treat	P
GSM3896050_treat	P
GSM3896051_treat	P
GSM3896052_treat	P
GSM3896053_treat	P
GSM3896054_treat	P
GSM3896055_treat	P
GSM3896056_treat	P
GSM3896057_treat	P
GSM3896058_treat	P
GSM3896059_treat	P
GSM3896060_treat	P
GSM3896061_treat	P
GSM3896062_treat	P
GSM3896063_treat	P
GSM3896064_treat	P
GSM3896065_treat	P
GSM3896066_treat	P
GSM3896067_treat	P
GSM3896068_treat	P
GSM3896069_treat	P
GSM3896070_treat	P
GSM3896071_treat	P
GSM3896072_treat	P
GSM3896073_treat	P
GSM3896074_treat	P
GSM3896075_treat	P
GSM3896076_treat	P
GSM3896077_treat	P
GSM3896078_treat	P
GSM3896079_treat	P
GSM3896080_treat	P
GSM3896081_treat	P
GSM3896082_treat	P
GSM3896083_treat	P
GSM3896084_treat	P
GSM3896085_treat	P
GSM3896086_treat	P
GSM3896087_treat	P
GSM3896088_treat	P
GSM3896089_treat	P
GSM3896090_treat	P
GSM3896091_treat	P
GSM3896092_treat	P
GSM3896093_treat	P
GSM3896094_treat	P
GSM3896095_treat	P
GSM3896096_treat	P
GSM3896097_treat	P
GSM3896098_treat	P
GSM3896099_treat	P
GSM3896100_treat	P
GSM3896101_treat	P
GSM3896102_treat	P
GSM3896103_treat	P
GSM3896104_treat	P
GSM3896105_treat	P
GSM3896106_treat	P
GSM3896107_treat	P
GSM3896108_treat	P
GSM3896109_treat	P
GSM3896110_treat	P
GSM3896111_treat	P
GSM3896116_treat	P
GSM3896117_treat	P
GSM3896118_treat	P
GSM3896119_treat	P
GSM3896120_treat	P
GSM3896121_treat	P
GSM3896122_treat	P
GSM3896123_treat	P
GSM3896124_treat	P
GSM3896125_treat	P
GSM3896127_treat	P
GSM3896128_treat	P
GSM3896129_treat	P
GSM3896130_treat	P
GSM3896131_treat	P
GSM3896132_treat	P
GSM3896133_treat	P
GSM238763_treat	P
GSM238790_treat	P
GSM238791_treat	P
GSM238792_treat	P
GSM238793_treat	P
GSM238794_treat	P
GSM238795_treat	P
GSM238796_treat	P
GSM238797_treat	P
GSM238798_treat	P
GSM238799_treat	P
GSM238800_treat	P
GSM238801_treat	P
GSM238802_treat	P
GSM238803_treat	P
GSM238804_treat	P
GSM238805_treat	P
GSM238806_treat	P
GSM238807_treat	P
GSM238808_treat	P
GSM238809_treat	P
GSM238810_treat	P
GSM238811_treat	P
GSM238812_treat	P
GSM238813_treat	P
GSM238815_treat	P
GSM238816_treat	P
GSM238817_treat	P
GSM238818_treat	P
GSM238819_treat	P
GSM238820_treat	P
GSM238821_treat	P
GSM238822_treat	P
GSM238823_treat	P
GSM238824_treat	P
GSM238825_treat	P
GSM238826_treat	P
GSM238827_treat	P
GSM238834_treat	P
GSM238835_treat	P
GSM238837_treat	P
GSM238838_treat	P
GSM238839_treat	P
GSM238840_treat	P
GSM238841_treat	P
GSM238842_treat	P
GSM238843_treat	P
GSM238844_treat	P
GSM238845_treat	P
GSM238846_treat	P
GSM238847_treat	P
GSM238848_treat	P
GSM238851_treat	P
GSM238854_treat	P
GSM238855_treat	P
GSM238856_treat	P
GSM238857_treat	P
GSM238858_treat	P
GSM238860_treat	P
GSM238861_treat	P
GSM238862_treat	P
GSM238863_treat	P
GSM238864_treat	P
GSM238865_treat	P
GSM238867_treat	P
GSM238868_treat	P
GSM238870_treat	P
GSM238871_treat	P
GSM238872_treat	P
GSM238873_treat	P
GSM238874_treat	P
GSM238875_treat	P
GSM238877_treat	P
GSM238941_treat	P
GSM238942_treat	P
GSM238943_treat	P
GSM238944_treat	P
GSM238945_treat	P
GSM238946_treat	P
GSM238947_treat	P
GSM238948_treat	P
GSM238949_treat	P
GSM238951_treat	P
GSM238952_treat	P
GSM238953_treat	P
GSM238955_treat	P
GSM238963_treat	P
