# Supplementary material for: Identification and Exploration of Immunity‐Related Genes and Natural Products for Alzheimer's Disease Based on Bioinformatics, Molecular Docking, and Molecular Dynamics
Source: Immun Inflamm Dis. 2025 Apr 7;13(4):e70166. doi: 10.1002/iid3.70166 (PMC11973734; doi:10.1002/iid3.70166)
Supplement: Supplementary file 1 — Supporting information. [file IID3-13-e70166-s001.zip › Supplementary materials/S5-Clinical correlation curves and Key gene expression/train/nomoscore.txt]

ID	Type	NFKBIA	GFAP	SST	GPI	PGF	nomoscore
GSM3895951	C	9.931064	10.954189	7.651872	10.270299	7.619316	-1.26052311079328
GSM3895952	C	10.769256	12.265706	6.427777	9.242234	10.649797	2.60000348743081
GSM3895953	C	9.892493	12.65907	6.65686	9.853953	8.284028	0.355180510522599
GSM3895954	C	8.788268	10.340868	9.8057	10.687837	7.629557	-3.31193951087316
GSM3895955	C	8.486542	9.67663	10.182884	9.638237	7.667172	-3.15893639334266
GSM3895956	C	9.982907	11.659607	9.681062	9.377794	8.163024	-0.093101875352561
GSM3895957	C	9.432545	10.108643	7.482077	9.079479	7.890286	-1.1277177316892
GSM3895958	C	9.69181	10.773328	9.682843	9.9992	7.708986	-1.56441628134192
GSM3895959	C	8.974534	10.224379	10.813022	9.17319	7.882404	-1.97071346183793
GSM3895960	C	8.536779	9.461599	9.629763	9.131827	7.548934	-2.81078059198658
GSM3895961	C	8.178294	10.692195	10.286873	9.881857	7.593845	-3.1638596984434
GSM3895962	C	9.994186	11.765652	7.170227	10.33327	7.633808	-0.751633273253413
GSM3895963	C	10.084637	10.967838	5.860771	9.339329	7.537173	-0.193934214307605
GSM3895964	C	10.227881	11.614522	6.760569	8.754237	7.288629	0.558492461322777
GSM3895965	C	8.659219	11.878746	8.592307	10.2269	7.818687	-2.03006520441152
GSM3895966	C	9.254779	12.307963	8.272885	10.033778	7.644015	-1.08456815317458
GSM3895967	C	8.641902	12.927282	6.930909	9.798375	7.416262	-1.13890846291618
GSM3895968	C	9.157649	12.625271	7.672077	9.782765	7.76771	-0.690774496687201
GSM3895969	C	9.321565	11.636715	6.237335	10.185646	7.847788	-1.18695615917115
GSM3895970	C	8.461583	9.74312	11.905367	10.694302	7.303029	-4.3436614193436
GSM3895971	C	8.648063	10.806122	7.846183	10.42129	6.611935	-3.23017969933246
GSM3895972	C	9.143674	11.820962	8.347557	9.362238	8.130647	-0.712823341227814
GSM3895973	C	10.847112	12.783078	5.393837	8.021867	9.382807	3.48213376459927
GSM3895974	C	9.040468	11.341427	7.724414	9.272711	8.05435	-0.969681550484566
GSM3895975	C	8.873899	11.062382	7.818422	9.330138	7.638007	-1.53012771738915
GSM3895976	C	9.091648	11.290984	7.460616	9.368901	8.541387	-0.776259688714257
GSM3895977	C	9.505661	11.416417	7.959854	9.391964	7.490726	-0.830486822127201
GSM3895978	C	8.261793	11.265868	9.986611	10.154473	8.050551	-2.75279068698462
GSM3895979	C	9.262545	11.563782	7.69324	9.950846	7.229151	-1.53224293923802
GSM3895980	C	8.770047	11.303434	9.182263	9.734035	8.098489	-1.77238790581201
GSM3895981	C	10.241513	12.893806	5.520254	9.088834	9.456007	2.09324646312753
GSM3895982	C	9.402882	11.210337	10.293205	10.3264	7.066913	-2.23640013366135
GSM3895983	C	9.360278	10.381206	6.346494	8.378874	8.555799	-0.073295410032399
GSM3895984	C	9.246712	11.829117	9.209393	10.155476	7.844471	-1.46042731166685
GSM3895985	C	8.8973	10.994158	10.006141	10.103883	7.479754	-2.47132519786606
GSM3895986	C	10.428651	12.087601	7.751162	9.878312	8.241206	0.43293898989887
GSM3895987	C	11.023528	12.176954	6.277809	9.238051	9.523802	2.32780329654423
GSM3895988	C	9.835806	12.730479	7.45573	9.376643	7.604724	0.32856353488741
GSM3895989	C	10.435116	12.975909	8.153106	10.105713	7.419446	0.325344979920644
GSM3895990	C	9.043318	12.617677	8.935219	10.0601	8.066389	-1.03718641829335
GSM3895991	C	9.141549	11.145358	8.892717	10.014503	7.479203	-1.95005834266166
GSM3895992	C	9.661303	12.673234	8.193889	9.365328	7.458992	-0.0152262128543494
GSM3895993	C	9.191325	10.694431	9.45833	10.165135	7.377905	-2.36950903971952
GSM3895994	C	9.27971	9.415387	7.228902	8.68459	7.226796	-1.60726606938145
GSM3895995	C	9.855728	12.853992	5.664948	8.560691	9.056958	1.91037668438226
GSM3895996	C	9.58669	12.556359	7.749298	9.825655	7.886928	-0.283013352376054
GSM3895997	C	8.850085	11.475897	8.021159	9.583085	8.178271	-1.31570249843695
GSM3895998	C	8.942871	11.287833	7.073537	10.053448	7.712633	-1.80358142859386
GSM3895999	C	9.104501	10.311305	9.50559	9.792437	7.989055	-2.09805085898284
GSM3896000	C	10.392924	12.172077	5.808351	8.766458	7.700716	1.30305164471624
GSM3896001	C	10.047874	12.638746	5.86437	8.769389	8.227218	1.43074987259091
GSM3896002	C	9.766294	12.1602	6.783402	8.061925	7.711439	1.12459235337292
GSM3896003	C	9.095714	10.036847	7.709366	9.093211	7.981417	-1.50257288538803
GSM3896004	C	8.688879	10.256413	9.164864	8.96281	8.05163	-1.81938102841447
GSM3896005	C	8.78789	9.577459	7.687624	8.824061	6.686237	-2.42056482779581
GSM3896006	C	9.190776	10.70481	7.201338	8.961493	6.635231	-1.48599846156297
GSM3896007	C	9.247313	9.316995	7.118416	8.524187	7.320874	-1.51064946803769
GSM3896008	C	9.570193	9.816594	5.537659	8.326178	7.65961	-0.433351642590457
GSM3896009	C	8.58053	8.648725	6.624131	8.628627	6.949598	-2.74042093456771
GSM3896010	C	7.791872	9.223007	9.245398	8.629445	7.440283	-3.29781900005451
GSM3896011	C	8.840247	10.190251	6.940109	8.947492	7.154223	-1.84682194712509
GSM3896012	C	8.824051	10.05771	6.989508	8.876064	7.165764	-1.87757627166497
GSM3896013	C	9.794248	11.49573	5.399721	7.312288	7.718902	1.54963838022841
GSM3896014	C	9.350861	10.218039	7.319331	7.86545	7.599517	-0.291653876350514
GSM3896015	C	8.014629	9.194855	7.646252	8.616732	7.514962	-2.86970735804027
GSM3896016	C	8.796025	9.671372	5.818372	8.151213	7.285016	-1.3528207313396
GSM3896017	C	8.964824	9.877278	7.478958	8.2316	7.437731	-1.24838729913131
GSM3896018	C	9.340573	10.360949	7.590548	9.277269	7.964054	-1.2224217840061
GSM3896019	C	9.823775	11.360594	7.932987	9.068028	7.389214	-0.321388974209444
GSM3896020	C	8.992489	9.068048	6.648259	8.501945	7.432987	-1.78360791817009
GSM3896021	C	10.210659	11.855788	5.367992	8.356546	7.184995	1.09470268800862
GSM3896022	C	8.902847	8.863997	6.988304	9.054012	7.609346	-2.3845027373885
GSM3896023	C	10.640548	11.337875	5.257211	8.444108	7.947241	1.53302928316001
GSM3896024	C	8.255161	8.280519	8.083811	8.551315	7.720747	-3.0215437674813
GSM3896025	C	8.697743	7.635724	7.523453	8.648824	7.290619	-3.12879173485214
GSM3896026	C	8.352665	8.601775	8.52981	9.119461	7.578969	-3.3165431041696
GSM3896027	C	10.689112	11.843175	5.430785	7.824113	8.911904	2.76109197627766
GSM3896028	C	9.538138	11.882782	5.853097	8.27594	7.345608	0.511428188433158
GSM3896029	C	9.610484	8.654957	6.116009	8.108037	7.814946	-0.836536369525406
GSM3896030	C	9.879571	11.516921	7.679217	9.71711	7.800552	-0.489452226270732
GSM3896031	C	9.226897	8.544378	6.82666	8.450386	7.352968	-1.84171068068796
GSM3896112	C	8.402197	8.250107	10.460385	9.358528	7.289076	-3.98638340478087
GSM3896113	C	8.601088	11.265868	8.05124	9.270586	7.781797	-1.61057979771001
GSM3896114	C	9.266945	11.556373	7.394813	9.00246	8.133999	-0.337024335684385
GSM3896115	C	9.203841	11.294008	7.760257	8.654318	7.443531	-0.610796493827683
GSM3896126	C	9.182265	10.958897	7.815136	9.122662	7.931102	-0.976524108419001
GSM3896134	C	8.739202	9.805449	12.408665	9.910788	7.548963	-3.34713806743302
GSM3896135	C	9.079157	11.656143	7.31881	9.894171	8.220328	-1.14053529529622
GSM3896136	C	8.825915	10.287176	10.627516	9.896049	7.526613	-2.80432737032457
GSM3896137	C	8.559303	11.316866	10.412524	10.612478	7.742268	-2.97444549588322
GSM3896138	C	8.890212	12.70216	8.150545	9.606792	7.731064	-0.847837348076334
GSM3896139	C	9.81311	13.384213	6.415898	9.967424	7.859445	0.411083968614131
GSM3896140	C	8.046274	10.030299	9.240164	11.239678	7.33775	-4.74043124762108
GSM3896141	C	8.605113	12.389609	10.563609	10.127528	9.017331	-1.41133546905131
GSM3896142	C	10.089748	12.07106	6.951277	9.370713	7.75755	0.358841959458584
GSM3896143	C	8.748856	12.210341	7.482728	10.48444	8.499464	-1.54290807694145
GSM3896144	C	7.449922	9.764299	10.780108	10.632462	7.991711	-4.87778810053737
GSM3896145	C	8.196678	8.205224	11.532002	10.449745	7.063092	-5.3095189587259
GSM119615	C	8.79256	11.360066	9.093407	8.964836	7.653116	-1.29217420163991
GSM119616	C	8.727342	11.740609	10.080577	9.641657	7.79632	-1.7390532148613
GSM119617	C	9.343976	12.085789	7.712264	9.357407	9.032325	0.107230768589847
GSM119618	C	9.179147	12.444267	8.340596	9.710046	9.116433	-0.18012819949598
GSM119619	C	9.137832	10.461448	10.497806	9.511095	7.572362	-2.05209799903113
GSM119620	C	9.165157	11.151171	8.792984	10.005854	8.411127	-1.49006007188397
GSM119621	C	9.787004	11.740609	9.646825	9.069538	8.703286	0.243245864638029
GSM119622	C	8.997396	10.808582	9.869826	10.587365	7.422514	-2.86741908688714
GSM119623	C	8.909206	10.460602	7.712264	9.698189	7.711361	-2.06839208281781
GSM119624	C	8.362759	10.469349	9.092629	10.486794	7.323348	-3.57151951308737
GSM119625	C	9.100414	11.228762	9.788267	10.366829	7.489176	-2.32200079554334
GSM119626	C	7.974249	9.858671	9.627867	10.456455	8.352949	-3.86872515007528
GSM119627	C	8.923368	10.569024	8.384046	10.258286	7.606616	-2.56391652174107
GSM119628	C	8.422354	11.014662	8.538183	9.683804	7.008323	-2.6550744609846
GSM119629	C	8.648422	13.09398	7.442748	9.857047	8.20943	-0.792020320913574
GSM119630	C	8.796987	13.582055	6.494711	9.321909	8.612211	0.332005709989252
GSM119631	C	8.82588	12.491033	8.758123	9.877694	7.085573	-1.59714235082195
GSM119632	C	8.929316	11.13212	8.461092	9.693903	6.658286	-2.23416555565259
GSM119633	C	8.6295	11.43073	7.530918	9.43814	7.69872	-1.60757316106645
GSM119634	C	9.273432	11.97048	7.885996	9.646622	8.392729	-0.561591043742073
GSM119635	C	8.338068	11.52233	8.881361	9.7406	6.409945	-2.8168115412745
GSM119636	C	8.456559	11.11758	8.129398	9.698189	7.177634	-2.45662929503001
GSM119637	C	8.640429	11.822639	8.397839	9.89215	6.543057	-2.35843466539705
GSM119638	C	8.703219	11.750929	8.138944	9.848213	6.717204	-2.19246050438336
GSM119639	C	8.57529	10.067907	7.771773	9.540117	7.836354	-2.4420049901437
GSM119640	C	8.766816	11.726757	9.161962	9.749767	6.918228	-2.08417004492872
GSM119641	C	8.749221	11.374445	8.092308	9.822294	6.690858	-2.33427680272646
GSM119642	C	9.531484	10.835806	7.953506	9.877694	7.156409	-1.65365755152502
GSM119643	C	9.264004	11.095093	8.220376	9.792805	7.143907	-1.75175755596466
GSM119644	C	8.542952	9.075348	7.751421	9.936634	6.925871	-3.72938420160425
GSM119645	C	9.539245	12.031787	8.079677	9.510421	8.056712	-0.321229185187155
GSM119646	C	9.471534	10.103263	8.212297	10.683927	6.062777	-3.26910747665183
GSM119647	C	9.590923	10.227407	7.403537	10.004209	6.453248	-2.27529660966281
GSM119648	C	9.48486	10.240658	7.312202	9.75394	6.056171	-2.34219621025338
GSM119649	C	9.266725	10.744435	7.413782	9.476631	7.418446	-1.47433313489649
GSM119650	C	9.620493	10.90108	8.759991	10.519393	6.330554	-2.49784834621825
GSM119651	C	9.481208	10.781983	6.139464	9.516916	7.474897	-1.1051978722366
GSM119652	C	9.075259	9.579299	7.677149	9.59663	6.610815	-2.77942690960836
GSM119653	C	9.209914	10.711691	10.24313	9.510421	7.713707	-1.7532564114305
GSM119654	C	9.228551	10.237938	8.194885	9.789352	7.120904	-2.25338000304694
GSM119655	C	9.374793	11.226651	7.965942	9.906423	6.797104	-1.78653569803518
GSM119656	C	9.365866	10.8174	9.396067	9.951687	7.227023	-2.01621056007952
GSM119657	C	9.595504	12.315709	7.569734	9.365383	7.9282	0.00284791634125625
GSM119658	C	9.821037	11.525135	7.800899	8.438533	7.845407	0.485831592824216
GSM119659	C	8.931251	10.446896	9.363927	9.639815	6.482455	-2.7341593769071
GSM119660	C	8.987096	10.369207	7.596579	9.561573	6.736908	-2.3508415700167
GSM119661	C	8.591884	7.591226	7.511347	7.002131	6.242569	-2.40744613675906
GSM119662	C	9.528721	10.513611	7.304953	9.631466	7.151548	-1.56415833611633
GSM119663	C	9.702781	10.753686	9.910212	10.025105	6.500723	-2.1476661954604
GSM119664	C	10.27687	10.362392	4.642117	9.052269	7.593955	0.062939885714723
GSM119665	C	9.390119	9.708299	8.223914	9.804429	6.620823	-2.61265458710181
GSM119666	C	8.903863	7.615857	9.297785	7.00626	7.047819	-1.91748872756826
GSM119667	C	9.007679	9.418968	8.388477	9.695163	6.861775	-2.97866241524997
GSM119668	C	9.620493	10.159083	7.924846	8.802804	7.808112	-0.773660428173326
GSM119669	C	9.491979	11.52233	8.123617	9.846913	8.214904	-0.846751320717724
GSM119670	C	8.69764	9.532853	9.072708	9.786994	6.623188	-3.48571082366815
GSM119671	C	9.147828	8.956546	8.146364	9.214507	7.43822	-2.41753375123618
GSM119672	C	8.902454	9.931554	8.790418	9.391067	6.930237	-2.57941072830988
GSM119673	C	9.315284	10.114172	7.205661	9.823562	7.19917	-2.11685083682745
GSM119674	C	8.906325	10.212466	9.18198	9.34857	6.786233	-2.49720605416977
GSM119675	C	9.301579	10.730933	6.909855	9.721413	7.096568	-1.73072409789387
GSM119676	C	8.21184	7.716483	5.856857	5.555216	10.341012	0.439380523897638
GSM119677	C	9.375656	11.994652	7.73562	8.272475	8.26491	0.614275978888909
GSM119678	C	9.184959	11.386096	7.211568	8.802437	8.505976	-0.165839684912291
GSM119679	C	8.88644	10.037477	10.240402	9.587576	7.26254	-2.70589252027488
GSM119680	C	10.186718	12.225111	6.312048	8.681765	8.99229	1.71107801212115
GSM119681	C	10.575686	12.338494	6.320877	8.287596	9.025336	2.49520425179396
GSM119682	C	8.92145	9.512675	7.105188	9.216842	7.28837	-2.30284351407378
GSM119683	C	9.146553	10.50737	7.720293	9.295109	7.757399	-1.4606215330862
GSM119684	C	9.469353	9.845047	7.465556	9.061079	6.804195	-1.69954872828897
GSM119685	C	9.614157	10.737915	8.304959	9.402625	8.133432	-0.845355787553256
GSM119686	C	9.626061	10.902532	7.968918	9.325897	7.30167	-1.01728734532526
GSM119687	C	10.769719	12.17161	6.670949	8.303672	9.124291	2.59500355559761
GSM119688	C	9.718114	10.316442	6.827834	9.607002	7.250191	-1.36290739032774
GSM3896032	P	10.793196	12.975909	5.205026	7.787255	8.953224	3.54823217367206
GSM3896033	P	10.264791	11.976978	6.227833	8.554927	7.709328	1.19581570718856
GSM3896034	P	10.079015	13.121336	5.107961	7.798533	7.708174	2.35012581605471
GSM3896035	P	10.937074	12.521911	5.438099	7.986608	7.836357	2.76721400323525
GSM3896036	P	10.170378	13.188956	5.549929	7.624026	8.023584	2.71105313879757
GSM3896037	P	10.274109	13.208321	5.368865	7.147602	7.618463	3.0470989993904
GSM3896038	P	10.820479	13.28003	5.104207	7.19811	7.225938	3.45247108669412
GSM3896039	P	10.603447	13.08468	6.111862	8.549254	7.498051	2.05756910840522
GSM3896040	P	11.727252	13.310616	5.26703	7.378833	10.259528	5.57622200442843
GSM3896041	P	9.392108	11.204838	7.176068	9.245572	8.326544	-0.484333283214024
GSM3896042	P	8.51928	8.930043	10.766541	9.07076	7.538988	-3.19380544020849
GSM3896043	P	9.143674	10.258086	7.365154	8.739926	7.789736	-1.10012526460097
GSM3896044	P	10.13404	13.628104	6.200184	9.081634	8.176409	1.74096760605606
GSM3896045	P	11.409381	11.643667	6.031659	8.463718	9.456419	3.04830356170521
GSM3896046	P	9.766294	12.723412	6.629453	9.633677	8.604519	0.584076592857409
GSM3896047	P	8.958148	10.047263	11.406627	9.760097	7.669358	-2.71193651595943
GSM3896048	P	9.69181	9.966727	7.032523	9.157272	8.300504	-0.772040409838063
GSM3896049	P	10.168377	12.495057	6.128746	8.65831	10.574208	2.5811917398913
GSM3896050	P	9.500027	9.88127	7.93807	9.583448	8.176143	-1.50740095539034
GSM3896051	P	10.284176	12.951242	5.637638	8.42784	9.331175	2.62801733601182
GSM3896052	P	10.921801	12.556359	5.874251	7.531	8.676664	3.46179764480114
GSM3896053	P	9.835806	12.351684	9.362913	10.468426	7.886586	-0.831297215460557
GSM3896054	P	9.998417	13.532351	6.089044	8.616732	8.704576	2.17166499897928
GSM3896055	P	10.594114	13.179231	5.467294	8.366164	10.885936	3.82507081273399
GSM3896056	P	10.423978	13.451949	5.882688	7.733215	8.576108	3.23180069504673
GSM3896057	P	8.62538	10.39224	8.503966	9.186099	7.772657	-2.04162980837639
GSM3896058	P	9.611817	11.520785	7.186415	9.062331	8.309279	0.045932298711838
GSM3896059	P	10.680465	12.877657	5.352647	8.047977	9.648709	3.46630089391638
GSM3896060	P	10.337125	12.402532	5.504645	7.817462	8.566522	2.54891498062002
GSM3896061	P	10.137643	11.671798	5.605373	8.354604	9.260319	1.82206311732445
GSM3896062	P	10.119364	9.936773	5.837533	7.66055	8.1109	0.888557757643994
GSM3896063	P	10.745147	13.066175	5.520494	7.107078	9.404508	4.25923754009637
GSM3896064	P	10.274109	12.710011	5.777904	8.035126	8.932921	2.60971269581301
GSM3896065	P	9.521427	13.693408	5.900985	10.055311	8.588513	0.592576131633924
GSM3896066	P	10.631109	13.532351	5.665064	8.503133	8.996928	3.07971202608174
GSM3896067	P	10.697165	12.617677	5.463952	8.281048	9.667139	3.15290885229532
GSM3896068	P	10.675606	13.825661	5.739965	8.125058	8.100159	3.17747346013433
GSM3896069	P	10.536288	11.718254	5.471694	7.723334	7.973889	2.19747041916692
GSM3896070	P	11.137589	13.373647	5.077353	7.156082	8.032637	4.21988996927792
GSM3896071	P	11.146709	13.810372	5.381404	8.202768	8.67479	3.87916733606308
GSM3896072	P	11.058677	13.451949	5.29269	8.50254	9.994578	3.95493877434483
GSM3896073	P	10.395234	11.906229	6.423919	8.283583	7.805476	1.52851533223198
GSM3896074	P	11.764421	13.351995	5.306034	8.328608	11.705127	5.51565627577059
GSM3896075	P	10.769256	13.268418	5.927681	7.945738	11.674048	4.68785978209594
GSM3896076	P	10.010386	11.773912	6.867173	9.021273	7.904193	0.472855741523651
GSM3896077	P	10.137643	13.810372	10.772914	8.532694	7.967899	1.69091358468645
GSM3896078	P	11.562601	13.112208	5.448821	8.527448	8.602356	3.62530705772193
GSM3896079	P	9.477988	12.363747	7.491611	9.096821	8.435618	0.359219930188491
GSM3896080	P	9.776737	12.077032	6.014674	9.302494	7.451302	0.0653108862132452
GSM3896081	P	10.774415	10.9359	5.532506	7.366772	8.252793	2.42085015794816
GSM3896082	P	10.073929	12.187489	5.332525	6.638557	9.70603	3.63677966588129
GSM3896083	P	10.432982	12.248258	7.173522	7.770227	7.839048	2.09488644079585
GSM3896084	P	9.828102	13.179231	6.558275	8.284082	8.064215	1.73913069804874
GSM3896085	P	10.995398	12.144328	5.434757	6.764603	8.852025	4.05417424714455
GSM3896086	P	10.529389	10.806122	5.565169	7.404376	8.779545	2.3039427201843
GSM3896087	P	10.995398	11.331407	5.088088	8.505672	6.714068	1.30864550182991
GSM3896088	P	9.840443	11.979447	5.978935	9.657469	7.654848	-0.112223048117745
GSM3896089	P	9.225405	12.951242	6.823271	8.913419	8.036969	0.461450039158196
GSM3896090	P	10.740237	12.73719	5.851028	8.754583	8.399088	2.27467441042578
GSM3896091	P	10.538548	13.407764	5.392879	7.976728	8.555399	3.17327900421733
GSM3896092	P	10.152246	13.257383	6.123707	8.874278	7.813722	1.57274198533528
GSM3896093	P	10.441216	13.075151	6.258258	8.930589	8.954303	2.21574802687063
GSM3896094	P	10.75339	11.383735	5.743905	8.543269	8.759415	1.90138797971043
GSM3896095	P	10.992164	13.56684	5.593957	8.770357	8.175545	2.89179790193209
GSM3896096	P	10.548213	13.179231	5.574138	7.438089	8.635964	3.50743751105729
GSM3896097	P	9.994984	11.509496	7.077563	8.896922	7.899414	0.389526850311233
GSM3896098	P	10.073929	12.730479	6.638197	8.841936	7.590672	1.08050491919174
GSM3896099	P	9.12839	11.357541	9.670739	10.446373	7.13599	-2.43261863870427
GSM3896100	P	10.029288	10.437678	7.674248	10.176923	7.863771	-1.25765235522178
GSM3896101	P	11.026635	12.468246	5.818734	8.471227	8.014091	2.47884610247906
GSM3896102	P	10.41316	12.91873	7.552922	8.838263	7.373179	1.33164809103395
GSM3896103	P	10.870532	13.4629	6.18822	8.495964	8.214656	2.8850348806899
GSM3896104	P	9.779729	11.265868	8.756079	10.301087	7.480682	-1.45285091014547
GSM3896105	P	10.140908	12.514999	7.120737	10.092879	7.229035	-0.182546843008533
GSM3896106	P	11.401427	13.28003	5.857362	9.264051	7.606453	2.47456723440826
GSM3896107	P	10.894054	12.589854	5.681514	8.952605	8.469423	2.24249062396984
GSM3896108	P	10.930716	13.310616	5.753033	8.295365	9.235265	3.52674198705031
GSM3896109	P	9.377101	10.988987	8.696558	8.999803	8.027284	-0.717892173232697
GSM3896110	P	10.296303	11.284438	6.642409	9.595621	7.883094	0.0544851323181295
GSM3896111	P	9.521427	11.049368	6.633548	8.572408	7.682233	-0.126110297271691
GSM3896116	P	10.57663	12.752286	5.251033	7.162822	9.818346	4.0888770601215
GSM3896117	P	10.195332	12.278139	5.423823	7.505121	6.68401	1.75857456256304
GSM3896118	P	8.797049	11.865512	6.571672	9.414363	8.466697	-0.738378756403193
GSM3896119	P	10.512077	12.775815	7.548479	10.598029	7.628148	0.0604488255335873
GSM3896120	P	9.776737	11.534767	5.81637	7.925218	8.282834	1.2681306709381
GSM3896121	P	9.123212	10.062125	6.036345	8.753927	8.384155	-0.827849407109747
GSM3896122	P	10.061656	12.631979	5.914809	8.301738	8.852646	2.08852430221686
GSM3896123	P	10.086289	12.570028	5.70177	8.430218	6.855834	1.11093245936941
GSM3896124	P	10.222069	12.118748	5.232161	9.112441	6.931568	0.544542443302449
GSM3896125	P	8.900109	10.764012	7.183348	8.902415	7.136552	-1.47590465304802
GSM3896127	P	9.925573	12.687386	6.24751	9.197345	7.84171	0.777024695114314
GSM3896128	P	9.66803	12.631979	5.501862	7.940209	8.037839	1.66130198384174
GSM3896129	P	10.041117	13.121336	5.237171	7.291388	8.70856	3.14928245942891
GSM3896130	P	8.283976	11.25033	10.405103	8.59186	7.828227	-1.63256321981973
GSM3896131	P	10.473597	11.538542	5.87289	8.214621	8.526872	1.84673246000532
GSM3896132	P	9.086073	11.419712	6.317115	8.555245	7.448843	-0.423533889166347
GSM3896133	P	9.823775	11.727306	6.780448	8.907149	7.026654	-0.0313274126663607
GSM238763	P	11.805436	12.01536	6.918162	7.595825	9.374241	4.21075889916331
GSM238790	P	8.908963	11.156393	9.445933	9.159964	8.202651	-1.23362258753141
GSM238791	P	10.455323	12.984563	7.93551	6.938802	9.104473	3.65975390310496
GSM238792	P	10.273058	13.21156	7.438168	8.061513	8.347653	2.41564539232619
GSM238793	P	11.10815	13.148977	7.776687	7.740075	8.622153	3.57031583252241
GSM238794	P	10.953858	12.633828	7.797077	8.258807	8.464517	2.6493476665769
GSM238795	P	10.481427	11.726757	7.526291	8.065539	8.179057	1.7401187240676
GSM238796	P	11.327642	13.389766	4.760458	7.704227	8.22621	4.10302445890963
GSM238797	P	10.678069	12.9489	8.164663	7.591023	8.56628	3.079337005773
GSM238798	P	11.043463	13.389766	7.93575	8.157769	7.884309	2.95393964172332
GSM238799	P	9.122297	12.198328	7.009862	9.461088	8.04871	-0.501381029066254
GSM238800	P	9.924579	13.119528	9.071348	9.505496	7.947324	0.501163444145053
GSM238801	P	10.548291	12.522182	8.579194	9.166097	8.064141	1.18880239702347
GSM238802	P	8.7336	11.834428	7.796012	9.064077	8.850621	-0.501327603954993
GSM238803	P	9.794741	10.849089	7.005581	8.14672	9.165777	1.00405922919118
GSM238804	P	9.149092	11.96531	8.85396	9.007688	8.627899	-0.179555391222955
GSM238805	P	9.552187	11.693824	7.080151	8.009066	9.283673	1.36735941975476
GSM238806	P	9.267571	11.563924	8.574297	8.321781	9.482422	0.684723294120756
GSM238807	P	8.858051	10.71361	11.103986	8.779809	9.357649	-0.885136965913096
GSM238808	P	10.562628	13.688238	9.156472	8.833144	8.549689	2.25039753266195
GSM238809	P	10.207067	11.96531	5.123289	8.323522	8.518236	1.79703131188647
GSM238810	P	10.981163	12.855056	4.663333	7.926057	9.226673	3.74331448651339
GSM238811	P	9.969581	12.031787	6.581525	8.778544	7.571877	0.647595210930559
GSM238812	P	10.530197	11.601365	4.363861	8.979369	8.411127	1.43856161431464
GSM238813	P	9.472498	11.550435	3.874514	8.551676	8.618282	0.828063355646064
GSM238815	P	10.436781	13.21156	6.360884	7.869767	9.032325	3.15731690248427
GSM238816	P	10.255053	13.582055	5.680295	8.877926	8.652029	2.27033186421975
GSM238817	P	10.320799	12.623898	7.159484	9.420009	8.324089	1.08040195155346
GSM238818	P	9.514153	11.428275	6.61049	9.451728	8.448987	-0.289414704017162
GSM238819	P	11.075555	12.36261	6.665355	8.507601	8.909864	2.74927856661008
GSM238820	P	10.219239	12.610634	4.23601	8.427554	8.06586	1.96830959000038
GSM238821	P	10.423481	13.005702	6.521693	8.975928	7.96708	1.65563040296553
GSM238822	P	10.999736	13.688238	5.567626	7.986135	9.457049	4.16625955951345
GSM238823	P	10.611957	13.310431	7.336309	8.364069	8.459851	2.63090721122468
GSM238824	P	9.76396	13.802198	4.731728	7.971686	9.124291	2.93057315625866
GSM238825	P	11.432558	13.741275	5.381438	7.112423	9.015057	5.15579522824677
GSM238826	P	10.343067	13.277049	7.136105	8.357545	9.754659	2.94454674686873
GSM238827	P	10.121448	11.306112	4.75518	7.56786	9.585513	2.47622674892399
GSM238834	P	10.758667	11.297381	3.455276	8.952999	8.866641	1.82945758404245
GSM238835	P	9.589347	10.928518	9.51768	8.809763	8.398572	-0.307432172778608
GSM238837	P	11.104344	13.389766	5.59519	7.097722	8.819196	4.53560147267798
GSM238838	P	9.590338	8.621111	7.051307	8.600424	9.357649	-0.683889233416496
GSM238839	P	10.067073	12.225111	4.561356	8.806065	9.093491	1.72626465665169
GSM238840	P	9.411109	11.63008	3.42251	7.742936	8.763327	1.56994449446749
GSM238841	P	9.577077	11.096605	6.930026	8.179875	9.328514	0.970966307843277
GSM238842	P	9.179147	11.955415	7.016624	8.487246	8.947993	0.604929467102986
GSM238843	P	9.396555	12.042605	7.724963	8.886306	8.075524	0.086688922095993
GSM238844	P	10.569904	12.66132	4.644189	8.457364	8.728153	2.57738205831145
GSM238845	P	9.804182	11.162054	7.207341	9.309445	7.719113	-0.4152149609081
GSM238846	P	10.619321	10.838108	6.704992	8.864719	7.654983	0.618119208761325
GSM238847	P	9.481799	12.410367	6.660365	8.996248	7.708034	0.235083415710756
GSM238848	P	9.560213	12.703523	5.598623	8.255511	9.161577	1.82831297770803
GSM238851	P	10.356642	13.582055	5.980103	8.890724	8.132495	2.09883852547194
GSM238854	P	9.784763	11.758892	7.682668	9.112182	8.780197	0.464949290389887
GSM238855	P	10.625699	13.310431	6.440748	6.994753	9.274337	4.20130175684028
GSM238856	P	10.181159	12.687248	5.749509	8.897342	8.304941	1.53652711751406
GSM238857	P	9.976639	11.898998	6.114803	9.662734	7.346027	-0.174175850236045
GSM238858	P	10.363766	13.148977	5.466856	8.234032	9.12006	2.89464793328368
GSM238860	P	10.485355	12.265661	5.707356	9.329821	9.217193	1.68265051795996
GSM238861	P	10.458422	12.410367	6.072501	8.580589	8.878165	2.14209237663734
GSM238862	P	10.5444	12.687248	6.09962	8.645303	9.012011	2.38294942620049
GSM238863	P	9.132898	11.366787	6.201601	8.911882	8.269826	-0.311709225515539
GSM238864	P	10.294567	10.920362	9.058737	9.342822	7.439115	-0.401810860488219
GSM238865	P	8.75583	12.301225	3.937471	9.883069	8.114454	-0.790850971266844
GSM238867	P	11.083948	13.349746	5.770093	8.638124	8.526493	3.11097910080593
GSM238868	P	10.648433	13.277049	4.191043	8.795037	8.464517	2.64970645714222
GSM238870	P	9.908776	12.36261	5.370244	8.329374	8.292753	1.57661466727423
GSM238871	P	10.216922	13.688238	4.782906	9.124589	8.606859	2.16904581687737
GSM238872	P	10.047566	12.822095	6.056933	8.397016	8.127647	1.76176990164141
GSM238873	P	10.136439	12.131637	4.314967	8.44999	7.766089	1.46672818952133
GSM238874	P	10.316941	10.913257	5.994488	8.410796	8.602986	1.21542877327106
GSM238875	P	10.601054	11.020743	4.122704	9.358804	7.327329	0.437756429642844
GSM238877	P	9.491373	11.033095	5.475434	8.621387	8.081983	0.0997746764541141
GSM238941	P	10.369152	13.21156	3.813296	6.354286	8.833698	4.49096209482303
GSM238942	P	10.015663	12.069821	5.9584	9.115438	7.89616	0.65741791279191
GSM238943	P	10.002465	12.9489	6.83381	7.308554	10.202416	3.49521300872884
GSM238944	P	11.007948	12.285662	6.232501	8.347852	9.104473	2.90116198053451
GSM238945	P	9.99569	12.148886	4.444422	9.281111	8.929897	1.17260033483387
GSM238946	P	9.837965	10.67585	4.132453	8.580223	8.712099	0.718595776154666
GSM238947	P	10.634599	12.889912	6.046553	6.727674	9.292867	4.2491247796068
GSM238948	P	9.367843	12.716367	6.82192	7.591678	8.89798	1.92105528688496
GSM238949	P	11.569421	12.966687	6.963349	8.777269	8.744129	3.25212289152792
GSM238951	P	9.895153	11.570298	6.427334	9.629636	7.750876	-0.260677452688563
GSM238952	P	10.817855	13.005702	5.506878	8.546324	8.5042	2.74871228280479
GSM238953	P	9.80305	11.421068	6.645866	9.298655	7.31435	-0.387562608984242
GSM238955	P	10.177961	13.475126	6.387845	8.29047	8.901044	2.63881886448665
GSM238963	P	11.430951	13.525874	3.712546	8.454936	8.234258	3.79771376409872
