# Supplementary material for: Identification and Exploration of Immunity‐Related Genes and Natural Products for Alzheimer's Disease Based on Bioinformatics, Molecular Docking, and Molecular Dynamics
Source: Immun Inflamm Dis. 2025 Apr 7;13(4):e70166. doi: 10.1002/iid3.70166 (PMC11973734; doi:10.1002/iid3.70166)
Supplement: Supplementary file 1 — Supporting information. [file IID3-13-e70166-s001.zip › Supplementary materials/S6-Immunity analyze/Checkpoints list.txt]

B2M
CD274
CD28
CD40
CD40LG
CD80
CD86
CD8A
CTLA4
FGL1
HAVCR2
ICOSLG
IFNG
IL12A
IL12B
IL23A
JAK1
LAMA3
JAK2
LAG3
LDHA
LDHB
LDHC
LGALS9
PDCD1
PDCD1LG2
YTHDF1
VTCN1
TNFSF9
TNFSF4
TNFSF18
TNFRSF9
TNFRSF4
TNFRSF18
PVR
SIGLEC15
PTPRC
