# Supplementary material for: Identification and Exploration of Immunity‐Related Genes and Natural Products for Alzheimer's Disease Based on Bioinformatics, Molecular Docking, and Molecular Dynamics
Source: Immun Inflamm Dis. 2025 Apr 7;13(4):e70166. doi: 10.1002/iid3.70166 (PMC11973734; doi:10.1002/iid3.70166)
Supplement: Supplementary file 1 — Supporting information. [file IID3-13-e70166-s001.zip › Supplementary materials/S6-Immunity analyze/CIBERSORT.csv]

Sample	group	B_cells_naive	B_cells_memory	Plasma_cells	T_cells_CD8	T_cells_CD4_naive	T_cells_CD4_memory_resting	T_cells_CD4_memory_activated	T_cells_follicular_helper	T_cells_regulatory_(Tregs)	T_cells_gamma_delta	NK_cells_resting	NK_cells_activated	Monocytes	Macrophages_M0	Macrophages_M1	Macrophages_M2	Dendritic_cells_resting	Dendritic_cells_activated	Mast_cells_resting	Mast_cells_activated	Eosinophils	Neutrophils
GSM3895951	Con	0.259520151	0.027552605	0.031304522	0	0.162868934	0	0	0.109852534	0.010608519	0	0.07171205	0.085826921	0	0.023192916	0	0.011135006	0	0.051146012	0.119621081	0	0	0.03565875
GSM3895952	Con	0.129654785	0	0.034345652	0.046572985	0.062342362	0	0	0.175018511	0	0	0.039736093	0	0	0	0.013240327	0.236231265	0	0	0.164479309	0	0	0.098378713
GSM3895953	Con	0.450552383	0	0.083447029	0	0.050914732	0	0	0.211785265	0	0	0	0.018357082	0	0.06877145	0.00941395	0.007363008	0	0	0.099395101	0	0	0
GSM3895954	Con	0.029987598	0.02633862	0.181327687	0	0.210080024	0	0	0.27881964	0	0	0	0.027166018	0	0.141595004	0	0	0	0	0.10468541	0	0	0
GSM3895955	Con	0.334003496	0	0.092590537	0	0.155086795	0	0	0.13777028	0	0.006746597	0.000618198	0.032509375	0	0	0	0.144459403	0	0.005824392	0	0.011011532	0.079379395	0
GSM3895956	Con	0.194806516	0	0.088888976	0	0.070244796	0.003592326	0	0.127779683	0	0	0	0.088571687	0.145949698	0.041765281	0.126799685	0.00759813	0	0	0	0.072485443	0.031517778	0
GSM3895957	Con	0	0.118576504	0	0	0.303031734	0	0	0.074108629	0	0	0	0.123004497	0.031017139	0.180132977	0	0	0	0.008910152	0.161218368	0	0	0
GSM3895958	Con	0	0.146277247	0.176636643	0	0.124230112	0	0	0.194621957	0.044410909	0	0.067155355	0	0.037885716	0.177149583	0	0	0	0	0.031632478	0	0	0
GSM3895959	Con	0.148585622	0	0.018961596	0	0.256387562	0	0.08644714	0	0.048857511	0	0	0	0	0.225423449	0	0	0	0	0.10826817	0	0.107068949	0
GSM3895960	Con	0.135923035	0	0.078023501	0	0.229569518	0	0	0.125365097	0	0	0	0.113082284	0.017205475	0.12806455	0	0.010844267	0	0	0.09732252	0	0.064599753	0
GSM3895961	Con	0.111682139	0.064391372	0.155736914	0.186587556	0	0	0	0.241710277	0	0	0	0.052478541	0	0.086152857	0	0	0	0	0.099639891	0	0.001620454	0
GSM3895962	Con	0.122896108	0	0.11149498	0.016644669	0	0.123360069	0	0.101537248	0	0	0.098901412	0	0.038836563	0	0.017363027	0.341116566	0	0.003198932	0.005087206	0	0	0.019563221
GSM3895963	Con	0.175622078	0	0.07972825	0.159577653	0	0	0	0.122568177	0	0	0	0.054000992	0.036057879	0	0.005204012	0.326072661	0	0	0.010558885	0	0	0.030609412
GSM3895964	Con	0.177759171	0	0	0	0	0.288471797	0	0.016680905	0.166263905	0	0.100512168	0	0.090930373	0.084784349	0.013701319	0	0	0.035750508	0	0.022925084	0.00222042	0
GSM3895965	Con	0.027498369	0.088856669	0.144054601	0.020655513	0	0.240921121	0	0.08139033	0	0	0.012197885	0.047386137	0.08503148	0	0.018360294	0.222020237	0	0	0.011627363	0	0	0
GSM3895966	Con	0.152398375	0	0.135721652	0.197586179	0	0	0	0.166685273	0	0	0.032886296	0.044820207	0.048511277	0.014582361	0.007128345	0.127814774	0	0	0.034122822	0	0	0.03774244
GSM3895967	Con	0.182006889	0	0.14442202	0.159033739	0	0	0	0.126865431	0.020852735	0	0.048178692	0	0.108160965	0	0	0.166791882	0	0	0.034835897	0	0	0.008851749
GSM3895968	Con	0.007782352	0	0.107834987	0	0	0.367521605	0	0.020871937	0.10844354	0	0.124944582	0	0.087993824	0.121345652	0.026016029	0	0.003723142	0	0	0	0	0.023522349
GSM3895969	Con	0.163947871	0	0.078966006	0	0	0.251600857	0	0.048105605	0.025395224	0	0.044027423	0.084183367	0.059431232	0	0.006547818	0.187229012	0	0.028284856	0.022280729	0	0	0
GSM3895970	Con	0.126152134	0	0	0.199250386	0.00162212	0	0	0.203505228	0.006257735	0	0.107491245	0	0.05657641	0	0.014725816	0.147884365	0.063653602	0	0.035742653	0	0.037138305	0
GSM3895971	Con	0.107296113	0.047634553	0.120529795	0.17561311	0	0	0	0.222317613	0	0	0.09021123	0	0.067668446	0.062025327	0	0.024920635	0	0	0.071784997	0	0.009998181	0
GSM3895972	Con	0.14886607	0	0.076567226	0.123132318	0.094791967	0	0	0.045583836	0	0	0	0.014499727	0.115680035	0	0.01299524	0.216782478	0	0.004260738	0	0.067088986	0.07975138	0
GSM3895973	Con	0.101489283	0	0.047780854	0.039673843	0	0.165095607	0	0.007054893	0	0	0.032943452	0.09843223	0.060892904	0.276757143	0.008800333	0.072221796	0	0	0	0.033196756	0	0.055660906
GSM3895974	Con	0.069080624	0	0.238973485	0.049066268	0.052750719	0	0	0.20006145	0	0	0.009733069	0.031062297	0.072307809	0.007268042	0	0.156261585	0	0.048514915	0	0	0	0.064919737
GSM3895975	Con	0.157006336	0	0.142517841	0.165980825	0	0	0	0.1086795	0.009920208	0	0.035391204	0.006518928	0.027908416	0.144781724	0	0	0.000648193	0.011446345	0.125330571	0	0.063869909	0
GSM3895976	Con	0.117197817	0	0.204945296	0	0.119421397	0	0	0.178904606	0	0	0	0.100115128	0.047053068	0	0.013112915	0.134165274	0	0	0	0.069068865	0.010003021	0.006012611
GSM3895977	Con	0.018904012	0	0.251858463	0	0.165889873	0	0	0	0.042605144	0	0.090826193	0	0	0	0.008103918	0.213303025	0.015286424	0	0	0.052651116	0.099534334	0.041037498
GSM3895978	Con	0.022276201	0	0.159758912	0.236947144	0.124778375	0	0	0.19471499	0	0	0	0.018764364	0	0.115658979	0	0.022374379	0	0.004457102	0.100269554	0	0	0
GSM3895979	Con	0.134005022	0	0.173245221	0.088848791	0	0	0	0.072117663	0	0	0	0.064073975	0.087866235	0.061405306	0.003692007	0.108277549	0	0	0.098414088	0	0.108054142	0
GSM3895980	Con	0.036486886	0	0.202778692	0	0.094298526	0	0	0.098601024	0	0.063311681	0	0.063235657	0.087824511	0	0	0.25708699	0	0	0.009324664	0	0.08705137	0
GSM3895981	Con	0.147540493	0	0.029543302	0.019039153	0	0.107883803	0	0.054537123	0.044915592	0	0.055871109	0	0.092403656	0	0.00552401	0.382834923	0	0.017546829	0.018425862	0	0	0.023934144
GSM3895982	Con	0.115761576	0	0.103695353	0	0	0.048182323	0	0.14538696	0.043633582	0	0	0.106709104	0.054347792	0	0	0.226175226	0	0.082433704	0	0.073674379	0	0
GSM3895983	Con	0.124282927	0	0.16175095	0	0	0.082642107	0	0.016284878	0.145708543	0.055187108	0.002241134	0.022052723	0	0.047970046	0.00120861	0.169636627	0	0.01565252	0.15493829	0	0	0.000443536
GSM3895984	Con	0.103592232	0	0.187488038	0.058812055	0.074554563	0	0	0.172056746	0	0	0	0.046259849	0.052728902	0	0.058187391	0.153072332	0	0.017234035	0.076013857	0	0	0
GSM3895985	Con	0.174879564	0	0.196590808	0	0.032534197	0.146078223	0	0.068946498	0	0	0.001140603	0.0788275	0.067400079	0	0	0.18601933	0	0	0.047583199	0	0	0
GSM3895986	Con	0.094524677	0	0.028293461	0	0	0.081035835	0	0.124086031	0	0	0.000388426	0.036671827	0.076463755	0	0.250558495	0.102516569	0	0	0	0.08143525	0.097212462	0.026813212
GSM3895987	Con	0.269852326	0	0.091683425	0	0	0.067555894	0	0.094496327	0.007077605	0	0	0.072193817	0.033287226	0	0	0.277570274	0	0.003165525	0.023819891	0	0	0.05929769
GSM3895988	Con	0.084071631	0	0.331341007	0	0.14012109	0	0	0.097845407	0	0.006716834	0	0.050766465	0.001131188	0	0.030146272	0.203744738	0	0	0.029968668	0	0	0.024146701
GSM3895989	Con	0.139458441	0	0.253021748	0.025438889	0.005180289	0	0	0.244185197	0	0	0	0.043717872	0.007763235	0	0	0.236202223	0	0.029580553	0.014358753	0	0	0.001092802
GSM3895990	Con	0.128696974	0.006585344	0.223801625	0	0.093402782	0	0	0.132611141	0	0.068449071	0.005874161	0	0.020510242	0.023900188	0	0.107821967	0	0.027524111	0	0.092955285	0	0.067867108
GSM3895991	Con	0.096862152	0	0.275450515	0	0.002510829	0.150384764	0	0.061669771	0.055022911	0	0	0.116398454	0.072145584	0.051523698	0	0.091052413	0	0	0.026978908	0	0	0
GSM3895992	Con	0.168014537	0	0.133902159	0	0.08849995	0	0	0.04398903	0	0	0	0.047431496	0.072655084	0	0	0.277734242	0.019841175	0	0.075882432	0	0.023675736	0.048374158
GSM3895993	Con	0	0.138085978	0.28065182	0.084329409	0	0	0	0.065958456	0.017270017	0	0.040273158	0	0.055799344	0.027719834	0	0.166816886	0	0.041289403	0.061920185	0	0.01988551	0
GSM3895994	Con	0.057530585	0	0.040042493	0.125747973	0.06989334	0	0	0.060236922	0.09990834	0	0.028165303	0	0.111776586	0.217945655	0	0	0	0.026806133	0	0	0.16194667	0
GSM3895995	Con	0.110959235	0	0.044291383	0	0.073717793	0	0	0.066049787	0	0	0.073548218	0	0.05857422	0	0.028531003	0.34093454	0	0.00379568	0.090834912	0	0.084328114	0.024435114
GSM3895996	Con	0.18311086	0	0.197081238	0	0.120790257	0	0	0.062156367	0	0.0108729	0.057453912	0	0.005841811	0	0.017339999	0.238030668	0	0	0.061574039	0	0.036672943	0.009075007
GSM3895997	Con	0.158087525	0	0.249401062	0	0.025506821	0	0	0.251635168	0	0	0	0.04890151	0.072647488	0	0	0.140294997	0	0.043981475	0	0.009543954	0	0
GSM3895998	Con	0.161436683	0	0.183840507	0.03563832	0.080966522	0	0	0.075140451	0	0	0	0.080979602	0.119572217	0.076701653	0	0.107033418	0	0	0.078690626	0	0	0
GSM3895999	Con	0.187535058	0	0.172409676	0	0	0	0	0.184435886	0	0	0.004938828	0.086464791	0.028669574	0	0	0.129390231	0	0.032381073	0	0.102400553	0.07137433	0
GSM3896000	Con	0.173135479	0	0.112420966	0	0	0.162561229	0	0.035491028	0.078057547	0	0.008813203	0	0	0	0.015742227	0.064087704	0.027160695	0	0.245249587	0	0.005855348	0.071424987
GSM3896001	Con	0.119162782	0.007955277	0.089993146	0	0.140221233	0.005904631	0	0.065452553	0.008563587	0.041582845	0.117911245	0.00384346	0.052106229	0	0	0.253411247	0.077472151	0	0	0	0	0.016419615
GSM3896002	Con	0.080180157	0.012534311	0.117987228	0	0.155124439	0	0	0.096482647	0	0.037044392	0.02986461	0	0.01958918	0	0	0.337654285	0	0.023929759	0	0.004718855	0	0.084890139
GSM3896003	Con	0	0.074170443	0.135519227	0	0.272727528	0	0.016351319	0.170271718	0	0.031301413	0.082609101	0	0	0.145589709	0.003679361	0	0	0	0.06778018	0	0	0
GSM3896004	Con	0	0.230800078	0.130493068	0	0.121910935	0.018314721	0	0.134105714	0	0.061830106	0.012900878	0	0	0.003517768	0	0.141513461	0	0	0.14461327	0	0	0
GSM3896005	Con	0	0.248043342	0	0	0.037223136	0	0	0.181869269	0	0.014310972	0	0.12815977	0	0.056993337	0	0.040128221	0	0	0.155391149	0	0.137880804	0
GSM3896006	Con	0.023686503	0	0.011995294	0	0.243784047	0	0	0.119383228	0	0	0	0.018637416	0.117730059	0	0	0.169408142	0.011172808	0.008529489	0.048738592	0	0.226934421	0
GSM3896007	Con	0.117438126	0	0.148149933	0	0	0.1303079	0.007522399	0.226701217	0	0	0	0.051892161	0	0.097740153	0	0.031791634	0	0.04511826	0.134262413	0	0.009075803	0
GSM3896008	Con	0.087989322	0	0.046286568	0	0.077782586	0.108990114	0	0	0.099292388	0	0.095308419	0	0.085071569	0.096800446	0.016277972	0.041994193	0	0	0.174527121	0	0.069679302	0
GSM3896009	Con	0.184433447	0	0.007014814	0.051621993	0	0	0.049079929	0.168473423	0	0	0	0.035296366	0.045757546	0	0	0.251675846	0	0.009192605	0.079321838	0	0.118132195	0
GSM3896010	Con	0	0.048777915	0.039393332	0	0.085019574	0.006066541	0.106646103	0.057458281	0	0.103883078	0	0.024849307	0.068879396	0	0	0.324662677	0	0.023706777	0	0.05143461	0.059222409	0
GSM3896011	Con	0.141800139	0	0.068138469	0	0.047381623	0	0.139054198	0.128071209	0	0.007947578	0	0.095030161	0	0.16526511	0	0	0	0.065239024	0.142072489	0	0	0
GSM3896012	Con	0	0.061633133	0.122903837	0	0.228234375	0	0	0.033266224	0.052987798	0.12697936	0	0.111404226	0	0.148724753	0	0	0	0.085072968	0.028793326	0	0	0
GSM3896013	Con	0.245433192	0	0.008477649	0	0.029487777	0.157133504	0	0.05239345	0	0.007134316	0	0.027297334	0.086254026	0	0.025326061	0.16058116	0	0	0	0.123444557	0.077036973	0
GSM3896014	Con	0.211254871	0	0.060025034	0	0.124415484	0.003052038	0	0	0.008441518	0	0.046229506	0	0.065743342	0.116281919	0	0.126779879	0	0	0.131139833	0	0.096386093	0.010250484
GSM3896015	Con	0	0.138274556	0.118316558	0.041473956	0.024865357	0	0	0.300460397	0	0	0	0.134539185	0.013892875	0.069001259	0	0	0	0.072433442	0	0	0.086742413	0
GSM3896016	Con	0.184362333	0	0.070114093	0	0.049122516	0.05210578	0	0.004741766	0.026014328	0.084913336	0	0.029935165	0.138329826	0.02304512	0	0.202322934	0	0.010429984	0	0.027061752	0.097501066	0
GSM3896017	Con	0	0.152661614	0.171108056	0	0.223348114	0	0	0.048959506	0	0.00165589	0	0.008143175	0.017225056	0	0	0.28599522	0	0.002302984	0.030856767	0	0.057743617	0
GSM3896018	Con	0.23467971	0	0.180681797	0	0.050453992	0.059105122	0	0	0.024585316	0	0	0.178468885	0.018634851	0.108766634	0	0	0	0	0.144623693	0	0	0
GSM3896019	Con	0.063414216	0	0.043795113	0	0.286922686	0	0	0.017030885	0.045337306	0.030683661	0	0.149354671	0.023808024	0.198757134	0	0	0	0	0.140896304	0	0	0
GSM3896020	Con	0.017810246	0	0.007980326	0	0.295458514	0	0	0	0.056543518	0	0	0.045184474	0.210731775	0	0	0	0	0.033684751	0.211676807	0	0.120929589	0
GSM3896021	Con	0.136043921	0	0.085455968	0	0.266011659	0.009670356	0	0	0.089145394	0.009628571	0	0.118572789	0	0.121693147	0.007405967	0	0.026892911	0	0.129479318	0	0	0
GSM3896022	Con	0.157524668	0	0.078392272	0	0.160150112	0	0	0.113570564	0	0.021617993	0	0.069524336	0.03470579	0	0	0.184182919	0	0.061169958	0	0.035556496	0.083604892	0
GSM3896023	Con	0.194354629	0	0.092224287	0	0.051209715	0.000204201	0	0.050964337	0.043237581	0.047862644	0	0.132207528	0	0.087690649	0	0.012756046	0	0.014771995	0.225951302	0	0	0.046565086
GSM3896024	Con	0.01618528	0.175719075	0.057151172	0	0	0.140995847	0	0.179104645	0	0	0	0.165327113	0.053212191	0.083614575	0	0	0	0.092899419	0	0	0.035790683	0
GSM3896025	Con	0	0.034304107	0.01412543	0	0.154530069	0	0.061380225	0.034812934	0	0	0	0.073683324	0.075658215	0.189822031	0	0	0	0	0.197326653	0	0.164357013	0
GSM3896026	Con	0	0.082100043	0	0.1578208	0	0	0.090351598	0.120567809	0	0	0	0.047812896	0.018205252	0.128372887	0	0	0	0.036359536	0.132058072	0	0.186351107	0
GSM3896027	Con	0.06376608	0.149660536	0.095528294	0	0.354239642	0	0	0	0.123606265	0	0.059520149	0.024019208	0	0.121138767	0	0	0	0	0.008521059	0	0	0
GSM3896028	Con	0.063441609	0	0.025710417	0	0.261925643	0.048406812	0	0	0.064512538	0	0.015411637	0.10644552	0.027528594	0.133120558	0	0	0	0.062612804	0.190883868	0	0	0
GSM3896029	Con	0.061116526	0	0	0	0.141725818	0	0	0.071235812	0	0.046571033	0	0.102126029	0	0.101616493	0	0.102058774	0	0.020406001	0.221032502	0	0.132111011	0
GSM3896030	Con	0.073009988	0	0.038573921	0	0.305625827	0	0.030631803	0.149266734	0	0.052712174	0	0.155819802	0	0.04022127	0	0	0	0.1059909	0	0.028699852	0.01944773	0
GSM3896031	Con	0.0304048	0.004975875	0.033885172	0	0.193408404	0	0	0.112530446	0	0.050936508	0	0.054806938	0.049182525	0	0	0.096886841	0	0	0	0.219245451	0.153737041	0
GSM3896032	Con	0.195241145	0	0.081127596	0	0.026784342	0.273170578	0	0	0.03130975	0	0	0.166110869	0.058083118	0.088197616	0.016592734	0	0	0	0.063382252	0	0	0
GSM3896033	Con	0	0.125943182	0.179857849	0.000500874	0.307907129	0	0.02272682	0	0.006894078	0	0	0.185818404	0	0.100084893	0	0	0	0.07026677	0	0	0	0
GSM3896034	Con	0.239952406	0	0	0	0.234905783	0	0.193118806	0	0	0.012063178	0.004158018	0.074026816	0	0.068671081	0	0	0.064761336	0	0.108342576	0	0	0
GSM3896035	Con	0.083540015	0	0	0	0.22661303	0	0	0.131025312	0.002119703	0	0	0.054933837	0.029060638	0.073682684	0.057737181	0.117709949	0	0	0.213667682	0	0.009909969	0
GSM3896036	Con	0.199757872	0	0.053206762	0	0.356382014	0	0	0.074136968	0	0	0	0.12344561	0	0.035809682	0.022130497	0.023174929	0	0	0.111955667	0	0	0
GSM3896037	Con	0.056804967	0	0.021735252	0	0	0.29069874	0	0.054720613	0	0	0	0.134131832	0.184836847	0.059262793	0.017209242	0.033388091	0	0	0.103010567	0	0.044201056	0
GSM3896038	Con	0	0.031236629	0.029713122	0	0.142882419	0	0	0	0.280510344	0.159428116	0.057513873	0	0	0	0	0.014895019	0	0.049626845	0.234193634	0	0	0
GSM3896039	Con	0	0.100012459	0.01224255	0	0.28362504	0	0	0.113334843	0	0.127931489	0	0.202190963	0	0.032727601	0	0	0	0.09465575	0.016644107	0	0.016635197	0
GSM3896040	Con	0.159563452	0	0	0	0.023503184	0	0	0.117113814	0.181366431	0.077874148	0	0.131793644	0	0.107671509	0	0	0	0.003165708	0.13304632	0	0	0.06490179
GSM3896041	Con	0.183997189	0	0.045493494	0.169085696	0	0.042585614	0.103126107	0.070211237	0	0	0.050241631	0	0.03650122	0.027935301	0.005460555	0.164103572	0	0	0.052000047	0	0.044837775	0.004420561
GSM3896042	Con	0.086034564	0.038663054	0.165149103	0	0.02622959	0	0	0.044892823	0	0.127240825	0	0.108661446	0.013709813	0.065029347	0	0.08823298	0	0.150891675	0.085264779	0	0	0
GSM3896043	Con	0.175940143	0	0.091426156	0.167348109	0	0	0	0.093508718	0.018492686	0	0.010914005	0	0.061883278	0	0	0.308151762	0	0.014998209	0.045405941	0	0.011930991	0
GSM3896044	Con	0	0.072271373	0.185569326	0	0.004829864	0.174053086	0	0	0.016027315	0	0.070247625	0.049696446	0.126872911	0	0.041099009	0.185974812	0	0	0.057650661	0	0	0.015707573
GSM3896045	Con	0.092623258	0	0.025976008	0	0	0.235084277	0	0	0.105600975	0	0	0.069283754	0.109585971	0.063612335	0.018044865	0.046201655	0	0	0	0.122690259	0.022113744	0.089182898
GSM3896046	Con	0.188562198	0	0.284161161	0	0.020786107	0.106886185	0	0.104343147	0	0	0	0.092840602	0	0.076857871	0	0.038712782	0	0	0.086849947	0	0	0
GSM3896047	Con	0.105627554	0	0.098566088	0	0.018897514	0	0	0.261707362	0	0	0	0.106846432	0	0.010190922	0	0.065563891	0	0.023911943	0	0.120746056	0.187942237	0
GSM3896048	Con	0.105418775	0.085931796	0.172849018	0.066436094	0	0	0	0.155045044	0	0	0	0.069259109	0.093560732	0.013995075	0	0.137960118	0	0.019107592	0.010653452	0	0.069783195	0
GSM3896049	Con	0.22190412	0	0.215454708	0.019609043	0.06883842	0	0	0.140451472	0	0	0.079225921	0.00218558	0.022749472	0	0.017300063	0.152153079	0	0	0	0.060128123	0	0
GSM3896050	Con	0.005161406	0.00957532	0.237877119	0.209994879	0	0	0	0.195266988	0	0	0	0.003557363	0.093446142	0	0	0	0.007733416	0.03484544	0	0.144948035	0.057593893	0
GSM3896051	Con	0.238107088	0	0.155673467	0	0	0.094999485	0	0.089563559	0.040416914	0.020476061	0.012096275	0.011319933	0.064810196	0.01412356	0.004877383	0.198022039	0	0.018827478	0.026178603	0	0	0.010507959
GSM3896052	Con	0.198792704	0	0.015554292	0.06832693	0	0.053386885	0.022491171	0	0	0	0	0.019829801	0.045744076	0	0.046549792	0.348302225	0.001389495	0	0.047152262	0	0.01438805	0.118092317
GSM3896053	Con	0.068824058	0	0.274967919	0	0.234184	0	0	0.044334619	0.028843263	0	0.011452698	0.070945833	0	0.091566845	0	0.005854601	0	0.002188521	0.103905896	0	0.062931746	0
GSM3896054	Con	0	0.088967324	0.075536486	0	0.08284092	0.062363999	0	0	0.041461418	0	0.086728104	0	0.108391002	0	0.001106734	0.301023354	0	0	0	0.004709975	0.070663867	0.076206816
GSM3896055	Con	0.136340608	0	0	0	0.064149719	0	0	0.131674141	0.182113673	0.16227323	0	0.083013081	0.050502167	0.056283765	0.009904584	0.026553944	0	0.000692882	0.096498208	0	0	0
GSM3896056	Con	0.023364285	0	0.010871913	0	0.116475817	0.021772205	0	0.054235281	0.045172572	0	0	0.152484427	0.067432654	0.180599389	0	0	0	0.014468063	0.198683943	0	0.114439452	0
GSM3896057	Con	0.192515623	0	0.01149468	0.143504855	0	0	0.021670803	0.233133093	0	0.064061958	0	0.029195478	0.04456441	0.069576669	0	0.018483918	0	0.031064633	0.045470061	0	0.095263818	0
GSM3896058	Con	0.203756264	0	0	0.054333217	0.236107007	0	0	0.150055517	0	0.017340668	0	0	0.04077952	0.092563477	0	0.06267685	0	0	0.043463275	0	0.098924206	0
GSM3896059	Con	0.320007383	0	0.127426394	0	0	0	0	0.122810958	0	0.115415953	0	0	0.031101016	0.089100625	0.002988381	0.054757434	0	0	0.101238873	0	0.027309101	0.007843882
GSM3896060	Con	0.220022652	0	0.027583504	0	0.145702879	0.041013124	0	0.014937109	0.011168378	0.076836072	0	0.07259524	0.060643797	0.015687332	0	0.183261292	0	0	0.130548622	0	0	0
GSM3896061	Con	0.252769679	0	0.044349901	0	0	0.136556322	0.019540728	0	0.015206942	0.215698696	0	0.008270983	0	0	0	0.215718275	0	0	0.042912061	0	0.034746062	0.01423035
GSM3896062	Con	0.25052068	0	0.066529817	0	0.128958825	0	0	0	0.208657827	0.017107421	0	0.007843829	0	0	0	0.162088762	0.028156939	0.020339852	0.033605566	0	0.069877986	0.006312495
GSM3896063	Con	0.075157264	0.086969319	0.06510161	0	0.054566875	0.04826907	0	0.067839069	0	0	0.028566367	0.052735154	0.050755093	0.085702395	0.027347556	0.160129607	0	0	0	0.153790286	0	0.043070335
GSM3896064	Con	0.084167609	0	0.066280531	0.065612265	0	0.079324315	0	0.062614967	0	0	0	0.049824857	0.052725108	0	0.033955069	0.308791726	0	0	0.086518495	0	0	0.110185058
GSM3896065	Con	0.012232805	0.166375673	0.198176678	0.045646121	0.06520796	0	0	0.206340013	0	0	0.089726458	0	0	0.003487843	0.006945405	0.114563313	0	0.035716386	0.036838954	0	0	0.018742392
GSM3896066	Con	0.102353523	0	0.343586708	0	0.165070875	0	0	0.168305601	0	0	0.127867314	0	0	0.033605949	0.008213904	0	0	0.001795515	0	0.049200611	0	0
GSM3896067	Con	0.104060721	0.067987078	0.158397375	0	0.118960881	0	0	0.19831573	0	0.001467364	0	0.094944996	0	0.030035313	0	0.09364225	0	0.045921351	0.086266941	0	0	0
GSM3896068	Con	0	0.082961217	0.059376466	0	0.189609244	0	0	0.22300483	0	0	0	0.06026497	0.021121827	0.014618404	0.035885048	0.168146412	0	0	0.145011582	0	0	0
GSM3896069	Con	0.29847027	0	0.077483478	0	0	0.113617876	0	0.012299435	0	0	0.032357852	0.031000737	0.055122716	0.023238993	0	0.250510385	0	0	0.105898258	0	0	0
GSM3896070	Con	0.02691596	0.028208989	0.080934046	0	0	0.066743222	0	0.196401964	0.023994253	0.041163745	0	0.132855615	0	0.07430998	0.016159806	0.009852663	0	0.033157571	0.201132664	0	0	0.068169522
GSM3896071	Con	0.010196296	0.003286359	0.190495521	0	0.069444983	0	0	0.082638241	0.224362274	0	0.118935788	0.020949598	0.006483206	0.138118455	0.040986132	0.025043886	0	0	0.069059261	0	0	0
GSM3896072	Con	0.061467004	0	0.176732576	0.042809748	0.019275135	0	0.152628621	0.198095844	0	0	0.042144173	0.131341045	0	0.061616581	0.039259579	0	0.028017523	0	0.046612172	0	0	0
GSM3896073	Con	0.155861035	0	0.189923092	0	0.135367956	0.046973244	0.023791721	0	0	0.08414816	0.018170521	0.00446807	0.026044128	0.007018279	0.00024543	0.178626838	0	0	0.055149503	0	0.074212024	0
GSM3896074	Con	0.078678402	0.109106419	0.130829272	0.016141937	0.000151361	0	0.004259904	0.170151647	0	0	0.035074727	0.076470957	0	0.078341876	0.01097393	0.056452985	0	0	0.2104114	0	0	0.022955181
GSM3896075	Con	0	0.008065963	0.168678189	0.05810753	0	0.213428609	0.100779952	0.071268979	0	0.010810658	0.014452841	0.025376681	0.020030857	0	0.000534411	0.150606684	0	0.019270216	0	0.075633482	0.062954945	0
GSM3896076	Con	0.058068834	0	0.226974401	0	0.248167559	0	0	0.095624219	0	0	0.034226011	0.027351345	0.099078292	0	0	0.100340052	0	0	0	0.020730838	0.089438448	0
GSM3896077	Con	0.02587167	0.038742596	0.039487291	0.098742245	0	0.205602667	0.010377639	0	0	0	0.093302997	0	0.151022236	0.079863486	0.008279813	0.134456911	0	0.007171259	0.082124863	0	0.023090182	0.001864145
GSM3896078	Con	0.130700333	0	0.123597512	0.15734605	0	0.027031771	0	0.072024921	0.113088799	0	0.041304328	0.105908826	0.012712819	0.056306986	0.040976153	0	0.027382594	9.32E-05	0.091525746	0	0	0
GSM3896079	Con	0.117098386	0	0.112652655	0.085712602	0	0.025791733	0	0.109644769	0	0.024830504	0	0.073629592	0.064914191	0	0.014075447	0.368722619	0	0.002927502	0	0	0	0
GSM3896080	Con	0	0.127349788	0.024826302	0	0.325819989	0	0.026231418	0	0.046750146	0.065474576	0.17062041	0.020310544	0	0.001372514	0	0.050923452	0	0.002370327	0.094227234	0	0	0.043723301
GSM3896081	Con	0.163151348	0	0	0	0.129513679	0	0	0	0.037436011	0.077542614	0	0	0.024898389	0	0.04658309	0.260113596	0	0	0	0.064045473	0.133373845	0.063341955
GSM3896082	Con	0.192510261	0	0	0	0	0.118788316	0	0	0.286540104	0.007755765	0.026180285	0.034880571	0.159695322	0.061771964	0.006956946	0	0	0	0.104920466	0	0	0
GSM3896083	Con	0.007196175	0	0.021257187	0.079756901	0	0.083927735	0.174196673	0.160357789	0	0	0	0.063330561	0	0.153824454	0	0	0	0.000370355	0.018586219	0	0.237195951	0
GSM3896084	Con	0.057208356	0	0.041104579	0	0.124502984	0	0	0.100086227	0	0.009819099	0.05376785	0	0.100829371	0	0.00606951	0.352069574	0	0	0	0	0.139809569	0.014732881
GSM3896085	Con	0.168248476	0	0.029026032	0	0.069679803	0.04066119	0	0	0.010521127	0	0.051591221	0.002889189	0.097768255	0	0.00535669	0.402032225	0	0	0	0.039601459	0.041957509	0.040666824
GSM3896086	Con	0	0.006992921	0.025389805	0	0.149708295	0.023901386	0	0.071104624	0	0.062774631	0	0.128598213	0.077678102	0.06693077	0.005146684	0.16695622	0	0.012703001	0.091141508	0	0.052786789	0.058187051
GSM3896087	Con	0.140934912	0	0	0	0	0.100006277	0	0.108301578	0.229774483	0.095940085	0	0.172671297	0	0	0.008643523	0	0	0.024801545	0	0.065543578	0	0.053382721
GSM3896088	Con	0.032717348	0	0.134851199	0	0.090933353	0	0	0.072526572	0	0.024072104	0.049781832	0	0.120371652	0.174916829	0	0.102531288	0	0.025591916	0	0.08573581	0.013561768	0.072408329
GSM3896089	Con	0.023627971	0	0.098573909	0	0.016047058	0.28849956	0	0	0.085933953	0.106621102	0	0.052710201	0	0.048251243	0.007700986	0.113111202	0	0	0.05382068	0	0.105102133	0
GSM3896090	Con	0	0.278792364	0.123437048	0	0.093382652	0	0	0.095988849	0.010417202	0	0	0.072477032	0.059712484	0.012206361	0	0.109206798	0	0.075557002	0	0.042615624	0	0.026206582
GSM3896091	Con	0.114698479	0	0.144684859	0	0.064231235	0	0	0.171101137	0	0.040915588	0.120776457	0.003205533	0.092780541	0.106512593	0.008373516	0.093124501	0	0	0	0	0	0.03959556
GSM3896092	Con	0.138589793	0	0.105313463	0	0	0.113876478	0	0.063335954	0.034491352	0	0.088115469	0.004611969	0.105321551	0.059372751	0	0.08302836	0	0	0.097567208	0	0.071321915	0.035053739
GSM3896093	Con	0	0.11987819	0.137053962	0	0.280265455	0	0	0	0.020045417	0.008014595	0.121261096	0	0.03581327	0.00120197	0.000767402	0.214836771	0	0	0.060861874	0	0	0
GSM3896094	Con	0.18907292	0	0.206952318	0	0.207982914	0	0	0	0.045446946	0	0.034518276	0	0.014554938	0.127228953	0.013527427	0.050776488	0	0	0.053491204	0	0.056447617	0
GSM3896095	Con	0	0.056632115	0.06311577	0	0.197478508	0	0	0	0	0.023082674	0.090630497	0	0.084081436	0	0.019802877	0.219276074	0	0	0	0.06495939	0.152748931	0.028191728
GSM3896096	Con	0.158955023	0	0.176877514	0	0.158808857	0	0	0.146728509	0.017854228	0	0.0232658	0	0	0.082653398	0	0.019657951	0	0.057254402	0.0847974	0	0.073146919	0
GSM3896097	Con	0.278168919	0	0.047850454	0.067304869	0.205507927	0	0.030331619	0.026529191	0	0	0.002389453	0	0.007642263	0.115166948	0.003155122	0.023019365	0	0.029130785	0.163803086	0	0	0
GSM3896098	Con	0.18890214	0	0.035471765	0.065661432	0	0.094033108	0	0.032891421	0.020317558	0	0.028759262	0	0.128480979	0	0	0.266000669	0	0	0.064990597	0	0	0.074491068
GSM3896099	Con	0.197211495	0	0.126998037	0.057146622	0	0	0	0.174079163	0	0	0	0.049685911	0.015475923	0	0	0.236621789	0.076897758	0.054547933	0	0	0.01133537	0
GSM3896100	Con	0.07841816	0.00578256	0.206745944	0	0.287796282	0	0	0.079760302	0	0.039698844	0.021501473	0	0.022948106	0.022869404	0	0.084151172	0	0.024816778	0	0.083479293	0.021885979	0.020145703
GSM3896101	Con	0.126872886	0	0.134077678	0	0	0.100450107	0	0.125196184	0	0.05526934	0.036373797	0	0.075264799	0	0.007923781	0.234674979	0	0	0.097102058	0	0	0.00679439
GSM3896102	Con	0.103467633	0	0.167820728	0	0.134145887	0	0	0.082556146	0	0.029723175	0	0.023866101	0	0	0.053836721	0.328113544	0.03936012	0	0.004904218	0	0	0.032205728
GSM3896103	Con	0.102785007	0	0.088903015	0	0.062255781	0.106016195	0	0	0.07412459	0	0.034326583	0.014699448	0.115480584	0.100131035	0.003685213	0.199301807	0	0	0.076774441	0	0.000730184	0.020786118
GSM3896104	Con	0.128157724	0	0.105410303	0	0.006941414	0.141438411	0	0.20594345	0	0	0	0.078932308	0.06719614	0.043443802	0	0.067397272	0	0	0	0.155139176	0	0
GSM3896105	Con	0.02410641	0.063678496	0.172137725	0	0.123964866	0.068019879	0	0.038149864	0	0.013385903	0.03999969	0	0.046125381	0	0	0.297978205	0	0.061041065	0	0	0.051412516	0
GSM3896106	Con	0	0.017208692	0.255871124	0	0.062747599	0.077458788	0	0.058500737	0.053121288	0	0.097167557	0	0.038108648	0.024970675	0.011688973	0.122345812	0	0	0.100689315	0	0.080120791	0
GSM3896107	Con	0	0	0.057214991	0	0.169302187	0.03803005	0	0	0.180356745	0	0	0.045489745	0.2041444	0.243547909	0	0.019002128	0	0	0	0	0.042911845	0
GSM3896108	Con	0.089667633	0	0	0	0	0.26953146	0	0.041946045	0	0	0.017284989	0.061584918	0.072841966	0.102586757	0	0.153328551	0	0	0.145788321	0	0	0.045439358
GSM3896109	Con	0	0.005883552	0.263814884	0	0.168529775	0	0	0.05057645	0	0	0.067619623	0	0.015054512	0.001205181	0	0.211475924	0	0.067678926	0.058599269	0	0.089561904	0
GSM3896110	Con	0.091583811	0	0.044070591	0	0.100845695	0.015610978	0	0.037439252	0	0	0.006657922	0.002333555	0.260048841	0	0.021090632	0.213072078	0	0.004629718	0	0.147061265	0.055555664	0
GSM3896111	Con	0.087781977	0	0	0	0.124946461	0	0	0.259426173	0	0.005536007	0.036088387	0	0.119082178	0.099290895	0.017288978	0	0	0	0	0.081146749	0.16112379	0.008288404
GSM3896112	Con	0.148059153	0	0.035157356	0	0.247150624	0	0	0.103540269	0.043641525	0	0	0.087094782	0	0.122851402	0	0	0	0.049740334	0.11596364	0	0.046800916	0
GSM3896113	Con	0.182535876	0	0.140866711	0	0.117701708	0	0	0.136657441	0	0	0	0.052648219	0.080459296	0	0	0.191908532	0	0.006565467	0	0	0.090656749	0
GSM3896114	Con	0.028566177	0	0.15989338	0	0	0.134341142	0	0.24864983	0	0	0.038602988	0.116969647	0.092999944	0.058174589	0.03572346	0.068226665	0	0	0	0	0.01785218	0
GSM3896115	Con	0.165281896	0	0.125911931	0	0.211522444	0	0	0.03130333	0	0	0.078965404	0	0.040164002	0.005597789	0	0.157748189	0	0.021255051	0.08976715	0	0.072482815	0
GSM3896116	Con	0.227380502	0	0.030878198	0	0.105469245	0.078379344	0	0.006270397	0.044008327	0.130593755	0.051880192	0	0	0.126361922	0	0	0	0.018030404	0.089954776	0	0.063648374	0.027144562
GSM3896117	Con	0.230933627	0	0.044086347	0	0.174887194	0	0	0.107249786	0.015301671	0.1653888	0.008162029	0.015590412	0	0	0	0.132350756	0	0.019563612	0.042540244	0	0.012480047	0.031465475
GSM3896118	Con	0.146832938	0	0.198608868	0	0.028500363	0.00176422	0	0.229544047	0	0.042340558	0	0.153572701	0	0.072001908	0.001491872	0	0	0.010394438	0.114948088	0	0	0
GSM3896119	Con	0	0.111772258	0.275111135	0	0.175815503	0.005853	0	0.051018954	0.091580581	0	0	0.111513588	0	0.079128929	0.000316493	0	0	0	0.097889559	0	0	0
GSM3896120	Con	0.067576161	0	0.032489606	0	0.152098056	0.070623035	0	0	0.122441936	0	0	0.075009759	0.110633399	0.090367806	0	0	0.012897903	0.024102179	0.139953286	0	0.101806876	0
GSM3896121	Con	0.101404518	0	0.107128366	0	0.283511438	0	0	0.059829799	0.040867307	0	0	0.055009595	0	0.070769506	0.011176892	0.034675622	0.002987782	0	0.185920275	0	0.046718901	0
GSM3896122	Con	0.177220798	0	0.114207647	0	0	0.102351965	0	0.169272452	0	0.018879627	0.029012209	0	0.025464241	0.103660716	0.010878278	0.004258386	0	0.029845122	0.112285752	0	0.102662808	0
GSM3896123	Con	0.257993388	0	0.034693204	0	0	0.136591152	0	0.202193903	0.002141235	0	0	0.000828665	0	0	0.013092708	0.139860668	0	0.055667755	0.087001068	0	0	0.069936255
GSM3896124	Con	0.160464035	0	0.062667539	0	0.14135422	0.174767	0	0	0.132386599	0.053905141	0	0.14152645	0	0.059019496	0.006987079	0	0	0.008454265	0.038915544	0	0	0.019552632
GSM3896125	Con	0.117122955	0	0.013199976	0	0.151723595	0	0	0.039302263	0.012501881	0.032370851	0.005377902	0	0.100359868	0	0.001855985	0.184524846	0	0.013813089	0	0.176059026	0.151787764	0
GSM3896126	Con	0.217353089	0	0.008633683	0	0.201955038	0	0	0.100763484	0	0	0.009812698	0.003654486	0.004513455	0	0	0.312386803	0	0.073058373	0.033603923	0	0.028752425	0.005512543
GSM3896127	Con	0.160635731	0	0.191741585	0	0.14833891	0	0.060121198	0.145921393	0	0.09561898	0.016516622	0	0	0.001204172	0	0.095942537	0	0.000584473	0	0	0.0833744	0
GSM3896128	Con	0.111081955	0	0.210772897	0.092427031	0	0.075187187	0	0.189104856	0	0	0	0.068056516	0	0.017037466	0	0.082826185	0	0	0	0.032547611	0.120958297	0
GSM3896129	Con	0.046487415	0	0.090223411	0	0.151602209	0	0	0.000841905	0	0.081265889	0.05288105	0.081127465	0.271473044	0.133115649	0.04604334	0	0	0	0	0.044938621	0	0
GSM3896130	Con	0	0.025865772	0.153390418	0	0.228444251	0	0	0.107605127	0.014640888	0.020296245	0	0.085531464	0.029252099	0	0.008210529	0.124191469	0	0	0	0.102156623	0.100415115	0
GSM3896131	Con	0.195975618	0	0	0	0.097762517	0	0.029647613	0.023867131	0.199128386	0.073875876	0	0.053108823	0	0.048851322	0.014195503	0.123242047	0	0	0.140345165	0	0	0
GSM3896132	Con	0.236823973	0	0.076978229	0.05537034	0	0.153750613	0	0.18416072	0	0	0	0.103199402	0.007759187	0.015608962	0	0.090255582	0	0.011488471	0	0	0.064604523	0
GSM3896133	Con	0.114400691	0	0.134585768	0	0.303252023	0	0	0.045813474	0.011654418	0	0	0.062327856	0.033596394	0	0.031631973	0.177483717	0	0	0	0.030632886	0.054620801	0
GSM3896134	Con	0.073986626	0	0.257692876	0.10456607	0	0	0.004890485	0.257479793	0	0	0	0.123749727	0.027820587	0.069544127	0	0	0	0.047735432	0	0.014745617	0.017788661	0
GSM3896135	Con	0.178176835	0	0.214987458	0	0.065466878	0	0	0.06346001	0	0	0.028695965	0.003846916	0.003442692	0	0	0.338289405	0	0.000287582	0	0.006388659	0.056233225	0.040724374
GSM3896136	Con	0	0.089709717	0.174851705	0	0.115193378	0.25003596	0	0	0.111116862	0.056688692	0.02836927	0	0	0.029932143	0	0	0	0	0.144102273	0	0	0
GSM3896137	Con	0	0	0.226794933	0	0	0.081385459	0	0.184042446	0.046193798	0	0	0.115550025	0.095125359	0.087778152	0.001949021	0.076516499	0	0.064642986	0	0.020021321	0	0
GSM3896138	Con	0.117896456	0	0.251087754	0	0.223889432	0	0	0.102526702	0	0.018924988	0	0.109785339	0.014399641	0	0	0.101658708	0	0.003919146	0	0.055911834	0	0
GSM3896139	Con	0.134456772	0	0.087655409	0.092249709	0	0.121372087	0	0.003386624	0.086470964	0	0.06459631	0	0.098622919	0.039395294	0	0.173305216	0	0	0	0.098488696	0	0
GSM3896140	Con	0.004753501	0	0.125516556	0	0	0.077551119	0	0.370063646	0	0	0	0.127230649	0	0.080671483	0	0.001792426	0	0.102183734	0.110236887	0	0	0
GSM3896141	Con	0.172090819	0	0.108791979	0	0.067240618	0.076165973	0	0.016956394	0.039759908	0	0.087877913	0	0.090708948	0	0	0.200551553	0	0	0.042535932	0	0.097319961	0
GSM3896142	Con	0.03406916	0	0.274031914	0	0.205751436	0	0	0.101917778	0	0.045168407	0.051345478	0	0	0.047449643	0	0.11508227	0	0	0.125183914	0	0	0
GSM3896143	Con	0.19903082	0	0.145443279	0	0.071717688	0	0	0.118609387	0	0	0.03677381	0	0.161055981	0	0	0.201032255	0	0	0	0.066336781	0	0
GSM3896144	Con	0	0.26549216	0.243295505	0	0	0	0	0.08688328	0.034430421	0.055929347	0	0.086492296	0	0.062298836	0	0.038295881	0	0.029962115	0.096920159	0	0	0
GSM3896145	Con	0.097982472	0	0.22287629	0	0.049957286	0	0	0.205669561	0	0	0	0.106948075	0.027450131	0	0	0.204199945	0	0.032016288	0	0.01237107	0.040528883	0
GSM119615	Con	0.0044831	0.190617792	0.163384834	0	0.038725937	0	0	0.161343119	0	0	0	0.044374073	0.053574029	0	0.031768592	0.228246999	0.020616184	0	0	0.01805912	0	0.04480622
GSM119616	Con	0	0.229321044	0.182870955	0	0.150056776	0	0.037979804	0.074970934	0	0.037495873	0.0129168	0	0.021723565	0.119717664	0	0.069866422	0	0	0.063080165	0	0	0
GSM119617	Con	0.23709188	0	0.077556325	0	0	0.114705089	0.124241369	0	0.1003724	0	0	0.048583024	0.018041827	0.135329182	0.018320573	0.065128194	0	0.016928812	0.043701325	0	0	0
GSM119618	Con	0.000839199	0.204509279	0.152284856	0.269620272	0	0	0	0.104354725	0	0	0	0	0.018653123	0.013303152	0.026143047	0.159155227	0	0	0	0.047018765	0	0.004118355
GSM119619	Con	0.147507086	0	0.07579089	0	0	0.056088406	0	0.151994314	0	0	0.018265778	0.010318535	0.004626406	0	0.07282296	0.336779035	0	0	0.030638555	0	0.028957704	0.06621033
GSM119620	Con	0	0.299503365	0.213300899	0.163964325	0.050445237	0	0	0	0.068211377	0	0.015533878	0	0.035600776	0.00780332	0	0.065860419	0	0.038993087	0	0.040783317	0	0
GSM119621	Con	0.15317281	0	0.026588991	0.102546304	0.042116118	0	0.018228967	0.075326414	0	0.004848276	0	0.076989052	0.115592391	0.092189683	0	0.130573371	0	0	0.159052359	0	0	0.002775264
GSM119622	Con	0	0.246680881	0.036365465	0	0	0.236012181	0	0.033921307	0	0	0	0.048432024	0.069632943	0.084685447	0	0	0	0	0.172469195	0	0.071800557	0
GSM119623	Con	0.16475281	0	0.171311311	0.051556502	0.05811462	0	0	0.072919155	0.148152881	0	0	0.027199448	0	0.063676047	0	0.107802632	0	0	0.100872475	0	0.033642119	0
GSM119624	Con	0	0.033740092	0.117674918	0.019991497	0	0.176749231	0	0	0.151212524	0	0	0.119922744	0.064249863	0.094038499	0.002661391	0.086868967	0	0	0.125101932	0	0.00700869	0.000779652
GSM119625	Con	0	0.060315708	0.057547751	0.033673161	0.097480657	0	0	0.205416938	0	0	0.021191799	0	0.021776629	0	0	0.354893598	0	0.074163125	0	0.01766609	0	0.055874544
GSM119626	Con	0	0.102555907	0.0637823	0	0.383493064	0	0	0	0.001411624	0.026872872	0.002963697	0.01813243	0	0.076699436	0.053913296	0.106119759	0.025261948	0	0.138793667	0	0	0
GSM119627	Con	0.129329279	0.172483311	0.021857895	0.067831656	0.024753298	0	0	0.033953919	0.088646434	0	0	0.05966641	0.112510195	0.046677457	0.052892944	0.169110035	0.017232131	0	0	0.001037764	0	0.002017271
GSM119628	Con	0.072190975	0	0.114136085	0	0.313435222	0	0.000244385	0	0	0	0.008874914	0.072161804	0.046559721	0.006499923	0.048328364	0.140018778	0	0	0.067671966	0	0.109877862	0
GSM119629	Con	0.065165456	0	0.113179941	0	0.106731801	0.097636772	0	0.057833988	0	0	0	0.113446161	0.094061674	0.070677818	0	0.131708583	0	0.011872185	0.065689458	0	0.071996164	0
GSM119630	Con	0.100682371	0	0.10455028	0	0.157229705	0	0	0.178491307	0	0.020486216	0.011202764	0.014202232	0.098714692	0.113082909	0.017360993	0.173627959	0	0	0	0	0.010368571	0
GSM119631	Con	0.154276813	0	0.100695169	0.02576446	0.162852277	0	0	0.089576704	0	0	0	0.082839995	0.111733461	0.022311018	0.027979633	0.148045584	0	0	0.073924886	0	0	0
GSM119632	Con	0.143784229	0	0.12033936	0.075337935	0.009477665	0.06521652	0	0.06317052	0	0	0.035851761	0.041747584	0.033109169	0	0.007641097	0.220619966	0	0	0	0.068177044	0.076123218	0.039403933
GSM119633	Con	0.161465575	0	0.148649948	0	0.120707575	0.102308188	0.005878323	0	0.079785497	0	0.023683788	0.039426727	0	0.085526724	0.023228007	0.115185538	0	0	0.094154108	0	0	0
GSM119634	Con	0.150285448	0	0.120107913	0.0862217	0.160451385	0	0	0.146656734	0	0	0	0.086738458	0	0.025611713	0	0	0	0.110843257	0.045211258	0	0.040422445	0.027449691
GSM119635	Con	0	0.08339751	0.028912384	0.094893432	0.123470655	0	0	0.16964522	0	0	0	0.063522872	0.040128799	0	0	0.191297141	0	0.078491906	0	0.017710418	0.108529664	0
GSM119636	Con	0.085873492	0	0.143995975	0.27983801	0.012982838	0	0	0	0	0	0.022180292	0.017710531	0.169057526	0	0	0.163121754	0	0.059348997	0	0.04216969	0.003720895	0
GSM119637	Con	0.213698282	0	0.019351433	0	0.191929457	0	0	0.043021203	0	0	0	0.118585997	0.126355625	0	0.013295526	0.176855269	0	0	0	0.023019506	0.06124704	0.012640663
GSM119638	Con	0	0.104255519	0.110919228	0	0	0.196146466	0	0.072908471	0	0.029169785	0	0.07968444	0	0	0	0.213458142	0	0.075905231	0	0	0.117552719	0
GSM119639	Con	0.122885371	0	0.145888251	0	0.299258933	0.049731174	0	0	0	0	0.108809091	0	0.041006863	0.066975785	0	0.087374597	0	0.078069935	0	0	0	0
GSM119640	Con	0.195674471	0	0.008630083	0.043049347	0	0	0	0.090907479	0	0.036020842	0	0.137500473	0.020521244	0	0	0.209722077	0	0.084116804	0.113793628	0	0.059098318	0.000965235
GSM119641	Con	0	0.133916163	0.044876326	0	0.066533923	0.006317257	0	0.12872256	0	0	0	0.038977384	0	0.190810323	0	0.17718888	0	0	0.209127493	0	0	0.003529693
GSM119642	Con	0.048847895	0	0.094794952	0	0.15002263	0	0	0.14966524	0.017026498	0.061259483	0.014036758	0.011531447	0.095577787	0.136992187	0	0.030658232	0	0.118125853	0.071461039	0	0	0
GSM119643	Con	0.090692859	0	0.08829665	0	0	0.157369774	0	0.031231459	0	0	0	0.045503983	0.092047929	0	0.033315899	0.195755206	0	0	0	0.228075608	0	0.037710632
GSM119644	Con	0.165782784	0	0.1093959	0.30971824	0	0	0	0.009280468	0.016015262	0	0	0.039901343	0	0	0.02642956	0.169889429	0	0	0.10375374	0	0.005533262	0.044300011
GSM119645	Con	0	0.077280024	0.217901371	0	0.093834488	0.142782457	0	0.021689824	0.010509297	0	0.041571328	0.076843941	0.005691339	0.258084941	0	0	0	0	0.053810992	0	0	0
GSM119646	Con	0.105946836	0	0.013476707	0	0.293734293	0	0	0	0.051287021	0	0.243101428	0	0.090078877	0	0	0.136101628	0	0	0.044775754	0	0	0.021497457
GSM119647	Con	0.019122096	0.087467607	0.070750579	0	0	0	0.023557942	0.285609031	0	0.027207845	0	0.152248945	0.065735974	0.045597155	0	0	0	0.063800908	0.119633975	0	0.027673074	0.01159487
GSM119648	Con	0.131910088	0	0.116275046	0.032315119	0	0.198324643	0	0.089953533	0.023252905	0	0	0.097097491	0.041266018	0	0	0.083068147	0.165604747	0	0	0.020932263	0	0
GSM119649	Con	0.255526625	0	0.047343056	0.083111339	0	0.074001526	0	0.093889749	0	0	0	0.020034587	0	0	0.078201127	0.201653662	0	0	0.121346231	0	0	0.024892097
GSM119650	Con	0.038446956	0.002132721	0.091768375	0	0.217779376	0	0.18075706	0	0	0.006229763	0.066623893	0	0.060490597	0.038763361	0	0.275681342	0	0	0	0.021326556	0	0
GSM119651	Con	0	0.081971504	0.224800622	0	0.317699703	0	0	0.173561141	0	0	0.008723691	0	0	0	0	0.097969911	0	0	0.088256342	0	0	0.007017085
GSM119652	Con	0.187148154	0	0.103104244	0.06892405	0.061595893	0	0.0014361	0.006880865	0	0	0	0.051415862	0	0.056706191	0	0.142879259	0	0.142418826	0.063420989	0	0.062162004	0.051907562
GSM119653	Con	0.139989902	0	0.161053086	0	0.101159192	0.024081334	0	0.123300357	0	0	0	0.103003089	0.061915083	0.040631058	0	0.089076835	0	0.121967078	0	0.021425088	0.012397901	0
GSM119654	Con	0.136352592	0	0.103019716	0.026843787	0	0.010167496	0	0	0.14241372	0	0	0.163755894	0.025212259	0.128810421	0	0.073640818	0	0.099003513	0	0.090779784	0	0
GSM119655	Con	0.20117756	0	0	0.143066036	0	0	0	0	0.115349361	0	0	0.031524117	0.147104235	0.063536501	0.054721487	0.14752352	0	0.009049351	0.086947832	0	0	0
GSM119656	Con	0.116576349	0	0.076408697	0	0.027418892	0.194148018	0	0.042160646	0	0	0	0.036594894	0	0.021509075	0	0.294672558	0	0.025639148	0.146235413	0	0	0.018636311
GSM119657	Con	0.07869378	0	0.187816305	0	0.134210747	0.017345251	0	0.163565807	0	0	0.000524292	0.039883997	0.096485226	0	0	0.204571079	0	0.026114829	0	0	0	0.050788687
GSM119658	Con	0.158668792	0	0.071521579	0	0	0.155429876	0	0.184467823	0.002649025	0	0	0.128594735	0.055886651	0.096355521	0.056098196	0.06350066	0	0	0.010379383	0	0.016447758	0
GSM119659	Con	0.204175761	0	0	0.021024419	0.125975706	0	0	0.175245109	0	0.003692604	0	0.089603649	0	0.093840619	0	0.102848479	0	0.160105783	0	0.02348787	0	0
GSM119660	Con	0.132034464	0	0.034171713	0.004600532	0	0.219733116	0	0.042838433	0	0	0	0.057280365	0.18160773	0	0	0.069282857	0	0.035014095	0.065675068	0	0.157761626	0
GSM119661	Con	0.165285988	0	0.068696743	0	0	0.090024099	0	0.183317041	0	0	0	0.084796908	0.048095928	0.121713828	0.052595175	0	0	0	0.030705714	0	0.154768576	0
GSM119662	Con	0.209090103	0	0.038941817	0	0	0.202284667	0	0.005295945	0	0	0.096314436	0	0.067024707	0	0	0.254447216	0	0.027454059	0	0.097764621	0.001382429	0
GSM119663	Con	0.168721426	0	0.208668877	0	0	0.035251485	0	0.080118653	0	0	0.028595403	0.095597461	0.169584239	0	0.075412901	0.09997577	0	0	0.038073785	0	0	0
GSM119664	Con	0.038403668	0	0.152506991	0	0.142999666	0	0	0.204711757	0	0.068595024	0	0.059942084	0.071151947	0.145560959	0.00378379	0	0.008198294	0	0.104145819	0	0	0
GSM119665	Con	0.048854645	0	0.092030287	0.106830938	0.06980868	0	0	0.190864371	0	0	0	0.061467759	0	0.088116715	0	0.034639302	0	0.191921593	0.115465712	0	0	0
GSM119666	Con	0.282929989	0	0	0	0	0.176963275	0	0.048813249	0	0.01995803	0	0.083125293	0	0.03101038	0	0.243661372	0	0.032389583	0.08114883	0	0	0
GSM119667	Con	0.180869596	0	0.113501633	0	0.006271098	0	0.003181707	0.208005735	0	0	0	0.115384035	0.154968639	0	0	0.198648661	0	0.007748094	0	0.011420803	0	0
GSM119668	Con	0.092061133	0	0.1429494	0	0	0.303345674	0	0.153130194	0.021040734	0.009890523	0	0.056814732	0	0.054128796	0.062149598	0.044238494	0	0	0	0.029729592	0	0.030521128
GSM119669	Con	0.036976714	0	0	0	0.016484374	0.192162525	0	0.052767031	0.06546723	0	0	0.167345257	0.031470898	0.139008807	0	0	0	0.04754476	0.218916722	0	0.031855681	0
GSM119670	Con	0	0.311583352	0.000456832	0.00470278	0.043536989	0	0.105664951	0.020771944	0	0	0.081694506	0	0	0.057365964	0	0.166394741	0	0.194542611	0	0.013285332	0	0
GSM119671	Con	0.140469572	0	0.101912177	0	0	0	0.055241381	0.165372487	0.001940769	0	0.010572427	0	0.148711986	0	0	0.19934817	0	0.156472743	0	0.019958287	0	0
GSM119672	Con	0.222288776	0	0	0.201408387	0	0.008565386	0.02746555	0	0	0	0.01648959	0.099582203	0.096623637	0.077703062	0	0	0	0.008628206	0	0.095876567	0.128474622	0.016894013
GSM119673	Con	0.064672443	0	0.180825006	0	0.12222531	8.26E-05	0	0.162138271	0	0.140988752	0	0.041435811	0	0	0	0.19811958	0	0.057977027	0	0.031535248	0	0
GSM119674	Con	0.179004629	0	0.019842858	0	0	0.209724194	0	0.063808948	0.013505654	0	0	0.071819203	0.010887168	0.162226818	0.013596365	0.016249709	0	0	0.11542656	0	0.099086324	0.02482157
GSM119675	Con	0.005365824	0	0.167933534	0.034673719	0.014062603	0	0	0.115686224	0	0	0	0.039807537	0.133086754	0.049817747	0	0.226910438	0	0.129493131	0.083162489	0	0	0
GSM119676	Con	0.104910076	0	0.233403407	0	0.093607204	0.040501964	0	0	0	0.068848655	0.022583375	0.007944709	0.141415926	0	0.020519396	0.044616579	0.105970167	0	0	0.057921116	0	0.057757426
GSM119677	Con	0.152137199	0	0.095315671	0	0.260801709	0	0	0.109932518	0	0.027197724	0	0.049814433	0.118330796	0	0.067752958	0	0.035981779	0	0	0.055665364	0.027069849	0
GSM119678	Con	0.112732119	0	0.187166049	0.007956695	0.202101669	0	0	0.212932717	0	0.042653054	0	0.03120934	0	0.040643618	0.022105876	0.11740218	0	0	0.023096684	0	0	0
GSM119679	Con	0.044858157	0	0.071510354	0.102170878	0	0	0	0.131315227	0	0	0	0.051762928	0.101478006	0	0	0.219712155	0	0.119730469	0.067568129	0	0.036593388	0.053300308
GSM119680	Con	0.094282071	0	0.055541096	0.053551463	0	0.222914734	0	0.047071792	0	0	0	0.149157662	0.061850702	0.136611334	0.002577949	0.001989917	0	0.008036327	0.125643571	0	0.040771382	0
GSM119681	Con	0.015738442	0	0.21146034	0	0.245274147	0	0	0.037425448	0	0	0.087125238	0.022629193	0	0	0	0.267466154	0	0	0	0.051891259	0.045921626	0.015068153
GSM119682	Con	0	0.167550464	0.019394462	0.02976684	0	0.203992265	0	0.133429803	0	0	0.042389339	0.018952464	0.064851107	0.129697819	0	0.023475404	0	0	0.063219795	0	0.103280238	0
GSM119683	Con	0.000953885	0.004045531	0.246953793	0.0174477	0.0705024	0.031873281	0	0	0	0	0	0.111141071	0.080816547	0	0.023548955	0.290680876	0	0	0	0.053406536	0.068629425	0
GSM119684	Con	0.037654489	0.088388813	0.041231982	0	0	0.106681496	0.06321279	0	0	0	0.11162884	0	0.018733644	0.060591863	0	0.221987475	0	0.043349992	0	0.041437661	0.115112235	0.049988718
GSM119685	Con	0.01783944	0.029239064	0.080881742	0	0	0.224078084	0	0.084918972	0.009300329	0	0	0.130900575	0	0	0	0.17645808	0	0.013602021	0	0.131713145	0.101068548	0
GSM119686	Con	0.154530341	0	0.035492492	0	0	0.152010802	0	0.102612234	0.115796275	0	0.002179451	0.062409863	0.102621393	0.05135235	0	0.071070413	0	0.046028716	0	0.040005158	0.06389051	0
GSM119687	Con	0.015724896	0	0.12178763	0	0	0.028527622	0	0.275652215	0.039249534	0	0.187948413	0	0	0	0.082465442	0.167469368	0	0	0	0.053013429	0	0.028161451
GSM119688	Con	0.130386212	0	0.095865133	0	0.038127947	0.00320606	0	0.158345414	0	0	0	0.160120019	0.153690096	0.125884331	0.014097567	0.089550122	0	0	0	0	0.030727101	0
GSM238763	AD	0.173297254	0	0.15205128	0	0	0.061776685	0	0	0.125455949	0.008899619	0	0.125969214	0	0.097538908	0.002488185	0.037257315	0	0	0	0.03409495	0.087339962	0.093830679
GSM238790	AD	0.160131284	0	0.10462328	0	0.137559089	0	0	0.230653735	0	0.063515807	0	0.039939951	0.013915483	0	0.023876581	0.190073423	0	0.010082685	0	0	0.025628681	0
GSM238791	AD	0.177917236	0	0.04235267	0	0.251171212	0	0.000692604	0	0.014326342	0.074471657	0	0.046784638	0	0	0.126610131	0.167247632	0	0	0	0.086730531	0	0.011695348
GSM238792	AD	0.161163772	0	0.050870131	0.265986301	0.101582602	0	0	0.003415181	0.029694097	0	0	0	0.082190595	0.038117822	0.011553795	0.13189931	0	0	0.061654947	0	0	0.061871449
GSM238793	AD	0.197107132	0	0.119401589	0.046461635	0	0.100835097	0.011674105	0.153015999	0	0	0	0.003840208	0.112952721	0.055735651	0.092430341	0	0	0	0.09962978	0	0.006915742	0
GSM238794	AD	0.049219555	0.000288113	0.085876484	0	0.132944914	0.00605076	0	0.131523982	0	0.077933599	0	0.125106804	0.09092596	0.072659869	0.012051159	0.074647489	0	0	0.140771314	0	0	0
GSM238795	AD	0.214128759	0	0	0	0.069724872	0	0	0	0.0642238	0.081121921	0	0.057461772	0	0	0.120855421	0.175647218	0.046685073	0	0.034006644	0	0.101386875	0.034757644
GSM238796	AD	0.171001445	0	0.037005497	0.01764361	0	0.135355912	0	0	0.201821208	0	0	0.082809547	0.089258386	0.013782075	0.155320504	0.069505454	0	0	0.026496362	0	0	0
GSM238797	AD	0	0.075701811	0.081051723	0	0.19403327	0.059340642	0.033148277	0.046713379	0.005623235	0	0	0.104897303	0.137845906	0.039969434	0	0.094477358	0	0.012185154	0.106031893	0	0.008980616	0
GSM238798	AD	0.068255216	0	0.026403787	0.047690295	0	0.277808223	0	0	0	0	0	0.104374233	0.088010775	0	0.117108405	0.133940488	0	0	0	0.06954316	0.040137075	0.026728342
GSM238799	AD	0.11608419	0	0.182905837	0	0.177181858	0	0	0.047048213	0.077068973	0.013305338	0	0.066427858	0	0	0	0.166365478	0	0.049231238	0	0.031039834	0.073341182	0
GSM238800	AD	0.138663873	0	0.074383016	0.092579335	0.022592557	0	0	0	0.199589492	0.083053121	0.005673177	0	0	0.165256898	0	0.115955513	0	0.015325298	0	0	0.086927721	0
GSM238801	AD	0.047850451	0	0.063654392	0	0	0.375719613	0	0	0	0	0	0.062352077	0.106502969	0.063756419	0.016475158	0.029133755	0	0	0.120360937	0	0.11419423	0
GSM238802	AD	0.059655337	0.031092951	0.242956568	0	0	0.27617549	0	0.109176665	0	0	0.021714616	0.013257635	0.074574968	0	0	0.112846049	0	0.049493414	0	0.009056308	0	0
GSM238803	AD	0.183583834	0	0	0	0.091263974	0	0	0.282128151	0.041817663	0.04635275	0	0.054635157	0.063455583	0.079817534	0.029384937	0.084257385	0	0.003929773	0	0.03937326	0	0
GSM238804	AD	0.14775208	0	0.097150947	0	0.041760641	0.319566459	0.04170887	0.022795683	0	0	0.040051023	0.026314561	0.058433033	0.171118654	0	0	0	0.033348049	0	0	0	0
GSM238805	AD	0.002777154	0.133773766	0.059813784	0	0.190292454	0	0	0.187418361	0	0	0.141246382	0	0.028499095	0	0.055346946	0.010162647	0.068988807	0	0.080984881	0	0	0.040695722
GSM238806	AD	0.138706894	0	0.230134172	0	0.097917608	0	0	0	0.079464452	0.015131209	0.132222641	0	0	0	0.063815728	0.194758693	0	0	0.029582502	0	0	0.018266099
GSM238807	AD	0	0.144102284	0.079298791	0	0.246384437	0	0.050202932	0.080885939	0	0.017516022	0.088322613	0	0.12085059	0.051080169	0.03425061	0.028804547	0	0	0.058301066	0	0	0
GSM238808	AD	0.150932415	0	0.080292777	0	0.013221799	0.027251853	0	0.18366027	0	0	0	0.125989006	0.031709482	0	0.027630041	0.200263815	0.023394901	0	0.065660774	0	0.053328711	0.016664157
GSM238809	AD	0.18013123	0	0.144886746	0	0.049136053	0	0	0.112400516	0	0	0.113021161	0	0	0.0027152	0.029925656	0.210541815	0	0	0.128720677	0	0	0.028520947
GSM238810	AD	0.283226657	0	0.037030619	0	0.067545449	0.100825614	0	0.067349031	0	0	0.009087894	0.012438197	0.133305447	0	0	0.222902486	0	0.038643642	0	0.027644965	0	0
GSM238811	AD	0.217982725	0	0.052975725	0	0	0.124467826	0	0.053271933	0	0.056649566	0	0.073822294	0.013513231	0	0.0858482	0.222498949	0	0	0	0.05816465	0.018736522	0.022068376
GSM238812	AD	0.217881123	0	0.121724481	0	0.045947135	0.061955609	0	0	0.043809307	0.057495671	0.082569074	0	0.039408374	0	0.034252463	0.196398089	0.049450674	0	0	0.016813253	0.032294747	0
GSM238813	AD	0.040706333	0.120073915	0.028333909	0	0.123357299	0	0.14537978	0.042979346	0	0	0	0.112488999	0.004870686	0	0.117129335	0.170050676	0.061039608	0	0.013723916	0	0	0.019866199
GSM238815	AD	0.089684719	0	0.066693136	0.033691115	0	0.143214121	0	0	0.127474284	0	0.008206493	0.125888351	0.083205592	0.03918306	0.055250831	0.059053259	0	0	0.16845504	0	0	0
GSM238816	AD	0.236977527	0	0.109632247	0	0	0.114772383	0	0.154342568	0	0	0.012288941	0	0	0	0.064073207	0.257038205	0	0.005764887	0	0.025231722	0.015080996	0.004797317
GSM238817	AD	0.031283197	0.015673713	0.130952118	0	0.253428376	0	0	0	0.071167406	0	0.006138187	0.02479264	0.083452503	0.011649221	0.017387774	0.223546965	0	0	0.056909786	0	0	0.073618114
GSM238818	AD	0.111776406	0.035379593	0.011659721	0	0.143536278	0	0	0.219528129	0	0.014867508	0	0.12235597	0	0	0.055459939	0.197081459	0.005541123	0.016441515	0.032195171	0	0.027118586	0.007058602
GSM238819	AD	0.155342552	0	0.018952981	0	0	0.276013583	0	0.0144909	0.061457052	0	0.013964942	0.064989023	0.053883784	0.141340698	0.010057069	0	0	0	0.177029702	0	0.012477713	0
GSM238820	AD	0.186822086	0	0.07963499	0	0	0.117330458	0	0.083792026	0	0	0	0.099559811	0	0	0.043506811	0.20324448	0	0	0	0.095101637	0.059744819	0.031262882
GSM238821	AD	0.242023555	0	0.076266816	0	0	0.125467316	0	0.136849942	0	0	0.087464222	0	0.031177016	0	0.062240284	0.203963263	0	0	0	0	0.034547585	0
GSM238822	AD	0	0.022019852	0.16071603	0	0.097778528	0	0	0.10160869	0	0.026478163	0	0.11332251	0.063696109	0	0.061919779	0.261068056	0	0	0.0357432	0	0	0.055649084
GSM238823	AD	0.288413093	0	0	0	0.083909912	0.021275615	0	0	0.092458586	0	0.0135889	0.063474509	0.044075662	0	0.001861397	0.241778664	0	0.054946885	0.047256742	0	0	0.046960035
GSM238824	AD	0.104926112	0	0.032043904	0.064299153	0	0.081953365	0	0.043897905	0.054111914	0	0	0.036507448	0.024738818	0.145678224	0.044227939	0.107896617	0	0.128513143	0.064804415	0	0.066401043	0
GSM238825	AD	0.043989921	0	0.053032528	0	0	0.179691216	0	0	0.071611388	0	0.03366222	0.028807612	0.130640321	0.065980713	0	0.068529282	0	0.002403713	0.197239616	0	0.124411471	0
GSM238826	AD	0.183372454	0	0.060987739	0	0.058616076	0	0.010141253	0.120321518	0	0.021692774	0	0.020594399	0.059926662	0.128879995	0	0.130707929	0	0.030138754	0.165450429	0	0	0.009170019
GSM238827	AD	0.275578784	0	0.155421451	0	0.078099426	0	0.14539549	0.09249271	0	0	0.072794788	0	0.046667677	0.095072528	0.017624943	0	0.020852203	0	0	0	0	0
GSM238834	AD	0.154886776	0	0.231848018	0	0.129926829	0	0	0.05447512	0	0.022562591	0.003977798	0.088903871	0.038460243	0.135601642	0.028323382	0	0	0	0.11103373	0	0	0
GSM238835	AD	0	0.19463997	0.096228641	0	0.217175946	0	0	0.073767613	0	0.02591259	0	0.129220834	0	0	0	0.141269182	0	0.022762972	0	0.078499498	0.004229774	0.016292978
GSM238837	AD	0.261610135	0	0.083588059	0	0	0.250639166	0	0.025477401	0.011268122	0.087744608	0	0.003092457	0.067871227	0.089322673	0.04448354	0.042868476	0	0	0	0.032034137	0	0
GSM238838	AD	0.121819172	0	0.029095122	0	0	0	0	0.222217833	0.017478844	0.154950491	0	0	0	0.191262071	0	0	0	0.154437567	0	0.030641835	0	0.078097064
GSM238839	AD	0	0.048207301	0.089098419	0	0.165110351	0	0.041340721	0.137612998	0	0.010774468	0.190473014	0	0	0	0.017052682	0.202031985	0	0.008952424	0.01996754	0	0	0.069378099
GSM238840	AD	0.040379593	0	0.114280942	0	0	0.153899933	0	0.092131391	0	0	0.17434783	0.014829987	0.09630512	0	0	0.132935836	0	0.076425478	0.074111765	0	0	0.030352127
GSM238841	AD	0.150792621	0	0.208336094	0	0.150646269	0	0	0.133907158	0	0	0.070666266	0.02376044	0.015787046	0.065240985	0.01273483	0.101337413	0	0	0.066790879	0	0	0
GSM238842	AD	0	0.086090811	0.096201522	0.182951475	0.11421226	0	0	0.105455052	0.019375313	0	0.074960095	0.008613785	0.041257869	0.069214013	0.041942926	0	0	0	0.133469764	0	0.026255116	0
GSM238843	AD	0	0.242231119	0.045089392	0	0.025501899	0.025788137	0	0.206204276	0	0	0.007365208	0.037729293	0.067438119	0	0.070062433	0.085106729	0.049295716	0	0.071188913	0	0.066998766	0
GSM238844	AD	0.16167801	0	0.061434906	0	0	0.17159725	0	0.040510227	0	0	0	0.129417948	0.012377565	0.013365754	0.033927094	0.24649491	0	0	0.129196335	0	0	0
GSM238845	AD	0.191110343	0	0.056911196	0	0.030657975	0.08338928	0	0.112813752	0	0	0	0.092100517	0.096296576	0.17130224	0.024731351	0.055288153	0	0	0.041553767	0	0.04384485	0
GSM238846	AD	0.043991922	0.005402057	0.02710099	0	0	0.370444331	0	0.092660009	0	0	0	0.04084492	0	0.163262298	0	0.038821304	0	0.019171729	0.10076325	0	0.097537189	0
GSM238847	AD	0.109817865	0	0.161587471	0	0.143868378	0.070096756	0	0.013306399	0	0.01468782	0	0.046630511	0.101043561	0	0	0.071015766	0	0.111197096	0.09859427	0	0.058154106	0
GSM238848	AD	0.171162555	0	0.085482801	0	0.169300433	0	0	0.125248679	0	0.016477864	0	0.049872483	0	0	0.006137039	0.2344192	0.038034602	0	0.023743715	0	0.073929878	0.006190751
GSM238851	AD	0.051625484	0	0.015363224	0	0.011109566	0.285275262	0	0	0.178079703	0	0.025537629	0.022751363	0.128021741	0.074426785	0	0.120484447	0	0.005167274	0.082157523	0	0	0
GSM238854	AD	0	0.151213122	0.14701718	0	0.073750848	0	0	0.211669136	0	0	0.014743263	0.051186214	0.016440986	0	0.094879584	0.215550352	0	0	0	0.023549317	0	0
GSM238855	AD	0	0.056089053	0.044729506	0	0	0.241792972	0	0.001821396	0.046936784	0	0	0.063008623	0.013095876	0.205690836	0.021785962	0.087004214	0	0	0.186095806	0	0.031948971	0
GSM238856	AD	0.098149122	0	0.091580712	0	0	0.212578209	0	0.193328531	0	0	0.100584177	0	0.065371665	0.050259377	0.012549896	0.053776185	0	0	0.10825609	0	0.013566035	0
GSM238857	AD	0.076906958	0	0	0	0.078183723	0.113148564	0	0.154559543	0.108698094	0	0	0.088496309	0.068083462	0.139921453	0	0.031149969	0	0	0.046473741	0	0.077314934	0.017063249
GSM238858	AD	0.170970154	0	0.042395113	0	0	0.217889138	0	0.193968379	0	0.037858947	0	0.11026582	0.02281105	0.074968021	0	0.057658958	0	0	9.57E-05	0	0	0.071118766
GSM238860	AD	0.003896316	0.063730316	0.1487069	0	0	0.222346099	0.021009914	0	0.002854297	0.007469575	0	0.114294037	0.081585002	0.192880145	0.0285377	0	0	0.013418673	0.099271026	0	0	0
GSM238861	AD	0.112593025	0	0.282479922	0	0.034111538	0.100835871	0	0	0	0	0.019563036	0.021711598	0.066788292	0	0	0.233358594	0	0	0.089375892	0	0	0.039182232
GSM238862	AD	0.110366669	0	0.173792278	0	0.223319283	0	0	0.122957888	0	0	0.040732508	0.025913271	0.042363468	0.011930954	0.06697907	0.089268181	0	0	0	0.050275034	0.042101398	0
GSM238863	AD	0.228540269	0	0.044454183	0	0.033057459	0.061064334	0	0.079069561	0.038699804	0	0	0.088269135	0.067806529	0	0	0.218184724	0	0.078173692	0.04550743	0	0	0.017172882
GSM238864	AD	0.167345535	0	0.080323324	0	0.156391133	0	0	0.185303661	0	0.064750062	0	0.047341137	0.064519838	0.015984333	0.03538677	0.067689352	0	0	0.114964853	0	0	0
GSM238865	AD	0	0.033217832	0.047760953	0	0.044134104	0.27674319	0	0.023020023	0	0	0.094950007	0.05345693	0	0.199848139	0	0	0	0.00919208	0.172475405	0	0	0.045201337
GSM238867	AD	0.150902363	0	0	0	0	0.12342131	0	0.081293087	0.026088045	0	0.069399804	0.043352994	0.078244924	0.080337206	0	0.210013184	0	0.056180611	0.080766473	0	0	0
GSM238868	AD	0.117106061	0	0.003291488	0	0	0.253328163	0	0.010437559	0.095966684	0	0.021341355	0	0.061044801	0.163214133	0	0	0	0	0.170243397	0	0.10402636	0
GSM238870	AD	0.054464932	0.032058571	0.13722358	0.070302224	0	0	0	0.180715306	0	0	0	0.153878176	0.127522251	0	0.047199748	0.133583525	0	0	0.041282289	0	0	0.021769397
GSM238871	AD	0.375789321	0	0.053199126	0	0.058857824	0	0	0.151696771	0	0	0.054749287	0.004576469	0.079082663	0	0.0786518	0.090779317	0	0	0	0.052617423	0	0
GSM238872	AD	0.160767554	0	0.111334186	0.025500238	0	0.198173859	0	0.098110268	0	0	0	0.038493516	0.038617754	0.096898811	0	0.113096147	0	0	0.119007666	0	0	0
GSM238873	AD	0	0.135293994	0.16305761	0.054716317	0	0.020832754	0	0.005572768	0	0	0.050971277	0.003432825	0.046701802	0.031663267	0.009942243	0.2645233	0	0	0.170458871	0	0.04061016	0.00222281
GSM238874	AD	0.116975714	0	0.164738782	0.013701315	0	0	0	0.286182384	0	0.032035536	0	0.153667829	0	0	0.010615219	0.111518651	0.006169036	0	0	0.070622425	0.03377311	0
GSM238875	AD	0.056926626	0	0.097685127	0	0.112708176	0	0.003368399	0.09737323	0	0	0.047061845	0	0.216383309	0	0	0.28279662	0	0.085696667	0	0	0	0
GSM238877	AD	0.06077834	0	0.130082543	0	0	0.024083994	0	0.156379713	0	0	0.075582173	0	0.158661127	0.088985326	0	0.137275173	0	0	0.115748135	0	0.052423476	0
GSM238941	AD	0.285523516	0	0	0	0.017927846	0.041611723	0	0	0.127589216	0.027039638	0.001263724	0.000562157	0.07009728	0.067042686	0.109935563	0.125989863	0.094053371	0	0.031363416	0	0	0
GSM238942	AD	0.068548601	0	0.143096508	0.058792071	0.133468156	0	0	0.11719623	0.048147913	0	0.045173711	0	0.074874258	0.081440209	0	0.029236009	0	0.060691676	0.139334658	0	0	0
GSM238943	AD	0.063282816	0	0.112032216	0	0.069766021	0.201798807	0	0.146844237	0	0.021389287	0	0.061306957	0.036228759	0.105512516	0.033965026	0	0	0	0.14787336	0	0	0
GSM238944	AD	0.10504556	0	0.130280538	0.076223581	0	0.030699861	0	0	0.138183529	0	0	0.017746878	0.036904207	0.109737983	0.085609922	0	0.034256634	0	0.235311308	0	0	0
GSM238945	AD	0.101649909	0	0.149475086	0	0	0.232796415	0	0	0	0	0.025232638	0.088008969	0.086830245	0.151652584	0	0	0	0	0.141702982	0	0.022651172	0
GSM238946	AD	0.120441888	0	0.105550663	0	0	0.224527689	0	0	0.116228353	0	0.050400313	0.073034908	0	0.214426446	0	0	0.000421844	0	0.094967895	0	0	0
GSM238947	AD	0.271961833	0	0.00243733	0	0	0.141662966	0	0.049203308	0	0	0	0.11467255	0.000374691	0.174890286	0.133856602	0.110940432	0	0	0	0	0	0
GSM238948	AD	0.010684228	0.168547326	0.085369463	0	0.18379349	0.043063187	0	0.017745643	0	0.004015412	0.120680711	0	0.161218257	0.045368906	0	0.008667884	0	0.074432873	0	0	0.076412619	0
GSM238949	AD	0.160788909	0	0.250268779	0	0.052180095	0.096648558	0.05638736	0.082519994	0	0	0.017471612	0.009688388	0.012893177	0	0	0.132348746	0	0.052426553	0.076377829	0	0	0
GSM238951	AD	0.129268824	0	0.117907418	0.001012091	0.05107397	0	0	0.114308972	0	0	0.067960385	0	0.074993728	0.040544552	0	0.145222107	0	0.154080915	0.103627037	0	0	0
GSM238952	AD	0.136402749	0	0.13226713	0.086980649	0	0.144787389	0	0.132402727	0	0	0	0	0.135952028	0.045626485	0.050793686	0	0	0.01474294	0.031260752	0	0.088783465	0
GSM238953	AD	0.1449893	0	0.104855676	0	0.043923226	0.000834053	0	0.127808864	0	0	0.01915	0.085909328	0.069773123	0	0.022696722	0.292043298	0	0	0.065576595	0	0	0.022439815
GSM238955	AD	0	0.074157125	0.099264142	0.130691563	0	0	0	0.18442133	0.159382668	0	0	0.071003146	0.022253963	0.035262426	0.069327949	0.060196316	0.00314645	0	0.007912553	0	0.08298037	0
GSM238963	AD	0.223436297	0	0.122966892	0	0.043307812	0.035892588	0	0.12500778	0	0.02727877	0	0.137780086	0.076185844	0	0.049282395	0.089258802	0	0	0	0.029189706	0.02785273	0.012560297
