# Supplementary material for: Identification and Exploration of Immunity‐Related Genes and Natural Products for Alzheimer's Disease Based on Bioinformatics, Molecular Docking, and Molecular Dynamics
Source: Immun Inflamm Dis. 2025 Apr 7;13(4):e70166. doi: 10.1002/iid3.70166 (PMC11973734; doi:10.1002/iid3.70166)
Supplement: Supplementary file 1 — Supporting information. [file IID3-13-e70166-s001.zip › Supplementary materials/S6-Immunity analyze/ICD gene list.txt]

AGER
AIM2
CALR
CASP1
CASP8
CASP8AP2
CASR
CLEC4E
CLEC7A
CXCR3
DDX58
EIF2AK3
ENTPD1
FBN1
FOXP3
FPR1
FPR2
HMGB1
HMGN1
HSP90AA1
HSPA4
HSPA4L
IFIH1
IFNA1
IFNG
IL10
IL10RA
IL10RB
IL17A
IL17RA
IL1A
IL1B
IL1R1
IL33
IL6
IL6R
IL6ST
LY96
MYD88
NLRP3
P2RX7
PANX1
PDIA3
PIK3CA
PRF1
ROCK1
TLR2
TLR3
TLR4
TLR7
TLR9
TNF
TREM1
