# Supplementary material for: Identification and Exploration of Immunity‐Related Genes and Natural Products for Alzheimer's Disease Based on Bioinformatics, Molecular Docking, and Molecular Dynamics
Source: Immun Inflamm Dis. 2025 Apr 7;13(4):e70166. doi: 10.1002/iid3.70166 (PMC11973734; doi:10.1002/iid3.70166)
Supplement: Supplementary file 1 — Supporting information. [file IID3-13-e70166-s001.zip › Supplementary materials/S6-Immunity analyze/Immune cell summarization for each gene based on two algorithms.xlsx]

## Sheet: GFAP
omics1	omics2	correlation	pvalue
CD56bright.natural.killer.cell	GFAP	0.67703	4.44089e-16
Memory.B.cell	GFAP	0.650621	0
Effector.memory.CD8.T.cell	GFAP	-0.521678	0
Macrophage	GFAP	0.549588	0
Eosinophils	GFAP	-0.185791	0.000425255
MDSC	GFAP	0.530981	0
T_cells_CD4_naive	GFAP	-0.163281	0.0019968
Central.memory.CD8.T.cell	GFAP	0.520886	0
Type.1.T.helper.cell	GFAP	0.516103	0
Activated.dendritic.cell	GFAP	0.490667	0
Immature.B.cell	GFAP	0.489784	0
Plasmacytoid.dendritic.cell	GFAP	0.472683	0
T_cells_gamma_delta	GFAP	-0.119816	0.023767
T.follicular.helper.cell	GFAP	0.464813	0
Natural.killer.cell	GFAP	0.432057	0
Natural.killer.T.cell	GFAP	0.413753	0
T_cells_CD8	GFAP	0.291406	0.0522749
T_cells_CD4_memory_resting	GFAP	0.185979	0.00616272
Neutrophils	GFAP	0.172891	0.00105537
Macrophages_M2	GFAP	0.144909	0.000419472
Macrophages_M1	GFAP	0.102954	2.13227e-08

## Sheet: NFKBIA
omics1	omics2	correlation	pvalue
Natural.killer.cell	NFKBIA	0.704602	0
Natural.killer.T.cell	NFKBIA	0.643364	0
Effector.memory.CD8.T.cell	NFKBIA	-0.573213	0
B_cells_memory	NFKBIA	-0.136623	0.00985597
T_cells_follicular_helper	NFKBIA	-0.135682	0.01038
Immature.B.cell	NFKBIA	0.504071	0
Eosinophils	NFKBIA	-0.122495	0.020788
MDSC	NFKBIA	0.503372	0
Plasmacytoid.dendritic.cell	NFKBIA	0.50295	0
T_cells_CD4_naive	NFKBIA	-0.103916	0.0501026
Macrophage	NFKBIA	0.466991	0
Memory.B.cell	NFKBIA	0.46383	0
T.follicular.helper.cell	NFKBIA	0.456927	0
Type.1.T.helper.cell	NFKBIA	0.440675	0
Central.memory.CD8.T.cell	NFKBIA	0.431804	0
Macrophages_M1	NFKBIA	0.19918	0.000155029
T_cells_CD4_memory_resting	NFKBIA	0.173758	0.000994767
B_cells_naive	NFKBIA	0.115107	0.0299

## Sheet: SST
omics1	omics2	correlation	pvalue
Natural.killer.cell	SST	-0.617756	0
Effector.memory.CD8.T.cell	SST	0.554548	0
T_cells_CD4_naive	SST	0.12757	0.0160241
Natural.killer.T.cell	SST	-0.484554	0
Immature.B.cell	SST	-0.446395	0
T_cells_follicular_helper	SST	0.123857	0.0194017
Memory.B.cell	SST	-0.44158	0
T_cells_CD4_memory_resting	SST	-0.175906	0.000858106
Macrophages_M1	SST	-0.113822	0.0317921

## Sheet: PGF
omics1	omics2	correlation	pvalue
Natural.killer.T.cell	PGF	0.544418	0
Effector.memory.CD8.T.cell	PGF	-0.414517	4.44089e-16
Natural.killer.cell	PGF	0.519709	0
Eosinophils	PGF	-0.207703	7.8709e-05
Immature.B.cell	PGF	0.406145	1.33227e-15
Macrophages_M1	PGF	0.231919	9.83082e-06
T_cells_CD4_memory_resting	PGF	0.119925	0.0236388
Dendritic_cells_activated	PGF	-0.11701	0.0272749
Neutrophils	PGF	0.107258	0.0431285

## Sheet: GPI
omics1	omics2	correlation	pvalue
Natural.killer.cell	GPI	-0.640634	0
T_cells_follicular_helper	GPI	0.158925	0.0026368
T_cells_CD8	GPI	0.120869	0.0225539
Immature.B.cell	GPI	-0.470376	0
Plasma_cells	GPI	0.113467	0.0323316
Dendritic_cells_activated	GPI	0.106813	0.0440075
Natural.killer.T.cell	GPI	-0.465114	0
Memory.B.cell	GPI	-0.42984	0
Effector.memory.CD8.T.cell	GPI	0.559695	0
Macrophages_M1	GPI	-0.17392	0.000983813
Mast_cells_activated	GPI	-0.113566	0.0321804
T_cells_CD4_memory_resting	GPI	-0.103488	0.0510588

## Sheet: Five common cells
Five genes share immune cells
Effector.memory.CD8.T.cell
Immature.B.cell
Natural.killer.cell
Natural.killer.T.cell
T_cells_CD4_memory_resting
Macrophages_M1

## Sheet: Analysis of correlation
name1	name2	r	p
Natural.killer.cell	NFKBIA	0.704602	0
Natural.killer.T.cell	GFAP	0.67703	0
Natural.killer.cell	GFAP	0.650621	0
Natural.killer.T.cell	NFKBIA	0.643364	0
Natural.killer.cell	GPI	-0.640634	0
Natural.killer.cell	SST	-0.617756	0
Effector.memory.CD8.T.cell	NFKBIA	-0.573213	0
Effector.memory.CD8.T.cell	GPI	0.559695	0
Effector.memory.CD8.T.cell	SST	0.554548	0
Natural.killer.T.cell	PGF	0.544418	0
Effector.memory.CD8.T.cell	GFAP	-0.521678	0
Immature.B.cell	GFAP	0.520886	0
Natural.killer.cell	PGF	0.519709	0
Immature.B.cell	NFKBIA	0.504071	0
Natural.killer.T.cell	SST	-0.484554	0
Immature.B.cell	GPI	-0.470376	0
Natural.killer.T.cell	GPI	-0.465114	0
Immature.B.cell	SST	-0.446395	0
Effector.memory.CD8.T.cell	PGF	-0.414517	4.44089e-16
Immature.B.cell	PGF	0.406145	1.33227e-15
Macrophages_M1	GFAP	0.291406	2.13227e-08
Macrophages_M1	PGF	0.231919	9.83082e-06
Macrophages_M1	NFKBIA	0.19918	0.000155029
Macrophages_M1	GPI	-0.17392	0.000983813
Macrophages_M1	SST	-0.113822	0.0317921
