# Supplementary material for: Identification and Exploration of Immunity‐Related Genes and Natural Products for Alzheimer's Disease Based on Bioinformatics, Molecular Docking, and Molecular Dynamics
Source: Immun Inflamm Dis. 2025 Apr 7;13(4):e70166. doi: 10.1002/iid3.70166 (PMC11973734; doi:10.1002/iid3.70166)
Supplement: Supplementary file 1 — Supporting information. [file IID3-13-e70166-s001.zip › Supplementary materials/S6-Immunity analyze/ssGSEA.xlsx]

## Sheet: Sheet1
id	group	Activated.B.cell	Activated.CD4.T.cell	Activated.CD8.T.cell	Activated.dendritic.cell	CD56bright.natural.killer.cell	CD56dim.natural.killer.cell	Eosinophil	Gamma.delta.T.cell	Immature.B.cell	Immature.dendritic.cell	MDSC	Macrophage	Mast.cell	Monocyte	Natural.killer.T.cell	Natural.killer.cell	Neutrophil	Plasmacytoid.dendritic.cell	Regulatory.T.cell	T.follicular.helper.cell	Type.1.T.helper.cell	Type.17.T.helper.cell	Type.2.T.helper.cell	Effector.memory.CD4.T.cell	Memory.B.cell	Central.memory.CD4.T.cell	Central.memory.CD8.T.cell	Effector.memory.CD8.T.cell
GSM3895951_con	Normal	0.235208	0.426196	0.540781	0.608172	0.75666	0.762435	0.415162	0.461434	0.275413	0.840888	0.312231	0.363022	0.311448	0.850485	0.438977	0.586084	0.311244	0.800821	0.314789	0.640962	0.489715	0.404942	0.560909	0.249847	0.373859	0.475377	0.700855	0.773006
GSM3895952_con	Normal	0.426046	0.349841	0.618377	0.723226	0.741504	0.801367	0.387026	0.455409	0.478507	0.749793	0.456076	0.567817	0.50872	0.908365	0.572028	0.607356	0.36307	0.855311	0.393618	0.698645	0.536563	0.46793	0.513313	0.380534	0.699259	0.515959	0.716444	0.714694
GSM3895953_con	Normal	0.295337	0.372786	0.558129	0.624462	0.71534	0.755027	0.362911	0.473842	0.28176	0.768343	0.346389	0.392925	0.456444	0.840254	0.534404	0.587681	0.27769	0.790638	0.352442	0.64086	0.528395	0.446232	0.585197	0.156333	0.347264	0.401749	0.753426	0.667679
GSM3895954_con	Normal	0.211895	0.388207	0.536929	0.574129	0.75231	0.612245	0.419305	0.526135	0.225671	0.805987	0.208574	0.358853	0.290754	0.801226	0.401899	0.521587	0.247038	0.768061	0.321261	0.587041	0.490553	0.413603	0.596415	0.229234	0.238879	0.448569	0.665196	0.795184
GSM3895955_con	Normal	0.231578	0.454753	0.527737	0.546743	0.712354	0.54298	0.349996	0.520567	0.259685	0.795514	0.232155	0.419305	0.312806	0.799157	0.409307	0.525807	0.170994	0.741742	0.393293	0.613217	0.467713	0.435943	0.592087	0.11631	0.184827	0.471883	0.657931	0.859048
GSM3895956_con	Normal	0.328161	0.400405	0.487132	0.614885	0.74572	0.689716	0.379687	0.600607	0.286843	0.835409	0.50024	0.483687	0.455521	0.83829	0.519071	0.612759	0.2927	0.777501	0.420595	0.698533	0.58137	0.516329	0.628173	0.152823	0.251793	0.468917	0.723881	0.717582
GSM3895957_con	Normal	0.186046	0.423991	0.52707	0.569892	0.739136	0.555415	0.345271	0.546075	0.318571	0.827141	0.369938	0.443951	0.356072	0.787069	0.453695	0.545431	0.252195	0.763368	0.400422	0.621212	0.520721	0.439753	0.59566	0.185863	0.265376	0.501205	0.71644	0.744445
GSM3895958_con	Normal	0.218514	0.447938	0.561318	0.573462	0.738878	0.582702	0.404592	0.520118	0.278344	0.806549	0.248339	0.323973	0.323343	0.849034	0.425368	0.553686	0.260387	0.769192	0.364758	0.615306	0.499333	0.390569	0.583773	0.245266	0.263858	0.499892	0.656722	0.727559
GSM3895959_con	Normal	0.2626	0.447936	0.540702	0.544868	0.715673	0.53456	0.38499	0.546351	0.262069	0.826443	0.244972	0.378603	0.321732	0.79207	0.411219	0.545309	0.217355	0.756343	0.384698	0.585025	0.498812	0.440834	0.601431	0.182677	0.18061	0.52076	0.674245	0.828771
GSM3895960_con	Normal	0.238988	0.452484	0.512454	0.539301	0.714067	0.53563	0.327381	0.56691	0.307019	0.796642	0.176075	0.388052	0.317461	0.763468	0.389744	0.522606	0.163982	0.767053	0.356081	0.579418	0.475455	0.46201	0.600512	0.119658	0.232736	0.47142	0.686041	0.808286
GSM3895961_con	Normal	0.326584	0.430749	0.557609	0.564577	0.714252	0.592241	0.330279	0.56835	0.273559	0.793459	0.227812	0.388601	0.343596	0.794868	0.402571	0.555758	0.199337	0.754329	0.362553	0.596315	0.489957	0.442391	0.578674	0.194282	0.18131	0.41144	0.628488	0.848352
GSM3895962_con	Normal	0.296933	0.450416	0.476876	0.689675	0.74676	0.549835	0.373532	0.529142	0.326399	0.766992	0.4943	0.495589	0.438577	0.855868	0.534467	0.474216	0.345316	0.821132	0.52311	0.6995	0.526188	0.448537	0.566699	0.313999	0.36612	0.459737	0.685117	0.703701
GSM3895963_con	Normal	0.40016	0.391306	0.525358	0.730694	0.747874	0.575852	0.39199	0.522555	0.459325	0.749918	0.57619	0.573349	0.381396	0.895082	0.553793	0.501922	0.421902	0.839305	0.541824	0.701459	0.549125	0.501215	0.521819	0.404028	0.518985	0.532124	0.697108	0.792618
GSM3895964_con	Normal	0.380089	0.33664	0.535214	0.675832	0.700569	0.64254	0.40997	0.551809	0.384192	0.758944	0.328811	0.469518	0.343593	0.874206	0.592703	0.50423	0.374365	0.815113	0.461459	0.680679	0.54671	0.508356	0.534779	0.295774	0.381766	0.519211	0.702522	0.677899
GSM3895965_con	Normal	0.26157	0.364329	0.511548	0.649814	0.735861	0.588241	0.350862	0.508235	0.34749	0.810168	0.319019	0.470236	0.304932	0.84431	0.520345	0.499571	0.298232	0.800291	0.455181	0.667213	0.522573	0.46647	0.541415	0.268144	0.305187	0.509116	0.695886	0.762721
GSM3895966_con	Normal	0.342919	0.339448	0.523921	0.662053	0.748628	0.588157	0.365696	0.542192	0.344885	0.811409	0.342185	0.473279	0.318904	0.851854	0.531193	0.484875	0.316265	0.799155	0.437276	0.665428	0.532889	0.48054	0.554836	0.371	0.331266	0.474835	0.662941	0.796076
GSM3895967_con	Normal	0.308969	0.349807	0.541736	0.661966	0.730328	0.598005	0.420561	0.582765	0.39202	0.755641	0.441636	0.49509	0.406825	0.876562	0.571274	0.507801	0.423409	0.790397	0.498807	0.709993	0.548766	0.49279	0.517086	0.36022	0.352795	0.562826	0.708043	0.752082
GSM3895968_con	Normal	0.251141	0.354709	0.525869	0.637284	0.719584	0.591675	0.398883	0.584287	0.325529	0.791288	0.444901	0.450971	0.400405	0.836273	0.541761	0.502769	0.434101	0.777951	0.451236	0.676464	0.541408	0.463428	0.570204	0.337036	0.305711	0.552514	0.722458	0.748464
GSM3895969_con	Normal	0.277737	0.370371	0.473702	0.649633	0.734956	0.511827	0.409798	0.550304	0.330219	0.793025	0.402437	0.480476	0.335503	0.827603	0.509313	0.507137	0.254542	0.799824	0.4849	0.648907	0.544076	0.486414	0.56333	0.298481	0.278746	0.532254	0.681332	0.764824
GSM3895970_con	Normal	0.368644	0.468026	0.491556	0.619639	0.719641	0.485384	0.405954	0.495846	0.396946	0.752733	0.259297	0.517361	0.341366	0.834659	0.503298	0.464207	0.345502	0.776854	0.482098	0.641072	0.518738	0.451712	0.537435	0.428299	0.435031	0.461686	0.659451	0.863476
GSM3895971_con	Normal	0.355295	0.324006	0.483402	0.632748	0.668994	0.646295	0.444578	0.479779	0.484549	0.766761	0.300059	0.520673	0.368614	0.865736	0.50833	0.491725	0.442948	0.794485	0.441714	0.652422	0.551822	0.481501	0.514738	0.427638	0.54341	0.547414	0.624136	0.936889
GSM3895972_con	Normal	0.254206	0.446935	0.50166	0.623516	0.727547	0.600507	0.293027	0.564125	0.323661	0.830389	0.450751	0.471582	0.331689	0.791258	0.474285	0.561588	0.229859	0.77508	0.398232	0.639255	0.514578	0.449112	0.623591	0.0922671	0.186163	0.426233	0.709534	0.794472
GSM3895973_con	Normal	0.325602	0.397362	0.538849	0.695308	0.785648	0.756354	0.34509	0.524636	0.344132	0.889428	0.65752	0.569398	0.433085	0.823924	0.551686	0.678704	0.417117	0.853377	0.473601	0.700861	0.543149	0.504869	0.575266	0.037178	0.438396	0.463272	0.704269	0.697182
GSM3895974_con	Normal	0.200143	0.399337	0.533569	0.581281	0.723509	0.550902	0.312643	0.546748	0.305859	0.818162	0.382371	0.482948	0.386326	0.804544	0.454341	0.558369	0.255849	0.769583	0.427459	0.633055	0.514768	0.467611	0.635293	0.189316	0.156733	0.42438	0.719384	0.769269
GSM3895975_con	Normal	0.260304	0.379184	0.52153	0.573572	0.725425	0.590474	0.319697	0.510105	0.323235	0.817492	0.217912	0.388846	0.316819	0.803634	0.447248	0.540182	0.221871	0.755537	0.350507	0.629645	0.503538	0.427282	0.61999	0.148986	0.196579	0.482249	0.713691	0.728695
GSM3895976_con	Normal	0.239419	0.412214	0.507223	0.617492	0.730379	0.591939	0.35519	0.557616	0.265619	0.82575	0.424621	0.473906	0.392875	0.806311	0.462162	0.573992	0.266905	0.779566	0.425302	0.653916	0.506888	0.472032	0.627887	0.139841	0.128928	0.513993	0.732431	0.768424
GSM3895977_con	Normal	0.213959	0.36239	0.509044	0.605853	0.720762	0.607113	0.330539	0.537823	0.313106	0.830012	0.421307	0.432141	0.402274	0.835746	0.476801	0.555571	0.208676	0.785474	0.435336	0.645537	0.513027	0.492109	0.619245	0.186614	0.156186	0.435266	0.714381	0.685781
GSM3895978_con	Normal	0.249034	0.375543	0.50352	0.551324	0.715036	0.569414	0.393884	0.522924	0.257826	0.785546	0.229981	0.41491	0.305377	0.816093	0.407469	0.493352	0.196554	0.763496	0.353225	0.586412	0.509681	0.466794	0.59607	0.194296	0.145661	0.542628	0.688801	0.816537
GSM3895979_con	Normal	0.205845	0.4451	0.50939	0.619493	0.751071	0.543062	0.302512	0.551114	0.292675	0.838265	0.548546	0.481959	0.387124	0.804104	0.461864	0.563951	0.174457	0.786801	0.450696	0.656912	0.518135	0.489101	0.590455	0.154501	0.144275	0.457302	0.719201	0.766864
GSM3895980_con	Normal	0.189228	0.439946	0.519281	0.620082	0.720551	0.635101	0.361194	0.532432	0.282392	0.86345	0.48548	0.462467	0.367695	0.813285	0.439443	0.555094	0.197912	0.755212	0.430757	0.63688	0.53051	0.464868	0.626144	0.191937	0.117187	0.473506	0.677295	0.748488
GSM3895981_con	Normal	0.364026	0.395657	0.651406	0.738909	0.75308	0.689991	0.320162	0.651923	0.375782	0.863595	0.825892	0.700337	0.549569	0.860323	0.636067	0.679046	0.400195	0.868198	0.580264	0.732016	0.594629	0.505022	0.557966	0.3058	0.411219	0.505357	0.745532	0.751526
GSM3895982_con	Normal	0.275507	0.371745	0.488812	0.601069	0.721683	0.591081	0.258649	0.473094	0.275068	0.803693	0.367172	0.462317	0.302662	0.787054	0.460424	0.505494	0.167758	0.773256	0.40296	0.613535	0.534035	0.473511	0.556282	0.186779	0.17644	0.40925	0.700189	0.841595
GSM3895983_con	Normal	0.262401	0.335393	0.571209	0.6055	0.704022	0.698813	0.305358	0.541748	0.316842	0.856048	0.356107	0.481209	0.323646	0.859028	0.48124	0.568583	0.166635	0.834827	0.375264	0.661022	0.544725	0.446723	0.5906	0.120814	0.26233	0.487298	0.748168	0.562633
GSM3895984_con	Normal	0.248217	0.404962	0.543981	0.647595	0.727672	0.630888	0.314027	0.527281	0.267696	0.815651	0.371279	0.467086	0.336337	0.803247	0.462016	0.510286	0.167226	0.781872	0.431901	0.657955	0.537664	0.454262	0.61221	0.320009	0.161108	0.470149	0.72403	0.760379
GSM3895985_con	Normal	0.237073	0.422524	0.499223	0.597172	0.714835	0.547234	0.334574	0.549845	0.228227	0.798714	0.422388	0.461988	0.364625	0.792952	0.447557	0.520732	0.127753	0.768638	0.458683	0.615542	0.542916	0.486999	0.551948	0.130287	0.106138	0.430907	0.668311	0.845093
GSM3895986_con	Normal	0.253101	0.451993	0.495508	0.713567	0.7059	0.643309	0.300219	0.6047	0.398106	0.832104	0.704818	0.56785	0.419951	0.824353	0.60257	0.648773	0.302679	0.800527	0.518175	0.696442	0.601014	0.571824	0.61516	0.135802	0.269021	0.350624	0.761833	0.724705
GSM3895987_con	Normal	0.253685	0.350465	0.473527	0.666259	0.758164	0.603353	0.206429	0.56011	0.308303	0.825547	0.52869	0.52629	0.395725	0.812882	0.533639	0.599342	0.164958	0.836221	0.423443	0.684652	0.569975	0.48486	0.586763	0.213253	0.307756	0.484077	0.698582	0.756014
GSM3895988_con	Normal	0.242514	0.36368	0.539102	0.640427	0.73049	0.703787	0.298582	0.575298	0.289699	0.823105	0.447955	0.489705	0.358442	0.811781	0.548416	0.580622	0.271393	0.828201	0.395162	0.685092	0.533524	0.484035	0.590145	0.283407	0.217322	0.546697	0.723746	0.758164
GSM3895989_con	Normal	0.200112	0.396339	0.479906	0.666253	0.770547	0.597459	0.205673	0.545142	0.315011	0.834155	0.415815	0.465676	0.335324	0.837967	0.452839	0.548497	0.23365	0.813667	0.38854	0.652537	0.566796	0.444124	0.577776	0.213107	0.213662	0.351304	0.759878	0.828494
GSM3895990_con	Normal	0.220838	0.343055	0.492935	0.631104	0.714917	0.600819	0.307459	0.544049	0.328839	0.821987	0.44228	0.485652	0.362257	0.774581	0.490157	0.563978	0.207295	0.782694	0.448385	0.638968	0.529205	0.439531	0.589491	0.159367	0.217329	0.454127	0.736894	0.784636
GSM3895991_con	Normal	0.202785	0.353498	0.493316	0.607041	0.720662	0.576278	0.294877	0.528972	0.289688	0.806758	0.344144	0.4125	0.313976	0.836757	0.436758	0.539447	0.183275	0.781258	0.372478	0.623937	0.506924	0.451539	0.592585	0.188347	0.154581	0.495916	0.70081	0.818597
GSM3895992_con	Normal	0.278294	0.462287	0.527615	0.668878	0.739268	0.574281	0.304652	0.583758	0.32897	0.861863	0.595491	0.50502	0.423753	0.830684	0.487408	0.588093	0.27535	0.826356	0.494496	0.70077	0.556105	0.4645	0.593067	0.195329	0.187051	0.542611	0.728726	0.879881
GSM3895993_con	Normal	0.247187	0.381092	0.498945	0.601403	0.707182	0.603615	0.319844	0.528522	0.230645	0.817848	0.339568	0.429782	0.351635	0.779134	0.439109	0.506038	0.1862	0.768843	0.387236	0.639003	0.498969	0.470709	0.616756	0.156104	0.151054	0.442783	0.686458	0.779336
GSM3895994_con	Normal	0.261292	0.433411	0.496333	0.612381	0.743015	0.533969	0.404614	0.551666	0.208396	0.80559	0.364366	0.479918	0.439474	0.791965	0.438996	0.543784	0.196027	0.742035	0.401511	0.628106	0.537603	0.488187	0.651878	0.129407	0.225588	0.524016	0.682243	0.845637
GSM3895995_con	Normal	0.286144	0.355501	0.522496	0.644315	0.749187	0.695182	0.349686	0.570943	0.377656	0.855785	0.670086	0.606964	0.630349	0.831735	0.607413	0.677289	0.209569	0.835331	0.491767	0.746871	0.555714	0.484098	0.574112	0.188919	0.390668	0.514821	0.722643	0.652316
GSM3895996_con	Normal	0.215465	0.408337	0.498836	0.640461	0.731157	0.640554	0.331627	0.537545	0.271768	0.810067	0.451893	0.451162	0.335203	0.812984	0.473136	0.555078	0.190974	0.791501	0.421586	0.675515	0.515598	0.43647	0.615093	0.193763	0.14114	0.492682	0.692473	0.768536
GSM3895997_con	Normal	0.189756	0.399294	0.494979	0.580072	0.727778	0.569928	0.320406	0.536286	0.275606	0.800598	0.33654	0.41633	0.352548	0.782685	0.449219	0.516732	0.24101	0.768529	0.385876	0.62789	0.489882	0.437431	0.599082	0.198061	0.161464	0.397942	0.687956	0.768836
GSM3895998_con	Normal	0.18357	0.398477	0.490852	0.589253	0.711884	0.582526	0.367611	0.561367	0.290424	0.805034	0.414717	0.436965	0.362159	0.801759	0.458706	0.536575	0.166253	0.775385	0.414616	0.639122	0.533343	0.449214	0.604104	0.0959832	0.137861	0.421609	0.711059	0.806227
GSM3895999_con	Normal	0.247681	0.402008	0.508565	0.597909	0.713739	0.545849	0.317615	0.562803	0.274542	0.826261	0.447819	0.454602	0.357388	0.795828	0.458915	0.535956	0.165796	0.753382	0.418588	0.631001	0.536343	0.47959	0.598057	0.103833	0.133169	0.444286	0.741916	0.839595
GSM3896000_con	Normal	0.291449	0.36306	0.563448	0.703039	0.773286	0.706516	0.304538	0.511845	0.396614	0.843426	0.442026	0.555556	0.356647	0.833166	0.524725	0.570289	0.210763	0.849302	0.398384	0.727713	0.542724	0.447801	0.522016	0.255825	0.428075	0.540126	0.720785	0.7706
GSM3896001_con	Normal	0.254181	0.329973	0.539476	0.622868	0.716801	0.720584	0.415348	0.540905	0.288741	0.817519	0.439034	0.457265	0.296733	0.823025	0.565337	0.601098	0.268122	0.826064	0.394954	0.697975	0.540331	0.52719	0.61101	0.269197	0.206865	0.553193	0.699558	0.703445
GSM3896002_con	Normal	0.223849	0.388253	0.522116	0.661443	0.757994	0.598476	0.199096	0.586159	0.294411	0.870598	0.570145	0.498389	0.430558	0.801113	0.496073	0.606811	0.272939	0.813125	0.437526	0.676192	0.552925	0.511805	0.63406	0.110976	0.301159	0.394884	0.728314	0.633695
GSM3896003_con	Normal	0.176612	0.438867	0.503123	0.552159	0.729187	0.554418	0.348485	0.550507	0.202012	0.796443	0.253186	0.397802	0.353066	0.79266	0.432369	0.510041	0.175972	0.75672	0.351666	0.581829	0.494279	0.442119	0.622806	0.208303	0.138055	0.49743	0.659942	0.750983
GSM3896004_con	Normal	0.194005	0.403929	0.504063	0.595407	0.713141	0.652931	0.369829	0.532276	0.224416	0.798846	0.254416	0.426261	0.355448	0.806315	0.436975	0.533664	0.1457	0.777861	0.345628	0.638615	0.50075	0.406849	0.594737	0.114856	0.146439	0.488306	0.633403	0.752014
GSM3896005_con	Normal	0.306005	0.482711	0.487901	0.585558	0.715262	0.431079	0.397667	0.556936	0.430629	0.838068	0.290982	0.40726	0.356045	0.76943	0.401126	0.525948	0.225921	0.762148	0.448564	0.598415	0.527005	0.44581	0.613669	0.392846	0.183833	0.642471	0.700602	0.76737
GSM3896006_con	Normal	0.220949	0.528903	0.487789	0.605463	0.719673	0.521642	0.440258	0.603375	0.281734	0.839404	0.500876	0.497415	0.435627	0.794332	0.468015	0.570154	0.246518	0.771884	0.472058	0.64121	0.535448	0.447117	0.656347	0.144094	0.202485	0.418363	0.696392	0.723817
GSM3896007_con	Normal	0.170638	0.407345	0.494715	0.559469	0.720782	0.597946	0.408361	0.544116	0.260143	0.830824	0.331172	0.41492	0.358966	0.782813	0.428151	0.565405	0.207815	0.781474	0.368404	0.655028	0.490439	0.442466	0.631077	0.194568	0.211966	0.53855	0.666835	0.71541
GSM3896008_con	Normal	0.277998	0.486304	0.494295	0.589143	0.746996	0.63542	0.421091	0.603614	0.353666	0.833361	0.375964	0.485937	0.452152	0.804984	0.490671	0.540468	0.298883	0.783826	0.36109	0.663096	0.490516	0.477744	0.630665	0.186672	0.21614	0.502815	0.659978	0.650949
GSM3896009_con	Normal	0.2015	0.423542	0.499658	0.570586	0.727703	0.517313	0.41098	0.576397	0.341175	0.833538	0.321427	0.459849	0.352329	0.76684	0.404593	0.559332	0.208618	0.77771	0.428313	0.635791	0.497183	0.449959	0.622343	0.168664	0.183305	0.466632	0.683746	0.818181
GSM3896010_con	Normal	0.212336	0.487685	0.511968	0.583117	0.703766	0.480183	0.366897	0.59739	0.298302	0.80123	0.343761	0.419365	0.385683	0.766497	0.420627	0.541103	0.196809	0.762794	0.466088	0.621019	0.515192	0.463616	0.667219	0.299134	0.160436	0.539681	0.637975	0.766057
GSM3896011_con	Normal	0.217121	0.44304	0.538051	0.576101	0.729422	0.576549	0.335672	0.508329	0.260619	0.788807	0.199068	0.370509	0.380014	0.785096	0.39494	0.533847	0.115283	0.767975	0.333298	0.613464	0.501455	0.404796	0.60518	0.196768	0.21971	0.426883	0.673828	0.822262
GSM3896012_con	Normal	0.157248	0.457619	0.557019	0.56978	0.761187	0.592835	0.357951	0.555971	0.253166	0.842103	0.206552	0.377496	0.313966	0.81205	0.390312	0.528394	0.184993	0.771941	0.297603	0.623625	0.486427	0.418847	0.632761	0.134127	0.230114	0.518163	0.641141	0.786813
GSM3896013_con	Normal	0.257291	0.429827	0.485181	0.623061	0.736492	0.687178	0.257488	0.573907	0.367872	0.856478	0.504067	0.520347	0.381016	0.774094	0.533151	0.649249	0.251188	0.799605	0.347855	0.693772	0.519478	0.476028	0.616118	0.133073	0.317525	0.429879	0.648665	0.638366
GSM3896014_con	Normal	0.221618	0.483246	0.518369	0.641456	0.740589	0.596339	0.410429	0.617065	0.304601	0.867296	0.521767	0.46988	0.443502	0.786128	0.457746	0.590294	0.302346	0.775452	0.414093	0.65719	0.521368	0.444052	0.633772	0.138697	0.240928	0.481652	0.65881	0.718311
GSM3896015_con	Normal	0.18491	0.456993	0.527395	0.562068	0.738549	0.529672	0.332594	0.541235	0.240529	0.821408	0.205985	0.402847	0.385597	0.784488	0.392604	0.551085	0.180159	0.745688	0.372453	0.6072	0.501227	0.461364	0.633803	0.226836	0.167463	0.490274	0.62757	0.815237
GSM3896016_con	Normal	0.197626	0.428331	0.50564	0.563382	0.731203	0.559025	0.344632	0.612426	0.276148	0.835824	0.289212	0.414425	0.363175	0.774521	0.448047	0.557063	0.265449	0.769404	0.393262	0.648581	0.51189	0.477984	0.650525	0.160721	0.245328	0.445297	0.625003	0.69898
GSM3896017_con	Normal	0.260273	0.410894	0.521954	0.552479	0.727711	0.629337	0.4017	0.565406	0.26672	0.848692	0.283664	0.438957	0.33266	0.794856	0.433512	0.562252	0.227049	0.769565	0.400532	0.653381	0.50644	0.44588	0.641127	0.0907382	0.200908	0.509916	0.660283	0.70354
GSM3896018_con	Normal	0.197072	0.401525	0.534925	0.598668	0.718361	0.611767	0.406498	0.535319	0.236282	0.815539	0.347921	0.369467	0.36049	0.783998	0.453945	0.526462	0.127329	0.778296	0.335498	0.616097	0.502751	0.391824	0.615125	0.208581	0.225195	0.443669	0.672349	0.768339
GSM3896019_con	Normal	0.17977	0.403269	0.590955	0.603348	0.691084	0.782772	0.34765	0.483629	0.329399	0.800626	0.3501	0.373581	0.376133	0.820132	0.471806	0.573779	0.167473	0.768129	0.216145	0.644382	0.497725	0.347516	0.644319	0.172589	0.265231	0.512903	0.620127	0.598604
GSM3896020_con	Normal	0.203708	0.600142	0.561903	0.663241	0.738802	0.599671	0.385454	0.616997	0.269843	0.930183	0.589829	0.500517	0.651511	0.817303	0.448878	0.560386	0.343805	0.805275	0.467114	0.628155	0.576227	0.44619	0.634859	0.161386	0.16738	0.605148	0.681949	0.776389
GSM3896021_con	Normal	0.23413	0.370907	0.542045	0.593982	0.6998	0.861399	0.366394	0.481901	0.344818	0.804841	0.408171	0.452482	0.46829	0.79172	0.481894	0.588325	0.203274	0.742266	0.216893	0.658099	0.502473	0.368557	0.534387	0.21548	0.46572	0.374852	0.678985	0.615876
GSM3896022_con	Normal	0.20274	0.470364	0.504982	0.551583	0.731051	0.525565	0.365413	0.568275	0.256089	0.802846	0.350539	0.382721	0.371632	0.788581	0.417467	0.540455	0.189836	0.768654	0.424469	0.6316	0.496201	0.452445	0.636268	0.116302	0.165289	0.418753	0.656093	0.804788
GSM3896023_con	Normal	0.234925	0.369845	0.525898	0.649812	0.737868	0.791425	0.372543	0.533909	0.268828	0.811819	0.449166	0.482005	0.418522	0.816749	0.503154	0.654375	0.295124	0.78479	0.364426	0.665751	0.513012	0.476692	0.572798	0.215574	0.372328	0.373971	0.648969	0.593057
GSM3896024_con	Normal	0.224281	0.4469	0.495967	0.568971	0.71617	0.493946	0.356103	0.549527	0.307811	0.803249	0.226782	0.431876	0.383159	0.711057	0.402643	0.53436	0.14852	0.754862	0.407119	0.582442	0.493492	0.452559	0.666169	0.169601	0.245236	0.44655	0.659795	0.769405
GSM3896025_con	Normal	0.19161	0.495773	0.51217	0.555623	0.742035	0.617852	0.391884	0.586467	0.317042	0.818358	0.298837	0.398334	0.386797	0.786519	0.403752	0.542843	0.195702	0.78008	0.378274	0.610671	0.485547	0.455285	0.634031	0.106896	0.238031	0.470364	0.670221	0.793763
GSM3896026_con	Normal	0.162129	0.473549	0.471016	0.544568	0.726031	0.460614	0.295444	0.565329	0.251672	0.783383	0.215412	0.400752	0.395147	0.705968	0.434013	0.510213	0.14618	0.766911	0.421703	0.589978	0.525043	0.476358	0.6416	0.224816	0.236068	0.368773	0.690484	0.740625
GSM3896027_con	Normal	0.21429	0.398473	0.541353	0.628907	0.735907	0.758793	0.249126	0.556115	0.279142	0.875127	0.396685	0.408722	0.373696	0.811646	0.500794	0.65864	0.253621	0.783784	0.325105	0.654932	0.537689	0.461669	0.600631	0.113387	0.321611	0.479325	0.66895	0.610116
GSM3896028_con	Normal	0.14159	0.372735	0.53687	0.620021	0.737527	0.751031	0.313454	0.5947	0.271968	0.856225	0.428486	0.417481	0.318467	0.834835	0.50836	0.564461	0.147947	0.774574	0.333974	0.6434	0.549303	0.399619	0.596029	0.0945881	0.249284	0.439703	0.647233	0.615993
GSM3896029_con	Normal	0.193852	0.402833	0.458252	0.580222	0.756013	0.60512	0.330217	0.562238	0.243283	0.810117	0.347729	0.446465	0.457599	0.756454	0.487663	0.581934	0.187193	0.765793	0.441497	0.636465	0.499975	0.490466	0.600747	0.210072	0.197649	0.439023	0.683461	0.695439
GSM3896030_con	Normal	0.279206	0.500762	0.570425	0.605402	0.739537	0.764682	0.478698	0.443592	0.25548	0.794522	0.350252	0.403137	0.534538	0.828082	0.427033	0.57521	0.225053	0.749324	0.272008	0.596052	0.491556	0.38247	0.628522	0.195091	0.273862	0.466363	0.648225	0.668552
GSM3896031_con	Normal	0.198035	0.427677	0.497212	0.567706	0.708659	0.578898	0.38056	0.554254	0.275901	0.83316	0.364501	0.421294	0.395982	0.784391	0.43592	0.537225	0.185016	0.763713	0.403885	0.631559	0.498681	0.436262	0.594865	0.175242	0.117467	0.43378	0.653256	0.789341
GSM3896112_con	Normal	0.223085	0.443075	0.508508	0.54726	0.718125	0.562597	0.434997	0.544242	0.234984	0.799379	0.238091	0.380706	0.318216	0.788708	0.394238	0.524566	0.203396	0.74826	0.380281	0.577088	0.491584	0.444582	0.605202	0.106163	0.203823	0.509003	0.662947	0.803324
GSM3896113_con	Normal	0.256934	0.484095	0.514093	0.591626	0.732635	0.544766	0.331746	0.5579	0.280371	0.834107	0.341676	0.408981	0.366507	0.797562	0.428725	0.510254	0.205058	0.761094	0.410512	0.633822	0.505242	0.457632	0.575281	0.128603	0.180154	0.416269	0.732724	0.835087
GSM3896114_con	Normal	0.221926	0.46429	0.533947	0.564195	0.758596	0.626801	0.328968	0.590799	0.307919	0.815005	0.346037	0.402651	0.353477	0.793923	0.456698	0.617379	0.199733	0.750156	0.389456	0.63307	0.51072	0.461976	0.565674	0.185028	0.184019	0.470569	0.663532	0.79885
GSM3896115_con	Normal	0.255527	0.492664	0.508904	0.607064	0.743842	0.518437	0.366265	0.627266	0.299194	0.84884	0.414196	0.418082	0.361916	0.794093	0.447805	0.566224	0.241755	0.742688	0.470592	0.652939	0.501584	0.419657	0.643957	0.118122	0.163593	0.465974	0.692715	0.708975
GSM3896126_con	Normal	0.231612	0.510078	0.528718	0.566427	0.723664	0.527585	0.313825	0.600805	0.314632	0.830664	0.393072	0.442449	0.33685	0.767608	0.428387	0.584805	0.229764	0.762988	0.439462	0.613275	0.513933	0.463132	0.648713	0.15087	0.192856	0.458704	0.666826	0.828821
GSM3896134_con	Normal	0.227528	0.38086	0.491984	0.568928	0.715078	0.554158	0.340421	0.485653	0.255623	0.802368	0.212542	0.367482	0.321887	0.817917	0.427677	0.517022	0.16552	0.761969	0.363219	0.577463	0.498064	0.43348	0.619487	0.234513	0.132635	0.488362	0.692072	0.772118
GSM3896135_con	Normal	0.198917	0.386801	0.529613	0.679833	0.725175	0.585344	0.335338	0.546199	0.346491	0.829836	0.490718	0.480634	0.382689	0.798053	0.463225	0.549022	0.209678	0.814522	0.419597	0.644923	0.541052	0.461457	0.584694	0.152015	0.203642	0.529329	0.746341	0.746673
GSM3896136_con	Normal	0.232816	0.36953	0.507491	0.59336	0.685061	0.577034	0.325221	0.483469	0.277054	0.801314	0.202689	0.368787	0.321242	0.794087	0.443918	0.527547	0.233595	0.774262	0.307449	0.628213	0.496399	0.445209	0.613158	0.11427	0.135995	0.529249	0.684042	0.801265
GSM3896137_con	Normal	0.241947	0.395331	0.512643	0.571818	0.727967	0.615354	0.336273	0.563273	0.193134	0.776378	0.42111	0.388464	0.326452	0.834382	0.452373	0.518426	0.163248	0.776669	0.380005	0.624773	0.517821	0.438806	0.564021	0.239974	0.0497977	0.477095	0.685724	0.834181
GSM3896138_con	Normal	0.224971	0.343504	0.513623	0.630367	0.722684	0.708755	0.326019	0.51136	0.243132	0.796229	0.343688	0.429085	0.350205	0.808672	0.501547	0.578636	0.19097	0.788163	0.370652	0.623743	0.518411	0.474211	0.580798	0.176779	0.174494	0.476487	0.694034	0.735421
GSM3896139_con	Normal	0.255487	0.404172	0.531842	0.661885	0.716729	0.653015	0.421405	0.509446	0.330676	0.821435	0.507089	0.493102	0.372956	0.821088	0.538096	0.560129	0.413944	0.828935	0.379613	0.673163	0.582651	0.503676	0.5894	0.30526	0.176061	0.659713	0.748525	0.69797
GSM3896140_con	Normal	0.289749	0.421067	0.492323	0.581144	0.704465	0.593267	0.466605	0.54762	0.229202	0.778552	0.233098	0.403935	0.377997	0.825901	0.432401	0.49618	0.202098	0.759316	0.342847	0.633866	0.510722	0.448976	0.560545	0.27985	0.177603	0.49931	0.653359	0.836721
GSM3896141_con	Normal	0.251055	0.503605	0.576062	0.687376	0.734979	0.573866	0.391727	0.600031	0.362331	0.850976	0.608156	0.500677	0.41418	0.870202	0.475521	0.625073	0.22443	0.789352	0.509385	0.674585	0.558407	0.424657	0.65502	0.286989	0.149397	0.505255	0.729359	0.762506
GSM3896142_con	Normal	0.178872	0.403251	0.561263	0.688549	0.755729	0.71636	0.303862	0.590624	0.302106	0.838092	0.404763	0.433105	0.298714	0.847481	0.526988	0.59417	0.226123	0.81439	0.385863	0.669388	0.541413	0.461771	0.576376	0.217395	0.225874	0.509441	0.699821	0.718559
GSM3896143_con	Normal	0.262749	0.391936	0.497407	0.667578	0.726238	0.681729	0.366723	0.59765	0.371503	0.841671	0.588589	0.511229	0.415151	0.824536	0.497822	0.55214	0.30933	0.813305	0.474308	0.665125	0.546424	0.460473	0.566508	0.192167	0.221745	0.495012	0.697464	0.73025
GSM3896144_con	Normal	0.291075	0.391863	0.487374	0.573346	0.716537	0.497656	0.408882	0.538444	0.232056	0.767421	0.238487	0.397927	0.329001	0.767109	0.396831	0.505628	0.127002	0.770448	0.415877	0.592011	0.504928	0.413408	0.616109	0.212616	0.151162	0.469965	0.677832	0.848123
GSM3896145_con	Normal	0.242851	0.387587	0.460934	0.602666	0.707937	0.505577	0.357017	0.549299	0.178846	0.744328	0.34459	0.421261	0.349574	0.758568	0.422996	0.519773	0.149898	0.777808	0.482205	0.622003	0.539045	0.463934	0.569153	0.262856	0.113629	0.478762	0.660874	0.797646
GSM119615_con	Normal	0.238667	0.401911	0.514755	0.606638	0.681093	0.607577	0.244134	0.523582	0.304879	0.840806	0.426504	0.506321	0.411597	0.773468	0.461562	0.556386	0.239157	0.790124	0.44204	0.684384	0.51775	0.483034	0.601518	0.17898	0.302955	0.431052	0.664836	0.668466
GSM119616_con	Normal	0.219435	0.404014	0.5273	0.641144	0.721982	0.70597	0.349712	0.494942	0.264472	0.806199	0.354323	0.453841	0.249044	0.806916	0.504038	0.540261	0.166201	0.770656	0.337174	0.644075	0.507164	0.437354	0.550454	0.145185	0.221651	0.405102	0.6716	0.683081
GSM119617_con	Normal	0.321686	0.464165	0.547693	0.715165	0.730638	0.656061	0.210435	0.441321	0.386903	0.773003	0.559815	0.509261	0.34775	0.765147	0.552	0.642984	0.407038	0.764113	0.340926	0.676534	0.55563	0.472449	0.55072	0.38028	0.416839	0.528007	0.69929	0.714448
GSM119618_con	Normal	0.267472	0.402577	0.517067	0.670864	0.741073	0.724308	0.221301	0.438976	0.30053	0.781844	0.510479	0.507623	0.412284	0.787481	0.589496	0.557606	0.341327	0.796012	0.413091	0.632488	0.553357	0.470365	0.564468	0.177201	0.239807	0.39175	0.75803	0.677918
GSM119619_con	Normal	0.258313	0.505933	0.529657	0.609593	0.716582	0.684022	0.348147	0.573677	0.249281	0.856163	0.444731	0.471337	0.34998	0.8095	0.454329	0.554764	0.192196	0.791175	0.441656	0.679559	0.514931	0.407928	0.620076	0.21238	0.20326	0.42961	0.649341	0.734165
GSM119620_con	Normal	0.240174	0.44923	0.551773	0.612159	0.737937	0.624544	0.218683	0.458147	0.254395	0.797778	0.458856	0.450574	0.365262	0.771288	0.52876	0.556101	0.27021	0.775301	0.303485	0.651122	0.512489	0.39807	0.594987	0.12356	0.299814	0.432626	0.685555	0.733401
GSM119621_con	Normal	0.285662	0.485255	0.561395	0.705099	0.713601	0.732119	0.314877	0.468135	0.382853	0.762958	0.582571	0.507953	0.431114	0.781595	0.58681	0.597153	0.370905	0.737729	0.443168	0.652175	0.540323	0.545239	0.54938	0.193625	0.352428	0.35789	0.645304	0.726898
GSM119622_con	Normal	0.222147	0.397849	0.492396	0.603638	0.645395	0.74574	0.360285	0.501201	0.252509	0.81732	0.40397	0.42183	0.373109	0.815366	0.494046	0.509879	0.282505	0.765597	0.325892	0.62696	0.528175	0.388958	0.564041	0.0496041	0.188189	0.422082	0.672324	0.731904
GSM119623_con	Normal	0.164373	0.432538	0.532887	0.662618	0.707042	0.731688	0.267774	0.471467	0.284605	0.784222	0.440071	0.396719	0.286067	0.80631	0.482131	0.533616	0.26882	0.765642	0.319286	0.649416	0.512116	0.373288	0.563879	0.160878	0.25042	0.491178	0.699717	0.758674
GSM119624_con	Normal	0.157667	0.338602	0.55408	0.611915	0.693822	0.754088	0.299201	0.516626	0.247806	0.816504	0.49843	0.418958	0.360842	0.796458	0.49871	0.541331	0.205014	0.782701	0.336009	0.611812	0.515951	0.361152	0.542994	0.105599	0.243057	0.310664	0.66727	0.692647
GSM119625_con	Normal	0.181265	0.425822	0.512206	0.642936	0.681123	0.690666	0.343212	0.533111	0.257638	0.839309	0.435528	0.489262	0.359685	0.787569	0.470973	0.512972	0.215936	0.797515	0.444234	0.635767	0.512387	0.411983	0.572145	0.207319	0.239035	0.487988	0.690559	0.756558
GSM119626_con	Normal	0.310482	0.430731	0.475836	0.627472	0.69633	0.643293	0.230838	0.549126	0.26526	0.803707	0.342605	0.446587	0.551245	0.810988	0.519154	0.577761	0.477698	0.773701	0.39762	0.610462	0.527462	0.377082	0.491967	0.149792	0.315403	0.556157	0.642936	0.70991
GSM119627_con	Normal	0.203566	0.406663	0.543793	0.643132	0.69282	0.700673	0.264988	0.498932	0.259848	0.773356	0.393989	0.385012	0.30621	0.812422	0.44271	0.595999	0.1879	0.7798	0.43103	0.685612	0.487942	0.406671	0.594872	0.164731	0.227487	0.405295	0.708112	0.758312
GSM119628_con	Normal	0.160253	0.362316	0.520118	0.623987	0.749512	0.687457	0.314899	0.57138	0.234511	0.830972	0.330815	0.410402	0.39165	0.765541	0.401043	0.500428	0.173077	0.797089	0.450857	0.675954	0.515673	0.424313	0.586019	0.147138	0.250936	0.452549	0.664403	0.802398
GSM119629_con	Normal	0.210352	0.411906	0.561376	0.662746	0.765386	0.619805	0.395529	0.532741	0.23182	0.843736	0.397652	0.369513	0.451655	0.83684	0.450185	0.54903	0.270859	0.792804	0.303135	0.651862	0.499845	0.437839	0.559945	0.187893	0.208312	0.42376	0.588333	0.695936
GSM119630_con	Normal	0.279512	0.367961	0.527702	0.658693	0.754499	0.629809	0.337831	0.491075	0.314798	0.803215	0.410588	0.493313	0.475193	0.870101	0.506442	0.63873	0.332435	0.787704	0.284456	0.709163	0.508663	0.504103	0.53396	0.350115	0.183578	0.433549	0.709888	0.756509
GSM119631_con	Normal	0.197496	0.460057	0.544287	0.619745	0.749657	0.68693	0.373101	0.540666	0.248133	0.845815	0.367473	0.437916	0.392915	0.785853	0.4369	0.510356	0.174334	0.82829	0.41541	0.698063	0.513697	0.414915	0.579823	0.243601	0.314957	0.487019	0.65549	0.746245
GSM119632_con	Normal	0.243573	0.434322	0.522059	0.626464	0.736278	0.672997	0.419007	0.588457	0.21635	0.841499	0.481348	0.490318	0.410014	0.837242	0.442976	0.591247	0.148943	0.799376	0.460862	0.659262	0.516908	0.441208	0.553586	0.185094	0.187075	0.380118	0.655993	0.806569
GSM119633_con	Normal	0.249834	0.402469	0.491389	0.615396	0.752336	0.662995	0.40489	0.515431	0.297804	0.85152	0.357181	0.393584	0.369097	0.866178	0.435635	0.604415	0.213103	0.789451	0.271204	0.633245	0.544446	0.463569	0.591244	0.300774	0.258886	0.52873	0.691787	0.704226
GSM119634_con	Normal	0.338146	0.407965	0.513463	0.650958	0.743494	0.598713	0.420747	0.498074	0.307528	0.845734	0.413005	0.416673	0.452644	0.810787	0.514753	0.570648	0.292396	0.769248	0.367877	0.61911	0.549781	0.439984	0.546856	0.261902	0.280665	0.49094	0.65224	0.63058
GSM119635_con	Normal	0.194415	0.449394	0.56136	0.612051	0.731305	0.656597	0.403799	0.593599	0.241738	0.83812	0.359143	0.413125	0.336131	0.779494	0.454247	0.52965	0.180657	0.777541	0.405606	0.670572	0.508168	0.413199	0.603289	0.288245	0.271296	0.534763	0.695728	0.821098
GSM119636_con	Normal	0.193175	0.422969	0.519434	0.596781	0.734831	0.691956	0.390687	0.580203	0.274768	0.831763	0.326784	0.400092	0.370255	0.816547	0.44494	0.565529	0.207497	0.79616	0.413362	0.650531	0.499956	0.40347	0.593704	0.200252	0.222217	0.490658	0.651509	0.799501
GSM119637_con	Normal	0.226943	0.453047	0.553469	0.627781	0.720941	0.659228	0.358256	0.595337	0.268235	0.828267	0.523795	0.427189	0.399547	0.788188	0.446823	0.573292	0.157765	0.759636	0.485964	0.709683	0.521808	0.434058	0.566732	0.0823033	0.31018	0.468091	0.674165	0.828804
GSM119638_con	Normal	0.143872	0.446529	0.539493	0.678918	0.709258	0.692709	0.403388	0.561753	0.282404	0.85244	0.487287	0.445049	0.360858	0.807029	0.504257	0.561665	0.208838	0.818199	0.444763	0.701414	0.520857	0.380053	0.610814	0.0902125	0.345642	0.472497	0.721157	0.818675
GSM119639_con	Normal	0.199206	0.419551	0.542266	0.603184	0.728029	0.609972	0.368054	0.566227	0.284162	0.839749	0.403772	0.391492	0.343179	0.772642	0.435912	0.47403	0.301163	0.772317	0.365509	0.656563	0.496424	0.415972	0.587795	0.214465	0.24049	0.480924	0.651637	0.66095
GSM119640_con	Normal	0.184838	0.474673	0.541767	0.652656	0.720682	0.659492	0.458395	0.593258	0.320072	0.8451	0.370085	0.431785	0.343559	0.822664	0.434364	0.589746	0.199416	0.795137	0.391625	0.668826	0.514024	0.444728	0.616157	0.0909859	0.338093	0.442715	0.691648	0.73802
GSM119641_con	Normal	0.252559	0.40059	0.558908	0.633777	0.723804	0.616351	0.359057	0.58258	0.261998	0.839565	0.367063	0.404615	0.377955	0.846736	0.417372	0.557271	0.24312	0.776262	0.434151	0.635989	0.540379	0.42011	0.555848	0.199081	0.275501	0.488668	0.658088	0.678885
GSM119642_con	Normal	0.238623	0.402907	0.571291	0.585044	0.712851	0.612459	0.354965	0.574268	0.286987	0.847664	0.364026	0.49875	0.429154	0.794971	0.421931	0.566319	0.354116	0.780956	0.401534	0.661258	0.51727	0.39915	0.6205	0.172827	0.118164	0.474496	0.636453	0.56984
GSM119643_con	Normal	0.349546	0.426848	0.559255	0.58764	0.708968	0.685711	0.324171	0.59904	0.255559	0.868205	0.332384	0.442376	0.470531	0.897826	0.433221	0.506954	0.373805	0.79798	0.425211	0.57886	0.579083	0.339096	0.614873	0.262007	0.242184	0.519871	0.62953	0.714255
GSM119644_con	Normal	0.284022	0.439757	0.531026	0.588825	0.69179	0.578152	0.391119	0.539381	0.25227	0.863829	0.440988	0.388227	0.378341	0.858035	0.478814	0.510413	0.380229	0.761569	0.338598	0.640443	0.505115	0.395197	0.622325	0.105332	0.209127	0.497189	0.647681	0.777527
GSM119645_con	Normal	0.278958	0.485169	0.515667	0.671532	0.760071	0.63824	0.421903	0.527515	0.323083	0.817814	0.40599	0.39172	0.423313	0.881464	0.522066	0.588499	0.417534	0.81492	0.355844	0.665241	0.497748	0.4159	0.618399	0.179685	0.14748	0.504646	0.659898	0.486066
GSM119646_con	Normal	0.220587	0.380368	0.536006	0.615733	0.679954	0.696688	0.412598	0.590783	0.257276	0.813533	0.453842	0.452288	0.347309	0.886061	0.460548	0.540044	0.226283	0.774497	0.412643	0.616617	0.495306	0.388257	0.590776	0.113977	0.147073	0.510273	0.676484	0.774061
GSM119647_con	Normal	0.293383	0.479184	0.509395	0.570102	0.682132	0.650358	0.489522	0.627423	0.364693	0.821414	0.352311	0.435822	0.424654	0.877842	0.453166	0.52179	0.290603	0.797624	0.389207	0.613943	0.519258	0.366917	0.579127	0.160217	0.290186	0.451962	0.637908	0.698248
GSM119648_con	Normal	0.191408	0.445145	0.561636	0.623657	0.713754	0.657908	0.433725	0.602494	0.253691	0.877209	0.588584	0.487225	0.479308	0.868793	0.484768	0.622605	0.355915	0.764383	0.380292	0.659125	0.545788	0.400869	0.601823	0.189137	0.154614	0.477433	0.638264	0.673993
GSM119649_con	Normal	0.226995	0.467534	0.515138	0.569333	0.735437	0.643073	0.263409	0.56304	0.277796	0.855861	0.39008	0.444596	0.408658	0.812381	0.45698	0.520841	0.157288	0.801198	0.423505	0.653167	0.518872	0.445662	0.589702	0.157846	0.22832	0.443168	0.701917	0.781855
GSM119650_con	Normal	0.259598	0.378067	0.542848	0.652663	0.694187	0.667863	0.366037	0.581786	0.354002	0.807196	0.619146	0.514466	0.420661	0.880967	0.540712	0.555262	0.261853	0.816738	0.507094	0.61605	0.548437	0.375592	0.592634	0.199083	0.224751	0.591095	0.680136	0.694758
GSM119651_con	Normal	0.242238	0.383086	0.557534	0.644656	0.71769	0.622301	0.402612	0.53767	0.334694	0.841026	0.508231	0.379158	0.472095	0.798292	0.429371	0.587427	0.401589	0.778978	0.357782	0.630446	0.525493	0.493364	0.562628	0.223622	0.157529	0.399589	0.705639	0.64194
GSM119652_con	Normal	0.225687	0.481932	0.47903	0.618594	0.698769	0.652264	0.398513	0.560382	0.293888	0.860822	0.446043	0.470372	0.388601	0.833848	0.442284	0.534796	0.277222	0.757966	0.300491	0.637315	0.524907	0.368163	0.633909	0.171422	0.154435	0.475928	0.660894	0.699644
GSM119653_con	Normal	0.245101	0.44076	0.548349	0.570695	0.724852	0.605572	0.365551	0.521645	0.273384	0.879139	0.381105	0.436758	0.38921	0.794602	0.425702	0.497633	0.211052	0.772142	0.360289	0.668609	0.519198	0.42477	0.605669	0.0814147	0.176865	0.473329	0.599531	0.707434
GSM119654_con	Normal	0.240049	0.370904	0.522676	0.567333	0.699359	0.657775	0.365214	0.544964	0.25589	0.836548	0.267518	0.414502	0.390113	0.825287	0.438114	0.562443	0.279754	0.762617	0.320513	0.607849	0.495991	0.459067	0.644424	0.141581	0.21327	0.501631	0.666918	0.751215
GSM119655_con	Normal	0.271394	0.458424	0.509796	0.607715	0.701419	0.65752	0.283807	0.550752	0.26092	0.836353	0.399919	0.411607	0.381884	0.847893	0.472239	0.531473	0.297926	0.792942	0.33286	0.657431	0.504148	0.516452	0.629372	0.172519	0.233288	0.457492	0.655503	0.786779
GSM119656_con	Normal	0.176795	0.474348	0.512646	0.592281	0.72125	0.68113	0.347386	0.549635	0.250846	0.834661	0.505153	0.512156	0.333944	0.828459	0.434432	0.547785	0.176116	0.782434	0.462744	0.629125	0.519776	0.404064	0.628453	0.226235	0.170865	0.488084	0.66293	0.751327
GSM119657_con	Normal	0.228326	0.402815	0.502349	0.584372	0.757444	0.656809	0.332796	0.573756	0.289395	0.842893	0.405557	0.410785	0.40177	0.847003	0.491751	0.594482	0.260098	0.760385	0.393526	0.641388	0.519812	0.444296	0.624253	0.222518	0.205323	0.533421	0.710971	0.7108
GSM119658_con	Normal	0.231081	0.502609	0.55413	0.633104	0.753138	0.679474	0.388354	0.580244	0.337363	0.861256	0.376831	0.474214	0.405371	0.805574	0.504108	0.61373	0.235702	0.778845	0.347146	0.6623	0.524867	0.460843	0.612638	0.156293	0.302965	0.460453	0.698658	0.646772
GSM119659_con	Normal	0.207308	0.401759	0.520177	0.613404	0.696351	0.67009	0.506876	0.574147	0.281494	0.824332	0.267498	0.422212	0.372504	0.81984	0.428857	0.548514	0.151739	0.754467	0.348985	0.623372	0.500269	0.404598	0.629889	0.140883	0.222969	0.445495	0.673533	0.774602
GSM119660_con	Normal	0.201692	0.455055	0.510749	0.613455	0.707689	0.661966	0.402211	0.55488	0.320036	0.823281	0.29704	0.427072	0.35428	0.824822	0.446084	0.559487	0.196939	0.789338	0.423923	0.623524	0.513665	0.438538	0.622667	0.153069	0.203955	0.501898	0.646041	0.744443
GSM119661_con	Normal	0.237873	0.582837	0.538172	0.624279	0.693984	0.497864	0.438758	0.566563	0.344836	0.815703	0.427237	0.466749	0.419184	0.773305	0.50968	0.58588	0.203018	0.679789	0.496331	0.631797	0.550094	0.455196	0.665123	0.0701832	0.322596	0.514272	0.65021	0.663298
GSM119662_con	Normal	0.192317	0.427615	0.530995	0.585629	0.704534	0.673401	0.395953	0.545544	0.268868	0.829339	0.353166	0.451876	0.347376	0.822481	0.427734	0.542946	0.220685	0.786717	0.380031	0.650689	0.503943	0.439499	0.629449	0.200032	0.222907	0.468494	0.674518	0.751182
GSM119663_con	Normal	0.225817	0.37106	0.522442	0.593165	0.729326	0.689689	0.376162	0.537008	0.272036	0.857069	0.49583	0.43931	0.383432	0.84209	0.390369	0.528476	0.177474	0.802406	0.397715	0.636047	0.520729	0.4124	0.615307	0.154651	0.230028	0.520355	0.708559	0.77026
GSM119664_con	Normal	0.181163	0.380663	0.520755	0.623945	0.738835	0.620292	0.254727	0.569729	0.321774	0.799326	0.339226	0.402955	0.406882	0.843915	0.512257	0.532836	0.227811	0.77615	0.342304	0.613072	0.520229	0.455845	0.582352	0.179985	0.173679	0.485537	0.684425	0.776176
GSM119665_con	Normal	0.223254	0.469956	0.526815	0.593692	0.722792	0.646606	0.433002	0.571976	0.27936	0.836379	0.360266	0.418118	0.389264	0.824621	0.445627	0.55535	0.208029	0.785554	0.383043	0.615307	0.482404	0.38555	0.643121	0.117608	0.220382	0.491407	0.696328	0.828348
GSM119666_con	Normal	0.3386	0.536312	0.561643	0.680935	0.775099	0.522129	0.411814	0.655828	0.324868	0.830817	0.386089	0.558827	0.351869	0.730297	0.440982	0.588255	0.449502	0.727896	0.452666	0.652653	0.552067	0.478398	0.693433	0.336843	0.286163	0.357608	0.620466	0.604198
GSM119667_con	Normal	0.240325	0.484115	0.525938	0.593389	0.702733	0.674106	0.385492	0.569751	0.268909	0.83861	0.394305	0.460456	0.404462	0.840126	0.441275	0.525801	0.142817	0.771698	0.412586	0.622348	0.496684	0.399685	0.62592	0.117434	0.244001	0.470454	0.663231	0.809823
GSM119668_con	Normal	0.251152	0.436867	0.521186	0.648625	0.733158	0.646025	0.364186	0.518467	0.272019	0.841232	0.416517	0.410953	0.354722	0.807224	0.544345	0.58204	0.357481	0.790476	0.320276	0.650465	0.527895	0.49514	0.611106	0.304463	0.180293	0.549325	0.724498	0.720254
GSM119669_con	Normal	0.254611	0.413964	0.546509	0.660235	0.757575	0.659084	0.362645	0.546167	0.315029	0.845772	0.380809	0.409432	0.360546	0.855876	0.427818	0.538973	0.340545	0.781331	0.346148	0.648549	0.509811	0.437782	0.58877	0.171004	0.132774	0.450567	0.59864	0.761923
GSM119670_con	Normal	0.215439	0.446639	0.533995	0.585042	0.713153	0.668689	0.358656	0.577306	0.254632	0.823357	0.295234	0.396436	0.406889	0.833446	0.423318	0.529474	0.208054	0.770075	0.354899	0.613553	0.503167	0.409182	0.64333	0.117034	0.18714	0.489562	0.671589	0.822379
GSM119671_con	Normal	0.202908	0.402134	0.5299	0.542052	0.723996	0.648499	0.327788	0.56662	0.27897	0.825683	0.302363	0.429148	0.363667	0.855331	0.447669	0.54263	0.186945	0.775233	0.37491	0.586184	0.519383	0.428513	0.643702	0.174441	0.185307	0.503075	0.675262	0.786013
GSM119672_con	Normal	0.186444	0.4588	0.53707	0.575358	0.690806	0.651687	0.401911	0.559386	0.267577	0.836501	0.444587	0.441579	0.382685	0.864802	0.417411	0.523307	0.204954	0.779578	0.404457	0.667839	0.532708	0.445489	0.63114	0.130136	0.239429	0.466233	0.722948	0.779984
GSM119673_con	Normal	0.208721	0.35699	0.569648	0.567912	0.6997	0.656203	0.346855	0.528075	0.233578	0.849399	0.304715	0.443949	0.2903	0.814932	0.448762	0.518299	0.14197	0.79198	0.351456	0.645632	0.479677	0.420787	0.610359	0.193391	0.155098	0.484065	0.648932	0.772784
GSM119674_con	Normal	0.198468	0.430355	0.505127	0.57808	0.713364	0.625733	0.391271	0.563809	0.276474	0.832944	0.458676	0.449608	0.405668	0.821234	0.43506	0.538682	0.208952	0.768228	0.422515	0.640289	0.51921	0.387895	0.645976	0.149968	0.203578	0.467135	0.693614	0.762951
GSM119675_con	Normal	0.258835	0.419863	0.500582	0.610891	0.723706	0.673266	0.396345	0.573483	0.321676	0.835844	0.322714	0.456681	0.414034	0.858089	0.440579	0.565364	0.25041	0.777136	0.340176	0.626126	0.537964	0.430266	0.595063	0.0642635	0.196109	0.492706	0.655384	0.672354
GSM119676_con	Normal	0.583719	0.571075	0.581982	0.588312	0.65916	0.769632	0.527758	0.524226	0.660782	0.724982	0.733237	0.462141	0.783898	0.74915	0.517638	0.600121	0.635573	0.660052	0.496172	0.463022	0.580702	0.638622	0.498446	0.524882	0.446631	0.525219	0.681725	0.623278
GSM119677_con	Normal	0.209257	0.449925	0.491515	0.610407	0.69654	0.586582	0.353348	0.557887	0.319134	0.855332	0.357579	0.457256	0.375385	0.80246	0.455017	0.560879	0.130356	0.791002	0.387932	0.668185	0.499116	0.475643	0.59233	0.0954766	0.249439	0.448286	0.679882	0.688613
GSM119678_con	Normal	0.256852	0.405292	0.525103	0.561179	0.697167	0.673468	0.337646	0.520928	0.260519	0.837586	0.254681	0.444739	0.371844	0.845072	0.422281	0.579454	0.233457	0.801965	0.321179	0.646887	0.48384	0.436932	0.583611	0.0926003	0.211225	0.47043	0.68495	0.706172
GSM119679_con	Normal	0.250868	0.470171	0.525816	0.618841	0.725971	0.684276	0.360355	0.589776	0.245882	0.844909	0.409591	0.438451	0.409243	0.828904	0.393512	0.555808	0.137867	0.801211	0.407981	0.618006	0.508513	0.398397	0.607893	0.145321	0.156801	0.4855	0.668943	0.828235
GSM119680_con	Normal	0.216947	0.371859	0.534112	0.596413	0.730484	0.708366	0.364735	0.539552	0.276058	0.827859	0.349578	0.457789	0.315358	0.812171	0.48709	0.634633	0.230382	0.798335	0.370831	0.646548	0.541463	0.462505	0.579298	0.201234	0.134184	0.445477	0.700798	0.790546
GSM119681_con	Normal	0.283882	0.391844	0.479177	0.638475	0.743411	0.681558	0.39115	0.525654	0.326043	0.824073	0.438384	0.448087	0.39795	0.808249	0.54205	0.674929	0.264756	0.814795	0.412698	0.699803	0.524621	0.502466	0.582169	0.00389297	0.220195	0.45616	0.749591	0.679943
GSM119682_con	Normal	0.213967	0.455122	0.520518	0.564334	0.729291	0.641488	0.376721	0.550672	0.241921	0.814848	0.255069	0.409742	0.414668	0.838106	0.424317	0.557758	0.210123	0.785074	0.36503	0.602258	0.492771	0.429397	0.619484	0.0940863	0.235524	0.487991	0.700839	0.835602
GSM119683_con	Normal	0.201849	0.439088	0.509129	0.565026	0.702845	0.619124	0.363309	0.54925	0.211414	0.839875	0.287513	0.460464	0.373597	0.822174	0.418058	0.549946	0.192523	0.779328	0.369978	0.644081	0.497786	0.429142	0.620791	0.0926619	0.11998	0.461367	0.68832	0.77899
GSM119684_con	Normal	0.214114	0.482188	0.526026	0.597967	0.71207	0.682677	0.436498	0.584141	0.279154	0.838713	0.464688	0.441553	0.366053	0.853002	0.45528	0.60301	0.155696	0.779151	0.407446	0.630897	0.517566	0.425713	0.634447	0.0980075	0.242198	0.505253	0.736937	0.817532
GSM119685_con	Normal	0.184535	0.488018	0.50831	0.544979	0.727081	0.629443	0.404246	0.537882	0.254437	0.835683	0.386457	0.46345	0.504203	0.819073	0.446918	0.555315	0.209626	0.7897	0.416164	0.664401	0.508597	0.402157	0.615368	0.0646582	0.205683	0.518921	0.697206	0.744037
GSM119686_con	Normal	0.234735	0.413127	0.519402	0.606493	0.734206	0.65619	0.33994	0.595738	0.273304	0.843192	0.483213	0.437643	0.39944	0.84763	0.445491	0.588553	0.156545	0.795542	0.370398	0.636917	0.504653	0.429759	0.618546	0.122195	0.181403	0.517298	0.719755	0.806316
GSM119687_con	Normal	0.225533	0.315936	0.531965	0.60307	0.739082	0.656923	0.314746	0.574239	0.280999	0.810365	0.426164	0.452275	0.391282	0.800487	0.483917	0.618467	0.259281	0.805518	0.365048	0.651584	0.509847	0.496522	0.531445	0.198363	0.144452	0.531938	0.783411	0.746312
GSM119688_con	Normal	0.22032	0.388275	0.515317	0.556817	0.728199	0.697442	0.371532	0.582673	0.270835	0.859609	0.340272	0.442801	0.373658	0.844948	0.448154	0.585103	0.1987	0.799986	0.336065	0.597498	0.491538	0.44127	0.570043	0.141239	0.179849	0.477737	0.700205	0.81544
GSM3896032_treat	AD	0.270944	0.355192	0.518446	0.625609	0.74941	0.839723	0.275679	0.524382	0.272825	0.870614	0.424791	0.497055	0.381604	0.815983	0.536255	0.646247	0.194471	0.799597	0.302521	0.67658	0.485999	0.401458	0.537887	0.107041	0.369866	0.297148	0.653544	0.564658
GSM3896033_treat	AD	0.205489	0.416595	0.558427	0.619376	0.766795	0.799944	0.271294	0.486342	0.23256	0.828343	0.345557	0.372937	0.329346	0.851782	0.459036	0.634336	0.179719	0.78304	0.267216	0.6371	0.500081	0.393753	0.581022	0.158191	0.234977	0.467071	0.67149	0.661399
GSM3896034_treat	AD	0.267025	0.379664	0.5325	0.634696	0.743289	0.828608	0.294348	0.541327	0.2779	0.851676	0.337968	0.486631	0.300245	0.814869	0.514273	0.624658	0.221235	0.793542	0.281339	0.662617	0.495922	0.395242	0.554801	0.0846148	0.358661	0.433359	0.631578	0.543568
GSM3896035_treat	AD	0.246068	0.379554	0.523828	0.667945	0.762685	0.754313	0.345978	0.566911	0.402901	0.839332	0.549359	0.518984	0.381807	0.847698	0.560509	0.742345	0.17263	0.824736	0.319322	0.692776	0.547799	0.438946	0.639159	0.169637	0.309371	0.38149	0.680795	0.537557
GSM3896036_treat	AD	0.192421	0.352688	0.508882	0.601807	0.767747	0.718017	0.285051	0.554465	0.290821	0.846705	0.281612	0.480868	0.331133	0.811427	0.477791	0.638157	0.235877	0.78554	0.286774	0.652463	0.51799	0.41422	0.57795	0.143926	0.34982	0.391125	0.67778	0.564158
GSM3896037_treat	AD	0.268627	0.503054	0.605126	0.656568	0.782296	0.708544	0.420401	0.688459	0.316924	0.884538	0.605539	0.447212	0.418629	0.812891	0.566126	0.655677	0.217722	0.815847	0.456872	0.671688	0.572848	0.431441	0.644257	0.285736	0.28021	0.310604	0.657369	0.713507
GSM3896038_treat	AD	0.233711	0.473941	0.555275	0.607556	0.716137	0.862476	0.351033	0.532761	0.344241	0.843265	0.441328	0.4816	0.458936	0.828512	0.551652	0.644003	0.166601	0.767693	0.274443	0.679571	0.503655	0.40355	0.5696	0.122434	0.321037	0.456142	0.634358	0.487463
GSM3896039_treat	AD	0.199023	0.464477	0.547229	0.631058	0.729439	0.809624	0.352664	0.461637	0.27779	0.806852	0.341486	0.376862	0.351629	0.808692	0.478765	0.609975	0.212072	0.733451	0.241409	0.615567	0.505198	0.456087	0.611	0.267262	0.299878	0.436296	0.63396	0.586481
GSM3896040_treat	AD	0.267361	0.369756	0.56402	0.64643	0.749947	0.814699	0.31384	0.526918	0.34053	0.861151	0.484878	0.506701	0.43278	0.85039	0.5529	0.685806	0.154045	0.794494	0.365658	0.664946	0.518134	0.402506	0.585365	0.0962682	0.406045	0.443524	0.649065	0.552114
GSM3896041_treat	AD	0.251602	0.447177	0.47838	0.583968	0.731994	0.591504	0.418893	0.554881	0.254809	0.816863	0.370942	0.432507	0.450321	0.776183	0.44841	0.573038	0.206815	0.775252	0.407836	0.617796	0.509325	0.471347	0.605935	0.201838	0.190929	0.41663	0.712206	0.713092
GSM3896042_treat	AD	0.263859	0.488516	0.489194	0.543931	0.726314	0.508648	0.354124	0.572095	0.259819	0.792366	0.232157	0.411443	0.3642	0.769964	0.403943	0.528525	0.1977	0.770783	0.409116	0.578176	0.494382	0.417839	0.587483	0.145257	0.181817	0.468742	0.648622	0.83762
GSM3896043_treat	AD	0.189014	0.435149	0.499395	0.567843	0.730834	0.532327	0.351447	0.580648	0.280754	0.824719	0.300131	0.434609	0.362657	0.757031	0.431975	0.543059	0.152421	0.767335	0.401478	0.626504	0.501044	0.45138	0.602804	0.243818	0.16254	0.471174	0.692745	0.729424
GSM3896044_treat	AD	0.191554	0.373248	0.50797	0.666074	0.754725	0.644149	0.281741	0.613204	0.335809	0.8498	0.574723	0.476072	0.405743	0.832893	0.531696	0.609917	0.310124	0.850142	0.467757	0.655229	0.559739	0.474623	0.623896	0.0946188	0.144729	0.420416	0.736541	0.726998
GSM3896045_treat	AD	0.247357	0.39621	0.493031	0.69024	0.749394	0.706396	0.346255	0.596607	0.341809	0.828884	0.729349	0.527776	0.491829	0.81684	0.555538	0.674145	0.283925	0.896216	0.608019	0.676688	0.56969	0.547579	0.620119	0.0906457	0.261635	0.39037	0.74419	0.671738
GSM3896046_treat	AD	0.215603	0.36813	0.523722	0.600898	0.70158	0.667553	0.351209	0.49138	0.280334	0.8142	0.310334	0.361704	0.432353	0.831263	0.46905	0.600178	0.265048	0.790892	0.252902	0.666058	0.537664	0.440544	0.616219	0.216637	0.201895	0.533778	0.726086	0.666069
GSM3896047_treat	AD	0.282562	0.49854	0.529677	0.559827	0.702757	0.561697	0.565987	0.525821	0.27578	0.800563	0.361636	0.394715	0.483484	0.821299	0.447723	0.51367	0.219201	0.778596	0.377831	0.623336	0.499464	0.454238	0.614021	0.212088	0.121548	0.464294	0.679798	0.827593
GSM3896048_treat	AD	0.197383	0.437712	0.528872	0.568548	0.734625	0.536569	0.350271	0.544216	0.267419	0.841239	0.348085	0.424452	0.3812	0.853729	0.419658	0.529702	0.162564	0.767773	0.359686	0.592944	0.50228	0.435886	0.59868	0.0699485	0.185024	0.428095	0.688813	0.823975
GSM3896049_treat	AD	0.196725	0.403819	0.528991	0.587521	0.746762	0.698956	0.250685	0.576378	0.289194	0.814894	0.374355	0.463761	0.30728	0.834965	0.489315	0.595925	0.164193	0.795984	0.391543	0.663066	0.544294	0.438021	0.619728	0.131221	0.176597	0.445126	0.728609	0.713123
GSM3896050_treat	AD	0.202093	0.434197	0.467357	0.589987	0.715047	0.527159	0.285099	0.537658	0.285865	0.804993	0.382421	0.409565	0.3838	0.81109	0.440736	0.533596	0.198508	0.781516	0.407478	0.622332	0.533384	0.433182	0.606504	0.181467	0.170829	0.375994	0.708341	0.718845
GSM3896051_treat	AD	0.266333	0.291724	0.512155	0.656801	0.746976	0.70878	0.24284	0.557621	0.32887	0.833562	0.39154	0.48297	0.313407	0.83221	0.53708	0.598352	0.155686	0.866037	0.395676	0.656572	0.547998	0.471481	0.568745	0.222908	0.371412	0.46519	0.760728	0.669986
GSM3896052_treat	AD	0.441539	0.481114	0.51157	0.675439	0.739494	0.714387	0.407559	0.715738	0.424498	0.879984	0.806287	0.609746	0.631972	0.831033	0.557219	0.782477	0.243571	0.89625	0.631517	0.700233	0.584547	0.532408	0.629614	0.234969	0.393556	0.397158	0.674825	0.674571
GSM3896053_treat	AD	0.19193	0.383288	0.534086	0.572828	0.724345	0.674637	0.365993	0.491133	0.315987	0.81644	0.300237	0.368972	0.349204	0.823222	0.434213	0.552841	0.179513	0.787901	0.268809	0.634071	0.495316	0.412875	0.596896	0.134951	0.190798	0.421798	0.680934	0.721027
GSM3896054_treat	AD	0.257884	0.424893	0.553638	0.705257	0.758446	0.642526	0.397143	0.69969	0.291673	0.872796	0.766475	0.618137	0.514427	0.860766	0.558239	0.672293	0.365709	0.835678	0.545985	0.721014	0.603671	0.513409	0.643102	0.193898	0.19863	0.444413	0.711408	0.644281
GSM3896055_treat	AD	0.301203	0.372995	0.566465	0.649899	0.740421	0.827105	0.27832	0.54079	0.367404	0.878698	0.579653	0.555532	0.500133	0.868235	0.547814	0.684778	0.16435	0.824105	0.472258	0.73706	0.533795	0.467068	0.546011	0.0949453	0.357554	0.445184	0.656613	0.54786
GSM3896056_treat	AD	0.210337	0.408612	0.543431	0.574831	0.740885	0.653195	0.293718	0.609407	0.361218	0.863811	0.459141	0.48728	0.365041	0.79383	0.514641	0.625731	0.211769	0.806517	0.3795	0.654373	0.55557	0.461683	0.596383	0.292552	0.247164	0.45626	0.691507	0.641111
GSM3896057_treat	AD	0.223453	0.494576	0.580742	0.542857	0.722554	0.531871	0.361074	0.599741	0.255828	0.811305	0.318427	0.437294	0.300035	0.767836	0.409686	0.520548	0.123603	0.752759	0.437282	0.614569	0.506039	0.428055	0.613736	0.285701	0.149779	0.420872	0.645624	0.829743
GSM3896058_treat	AD	0.213542	0.418726	0.504543	0.573189	0.743274	0.569655	0.329014	0.569771	0.23743	0.837648	0.348476	0.449249	0.387251	0.765493	0.460647	0.567837	0.220587	0.779678	0.417137	0.622645	0.526565	0.410398	0.569364	0.233724	0.212781	0.362397	0.679691	0.661913
GSM3896059_treat	AD	0.287236	0.408624	0.496755	0.625074	0.741773	0.764212	0.334698	0.564042	0.333674	0.844221	0.520282	0.525229	0.427076	0.823362	0.521733	0.628487	0.322649	0.830843	0.368842	0.696257	0.540009	0.447796	0.576588	0.106397	0.406723	0.380641	0.710298	0.581786
GSM3896060_treat	AD	0.204994	0.391853	0.489943	0.62403	0.782691	0.69039	0.369898	0.592577	0.31167	0.849819	0.546523	0.508475	0.421624	0.78481	0.535663	0.616912	0.199048	0.828983	0.442557	0.713098	0.53981	0.453228	0.591642	0.0685757	0.266426	0.433071	0.702119	0.637164
GSM3896061_treat	AD	0.234218	0.447827	0.595786	0.627901	0.770727	0.704341	0.305038	0.52554	0.330637	0.834923	0.529897	0.447618	0.453588	0.82231	0.523766	0.626232	0.214596	0.858491	0.498123	0.65715	0.544369	0.463021	0.597795	0.148451	0.286905	0.415461	0.716525	0.607224
GSM3896062_treat	AD	0.231011	0.435344	0.490975	0.587139	0.746568	0.636397	0.397555	0.559608	0.264717	0.858682	0.38629	0.460677	0.392638	0.798217	0.48184	0.597898	0.247212	0.775969	0.431562	0.643439	0.538118	0.444422	0.617245	0.0739034	0.176541	0.437201	0.668638	0.723414
GSM3896063_treat	AD	0.211957	0.30178	0.482719	0.568232	0.744019	0.672305	0.226693	0.567092	0.398765	0.83467	0.419247	0.464351	0.319462	0.8145	0.553949	0.646094	0.308102	0.808858	0.352082	0.651671	0.544601	0.463241	0.645239	0.0689422	0.354629	0.391592	0.74812	0.649059
GSM3896064_treat	AD	0.237836	0.362731	0.504558	0.672389	0.750263	0.653045	0.25182	0.571039	0.375787	0.916122	0.602403	0.51759	0.412605	0.796861	0.528819	0.631562	0.196313	0.811678	0.445131	0.675328	0.560509	0.442942	0.637518	0.0749352	0.247523	0.403698	0.725183	0.651786
GSM3896065_treat	AD	0.25694	0.335607	0.46797	0.698489	0.758499	0.720551	0.229056	0.514462	0.35434	0.803648	0.317164	0.37722	0.288103	0.83376	0.535208	0.622725	0.205446	0.793315	0.3099	0.628055	0.529956	0.434346	0.54811	0.0878882	0.310529	0.474228	0.74894	0.613054
GSM3896066_treat	AD	0.323671	0.38261	0.496944	0.674292	0.775909	0.784436	0.274061	0.518507	0.339258	0.840013	0.446419	0.418277	0.322983	0.836267	0.538021	0.654197	0.18937	0.804202	0.281916	0.657573	0.523366	0.448116	0.573291	0.147662	0.26318	0.392804	0.749765	0.593529
GSM3896067_treat	AD	0.253672	0.30585	0.477762	0.658594	0.733925	0.77037	0.342795	0.51898	0.303785	0.841574	0.432035	0.457188	0.320064	0.841449	0.502785	0.65224	0.188518	0.817726	0.296946	0.662466	0.528085	0.489099	0.545372	0.125058	0.310765	0.490257	0.724612	0.625705
GSM3896068_treat	AD	0.251278	0.343947	0.525089	0.705048	0.732847	0.745587	0.252214	0.523515	0.38235	0.880967	0.499165	0.477567	0.285293	0.826736	0.553806	0.662592	0.196032	0.816693	0.309151	0.681911	0.552483	0.422873	0.559561	0.11922	0.31655	0.400213	0.767699	0.584975
GSM3896069_treat	AD	0.213953	0.328429	0.47431	0.630626	0.735683	0.735318	0.239696	0.543771	0.371009	0.850106	0.429991	0.472989	0.347644	0.814689	0.530421	0.605919	0.207655	0.821144	0.392078	0.689715	0.521845	0.4617	0.600454	0.0643854	0.35323	0.398145	0.756076	0.665413
GSM3896070_treat	AD	0.284947	0.377102	0.562931	0.654932	0.683498	0.813997	0.308846	0.404212	0.430588	0.830631	0.500393	0.524805	0.41736	0.776648	0.539948	0.680925	0.328685	0.799036	0.285491	0.702773	0.496664	0.416646	0.582571	0.112113	0.51264	0.367975	0.745397	0.545869
GSM3896071_treat	AD	0.293888	0.439868	0.583335	0.704841	0.725005	0.859162	0.311437	0.474486	0.397743	0.833041	0.6384	0.47121	0.339821	0.814222	0.607079	0.700746	0.256469	0.789849	0.378824	0.677185	0.52393	0.442163	0.579765	0.126447	0.365384	0.464564	0.729644	0.533152
GSM3896072_treat	AD	0.259991	0.412594	0.583282	0.671031	0.728638	0.82879	0.3503	0.487775	0.386076	0.791955	0.525414	0.489069	0.428237	0.808747	0.540399	0.644075	0.190806	0.792042	0.306679	0.663308	0.522343	0.484013	0.541226	0.125959	0.429411	0.420216	0.687717	0.596898
GSM3896073_treat	AD	0.221751	0.432985	0.506536	0.577429	0.753241	0.62308	0.295591	0.555989	0.339162	0.859104	0.433834	0.435856	0.370743	0.838786	0.485926	0.615999	0.333318	0.785219	0.404952	0.653854	0.527022	0.457972	0.640939	0.130418	0.260801	0.508535	0.714836	0.687704
GSM3896074_treat	AD	0.284312	0.362929	0.534788	0.684045	0.706526	0.799256	0.305313	0.481857	0.404056	0.824118	0.531845	0.522743	0.420319	0.854122	0.563317	0.702262	0.168576	0.826396	0.292228	0.668492	0.541121	0.453327	0.573429	0.100751	0.492985	0.443518	0.727572	0.544818
GSM3896075_treat	AD	0.190202	0.53783	0.628386	0.674659	0.794002	0.718523	0.404584	0.618116	0.449877	1	0.653552	0.554044	0.512656	0.820587	0.595774	0.640771	0.351944	0.83389	0.514946	0.650505	0.591078	0.459007	0.639004	0.226088	0.312363	0.480922	0.753634	0.707515
GSM3896076_treat	AD	0.190437	0.422032	0.459504	0.615088	0.711975	0.531159	0.293245	0.556531	0.321229	0.834053	0.440581	0.444323	0.360725	0.792194	0.464392	0.593174	0.244208	0.776546	0.408621	0.643389	0.537858	0.446848	0.642108	0.113429	0.205433	0.393671	0.762273	0.721186
GSM3896077_treat	AD	0.340649	0.471071	0.598595	0.678463	0.758196	0.648026	0.32533	0.604824	0.41804	0.89173	0.719754	0.534026	0.432539	0.804489	0.533609	0.634018	0.354148	0.846483	0.49564	0.669494	0.578263	0.508162	0.664123	0.404653	0.327512	0.402391	0.738017	0.721993
GSM3896078_treat	AD	0.328331	0.403682	0.536873	0.645296	0.674147	0.805567	0.369649	0.435559	0.395606	0.788537	0.544708	0.52665	0.469788	0.815916	0.540501	0.626077	0.259098	0.798055	0.285138	0.650431	0.504614	0.416419	0.575335	0.175892	0.52267	0.393701	0.705848	0.547365
GSM3896079_treat	AD	0.284415	0.44216	0.60466	0.64339	0.713613	0.562323	0.276847	0.614775	0.353416	0.84044	0.576197	0.495451	0.393603	0.809145	0.488261	0.636771	0.216591	0.804919	0.475812	0.698605	0.563966	0.45534	0.644136	0.421696	0.124934	0.437731	0.73734	0.762658
GSM3896080_treat	AD	0.161017	0.41793	0.56947	0.611006	0.759036	0.776702	0.387703	0.571255	0.241281	0.798582	0.300638	0.369648	0.421789	0.818973	0.460505	0.607548	0.2512	0.783076	0.239008	0.599844	0.488365	0.421171	0.577557	0.215124	0.234417	0.516708	0.60824	0.643697
GSM3896081_treat	AD	0.205338	0.526219	0.481398	0.664225	0.720954	0.640152	0.431823	0.604073	0.344075	0.889203	0.666766	0.565323	0.428565	0.765343	0.520244	0.636087	0.343108	0.850033	0.546073	0.68979	0.565242	0.481617	0.633576	0.0824917	0.308153	0.387606	0.688892	0.707998
GSM3896082_treat	AD	0.183986	0.331519	0.552269	0.637153	0.738432	0.704095	0.338256	0.591077	0.297616	0.894344	0.49891	0.538438	0.578642	0.807512	0.556961	0.656235	0.260515	0.859754	0.446665	0.670389	0.567624	0.455996	0.571015	0.161501	0.36488	0.39122	0.663772	0.627786
GSM3896083_treat	AD	0.267558	0.643759	0.54195	0.582474	0.725014	0.601488	0.49793	0.615659	0.291798	0.849905	0.369779	0.436681	0.499156	0.795973	0.540515	0.629265	0.250111	0.766692	0.445954	0.660001	0.555587	0.523194	0.631037	0.209235	0.168059	0.46661	0.684622	0.709466
GSM3896084_treat	AD	0.256364	0.413721	0.457989	0.654595	0.742369	0.629555	0.363082	0.595269	0.326241	0.895979	0.547805	0.511553	0.391292	0.788087	0.530884	0.652013	0.239415	0.790832	0.41032	0.6926	0.566558	0.489069	0.640977	0.141633	0.219979	0.368051	0.69574	0.657797
GSM3896085_treat	AD	0.274765	0.463486	0.476053	0.689842	0.782224	0.684847	0.44276	0.649284	0.353795	0.878257	0.693114	0.593699	0.530221	0.788812	0.613459	0.706695	0.420053	0.862504	0.543726	0.708035	0.573793	0.478162	0.652024	0	0.313799	0.403649	0.687624	0.612339
GSM3896086_treat	AD	0.211364	0.438541	0.506137	0.60839	0.724769	0.637753	0.400032	0.622979	0.315477	0.880788	0.54032	0.483534	0.453033	0.809394	0.490221	0.653914	0.320427	0.791628	0.449923	0.683459	0.549227	0.475081	0.67751	0.117451	0.240909	0.480084	0.633378	0.669941
GSM3896087_treat	AD	0.308844	0.527254	0.551086	0.629566	0.647	0.853799	0.505533	0.46313	0.403808	0.809204	0.575686	0.472544	0.494908	0.787907	0.56135	0.562166	0.322078	0.759702	0.31898	0.607601	0.505539	0.422289	0.603762	0.194337	0.452835	0.51607	0.669865	0.580335
GSM3896088_treat	AD	0.194618	0.442769	0.486241	0.618	0.707938	0.623003	0.316502	0.615303	0.302473	0.865796	0.534784	0.442418	0.416367	0.823747	0.475282	0.571427	0.347827	0.798312	0.431773	0.627289	0.54569	0.462855	0.61014	0.236041	0.233735	0.420168	0.71545	0.752894
GSM3896089_treat	AD	0.210402	0.363034	0.505362	0.5826	0.709287	0.616931	0.27517	0.563347	0.323585	0.865652	0.320077	0.439706	0.298394	0.813863	0.494692	0.593445	0.235107	0.778054	0.392629	0.638066	0.52904	0.436547	0.620079	0.122005	0.217921	0.496821	0.691638	0.701895
GSM3896090_treat	AD	0.193996	0.336424	0.468146	0.62862	0.688086	0.737616	0.266293	0.549531	0.282356	0.849693	0.493613	0.485624	0.429701	0.834546	0.48953	0.614693	0.165405	0.801549	0.384386	0.662847	0.538824	0.50063	0.596867	0.096347	0.301217	0.427322	0.743146	0.691006
GSM3896091_treat	AD	0.201998	0.375108	0.545524	0.60548	0.764721	0.678378	0.244742	0.572583	0.342417	0.874717	0.508248	0.456726	0.368582	0.843067	0.507507	0.643641	0.32485	0.832301	0.417146	0.676668	0.55613	0.473006	0.593892	0.243083	0.254344	0.436003	0.701399	0.715095
GSM3896092_treat	AD	0.25897	0.424018	0.478902	0.647195	0.742121	0.639468	0.34099	0.584949	0.315346	0.863559	0.604534	0.563948	0.461136	0.812896	0.516512	0.626511	0.324823	0.828988	0.48631	0.685307	0.560643	0.451184	0.626907	0.102337	0.307033	0.395835	0.752201	0.620737
GSM3896093_treat	AD	0.234253	0.387165	0.468732	0.612813	0.769356	0.697265	0.272252	0.550039	0.374555	0.848828	0.487104	0.458538	0.443179	0.804216	0.569446	0.648099	0.235016	0.805059	0.463623	0.670273	0.553415	0.455481	0.605157	0.128621	0.375675	0.338831	0.737814	0.637904
GSM3896094_treat	AD	0.252748	0.374715	0.474689	0.588253	0.747979	0.633464	0.286777	0.518124	0.303077	0.847383	0.40112	0.433969	0.377117	0.831177	0.460081	0.586343	0.242065	0.788689	0.404982	0.652241	0.53799	0.449143	0.609006	0.0988663	0.272114	0.417826	0.727116	0.691769
GSM3896095_treat	AD	0.246785	0.511378	0.469403	0.668876	0.753845	0.662284	0.400364	0.607467	0.315693	0.87744	0.677279	0.533345	0.459481	0.805817	0.554912	0.646024	0.376534	0.801911	0.449128	0.667791	0.573929	0.489206	0.635756	0.104251	0.279904	0.384014	0.786899	0.640708
GSM3896096_treat	AD	0.217207	0.369676	0.471919	0.587576	0.744499	0.658224	0.309727	0.54513	0.377978	0.83784	0.297068	0.458466	0.321476	0.778571	0.519672	0.610705	0.202157	0.782887	0.391673	0.651849	0.551424	0.504711	0.607051	0.154419	0.379889	0.408886	0.766625	0.657621
GSM3896097_treat	AD	0.202584	0.395723	0.499105	0.546465	0.749551	0.57162	0.2699	0.508116	0.286195	0.768858	0.322784	0.430903	0.458576	0.833771	0.493289	0.568628	0.242288	0.767912	0.429508	0.630632	0.533315	0.470983	0.587142	0.172932	0.230781	0.441102	0.735897	0.659837
GSM3896098_treat	AD	0.280868	0.438251	0.530326	0.631682	0.723465	0.687912	0.298793	0.545141	0.415164	0.852925	0.659315	0.564356	0.447503	0.803983	0.532833	0.644325	0.278429	0.812691	0.407735	0.69378	0.561819	0.470946	0.576949	0.152656	0.364546	0.392283	0.786705	0.680674
GSM3896099_treat	AD	0.247641	0.466582	0.522319	0.551231	0.697632	0.564391	0.313411	0.542833	0.234419	0.819227	0.334714	0.402877	0.296397	0.799392	0.463861	0.552239	0.22932	0.746281	0.405496	0.639139	0.534832	0.465885	0.567632	0.158499	0.110784	0.511353	0.685736	0.805534
GSM3896100_treat	AD	0.196799	0.359326	0.466747	0.543787	0.706928	0.561879	0.349362	0.539553	0.23217	0.817178	0.320006	0.424051	0.339875	0.804519	0.431344	0.522437	0.19813	0.756758	0.419137	0.625373	0.497722	0.460002	0.559347	0.165587	0.182734	0.413164	0.693788	0.750971
GSM3896101_treat	AD	0.27503	0.41582	0.540609	0.612847	0.703992	0.647943	0.289236	0.523318	0.339077	0.856528	0.525733	0.466212	0.396349	0.826572	0.508968	0.600023	0.215301	0.820018	0.437586	0.675265	0.515093	0.468293	0.58893	0.279877	0.277982	0.441534	0.728618	0.703131
GSM3896102_treat	AD	0.29144	0.317196	0.497446	0.589136	0.748267	0.719971	0.251013	0.53581	0.31154	0.873171	0.415793	0.491308	0.266542	0.818113	0.515578	0.602774	0.151801	0.774759	0.429214	0.680429	0.532931	0.46038	0.543597	0.113115	0.226166	0.43833	0.729388	0.681078
GSM3896103_treat	AD	0.257567	0.418105	0.477075	0.64118	0.732882	0.672582	0.33173	0.559986	0.377937	0.874236	0.690049	0.536808	0.437344	0.801324	0.539347	0.637633	0.261728	0.797517	0.433464	0.689481	0.551355	0.460852	0.585853	0.12474	0.278411	0.380158	0.734197	0.676325
GSM3896104_treat	AD	0.213982	0.466881	0.534802	0.58645	0.68622	0.585392	0.323452	0.566474	0.274732	0.831064	0.492461	0.434413	0.432615	0.841599	0.446308	0.554947	0.199635	0.751064	0.410852	0.625553	0.509121	0.508459	0.603256	0.168066	0.0975337	0.48143	0.665333	0.819186
GSM3896105_treat	AD	0.251013	0.374086	0.482339	0.613745	0.704712	0.654204	0.33582	0.520019	0.295799	0.827925	0.406671	0.478346	0.32615	0.825755	0.457819	0.549764	0.207104	0.763452	0.406551	0.661177	0.519041	0.423244	0.546239	0.176557	0.23671	0.447573	0.716225	0.736427
GSM3896106_treat	AD	0.170246	0.397232	0.480515	0.570335	0.754144	0.697268	0.274522	0.544871	0.336606	0.84858	0.382672	0.451057	0.294925	0.856716	0.486744	0.598189	0.186388	0.789171	0.378599	0.670052	0.532888	0.46997	0.576645	0.113673	0.182374	0.418666	0.686621	0.688349
GSM3896107_treat	AD	0.30215	0.336015	0.454542	0.582857	0.733614	0.748494	0.328263	0.549704	0.285105	0.831848	0.350403	0.460674	0.295246	0.813949	0.51922	0.625614	0.211467	0.771749	0.378391	0.665169	0.530102	0.496779	0.572187	0.0997546	0.24576	0.436391	0.695996	0.702518
GSM3896108_treat	AD	0.236679	0.374186	0.492787	0.627033	0.743794	0.662436	0.317705	0.553282	0.36953	0.829623	0.584858	0.510143	0.39837	0.82026	0.541828	0.656015	0.294407	0.840737	0.424012	0.681508	0.563831	0.471889	0.578016	0.0945155	0.371806	0.360856	0.765317	0.621966
GSM3896109_treat	AD	0.136091	0.394826	0.452027	0.587313	0.72941	0.571155	0.307667	0.554747	0.31256	0.774875	0.294937	0.403218	0.375633	0.824522	0.435922	0.525099	0.266142	0.770404	0.410216	0.633193	0.510128	0.47835	0.574354	0.145644	0.168359	0.414077	0.661887	0.760901
GSM3896110_treat	AD	0.213787	0.524594	0.497258	0.675061	0.715694	0.593535	0.405958	0.611374	0.265911	0.854596	0.630284	0.486664	0.45633	0.767351	0.500947	0.650272	0.247035	0.767877	0.534643	0.668231	0.557892	0.479155	0.688103	0.24721	0.183728	0.400508	0.678719	0.783074
GSM3896111_treat	AD	0.174322	0.391607	0.467852	0.59839	0.74495	0.601657	0.299088	0.554544	0.259825	0.844135	0.457395	0.474672	0.425641	0.777748	0.443263	0.594876	0.249055	0.763921	0.375396	0.66917	0.525704	0.493995	0.607189	0.189163	0.208784	0.391444	0.738236	0.695341
GSM3896116_treat	AD	0.196894	0.36881	0.495254	0.648837	0.781083	0.725065	0.271261	0.607383	0.355958	0.878961	0.470761	0.479099	0.429764	0.775461	0.532796	0.692664	0.249017	0.821348	0.427674	0.679611	0.554597	0.450157	0.618782	0.189604	0.334627	0.375706	0.701945	0.58656
GSM3896117_treat	AD	0.226319	0.40931	0.504966	0.583464	0.753041	0.588783	0.310138	0.547327	0.366337	0.873485	0.36007	0.45944	0.3554	0.788193	0.480281	0.649585	0.243183	0.801536	0.395644	0.67963	0.523099	0.517704	0.610585	0.158633	0.25358	0.474833	0.670676	0.643839
GSM3896118_treat	AD	0.202721	0.414521	0.531046	0.592047	0.720209	0.635428	0.410457	0.554514	0.228814	0.813203	0.201697	0.366257	0.350753	0.834703	0.410038	0.570189	0.187802	0.763594	0.329798	0.623076	0.490664	0.454696	0.573939	0.149275	0.167974	0.463757	0.636556	0.755571
GSM3896119_treat	AD	0.316851	0.467798	0.524994	0.61645	0.715155	0.757198	0.401319	0.4381	0.316346	0.774309	0.41665	0.378468	0.407409	0.884408	0.46356	0.582538	0.177295	0.731007	0.255163	0.607567	0.487215	0.40348	0.636335	0.125677	0.268314	0.412175	0.657973	0.651679
GSM3896120_treat	AD	0.215367	0.399148	0.48417	0.627988	0.742384	0.675401	0.318574	0.580831	0.307877	0.84751	0.483747	0.464048	0.393949	0.810644	0.467541	0.586979	0.291819	0.810945	0.427774	0.68438	0.518292	0.435014	0.570842	0.117279	0.205895	0.455301	0.70193	0.732687
GSM3896121_treat	AD	0.218754	0.422626	0.531814	0.632655	0.752396	0.621945	0.297186	0.527406	0.263553	0.819534	0.298743	0.439447	0.475938	0.795815	0.475181	0.616522	0.182018	0.793236	0.346029	0.637118	0.511899	0.402434	0.558303	0.142968	0.247442	0.412422	0.705598	0.678345
GSM3896122_treat	AD	0.215589	0.442985	0.489729	0.597464	0.760486	0.650373	0.425001	0.600863	0.260535	0.863174	0.348405	0.455765	0.362073	0.777283	0.510918	0.646507	0.204028	0.757859	0.439899	0.662646	0.520706	0.482204	0.636441	0.279235	0.18281	0.479635	0.699262	0.685675
GSM3896123_treat	AD	0.309025	0.42668	0.471075	0.679955	0.742489	0.630247	0.481693	0.58608	0.294328	0.868393	0.482893	0.634574	0.550216	0.838633	0.513262	0.71139	0.242588	0.754765	0.392084	0.669804	0.563112	0.484202	0.577387	0.121781	0.401249	0.467143	0.652711	0.619472
GSM3896124_treat	AD	0.357385	0.446799	0.489331	0.676935	0.756675	0.787468	0.392104	0.508193	0.421569	0.805199	0.42797	0.505129	0.465934	0.817133	0.479439	0.627656	0.243294	0.751683	0.319016	0.684347	0.504076	0.376825	0.521431	0.320716	0.435957	0.591218	0.64039	0.54159
GSM3896125_treat	AD	0.277257	0.530905	0.546063	0.656357	0.724208	0.533567	0.303477	0.647658	0.325306	0.831756	0.534403	0.439481	0.448047	0.794529	0.455011	0.61171	0.374418	0.758567	0.480779	0.690492	0.536416	0.525158	0.617156	0.142258	0.208937	0.458023	0.692164	0.776158
GSM3896127_treat	AD	0.236401	0.428445	0.477092	0.609025	0.749676	0.543251	0.403998	0.559804	0.393503	0.814908	0.434877	0.457543	0.431317	0.825485	0.499029	0.602291	0.185473	0.773944	0.443318	0.634077	0.539518	0.471115	0.586531	0.192408	0.299554	0.451248	0.748231	0.674602
GSM3896128_treat	AD	0.192655	0.396295	0.509865	0.584134	0.768772	0.682947	0.312212	0.50658	0.323418	0.871708	0.272559	0.421752	0.326687	0.820196	0.475805	0.611614	0.2539	0.781536	0.354434	0.655914	0.497486	0.461676	0.597781	0.213557	0.247839	0.450848	0.682761	0.619897
GSM3896129_treat	AD	0.291419	0.388165	0.686496	0.655435	0.708516	0.727673	0.216561	0.583961	0.428324	0.885784	0.617163	0.442973	0.483222	0.845029	0.579588	0.708532	0.422367	0.839659	0.462599	0.687112	0.55857	0.444877	0.589214	0.139996	0.233788	0.531107	0.699413	0.613093
GSM3896130_treat	AD	0.226482	0.432935	0.530607	0.604758	0.728563	0.518533	0.323931	0.531782	0.30527	0.836682	0.262912	0.417443	0.301483	0.775137	0.42357	0.57565	0.256254	0.746271	0.410361	0.621064	0.505516	0.430572	0.661616	0.147724	0.200428	0.513844	0.69081	0.713081
GSM3896131_treat	AD	0.194006	0.414308	0.536082	0.613447	0.760944	0.697333	0.308876	0.50635	0.344123	0.833294	0.372269	0.436113	0.442295	0.82643	0.474481	0.660556	0.239448	0.79165	0.38718	0.626745	0.545077	0.46058	0.611954	0.153333	0.349457	0.370718	0.729444	0.612626
GSM3896132_treat	AD	0.194043	0.450632	0.479215	0.579645	0.724457	0.578782	0.329751	0.569498	0.23638	0.817935	0.298042	0.453996	0.370101	0.819183	0.476858	0.543258	0.198822	0.750799	0.377659	0.648504	0.519186	0.480469	0.612075	0.164104	0.176758	0.477705	0.68188	0.731727
GSM3896133_treat	AD	0.191944	0.356299	0.474474	0.563434	0.732126	0.576884	0.321997	0.518334	0.282246	0.833615	0.304688	0.40476	0.367344	0.799003	0.453699	0.574261	0.246273	0.757152	0.374462	0.646815	0.499647	0.439701	0.640976	0.121625	0.222007	0.460333	0.706533	0.637561
GSM238763_treat	AD	0.368894	0.287714	0.552311	0.72224	0.75206	0.648039	0.374982	0.513823	0.393529	0.859058	0.49177	0.482934	0.32251	0.804278	0.622289	0.704413	0.349215	0.816275	0.415219	0.694549	0.536927	0.572791	0.564619	0.26067	0.330195	0.475823	0.689308	0.707347
GSM238790_treat	AD	0.227477	0.481853	0.519681	0.58698	0.730625	0.669352	0.398395	0.511879	0.317764	0.835803	0.412345	0.442799	0.361462	0.833397	0.471086	0.57541	0.215709	0.786456	0.358809	0.637168	0.495249	0.402103	0.625052	0.175618	0.193969	0.435807	0.685065	0.787813
GSM238791_treat	AD	0.316149	0.450205	0.490786	0.738312	0.749982	0.66016	0.228983	0.493818	0.399116	0.893557	0.421629	0.510142	0.40274	0.75046	0.54434	0.582312	0.336517	0.74993	0.374848	0.710254	0.581149	0.57483	0.5595	0.312365	0.333112	0.616766	0.719566	0.612661
GSM238792_treat	AD	0.277746	0.392426	0.569471	0.667213	0.738679	0.543065	0.272335	0.5398	0.327543	0.868884	0.425887	0.497843	0.348357	0.767517	0.523144	0.579223	0.266075	0.796412	0.449222	0.651132	0.568372	0.48915	0.585908	0.28847	0.227358	0.530292	0.776687	0.76105
GSM238793_treat	AD	0.28987	0.387021	0.568608	0.647739	0.73548	0.588601	0.228771	0.57175	0.396817	0.833204	0.50622	0.483176	0.431367	0.799012	0.556218	0.624138	0.329943	0.82103	0.455051	0.684812	0.578076	0.552745	0.567027	0.390974	0.259506	0.450192	0.777359	0.667432
GSM238794_treat	AD	0.340148	0.338022	0.534167	0.650382	0.7569	0.617093	0.209731	0.563927	0.425238	0.843381	0.55357	0.51467	0.509862	0.754786	0.581736	0.630778	0.415836	0.776359	0.537116	0.676208	0.576137	0.582778	0.577568	0.392588	0.390161	0.596617	0.683964	0.619927
GSM238795_treat	AD	0.258368	0.42401	0.568812	0.643033	0.739409	0.558363	0.237129	0.580231	0.312229	0.874113	0.521574	0.468099	0.381421	0.795897	0.552503	0.583576	0.296474	0.788586	0.498835	0.668101	0.558306	0.506201	0.611311	0.22971	0.234259	0.52773	0.736872	0.738994
GSM238796_treat	AD	0.310318	0.350313	0.550865	0.64319	0.725683	0.507103	0.22015	0.505599	0.362421	0.880808	0.509991	0.494708	0.386496	0.760978	0.594823	0.623434	0.328924	0.758844	0.449141	0.680185	0.577134	0.554025	0.5817	0.310062	0.407528	0.593347	0.690137	0.620154
GSM238797_treat	AD	0.266538	0.438789	0.551473	0.706412	0.741441	0.55269	0.279507	0.566845	0.382299	0.864407	0.559406	0.468823	0.464147	0.78938	0.543561	0.572473	0.215945	0.788825	0.427562	0.675494	0.550962	0.528361	0.557426	0.311482	0.366053	0.484158	0.760154	0.722153
GSM238798_treat	AD	0.280245	0.423712	0.551064	0.703727	0.748935	0.632925	0.295406	0.564942	0.417492	0.883404	0.541085	0.542377	0.338596	0.783543	0.578488	0.612411	0.244199	0.800715	0.466403	0.701796	0.564149	0.515568	0.612367	0.270837	0.303451	0.433439	0.752493	0.713108
GSM238799_treat	AD	0.188634	0.405696	0.505889	0.573087	0.765084	0.647424	0.369283	0.544607	0.229102	0.833331	0.337443	0.413274	0.334626	0.784206	0.466875	0.531092	0.209249	0.811063	0.442642	0.650283	0.511769	0.401876	0.601279	0.195799	0.243952	0.412942	0.67437	0.772033
GSM238800_treat	AD	0.217746	0.479537	0.531724	0.613564	0.721286	0.65796	0.357236	0.56776	0.289107	0.835849	0.484514	0.458778	0.42874	0.803621	0.459718	0.599679	0.22024	0.80369	0.435656	0.693977	0.541287	0.476359	0.58947	0.22888	0.223162	0.443114	0.735059	0.68331
GSM238801_treat	AD	0.219952	0.486871	0.502103	0.61615	0.775187	0.659089	0.282341	0.584543	0.285855	0.848292	0.544612	0.538113	0.46243	0.834531	0.476088	0.599092	0.178155	0.803637	0.490024	0.693326	0.536785	0.469228	0.652816	0.233757	0.242458	0.395996	0.748575	0.680883
GSM238802_treat	AD	0.216985	0.383136	0.515731	0.645628	0.767057	0.660287	0.320436	0.490217	0.255885	0.857368	0.363904	0.429802	0.387647	0.761436	0.505807	0.513721	0.281764	0.768971	0.400114	0.675692	0.475804	0.422835	0.578743	0.267849	0.274476	0.461609	0.70779	0.675789
GSM238803_treat	AD	0.288562	0.514612	0.508772	0.600701	0.80202	0.460759	0.187459	0.486235	0.335724	0.769277	0.494452	0.45762	0.350649	0.749642	0.501715	0.626252	0.295144	0.778592	0.383154	0.70551	0.535386	0.457279	0.613021	0.369507	0.196367	0.539874	0.612217	0.69219
GSM238804_treat	AD	0.210756	0.492117	0.524859	0.647545	0.742833	0.647754	0.334919	0.536598	0.324153	0.852892	0.417645	0.477971	0.409073	0.759982	0.445295	0.529473	0.247715	0.790658	0.409996	0.660923	0.487503	0.427296	0.640854	0.283129	0.37481	0.396903	0.734096	0.654249
GSM238805_treat	AD	0.228069	0.436446	0.526591	0.686238	0.760341	0.486035	0.322231	0.52857	0.358149	0.839961	0.280876	0.463577	0.409872	0.779025	0.52947	0.506882	0.195029	0.771074	0.408255	0.656401	0.488462	0.485101	0.568862	0.32412	0.2972	0.354014	0.68779	0.714865
GSM238806_treat	AD	0.28705	0.38664	0.531249	0.630676	0.765817	0.693777	0.319712	0.56923	0.263486	0.806836	0.362592	0.458026	0.371707	0.752653	0.501512	0.534582	0.287414	0.779775	0.339165	0.66778	0.508311	0.455732	0.60239	0.272929	0.247398	0.356769	0.686786	0.736867
GSM238807_treat	AD	0.261206	0.485828	0.553694	0.618277	0.742482	0.636421	0.346703	0.520688	0.25115	0.844311	0.470858	0.449026	0.417019	0.737072	0.505695	0.492015	0.275459	0.776796	0.41665	0.643116	0.521582	0.454057	0.625637	0.320617	0.209153	0.313444	0.642953	0.713651
GSM238808_treat	AD	0.293435	0.418222	0.50723	0.650131	0.783425	0.701685	0.31756	0.594106	0.34227	0.857139	0.506438	0.546682	0.402666	0.807834	0.549505	0.635747	0.243854	0.822221	0.422059	0.696799	0.54841	0.507294	0.569478	0.2989	0.201208	0.463922	0.784256	0.723039
GSM238809_treat	AD	0.229037	0.437978	0.491889	0.621586	0.708126	0.67444	0.253491	0.585797	0.294315	0.852354	0.341766	0.474823	0.365313	0.810497	0.467252	0.620424	0.235106	0.785509	0.358298	0.690009	0.541101	0.445678	0.60901	0.122453	0.297079	0.335937	0.709643	0.706075
GSM238810_treat	AD	0.236655	0.342615	0.525362	0.668937	0.783697	0.603753	0.357827	0.550977	0.310542	0.831135	0.520357	0.548139	0.406366	0.854389	0.503445	0.64521	0.417673	0.815656	0.391774	0.66616	0.541472	0.518175	0.629711	0.23456	0.307778	0.41202	0.723119	0.661233
GSM238811_treat	AD	0.17419	0.391382	0.551261	0.604846	0.74929	0.650001	0.317823	0.607343	0.323255	0.806609	0.445986	0.482586	0.365184	0.821542	0.516311	0.6368	0.221248	0.82446	0.386975	0.71355	0.534771	0.443381	0.610782	0.13916	0.229791	0.421729	0.724803	0.737287
GSM238812_treat	AD	0.265988	0.479627	0.498992	0.608321	0.740031	0.547587	0.374644	0.50447	0.300384	0.824169	0.472311	0.460068	0.338228	0.817621	0.454825	0.603389	0.236728	0.773183	0.40761	0.686252	0.550395	0.496198	0.608941	0.151813	0.200735	0.443101	0.68926	0.681359
GSM238813_treat	AD	0.26672	0.492839	0.506452	0.607475	0.689775	0.573095	0.321147	0.590651	0.331419	0.859355	0.418746	0.476611	0.383352	0.764335	0.453516	0.570541	0.287308	0.755961	0.414552	0.664835	0.537486	0.465459	0.636907	0.121094	0.201716	0.501557	0.742469	0.717631
GSM238815_treat	AD	0.212474	0.340125	0.485472	0.643162	0.761345	0.622341	0.295228	0.58517	0.352112	0.79031	0.45104	0.489615	0.365942	0.845939	0.489414	0.628328	0.279472	0.812941	0.334889	0.660701	0.545878	0.491996	0.586622	0.241273	0.250447	0.513172	0.745704	0.735942
GSM238816_treat	AD	0.19521	0.412532	0.494313	0.600293	0.767752	0.655411	0.313491	0.590398	0.302993	0.853546	0.470192	0.476688	0.379471	0.849102	0.518405	0.631331	0.25951	0.80983	0.412362	0.631329	0.552361	0.445857	0.593695	0.181291	0.167591	0.380219	0.709544	0.705363
GSM238817_treat	AD	0.14909	0.454929	0.485747	0.616652	0.728628	0.691135	0.263424	0.558488	0.238366	0.841267	0.45779	0.431802	0.413913	0.852571	0.480037	0.660862	0.214033	0.802302	0.443468	0.664915	0.517087	0.453206	0.636277	0.143353	0.168752	0.483135	0.751318	0.693429
GSM238818_treat	AD	0.241728	0.438287	0.535483	0.600582	0.709383	0.642783	0.327369	0.551761	0.283363	0.851082	0.4289	0.404467	0.358569	0.815334	0.426527	0.553621	0.225435	0.801893	0.400027	0.646749	0.518138	0.389352	0.586467	0.125432	0.225075	0.434664	0.689445	0.718917
GSM238819_treat	AD	0.245282	0.418046	0.473635	0.558481	0.76392	0.615846	0.328227	0.473645	0.317141	0.820545	0.433255	0.44374	0.487712	0.812504	0.525189	0.650421	0.290697	0.822691	0.399528	0.669074	0.535586	0.457817	0.597804	0.193126	0.213158	0.474375	0.697557	0.641045
GSM238820_treat	AD	0.298993	0.406561	0.515151	0.648	0.731522	0.649408	0.251679	0.614964	0.345236	0.849878	0.508617	0.465512	0.354634	0.853386	0.458918	0.663478	0.271472	0.823992	0.38817	0.672884	0.530616	0.484497	0.625579	0.230866	0.255827	0.486568	0.709473	0.696205
GSM238821_treat	AD	0.227746	0.433292	0.495919	0.610107	0.723377	0.677767	0.300522	0.616688	0.306646	0.815431	0.476477	0.513239	0.361528	0.858749	0.490299	0.61883	0.14826	0.812442	0.398366	0.66344	0.552636	0.454263	0.596685	0.107534	0.29057	0.396173	0.7186	0.654899
GSM238822_treat	AD	0.294274	0.393551	0.497342	0.653279	0.801424	0.616772	0.375531	0.562315	0.356364	0.846993	0.57158	0.488173	0.468745	0.85593	0.544328	0.680605	0.312813	0.825454	0.474169	0.674041	0.564349	0.450519	0.607093	0.114287	0.26785	0.349757	0.727844	0.663198
GSM238823_treat	AD	0.326881	0.390791	0.545272	0.64651	0.742868	0.596829	0.36082	0.550183	0.369366	0.85975	0.602402	0.564488	0.385415	0.787339	0.59456	0.693875	0.327358	0.839232	0.516825	0.702603	0.523841	0.509201	0.55807	0.238629	0.41443	0.274773	0.720153	0.623635
GSM238824_treat	AD	0.197767	0.366706	0.492194	0.577318	0.774129	0.64077	0.421929	0.572288	0.390606	0.846378	0.505797	0.515412	0.426296	0.762411	0.532434	0.670683	0.357553	0.794476	0.384153	0.646552	0.52575	0.524561	0.620336	0.126704	0.268645	0.443083	0.744141	0.622272
GSM238825_treat	AD	0.244348	0.421988	0.486848	0.694935	0.726419	0.652208	0.352896	0.574462	0.355928	0.809349	0.521769	0.494083	0.380367	0.837858	0.524002	0.676216	0.228351	0.821105	0.377838	0.698554	0.553194	0.553225	0.58639	0.161164	0.383604	0.480834	0.722267	0.698807
GSM238826_treat	AD	0.205681	0.397234	0.544881	0.614107	0.736244	0.652433	0.388207	0.59205	0.286855	0.860527	0.457949	0.477146	0.356717	0.876306	0.474224	0.626999	0.265913	0.834038	0.351036	0.668787	0.517769	0.478993	0.611636	0.207445	0.204935	0.40506	0.691004	0.722053
GSM238827_treat	AD	0.37654	0.398335	0.498582	0.627588	0.73253	0.554608	0.448812	0.545909	0.347464	0.81924	0.472861	0.481536	0.40966	0.766198	0.548966	0.606643	0.488931	0.745332	0.394059	0.650918	0.513034	0.586898	0.589769	0.323961	0.408934	0.564487	0.705459	0.670642
GSM238834_treat	AD	0.231084	0.400352	0.493911	0.591669	0.76119	0.560527	0.286753	0.517948	0.288249	0.820641	0.343652	0.494094	0.364645	0.738075	0.487652	0.473987	0.231673	0.789631	0.391183	0.626998	0.529899	0.458466	0.598897	0.209543	0.272971	0.403173	0.703057	0.70397
GSM238835_treat	AD	0.273447	0.435574	0.469394	0.615889	0.728963	0.596676	0.371061	0.513614	0.326582	0.840151	0.257798	0.435143	0.318471	0.790542	0.505908	0.525885	0.248205	0.784864	0.379517	0.654877	0.528956	0.444553	0.612437	0.144042	0.248472	0.408748	0.645862	0.665365
GSM238837_treat	AD	0.292611	0.448766	0.543721	0.649238	0.741365	0.685478	0.314751	0.555775	0.360656	0.817555	0.464647	0.485626	0.444988	0.816612	0.589587	0.727575	0.320282	0.792765	0.519821	0.679912	0.561636	0.527182	0.589211	0.145003	0.311368	0.47251	0.734328	0.673692
GSM238838_treat	AD	0.286986	0.508503	0.538121	0.603121	0.713404	0.47835	0.336408	0.589519	0.355164	0.789472	0.422769	0.410442	0.406437	0.766427	0.462558	0.578281	0.400348	0.759891	0.339076	0.676085	0.520766	0.512221	0.696668	0.339798	0.292176	0.419994	0.647135	0.751678
GSM238839_treat	AD	0.313118	0.444723	0.476326	0.665264	0.756265	0.641256	0.395787	0.526722	0.368909	0.850792	0.52786	0.438141	0.436505	0.764713	0.505973	0.588229	0.325852	0.718321	0.309629	0.672109	0.570481	0.418976	0.619609	0.265361	0.327716	0.475724	0.72934	0.780389
GSM238840_treat	AD	0.242861	0.443367	0.517936	0.626367	0.722718	0.564786	0.367063	0.608288	0.412581	0.788506	0.500899	0.469336	0.445888	0.770553	0.522346	0.647818	0.220554	0.743233	0.403925	0.679769	0.523263	0.487891	0.611037	0.0782796	0.319423	0.452909	0.735663	0.698221
GSM238841_treat	AD	0.263082	0.385005	0.506586	0.606365	0.745922	0.650987	0.28847	0.47912	0.278043	0.815536	0.440706	0.449127	0.353388	0.809289	0.450521	0.49283	0.260823	0.781639	0.295506	0.607514	0.537384	0.476103	0.604458	0.184294	0.265827	0.434012	0.702587	0.828015
GSM238842_treat	AD	0.212359	0.426497	0.492032	0.564977	0.725698	0.65185	0.392207	0.550799	0.284478	0.793083	0.411062	0.462327	0.348472	0.821755	0.469631	0.550274	0.220424	0.77725	0.364945	0.635955	0.542509	0.377477	0.554825	0.133553	0.204491	0.46431	0.704873	0.756855
GSM238843_treat	AD	0.293791	0.453811	0.491211	0.599351	0.755748	0.648957	0.410344	0.563341	0.292354	0.809226	0.389989	0.452684	0.367905	0.770162	0.447928	0.535461	0.202496	0.847949	0.369269	0.684801	0.5173	0.438376	0.639742	0.158701	0.293331	0.449273	0.663098	0.658241
GSM238844_treat	AD	0.242479	0.358829	0.524206	0.609369	0.745271	0.647007	0.347379	0.546509	0.364398	0.834197	0.390423	0.439867	0.409987	0.856343	0.474437	0.621098	0.274989	0.81084	0.36748	0.702789	0.531298	0.446368	0.632735	0.149576	0.217601	0.450379	0.721078	0.704436
GSM238845_treat	AD	0.234071	0.450309	0.504831	0.571041	0.715504	0.70209	0.426828	0.590283	0.268054	0.81016	0.400667	0.436949	0.396413	0.81426	0.471294	0.602363	0.160226	0.780435	0.421257	0.649901	0.51853	0.468695	0.637018	0.14257	0.224441	0.441368	0.636488	0.726399
GSM238846_treat	AD	0.230163	0.469008	0.485948	0.609244	0.738112	0.637821	0.286637	0.561277	0.297226	0.830765	0.453943	0.449849	0.373836	0.808118	0.424253	0.56733	0.208188	0.795976	0.429706	0.675047	0.523377	0.469722	0.634169	0.127754	0.265818	0.407713	0.689086	0.678327
GSM238847_treat	AD	0.206169	0.462818	0.519935	0.584193	0.734889	0.640167	0.310175	0.571904	0.290707	0.834786	0.413386	0.49418	0.390794	0.824142	0.452275	0.590164	0.245095	0.783353	0.415646	0.652391	0.504675	0.433429	0.603691	0.130026	0.220801	0.409608	0.675971	0.736554
GSM238848_treat	AD	0.198667	0.393014	0.50785	0.59674	0.729632	0.53371	0.342935	0.539131	0.383203	0.820538	0.543665	0.429548	0.399805	0.77851	0.478188	0.639675	0.274331	0.77708	0.425802	0.673443	0.569234	0.524275	0.544487	0.111445	0.189926	0.396429	0.655132	0.618779
GSM238851_treat	AD	0.208271	0.339944	0.485071	0.612968	0.764382	0.656464	0.36399	0.596486	0.296708	0.837702	0.418624	0.535541	0.353516	0.864705	0.457052	0.612335	0.241739	0.822	0.362566	0.652514	0.549607	0.483998	0.603846	0.276978	0.269524	0.47592	0.704435	0.683361
GSM238854_treat	AD	0.248442	0.402437	0.479169	0.582984	0.746602	0.620017	0.352374	0.551964	0.304183	0.841457	0.315119	0.452023	0.361096	0.817913	0.522257	0.647243	0.239047	0.787228	0.390215	0.652129	0.523744	0.436563	0.612736	0.187675	0.261371	0.440344	0.687492	0.693652
GSM238855_treat	AD	0.301952	0.461552	0.473127	0.689659	0.720978	0.591547	0.410484	0.5269	0.318079	0.830257	0.545585	0.542333	0.450242	0.828976	0.603315	0.654566	0.260653	0.807335	0.531416	0.659353	0.548828	0.526917	0.58168	0.183808	0.346695	0.443708	0.701221	0.710775
GSM238856_treat	AD	0.255097	0.386507	0.478643	0.5964	0.737	0.680735	0.295472	0.542565	0.361437	0.836602	0.343263	0.432337	0.38373	0.832614	0.466364	0.591748	0.268036	0.792617	0.411065	0.657694	0.5616	0.439468	0.59592	0.140325	0.276963	0.457868	0.752986	0.628946
GSM238857_treat	AD	0.17977	0.441496	0.520257	0.57634	0.723945	0.659668	0.358126	0.558505	0.27396	0.836001	0.477782	0.439886	0.414424	0.827074	0.443149	0.565397	0.221211	0.797507	0.441748	0.63791	0.533747	0.410195	0.630027	0.167878	0.233259	0.450873	0.735773	0.771532
GSM238858_treat	AD	0.32	0.308139	0.511313	0.605454	0.727025	0.506249	0.362623	0.507879	0.375381	0.800882	0.393811	0.439998	0.382942	0.79932	0.580724	0.644938	0.32882	0.766294	0.356357	0.639288	0.519098	0.553101	0.581187	0.248532	0.296013	0.40579	0.677952	0.670765
GSM238860_treat	AD	0.238291	0.438823	0.491588	0.58244	0.729955	0.662935	0.275073	0.546838	0.331123	0.822098	0.423219	0.413095	0.394622	0.869898	0.511552	0.545671	0.238186	0.772956	0.333571	0.622632	0.517084	0.42805	0.574599	0.0837107	0.2464	0.48616	0.695478	0.719535
GSM238861_treat	AD	0.266679	0.418556	0.507096	0.646889	0.699061	0.621871	0.294936	0.548468	0.355818	0.85654	0.419558	0.508483	0.372943	0.771982	0.516529	0.608872	0.324233	0.78576	0.357958	0.636962	0.534565	0.459456	0.639141	0.129454	0.260467	0.406474	0.7717	0.706655
GSM238862_treat	AD	0.223398	0.343613	0.510544	0.574107	0.742633	0.587995	0.233159	0.536849	0.309043	0.861261	0.394703	0.447892	0.420334	0.838304	0.491671	0.609854	0.237226	0.806003	0.351919	0.657629	0.551167	0.477485	0.578146	0.18051	0.244758	0.423758	0.714781	0.672415
GSM238863_treat	AD	0.213515	0.431765	0.517901	0.632218	0.719418	0.650259	0.267368	0.575425	0.325785	0.829532	0.397109	0.505609	0.406311	0.795886	0.467872	0.543353	0.205202	0.799393	0.373376	0.644062	0.503399	0.445604	0.614003	0.201753	0.236925	0.394068	0.691087	0.70185
GSM238864_treat	AD	0.232737	0.453427	0.517811	0.609451	0.739029	0.642288	0.283362	0.537413	0.277342	0.817252	0.451737	0.450179	0.397281	0.832301	0.476168	0.57898	0.217401	0.79853	0.444738	0.648327	0.519241	0.469128	0.624105	0.170781	0.24466	0.504504	0.729036	0.662176
GSM238865_treat	AD	0.255361	0.370332	0.499878	0.614444	0.688988	0.710348	0.377799	0.538727	0.299912	0.800324	0.326217	0.452979	0.50748	0.857357	0.455131	0.524552	0.266903	0.852323	0.376038	0.687816	0.578207	0.469101	0.639848	0.148399	0.313632	0.433236	0.706914	0.658707
GSM238867_treat	AD	0.192999	0.381181	0.508375	0.599241	0.746239	0.64497	0.276026	0.583051	0.35162	0.845826	0.439177	0.514662	0.373544	0.819368	0.522004	0.617621	0.250669	0.827939	0.427887	0.657831	0.565421	0.439658	0.609411	0.155387	0.286529	0.418014	0.726849	0.666709
GSM238868_treat	AD	0.228318	0.454154	0.49487	0.592072	0.723606	0.614179	0.396232	0.533384	0.335594	0.846986	0.438159	0.43026	0.356463	0.768396	0.49482	0.577283	0.1312	0.809668	0.36773	0.666443	0.554577	0.474738	0.625627	0.141521	0.241307	0.449493	0.713799	0.641859
GSM238870_treat	AD	0.216184	0.377044	0.482736	0.599912	0.748612	0.62543	0.258302	0.568426	0.311078	0.867851	0.270563	0.479645	0.385084	0.843379	0.486923	0.603739	0.210984	0.784214	0.389407	0.632631	0.538262	0.495096	0.605357	0.135709	0.244995	0.461441	0.724325	0.724419
GSM238871_treat	AD	0.226097	0.361929	0.495915	0.585737	0.755001	0.62732	0.347173	0.605228	0.31254	0.826549	0.38008	0.453706	0.331141	0.822518	0.514368	0.599174	0.237276	0.806613	0.3602	0.649123	0.551108	0.465766	0.581577	0.205517	0.311963	0.446817	0.702893	0.70864
GSM238872_treat	AD	0.244389	0.374772	0.538483	0.595345	0.720466	0.677774	0.288436	0.527555	0.29306	0.836525	0.412101	0.489326	0.310698	0.831853	0.475371	0.612674	0.187019	0.802607	0.398909	0.635345	0.509102	0.455113	0.57922	0.0304656	0.303547	0.509272	0.691833	0.670933
GSM238873_treat	AD	0.256562	0.384031	0.506424	0.588088	0.7207	0.677342	0.381627	0.608189	0.327532	0.828599	0.45703	0.489657	0.406061	0.831484	0.487783	0.587036	0.248726	0.80077	0.393164	0.682341	0.560174	0.462174	0.605076	0.115708	0.277155	0.497853	0.736694	0.772082
GSM238874_treat	AD	0.200425	0.436433	0.513353	0.594267	0.773344	0.683163	0.340084	0.592613	0.287189	0.859291	0.425124	0.459213	0.371374	0.848768	0.450814	0.564135	0.168785	0.803418	0.314989	0.622528	0.522788	0.46262	0.588701	0.142108	0.251174	0.5235	0.733153	0.725444
GSM238875_treat	AD	0.190248	0.44938	0.489659	0.612679	0.755249	0.672847	0.348844	0.577162	0.28463	0.835928	0.32723	0.440268	0.392732	0.862997	0.443877	0.577528	0.17779	0.814178	0.375371	0.629671	0.504242	0.468538	0.593358	0.081323	0.232167	0.438512	0.747387	0.801115
GSM238877_treat	AD	0.174892	0.410961	0.503913	0.562821	0.71268	0.613492	0.320929	0.563958	0.237275	0.829775	0.313377	0.455227	0.374536	0.846849	0.427214	0.586106	0.227268	0.791066	0.353249	0.636687	0.489002	0.443285	0.591527	0.0573297	0.198497	0.506628	0.71134	0.772893
GSM238941_treat	AD	0.297596	0.42302	0.531421	0.676629	0.757364	0.539209	0.404024	0.54201	0.466241	0.761217	0.586426	0.520732	0.406065	0.830721	0.597054	0.737216	0.339354	0.774004	0.564662	0.716914	0.574737	0.479343	0.591595	0.291004	0.388232	0.516628	0.69028	0.564218
GSM238942_treat	AD	0.224254	0.443527	0.509033	0.611188	0.752557	0.686434	0.361656	0.556307	0.265931	0.842627	0.352559	0.433053	0.338966	0.862742	0.422428	0.586992	0.218365	0.795569	0.344251	0.630761	0.498228	0.482511	0.56894	0.213396	0.137666	0.519966	0.744765	0.795656
GSM238943_treat	AD	0.351557	0.362412	0.426236	0.669322	0.69756	0.683295	0.356687	0.679283	0.438891	0.830476	0.465058	0.39827	0.502186	0.816006	0.528827	0.635199	0.35736	0.79271	0.314032	0.611699	0.561393	0.525139	0.561216	0.206955	0.26022	0.583599	0.674967	0.663304
GSM238944_treat	AD	0.387931	0.437652	0.5565	0.628786	0.750876	0.616866	0.401425	0.484496	0.437315	0.815627	0.455402	0.422287	0.51533	0.759575	0.576122	0.658626	0.419998	0.819637	0.44156	0.596888	0.526209	0.482819	0.598154	0.391737	0.368105	0.470662	0.700149	0.651526
GSM238945_treat	AD	0.214995	0.38278	0.466067	0.577688	0.729748	0.629008	0.349032	0.545891	0.288703	0.828821	0.308368	0.456561	0.385307	0.82608	0.492811	0.567917	0.227243	0.792442	0.358299	0.609631	0.498045	0.427665	0.556427	0.0790813	0.207148	0.494151	0.66582	0.748773
GSM238946_treat	AD	0.2717	0.484567	0.537061	0.60042	0.715512	0.622453	0.343048	0.520133	0.315726	0.819291	0.391772	0.452887	0.417742	0.779636	0.51115	0.567454	0.332535	0.798711	0.423248	0.666512	0.532395	0.478067	0.607746	0.190711	0.228317	0.488306	0.715518	0.623268
GSM238947_treat	AD	0.29159	0.379409	0.449316	0.696861	0.753601	0.575264	0.320421	0.568924	0.36226	0.814511	0.532393	0.547383	0.381294	0.775641	0.517187	0.617878	0.29789	0.813377	0.394664	0.675478	0.550169	0.451419	0.661526	0.126386	0.343404	0.367256	0.763782	0.654723
GSM238948_treat	AD	0.327333	0.388224	0.456423	0.676465	0.73683	0.576755	0.399149	0.584496	0.365855	0.80444	0.378553	0.51272	0.456025	0.791177	0.486348	0.60179	0.212848	0.779883	0.378948	0.686438	0.529653	0.478369	0.564662	0.148694	0.296316	0.494383	0.746046	0.718128
GSM238949_treat	AD	0.246853	0.351463	0.4725	0.63909	0.795594	0.622688	0.296175	0.537687	0.25775	0.832635	0.436499	0.421956	0.540155	0.819476	0.515467	0.622793	0.301124	0.833931	0.334882	0.623034	0.526528	0.446367	0.557214	0.233128	0.267096	0.543308	0.737652	0.71151
GSM238951_treat	AD	0.190799	0.428496	0.484886	0.602725	0.732343	0.676296	0.301627	0.537093	0.253449	0.846992	0.446397	0.449744	0.364212	0.849796	0.443864	0.553887	0.191732	0.809472	0.385445	0.609044	0.508043	0.397979	0.584982	0.100321	0.136442	0.522653	0.715592	0.771889
GSM238952_treat	AD	0.215346	0.458733	0.49661	0.663239	0.744235	0.664473	0.271708	0.598546	0.301427	0.835377	0.449883	0.411215	0.381864	0.835794	0.482315	0.586596	0.245256	0.784878	0.405241	0.645314	0.500734	0.476249	0.609643	0.193359	0.183607	0.474013	0.754394	0.751962
GSM238953_treat	AD	0.170564	0.406569	0.518179	0.598423	0.722046	0.63409	0.335264	0.570165	0.262831	0.835669	0.424645	0.457782	0.37219	0.832337	0.434466	0.563302	0.214427	0.796491	0.374086	0.614773	0.47142	0.438352	0.586821	0.136696	0.157845	0.509164	0.728479	0.753371
GSM238955_treat	AD	0.287078	0.428602	0.557736	0.660709	0.74636	0.528009	0.415326	0.51492	0.350974	0.866451	0.482888	0.495651	0.402007	0.826062	0.556107	0.66187	0.17612	0.81796	0.409844	0.622827	0.533834	0.525593	0.570226	0.140604	0.260477	0.509678	0.707481	0.657769
GSM238963_treat	AD	0.285485	0.363176	0.500127	0.684364	0.732623	0.704711	0.399204	0.562423	0.366461	0.812052	0.487159	0.502471	0.364194	0.800167	0.552732	0.696127	0.238197	0.869694	0.369858	0.667883	0.561676	0.528541	0.544568	0.223598	0.367702	0.46356	0.76366	0.643164
