# Supplementary material for: Identification and Exploration of Immunity‐Related Genes and Natural Products for Alzheimer's Disease Based on Bioinformatics, Molecular Docking, and Molecular Dynamics
Source: Immun Inflamm Dis. 2025 Apr 7;13(4):e70166. doi: 10.1002/iid3.70166 (PMC11973734; doi:10.1002/iid3.70166)
Supplement: Supplementary file 1 — Supporting information. [file IID3-13-e70166-s001.zip › Supplementary materials/S7-herb and ingredients/coremine.txt]

Selection	Association Name		Association Type	Significance
Alzheimer's Disease	ying xing ye	ÒøÐÓÒ¶	Traditional chinese medicine	0.000175596
Alzheimer's Disease	bai guo	°×¹û	Traditional chinese medicine	0.000175699
Alzheimer's Disease	qian ceng ta	Ç§²ãËþ	Traditional chinese medicine	0.000177551
Alzheimer's Disease	yuan zhi	Ô¶Ö¾	Traditional chinese medicine	0.000825385
Alzheimer's Disease	xiao cao	Ð¡²Ý	Traditional chinese medicine	0.000853779
Alzheimer's Disease	ji xue cao	»ýÑ©²Ý	Traditional chinese medicine	0.001799011
Alzheimer's Disease	gou teng	¹³ÌÙ	Traditional chinese medicine	0.001849093
Alzheimer's Disease	ren shen	ÈË²Î	Traditional chinese medicine	0.002040189
Alzheimer's Disease	xi hong hua	Î÷ºì»¨	Traditional chinese medicine	0.002101991
Alzheimer's Disease	ren shen hua	ÈË²Î»¨	Traditional chinese medicine	0.002142144
Alzheimer's Disease	ren shen lu	ÈË²ÎÂ«	Traditional chinese medicine	0.002142928
Alzheimer's Disease	ren shen ye	ÈË²ÎÒ¶	Traditional chinese medicine	0.002143712
Alzheimer's Disease	shi chang pu	Ê¯ÝÅÆÑ	Traditional chinese medicine	0.002232767
Alzheimer's Disease	jiang huang	½ª»Æ	Traditional chinese medicine	0.002671521
Alzheimer's Disease	huang si yu jin	Óô½ð	Traditional chinese medicine	0.002858417
Alzheimer's Disease	yi zhi	ÒæÖÇ	Traditional chinese medicine	0.002922426
Alzheimer's Disease	wu wei zi	ÎåÎ¶×Ó	Traditional chinese medicine	0.003218935
Alzheimer's Disease	yin yang huo	ÒùÑòÞ½	Traditional chinese medicine	0.003903161
Alzheimer's Disease	hou tou jun	ºïÍ·¾ú	Traditional chinese medicine	0.003929233
Alzheimer's Disease	tian ma	ÌìÂé	Traditional chinese medicine	0.005701823
Alzheimer's Disease	shi hu	Ê¯õú	Traditional chinese medicine	0.006635471
Alzheimer's Disease	shan zhu yu	É½ÜïÝÇ	Traditional chinese medicine	0.006987374
Alzheimer's Disease	dan shen	µ¤²Î	Traditional chinese medicine	0.007901501
Alzheimer's Disease	fu shen	ÜòÉñ	Traditional chinese medicine	0.00805328
Alzheimer's Disease	he shou wu	ºÎÊ×ÎÚ	Traditional chinese medicine	0.00820812
Alzheimer's Disease	di huang	µØ»Æ	Traditional chinese medicine	0.009007583
Alzheimer's Disease	sheng di huang	ÉúµØ»Æ	Traditional chinese medicine	0.009057101
Alzheimer's Disease	ba ji tian	°ÍêªÌì	Traditional chinese medicine	0.009132018
Alzheimer's Disease	san qi	ÈýÆß	Traditional chinese medicine	0.009514012
Alzheimer's Disease	cha shu gen	²èÊ÷¸ù	Traditional chinese medicine	0.009999722
Alzheimer's Disease	san qi ye	ÈýÆßÒ¶	Traditional chinese medicine	0.010006833
Alzheimer's Disease	san qi hua	ÈýÆß»¨	Traditional chinese medicine	0.010006833
Alzheimer's Disease	hou pu hua	ºñÆÓ»¨	Traditional chinese medicine	0.010455066
Alzheimer's Disease	hou pu	ºñÆÓ	Traditional chinese medicine	0.011202902
Alzheimer's Disease	zhi zhu xiang	Ö©ÖëÏã	Traditional chinese medicine	0.011317096
Alzheimer's Disease	fu ling	ÜòÜß	Traditional chinese medicine	0.012181354
Alzheimer's Disease	huang qin	»ÆÜË	Traditional chinese medicine	0.012231034
Alzheimer's Disease	shi suan	Ê¯Ëâ	Traditional chinese medicine	0.013935863
Alzheimer's Disease	huang lian	»ÆÁ¬	Traditional chinese medicine	0.014352339
Alzheimer's Disease	rou gui	Èâ¹ð	Traditional chinese medicine	0.018639836
Alzheimer's Disease	yu mi xu	ÓñÃ×Ðë	Traditional chinese medicine	0.019673417
Alzheimer's Disease	fu xiao mai	¸¡Ð¡Âó	Traditional chinese medicine	0.020999287
Alzheimer's Disease	ge gen	¸ð¸ù	Traditional chinese medicine	0.021468214
Alzheimer's Disease	lian zi xin	Á«×ÓÐÄ	Traditional chinese medicine	0.022368291
Alzheimer's Disease	wu zhu yu	ÎâÜïÝÇ	Traditional chinese medicine	0.023059804
Alzheimer's Disease	ge hua	¸ð»¨	Traditional chinese medicine	0.023228645
Alzheimer's Disease	he geng	ºÉ¹£	Traditional chinese medicine	0.024772338
Alzheimer's Disease	he ye ti	ºÉÒ¶µÙ	Traditional chinese medicine	0.024772338
Alzheimer's Disease	lian xu	Á«Ðë	Traditional chinese medicine	0.024772338
Alzheimer's Disease	shi lian zi	Ê¯Á«×Ó	Traditional chinese medicine	0.024772338
Alzheimer's Disease	lian yi	Á«Ò¶	Traditional chinese medicine	0.024820232
Alzheimer's Disease	ou jie	Åº½Ú	Traditional chinese medicine	0.024820232
Alzheimer's Disease	lian fang	Á«·¿	Traditional chinese medicine	0.024964318
Alzheimer's Disease	he ye	ºÉÒ¶	Traditional chinese medicine	0.025448992
Alzheimer's Disease	he hua	ºÉ»¨	Traditional chinese medicine	0.025448992
Alzheimer's Disease	ou	Åº½Ú	Traditional chinese medicine	0.025595724
Alzheimer's Disease	xiang hei zhong cao zi	ºÚÖÖ²Ý×Ó	Traditional chinese medicine	0.025707069
Alzheimer's Disease	shen jin cao	Éì½î²Ý	Traditional chinese medicine	0.027897245
Alzheimer's Disease	lian zi	Á«×Ó	Traditional chinese medicine	0.027963136
Alzheimer's Disease	shang zhi zi	èÙ×Ó	Traditional chinese medicine	0.027990056
Alzheimer's Disease	zhi zi	èÙ×Ó	Traditional chinese medicine	0.029890192
Alzheimer's Disease	feng ru	·äÈé	Traditional chinese medicine	0.030028683
Alzheimer's Disease	shi liu zi	Ê¯Áñ×Ó	Traditional chinese medicine	0.031138494
Alzheimer's Disease	shi shang bai	Ê¯ÉÏ°Ø	Traditional chinese medicine	0.031423118
Alzheimer's Disease	yuan can e	Ô­²Ï¶ê	Traditional chinese medicine	0.032643732
Alzheimer's Disease	can sha	²ÏÉ³	Traditional chinese medicine	0.032643732
Alzheimer's Disease	gou qi zi	èÛè½×Ó	Traditional chinese medicine	0.033612443
Alzheimer's Disease	chuan huang bai	´¨»Æ°Ø	Traditional chinese medicine	0.034461486
Alzheimer's Disease	xiang cheng	Ïã³È	Traditional chinese medicine	0.034974386
Alzheimer's Disease	jian ye yin yang huo	¼âÒ¶ÒùÑòÞ½	Traditional chinese medicine	0.034974386
Alzheimer's Disease	hong dou kou	ºì¶¹Þ¢	Traditional chinese medicine	0.037710725
Alzheimer's Disease	shi liu hua	Ê¯Áñ»¨	Traditional chinese medicine	0.037710998
Alzheimer's Disease	du zhong	¶ÅÖÙ	Traditional chinese medicine	0.038343604
Alzheimer's Disease	shi liu pi	Ê¯ÁñÆ¤	Traditional chinese medicine	0.038791771
Alzheimer's Disease	chuan xiong	´¨Üº	Traditional chinese medicine	0.039283627
Alzheimer's Disease	feng mi	·äÃÛ	Traditional chinese medicine	0.039720681
Alzheimer's Disease	yu gan zi	Óà¸Ê×Ó	Traditional chinese medicine	0.040028824
Alzheimer's Disease	jiang pi	½ªÆ¤	Traditional chinese medicine	0.040363734
Alzheimer's Disease	sheng jiang	Éú½ª	Traditional chinese medicine	0.040823241
Alzheimer's Disease	gan jiang	¸É½ª	Traditional chinese medicine	0.04141891
Alzheimer's Disease	quan xie	È«Ð«	Traditional chinese medicine	0.044016248
Alzheimer's Disease	zhi zi hua	èÙ×Ó»¨	Traditional chinese medicine	0.044215846
Alzheimer's Disease	huo ma ren	»ðÂéÈÊ	Traditional chinese medicine	0.044245291
Alzheimer's Disease	lian qiao	Á¬ÇÌ	Traditional chinese medicine	0.044723897
Alzheimer's Disease	hong jing tian	ºì¾°Ìì	Traditional chinese medicine	0.047780849
Alzheimer's Disease	ci wu jia pi	´ÌÎå¼ÓÆ¤	Traditional chinese medicine	0.048007553
Alzheimer's Disease	li zhi he		Traditional chinese medicine	0.051226466
Alzheimer's Disease	dang gui		Traditional chinese medicine	0.051298251
Alzheimer's Disease	huang hua shi suan		Traditional chinese medicine	0.051400572
Alzheimer's Disease	gu sui bu		Traditional chinese medicine	0.052482881
Alzheimer's Disease	fu xiong		Traditional chinese medicine	0.053382401
Alzheimer's Disease	xiao ye hai zao		Traditional chinese medicine	0.053653387
Alzheimer's Disease	hong shen		Traditional chinese medicine	0.056474775
Alzheimer's Disease	can dou		Traditional chinese medicine	0.057271204
Alzheimer's Disease	rong mao he zi		Traditional chinese medicine	0.057301796
Alzheimer's Disease	xi qing guo		Traditional chinese medicine	0.057301796
Alzheimer's Disease	zang qing guo		Traditional chinese medicine	0.057301796
Alzheimer's Disease	gao ben		Traditional chinese medicine	0.058621632
Alzheimer's Disease	hua sang bai pi		Traditional chinese medicine	0.058973169
Alzheimer's Disease	he zi		Traditional chinese medicine	0.059589666
Alzheimer's Disease	gan cao		Traditional chinese medicine	0.060554693
Alzheimer's Disease	fo shou		Traditional chinese medicine	0.064415357
Alzheimer's Disease	zi jin		Traditional chinese medicine	0.064415357
Alzheimer's Disease	shui zhi		Traditional chinese medicine	0.069693315
Alzheimer's Disease	chang chun teng		Traditional chinese medicine	0.071057582
Alzheimer's Disease	lei gong teng		Traditional chinese medicine	0.072336621
Alzheimer's Disease	ma bian cao		Traditional chinese medicine	0.074293076
Alzheimer's Disease	ru xiang		Traditional chinese medicine	0.075730482
Alzheimer's Disease	hong hua		Traditional chinese medicine	0.077541481
Alzheimer's Disease	hai tong pi		Traditional chinese medicine	0.077845232
Alzheimer's Disease	yin bu huan		Traditional chinese medicine	0.077845232
Alzheimer's Disease	shi nan teng		Traditional chinese medicine	0.077845232
Alzheimer's Disease	da shan zha		Traditional chinese medicine	0.080634358
Alzheimer's Disease	chun lian zi		Traditional chinese medicine	0.081197448
Alzheimer's Disease	shan zha		Traditional chinese medicine	0.081795386
Alzheimer's Disease	bei dou gen		Traditional chinese medicine	0.082379779
Alzheimer's Disease	hong lian		Traditional chinese medicine	0.084781974
Alzheimer's Disease	da suan		Traditional chinese medicine	0.087213244
Alzheimer's Disease	tian xing ren		Traditional chinese medicine	0.087552407
Alzheimer's Disease	huang jing		Traditional chinese medicine	0.088025534
Alzheimer's Disease	wu jing		Traditional chinese medicine	0.088312936
Alzheimer's Disease	san ban hai ma		Traditional chinese medicine	0.091871587
Alzheimer's Disease	luan ye yuan zhi		Traditional chinese medicine	0.091871587
Alzheimer's Disease	tian kui		Traditional chinese medicine	0.091871587
Alzheimer's Disease	tong cao		Traditional chinese medicine	0.091871587
Alzheimer's Disease	ling zhi		Traditional chinese medicine	0.096354578
Alzheimer's Disease	xiang fu		Traditional chinese medicine	0.097077815
Alzheimer's Disease	shang lu		Traditional chinese medicine	0.098624199
Alzheimer's Disease	chong bai la		Traditional chinese medicine	0.099117966
Alzheimer's Disease	xiao jue ming		Traditional chinese medicine	0.099177469
Alzheimer's Disease	jin yin hua		Traditional chinese medicine	0.103797513
Alzheimer's Disease	yan jing she		Traditional chinese medicine	0.105356893
Alzheimer's Disease	jiang can		Traditional chinese medicine	0.108101814
Alzheimer's Disease	jiang yong		Traditional chinese medicine	0.108101814
Alzheimer's Disease	pi jiu hua		Traditional chinese medicine	0.110539873
Alzheimer's Disease	bai pu tao gan		Traditional chinese medicine	0.110570886
Alzheimer's Disease	ku shi lian		Traditional chinese medicine	0.114097193
Alzheimer's Disease	ren dong teng		Traditional chinese medicine	0.122745791
Alzheimer's Disease	yan wo		Traditional chinese medicine	0.124083202
Alzheimer's Disease	ning xia di gu pi		Traditional chinese medicine	0.127558848
Alzheimer's Disease	bai shu		Traditional chinese medicine	0.128646977
Alzheimer's Disease	di nian		Traditional chinese medicine	0.12975326
Alzheimer's Disease	yuan she xiang		Traditional chinese medicine	0.130837683
Alzheimer's Disease	di gu pi		Traditional chinese medicine	0.134112345
Alzheimer's Disease	dong bei wei ling xian		Traditional chinese medicine	0.137846185
Alzheimer's Disease	zhang guo gan cao		Traditional chinese medicine	0.141581156
Alzheimer's Disease	hua jiao		Traditional chinese medicine	0.144432624
Alzheimer's Disease	jiao mu		Traditional chinese medicine	0.144432624
Alzheimer's Disease	hong qi		Traditional chinese medicine	0.144995729
Alzheimer's Disease	rou cong rong		Traditional chinese medicine	0.145617173
Alzheimer's Disease	jian shuang huang		Traditional chinese medicine	0.14612189
Alzheimer's Disease	dang shen		Traditional chinese medicine	0.147597539
Alzheimer's Disease	shan dou gen		Traditional chinese medicine	0.154585198
Alzheimer's Disease	hu jiao		Traditional chinese medicine	0.156636377
Alzheimer's Disease	hai zao		Traditional chinese medicine	0.162133563
Alzheimer's Disease	shi jian chuan		Traditional chinese medicine	0.163241085
Alzheimer's Disease	tian zi cao		Traditional chinese medicine	0.163241085
Alzheimer's Disease	hai shen		Traditional chinese medicine	0.163493994
Alzheimer's Disease	tian cheng pi		Traditional chinese medicine	0.165807334
Alzheimer's Disease	yue zhi shi		Traditional chinese medicine	0.166210711
Alzheimer's Disease	shan hu jiao gen		Traditional chinese medicine	0.172094683
Alzheimer's Disease	huan cao shi hu		Traditional chinese medicine	0.172094683
Alzheimer's Disease	bai shao		Traditional chinese medicine	0.183629572
Alzheimer's Disease	ma ti da huang		Traditional chinese medicine	0.183819507
Alzheimer's Disease	rou dou kou		Traditional chinese medicine	0.186063264
Alzheimer's Disease	xin yi		Traditional chinese medicine	0.19041638
Alzheimer's Disease	chuan chi shao		Traditional chinese medicine	0.19041638
Alzheimer's Disease	su mu		Traditional chinese medicine	0.190970528
Alzheimer's Disease	ze xie		Traditional chinese medicine	0.196278576
Alzheimer's Disease	jin ji na pi		Traditional chinese medicine	0.198497062
Alzheimer's Disease	lai fu zi		Traditional chinese medicine	0.199834252
Alzheimer's Disease	chuan xu duan		Traditional chinese medicine	0.199895597
Alzheimer's Disease	guang guo gan cao		Traditional chinese medicine	0.200701961
Alzheimer's Disease	hu lu ba		Traditional chinese medicine	0.204521029
Alzheimer's Disease	di ku lou		Traditional chinese medicine	0.207015828
Alzheimer's Disease	ai di cha		Traditional chinese medicine	0.209594772
Alzheimer's Disease	zi su		Traditional chinese medicine	0.211391967
Alzheimer's Disease	jiang dou		Traditional chinese medicine	0.214466588
Alzheimer's Disease	jin ji er gen pi		Traditional chinese medicine	0.219519928
Alzheimer's Disease	jin que hua		Traditional chinese medicine	0.219519928
Alzheimer's Disease	jin ji er		Traditional chinese medicine	0.219519928
Alzheimer's Disease	niu huang		Traditional chinese medicine	0.222290359
Alzheimer's Disease	xiang guo		Traditional chinese medicine	0.224851423
Alzheimer's Disease	shui qin		Traditional chinese medicine	0.226421212
Alzheimer's Disease	shi da gong lao ye		Traditional chinese medicine	0.229677288
Alzheimer's Disease	shi da gong lao		Traditional chinese medicine	0.229677288
Alzheimer's Disease	chao xian yin yang huo		Traditional chinese medicine	0.230366496
Alzheimer's Disease	ban wu		Traditional chinese medicine	0.240073278
Alzheimer's Disease	qiang huo		Traditional chinese medicine	0.242506233
Alzheimer's Disease	hai luo ke		Traditional chinese medicine	0.250714543
Alzheimer's Disease	ji gu xiang		Traditional chinese medicine	0.250714543
Alzheimer's Disease	qian jin teng		Traditional chinese medicine	0.250714543
Alzheimer's Disease	wei ling cai		Traditional chinese medicine	0.250714543
Alzheimer's Disease	zhi mu		Traditional chinese medicine	0.258638331
Alzheimer's Disease	qu mai		Traditional chinese medicine	0.261607948
Alzheimer's Disease	jiao gu lan		Traditional chinese medicine	0.266269563
Alzheimer's Disease	feng du		Traditional chinese medicine	0.26706727
Alzheimer's Disease	nan he shi		Traditional chinese medicine	0.268992091
Alzheimer's Disease	hu luo bu		Traditional chinese medicine	0.268992091
Alzheimer's Disease	san ke zhen		Traditional chinese medicine	0.269608739
Alzheimer's Disease	mo jia huang qi		Traditional chinese medicine	0.270991564
Alzheimer's Disease	ye zi		Traditional chinese medicine	0.272738266
Alzheimer's Disease	qin cai		Traditional chinese medicine	0.277898675
Alzheimer's Disease	niu zhi		Traditional chinese medicine	0.280553602
Alzheimer's Disease	rou dou kou yi		Traditional chinese medicine	0.281125675
Alzheimer's Disease	xin jiang xue lian hua		Traditional chinese medicine	0.281851092
Alzheimer's Disease	kai xin guo		Traditional chinese medicine	0.287870977
Alzheimer's Disease	sha yuan zi		Traditional chinese medicine	0.295873202
Alzheimer's Disease	fang ji		Traditional chinese medicine	0.298896924
Alzheimer's Disease	yang shen		Traditional chinese medicine	0.307848612
Alzheimer's Disease	gong lao mu		Traditional chinese medicine	0.307848612
Alzheimer's Disease	sang shen		Traditional chinese medicine	0.309129059
Alzheimer's Disease	sang bai pi		Traditional chinese medicine	0.314784571
Alzheimer's Disease	di long		Traditional chinese medicine	0.320114168
Alzheimer's Disease	bu gu zhi		Traditional chinese medicine	0.332065583
Alzheimer's Disease	gui zhi		Traditional chinese medicine	0.332065583
Alzheimer's Disease	a jiao		Traditional chinese medicine	0.332678277
Alzheimer's Disease	guang ze lan		Traditional chinese medicine	0.332678277
Alzheimer's Disease	mei hua		Traditional chinese medicine	0.33341079
Alzheimer's Disease	qing feng teng		Traditional chinese medicine	0.334500989
Alzheimer's Disease	da zao		Traditional chinese medicine	0.344731161
Alzheimer's Disease	jin qiao mai		Traditional chinese medicine	0.34554964
Alzheimer's Disease	di sun		Traditional chinese medicine	0.34554964
Alzheimer's Disease	ye shan yao		Traditional chinese medicine	0.347530676
Alzheimer's Disease	da hua su xin hua		Traditional chinese medicine	0.358737267
Alzheimer's Disease	fan shi liu ye		Traditional chinese medicine	0.360377269
Alzheimer's Disease	fan shi liu		Traditional chinese medicine	0.365626376
Alzheimer's Disease	hai piao xiao		Traditional chinese medicine	0.368501525
Alzheimer's Disease	su he xiang		Traditional chinese medicine	0.372250488
Alzheimer's Disease	kuan jin teng		Traditional chinese medicine	0.372250488
Alzheimer's Disease	song xiang		Traditional chinese medicine	0.376110498
Alzheimer's Disease	yang cong tou		Traditional chinese medicine	0.376817297
Alzheimer's Disease	yun shi gen pi		Traditional chinese medicine	0.386098966
Alzheimer's Disease	ku shen		Traditional chinese medicine	0.392691772
Alzheimer's Disease	ka fei dou		Traditional chinese medicine	0.401180915
Alzheimer's Disease	shi diao bai		Traditional chinese medicine	0.401824656
Alzheimer's Disease	gui ding		Traditional chinese medicine	0.410342592
Alzheimer's Disease	yin er		Traditional chinese medicine	0.412873774
Alzheimer's Disease	bei sheng ma		Traditional chinese medicine	0.4148421
Alzheimer's Disease	yu		Traditional chinese medicine	0.42806959
Alzheimer's Disease	ban zhi lian		Traditional chinese medicine	0.431327261
Alzheimer's Disease	tan xiang		Traditional chinese medicine	0.440836971
Alzheimer's Disease	zhen zhu mu		Traditional chinese medicine	0.443041694
Alzheimer's Disease	mu dan pi		Traditional chinese medicine	0.44553001
Alzheimer's Disease	mu ding xiang		Traditional chinese medicine	0.466941363
Alzheimer's Disease	niu pang gen		Traditional chinese medicine	0.469117521
Alzheimer's Disease	ku ding cha		Traditional chinese medicine	0.476817116
Alzheimer's Disease	ci huai hua		Traditional chinese medicine	0.492261823
Alzheimer's Disease	zi hua qian hu		Traditional chinese medicine	0.493314138
Alzheimer's Disease	ding xiang		Traditional chinese medicine	0.493373978
Alzheimer's Disease	shu she ling zhi		Traditional chinese medicine	0.496659661
Alzheimer's Disease	deng xin cao		Traditional chinese medicine	0.496659661
Alzheimer's Disease	bai ying		Traditional chinese medicine	0.504317574
Alzheimer's Disease	wu gong		Traditional chinese medicine	0.505616871
Alzheimer's Disease	ju bai		Traditional chinese medicine	0.520756328
Alzheimer's Disease	xun ma		Traditional chinese medicine	0.520996837
Alzheimer's Disease	ju ye		Traditional chinese medicine	0.523089494
Alzheimer's Disease	ju he		Traditional chinese medicine	0.523089494
Alzheimer's Disease	bai su zi		Traditional chinese medicine	0.549006298
Alzheimer's Disease	su tou		Traditional chinese medicine	0.549006298
Alzheimer's Disease	bai su geng		Traditional chinese medicine	0.553383682
Alzheimer's Disease	wu mei		Traditional chinese medicine	0.55973823
Alzheimer's Disease	ju ju		Traditional chinese medicine	0.560762009
Alzheimer's Disease	tou ding yi ke zhu		Traditional chinese medicine	0.56370304
Alzheimer's Disease	yang tao ye		Traditional chinese medicine	0.578574511
Alzheimer's Disease	yang tao		Traditional chinese medicine	0.578574511
Alzheimer's Disease	yang tao gen		Traditional chinese medicine	0.578574511
Alzheimer's Disease	qing pi		Traditional chinese medicine	0.580514389
Alzheimer's Disease	xia zi hua		Traditional chinese medicine	0.582471391
Alzheimer's Disease	hei zhi ma		Traditional chinese medicine	0.588712231
Alzheimer's Disease	jin wu zei gu		Traditional chinese medicine	0.594246214
Alzheimer's Disease	gan song		Traditional chinese medicine	0.601738507
Alzheimer's Disease	shi ye gan song		Traditional chinese medicine	0.601738507
Alzheimer's Disease	san bai cao gen		Traditional chinese medicine	0.614939304
Alzheimer's Disease	san bai cao		Traditional chinese medicine	0.614939304
Alzheimer's Disease	bai hua she she cao		Traditional chinese medicine	0.617422822
Alzheimer's Disease	niu bang zi		Traditional chinese medicine	0.629122673
Alzheimer's Disease	ci huai pi		Traditional chinese medicine	0.631945732
Alzheimer's Disease	xi ye chong wei zi		Traditional chinese medicine	0.641834475
Alzheimer's Disease	du zhong ye		Traditional chinese medicine	0.643654632
Alzheimer's Disease	song hua fen		Traditional chinese medicine	0.64951982
Alzheimer's Disease	huang mu xu		Traditional chinese medicine	0.662697685
Alzheimer's Disease	kun bu		Traditional chinese medicine	0.665933061
Alzheimer's Disease	tao ren		Traditional chinese medicine	0.694683582
Alzheimer's Disease	jin ying gen		Traditional chinese medicine	0.706145682
Alzheimer's Disease	a wei		Traditional chinese medicine	0.716319095
Alzheimer's Disease	huang yao zi		Traditional chinese medicine	0.716319095
Alzheimer's Disease	jin ying zi		Traditional chinese medicine	0.728769153
Alzheimer's Disease	tao zhi		Traditional chinese medicine	0.738410513
Alzheimer's Disease	hai song zi		Traditional chinese medicine	0.747951523
Alzheimer's Disease	bi tao gan		Traditional chinese medicine	0.753356983
Alzheimer's Disease	hua shu pi		Traditional chinese medicine	0.786002342
Alzheimer's Disease	shi rui		Traditional chinese medicine	0.786488867
Alzheimer's Disease	mu xiang		Traditional chinese medicine	0.792068505
Alzheimer's Disease	yan fu gen bai pi		Traditional chinese medicine	0.800486598
Alzheimer's Disease	ya hu nu		Traditional chinese medicine	0.800486598
Alzheimer's Disease	dai dai hua		Traditional chinese medicine	0.817944368
Alzheimer's Disease	jue gen		Traditional chinese medicine	0.819083891
Alzheimer's Disease	dou chi jiang		Traditional chinese medicine	0.82243733
Alzheimer's Disease	ge shan xiao		Traditional chinese medicine	0.825749074
Alzheimer's Disease	ba ling si gua luo		Traditional chinese medicine	0.851729405
Alzheimer's Disease	chi dou		Traditional chinese medicine	0.861278266
Alzheimer's Disease	di yu		Traditional chinese medicine	0.861434685
Alzheimer's Disease	tu mu xiang		Traditional chinese medicine	0.861434685
Alzheimer's Disease	song ye		Traditional chinese medicine	0.882144531
Alzheimer's Disease	song jie you		Traditional chinese medicine	0.882144531
Alzheimer's Disease	song zi ren		Traditional chinese medicine	0.919086025
Alzheimer's Disease	hei lao hu gen		Traditional chinese medicine	0.934235366
Alzheimer's Disease	shi chun		Traditional chinese medicine	0.949193886
Alzheimer's Disease	jin she tui ke		Traditional chinese medicine	0.960466702
Alzheimer's Disease	jia zhu tao ye		Traditional chinese medicine	0.965981778
Alzheimer's Disease	chen pi		Traditional chinese medicine	0.982884748
Alzheimer's Disease	tie pi shi hu		Traditional chinese medicine	0.993317611
Alzheimer's Disease	shi ye		Traditional chinese medicine	1
Alzheimer's Disease	da qing ye		Traditional chinese medicine	1
Alzheimer's Disease	ai ye		Traditional chinese medicine	1
Alzheimer's Disease	yang shen ye		Traditional chinese medicine	1
Alzheimer's Disease	sang ye		Traditional chinese medicine	1
Alzheimer's Disease	huang jing ye		Traditional chinese medicine	1
Alzheimer's Disease	ding tong pi		Traditional chinese medicine	1
Alzheimer's Disease	nv zhen pi		Traditional chinese medicine	1
Alzheimer's Disease	xiang chun bai pi		Traditional chinese medicine	1
Alzheimer's Disease	gou shu pi		Traditional chinese medicine	1
Alzheimer's Disease	yu bai pi		Traditional chinese medicine	1
Alzheimer's Disease	huang bai		Traditional chinese medicine	1
Alzheimer's Disease	fei long zhang xue		Traditional chinese medicine	1
Alzheimer's Disease	shan ge hua		Traditional chinese medicine	1
Alzheimer's Disease	huai hua		Traditional chinese medicine	1
Alzheimer's Disease	mu mian hua		Traditional chinese medicine	1
Alzheimer's Disease	wu hua guo		Traditional chinese medicine	1
Alzheimer's Disease	you hua		Traditional chinese medicine	1
Alzheimer's Disease	pao tong hua		Traditional chinese medicine	1
Alzheimer's Disease	xia ku cao		Traditional chinese medicine	1
Alzheimer's Disease	ju hua		Traditional chinese medicine	1
Alzheimer's Disease	ye ju hua		Traditional chinese medicine	1
Alzheimer's Disease	kuan dong hua		Traditional chinese medicine	1
Alzheimer's Disease	xuan fu hua		Traditional chinese medicine	1
Alzheimer's Disease	da hua xuan fu hua		Traditional chinese medicine	1
Alzheimer's Disease	huang fu rong hua		Traditional chinese medicine	1
Alzheimer's Disease	yang jin hua		Traditional chinese medicine	1
Alzheimer's Disease	shan cha hua		Traditional chinese medicine	1
Alzheimer's Disease	mo yao		Traditional chinese medicine	1
Alzheimer's Disease	xun lu xiang		Traditional chinese medicine	1
Alzheimer's Disease	gan qi		Traditional chinese medicine	1
Alzheimer's Disease	dong chong xia cao		Traditional chinese medicine	1
Alzheimer's Disease	yun zhi		Traditional chinese medicine	1
Alzheimer's Disease	mu er		Traditional chinese medicine	1
Alzheimer's Disease	dong gu		Traditional chinese medicine	1
Alzheimer's Disease	luo xuan zao		Traditional chinese medicine	1
Alzheimer's Disease	mu hu die		Traditional chinese medicine	1
Alzheimer's Disease	mu gua		Traditional chinese medicine	1
Alzheimer's Disease	hong fu pen zi		Traditional chinese medicine	1
Alzheimer's Disease	huang jing zi		Traditional chinese medicine	1
Alzheimer's Disease	san ye man jing zi		Traditional chinese medicine	1
Alzheimer's Disease	bai man tuo luo zi		Traditional chinese medicine	1
Alzheimer's Disease	la jiao		Traditional chinese medicine	1
Alzheimer's Disease	yang mei		Traditional chinese medicine	1
Alzheimer's Disease	pao tong guo		Traditional chinese medicine	1
Alzheimer's Disease	ba jiao hui xiang		Traditional chinese medicine	1
Alzheimer's Disease	xi wu wei zi		Traditional chinese medicine	1
Alzheimer's Disease	mang guo he		Traditional chinese medicine	1
Alzheimer's Disease	shi di		Traditional chinese medicine	1
Alzheimer's Disease	bi ma zi		Traditional chinese medicine	1
Alzheimer's Disease	hei dou		Traditional chinese medicine	1
Alzheimer's Disease	huai jiao		Traditional chinese medicine	1
Alzheimer's Disease	jue ming zi		Traditional chinese medicine	1
Alzheimer's Disease	wang jiang nan		Traditional chinese medicine	1
Alzheimer's Disease	luo han guo		Traditional chinese medicine	1
Alzheimer's Disease	ku dong gua		Traditional chinese medicine	1
Alzheimer's Disease	dong gua zi		Traditional chinese medicine	1
Alzheimer's Disease	dong gua pi		Traditional chinese medicine	1
Alzheimer's Disease	gua lou		Traditional chinese medicine	1
Alzheimer's Disease	gua lou pi		Traditional chinese medicine	1
Alzheimer's Disease	gua lou zi		Traditional chinese medicine	1
Alzheimer's Disease	mu bie zi		Traditional chinese medicine	1
Alzheimer's Disease	ku gua		Traditional chinese medicine	1
Alzheimer's Disease	si gua luo		Traditional chinese medicine	1
Alzheimer's Disease	sha ji		Traditional chinese medicine	1
Alzheimer's Disease	gou yuan zhi ke		Traditional chinese medicine	1
Alzheimer's Disease	gou yuan zhi shi		Traditional chinese medicine	1
Alzheimer's Disease	gou ju		Traditional chinese medicine	1
Alzheimer's Disease	you pi ju hong		Traditional chinese medicine	1
Alzheimer's Disease	xiang yuan		Traditional chinese medicine	1
Alzheimer's Disease	ning meng		Traditional chinese medicine	1
Alzheimer's Disease	nv zhen zi		Traditional chinese medicine	1
Alzheimer's Disease	he tao ren		Traditional chinese medicine	1
Alzheimer's Disease	fen xin mu		Traditional chinese medicine	1
Alzheimer's Disease	qing xiang zi		Traditional chinese medicine	1
Alzheimer's Disease	ji li		Traditional chinese medicine	1
Alzheimer's Disease	xiao hui xiang		Traditional chinese medicine	1
Alzheimer's Disease	yuan sui zi		Traditional chinese medicine	1
Alzheimer's Disease	she chuang zi		Traditional chinese medicine	1
Alzheimer's Disease	long yan rou		Traditional chinese medicine	1
Alzheimer's Disease	xiang chun zi		Traditional chinese medicine	1
Alzheimer's Disease	ma qian zi		Traditional chinese medicine	1
Alzheimer's Disease	tu si zi		Traditional chinese medicine	1
Alzheimer's Disease	bi cheng qie		Traditional chinese medicine	1
Alzheimer's Disease	ying su ke		Traditional chinese medicine	1
Alzheimer's Disease	bin lang		Traditional chinese medicine	1
Alzheimer's Disease	zao bin lang		Traditional chinese medicine	1
Alzheimer's Disease	ye zao		Traditional chinese medicine	1
Alzheimer's Disease	yi yi ren		Traditional chinese medicine	1
Alzheimer's Disease	bai zi ren		Traditional chinese medicine	1
Alzheimer's Disease	da fu pi		Traditional chinese medicine	1
Alzheimer's Disease	zi shao hua		Traditional chinese medicine	1
Alzheimer's Disease	zi cao rong		Traditional chinese medicine	1
Alzheimer's Disease	chan su		Traditional chinese medicine	1
Alzheimer's Disease	ling mao xiang		Traditional chinese medicine	1
Alzheimer's Disease	yang gan		Traditional chinese medicine	1
Alzheimer's Disease	lu jiao		Traditional chinese medicine	1
Alzheimer's Disease	she xiang		Traditional chinese medicine	1
Alzheimer's Disease	xi yang shen		Traditional chinese medicine	1
Alzheimer's Disease	bei sha shen		Traditional chinese medicine	1
Alzheimer's Disease	chai hu		Traditional chinese medicine	1
Alzheimer's Disease	zi cao		Traditional chinese medicine	1
Alzheimer's Disease	yang ru shen		Traditional chinese medicine	1
Alzheimer's Disease	ju geng		Traditional chinese medicine	1
Alzheimer's Disease	da huang		Traditional chinese medicine	1
Alzheimer's Disease	tang gu te da huang		Traditional chinese medicine	1
Alzheimer's Disease	chi shao		Traditional chinese medicine	1
Alzheimer's Disease	xuan can		Traditional chinese medicine	1
Alzheimer's Disease	niu xi		Traditional chinese medicine	1
Alzheimer's Disease	tu niu xi		Traditional chinese medicine	1
Alzheimer's Disease	yan hu suo		Traditional chinese medicine	1
Alzheimer's Disease	cang shu		Traditional chinese medicine	1
Alzheimer's Disease	zi yuan		Traditional chinese medicine	1
Alzheimer's Disease	tai zi shen		Traditional chinese medicine	1
Alzheimer's Disease	tian hua fen		Traditional chinese medicine	1
Alzheimer's Disease	xie cao		Traditional chinese medicine	1
Alzheimer's Disease	ban lan gen		Traditional chinese medicine	1
Alzheimer's Disease	chui xu shang lu		Traditional chinese medicine	1
Alzheimer's Disease	wu yao		Traditional chinese medicine	1
Alzheimer's Disease	bai hua dan		Traditional chinese medicine	1
Alzheimer's Disease	zi mo li gen		Traditional chinese medicine	1
Alzheimer's Disease	shan cha gen		Traditional chinese medicine	1
Alzheimer's Disease	mi hou tao gen		Traditional chinese medicine	1
Alzheimer's Disease	yue jian cao		Traditional chinese medicine	1
Alzheimer's Disease	yan fu mu gen		Traditional chinese medicine	1
Alzheimer's Disease	mo yu		Traditional chinese medicine	1
Alzheimer's Disease	gao liang jiang		Traditional chinese medicine	1
Alzheimer's Disease	mai dong		Traditional chinese medicine	1
Alzheimer's Disease	jiang xing huang jing		Traditional chinese medicine	1
Alzheimer's Disease	bai he		Traditional chinese medicine	1
Alzheimer's Disease	ba qia		Traditional chinese medicine	1
Alzheimer's Disease	shan yao		Traditional chinese medicine	1
Alzheimer's Disease	chuan shan long		Traditional chinese medicine	1
Alzheimer's Disease	she gan		Traditional chinese medicine	1
Alzheimer's Disease	bai ji		Traditional chinese medicine	1
Alzheimer's Disease	jiang xiang		Traditional chinese medicine	1
Alzheimer's Disease	qian li xiang		Traditional chinese medicine	1
Alzheimer's Disease	zhen zhu gan		Traditional chinese medicine	1
Alzheimer's Disease	ku mu		Traditional chinese medicine	1
Alzheimer's Disease	sang zhi		Traditional chinese medicine	1
Alzheimer's Disease	xian ren zhang		Traditional chinese medicine	1
Alzheimer's Disease	huai zhi		Traditional chinese medicine	1
Alzheimer's Disease	yuan sui		Traditional chinese medicine	1
Alzheimer's Disease	xian he cao		Traditional chinese medicine	1
Alzheimer's Disease	ku dou cao		Traditional chinese medicine	1
Alzheimer's Disease	qiao mai		Traditional chinese medicine	1
Alzheimer's Disease	bian xu		Traditional chinese medicine	1
Alzheimer's Disease	dao kou cao		Traditional chinese medicine	1
Alzheimer's Disease	xi yin chen		Traditional chinese medicine	1
Alzheimer's Disease	qing hao		Traditional chinese medicine	1
Alzheimer's Disease	e bu shi cao		Traditional chinese medicine	1
Alzheimer's Disease	di dan cao		Traditional chinese medicine	1
Alzheimer's Disease	jin fei cao		Traditional chinese medicine	1
Alzheimer's Disease	xuan fu jin fei cao		Traditional chinese medicine	1
Alzheimer's Disease	huo xiang		Traditional chinese medicine	1
Alzheimer's Disease	guang huo xiang		Traditional chinese medicine	1
Alzheimer's Disease	dong ling cao		Traditional chinese medicine	1
Alzheimer's Disease	li zhi cao		Traditional chinese medicine	1
Alzheimer's Disease	chang chun hua		Traditional chinese medicine	1
Alzheimer's Disease	long kui		Traditional chinese medicine	1
Alzheimer's Disease	yu xing cao		Traditional chinese medicine	1
Alzheimer's Disease	ma chi xian		Traditional chinese medicine	1
Alzheimer's Disease	feng wei cao		Traditional chinese medicine	1
