# Supplementary material for: Identification and Exploration of Immunity‐Related Genes and Natural Products for Alzheimer's Disease Based on Bioinformatics, Molecular Docking, and Molecular Dynamics
Source: Immun Inflamm Dis. 2025 Apr 7;13(4):e70166. doi: 10.1002/iid3.70166 (PMC11973734; doi:10.1002/iid3.70166)
Supplement: Supplementary file 1 — Supporting information. [file IID3-13-e70166-s001.zip › Supplementary materials/S7-herb and ingredients/herb.xlsx]

## Sheet: Herb-DATABASE
Herb id	Herb name
HERB000036	AI DI CHA	矮地茶	Japanese Ardisia Herb	Ardisiae japonicae
HERB000066	AI YE	艾叶	leaf of Argy Wormwood	Folium Artemisiae Argyi
HERB000080	AN HUI BEI MU	安徽贝母	Anhui Fritillary	Fritillaria anhuiensis
HERB000090	AN XI XIANG	安息香	Benzoin	Benzoinum
HERB000092	AN YOU	按油	Eucalyptus Oil	Oleum Eucalypti
HERB000129	BA DOU	巴豆	Croton Fruit	Fructus Crotonis
HERB000133	BA JI	巴戟	root of Morinda officinalis	Radix Morindae officinalis
HERB000134	BA JI TIAN	巴戟天	Morindae Officilis Radix
HERB000136	BA JIAO HUANG PI	八角黄皮	Octet Wampee	Clausena anisata
HERB000137	BA JIAO HUI XIANG	八角茴香	Chinese Star Anise	Fructus Anisi Stellati
HERB000139	BA JIAO LIAN	八角莲	Dysosmae Verspiellis Rhixoma Et Radix
HERB000143	BA QIA	菝葜	Smilax Chi
HERB000152	BA XI XIANG WU HUAN ZI	巴西香无患子	Guarana	Paullinia cupana
HERB000161	BAI BIAN DOU	白扁豆	White Hyacinth Bean	Semen Lablab Album
HERB000166	BAI CI	白刺	Nitraria	Nitraria tangutorum
HERB000175	BAI DUAN	白椴	White Linden	Tilia alburnum
HERB000182	BAI FU ZI	白附子	rhizome of Giant Typhonium	Rhizoma Typhonii
HERB000185	BAI GUI BI	白鬼笔	Stinking Polecat, Wood Witch	Phallus impudicus
HERB000186	BAI GUO	白果	Ginkgo seed	Semen Ginkgo
HERB000187	BAI GUO GEN	白果根	Ginkgo Root	Ginkgo biloba
HERB000189	BAI GUO YE	白果叶	Ginkgo Leaf	Ginkgo biloba
HERB000193	BAI HE HUA	百合花	Flos Lilii brownii	NA
HERB000195	BAI HE ZI	百合子	Semen Lilii brownii	NA
HERB000201	BAI HUA GAN XI SHU WEI CAO	白花甘西鼠尾草	Radix Salviae Przewalskii Albae	NA
HERB000208	BAI HUA SHE SHE CAO	白花蛇舌草	all - grass of Spreading Hedyotis	Herba Hedyotis Diffusae
HERB000209	BAI HUA SHUI FEI JI	白花水飞蓟	NA	NA
HERB000216	BAI JI	白及	Bletilla Striata (Thunb.Ex A.Murray)Rchb.F.
HERB000221	BAI JIANG CAO	败酱草	All - grass of Dahurian Patrinia	Herba Patriniae
HERB000222	BAI JIAO XIANG	白胶香	Beautiful Sweetgum Resin	Resina Liquidambaris
HERB000223	BAI JIE	白芥	Caulis et Folium Sinapis albae	NA
HERB000227	BAI JU HUA GEN	白菊花根	Chrysanthemum morifoliumRamat	NA
HERB000230	BAI LAN GEN	白兰根	NA	NA
HERB000233	BAI LI XIANG	百里香	Breckland Thyme	Thymus serpyllum
HERB000237	BAI LIAN	白蔹	root of Japanese Ampelopsis	Radix Ampelopsis
HERB000244	BAI MAO GEN(1)	白茅根	Lalang Grass Rhizome	Imperata cylindrica var. major
HERB000259	BAI QU CAI	白屈菜	Chelidonii Herba
HERB000260	BAI QU CAI GEN	白屈菜根	Radix Chelidonii maji	NA
HERB000267	BAI SHAO	白芍	White peony root	Radix Paeoniae Alba
HERB000269	BAI SHE GAN	白舌根	NA	NA
HERB000276	BAI SU GENG	白苏梗	Caulis Perillae frutescentis	NA
HERB000277	BAI SU YE	白苏叶	Common Perilla Leaf	Perilla frutescens
HERB000278	BAI SU ZI	白苏子	Common Perilla Fruit	Perilla frutescens
HERB000281	BAI TOU WENG	白头翁	Root of Chinese Pulsatilla	Radix Pulsatillae
HERB000286	BAI XIAN PI	白鲜皮	Dictamni Cortex
HERB000293	BAI YAO ZI	白药子	Radix Stephaniae Cepharanthae.
HERB000296	BAI YE MEI	白叶莓	Rubus innominatus S. Moore var. kuntzeanus (Hemsl.	NA
HERB000300	BAI YING SU	白罂粟	NA	NA
HERB000305	BAI ZHI	白芷	Dahurian Angelica Root	Radix Angelicae Dahuricae
HERB000309	BAI ZHU	白术	rhizome of Largehead Atractylodes	Rhizoma Atractylodis macrocephalae
HERB000311	BAI ZI REN	柏子仁	seed of Chinese Arborvitae	Semen Biotae
HERB000312	BAN BIAN LIAN	半边莲	Chinese Lobelia Herb	Herba Lobeliae Chinensis
HERB000314	BAN BIAN SU	半边苏	Common Elsholtzia	Elsholtzia ciliata
HERB000323	BAN LAN GEN	板蓝根	Root of Dyers Woad.	Radix Isatidis seu Baphicacanthi
HERB000327	BAN RUI TANG SONG CAO	瓣蕊唐松草	Petalformed Meadowrue	Thalictrum petaloideum
HERB000330	BAN XIA	半夏	tuber of Pinellia	Rhizoma Pinelliae
HERB000338	BAN ZHI LIAN	半枝莲	all - grass of Barbed Skullcap	Herba Scutellariae barbatae
HERB000374	BEI FANG DANG GUI	北方当归	Northern Angelica	Angelica ursina
HERB000387	BEI LIU JI NU	北刘寄奴	Siphonostegiae Herba
HERB000395	BEI MEI TING LI ZI	北美葶苈子	Virginia Pepperweed Seed	Lepidium virginicum
HERB000403	BEI SHA SHEN	北沙参	root of Coastal Glehnia	Radix Glehniae
HERB000406	BEI WU JIA PI	北五加皮	Chinese Silkvine Root-bark	Cortex Acanthopanacis Radicis
HERB000409	BEI WU WEI ZI	北五味子	Schisandrae Chinensis Fructus
HERB000415	BI BA	荜茇	Piperis Longi Fructus
HERB000418	BI CHENG QIE	荜澄茄	Litseae Fructus
HERB000425	BI LU GU KE	秘鲁古柯	Peru Coca Shrub	Erythroxylum novogranatense
HERB000429	BI MA GEN	蓖麻根	Castorbean Root	Ricinus communis
HERB000432	BI MA ZI	蓖麻子	Castor Seed	Semen Ricini
HERB000448	BIAN DI JIN	遍地锦	Wight’s StJohn’swort Equivalent plant: Hypericum elodeoides	Hypericum wightianum
HERB000453	BIAN DOU HUA	扁豆花	flower of Hyacinth Dolichos	Flos Dolichoris
HERB000456	BIAN FU GE	蝙蝠葛	Asiatic Moonseed	Menispermum dauricum
HERB000472	BIAN XU	萹蓄	all-grass of common knotgrass	Herba Polygoni Avicularis
HERB000508	BO HE	薄荷	Mentha, Peppermint	herba Menthae
HERB000514	BO LIN JU	薄鳞菊	Intermediate Chartolepis	Chartolepis intermedia
HERB000515	BO LING HAO	薄苓蒿	NA	NA
HERB000523	BO NIANG HAO	播娘蒿	Flixweed Tansymustard Seed	Descurainia sophia
HERB000537	BO YE DA HUANG	波叶大黄	Rheum undulatum Linn	NA
HERB000553	BU ZHA YE	布渣叶	Microctis Folium
HERB000580	CANG ER ZI	苍耳子	fruit of Siberian Cockleblur	Fructus Xanthii sibirici
HERB000594	CAO GUO	草果	Tsaoko	Fructus tsaoko
HERB000613	CAULIS PIPERIS KADSURAE	海风藤	NA	NA
HERB000614	CE BAI YE	侧柏叶	leafy twigs of Oriental Arborvitae	Cacumen et Folium Biotae
HERB000622	CHA QI FAN LU	叉歧繁缕	Radix seu Herba Stellariae dichotomae	NA
HERB000632	CHA YE	茶叶	Common Tea	Camellia sinensis [Syn. Thea sinensis]
HERB000633	CHA YOU	茶油	Tea-seed Oil	Oleum Camelliae
HERB000638	CHAI HU	柴胡	root of Chinese Thorowax	Radix Bupleuri
HERB000670	CHANG GENG BAI RUI CAO	长梗百蕊草	Thesium chinense Turcz.	NA
HERB000684	CHANG HUA BAN KE YA SHU	长话版克亚树	Longpetal Vouacapoua	Vouacapoua macropetala
HERB000703	CHANG QIAN HU	长前胡	Radix Peucedani turgeniifolii	NA
HERB000712	CHANG TONG QU MAI	长筒瞿麦	Dianthussuperbus	NA
HERB000723	CHANG YE BO YE DA HUANG	长叶波叶大黄	NA	NA
HERB000763	CHAO XIANG GAN CHAN CHU	炒香干蟾蜍	NA	NA
HERB000766	CHE QIAN	车前	Asiatic Plantain Equivalent plant: Plantago major , Plantago depressa	Plantago asiatica
HERB000767	CHE QIAN CAO	车前草	all-grass of Rippleseed plantain	Herba Plantaginis
HERB000769	CHE QIAN YU CHEN QIAN CAO	车前与车前草	Herba Plantaginis	NA
HERB000770	CHE QIAN ZI	车前子	seed of Asiatic pantain	Semen Plantaginis
HERB000775	CHEN PI	陈皮	Dried Tangerine Peel	Pericarpium Citri Reticulatae
HERB000777	CHEN XIANG	沉香	Oily wood of Agalloch Eaglewood	Lignum Aquilariae Resitum
HERB000781	CHENG KOU SHI DA GONG LAO	城口十大功劳	Chengkou Mahonia	Mahonia shenii
HERB000783	CHENG LIU	柽柳	Chinese Tamarisk Equivalent plant: Tamarix ramosissima	Tamarix chinensis
HERB000792	CHI CHI JUE MING	齿决明	Toothwing Senna	Cassia dentata
HERB000800	CHI SHAO	赤芍	Red Peony root	Radix Paeoniae Rubra
HERB000806	CHI XIAO DOU	赤小豆	Rice Bean	Semen Phaseoli
HERB000808	CHI YANG ZI	赤阳子	Fructus Pyracanthae fortuneanae	NA
HERB000818	CHONG LOU	重楼	Paris Root	Rhizoma Paridis
HERB000819	CHONG LOU PAI CAO	重楼排草	Parisshape Loosestrife	Lysimachia paridiformis
HERB000822	CHONG WEI ZI	茺蔚子	Motherwort Fruit	Fructus Leonuri
HERB000831	CHOU MU DAN GEN	臭牡丹根	Radix Clerodendri bungei	NA
HERB000832	CHOU MU XU GEN	臭苜蓿根	Melilotus suaveolens	NA
HERB000839	CHU CHONG JU	除虫菊	Dalmatian Pyrethrum Equivalent plant: Chrysanthemum coccineum	Chrysanthemum cinerariaefolium
HERB000842	CHU SHI ZI	楮实子	Broussonetiae Fructus
HERB000848	CHUAN BAI HE	川百合	Bulb of Greenish Lily	Bulbus Lilii
HERB000849	CHUAN BEI MU	川贝母	Bulb of Tendrilleaf Fritillary	Bulbus Fritillariae Cirrhosae
HERB000855	CHUAN DIAN SHI DA GONG LAO	川滇十大功劳	Veitch Mahonia	Mahonia veitchiorum
HERB000862	CHUAN HUANG LIAN	川黄连	rhizome of Chinese Goldthread	Rhizoma Coptidis
HERB000865	CHUAN JU	川菊	King Orange	Citrus nobilis
HERB000868	CHUAN LIAN ZI	川楝子	Szechwan Chiberry Fruit	Fructus Meliae Toosendan
HERB000870	CHUAN MU TONG	川木通	Armand Clematis Stem	Caulis Clematidis Armandii
HERB000872	CHUAN NIU XI	川牛膝	root of Medicil cyathula	Radix Cyathulae
HERB000873	CHUAN PO SHI	穿破石	root of Tricuspid cudrania	Radix Cudraniae
HERB000879	CHUAN SHE GAN	川射干	Iridis Tectori Rhizoma
HERB000881	CHUAN WU	川乌	root of Common Monkshood	Radix Aconiti
HERB000884	CHUAN XIN LIAN	穿心莲	all-grass of Common Androgrphis	Herba andrographitis
HERB000887	CHUAN XIONG	川芎	Chuanxiong rhizome, Szechuan lovage root	Radix chuanxiong；Rhizoma Chuanxiong
HERB000888	CHUAN XU DUAN	川续断	Himalayan Teasel Equivalent plant: Dipsacus japonicus	Dipsacus asperoides
HERB000892	CHUI PEN CAO	垂盆草	all - grass of Stringy stonecrop	Herba Sedi sarmentosi
HERB000903	CHUN PI	椿皮	Ailanthus bark, Tree of heaven bark	Cortex Tooe Sinensis
HERB000923	CI HUANG LIAN	刺黄连	Radix et Caulis Mahonae flavidae	NA
HERB000939	CI WEI PI	刺猬皮	Hedgedog Skin	Corium Erinacei Seu Hemiechianus
HERB000942	CI WU JIA YE	刺五加叶	Manyprickle Acanthopanax Leaf	Acanthopanax senticosus [Syn. Eleutherococcus senticosus ]
HERB000949	CONG BAI	葱白	Allium bulb, Wild scallion, Chinese green onion	Bulbus Allii Fistulosi
HERB000960	CU	醋	Vinegar	Vinegar
HERB000973	CU LIU GUO	醋柳果	Seabuckthorn Fruit Equivalent plant: Hippophae rhamnoides subsp sinensis , Hippophae rhamnoides subsp yunnanensis	Hippophae rhamnoides
HERB000987	CU SUAN	醋酸	Acetic acid	Acidum Benzoicum
HERB000992	CU YE RONG	粗叶榕	Hispid Fig	Ficus simplicissima
HERB000993	CU YE XUAN GOU ZI	粗叶悬钩子	Roughleaf Raspberry	Rubus alceaefolius
HERB001019	DA CHE QIAN	大车前	Rippleseed Plantain	Plantago major
HERB001023	DA DOU	大豆	Soybean	Glycine max
HERB001032	DA FENG ZI	大风子	Hydnocarpi Anthelminticae Semen
HERB001034	DA FU PI	大腹皮	Areca Catechu L.
HERB001038	DA GUO KA FEI	大果咖啡	Liberian Coffee	Coffea liberica
HERB001062	DA HUA XUAN FU HUA	大花旋覆花	Flos Inulae Britanniae	NA
HERB001067	DA HUA ZI WEI	大花紫薇	Queen Crapemyrtle	Lagerstroemia speciosa
HERB001069	DA HUANG	大黄	root and rhziome of Sorrel Rhubarb	Radix et Rhizoma Rhei
HERB001071	DA HUANG JING	大黄茎	Rhizoma seu Plantula Rhei palmati	NA
HERB001073	DA HUO XUE	大活血	Stem of Sargentgloryvine	Caulis Sargentodoxae
HERB001074	DA JI	大蓟	all-grass of Thistle	Herba Cirsii Japonici	Radix Cirsii Japonici	Herba seu Radix Cirsii japonici
HERB001076	DA JI 2	大蓟	all-grass of Thistle	Herba Cirsii Japonici	Radix Cirsii Japonici	Herba seu Radix Cirsii japonici
HERB001082	DA JIN QIAN CAO	大金钱草	Christina Loosestrife	Lysimachia christinae
HERB001093	DA MI	大米	rice	NA
HERB001101	DA QING YE	大青叶	Isatis leaf	Folium Isatidis
HERB001104	DA SUAN	大蒜	Garlic	Bulbus Allii
HERB001109	DA TU SI ZI	大菟丝子	Japanese Dodder Seed	Cuscuta japonica
HERB001113	DA WU PAO	大乌泡	Herba Rubi multibracteati	NA
HERB001117	DA XUE TENG	大血藤	Stem of Sargentgloryvine	Caulis Sargentodoxae
HERB001125	DA YE GOU TENG	大叶钩藤	Largeleaf Gambirplant	Uncaria macrophylla
HERB001145	DA YE SHE PU TAO	大叶蛇葡萄	Largeleaf Ampelopsis	Ampelopsis megalophylla
HERB001164	DA ZAO	大枣	Jujube Chinese date	Fructus Zizyphi Jujubae
HERB001165	DA ZAO JIA	大皂荚	Gleditsiae Fructus
HERB001171	DAI DAI HUA	玳玳花	Citrus Aurantium
HERB001175	DAN DOU CHI	淡豆豉	Fermented Soybean	Semen Sojae Praeparata
HERB001193	DAN SHEN	丹参	root of Ligulilobe sage	Radix Salviae liguliobae
HERB001210	DANG GUI	当归	root of Chinese Angelica	Radix Angelicae sinensis
HERB001211	DANG SHEN	党参	root Pilose Asiabell	Radix Codonopsis pilosulae
HERB001215	DAO DOU	刀豆	Jack Bean	Semen Cavaliae
HERB001217	DAO KOU CAO	倒扣草	Achyranthis Asperae Herba
HERB001224	DAO ZHUANG JI GU CHANG SHAN	鸡骨常山树	Spatulate Alstonia	Alstonia spatulata
HERB001234	DENG TAI YE	灯台叶	Folium Wrightiae Laevis	NA
HERB001235	DENG XIN CAO	灯心草	pith of Common Rush	Medulla Junci
HERB001241	DI BU RONG	地不容	Delavay Stephania	Stephania delavayi [Syn. Stephania epigaea ]
HERB001244	DI ER CAO	地耳草	all - grass of Japanese St. Johnswort	Herba Hyperici Japonici
HERB001246	DI FENG PI	地枫皮	Difengpi Bark	Cortex Illicii
HERB001247	DI FU ZI	地肤子	fruit of Belvedere	Fructus Kochiae
HERB001249	DI GU PI	地骨皮	root - bark of Chinese Wolfberry	Cortex Lycii Radicis
HERB001250	DI GUA ZI	地瓜子	Wayaka Yambean Seed	Pachyrhizus erosus
HERB001254	DI JIN CAO	地锦草	all - grass of Humifuse Euphorbia	Herba Euphorbiae humifusae
HERB001259	DI SHAO GUA	地梢瓜	Bastardtoadflaxlike Swallowwort	Cynanchum thesioides
HERB001271	DI YU	地榆	Root of Garden Burnet	Radix Sanguisorbae
HERB001281	DIAN DI MEI YE CHA YE HUA	点地梅叶茶叶花	Spreading Dogbane	Apocynum androsaemifolium
HERB001290	DIAN NAN HONG HOU KE	滇南红厚壳	S Yunnan Beautyleaf	Calophyllum polyanthum
HERB001305	DING GONG TENG	丁公藤	Stem of Taiwan Erycibe	Caulis Erycibes
HERB001309	DING XIANG	丁香	Clove	Flos Caryophylli
HERB001310	DING XIANG GEN	丁香根	Radix Syzygii aromatici	NA
HERB001311	DING XIANG LU	丁香露	Liquor destillata Caryophylli	NA
HERB001314	DING XIANG SHU PI	丁香树皮	Cortex Syzygii aromatici	NA
HERB001317	DING XIANG ZHI	丁香枝	Ramulus Syzygii aromatici	NA
HERB001333	DONG CHONG XIA CAO	冬虫夏草	Chinese Caterpillar Fungus	Cordyceps
HERB001334	DONG DANG GUI	东当归	Acutelobed Angelica	Angelica acutiloba [Syn. Ligusticum acutilobum]
HERB001356	DONG GUA REN	冬瓜仁	Seed of Chinese Waxgourd	Semen Benincasae
HERB001357	DONG GUA ZI	冬瓜子	Benincasae Semen
HERB001360	DONG KUI GUO	冬葵果	Cluster Mallow Fruit	Fructus Malvae
HERB001363	DONG LING CAO	冬淩草	Blushred Rabdosia	Rabdosia rubescens
HERB001378	DOU KOU	豆蔻	Round Cardamon Fruit	Fructus Amomi Rotundus
HERB001382	DOU YOU	豆油	Soybean Oil	Glycine max
HERB001394	DU HUO	独活	Doubleteeth Pubescent Angelica Root	Radix Angelicae Pubescentis
HERB001407	DU YI WEI	独一味	Common Lamiophlomis	Lamiophlomis rotata [Syn. Phlomis rotata ]
HERB001409	DU ZHONG	杜仲	Eucommia bark	Cortex Eucommiae
HERB001410	DU ZHONG YE	杜仲叶	Eucommiae Folium
HERB001421	DUAN E HUANG LIAN	短萼黄连	Shortsepal Goldthread	Coptis chinensis var. brevisepala
HERB001428	DUAN LONG CHI	煅龙齿	Prepared dens draconis fossilia dragon's teeth	Dens Draconis Preparata
HERB001432	DUAN MAO JIN XIAN CAO GEN	短毛金线草根	Shorthairy Antenoron	Antenoron neofiliforme
HERB001444	DUAN TING SHAN MAI DONG	短葶山麦冬	Short-stipe Liriope	Liriope muscari
HERB001448	DUAN XUE LIU	断血流	Clinopodium Herb	Herba Clinopodii
HERB001467	DUI YE YUAN HU	对叶元胡	Ledeour Corydalis	Corydalis ledebouriana
HERB001474	DUN YE CHE ZHOU CAO	钝叶车轴草	Suckling Clover	Trifolium dubium
HERB001478	DUN YE GUI PI	蹲野桂皮	Obtuseleaf Cassia Bark, Wild Cinnamon Bark	Cinnamomum bejolghota
HERB001480	DUN YE JUE MING	钝叶决明	Obtuseleaf Senna Equivalent plant: Cassia tora	Cassia obtusifolia
HERB001496	DUO CI LV RONG HAO	多刺绿绒蒿	Spiny Meconopsis	Meconopsis horridula
HERB001523	DUO SHE FEI PENG	多舌飞蓬	Multiradiate	Erigeron multiradiatus
HERB001556	E BU SHI CAO	鹅不食草	Small Centipeda Herb	Herba Centipedae
HERB001568	E MEI GE	峨嵋葛	Omei Kudzuvine	Pueraria omeiensis
HERB001571	E MEI YE HUANG LIAN	峨眉野黄连	Omei Mountain Goldthread	Coptis omeiensis
HERB001572	E RONG TENG	鹅绒藤	Chinese Swallowwort	Cynanchum chinense
HERB001579	E ZHU	莪术	Zedoray Rhizome	Rhizoma Curcumae
HERB001583	ER CHA	儿茶	Cutch, Black Catechu	Catechu
HERB001610	FAN BAI CAO	翻白草	all-grass of discolor cinquefoil	Herba Potentillae Discoloris
HERB001621	FAN XIE YE	番泻叶	Sen leaf	Folium Sene
HERB001622	FANG FENG	防风	root of Divaricate Saposhnikovia	Radix Saposhnikoviae divaricatae
HERB001626	FANG JI	防己	Root of Fourstamen Stephania	Radix Stephaniae Tetrandrae
HERB001627	FANG JI YE BA QIA	防己叶菝葜	Gansu Greenbrier	Smilax menispermoidea
HERB001630	FANG XIANG JIANG	芳香姜	Aromatic Ginger	Zingiber aromaticum
HERB001679	FEN BI XIE	粉萆薢	Dioscoreae Hypoglaucae Rhizoma
HERB001683	FEN GE	粉葛	Thomson Kudzuvine	Pueraria lobata var. thomsonii
HERB001695	FEN XIN MU	分心木	Juglans regia	NA
HERB001702	FENG FANG	蜂房	Honeycomb	Nidus Vespae
HERB001705	FENG JIAO	蜂胶	Propolis	Apis mellifera ligustica
HERB001712	FENG RU	蜂乳	Royal Jelly	Apis cerana
HERB001713	FENG WEI CAO	凤尾草	all - grass of Chinese Brake	Herba Pteridis multifidae
HERB001714	FENG WEI CHA	凤尾茶	NA	Elsholtzia bodinieri
HERB001715	FENG WEI JUE	凤尾蕨	Nervous Brake	Pteris cretica var. nervosa [Syn. Pteris nervosa ]
HERB001719	FENG XIAN TOU GU CAO	凤仙透骨草	all-grass of Tubercultae speranskia	Herba Speranskiae tuberculatae
HERB001722	FENG XIANG SHU GEN	风箱树根	Radix Cephalanthi occidentalis	NA
HERB001723	FENG XIANG SHU PI	枫香树皮	Cortex Liquidambaris Formosanae	NA
HERB001729	FENG YAN CAO	凤眼草	Ailanthi Altissimae Fructus
HERB001733	FO JIA CAO	佛甲草	Linear Stonecrop	Sedum lineare [Syn. Sedum obtuso-lineare ]
HERB001734	FO SHOU	佛手	Finger Citron	Fructus Citri sarcodactylis
HERB001749	FU LING	茯苓	Indian Bread	Poria
HERB001754	FU PEN ZI	覆盆子	Rubi Fructus
HERB001758	FU PING	浮萍	all-grass of Common Ducksmeat	Herba Spirodelae
HERB001776	FU ZI	附子	Common Monkshood Daughter Root	Radix Aconiti Lateralis
HERB001779	GAN CAO	甘草	Root of Ural Licorice	Radix Glycyrrhizae
HERB001783	GAN DI HUANG	干地黄	Adhesive Rehmannia Dried Root	Rehmannia glutinosa [Syn. Rehmannia glutinosa f. huechingensis]
HERB001787	GAN JIANG	干姜	Dried Ginger	Rhizoma Zingiberis
HERB001788	GAN LAN	橄榄	Cabbage	Brassica oleracea var. capitata
HERB001790	GAN LAN HE	橄榄核	Nux Canarii albi	NA
HERB001791	GAN LAN REN	橄榄仁	Semen Canarii albi	NA
HERB001792	GAN LAO JI GU CHANG SHAN	干老鸡骨常山	Boone Alstonia	Alstonia boonei
HERB001793	GAN LU QIN	甘露秦	NA	NA
HERB001794	GAN LU ROU	干鹿肉	Dried Venison	Caro Verci
HERB001801	GAN SONG	甘松	rdostachys Root	Radix seu Rhizoma rdostachyos
HERB001802	GAN SU BEI MU	甘肃贝母	Przewalsk Fritillary	Fritillaria przewalskii
HERB001806	GAN SUI	甘遂	root of Gansui	Radix Kansui
HERB001808	GAN XI SHU WEI CAO	甘西鼠尾草	Przewalsk Sage	Salvia przewalskii
HERB001821	GAO BEN	藁本	Ligustici Rhizoma Et Radix
HERB001835	GAO GUI JIA ZI CAO	高贵假紫草	Noble Arnebia	Arnebia nobilis
HERB001849	GAO KA FEI	高咖啡	High Coffee	Coffea excelsa
HERB001852	GAO LIANG JIANG	高良姜	Alpiniae Officirum Rhizome
HERB001853	GAO LIANG PAO	高梁泡	Rubus lambertianus Ser.	NA
HERB001875	GE GU	葛谷	Semen Puerariae lobatae	NA
HERB001876	GE HUA	葛花	flower bud of lobed kudzuvine	flos puerariae lobatae
HERB001883	GE MAN	葛蔓	Caulis Puerariae lobatae	NA
HERB001891	GE YE	葛叶	Folium Puerariae lobatae	NA
HERB001896	GONG LAO MU	功劳木	Stem of Leatherleaf Mahonia	Caulis Mahoniae
HERB001897	GONG LAO ZI	功劳子	Fructus Mahonae bealei	NA
HERB001900	GOU GU SHU PI	枸骨树皮	Chinese Holly Bark	Ilex cornuta
HERB001901	GOU GU YE	枸骨叶	Folium Ilicis Cornutae
HERB001902	GOU GU ZI	枸骨子	Ilex cornuta Lindl	NA
HERB001905	GOU JU CI	狗桔刺	NA	NA
HERB001906	GOU JU HE	枸橘核	Trifoliate-orange Seed	Poncirus trifoliata
HERB001915	GOU QI ZI	枸杞子	fruit of Chinese Wolfberry	Fructus Lycii
HERB001918	GOU SHEN	狗肾	Dog testis	Testis et Penis Canis
HERB001924	GOU TENG	钩藤	Gambir Plant	Ramulus Uncariae cum Uncis
HERB001937	GU JIE CAO	骨节草	Marsh Horsetail	Equisetum palustre
HERB001938	GU JING CAO	谷精草	Pipewort Flower	Flos Eriocauli
HERB001939	GU KE	谷壳	Coca Shrub	Erythroxylum coca
HERB001941	GU LIN YE LIAN	古林叶连	Gulin Goldthread	Coptis gulinensis
HERB001942	GU SUI BU	骨碎补	rhizome of Heartleaf Dryria	Rhizoma Dryriae
HERB001948	GUA DI	瓜蒂	Muskmelon base	Calycis Melo
HERB001952	GUA LOU	瓜蒌	Trichosanthes Kirilowii Maxim
HERB001965	GUAN HUA DANG SHEN	管花党参	Tubularflower Asiabell	Codonopsis tubulosa
HERB001969	GUAN HUANG BO	关黄柏	Phellodendri Amurensis Cortex
HERB001981	GUAN YE JIN SI TAO	贯叶金丝桃	Herbahypericiperforati
HERB001992	GUANG CI GU	光慈姑	Edible Tulip	Tulipa edulis
HERB001995	GUANG DONG TU NIU XI	广东土牛膝	Achyranthes aspera Linn	NA
HERB002002	GUANG HUO XIANG	广藿香	Pogostemon Cablin (Blanco) Benth.
HERB002007	GUANG JING QIAN CAO	广金钱草	Wallich Madder	Rubia wallichiana
HERB002019	GUANG TOU DU HUO	光头独活	Radix et Rhizoma Peucedani Medici	NA
HERB002021	GUANG XI E SHU	广西莪术	Kwangsi Turmeric	Curcuma kwangsiensis
HERB002040	GUANG ZAO	广枣	fruit of Axillary choerospondias	Fructus Choerospondiatis
HERB002052	GUI JIAN YU	鬼箭羽	twig of Winged Euonymus	Ramulus Euonymi
HERB002054	GUI JIU	鬼臼	Common Dysosma	Dysosma versipellis [Syn. Podophyllum versipelle ]
HERB002061	GUI ZHEN CAO	鬼针草	all-grass of Spanishneedles	Herba Bidentis
HERB002062	GUI ZHI	桂枝	Cassia Twig	Ramulus Cinmomi
HERB002066	GUI ZI	桂子	Fructus Cinnamomi japonici	NA
HERB002085	HAI ER CHA	孩儿茶	Cutechu	Acacia catechu
HERB002090	HAI GOU SHEN	海狗肾	seal's genitals	Penis et Testes Callorhini
HERB002091	HAI GUI	海龟	Chelonia mydas (Linnaeus)	NA
HERB002094	HAI JIN SHA	海金沙	spore of Japanese climbing Fern	Spora Lygodii
HERB002095	HAI JIU CAI	海韭菜	Shore Podgrass	Triglochin maritimum
HERB002119	HAI TONG PI	海桐皮	bark of Oriental Variegated Coralbean	Cortex erythrie
HERB002131	HAN LIAN CAO	旱莲草	eclipta	Herba Ecliptae Prostratae
HERB002141	HAN SHI	寒食	NA	Massa Hanshi Fermentata
HERB002143	HAN XIN CAO	韩信草	Indian Skullcap	Scutellaria indica
HERB002144	HAN XIU CAO	含羞草	Sensitive Plant	Mimosa pudica
HERB002146	HANG FAN	杭矾	Hangzhou Alum	Alumen
HERB002147	HANG JU	杭菊	Chrysanthemum Flower	Flos Chrysanthemi
HERB002168	HE HUA	荷花	Flos Nelumbinis Immaturus	NA
HERB002185	HE SHOU WU	何首乌	Tuber Fleeceflower	Polygonum multiflorum
HERB002189	HE TAO REN	核桃仁	English Walnut Seed	Semen Juglandis
HERB002191	HE YE	荷叶	Lotus leaf	Folium Nelumbinis
HERB002209	HEI DOU	黑豆	Black bean	Semen Glycine Max
HERB002223	HEI KUN BU	黑昆布	Tangle Thallus	Ecklonia kurome
HERB002224	HEI LAO HU	黑老虎	Kadsurae Coccineae Radix Et Caulis
HERB002230	HEI MU ER	黑木耳	Aruicularia	Auricularia auricula-judae
HERB002244	HEI ZI LI GUO JI SHENG	黑子梨果寄生	Black-purple Scurrula	Scurrura atropurpurea
HERB002257	HONG CHAI HU	红柴胡	Red Thorowax	Bupleurum scorzonerifolium
HERB002258	HONG CHE ZHOU CAO	红车轴草	Red Clover	Trifolium pratense
HERB002275	HONG HAN LIAN	红旱莲	Herba hyperici	NA
HERB002276	HONG HUA	红花	Safflower	Flos Carthami
HERB002280	HONG HUA LONG DAN	红花龙胆	Redflower Gentian	Gentiana rhodantha
HERB002283	HONG HUA LV RONG HAO	红花绿绒蒿	Redflower Meconopsis	Meconopsis punicea
HERB002298	HONG LIAN	洪连	all-grass of Shorttube Lagotis	Herba Lagotidis
HERB002307	HONG NIU MAO CI GEN	红牛毛刺根	Rubus adenophorus Rolfe	NA
HERB002309	HONG QI	红芪	Hedysari Radix
HERB002311	HONG QIAN HU	红前胡	Radix Peucedani Rubricaudiiei	NA
HERB002314	HONG QU	红曲	Red Yeast Rice	Semen Oryzae cum Monasco Fermentatum
HERB002317	HONG SAN YE CAO	红三叶草	NA	NA
HERB002319	HONG SHEN	红参	Red Ginseng	Radix Ginseng Rubra
HERB002342	HOU PU	厚朴	bark of Officil magnolia	Cortex Magnoliae officilis
HERB002343	HOU PU HUA	厚朴花	Officinal Magnolia Flower	Flos Magnoliae Offcinalis
HERB002345	HOU TOU GU	猴头菇	Mushroom	Hericium erinaceus
HERB002357	HU BEI SHAN MAI DONG	湖北山麦冬	Hubei Liriope	Liriope spicata var. prolifera
HERB002358	HU BEI SHAN ZHA	湖北山楂	Hupeh Hawthorn	Crataegus hupehensis
HERB002359	HU BEI SHI DA GONG LAO	湖北十大功劳	Confused Mahonia Equivalent plant: Mahonia gracilipes	Mahonia confusa
HERB002365	HU ER CAO	虎耳草	stem or leaf of Fung Waxplant	Herba Saxifragae
HERB002367	HU GU	虎骨	Tiger's bone	Os Tigris
HERB002369	HU HUANG LIAN	胡黄连	Picrorhizae Rhizoma
HERB002370	HU JI SHENG	槲寄生	Colored Mistletoe Herb	Herba Visci
HERB002371	HU JIAO	胡椒	Pepper Fruit	Fructus Piperis
HERB002376	HU LU BA	胡芦巴	Trigonellae Semen
HERB002377	HU LU CHA	葫芦茶	Triquetrous Tadehagi	Tadehagi triquetrum
HERB002405	HU ZHANG	虎杖	rhizome of Gaint Knotweed	Rhizoma Polygoni cuspidati
HERB002407	HU ZHANG YE	虎杖叶	Japanese Fleeceflower Leaf	Polygonum cuspidatum
HERB002409	HUA BAI LA SHU	花白蜡树	Flowering Ash	Fraxinus ornus
HERB002420	HUA GOU TENG	华钩藤	Chinese Gambirplant	Uncaria sinensis
HERB002424	HUA JIAO	花椒	Pricklyash Peel	Pericarpium Zanthoxyli
HERB002428	HUA JU HONG	化橘红	Pummelo Peel	Exocarpium Citri grandis
HERB002445	HUA SHAN FAN	华山矾	Chinese Sweetleaf	Symplocos chinensis
HERB002446	HUA SHAN SHEN	华山参	Physochlaie Radix
HERB002448	HUA SHENG YI	花生衣	Semino-dermis Arachidis	Testa Arachidis Hypogaeae
HERB002449	HUA SHENG YOU	花生油	Arachis hypogaea L.	NA
HERB002464	HUA ZHONG QIAN HU	华中前胡	Peucedanum medicum Dunn	NA
HERB002468	HUAI	槐	Japanese Pagodatree	Sophora japonica
HERB002469	HUAI BI PI	槐白皮	NA	NA
HERB002470	HUAI ER	槐耳	NA	NA
HERB002471	HUAI GEN	槐根	Ja panese Pagoda tree Root	Sophora japonica
HERB002472	HUAI HUA	槐花	flower bud of Japanese pagodatree	flos Sophorae
HERB002473	HUAI JIAO	槐角	pod of Japanese pagodatree	fructus Sophorae
HERB002478	HUAI YE	槐叶	Folium Sophorae japoniae	NA
HERB002481	HUAN YU	鲩鱼	Ctenopharyngodon idllus	NA
HERB002483	HUANG BAI	黄柏	Amur Corktree Equivalent plant: Phellodendron chinense , Phellodendron chinense var Glabriusculum, Phellodendron amurense var wilsonii	Phellodendron amurense
HERB002489	HUANG BO	黄柏	Phellodendron bark	Cortex Phellodendri
HERB002493	HUANG DA DOU	黄大豆	Semen Glycines max	NA
HERB002495	HUANG GEN JIANG HUANG	黄根姜黄	Xanthorrhiza Turmeric	Curcuma xanthorrhiza
HERB002497	HUANG GOU SHEN	黄狗肾	Dog testis	Testis et Penis Canis familiaris
HERB002503	HUANG HAI TANG	黄海棠	Giant StJohn’swort	Hypericum ascyron
HERB002505	HUANG HAO	黄蒿	Virg ate Wormwood	Artemisia scoparia [Syn. Artemisia capillaris var. scoparia]
HERB002515	HUANG HUA HAO	黄花蒿	Sweet Wormwood Equivalent plant: Artemisia apiacea	Artemisia annua
HERB002519	HUANG HUA MU	黄花木	Greenleaf Piptanthus, Evergreen Laburnum	Piptanthus nepalensis
HERB002521	HUANG HUA SHU WEI CAO	黄花鼠尾草	Yellowflower Sage	Salvia flava
HERB002534	HUANG JING	黄精	Rhizome of Fragrant Solomonseal	Rhizoma Polygoti
HERB002540	HUANG LIAN	黄连	rhizome of Chinese Goldthread	Rhizoma Coptidis
HERB002549	HUANG MAO CONG MU	黄毛楤木	Yellowhair Aralia	Aralia decaisneaa
HERB002550	HUANG MAO GE	黄毛茛	Yellow-hairy Calyx Kudzuvine	Pueraria calycina
HERB002560	HUANG QI	黄芪	root of Membranous Milkvetch	Radix Astragali
HERB002563	HUANG QIN	黄芩	root of Baikal skullcap	Radix Scutellariae
HERB002574	HUANG SHU KUI HUA	黄蜀葵花	Setose Abelmoschus	Abelmoschus manihot
HERB002591	HUANG YAO ZI	黄药子	rhizome of Airpotato Yam	Rhizoma Dioscoreae bulbiferae
HERB002593	HUANG YE DU XING CAI	黄叶毒性菜	Field Pepperwort	Lepidium campestre
HERB002605	HUI BAI XIANG RI KUI	灰白向日葵	Canescent Sunflower	Helianthus canescens
HERB002614	HUI HUI DOU	回回豆	Gram Chickpea	Cicer arietinum
HERB002620	HUI MAO DANG SHEN	灰毛党参	Greyhair Asiabell	Codonopsis canescens
HERB002622	HUI QIN	茴芹	Pimpinella anisum Linn	NA
HERB002628	HUI XIANG GEN JING YE	茴香根茎叶	Foeniculum vulgare Mill	NA
HERB002632	HUI YE GEN	灰叶根	Purple Tephrosia Root	Tephrosia purpurea
HERB002640	HUO MA REN	火麻仁	Hemp Seed	Semen Canbis	Fructus Canbis
HERB002653	JI AN HONG SHEN	集安红参	NA	NA
HERB002655	JI CAI	荠菜	all-grass of Shepherdspurse	Herba Capsellae
HERB002665	JI GU CAO	鸡骨草	Canton Love-pea Vine	Herba Abri
HERB002667	JI GUAN HUA	鸡冠花	Cockscomb flower	Flos Celosiae cristatae
HERB002672	JI JI QIN	无翅金防风	Heart-leaved Alexanders	Zizia aptera
HERB002678	JI KUAN CI TONG	鸡冠刺桐	Extreme-wide Coralbean	Erythrina latissima
HERB002679	JI LI	蒺藜	Puncturevine Caltrop Fruit	Fructus Tribuli
HERB002689	JI NAO	鸡脑	Chicken Brain	Gallus gallus domesticus
HERB002700	JI SHI TENG	鸡矢藤	Paederiae Scandentis Herba
HERB002703	JI TAI	鸡胎	Chick-fetus	Embryo gallus domesticus
HERB002705	JI WU BING JIN SI TAO	近无柄金丝桃	Subsessile StJohn’swort	Hypericum subsessile
HERB002706	JI XIANG CAO	吉祥草	Pink Reineckea	Reineckea carnea
HERB002711	JI XING ZI	急性子	seed of Garden Balsam	Semen Impatientis
HERB002713	JI XUE CAO	积雪草	Asiatic Pennywort Herb	herba centellae
HERB002714	JI XUE TENG	鸡血藤	Suberect Spatholobus Stem	Caulis Millettiae	Caulis spatholobi
HERB002715	JI XUE TENG GEN	鸡血藤根	Leatherleaf Millettia Root	Millettia reticulata
HERB002716	JI YAN CAO	鸡眼草	Striate Kummerowia	Kummerowia striata
HERB002720	JI YE SHU WEI CAO	戟叶鼠尾草	Hastateleaf Sage	Salvia bulleyana
HERB002729	JI ZI MU	鸡子木	Racemose Adina	Sinoadina racemosa [Syn. Adina racemosa ]
HERB002739	JIA DU XING CAI	家独行菜	Garden Cress	Lepidium sativum
HERB002749	JIA LAN	嘉兰	Lovely Gloriosa	Gloriosa superba
HERB002755	JIA MA CHI XIAN	假马齿苋	Coastal Waterhyssop	Bacopa monniera
HERB002786	JIA ZHU TAO MA	夹竹桃麻	Black Indian Hemp	Apocynum cannabinum
HERB002822	JIAN YE TOU WU GEN	箭叶橐吾根	ArrowleafGoldenray Root	Ligularia sagitta
HERB002840	JIANG HUANG	姜黄	rhizome of Common Turmeric	Rhizoma Curcumae longae
HERB002844	JIANG PI	姜皮	Ginger peel	Cortex Zingiberis
HERB002846	JIANG XIANG	降香	Odoriferous Rosewood	Lignum Dalbergiae odoriferae Rosewood
HERB002847	JIANG XIANG YOU	降香油	Odoriferous Rosewood oil	Oleum Dalbergiae Odoriferae
HERB002856	JIAO GU LAN	绞股蓝	Gynostemmae Pentaphylli Herba
HERB002864	JIAO SAN XIAN	焦三仙	NA	NA
HERB002874	JIE CAI	芥菜	India Mustard	Brassica juncea
HERB002876	JIE GENG	桔梗	Platycodon Root	Radix Platycodi
HERB002877	JIE GU MU	接骨木	Elder Equivalent plant: Sambucus nigra	Sambucus williamsii
HERB002887	JIE ZI	芥子	Mustard Seed	Semen Sipis
HERB002893	JIN DENG LONG	锦灯笼	Calyx Seu Fructus Physalis
HERB002896	JIN FEI CAO	金沸草	All - grass of Japanese Inula	Herba Inulae
HERB002901	JIN GOU JI	金狗脊	Cibot Rhizome	Rhizoma Cibotii
HERB002906	JIN HUA XIAO BO	金花小檗	Wilson Barberry	Berberis wilsonae
HERB002921	JIN JIA DOU	金甲豆	Semen Phaseoli lunati	NA
HERB002925	JIN JU YE	金橘叶	Oval Kumquat Leaf	Fortunella margarita
HERB002926	JIN LIAN HUA	金莲花	flower of Chinese Globeflower	Flos Trollii chinensis
HERB002932	JIN MAO GOU JI	金毛狗脊	Cibot Rhizome	Rhizoma Cibotii
HERB002936	JIN QIAN BAI HUA SHE	金钱白话蛇	Coin-like White-banded Snake	Bungarus Parvus
HERB002937	JIN QIAN CAO	金钱草	Christi Loosestrife	Herba Glechomae Longitubae
HERB002941	JIN QIAO MAI	金荞麦	Wild Buckwheat Rhizome	Rhizoma Fagopyri Cymosi
HERB002949	JIN SI MA WEI LIAN	金丝马尾连	Gold-enthread Meadowrue	Thalictrum glandulosissimum
HERB002950	JIN SI MEI	金丝梅	Spreading StJohn’swort	Hypericum patulum
HERB002960	JIN YE ZI	金椰子	Yunnan Craibiodendron	Craibiodendron yunnanese
HERB002962	JIN YIN HUA	金银花	Honeysuckle Flower	Flos Lonicerae
HERB002966	JIN YING ZI	金樱子	fruit of Cherokee Rose	Fructus Rosae laevigatae
HERB002967	JIN YU	金鱼	Crucian Carp	Carassius auratus
HERB002970	JIN ZHAN JU HUA	金盏菊花	Calendula Officilis
HERB002971	JIN ZHEN CAI	金针菜	Flos Hemerocalis citrinae	NA
HERB002983	JING JIE	荆芥	all-grass of Fineleaf Schizonepeta	Herba Schizonepetae
HERB002986	JING JIE SUI	荆芥穗	Schizonepetae Spica
HERB002991	JING QIAO MAI	金荞麦	Rhizome fagopyri dibotryis	NA
HERB002993	JING TIAN SAN QI	景天三七	Sedum Aizoon L.
HERB002999	JIU	酒	Ethanol	Vinum
HERB003002	JIU CAI	韭菜	Tuber Onion	Allium tuberosum
HERB003003	JIU CAI GEN	韭菜根	Radix et Bulbus Allii tuberosi	NA
HERB003004	JIU CAI ZI	韭菜子	Tuber Onion Seed	Semen Allii Tuberosi
HERB003015	JIU ZI	韭子	Tuber Onion Seed	Allium tuberosum
HERB003027	JU HE	橘核	Tangerine Seed	Semen Citri Reticulatae
HERB003029	JU HONG PI	橘红皮	Red Tangerine Peel	Exocarpium Citri Rubrum
HERB003030	JU HONG ZHU	橘红珠	Fructus Citri grandis	NA
HERB003031	JU HUA	菊花	Chrysanthemum Flower	Flos Chrysanthemi
HERB003039	JU JU	菊苣	Chicory Herb	Herba Cichorii
HERB003040	JU LUO	橘络	Citri Fructus Retinervus
HERB003044	JU PI	橘皮	Tangerine Pericarp	Citrus reticulata
HERB003053	JU YE	橘叶	tangerine leaf	folium citri tangerie
HERB003060	JU ZI XIANG JING	橘子香精	Aurantium Oil	Oleum Aurantii
HERB003061	JUAN BAI	卷柏	aal-grass of Tamariskoid spikemoss	Herba Selaginellae
HERB003063	JUAN MAO HUANG TAN	卷毛黄檀	Sericeous-leaf Rosewood	Dalbergia sericea
HERB003070	JUE MING ZI	决明子	Cassia Seed	Semen Cassiae	Semen Sene
HERB003077	KA LA BA DAN SHEN	克拉拔丹参	Karaba Sage	Salvia karabachensis
HERB003127	KONG SHI CHUN	孔石莼	Pertusate Ulva Frond	Ulva pertusa
HERB003136	KU DI DING	苦地丁	all - grass of Bunge Corydalis	Herba Corydalis bungeae
HERB003137	KU DING CHA	苦丁茶	Ilicis Cornutae Folium Immayuri
HERB003153	KU LIAN PI	苦楝皮	Meliae Cortex
HERB003156	KU LIAN ZI	苦楝子	Meliae Azedarach Fructus
HERB003160	KU QIAO MAI	苦荞麦	Tartarian Buckwheat	Fagopyrum tataricum
HERB003162	KU SEN	苦参	NA	NA
HERB003164	KU SHEN	苦参	root of Lightyellow sophora	Radix Sophorae flavescentis
HERB003165	KU SHEN JIAN	苦参碱	Matrine	Matrinum
HERB003173	KU XIANG SHU	苦橡树	Cascarilla	Croton eluteria
HERB003174	KU XING REN	苦杏仁	bitter Apricot seed	Semen armeniacae amarum
HERB003191	KUAN BAO SHI DA GONG LAO	宽苞十大功劳	Broad-bracteate Mahonia	Mahonia eurybracteata
HERB003192	KUAN DONG HUA	款冬花	flower bud of common coltsfoot	flos farfarae
HERB003210	KUN BU	昆布	Kelp or Tangle	Thallus Lamiriae
HERB003232	LA JIAO	辣椒	Hot pepper	fructus Capsici
HERB003233	LA JIAO JING	辣椒茎	Caulis Capsici annui	NA
HERB003234	LA JIAO TOU	辣椒头	Radix Capsici annui	NA
HERB003252	LAN E XIANG CHA CAI	蓝萼香茶菜	Bluesepal Rabdosia	Isodon japonica var. glaucocalyx
HERB003259	LAN SHI	蓝实	Fructus Polygoni tinctori	NA
HERB003261	LAN YU BAI JI	兰羽白及	Taiwan Bletilla	Bletilla formosana
HERB003263	LANG BA CAO	狼把草	Herba bidentis tripartitae	NA
HERB003264	LANG BA CAO GEN	狼把草根	Bidens tripartita L	NA
HERB003268	LANG DANG ZI	莨菪子	Black Henbane Seed	Hyoscyamus niger
HERB003272	LANG PA CAO	狼杷草	Bur Beggarticks	Bidens tripartita
HERB003274	LAO GUAN CAO	老鹳草	All - grass of Common Heron's bill	Herba ErodiiHerba Geranii
HERB003279	LAO SHU LE	老鼠簕	Hollyleaf Acanthus	Acanthus ilicifolius
HERB003288	LEI GONG TENG	雷公藤	root of common htreewingnut	radix tripterygii wilfordii
HERB003291	LEI WAN	雷丸	Thunder Ball	omphalia
HERB003306	LI CHUN HUA	丽春花	Corn Poppy	Papaver commutatum [Syn. Papaver rhoeas ]
HERB003307	LI CHUN HUA GUO SHI	丽春花果实	NA	NA
HERB003318	LI JIANG QIAN HU	丽江前胡	Likiang Hogfennel	Peucedanum govanianum var. bicolo
HERB003323	LI MENG	黎檬	Lemonlike Citrus	Citrus limonia
HERB003325	LI MENG PI	黎檬皮	Lemonlike Citrus Pericarp	Citrus limonia
HERB003331	LI PI	梨皮	pericarp of bretschneider Pear	pericarpium pyri
HERB003335	LI SE SHU WEI CAO	栗色鼠尾草	Chestnut Sage	Salvia castanea
HERB003346	LI ZHI GEN	荔枝根	Radix Lichi chinensisi	NA
HERB003347	LI ZHI HAO	痢止蒿	Forrest Bugle	Ajuga forrestii
HERB003348	LI ZHI HE	荔枝核	Litchi seed	Semen Litchi
HERB003349	LI ZHI KE	荔枝壳	Pericarpium Lichi chinensisi	NA
HERB003350	LI ZHI YE	荔枝叶	Folium Lichi chinensisi	NA
HERB003357	LIAN MI	连米	NA	NA
HERB003359	LIAN QIAN CAO	连钱草	Glechomae Herba
HERB003360	LIAN QIAN CAO	连钱草	NA	Glechoma lungituba
HERB003361	LIAN QIAO	连翘	Weeping Forsythia Capsule	Fructus Forsythiae
HERB003369	LIAN XU	莲须	Lotus stamen	Stamen Nelumbinis
HERB003373	LIAN YE WU ZHU YU	楝叶吴茱萸	Dyebark Evodia	Evodia meliifolia
HERB003378	LIAN ZI XIN	莲子心	Lotus Plumule	Plumula Nelumbinis
HERB003387	LIANG SHAN DU JUAN	凉山杜鹃	NA	Rhododendron huianum
HERB003395	LIAO DA QING YE	蓼大青叶	Indigoplant Leaf	Folium Polygoni Tinctorii
HERB003401	LIAO LAN	蓼蓝	NA	NA
HERB003425	LIN SHENG SHAN LI DOU	林生山黧豆	Wild Pea	Lathyrus sylvestris
HERB003431	LING LING XIANG	零陵香	Lysimachiae Foenigraeci Herba
HERB003434	LING NAN DU JUAN	岭南杜鹃	Lingnan Rhododendron	Rhododendron mariae
HERB003436	LING SHUI AN LUO	陵水暗罗	Nemoricolous Greenstar	Polyalthia nemoralis
HERB003439	LING XIAO HUA	凌霄花	flower of Common Trumpetcreeper	Flos Campsis
HERB003443	LING YIN CHEN	灵茵陈	Herba Siphonostegiae Chinensis	NA
HERB003451	LIU JI NU	刘寄奴	Siphonostegia	Herba Artemisiae Anomalae
HERB003461	LIU SHEN QU	六神曲	Medicated Leaven	Massa Medicata Fermentata
HERB003478	LONG DAN	龙胆	Gentiae Radix Et Rhozima
HERB003482	LONG KUI	龙葵	Solanum Nigrum Linn.
HERB003483	LONG KUI GEN	龙葵根	Radix Solani nigri	NA
HERB003484	LONG KUI ZI	龙葵子	Semen Solani nigri	NA
HERB003498	LONG YAN ROU	龙眼肉	Longan Aril	Arillus Longan
HERB003502	LOU GU	蝼蛄	mole cricket	Gryllotalpa
HERB003504	LOU LU	漏芦	Uniflower Swisscentaury Root	Radix Rhapontici
HERB003507	LU BIAN QING	路边青	Manyflower Glorybower Leaf	Clerodendron cyrtophyllum
HERB003526	LU GEN	芦根	Reed rhizome	Rhizoma Phragmitis
HERB003528	LU HUI	芦荟	Aloe	Aloe
HERB003535	LU LU TONG	路路通	fruit of beautiful sweetgum	Fructus Liquidambaris
HERB003536	LU RONG	鹿茸	Hairy Antler	Cervus nippon , Cervus elaphus
HERB003549	LU XIAN CAO	鹿衔草	all-grass Chinese pyrola	herba pyrolae chinensis
HERB003553	LU ZHU GEN	芦竹根	Giantreed Rhizome	Arundo donax
HERB003572	LUO BU MA	罗布麻	Dogbane	Apocynum venetum
HERB003573	LUO BU MA YE	罗布麻叶	Apocyniveneti Folium
HERB003582	LUO HAN GUO	罗汉果	Grosvenor Momordica Fruit	Fructus Momordicae
HERB003586	LUO HUA SHENG	落花生	Peanut	Arachis hypogaea
HERB003600	LUO SHI TENG	络石藤	stem of Chinese starjasmine	Caulis Trachelospermi
HERB003610	LUO XUAN ZAO	螺旋藻	Spirulina major Kuetz.	NA
HERB003616	LV CAO	葎草	all-grass of japanese hop	Herba Humuli Scandentis
HERB003617	LV CHA	绿茶	Green Tea	Folium camelliae sinensis
HERB003618	LV DOU	绿豆	mung bean	Semen Phaseoli Radiati
HERB003623	LV RONG HAO	绿绒蒿	all-grass of entire meconopsis	herba meconpsis integrifoliae
HERB003636	MA BIAN CAO	马鞭草	European Verbe Herb	Herba Verbae
HERB003638	MA BO	马勃	Puff-ball	Lasiosphaera seu Calvatia
HERB003641	MA CHI XIAN	马齿苋	all-grass of Purslane	Herba Portulacae
HERB003653	MA FENG SHU	麻风树	Leprous Tree	Jatropha curcas
HERB003656	MA HUA	麻花	Hemp Fimble Flower	Cannabis sativa
HERB003658	MA HUANG	麻黄	Ephedra	Herba Ephedrae
HERB003659	MA HUANG GEN	麻黄根	Ephedra Root	Radix Ephedrae
HERB003662	MA LA BA YANG TI JIA	羊蹄甲	Malaba Bauhinia	Bauhinia malabarica
HERB003674	MA LIU YE	麻柳叶	Chinese Wingnut	Pterocarya stenoptera
HERB003679	MA QIAN ZI	马钱子	Nux Vomica	Semen Strychni
HERB003692	MA SHI XIANG RI KUI	马氏向日葵	Maximilian’s Sunflower	Helianthus maximiliani
HERB003698	MA WEI LIAN	马尾莲	root and rhizome of Manyleaf Meadowrue	Radix et Rhizoma Thalictri
HERB003703	MA YIN HUA	马银花	Ovateleaf Rhodode ndron	Rhododendron ovatum
HERB003711	MAI JIAO	麦角	Ergot	Claviceps purpurea
HERB003715	MAI YA	麦芽	Germited Barley	Fructus Hordei Germitus
HERB003716	MAI YA QU	麦芽麯	Barley Leaven	Massa Fermentata Hordei Germinatus
HERB003725	MAN JING ZI	蔓荆子	Shrub Chastetree Fruit	Fructus Viticis
HERB003730	MAN SHAN HONG	满山红	Dahurian Rhododendron Leaf	Folium Rhododendri Daurici
HERB003738	MAN XING QIAN JIN BA	蔓性千斤拔	Philippine Flemingia	Flemingia philippinensis [Syn. Moghania philippinensis]
HERB003740	MANG GUO	杧果	Mango Equivalent plant: Mangifera persiciformis	Mangifera indica
HERB003743	MANG GUO YE	杧果叶	Mango Leaf	Mangifera indica
HERB003754	MAO CI JIN JI ER	毛刺锦鸡儿	Tibet Peasshrub	Caragana tibetica
HERB003758	MAO DI HUANG SHU WEI CAO	毛地黄鼠尾草	Foxglove-like Sage	Salvia digitaloides
HERB003762	MAO DU XING CAI	毛独行菜	Hoary Pepperwort	Lepidium draba
HERB003773	MAO GUO DU JUAN	毛果杜鹃	Hairfruit Rhododendron	Rhododendron seniavinii
HERB003776	MAO GUO QI	毛果槭	Nikoo Maple	Acer nikoense
HERB003777	MAO GUO SHAO YAO	毛果芍药	Paeonia lactiflora Pall. var. trichocarpa (Bunge) Stern	NA
HERB003782	MAO GUO YI HE GUO	毛果翼核果	Hairyfruit Ventilago	Ventilago calyculata
HERB003793	MAO JIAN QIU LUO	毛剪秋罗	Hairy Campion	Lychnis coronaria
HERB003805	MAO MEI	毛莓	Japanese Raspberry	Rubus parviforlius
HERB003808	MAO RUI HUA	毛蕊花	Flannel Mullein	Verbascum thapsus
HERB003821	MAO YAN CAO	猫眼草	Lunulatae Herba
HERB003822	MAO YANG MEI	毛杨梅	Hairy Bayberry	Myrica esculent
HERB003831	MAO YU TENG	毛鱼藤	Tubaroot Jewelvine	Derris elliptica
HERB003840	MEI GUI HUA	玫瑰花	Rose Flower	Flos Rosae Rugosae
HERB003851	MEI HUA	梅花	Plum Flower	Flos Mume
HERB003887	MEI ZHOU JIN LV MEI	美洲金缕梅	Virginia Witch Hazel	Hamamelis virginiana
HERB003897	MEI ZHOU YU	美洲榆	American Elm	Ulmus americana
HERB003924	MI HOU TAO GEN	猕猴桃根	Actinidia Chinensis Planch
HERB003925	MI HOU TAO TENG ZHONG ZHI	猕猴桃藤中汁	NA	NA
HERB003926	MI HOU TAO ZHI YE	猕猴桃枝叶	Folium Actinidiae chinensis	NA
HERB003941	MI MENG HUA	密蒙花	flower of Pale Butterflybush	Flos Buddlejae
HERB003953	MIAN BI XIE	绵萆薢	Dioscoreae Septemlo Bae Rhizoma
HERB003957	MIAN HUA KE	棉花壳	Pericarpium Gossypii herbacei	NA
HERB003958	MIAN HUA ZI	棉花子	Semen gossypii	NA
HERB003969	MIAN TENG	绵藤	NA	NA
HERB003988	MO HAN LIAN	墨旱莲	all-grass of Yerbadetajo	herba ecliptae
HERB003994	MO PAN CAO	磨盘草	Indian Abutilon	Abutilon indicum
HERB003997	MO TAN	墨炭	Carbonized Chinese Ink	Carbonized Chinese Ink
HERB004004	MO YAO	没药	Myrrh	Resi myrrhae	Myrrha
HERB004011	MU BIE ZI	木鳖子	Momordicae Semen
HERB004013	MU DAN PI	牡丹皮	Tree Peony Bark	Cortex Moutan
HERB004015	MU DING XIANG	母丁香	Clove fruit	Fructus Caryophylli
HERB004021	MU GUA	木瓜	fruit of Common Floweringquince	Fructus Chaenomelis
HERB004029	MU HU DIE	木蝴蝶	Indian Trumpetflower Seed	Semen Oroxyli
HERB004031	MU JI	母鸡	Hen	Gallus domesticus
HERB004040	MU JING YE	牡荆叶	Hempleaf Negundo Chastetree Leaf	Folium Viticis Negundo
HERB004055	MU MIAN HUA	木棉花	Flower of Common Bombax	Flos Gossampini
HERB004063	MU TOU HUI	墓头回	Et Radix Patriniae Rhizoma
HERB004064	MU XIANG	木香	Common Aucklandia Root	Radix Aucklandiae
HERB004068	MU ZEI	木贼	Common Scouring Rush Herb	Herba Equiseti Hiemalis
HERB004077	NAN CHUAN GUAN CHUN HUA	南川冠唇花	Prain Microtoena	Microtoena prainiana
HERB004086	NAN FANG TU SI ZI	南方菟丝子	South Dodder Seed	Cuscuta australis
HERB004093	NAN HE SHI	南鹤虱	Fructus Carotae
HERB004107	NAN SHE TENG GUO	南蛇藤果	Celastri Orbiculati Fructus
HERB004128	NAO SHI	脑石	NA	NA
HERB004129	NAO YANG HUA	闹羊花	Yellow Azalea Flower	Flos Rhododendri Mollis
HERB004141	NI BO ER LAO GUAN CAO	尼泊尔老鹳草	Nepal Cranesbill	Geranium nepalense
HERB004148	NI DAN SHEN	拟丹参	Chinese Sage	Salvia sinica
HERB004153	NI JIN ZHAN JU	拟金盏菊	Cape Dandelion	Venidium decurrens
HERB004176	NING MENG	柠檬	Lemon Equivalent plant: Citrus limonia	Citrus limon
HERB004180	NING MENG SUAN	柠檬酸	Citric acid	Acidum Citricum
HERB004185	NIU	牛乳	NA	NA
HERB004187	NIU BANG GEN	牛蒡根	Great Burdock Root	Arctium lappa
HERB004191	NIU BANG ZI	牛蒡子	achene of Great Burdock	Fructus Arctii lappae
HERB004209	NIU RU	牛乳	Cow Milk	Bos taurus domesticus, Bubalus bubalis
HERB004210	NIU SHE CAO	牛舌草	Toothedfruit Dock	Rumex dentatus
HERB004218	NIU XI	牛膝	root of Twotooth Achyranthes	Radix Achyranthis bidentatae
HERB004235	NU ZHEN GEN	女贞根	Radix Ligustri lucidi	NA
HERB004236	NU ZHEN YE	女贞叶	Folium Ligustri lucidi	NA
HERB004237	NU ZHEN ZI	女贞子	fruit of Glossy privet	Fructus Ligustri lucidi
HERB004262	OU TAN	藕炭	Prepared node of lotus rhizome	Nelumbinis rhizomatis Preparata
HERB004292	OU ZHOU QI YE SHU	欧洲七叶树	Horsechestnut	Aesculus hippocastanum
HERB004310	PAI QIAN CAO	排钱草	Beautiful Phyllodium	Desmodium pulchellum [Syn. Phyllodium pulchellum]
HERB004316	PANG DA HAI	胖大海	Boat-fruited Sterculia Seed	Semen Sterculiae Lychnophorae
HERB004327	PAO TONG GUO	泡桐果	Fructus Paulowniae fortunei	NA
HERB004328	PAO TONG HUA	泡桐花	Flos Paulowniae fortunei	NA
HERB004343	PI HAN CAO	脾寒草	Daghestan Sweetclover	Melilotus suaveolens
HERB004346	PI JIU HUA TU SI ZI	啤酒花菟丝子	Hop-shaped Dodder	Cuscuta lupuliformis
HERB004350	PI PA YE	枇杷叶	Loquat Leaf	Folium Eriobotryae
HERB004366	PING BEI MU	平贝母	Ussuri Fritillary Bulb	Bulbus Fritillariae Ussuriensis
HERB004367	PING CHE QIAN	平车前	Depressed Plantain	Plantago depressa
HERB004401	PU GONG YING	蒲公英	Mongolian Dandelion	Taraxacum mongolicum
HERB004402	PU HUANG	蒲黄	pollen of longbract cattail	pollen typhae
HERB004408	PU TAO II	蒲桃	NA	NA
HERB004423	OU ZHOU PU TAO	欧洲葡萄	European Grape	Vitis vinifera
HERB004427	QI DUN GUO	齐墩果	Olea europaea L.	NA
HERB004446	QIAN CAO	茜草	root of Tali Madder	Radix Rubiae
HERB004453	QIAN HU	前胡	root of Grand Hogfennel	radix Peucedani
HERB004457	QIAN JIN BA	千斤拔	root of Philippine Flemingia	Radix Moghaniae Philippinensis
HERB004462	QIAN LI GUANG	千里光	Climbing Groundsel	Senecio scandens [Syn. Senecio chinensis]
HERB004469	QIAN NIU ZI	牵牛子	Pharbitis seed	Semen Pharbitidis
HERB004470	QIAN QU CAI	千屈菜	Spiked Loosestrife Equivalent plant: Lythrum anceps	Lythrum salicaria
HERB004472	QIAN SHI	芡实	seed of Gordon Euryale	Semen Euryales
HERB004473	QIAN SHI GEN	芡实根	Gordon Euryale Root	Euryale ferox
HERB004474	QIAN SHI JING	芡实茎	Caulis Euryales ferox	NA
HERB004475	QIAN SHI YE	芡实叶	Folium Euryales ferox	NA
HERB004479	QIANG HUO	羌活	Root and rhizome of Incised Notoptergium	Radix et Rhizoma Notopterygii
HERB004488	QIAO MAI	荞麦	Common Buckwheat	Fagopyrum esculentum
HERB004490	QIAO MU CI TONG	乔木刺桐	Himalayan Coralbean Equivalent plant: Erythrina variegate	Erythrina arborescens
HERB004504	QIN CAI	芹菜	Herba apii leptophylli	NA
HERB004507	QIN JIAO	秦艽	root of Largeleaf Gentian	Radix Gentiae macrophyllae
HERB004513	QIN PI	秦皮	bark of Largeleaf Chinese Ash	Cortex Fraxini
HERB004519	QING GUO	青果	Carii Fructus
HERB004520	QING HAO	青蒿	Sweet Wormwood Herb	Herba Artemisiae Annuae
HERB004528	QING MEI	青梅	Rassak Vatica	Vatica rassak
HERB004534	QING PI	青皮	Green Tangerine Peel	Pericarpium Citri Reticulatae Viride
HERB004539	QING TIAN KUI	青天葵	leaf of Ford Nervilia	Herba Nerviliae
HERB004569	QU MAI	瞿麦	all-grass of Lilac Pink	herba Dianthi
HERB004570	QU MAI CAI	苣荬菜	all - grass of Field sowthistle	Herba Sonchi Arvensis
HERB004578	QUAN SHEN	拳参	rhizome of Bistort	Rhizoma Bistortae
HERB004609	REN SHEN	人参	Ginseng	Radix Ginseng
HERB004610	REN SHEN HUA	人参花	Spica Panax ginseng	NA
HERB004612	REN SHEN LU	人参芦	Ginseng Reed	Panax ginseng [Syn. Panax schinseng ]
HERB004615	REN SHEN XU	人参须	NA	NA
HERB004616	REN SHEN YE	人参叶	Ginseng Leaf	Folium Ginseng
HERB004617	REN SHEN ZI	人参子	Fructus Panax ginseng	NA
HERB004639	RI BEN HUANG BAI	日本黄柏	JapanCorktree	Phellodendron japonicum
HERB004649	RI BEN LU TI CAO	日本鹿蹄草	Japanese Pyrola	Pyrola japonica
HERB004663	RI BEN QIAN QU CAI	日本千屈菜	Twoedged Loosestrife	Lythrum anceps
HERB004673	RI BEN XIA KU CAO	日本夏枯草	NA	NA
HERB004692	ROU CONG RONG	肉苁蓉	Desertliving Cistanche	Herba Cistanches
HERB004693	ROU DOU KOU	肉豆蔻	Nutmeg	Semen Myristicae
HERB004694	ROU GUI	肉桂	Cassia Bark	Cortex Cinmomi
HERB004695	ROU GUI YOU	肉桂叶	Cassia Bark Oil	Oleum Cinnamomi
HERB004708	ROU MAO YIN YANG HUO	柔毛淫羊藿	Pubescence Epimedium	Epimedium pubescens
HERB004719	RU XIANG	乳香	Frankincense	Resi oliani
HERB004721	RU YUAN DU JUAN	乳源杜鹃	Ruyuan Rhododendron	Rhododendron lingii
HERB004734	RUI REN	蕤仁	Hedge Prinsepia Nut	Nux Prinsepiae
HERB004770	SAN JIAO YE HUANG LIAN	三角叶黄连	Deltoid Goldthread	Coptis deltoidea
HERB004774	SAN LENG	三棱	Common Burreed Tuber	Rhizoma Sparganii
HERB004779	SAN LIE YE GE	三裂叶葛	Trilobedleaf Kudzuvine	Pueraria phaseoloides
HERB004782	SAN PI ZHI	山皮子	NA	NA
HERB004783	SAN QI	三七	Sanchi	Radix Notoginseng
HERB004789	SAN RUI LIAN GUI	三蕊莲桂	Threestamen Dehaasia	Dehaasia triandra
HERB004796	SAN TIAO JIN	西藏肉桂	Tibet Cinnamon Bark	Cinnamomum tamala
HERB004798	SAN XIAO CAO	三消草	White Clover	Trifolium repens
HERB004822	SANG BAI PI	桑白皮	Cortex Mori
HERB004829	SANG JI SHENG	桑寄生	Chinese Taxillus Herb	Herba Taxilli
HERB004832	SANG SHEN	桑椹	Mulberry Fruit	Fructus Mori
HERB004834	SANG YE	桑叶	Mulberry Leaf	Folium Mori
HERB004837	SANG ZHI	桑枝	Mulberry Twig	Ramulus Mori
HERB004849	SHA JI	沙棘	fruit of seabuckthorn	fructus hippophae
HERB004853	SHA REN	砂仁	Villous Amomum Fruit	Fructus Amomi
HERB004855	SHA SHEN	沙参	Glehnia root	Radix Glehniae
HERB004861	SHA TANG	砂糖	granulated sugar	NA
HERB004864	SHA YUAN ZI	沙苑子	Flatstem Milkvetch Seed	Semen Astragali Complati
HERB004870	SHAN BIAN DOU	山扁豆	Herba Cassiae mimosoidis	NA
HERB004871	SHAN BIAN DOU ZI	山扁豆子	Sensitiveplant-like Senna	Cassia mimosoides
HERB004877	SHAN DI LUO HAN SONG	山地罗汉松	Mountain Podocarpus	Podocarpus montanus
HERB004883	SHAN DOU GEN	山豆根	Vietmese Sophora Root	Radix Sophorae Tonkinensis
HERB004903	SHAN KU MAI	山苦荬	China Ixeris	Ixeris chinensis
HERB004908	SHAN MA HUANG	山蚂蝗	Acutifoliate Podocarpium	Desmodium racemosum [Syn. Podocarpium podocarpum var. oxyphyllum ]
HERB004912	SHAN MEI	山莓	Fructus Rubi corchorifolii	NA
HERB004925	SHAN WO JU	山莴苣	Indian Lettuce	Lactuca indica
HERB004937	SHAN YANG XUE	山羊血	Blood of sheep	Sanguis Naemorhedi
HERB004938	SHAN YAO	山药	Common Yam Rhizome	Rhizoma Dioscoreae
HERB004948	SHAN ZHA YE	山楂叶	Crataegi Folium
HERB004950	SHAN ZHU YU	山茱萸	Asiatic Cornelian Cherry Fruit	Fructus Corni
HERB004962	SHAO CHI XIAO BO	少齿小檗	Potanin Barberry	Berberis potaninii
HERB004963	SHAO CI DA YE QIANG WEI	少刺大叶蔷薇	Rosa acicularis Lindl.	NA
HERB004971	SHE CHUANG ZI	蛇床子	Common Cnidium Fruit	Fructus Cnidii
HERB004973	SHE GAN	射干	Blackberrylily Rhizome	Rhizoma Belamcandae
HERB004979	SHE PU TAO	蛇葡萄	Ampelopsis	Ampelopsis brevipedunculata
HERB004980	SHE ROU	蛇肉	Snake Muscle	Musculus Bungari
HERB004993	SHEN CHANG CHUAN XIN LIAN	穿心莲	Elongate Andrographis	Andrographis elongata
HERB005015	SHENG HONG JI	胜红蓟	Tropic Ageratum	Ageratum conyzoides
HERB005016	SHENG HUAI JIAO	生槐角	pod of Japanese pagodatree	Sophora Japonica L
HERB005018	SHENG JIANG ZHI	生姜汁	NA	NA
HERB005022	SHENG MA	升麻	Largetrifoliolious Bugbane Rhizome	Rhizoma Cimicifugae
HERB005030	SHI CHANG PU	石菖蒲	Grassleaf Sweetflag Rhizome	Rhizoma Acori Talarinowii
HERB005034	SHI DA GONG LAO GEN	十大功劳根	Mahoniae Eadix
HERB005035	SHI DA GONG LAO MU	十大功劳木	Leatherleaf Mahonia Equivalent plant: Mahonia fortunei, Mahonia japonica	Mahonia bealei
HERB005039	SHI DI	柿蒂	calyx and receptacle of a Persimmon	Calyx Kaki
HERB005059	SHI JIAN CHUAN	石见穿	Salviae Chinensis Herba
HERB005071	SHI LIU PI	石榴皮	Pomegrate Rind	Pericarpium Grati
HERB005077	SHI MU PI	柿木皮	Cortex Disopyros kaki	NA
HERB005078	SHI NAN	石南	Chinese Photinia	Photinia serrulata
HERB005079	SHI NAN TENG	石南藤	photinia stem	RamuIus Wallichii seu Puberulii
HERB005081	SHI PI	柿皮	Pericarpium Diospyroris kaki	NA
HERB005082	SHI QI	柿漆	Immature Persimmon Fruit Juice	Diospyros kaki
HERB005085	SHI SHANG BAI	石上柏	Selaginella Doederleinii Hieron
HERB005086	SHI SHENG BIAN LEI	湿生扁蕾	Swampy Gentianopsis	Gentianopsis paludosa
HERB005090	SHI SHUANG	石霜	NA	NA
HERB005092	SHI WEI	石韦	Pyrrosiae Folium
HERB005099	SHI YE	柿叶	Persimmon Leaf	Diospyros kaki
HERB005103	SHI YONG GE	食用葛	Edible Kudzuvine	Pueraria edulis
HERB005118	SHU DI HUANG	熟地黄	Prepared Rehmannia Root	Radix Rehmanniae Preparata
HERB005126	SHU LI	鼠李	Davurian Buckthorn	Rhamnus davurica
HERB005127	SHU LI GEN	鼠李根	Rhamnus davurica Pall	NA
HERB005128	SHU LI PI	鼠李皮	Cortex seu Cortex Rhamni utilis	NA
HERB005132	SHU QU CAO	鼠曲草	Gphalii Affinis Herba
HERB005162	SHUI FEI JI	水飞蓟	Silybum Marianum
HERB005164	SHUI GUI JIAO YE	水鬼蕉叶	Tropical American Hymenocallis Leaf	Hymenocallis littoralis
HERB005165	SHUI HONG HUA ZI	水红花子	Prince's-feather Fruit	Fructus Polygoni Orientalis
HERB005182	SHUI MU XUE LIAN	水母雪莲花	Medusa Saussurea	Saussurea medusa
HERB005192	SHUI TUAN HUA	水团花	Pilular Adina	Adina pilulifera [Syn. Cephalanthus pilulifera ]
HERB005198	SHUI YANG MEI	水杨梅	Japanese Avens	Geum japonicum
HERB005206	SHUI ZHI	水蛭	Bigflower Cape Jasmine	Gardenia jasminoides var. grandiflora
HERB005213	SI CHI SI LENG CAO	四齿四棱草	Fourteech Schnabelia	Schnabelia tetradonta
HERB005228	SI JI QING	四季青	Purpleflower Holly Leaf	Folium Llicis Chinensis
HERB005249	SI TE WEN HUANG TAN	伯利兹黄檀	Stevenson Rosewood	Dalbergia stevensonii
HERB005258	SONG HUA FEN	松花粉	Pine Pollen
HERB005259	SONG JIE	松节	Knotty pine wood, Pine nodular branch	Lignum Pini Nodi
HERB005272	SONG ZHEN	松针	leaf of Pine	Folium Pini
HERB005279	SU DAN KE LE GUO	苏丹可乐果	Acuminate Colanut	Cola acuminata
HERB005287	SU HE XIANG	苏合香	Storax	Styrax
HERB005296	SU MI CAO	粟米草	Fiveleaf Carpetweed	Mollugo pentaphylla
HERB005297	SU MU	苏木	Sappan Caesalpinia	Caesalpinia sappan
HERB005298	SU QIAO	粟壳	poppy capsule	pericarpium papaveris
HERB005319	SUAN ZAO REN	酸枣仁	Spine Date Seed	Semen Ziziphi Spinosae
HERB005335	SUO LUO ZI	娑罗子	Buckeye Seed	Semen Aesculi
HERB005366	TAI WAN HUANG BO	台湾黄柏	Taiwan Corktree	Phellodendron amurense var. wilsonii
HERB005390	TAI ZI SHEN	太子参	Heterophylly Falsestarwort Root	Radix Pseudostellariae
HERB005392	TAN XIANG	檀香	Sandalwood	Lignum Santaii Albi
HERB005409	TAO JIN NIANG	桃金娘	Rosemyrtle	Rhodomyrtus tomentosa
HERB005412	TAO REN	桃仁	Peach Seed	Semen Persicae
HERB005415	TAO ZHI	桃枝	Peach Juvenile Branch Equivalent plant: Prunus davidiana	Prunus persica
HERB005434	TIAN DONG	天冬	Cochinchinese Asparagus Root	Radix Asparagi
HERB005442	TIAN GUA ZI	甜瓜子	muskmelon seed	Semen Cucumis
HERB005455	TIAN NAN XING	天南星	Jackinthepulpit Tuber	Rhizoma Arisaematis
HERB005466	TIAN SHAN DA HUANG	天山大黄	Tianshan Mountain Rhubarb	Rheum wittrocki
HERB005471	TIAN SHAN XUE LIAN	天山雪莲	Saussureae Involucratae Herba
HERB005476	TIAN XIAN TENG	天仙藤	Dutchmanspipe Vine	Herba Aristolochiae
HERB005477	TIAN XIAN ZI	天仙子	Henbane Seed	Semen Hyoscyami
HERB005485	TIAN ZHU HUANG	天竺黄	Chinese schinzostachyum Tabasheer	Concretio Silicea Bambusae
HERB005509	TIE XIAN CAI	铁苋菜	Copperleaf Herb	Herba Acalyphae
HERB005511	TIE XIAN TOU GU CAO	铁线透骨草	Herba Clematidis Aethusaefoliae
HERB005519	TING LI ZI	葶苈子	Lepidium seed, Descurainia seed	Semen Lepiddi seu Descurainiae	Semen Lepidii；Semen Descurainiae
HERB005525	TONG GEN	桐根	NA	NA
HERB005548	TU BEI MU	土贝母	Paniculate Bolbostemma	Rhizoma Bolbostemmae
HERB005564	TU FU LING	土茯苓	Glabrous Greenbrier Rhizome	Rhizoma Smilacis Glabrae
HERB005578	TU SAN QI	土三七	Chrusanthemum-like Groundsel	Senecio chrysanthemoides
HERB005580	TU SI ZI	菟丝子	Dodder Seed	Semen Cuseutae	Semen Cuseutae
HERB005592	TUN XING GUO	臀型果	Topeng Pygeum	Pygeum topengii
HERB005609	WA SONG	瓦松	Cotyledon Fimbriata Turcz.
HERB005622	WAN QU TIAN NAN XING	弯曲天南星	Curvatura Jackinthepulpit	Arisaema curvatum
HERB005629	WAN SHOU JU YE	万寿菊叶	Aztec Marigold Leaf	Tagetes erecta
HERB005637	WANG BU LIU XING	王不留行	Vacarria seed, Cow soapwort seed	Semen Vaccariae
HERB005644	WANG JIANG NAN	望江南	Coffee Senna	Cassia occidentalis
HERB005645	WANG JIANG NAN ZI	望江南子	Coffee Senna Seed	Cassia occidentalis
HERB005658	WEI LING CAI	委陵菜	Chinese Cinquefoil	Herba Potentillae Chinensis
HERB005659	WEI LING XIAN	威灵仙	Chinese Clematis Root	Radix Clematidis
HERB005672	WEI YE XIANG CHA CAI	尾叶香茶菜	Taillikeleaf Rabdosia	Rabdosia excisa
HERB005676	WEN GUAN MU	文冠木	Shinyleaf yellowhorn	Xanthoceras sorbifolia
HERB005677	WEN JING	问荆	Bottle-brush	Equisetum arvense
HERB005690	WO SHI AN	渥式桉	Wandoo Eucalyptus	Eucalyptus wandoo
HERB005710	WU HUA GUO	无花果	Fig	Ficus carica
HERB005713	WU HUAN ZI PI	无患子皮	Sapindi Mukorossiperic Arpium
HERB005714	WU HUAN ZI SHU QIANG	无患子树蔃	semen sapindi mukorossi	NA
HERB005719	WU JIA YE	五加叶	Folium Acanthopanacis gracilistyti	NA
HERB005724	WU JU LOU DOU CAI	无距耧斗菜	Spurless Columbine	Aquilegia ecalcarata
HERB005731	WU LIAN MEI	乌敛莓	Cayratiae Japonicae Herba
HERB005742	WU MEI	乌梅	Smoked Plum	Fructus Mume
HERB005752	WU SU LI LI LU	乌苏里黎芦	Ussuri Falsehellebore	Veratrum nigrum var. ussuriense
HERB005754	WU TONG BAI PI	梧桐白皮	Phoenix Tree Bast	Firmiana simplex
HERB005755	WU TONG GEN	梧桐根	Radix Firmianae plantanifoliae	NA
HERB005756	WU TONG HUA	梧桐花	Flos Firmianae plantanifoliae	NA
HERB005757	WU TONG YE	梧桐叶	Phoenix Tree Leaf	Firmiana simplex
HERB005758	WU TONG ZI	梧桐子	Semen Firmiae
HERB005762	WU WEI ZI	五味子	Chinese Magnoliavine Equivalent plant: Schisandra sphenanthera	Schisandra chinensis
HERB005767	WU YAO	乌药	Combined Spicebush Root	Radix Linderae
HERB005775	WU YU	吴芋	fruit of Diverseflower Evodia	Fructus Evodiae
HERB005782	WU ZHU YU	吴茱萸	Medicil Evodia Fruit	Fructus Evodiae
HERB005786	XIA XU TANG SONG CAO	狭序唐松草	Narrowraceme Meadowrue	Thalictrum atriplex
HERB005794	XI BING SHI DA GONG LAO	细柄十大功劳	Subtriplinerved Mahonia	Mahonia gracilipes
HERB005799	XI BO LI YA HONG SONG	西伯利亚红松	Siberian Stone Pine	Pinus sibirica
HERB005817	XI FEI YANG JIAO AO	西非羊角拗	Senegalese Strophanthus	Strophanthus sarmentosus var. senegambiae
HERB005825	XI HE LIU	西河柳	Chinese Tamarisk Twig	Cacumen Tamaricis
HERB005826	XI HONG HUA	西红花	Saffron	Stigma Croci
HERB005844	XI LIE QIAN HU	细裂前胡	NA	NA
HERB005874	XI SHEN SHAN ZI JIN	深山紫堇	Tenuous Corydalis	Corydalis pallida var. tenuis
HERB005894	XI XIN	细辛	all-grass Manchurian wildginger	Herba Asari
HERB005900	XI YANG SHEN	西洋参	American Ginseng	Radix Pacis quinquefolii
HERB005923	XI ZANG SUAN MO	西藏酸模	Radix Rumicis Tibetci	NA
HERB005940	XIA KU CAO	夏枯草	fruit -spike of Common Selfheal	Spica Prunellae
HERB005945	XIA TIAN WU	夏天无	Decumbent Corydalis Rhizome	Rhizoma Corydalis Decumbentis
HERB005965	XIA YE TANG SONG CAO	小叶唐松草	Narrowleaf Meadowrue	Thalictrum incidum
HERB005968	XIA YE XIANG PU	狭叶香蒲	Narrowleaf Cattail Pollen	Typha angustifolia
HERB005972	XIAN CHI SHE PU TAO	显齿蛇葡萄	Bigdentate Ampelopsis	Ampelopsis grossedentata [Syn. Ampelopsis cantoniesis var. grossedentata ]
HERB005977	XIAN HE CAO	仙鹤草	all - grss of Hairyvein Agrimonia	Herba Agrimoniae
HERB005981	XIAN HUANG XIAO BO	鲜黄小檗	Reddrop Barberry	Berberis diaphana
HERB005990	XIAN REN ZHANG	仙人掌	Cholla Equivalent plant: Opuntia vulgaris	Opuntia dillenii
HERB006019	XIANG FU	香附	rhizome of Nutgrass Galingale	Rhizoma Cyperi
HERB006022	XIANG GU	香菇	Elephant Bone	Elephas maximus
HERB006023	XIANG GUO ZHI	香果脂	Spiceleaf Kernel Oil	Oleum Linderae
HERB006026	XIANG JIA PI	香加皮	Cortex Periplocae Radicis
HERB006042	XIANG RI KUI ZI	向日葵籽	Sunflower Seed	Helianthus annuus
HERB006045	XIANG RU	香薷	all-grass of Haichow Elsholtzia	Herba Elsholtziae
HERB006048	XIANG SI ZI	相思子	Abrus Precatorius L.
HERB006061	XIANG YUAN	香橼	Citri Fructus
HERB006072	XIAO BO	小檗	Amur Barberry	Berberis amurensis
HERB006088	XIAO GUO SHI DA GONG LAO	小果十大功劳	Bodinier Mahonia	Mahonia bodinieri
HERB006119	XIAO HUANG HUA CAI	小黄花菜	Hemerocallis minor Mill	NA
HERB006121	XIAO HUI XIANG	小茴香	fennel fruit	fructus Foeniculi
HERB006122	XIAO JI	小蓟	Field Thistle Herb	Herba Cirsii	Herba Cirsii segeti
HERB006133	XIAO MAI	小麦	Wheat	Triticum aestivum [Syn. Triticum vulgare ]
HERB006145	XIAO SAN KE ZHEN	小三颗针	Radix Berberides wilsoneae	NA
HERB006146	XIAO SHA DONG QING	小沙冬青	Small Piptanthus	Piptanthus nanus
HERB006167	XIAO YE HEI CHAI HU	小叶黑柴胡	Smallleaf Black Thorowax	Bupleurum smithii var. parvifolium
HERB006191	XIE BAI	薤白	bulb of longstamen onion	Bulbus Allii Macrostemi
HERB006216	XIN SHI	毒石	NA	Arsenicum
HERB006232	XING AN CHAI HU	兴安柴胡	Siberia Thorowax	Bupleurum sibiricum
HERB006240	XIONG DAN	熊胆	Bear Gall	Selenarctos thibetanus, Ursus arctos
HERB006245	XIONG RUI ZHUANG SHU WEI CAO	雄蕊装鼠尾草	Staminate Sage	Salvia staminea
HERB006258	XU CHANG QING	徐长卿	Paniculate Swallowwort Root	Radix Cynchi Paniculati
HERB006259	XU DUAN	续断	Himalayan Teasel Root	Radix Dipsaci
HERB006262	XU LI YA MA LI JIN	叙利亚马利筋	Milkweed	Asclepias syriaca
HERB006266	XUAN CAO NEN MIAO	萱草嫩苗	Plantula Hemerocalis fulvae	NA
HERB006269	XUAN FU HUA	旋覆花	Inula Flower	Flos Inulae
HERB006270	XUAN FU HUA GEN	旋覆花根	Radix Inulae japoniae	NA
HERB006271	XUAN GOU JING	悬钩茎	root of Juteleaf raspberry	caulis rubi corchorfolii
HERB006280	XUAN SHEN	玄参	Figwort Root	Radix Scrophulariae
HERB006285	XUE BAI XIANG RI KUI	雪白向日葵	Snowwhite Sunflower	Helianthus niveus
HERB006292	XUE LIAN	雪莲	Snow Lotus	Saussurea involucrata
HERB006297	XUE SAN SHU	血散薯	Diels Stephania	Stephania dielsiana
HERB006307	XUN GU FENG	寻骨风	Rhizoma Seu Herba Aristolochiae Mollissimae
HERB006312	YA ER QIN	鸭儿芹	Japanese Cryptotaenia	Cryptotaenia japonica
HERB006326	YA MA ZI	亚麻子	Linseed	Semen Lini
HERB006334	YA ZAO	牙皂	Chinese Honeylocust Abnormal Fruit	FructusGleditsia
HERB006335	YA ZHI CAO	鸭跖草	all-grass of Common Dayflower	Herba Commelie
HERB006340	YA ZHOU WEN SHU LAN	亚洲文殊兰	Grand Crinum	Crinum asiaticum
HERB006344	YAN CAO	烟草	Common Tobacco	Nicotiana tabacum
HERB006353	YAN HU SUO	延胡索	Corydalis tuber	Rhizoma Corydalis
HERB006377	YANG CONG	洋葱	Common Onion	Allium cepa
HERB006379	YANG DI HUANG YE	洋地黄叶	Digitalis Leaf	Folium Digitalis
HERB006380	YANG ER DUO YE	羊耳朵叶	Buddleia officinalis Maxim	NA
HERB006382	YANG JI CAO	秧鸡草	NA	NA
HERB006387	YANG JIN HUA	洋金花	Datura Flower	Flos Daturae
HERB006393	YANG MEI SHU PI	杨梅树皮	Chinese Waxmyrtle Bark	Myrica rubra
HERB006396	YANG PU TAO YE	洋蒲桃叶	Samalanga Syzygium	Syzygium samarangense
HERB006400	YANG ROU	羊肉	Mutton	Caro caprae seu ovis
HERB006407	YANG TI SHI	羊蹄实	Fructus Rumex japonici	NA
HERB006408	YANG TI YE	羊蹄叶	Folium Rumex japonici	NA
HERB006410	YANG WAI SHEN	羊外肾	Sheep testis	Testis et Penis Ovis
HERB006437	YAO YONG PU GONG YING	药用蒲公英	Officinal Dandelion	Taraxacum officinale
HERB006440	YAO YONG SHE CHUANG	药用蛇床	Medicinal Ligusticum	Cnidium officinale [Syn. Ligusticum officinale ]
HERB006464	YE HUA SHENG	野花生	Herba seu Folium Cassiae obtusifoliae	NA
HERB006466	YE JIA TENG	夜家藤	NA	NA
HERB006470	YE JU	野菊	Indian Wild Chrysanthemum Equivalent plant: Chrysanthemum lavandulifolium, Chrysanthemum boreale	Chrysanthemum indicum
HERB006471	YE JU HUA	野菊花	Wild Chrysanthemum Flower	Flos Chrysanthemi Indici
HERB006491	YE WU TONG	野梧桐	Japanese Mallotus	Mallotus japonicus
HERB006492	YE XIA ZHU	叶下珠	Common Leafflower	Phyllanthus urinaria
HERB006503	YE ZI	椰子	Coconut	Cocos nucifera
HERB006505	YE ZI RANG	椰子瓤	Coconut Albumen	Cocos nucifera
HERB006509	YI BI LI YA LI	伊比利亚橡木	Iberian Oak	Quercus iberica
HERB006529	YI LANG QING LAN	伊朗青蓝	Iran Dragonhead	Dracocephalum kotschyi
HERB006537	YI MU CAO	益母草	motherwort	Herba Leonuri
HERB006548	YI WO JI	一窝鸡	Asparagus lycopodineus Wall. ex Baker	NA
HERB006568	YI YI REN	薏苡仁	seed of Jobstears	semen coicis
HERB006569	YI ZHI	益智	Alpiniae Oxyphyliae Fructus
HERB006571	YI ZHI HUANG HUA	一枝黄花	Solidaginis Herba
HERB006572	YI ZHI REN	益智仁	Sharpleaf Galangal	Alpinia oxyphylla
HERB006575	YI ZHU QIAN MA	异株荨麻	Dioecious Nettle	Urtica dioica
HERB006583	YIN BO	银箔	Silver sheet	Silver sheet
HERB006585	YIN CHAI HU	银柴胡	Starwort Root	Radix Stellariae
HERB006586	YIN CHEN	茵陈	Virgate Wormwood Herb	Herba Artemisiae Scopariae
HERB006587	YIN CHEN HAO	茵陈蒿	Capillary Wormwood Equivalent plant: Artemisia scoparia	Artemisia capillaris
HERB006622	YIN JIAN	印楝	Indica Melia	Melia indica
HERB006630	YIN XIN CAO	银信草	NA	NA
HERB006631	YIN XING CAO	阴行草	Chinese Siphonostegia	Siphonostegia chinensis
HERB006632	YIN XING YE	银杏叶	Ginkgo Folium
HERB006633	YIN YANG HUO	淫羊藿	Epimrdii Herba
HERB006650	YING SHAN HONG	迎山红	Korean Rhododendron	Rhododendron mucronulatum
HERB006653	YING SU KE	罂粟壳	poppy capsule	pericarpium papaveris
HERB006654	YING SU NEN MIAO	罂粟嫩苗	Caulis et Folium Papaveris somniferi	NA
HERB006676	YOU GAN GEN	油柑根	Emblic Leafflower Root	Phyllanthus emblica
HERB006680	YOU GAN YE	油柑叶	Emblic Leafflower Leaf	Phyllanthus emblica
HERB006681	YOU GEN	柚根	Radix Citri grandis	NA
HERB006690	YOU PI	柚皮	Pericarpium Citri grandis	NA
HERB006694	YOU SE ZI JIN NIU	有色紫金牛	Colorate Ardisia	Ardisia colorata
HERB006697	YOU YE	柚叶	NA	NA
HERB006714	YU GAN ZI	余甘子	Emblic Leafflower Fruit	Fructus Phyllanthi
HERB006718	YU JIN	郁金	Tuber - root of Common Turmeric	Radix Curcumae
HERB006723	YU KE GAN JU	尤科柑橘	Yuko Citrus	Citrus yuko
HERB006725	YU LI REN	郁李仁	Chinese Dwarf Cherry Seed	Semen Pruni
HERB006733	YU MI XU	玉米须	Corn stigma	Stigma Maydis
HERB006741	YU XING CAO	鱼腥草	all-grass of Heartleaf Houttuynia	Herba Houttuyniae
HERB006752	YU ZHI ZI	预知子	Akebia Fruit	Fructus Akebiae
HERB006753	YU ZHOU LOU LU	禹州漏芦	Globethistle Root	Radix Echinopsis
HERB006757	YUAN BAI	圆柏	Chinese Juniper	Sabina chinensis
HERB006766	YUAN DANG GUI	圆当归	Angelica	Angelica archangelica
HERB006771	YUAN HU	元胡	root of corydalis	Rhizoma Corydalis
HERB006773	YUAN HUA	芫花	flower bud of Lilac Daphne	Flos Genkwa
HERB006776	YUAN HUA TIAO	芫花条	stem of Lilac Daphne	Caulis Genkwa
HERB006777	YUAN JI	原鸡	Gallus gallus (Linnaeus)	NA
HERB006784	YUAN SUI	芫荽	Coriandri Sativi Herba
HERB006811	YUE JI HUA	月季花	Chinese rose flower	Flos Rosae chinensis
HERB006828	YUN NAN GE SHE SHU	云南割舍树	Yunnan Cuttongue tree	Walsura yunnanensis
HERB006829	YUN NAN GE TENG	云南葛藤	Yunnan Kudzuvine	Pueraria peduncularis
HERB006833	YUN NAN HUANG LIAN	云南黄连	Yunnan Goldthread	Coptis teetoides [Syn. Coptis teeta]
HERB006845	YUN NAN SHU WEI CAO	云南鼠尾草	Yunnan Sage	Salvia yunnanensis
HERB006846	YUN NAN SUI HUA SHAN	云南穗花杉	Yunnan Amentotaxus	Amentotaxus yunnanensis
HERB006854	YUN SHI YE	云实叶	Caesalpinia	Caesalpinia decapetala
HERB006874	ZANG BIAN DA HUANG	藏边打黄	Austral Rhubarb	Rheum emodi [Syn. Rheum australe]
HERB006881	ZAO XIN TU	灶心土	Earth inside of Hearth	Terra Flava Usta
HERB006886	ZAO JIA	皂荚	Chinese Honeylocust	Gleditsia sinensis [Syn. Gleditsia horrida]
HERB006891	ZAO JIAO CI	皂角刺	spine of Chinese Honeylocust	Spi gleditsiae
HERB006901	ZE LAN	泽兰	Hirsute Shiny Bugleweed Herb	Herba Lycopi
HERB006905	ZE QI	泽漆	Euphorbiae Helioscopiae Herba
HERB006912	ZHAI YE BAN FENG HE	窄叶半枫荷	Lanceleaf Wingseedtree	Pterospermum lanceaefolium
HERB006916	ZHAN E JIN SI TAO	展萼金丝桃	Lancaster’s StJohn’swort	Hypericum lancasteri
HERB006918	ZHAN LONG JIAN	斩龙剑	Siberian Veronicastrum	Veronicastrum sibiricum
HERB006920	ZHAN MAO HUANG QIN	粘毛黄芩	Viscidhair Skullcap	Scutellaria viscidula
HERB006931	ZHANG NAO	樟脑	Camphorar	Camphora
HERB006935	ZHANG SHU ZI	樟树子	Cinnamomum camPhora(L.)Presl	NA
HERB006937	ZHANG YE BAN XIA	掌叶半夏	Pedate Pinellia	Pinellia pedatisecta
HERB006938	ZHANG YE DA HUANG	掌叶大黄	Sorrel Rhubarb	Rheum palmatum
HERB006942	ZHAO SHAN BAI	照山白	Manchurian Rhododendron	Rhododendron micranthum
HERB006947	ZHAO WA ZHE SHU	柘属	Java Cudrania	Cudrania javanensis
HERB006950	ZHE BEI MU	浙贝母	bulb of Thunberg Fritillary	Bulbus Fritillariae thunbergii
HERB006952	ZHE GU CAI	鹧鸪菜	Leprieur Caloglossa Frond	Caloglossa leprieurii
HERB006986	ZHI DA HUANG	制大黄	Prepared root and rhziome of Sorrel Rhubarb	Radix et Rhizoma Rhei Praeparata
HERB006988	ZHI FENG FANG	炙蜂房	Prepared Honeycomb	Nidus Vespae Preparata
HERB006991	ZHI GEN DANG GUI	植根当归	Taproot Angelica	Angelica radix
HERB006998	ZHI HUANG QI	炙黄芪	Prepared Manyinflorescenced Sweetvetch Root	Radix Astragali seu Hedysari Praeparata
HERB007002	ZHI JU ZI	枳椇子	Hoveniae Dulcis Semen
HERB007022	ZHI MO YAO	制没药	Myrrhtree gum resin	Myrrha Praeparata
HERB007026	ZHI QIAO	枳壳	fruit of Seville orange	Fructus Aurantii
HERB007027	ZHI QUAN XIE	炙全蝎	Prepared Scorpion	Scorpio Preparata
HERB007028	ZHI RU MO	制乳没	NA	NA
HERB007029	ZHI RU XIANG	制乳香	Prepared Frankincense	Resina Olibani Praparata
HERB007034	ZHI SHI	枳实	immature fruit of Seville orange	Fructus Aurantii Immaturus
HERB007035	ZHI SHI YU ZHI KE	枳实与枳壳	NA	NA
HERB007041	ZHI YI XIAO BO	置疑小檗	Dubious Barberry	Berberis dubia
HERB007046	ZHI ZI	栀子	fruit of Cape Jasmine	Fructus Gardeniae
HERB007062	ZHONG GUO SHA JI	中国沙棘	Chinese Seabuckthorn	Hippophae rhamnoides subsp. sinensis
HERB007065	ZHONG GUO XUAN FU HUA	中国旋复花	Chinese Inula	Inula britannica var. chinensis
HERB007079	ZHONG JIE FENG	肿节风	all-grass of Glabrous sarcandra	Herba Sarcatidrae
HERB007082	ZHONG YA KU HAO	中亚苦蒿	Common Wormwood	Artemisia absinthium
HERB007084	ZHONG YA SHA JI	中亚沙棘	Central Asia Seabuckthorn	Hippophae rhamnoides subsp. turkestanica
HERB007089	ZHOU YE LU TI CAO	皱叶鹿蹄草	Wrinkledleaf Pyrola	Pyrola rugosa
HERB007097	ZHU DA CHANG	猪大肠	Pig Large Intestine	Crassum intestinum Porci
HERB007099	ZHU DAN ZHI	猪胆汁	pig bile	Bilis Porci
HERB007106	ZHU JI SUI	猪脊髓	Pig's spinal cord	Pig's spinal cord
HERB007111	ZHU LI	竹沥	Bamboo juice	Succus Bambusae
HERB007114	ZHU MA GEN	苎麻根	Ramine root	Radix Boehmeriae
HERB007121	ZHU SHEN	猪肾	Pig Kidney	Nephridium Porci
HERB007127	ZHU YA ZAO	猪牙皂	Chinese Honeylocust Abnormal Fruit	Fructus Gleditsiae Abnormalis
HERB007142	ZHUANG GUAN JI GU CHANG SHAN	壮观鸡骨常山	Spectacular Alstonia	Alstonia spectabilis
HERB007152	ZI BEI CHI	紫贝齿	Purple cowrie shell	Concha Mauritiae Arabicae
HERB007159	ZI CAI	紫菜	Laver	Porphyra tenera
HERB007160	ZI CAO	紫草	Arnebia Root Gromwell Root	Radix Arnebiae seu Lithospermi
HERB007174	ZI HUA DI DING	紫花地丁	Tokyo Violet Herb	Herba Violae
HERB007180	ZI HUA QIAN HU	紫花前胡	Peucedanidecursivi Radix
HERB007186	ZI JIN PI	紫槿皮	NA	NA
HERB007205	ZI SHI	梓实	Ovate Catalpa Fruit	Catalpa ovata
HERB007208	ZI SU	紫苏	Perilla Frutescens
HERB007213	ZI SU ZI	紫苏子	Perilia Fruit	Fructus Perillae
HERB007221	ZI WAN	紫菀	root of tatarian aster	radix asteris
HERB007222	ZI WEI	紫葳	Chinese Trumpetcreeper	Campsis grandiflora
HERB007240	ZI ZHUI HUA	紫锥花	Echinacea	Echinacea purpurea
HERB007247	ZONG ZAO	总皂	Brown Alga Ecklonia stolonifera	Ecklonia stolonifera

## Sheet: Herb-REFERENCE
Paper id	Herb id	Herb name	PubMed id
HBREF000055	HERB006658	YING XING YE;银杏叶;Folium Ginkgo;Ginkgo biloba;NA	27114822
HBREF000056	HERB006632	YIN XING YE;银杏叶;Ginkgo Folium;Ginkgo biloba;NA	27114822
HBREF000067	HERB003444	LING ZHI;灵芝;Lucid Ganoderma Equivalent plant: Ganoderma japonicum;Ganoderma;Ganoderma lucidum	28076758
