# Supplementary material for: Identification and Exploration of Immunity‐Related Genes and Natural Products for Alzheimer's Disease Based on Bioinformatics, Molecular Docking, and Molecular Dynamics
Source: Immun Inflamm Dis. 2025 Apr 7;13(4):e70166. doi: 10.1002/iid3.70166 (PMC11973734; doi:10.1002/iid3.70166)
Supplement: Supplementary file 1 — Supporting information. [file IID3-13-e70166-s001.zip › Supplementary materials/S7-herb and ingredients/list.xlsx]

## Sheet: Sheet1
A	B
巴戟天	herb
白果	herb
丹参	herb
杜仲	herb
干姜	herb
葛花	herb
枸杞子	herb
钩藤	herb
荷叶	herb
厚朴	herb
黄连	herb
黄芩	herb
火麻仁	herb
积雪草	herb
连翘	herb
莲子心	herb
山茱萸	herb
石榴皮	herb
五味子	herb
吴茱萸	herb
益智	herb
银杏叶	herb
淫羊藿	herb
余甘子	herb
郁金	herb
玉米须	herb
MOL001506	drug
MOL002879	drug
MOL002883	drug
MOL000358	drug
MOL000359	drug
MOL006147	drug
MOL009495	drug
MOL009496	drug
MOL009500	drug
MOL009503	drug
MOL009504	drug
MOL009513	drug
MOL009519	drug
MOL009524	drug
MOL009525	drug
MOL009537	drug
MOL009541	drug
MOL009551	drug
MOL009558	drug
MOL009562	drug
MOL011042	drug
MOL011059	drug
MOL011061	drug
MOL011063	drug
MOL011072	drug
MOL011073	drug
MOL011074	drug
MOL011075	drug
MOL001771	drug
MOL002773	drug
MOL000449	drug
MOL000354	drug
MOL000392	drug
MOL000422	drug
MOL004350	drug
MOL000492	drug
MOL005236	drug
MOL006821	drug
MOL008691	drug
MOL000098	drug
MOL001601	drug
MOL001659	drug
MOL001942	drug
MOL002222	drug
MOL002651	drug
MOL002776	drug
MOL000569	drug
MOL000006	drug
MOL006824	drug
MOL007036	drug
MOL007041	drug
MOL007045	drug
MOL007048	drug
MOL007049	drug
MOL007050	drug
MOL007051	drug
MOL007058	drug
MOL007059	drug
MOL007061	drug
MOL007063	drug
MOL007064	drug
MOL007068	drug
MOL007069	drug
MOL007070	drug
MOL007071	drug
MOL007077	drug
MOL007079	drug
MOL007081	drug
MOL007082	drug
MOL007085	drug
MOL007088	drug
MOL007093	drug
MOL007094	drug
MOL007098	drug
MOL007100	drug
MOL007101	drug
MOL007105	drug
MOL007107	drug
MOL007108	drug
MOL007111	drug
MOL007115	drug
MOL007118	drug
MOL007119	drug
MOL007120	drug
MOL007121	drug
MOL007122	drug
MOL007123	drug
MOL007124	drug
MOL007125	drug
MOL007127	drug
MOL007130	drug
MOL007132	drug
MOL007140	drug
MOL007141	drug
MOL007142	drug
MOL007143	drug
MOL007145	drug
MOL007149	drug
MOL007150	drug
MOL007151	drug
MOL007152	drug
MOL007154	drug
MOL007155	drug
MOL007156	drug
MOL002058	drug
MOL000211	drug
MOL004367	drug
MOL000443	drug
MOL005922	drug
MOL006709	drug
MOL000073	drug
MOL007563	drug
MOL009007	drug
MOL009009	drug
MOL009015	drug
MOL009027	drug
MOL009029	drug
MOL009030	drug
MOL009031	drug
MOL009038	drug
MOL009042	drug
MOL009047	drug
MOL009053	drug
MOL009055	drug
MOL009057	drug
MOL008240	drug
MOL011604	drug
MOL002464	drug
MOL002501	drug
MOL002514	drug
MOL011791	drug
MOL011793	drug
MOL005916	drug
MOL008400	drug
MOL000468	drug
MOL001749	drug
MOL001792	drug
MOL002959	drug
MOL003629	drug
MOL004957	drug
MOL012976	drug
MOL013305	drug
MOL001323	drug
MOL003578	drug
MOL001494	drug
MOL001495	drug
MOL001979	drug
MOL005406	drug
MOL005438	drug
MOL006209	drug
MOL007449	drug
MOL008173	drug
MOL010234	drug
MOL000953	drug
MOL009604	drug
MOL009612	drug
MOL009615	drug
MOL009617	drug
MOL009618	drug
MOL009620	drug
MOL009621	drug
MOL009622	drug
MOL009631	drug
MOL009633	drug
MOL009634	drug
MOL009635	drug
MOL009639	drug
MOL009640	drug
MOL009641	drug
MOL009642	drug
MOL009644	drug
MOL009646	drug
MOL009650	drug
MOL009651	drug
MOL009653	drug
MOL009656	drug
MOL009660	drug
MOL009662	drug
MOL009664	drug
MOL009665	drug
MOL009677	drug
MOL009678	drug
MOL009681	drug
MOL008475	drug
MOL008478	drug
MOL008455	drug
MOL008457	drug
MOL008465	drug
MOL008485	drug
MOL008487	drug
MOL008635	drug
MOL008476	drug
MOL008489	drug
MOL008469	drug
MOL008482	drug
MOL008488	drug
MOL008471	drug
MOL008460	drug
MOL008484	drug
MOL008456	drug
MOL008458	drug
MOL008474	drug
MOL008463	drug
MOL008468	drug
MOL008477	drug
MOL008473	drug
MOL008467	drug
MOL008472	drug
MOL008490	drug
MOL008470	drug
MOL008481	drug
MOL006405	drug
MOL007206	drug
MOL007207	drug
MOL007210	drug
MOL007213	drug
MOL007214	drug
MOL007217	drug
MOL007218	drug
MOL000096	drug
MOL005970	drug
MOL005980	drug
MOL001454	drug
MOL013352	drug
MOL002894	drug
MOL002897	drug
MOL002903	drug
MOL002904	drug
MOL002907	drug
MOL000622	drug
MOL000762	drug
MOL000785	drug
MOL001458	drug
MOL002668	drug
MOL008647	drug
MOL001689	drug
MOL000173	drug
MOL000228	drug
MOL002714	drug
MOL002908	drug
MOL002909	drug
MOL002910	drug
MOL002911	drug
MOL002913	drug
MOL002914	drug
MOL002915	drug
MOL002917	drug
MOL002925	drug
MOL002926	drug
MOL002927	drug
MOL002928	drug
MOL002932	drug
MOL002933	drug
MOL002934	drug
MOL002937	drug
MOL000525	drug
MOL000552	drug
MOL001490	drug
MOL008206	drug
MOL010415	drug
MOL012245	drug
MOL012246	drug
MOL012266	drug
MOL001439	drug
MOL000483	drug
MOL005030	drug
MOL007326	drug
MOL003281	drug
MOL003283	drug
MOL003290	drug
MOL003295	drug
MOL003305	drug
MOL003306	drug
MOL003308	drug
MOL003315	drug
MOL003322	drug
MOL003330	drug
MOL003344	drug
MOL003347	drug
MOL003348	drug
MOL003365	drug
MOL003370	drug
MOL000522	drug
MOL000791	drug
MOL002419	drug
MOL009155	drug
MOL009156	drug
MOL009157	drug
MOL009160	drug
MOL009167	drug
MOL009172	drug
MOL000554	drug
MOL005489	drug
MOL003137	drug
MOL005481	drug
MOL005530	drug
MOL005503	drug
MOL005557	drug
MOL005486	drug
MOL005360	drug
MOL005552	drug
MOL005531	drug
MOL001002	drug
MOL009274	drug
MOL004624	drug
MOL005317	drug
MOL008956	drug
MOL008957	drug
MOL008968	drug
MOL008974	drug
MOL008978	drug
MOL008992	drug
MOL002662	drug
MOL003942	drug
MOL003943	drug
MOL003947	drug
MOL003950	drug
MOL003956	drug
MOL003957	drug
MOL003958	drug
MOL003960	drug
MOL003963	drug
MOL003964	drug
MOL003972	drug
MOL003974	drug
MOL003975	drug
MOL003994	drug
MOL004002	drug
MOL004004	drug
MOL004014	drug
MOL004017	drug
MOL004018	drug
MOL004019	drug
MOL004020	drug
MOL004021	drug
MOL004025	drug
MOL001525	drug
MOL009355	drug
MOL011578	drug
MOL002680	drug
MOL011586	drug
MOL011587	drug
MOL011588	drug
MOL011589	drug
MOL011594	drug
MOL011597	drug
MOL001558	drug
MOL002881	drug
MOL003044	drug
MOL005573	drug
MOL007179	drug
MOL009278	drug
MOL005043	drug
MOL001510	drug
MOL001645	drug
MOL003542	drug
MOL004373	drug
MOL004380	drug
MOL004382	drug
MOL004384	drug
MOL004386	drug
MOL004388	drug
MOL004391	drug
MOL004394	drug
MOL004396	drug
MOL004425	drug
MOL004427	drug
MOL005983	drug
MOL006793	drug
MOL006796	drug
MOL006799	drug
MOL006801	drug
MOL006802	drug
MOL006806	drug
MOL006812	drug
MOL006826	drug
MOL004241	drug
MOL004244	drug
MOL004253	drug
MOL004260	drug
MOL004263	drug
MOL004291	drug
MOL004305	drug
MOL004306	drug
MOL004309	drug
MOL004311	drug
MOL004313	drug
MOL004316	drug
MOL004328	drug
MOL010862	drug
MOL013356	drug
MOL013357	drug
MOL013359	drug
MOL003059	drug
MOL006756	drug
