# Supplementary material for: Identification and Exploration of Immunity‐Related Genes and Natural Products for Alzheimer's Disease Based on Bioinformatics, Molecular Docking, and Molecular Dynamics
Source: Immun Inflamm Dis. 2025 Apr 7;13(4):e70166. doi: 10.1002/iid3.70166 (PMC11973734; doi:10.1002/iid3.70166)
Supplement: Supplementary file 1 — Supporting information. [file IID3-13-e70166-s001.zip › Supplementary materials/S7-herb and ingredients/network.xlsx]

## Sheet: Sheet1
中药	成分
巴戟天	MOL001506
巴戟天	MOL002879
巴戟天	MOL002883
巴戟天	MOL000358
巴戟天	MOL000359
巴戟天	MOL006147
巴戟天	MOL009495
巴戟天	MOL009496
巴戟天	MOL009500
巴戟天	MOL009503
巴戟天	MOL009504
巴戟天	MOL009513
巴戟天	MOL009519
巴戟天	MOL009524
巴戟天	MOL009525
巴戟天	MOL009537
巴戟天	MOL009541
巴戟天	MOL009551
巴戟天	MOL009558
巴戟天	MOL009562
白果	MOL011042
白果	MOL011059
白果	MOL011061
白果	MOL011063
白果	MOL011072
白果	MOL011073
白果	MOL011074
白果	MOL011075
白果	MOL001771
白果	MOL002773
白果	MOL000449
白果	MOL000354
白果	MOL000358
白果	MOL000392
白果	MOL000422
白果	MOL004350
白果	MOL000492
白果	MOL005236
白果	MOL006821
白果	MOL008691
白果	MOL000098
丹参	MOL001601
丹参	MOL001659
丹参	MOL001771
丹参	MOL001942
丹参	MOL002222
丹参	MOL002651
丹参	MOL002776
丹参	MOL000569
丹参	MOL000006
丹参	MOL006824
丹参	MOL007036
丹参	MOL007041
丹参	MOL007045
丹参	MOL007048
丹参	MOL007049
丹参	MOL007050
丹参	MOL007051
丹参	MOL007058
丹参	MOL007059
丹参	MOL007061
丹参	MOL007063
丹参	MOL007064
丹参	MOL007068
丹参	MOL007069
丹参	MOL007070
丹参	MOL007071
丹参	MOL007077
丹参	MOL007079
丹参	MOL007081
丹参	MOL007082
丹参	MOL007085
丹参	MOL007088
丹参	MOL007093
丹参	MOL007094
丹参	MOL007098
丹参	MOL007100
丹参	MOL007101
丹参	MOL007105
丹参	MOL007107
丹参	MOL007108
丹参	MOL007111
丹参	MOL007115
丹参	MOL007118
丹参	MOL007119
丹参	MOL007120
丹参	MOL007121
丹参	MOL007122
丹参	MOL007123
丹参	MOL007124
丹参	MOL007125
丹参	MOL007127
丹参	MOL007130
丹参	MOL007132
丹参	MOL007140
丹参	MOL007141
丹参	MOL007142
丹参	MOL007143
丹参	MOL007145
丹参	MOL007149
丹参	MOL007150
丹参	MOL007151
丹参	MOL007152
丹参	MOL007154
丹参	MOL007155
丹参	MOL007156
杜仲	MOL002058
杜仲	MOL000211
杜仲	MOL000358
杜仲	MOL000422
杜仲	MOL004367
杜仲	MOL000443
杜仲	MOL005922
杜仲	MOL006709
杜仲	MOL007059
杜仲	MOL000073
杜仲	MOL007563
杜仲	MOL009007
杜仲	MOL009009
杜仲	MOL009015
杜仲	MOL009027
杜仲	MOL009029
杜仲	MOL009030
杜仲	MOL009031
杜仲	MOL009038
杜仲	MOL009042
杜仲	MOL009047
杜仲	MOL009053
杜仲	MOL009055
杜仲	MOL009057
杜仲	MOL000098
杜仲	MOL002773
杜仲	MOL008240
杜仲	MOL011604
干姜	MOL002464
干姜	MOL002501
干姜	MOL002514
干姜	MOL000358
干姜	MOL000359
葛花	MOL011791
葛花	MOL011793
葛花	MOL000359
葛花	MOL000392
葛花	MOL000422
葛花	MOL000449
葛花	MOL005916
葛花	MOL008400
葛花	MOL000098
葛花	MOL000358
葛花	MOL000468
葛花	MOL001749
葛花	MOL001792
葛花	MOL002959
葛花	MOL003629
葛花	MOL004957
葛花	MOL012976
葛花	MOL013305
枸杞子	MOL001323
枸杞子	MOL003578
枸杞子	MOL001494
枸杞子	MOL001495
枸杞子	MOL001979
枸杞子	MOL000449
枸杞子	MOL000358
枸杞子	MOL005406
枸杞子	MOL005438
枸杞子	MOL006209
枸杞子	MOL007449
枸杞子	MOL008173
枸杞子	MOL008400
枸杞子	MOL010234
枸杞子	MOL000953
枸杞子	MOL009604
枸杞子	MOL009612
枸杞子	MOL009615
枸杞子	MOL009617
枸杞子	MOL009618
枸杞子	MOL009620
枸杞子	MOL009621
枸杞子	MOL009622
枸杞子	MOL009631
枸杞子	MOL009633
枸杞子	MOL009634
枸杞子	MOL009635
枸杞子	MOL009639
枸杞子	MOL009640
枸杞子	MOL009641
枸杞子	MOL009642
枸杞子	MOL009644
枸杞子	MOL009646
枸杞子	MOL009650
枸杞子	MOL009651
枸杞子	MOL009653
枸杞子	MOL009656
枸杞子	MOL009660
枸杞子	MOL009662
枸杞子	MOL009664
枸杞子	MOL009665
枸杞子	MOL009677
枸杞子	MOL009678
枸杞子	MOL009681
枸杞子	MOL000098
钩藤	MOL008475
钩藤	MOL008478
钩藤	MOL008455
钩藤	MOL008457
钩藤	MOL008465
钩藤	MOL008485
钩藤	MOL008487
钩藤	MOL000359
钩藤	MOL000358
钩藤	MOL008635
钩藤	MOL008476
钩藤	MOL008489
钩藤	MOL008469
钩藤	MOL000422
钩藤	MOL008482
钩藤	MOL008488
钩藤	MOL000098
钩藤	MOL008471
钩藤	MOL000073
钩藤	MOL008460
钩藤	MOL008484
钩藤	MOL008456
钩藤	MOL008458
钩藤	MOL008474
钩藤	MOL008463
钩藤	MOL008468
钩藤	MOL008477
钩藤	MOL008473
钩藤	MOL008467
钩藤	MOL008472
钩藤	MOL008490
钩藤	MOL008470
钩藤	MOL008481
荷叶	MOL000098
荷叶	MOL000354
荷叶	MOL000359
荷叶	MOL000422
荷叶	MOL006405
荷叶	MOL003578
荷叶	MOL007206
荷叶	MOL007207
荷叶	MOL007210
荷叶	MOL007213
荷叶	MOL007214
荷叶	MOL007217
荷叶	MOL007218
荷叶	MOL000073
荷叶	MOL000096
厚朴	MOL005970
厚朴	MOL005980
黄连	MOL001454
黄连	MOL013352
黄连	MOL002894
黄连	MOL002897
黄连	MOL002903
黄连	MOL002904
黄连	MOL002907
黄连	MOL000622
黄连	MOL000762
黄连	MOL000785
黄连	MOL000098
黄连	MOL001458
黄连	MOL002668
黄连	MOL008647
黄芩	MOL001689
黄芩	MOL000173
黄芩	MOL000228
黄芩	MOL002714
黄芩	MOL002908
黄芩	MOL002909
黄芩	MOL002910
黄芩	MOL002911
黄芩	MOL002913
黄芩	MOL002914
黄芩	MOL002915
黄芩	MOL002917
黄芩	MOL002925
黄芩	MOL002926
黄芩	MOL002927
黄芩	MOL002928
黄芩	MOL002932
黄芩	MOL002933
黄芩	MOL002934
黄芩	MOL002937
黄芩	MOL000358
黄芩	MOL000359
黄芩	MOL000525
黄芩	MOL000552
黄芩	MOL000073
黄芩	MOL000449
黄芩	MOL001458
黄芩	MOL001490
黄芩	MOL001506
黄芩	MOL002879
黄芩	MOL002897
黄芩	MOL008206
黄芩	MOL010415
黄芩	MOL012245
黄芩	MOL012246
黄芩	MOL012266
火麻仁	MOL001439
火麻仁	MOL000359
火麻仁	MOL000449
火麻仁	MOL000483
火麻仁	MOL005030
火麻仁	MOL000006
积雪草	MOL000098
积雪草	MOL000359
积雪草	MOL007326
连翘	MOL000173
连翘	MOL003281
连翘	MOL003283
连翘	MOL003290
连翘	MOL003295
连翘	MOL003305
连翘	MOL003306
连翘	MOL003308
连翘	MOL003315
连翘	MOL000211
连翘	MOL003322
连翘	MOL003330
连翘	MOL003344
连翘	MOL003347
连翘	MOL003348
连翘	MOL003365
连翘	MOL003370
连翘	MOL000358
连翘	MOL000422
连翘	MOL000522
连翘	MOL000006
连翘	MOL000791
连翘	MOL000098
莲子心	MOL002419
莲子心	MOL000006
莲子心	MOL007206
莲子心	MOL007213
莲子心	MOL009155
莲子心	MOL009156
莲子心	MOL009157
莲子心	MOL009160
莲子心	MOL009167
莲子心	MOL009172
莲子心	MOL000098
山茱萸	MOL000554
山茱萸	MOL005489
山茱萸	MOL003137
山茱萸	MOL002883
山茱萸	MOL008457
山茱萸	MOL005481
山茱萸	MOL005530
山茱萸	MOL000359
山茱萸	MOL001771
山茱萸	MOL000358
山茱萸	MOL005503
山茱萸	MOL001494
山茱萸	MOL002879
山茱萸	MOL000449
山茱萸	MOL005557
山茱萸	MOL001495
山茱萸	MOL005486
山茱萸	MOL005360
山茱萸	MOL005552
山茱萸	MOL005531
石榴皮	MOL001002
石榴皮	MOL000358
石榴皮	MOL000422
石榴皮	MOL000492
石榴皮	MOL000006
石榴皮	MOL009274
石榴皮	MOL000098
五味子	MOL004624
五味子	MOL005317
五味子	MOL008956
五味子	MOL008957
五味子	MOL008968
五味子	MOL008974
五味子	MOL008978
五味子	MOL008992
吴茱萸	MOL001454
吴茱萸	MOL002662
吴茱萸	MOL013352
吴茱萸	MOL000354
吴茱萸	MOL000358
吴茱萸	MOL000359
吴茱萸	MOL003942
吴茱萸	MOL003943
吴茱萸	MOL003947
吴茱萸	MOL003950
吴茱萸	MOL003956
吴茱萸	MOL003957
吴茱萸	MOL003958
吴茱萸	MOL003960
吴茱萸	MOL003963
吴茱萸	MOL003964
吴茱萸	MOL003972
吴茱萸	MOL003974
吴茱萸	MOL003975
吴茱萸	MOL003994
吴茱萸	MOL004002
吴茱萸	MOL004004
吴茱萸	MOL004014
吴茱萸	MOL004017
吴茱萸	MOL004018
吴茱萸	MOL004019
吴茱萸	MOL004020
吴茱萸	MOL004021
吴茱萸	MOL004025
吴茱萸	MOL000098
益智	MOL001525
益智	MOL000359
益智	MOL000449
益智	MOL009355
银杏叶	MOL011578
银杏叶	MOL002680
银杏叶	MOL011586
银杏叶	MOL011587
银杏叶	MOL011588
银杏叶	MOL011589
银杏叶	MOL011594
银杏叶	MOL011597
银杏叶	MOL011604
银杏叶	MOL001490
银杏叶	MOL001494
银杏叶	MOL001558
银杏叶	MOL002881
银杏叶	MOL003044
银杏叶	MOL000354
银杏叶	MOL000358
银杏叶	MOL000422
银杏叶	MOL000449
银杏叶	MOL000492
银杏叶	MOL005573
银杏叶	MOL000006
银杏叶	MOL007179
银杏叶	MOL009278
银杏叶	MOL000096
银杏叶	MOL000098
银杏叶	MOL002883
银杏叶	MOL005043
淫羊藿	MOL001510
淫羊藿	MOL001645
淫羊藿	MOL001771
淫羊藿	MOL001792
淫羊藿	MOL003044
淫羊藿	MOL003542
淫羊藿	MOL000359
淫羊藿	MOL000422
淫羊藿	MOL004367
淫羊藿	MOL004373
淫羊藿	MOL004380
淫羊藿	MOL004382
淫羊藿	MOL004384
淫羊藿	MOL004386
淫羊藿	MOL004388
淫羊藿	MOL004391
淫羊藿	MOL004394
淫羊藿	MOL004396
淫羊藿	MOL004425
淫羊藿	MOL004427
淫羊藿	MOL000006
淫羊藿	MOL000622
淫羊藿	MOL000098
余甘子	MOL001002
余甘子	MOL000358
余甘子	MOL000422
余甘子	MOL000492
余甘子	MOL000569
余甘子	MOL005983
余甘子	MOL000006
余甘子	MOL006793
余甘子	MOL006796
余甘子	MOL006799
余甘子	MOL006801
余甘子	MOL006802
余甘子	MOL006806
余甘子	MOL006812
余甘子	MOL006821
余甘子	MOL006824
余甘子	MOL006826
余甘子	MOL000098
郁金	MOL000358
郁金	MOL000359
郁金	MOL004241
郁金	MOL004244
郁金	MOL004253
郁金	MOL004260
郁金	MOL004263
郁金	MOL004291
郁金	MOL004305
郁金	MOL004306
郁金	MOL004309
郁金	MOL004311
郁金	MOL004313
郁金	MOL004316
郁金	MOL004328
玉米须	MOL010862
玉米须	MOL013356
玉米须	MOL013357
玉米须	MOL013359
玉米须	MOL001494
玉米须	MOL001749
玉米须	MOL003044
玉米须	MOL003059
玉米须	MOL000359
玉米须	MOL000449
玉米须	MOL000006
玉米须	MOL006756
