# Supplementary material for: Identification and Exploration of Immunity‐Related Genes and Natural Products for Alzheimer's Disease Based on Bioinformatics, Molecular Docking, and Molecular Dynamics
Source: Immun Inflamm Dis. 2025 Apr 7;13(4):e70166. doi: 10.1002/iid3.70166 (PMC11973734; doi:10.1002/iid3.70166)
Supplement: Supplementary file 1 — Supporting information. [file IID3-13-e70166-s001.zip › Supplementary materials/S7-herb and ingredients/Screening core ingredients.xlsx]

## Sheet: table
Description: BC CC DC greater than the mean, and then Degree sort
SUID	AverageShortestPathLength	B	BetweennessCentrality	ClosenessCentrality	ClusteringCoefficient	Degree	Eccentricity	IsSingleNode	name	NeighborhoodConnectivity	NumberOfDirectedEdges	NumberOfUndirectedEdges	PartnerOfMultiEdgedNodePairs	Radiality	selected	SelfLoops	shared name	Stress	TopologicalCoefficient
551	1	herb	1	1	0	2	1	FALSE	厚朴	1	2	0	0	1	FALSE	0	厚朴	2	0
766	1	herb	1	1	0	8	1	FALSE	五味子	1	8	0	0	1	FALSE	0	五味子	56	0
155	3.56127	herb	0.274649	0.280798	0	65	5	FALSE	丹参	1.21538	65	0	0	0.573121	FALSE	0	丹参	654754	0.0195804
79	2.52451	drug	0.260112	0.396116	0	15	4	FALSE	MOL000358	23.0667	15	0	0	0.745915	FALSE	0	MOL000358	326560	0.0805353
153	2.67647	drug	0.203115	0.373626	0	15	4	FALSE	MOL000098	21.0667	15	0	0	0.720588	FALSE	0	MOL000098	311326	0.0825789
377	3.02206	herb	0.185293	0.3309	0	45	5	FALSE	枸杞子	1.93333	45	0	0	0.66299	FALSE	0	枸杞子	214354	0.0424242
171	3.12255	drug	0.153258	0.320251	0	9	4	FALSE	MOL000006	21.3333	9	0	0	0.646242	FALSE	0	MOL000006	373022	0.128692
584	3.10539	herb	0.139594	0.322021	0	36	5	FALSE	黄芩	2.25	36	0	0	0.649101	FALSE	0	黄芩	164830	0.0595238
81	2.93627	drug	0.134769	0.340568	0	14	4	FALSE	MOL000359	17.1429	14	0	0	0.677288	FALSE	0	MOL000359	175670	0.0845176
464	3.08088	herb	0.13291	0.324582	0	33	5	FALSE	钩藤	2.63636	33	0	0	0.653186	FALSE	0	钩藤	189618	0.0743802
783	3.09559	herb	0.123647	0.32304	0	30	5	FALSE	吴茱萸	2.53333	30	0	0	0.650735	FALSE	0	吴茱萸	142436	0.069697
285	2.875	herb	0.115739	0.347826	0	28	5	FALSE	杜仲	2.60714	28	0	0	0.6875	FALSE	0	杜仲	134148	0.0803571
845	2.81127	herb	0.10392	0.355711	0	27	3	FALSE	银杏叶	3.55556	27	0	0	0.698121	FALSE	0	银杏叶	143750	0.111111
888	2.83088	herb	0.100154	0.353247	0	23	3	FALSE	淫羊藿	3.26087	23	0	0	0.694853	FALSE	0	淫羊藿	134674	0.0982987
664	2.84559	herb	0.0985514	0.351421	0	23	5	FALSE	连翘	3.04348	23	0	0	0.692402	FALSE	0	连翘	95530	0.0928854
926	2.8701	herb	0.0865405	0.34842	0	18	5	FALSE	余甘子	3.88889	18	0	0	0.688317	FALSE	0	余甘子	167688	0.131313
724	2.92892	herb	0.0816304	0.341423	0	20	5	FALSE	山茱萸	3.35	20	0	0	0.678513	FALSE	0	山茱萸	122234	0.111905
113	2.84069	herb	0.0788272	0.352028	0	21	3	FALSE	白果	3.71429	21	0	0	0.693219	FALSE	0	白果	104912	0.118012
72	3.22794	herb	0.075661	0.309795	0	20	5	FALSE	巴戟天	2.6	20	0	0	0.628676	FALSE	0	巴戟天	72412	0.08
130	3.33824	drug	0.0728614	0.299559	0	4	4	FALSE	MOL001771	32.25	4	0	0	0.610294	FALSE	0	MOL001771	182634	0.262605
954	3.25245	herb	0.0629572	0.30746	0	15	5	FALSE	郁金	2.8	15	0	0	0.624591	FALSE	0	郁金	48686	0.09
134	3.16667	drug	0.0564806	0.315789	0	9	4	FALSE	MOL000449	21	9	0	0	0.638889	FALSE	0	MOL000449	97240	0.134228
346	3.15441	herb	0.0562587	0.317016	0	18	5	FALSE	葛花	4.44444	18	0	0	0.640931	FALSE	0	葛花	98910	0.156566
141	3.10784	drug	0.0496322	0.321767	0	10	4	FALSE	MOL000422	21.3	10	0	0	0.648693	FALSE	0	MOL000422	96656	0.126875
556	3.46814	herb	0.0455671	0.288339	0	14	5	FALSE	黄连	2.35714	14	0	0	0.588644	FALSE	0	黄连	59378	0.0904762
526	3.16912	herb	0.0422983	0.315545	0	15	5	FALSE	荷叶	4.06667	15	0	0	0.63848	FALSE	0	荷叶	57664	0.139394
983	3.02696	herb	0.0420929	0.330364	0	12	5	FALSE	玉米须	3.91667	12	0	0	0.662173	FALSE	0	玉米须	71258	0.138889
705	3.27206	herb	0.0414949	0.305618	0	11	5	FALSE	莲子心	3.18182	11	0	0	0.621324	FALSE	0	莲子心	67128	0.128342
191	3.5	drug	0.0281149	0.285714	0	2	6	FALSE	MOL007059	46.5	2	0	0	0.583333	FALSE	0	MOL007059	54676	0.5
649	3.05637	herb	0.022661	0.327185	0	6	5	FALSE	火麻仁	5.83333	6	0	0	0.657271	FALSE	0	火麻仁	43536	0.230159
756	2.92402	herb	0.0188085	0.341995	0	7	5	FALSE	石榴皮	8	7	0	0	0.67933	FALSE	0	石榴皮	55530	0.318182
301	3.43137	drug	0.0156741	0.291429	0	4	4	FALSE	MOL000073	28	4	0	0	0.594771	FALSE	0	MOL000073	20424	0.27
337	3.30147	herb	0.0148409	0.302895	0	5	5	FALSE	干姜	6.4	5	0	0	0.616422	FALSE	0	干姜	12196	0.27
169	3.55882	drug	0.0124472	0.280992	0	2	6	FALSE	MOL000569	41.5	2	0	0	0.573529	FALSE	0	MOL000569	44578	0.512658
173	3.55882	drug	0.0124472	0.280992	0	2	6	FALSE	MOL006824	41.5	2	0	0	0.573529	FALSE	0	MOL006824	44578	0.512658
382	3.48529	drug	0.0111168	0.28692	0	4	4	FALSE	MOL001494	26	4	0	0	0.585784	FALSE	0	MOL001494	24388	0.280899
838	3.57598	herb	0.00990407	0.279644	0	4	5	FALSE	益智	6.25	4	0	0	0.57067	FALSE	0	益智	14636	0.328125
136	3.53922	drug	0.00803794	0.282548	0	4	4	FALSE	MOL000354	23.25	4	0	0	0.576797	FALSE	0	MOL000354	13406	0.285256
659	3.22794	herb	0.00559219	0.309795	0	3	5	FALSE	积雪草	10	3	0	0	0.628676	FALSE	0	积雪草	6680	0.409091
75	3.64216	drug	0.00544454	0.274563	0	3	6	FALSE	MOL002879	25.3333	3	0	0	0.559641	FALSE	0	MOL002879	9550	0.368687
77	3.64216	drug	0.00509302	0.274563	0	3	4	FALSE	MOL002883	22.3333	3	0	0	0.559641	FALSE	0	MOL002883	7962	0.367816
587	3.65686	drug	0.00450763	0.273458	0	2	4	FALSE	MOL000173	29.5	2	0	0	0.55719	FALSE	0	MOL000173	6328	0.508929
634	3.64216	drug	0.00328332	0.274563	0	2	4	FALSE	MOL001490	31.5	2	0	0	0.559641	FALSE	0	MOL001490	6246	0.516949
384	3.63725	drug	0.00281511	0.274933	0	2	4	FALSE	MOL001495	32.5	2	0	0	0.560458	FALSE	0	MOL001495	6842	0.525
571	3.76471	drug	0.00273423	0.265625	0	2	4	FALSE	MOL000622	18.5	2	0	0	0.539216	FALSE	0	MOL000622	5356	0.514706
563	4	drug	0.00271261	0.25	0	2	6	FALSE	MOL002897	25	2	0	0	0.5	FALSE	0	MOL002897	4520	0.510638
578	4	drug	0.00271261	0.25	0	2	6	FALSE	MOL001458	25	2	0	0	0.5	FALSE	0	MOL001458	4520	0.510638
380	3.95098	drug	0.0022558	0.253102	0	2	6	FALSE	MOL003578	30	2	0	0	0.50817	FALSE	0	MOL003578	1198	0.508772
471	3.69118	drug	0.00223766	0.270916	0	2	4	FALSE	MOL008457	26.5	2	0	0	0.551471	FALSE	0	MOL008457	4934	0.520408
869	3.67157	drug	0.00222454	0.272363	0	3	4	FALSE	MOL003044	20.6667	3	0	0	0.554739	FALSE	0	MOL003044	4076	0.378205
145	3.65686	drug	0.00186142	0.273458	0	4	4	FALSE	MOL000492	18.25	4	0	0	0.55719	FALSE	0	MOL000492	2314	0.319444
292	3.70098	drug	0.00167578	0.270199	0	2	4	FALSE	MOL004367	25.5	2	0	0	0.549837	FALSE	0	MOL004367	2360	0.521277
73	4.01961	drug	0.00165149	0.24878	0	2	6	FALSE	MOL001506	28	2	0	0	0.496732	FALSE	0	MOL001506	1694	0.529412
557	4.03431	drug	0.00151981	0.247874	0	2	6	FALSE	MOL001454	22	2	0	0	0.494281	FALSE	0	MOL001454	2570	0.525
559	4.03431	drug	0.00151981	0.247874	0	2	6	FALSE	MOL013352	22	2	0	0	0.494281	FALSE	0	MOL013352	2570	0.525
357	3.94608	drug	0.00150259	0.253416	0	2	6	FALSE	MOL008400	31.5	2	0	0	0.508987	FALSE	0	MOL008400	1248	0.525862
335	3.68627	drug	0.00143301	0.271277	0	2	4	FALSE	MOL011604	27.5	2	0	0	0.552288	FALSE	0	MOL011604	2750	0.53
288	3.72059	drug	0.00133399	0.268775	0	2	6	FALSE	MOL000211	25.5	2	0	0	0.546569	FALSE	0	MOL000211	1432	0.532609
132	3.71569	drug	0.00104063	0.269129	0	2	4	FALSE	MOL002773	24.5	2	0	0	0.547386	FALSE	0	MOL002773	1458	0.534091
365	3.7549	drug	0.00098663	0.266319	0	2	4	FALSE	MOL001792	20.5	2	0	0	0.54085	FALSE	0	MOL001792	3264	0.541667
534	3.82353	drug	0.00079095	0.261538	0	2	4	FALSE	MOL007206	13	2	0	0	0.529412	FALSE	0	MOL007206	2962	0.545455
540	3.82353	drug	0.00079095	0.261538	0	2	4	FALSE	MOL007213	13	2	0	0	0.529412	FALSE	0	MOL007213	2962	0.545455
549	3.75	drug	0.00069172	0.266667	0	2	4	FALSE	MOL000096	21	2	0	0	0.541667	FALSE	0	MOL000096	1520	0.540541
363	3.80392	drug	0.00064421	0.262887	0	2	4	FALSE	MOL001749	15	2	0	0	0.53268	FALSE	0	MOL001749	2604	0.538462
139	3.76961	drug	0.00059832	0.26528	0	2	4	FALSE	MOL000392	19.5	2	0	0	0.538399	FALSE	0	MOL000392	1812	0.560606
149	3.76961	drug	0.00043617	0.26528	0	2	4	FALSE	MOL006821	19.5	2	0	0	0.538399	FALSE	0	MOL006821	544	0.560606
757	3.85784	drug	4.944e-05	0.259212	0	2	6	FALSE	MOL001002	12.5	2	0	0	0.523693	FALSE	0	MOL001002	52	0.638889
552	1.5	drug	0	0.666667	0	1	2	FALSE	MOL005970	2	1	0	0	0.75	FALSE	0	MOL005970	0	0
554	1.5	drug	0	0.666667	0	1	2	FALSE	MOL005980	2	1	0	0	0.75	FALSE	0	MOL005980	0	0
767	1.875	drug	0	0.533333	0	1	2	FALSE	MOL004624	8	1	0	0	0.5625	FALSE	0	MOL004624	0	0
769	1.875	drug	0	0.533333	0	1	2	FALSE	MOL005317	8	1	0	0	0.5625	FALSE	0	MOL005317	0	0
771	1.875	drug	0	0.533333	0	1	2	FALSE	MOL008956	8	1	0	0	0.5625	FALSE	0	MOL008956	0	0
773	1.875	drug	0	0.533333	0	1	2	FALSE	MOL008957	8	1	0	0	0.5625	FALSE	0	MOL008957	0	0
775	1.875	drug	0	0.533333	0	1	2	FALSE	MOL008968	8	1	0	0	0.5625	FALSE	0	MOL008968	0	0
777	1.875	drug	0	0.533333	0	1	2	FALSE	MOL008974	8	1	0	0	0.5625	FALSE	0	MOL008974	0	0
779	1.875	drug	0	0.533333	0	1	2	FALSE	MOL008978	8	1	0	0	0.5625	FALSE	0	MOL008978	0	0
781	1.875	drug	0	0.533333	0	1	2	FALSE	MOL008992	8	1	0	0	0.5625	FALSE	0	MOL008992	0	0
846	3.80882	drug	0	0.262548	0	1	4	FALSE	MOL011578	27	1	0	0	0.531863	FALSE	0	MOL011578	0	0
848	3.80882	drug	0	0.262548	0	1	4	FALSE	MOL002680	27	1	0	0	0.531863	FALSE	0	MOL002680	0	0
850	3.80882	drug	0	0.262548	0	1	4	FALSE	MOL011586	27	1	0	0	0.531863	FALSE	0	MOL011586	0	0
852	3.80882	drug	0	0.262548	0	1	4	FALSE	MOL011587	27	1	0	0	0.531863	FALSE	0	MOL011587	0	0
854	3.80882	drug	0	0.262548	0	1	4	FALSE	MOL011588	27	1	0	0	0.531863	FALSE	0	MOL011588	0	0
856	3.80882	drug	0	0.262548	0	1	4	FALSE	MOL011589	27	1	0	0	0.531863	FALSE	0	MOL011589	0	0
858	3.80882	drug	0	0.262548	0	1	4	FALSE	MOL011594	27	1	0	0	0.531863	FALSE	0	MOL011594	0	0
860	3.80882	drug	0	0.262548	0	1	4	FALSE	MOL011597	27	1	0	0	0.531863	FALSE	0	MOL011597	0	0
865	3.80882	drug	0	0.262548	0	1	4	FALSE	MOL001558	27	1	0	0	0.531863	FALSE	0	MOL001558	0	0
867	3.80882	drug	0	0.262548	0	1	4	FALSE	MOL002881	27	1	0	0	0.531863	FALSE	0	MOL002881	0	0
876	3.80882	drug	0	0.262548	0	1	4	FALSE	MOL005573	27	1	0	0	0.531863	FALSE	0	MOL005573	0	0
879	3.80882	drug	0	0.262548	0	1	4	FALSE	MOL007179	27	1	0	0	0.531863	FALSE	0	MOL007179	0	0
881	3.80882	drug	0	0.262548	0	1	4	FALSE	MOL009278	27	1	0	0	0.531863	FALSE	0	MOL009278	0	0
886	3.80882	drug	0	0.262548	0	1	4	FALSE	MOL005043	27	1	0	0	0.531863	FALSE	0	MOL005043	0	0
889	3.82843	drug	0	0.261204	0	1	4	FALSE	MOL001510	23	1	0	0	0.528595	FALSE	0	MOL001510	0	0
891	3.82843	drug	0	0.261204	0	1	4	FALSE	MOL001645	23	1	0	0	0.528595	FALSE	0	MOL001645	0	0
896	3.82843	drug	0	0.261204	0	1	4	FALSE	MOL003542	23	1	0	0	0.528595	FALSE	0	MOL003542	0	0
901	3.82843	drug	0	0.261204	0	1	4	FALSE	MOL004373	23	1	0	0	0.528595	FALSE	0	MOL004373	0	0
903	3.82843	drug	0	0.261204	0	1	4	FALSE	MOL004380	23	1	0	0	0.528595	FALSE	0	MOL004380	0	0
905	3.82843	drug	0	0.261204	0	1	4	FALSE	MOL004382	23	1	0	0	0.528595	FALSE	0	MOL004382	0	0
907	3.82843	drug	0	0.261204	0	1	4	FALSE	MOL004384	23	1	0	0	0.528595	FALSE	0	MOL004384	0	0
909	3.82843	drug	0	0.261204	0	1	4	FALSE	MOL004386	23	1	0	0	0.528595	FALSE	0	MOL004386	0	0
911	3.82843	drug	0	0.261204	0	1	4	FALSE	MOL004388	23	1	0	0	0.528595	FALSE	0	MOL004388	0	0
913	3.82843	drug	0	0.261204	0	1	4	FALSE	MOL004391	23	1	0	0	0.528595	FALSE	0	MOL004391	0	0
915	3.82843	drug	0	0.261204	0	1	4	FALSE	MOL004394	23	1	0	0	0.528595	FALSE	0	MOL004394	0	0
917	3.82843	drug	0	0.261204	0	1	4	FALSE	MOL004396	23	1	0	0	0.528595	FALSE	0	MOL004396	0	0
919	3.82843	drug	0	0.261204	0	1	4	FALSE	MOL004425	23	1	0	0	0.528595	FALSE	0	MOL004425	0	0
921	3.82843	drug	0	0.261204	0	1	4	FALSE	MOL004427	23	1	0	0	0.528595	FALSE	0	MOL004427	0	0
114	3.83824	drug	0	0.260536	0	1	4	FALSE	MOL011042	21	1	0	0	0.526961	FALSE	0	MOL011042	0	0
116	3.83824	drug	0	0.260536	0	1	4	FALSE	MOL011059	21	1	0	0	0.526961	FALSE	0	MOL011059	0	0
118	3.83824	drug	0	0.260536	0	1	4	FALSE	MOL011061	21	1	0	0	0.526961	FALSE	0	MOL011061	0	0
120	3.83824	drug	0	0.260536	0	1	4	FALSE	MOL011063	21	1	0	0	0.526961	FALSE	0	MOL011063	0	0
122	3.83824	drug	0	0.260536	0	1	4	FALSE	MOL011072	21	1	0	0	0.526961	FALSE	0	MOL011072	0	0
124	3.83824	drug	0	0.260536	0	1	4	FALSE	MOL011073	21	1	0	0	0.526961	FALSE	0	MOL011073	0	0
126	3.83824	drug	0	0.260536	0	1	4	FALSE	MOL011074	21	1	0	0	0.526961	FALSE	0	MOL011074	0	0
128	3.83824	drug	0	0.260536	0	1	4	FALSE	MOL011075	21	1	0	0	0.526961	FALSE	0	MOL011075	0	0
143	3.83824	drug	0	0.260536	0	1	4	FALSE	MOL004350	21	1	0	0	0.526961	FALSE	0	MOL004350	0	0
147	3.83824	drug	0	0.260536	0	1	4	FALSE	MOL005236	21	1	0	0	0.526961	FALSE	0	MOL005236	0	0
151	3.83824	drug	0	0.260536	0	1	4	FALSE	MOL008691	21	1	0	0	0.526961	FALSE	0	MOL008691	0	0
666	3.84314	drug	0	0.260204	0	1	6	FALSE	MOL003281	23	1	0	0	0.526144	FALSE	0	MOL003281	0	0
668	3.84314	drug	0	0.260204	0	1	6	FALSE	MOL003283	23	1	0	0	0.526144	FALSE	0	MOL003283	0	0
670	3.84314	drug	0	0.260204	0	1	6	FALSE	MOL003290	23	1	0	0	0.526144	FALSE	0	MOL003290	0	0
672	3.84314	drug	0	0.260204	0	1	6	FALSE	MOL003295	23	1	0	0	0.526144	FALSE	0	MOL003295	0	0
674	3.84314	drug	0	0.260204	0	1	6	FALSE	MOL003305	23	1	0	0	0.526144	FALSE	0	MOL003305	0	0
676	3.84314	drug	0	0.260204	0	1	6	FALSE	MOL003306	23	1	0	0	0.526144	FALSE	0	MOL003306	0	0
678	3.84314	drug	0	0.260204	0	1	6	FALSE	MOL003308	23	1	0	0	0.526144	FALSE	0	MOL003308	0	0
680	3.84314	drug	0	0.260204	0	1	6	FALSE	MOL003315	23	1	0	0	0.526144	FALSE	0	MOL003315	0	0
683	3.84314	drug	0	0.260204	0	1	6	FALSE	MOL003322	23	1	0	0	0.526144	FALSE	0	MOL003322	0	0
685	3.84314	drug	0	0.260204	0	1	6	FALSE	MOL003330	23	1	0	0	0.526144	FALSE	0	MOL003330	0	0
687	3.84314	drug	0	0.260204	0	1	6	FALSE	MOL003344	23	1	0	0	0.526144	FALSE	0	MOL003344	0	0
689	3.84314	drug	0	0.260204	0	1	6	FALSE	MOL003347	23	1	0	0	0.526144	FALSE	0	MOL003347	0	0
691	3.84314	drug	0	0.260204	0	1	6	FALSE	MOL003348	23	1	0	0	0.526144	FALSE	0	MOL003348	0	0
693	3.84314	drug	0	0.260204	0	1	6	FALSE	MOL003365	23	1	0	0	0.526144	FALSE	0	MOL003365	0	0
695	3.84314	drug	0	0.260204	0	1	6	FALSE	MOL003370	23	1	0	0	0.526144	FALSE	0	MOL003370	0	0
699	3.84314	drug	0	0.260204	0	1	6	FALSE	MOL000522	23	1	0	0	0.526144	FALSE	0	MOL000522	0	0
702	3.84314	drug	0	0.260204	0	1	6	FALSE	MOL000791	23	1	0	0	0.526144	FALSE	0	MOL000791	0	0
932	3.86765	drug	0	0.258555	0	1	6	FALSE	MOL005983	18	1	0	0	0.522059	FALSE	0	MOL005983	0	0
935	3.86765	drug	0	0.258555	0	1	6	FALSE	MOL006793	18	1	0	0	0.522059	FALSE	0	MOL006793	0	0
937	3.86765	drug	0	0.258555	0	1	6	FALSE	MOL006796	18	1	0	0	0.522059	FALSE	0	MOL006796	0	0
939	3.86765	drug	0	0.258555	0	1	6	FALSE	MOL006799	18	1	0	0	0.522059	FALSE	0	MOL006799	0	0
941	3.86765	drug	0	0.258555	0	1	6	FALSE	MOL006801	18	1	0	0	0.522059	FALSE	0	MOL006801	0	0
943	3.86765	drug	0	0.258555	0	1	6	FALSE	MOL006802	18	1	0	0	0.522059	FALSE	0	MOL006802	0	0
945	3.86765	drug	0	0.258555	0	1	6	FALSE	MOL006806	18	1	0	0	0.522059	FALSE	0	MOL006806	0	0
947	3.86765	drug	0	0.258555	0	1	6	FALSE	MOL006812	18	1	0	0	0.522059	FALSE	0	MOL006812	0	0
951	3.86765	drug	0	0.258555	0	1	6	FALSE	MOL006826	18	1	0	0	0.522059	FALSE	0	MOL006826	0	0
286	3.87255	drug	0	0.258228	0	1	6	FALSE	MOL002058	28	1	0	0	0.521242	FALSE	0	MOL002058	0	0
294	3.87255	drug	0	0.258228	0	1	6	FALSE	MOL000443	28	1	0	0	0.521242	FALSE	0	MOL000443	0	0
296	3.87255	drug	0	0.258228	0	1	6	FALSE	MOL005922	28	1	0	0	0.521242	FALSE	0	MOL005922	0	0
298	3.87255	drug	0	0.258228	0	1	6	FALSE	MOL006709	28	1	0	0	0.521242	FALSE	0	MOL006709	0	0
303	3.87255	drug	0	0.258228	0	1	6	FALSE	MOL007563	28	1	0	0	0.521242	FALSE	0	MOL007563	0	0
305	3.87255	drug	0	0.258228	0	1	6	FALSE	MOL009007	28	1	0	0	0.521242	FALSE	0	MOL009007	0	0
307	3.87255	drug	0	0.258228	0	1	6	FALSE	MOL009009	28	1	0	0	0.521242	FALSE	0	MOL009009	0	0
309	3.87255	drug	0	0.258228	0	1	6	FALSE	MOL009015	28	1	0	0	0.521242	FALSE	0	MOL009015	0	0
311	3.87255	drug	0	0.258228	0	1	6	FALSE	MOL009027	28	1	0	0	0.521242	FALSE	0	MOL009027	0	0
313	3.87255	drug	0	0.258228	0	1	6	FALSE	MOL009029	28	1	0	0	0.521242	FALSE	0	MOL009029	0	0
315	3.87255	drug	0	0.258228	0	1	6	FALSE	MOL009030	28	1	0	0	0.521242	FALSE	0	MOL009030	0	0
317	3.87255	drug	0	0.258228	0	1	6	FALSE	MOL009031	28	1	0	0	0.521242	FALSE	0	MOL009031	0	0
319	3.87255	drug	0	0.258228	0	1	6	FALSE	MOL009038	28	1	0	0	0.521242	FALSE	0	MOL009038	0	0
321	3.87255	drug	0	0.258228	0	1	6	FALSE	MOL009042	28	1	0	0	0.521242	FALSE	0	MOL009042	0	0
323	3.87255	drug	0	0.258228	0	1	6	FALSE	MOL009047	28	1	0	0	0.521242	FALSE	0	MOL009047	0	0
325	3.87255	drug	0	0.258228	0	1	6	FALSE	MOL009053	28	1	0	0	0.521242	FALSE	0	MOL009053	0	0
327	3.87255	drug	0	0.258228	0	1	6	FALSE	MOL009055	28	1	0	0	0.521242	FALSE	0	MOL009055	0	0
329	3.87255	drug	0	0.258228	0	1	6	FALSE	MOL009057	28	1	0	0	0.521242	FALSE	0	MOL009057	0	0
333	3.87255	drug	0	0.258228	0	1	6	FALSE	MOL008240	28	1	0	0	0.521242	FALSE	0	MOL008240	0	0
763	3.92157	drug	0	0.255	0	1	6	FALSE	MOL009274	7	1	0	0	0.513072	FALSE	0	MOL009274	0	0
725	3.92647	drug	0	0.254682	0	1	6	FALSE	MOL000554	20	1	0	0	0.512255	FALSE	0	MOL000554	0	0
727	3.92647	drug	0	0.254682	0	1	6	FALSE	MOL005489	20	1	0	0	0.512255	FALSE	0	MOL005489	0	0
729	3.92647	drug	0	0.254682	0	1	6	FALSE	MOL003137	20	1	0	0	0.512255	FALSE	0	MOL003137	0	0
733	3.92647	drug	0	0.254682	0	1	6	FALSE	MOL005481	20	1	0	0	0.512255	FALSE	0	MOL005481	0	0
735	3.92647	drug	0	0.254682	0	1	6	FALSE	MOL005530	20	1	0	0	0.512255	FALSE	0	MOL005530	0	0
740	3.92647	drug	0	0.254682	0	1	6	FALSE	MOL005503	20	1	0	0	0.512255	FALSE	0	MOL005503	0	0
745	3.92647	drug	0	0.254682	0	1	6	FALSE	MOL005557	20	1	0	0	0.512255	FALSE	0	MOL005557	0	0
748	3.92647	drug	0	0.254682	0	1	6	FALSE	MOL005486	20	1	0	0	0.512255	FALSE	0	MOL005486	0	0
750	3.92647	drug	0	0.254682	0	1	6	FALSE	MOL005360	20	1	0	0	0.512255	FALSE	0	MOL005360	0	0
752	3.92647	drug	0	0.254682	0	1	6	FALSE	MOL005552	20	1	0	0	0.512255	FALSE	0	MOL005552	0	0
754	3.92647	drug	0	0.254682	0	1	6	FALSE	MOL005531	20	1	0	0	0.512255	FALSE	0	MOL005531	0	0
378	4.01961	drug	0	0.24878	0	1	6	FALSE	MOL001323	45	1	0	0	0.496732	FALSE	0	MOL001323	0	0
386	4.01961	drug	0	0.24878	0	1	6	FALSE	MOL001979	45	1	0	0	0.496732	FALSE	0	MOL001979	0	0
390	4.01961	drug	0	0.24878	0	1	6	FALSE	MOL005406	45	1	0	0	0.496732	FALSE	0	MOL005406	0	0
392	4.01961	drug	0	0.24878	0	1	6	FALSE	MOL005438	45	1	0	0	0.496732	FALSE	0	MOL005438	0	0
394	4.01961	drug	0	0.24878	0	1	6	FALSE	MOL006209	45	1	0	0	0.496732	FALSE	0	MOL006209	0	0
396	4.01961	drug	0	0.24878	0	1	6	FALSE	MOL007449	45	1	0	0	0.496732	FALSE	0	MOL007449	0	0
398	4.01961	drug	0	0.24878	0	1	6	FALSE	MOL008173	45	1	0	0	0.496732	FALSE	0	MOL008173	0	0
401	4.01961	drug	0	0.24878	0	1	6	FALSE	MOL010234	45	1	0	0	0.496732	FALSE	0	MOL010234	0	0
403	4.01961	drug	0	0.24878	0	1	6	FALSE	MOL000953	45	1	0	0	0.496732	FALSE	0	MOL000953	0	0
405	4.01961	drug	0	0.24878	0	1	6	FALSE	MOL009604	45	1	0	0	0.496732	FALSE	0	MOL009604	0	0
407	4.01961	drug	0	0.24878	0	1	6	FALSE	MOL009612	45	1	0	0	0.496732	FALSE	0	MOL009612	0	0
409	4.01961	drug	0	0.24878	0	1	6	FALSE	MOL009615	45	1	0	0	0.496732	FALSE	0	MOL009615	0	0
411	4.01961	drug	0	0.24878	0	1	6	FALSE	MOL009617	45	1	0	0	0.496732	FALSE	0	MOL009617	0	0
413	4.01961	drug	0	0.24878	0	1	6	FALSE	MOL009618	45	1	0	0	0.496732	FALSE	0	MOL009618	0	0
415	4.01961	drug	0	0.24878	0	1	6	FALSE	MOL009620	45	1	0	0	0.496732	FALSE	0	MOL009620	0	0
417	4.01961	drug	0	0.24878	0	1	6	FALSE	MOL009621	45	1	0	0	0.496732	FALSE	0	MOL009621	0	0
419	4.01961	drug	0	0.24878	0	1	6	FALSE	MOL009622	45	1	0	0	0.496732	FALSE	0	MOL009622	0	0
421	4.01961	drug	0	0.24878	0	1	6	FALSE	MOL009631	45	1	0	0	0.496732	FALSE	0	MOL009631	0	0
423	4.01961	drug	0	0.24878	0	1	6	FALSE	MOL009633	45	1	0	0	0.496732	FALSE	0	MOL009633	0	0
425	4.01961	drug	0	0.24878	0	1	6	FALSE	MOL009634	45	1	0	0	0.496732	FALSE	0	MOL009634	0	0
427	4.01961	drug	0	0.24878	0	1	6	FALSE	MOL009635	45	1	0	0	0.496732	FALSE	0	MOL009635	0	0
429	4.01961	drug	0	0.24878	0	1	6	FALSE	MOL009639	45	1	0	0	0.496732	FALSE	0	MOL009639	0	0
431	4.01961	drug	0	0.24878	0	1	6	FALSE	MOL009640	45	1	0	0	0.496732	FALSE	0	MOL009640	0	0
433	4.01961	drug	0	0.24878	0	1	6	FALSE	MOL009641	45	1	0	0	0.496732	FALSE	0	MOL009641	0	0
435	4.01961	drug	0	0.24878	0	1	6	FALSE	MOL009642	45	1	0	0	0.496732	FALSE	0	MOL009642	0	0
437	4.01961	drug	0	0.24878	0	1	6	FALSE	MOL009644	45	1	0	0	0.496732	FALSE	0	MOL009644	0	0
439	4.01961	drug	0	0.24878	0	1	6	FALSE	MOL009646	45	1	0	0	0.496732	FALSE	0	MOL009646	0	0
441	4.01961	drug	0	0.24878	0	1	6	FALSE	MOL009650	45	1	0	0	0.496732	FALSE	0	MOL009650	0	0
443	4.01961	drug	0	0.24878	0	1	6	FALSE	MOL009651	45	1	0	0	0.496732	FALSE	0	MOL009651	0	0
445	4.01961	drug	0	0.24878	0	1	6	FALSE	MOL009653	45	1	0	0	0.496732	FALSE	0	MOL009653	0	0
447	4.01961	drug	0	0.24878	0	1	6	FALSE	MOL009656	45	1	0	0	0.496732	FALSE	0	MOL009656	0	0
449	4.01961	drug	0	0.24878	0	1	6	FALSE	MOL009660	45	1	0	0	0.496732	FALSE	0	MOL009660	0	0
451	4.01961	drug	0	0.24878	0	1	6	FALSE	MOL009662	45	1	0	0	0.496732	FALSE	0	MOL009662	0	0
453	4.01961	drug	0	0.24878	0	1	6	FALSE	MOL009664	45	1	0	0	0.496732	FALSE	0	MOL009664	0	0
455	4.01961	drug	0	0.24878	0	1	6	FALSE	MOL009665	45	1	0	0	0.496732	FALSE	0	MOL009665	0	0
457	4.01961	drug	0	0.24878	0	1	6	FALSE	MOL009677	45	1	0	0	0.496732	FALSE	0	MOL009677	0	0
459	4.01961	drug	0	0.24878	0	1	6	FALSE	MOL009678	45	1	0	0	0.496732	FALSE	0	MOL009678	0	0
461	4.01961	drug	0	0.24878	0	1	6	FALSE	MOL009681	45	1	0	0	0.496732	FALSE	0	MOL009681	0	0
984	4.02451	drug	0	0.248477	0	1	6	FALSE	MOL010862	12	1	0	0	0.495915	FALSE	0	MOL010862	0	0
986	4.02451	drug	0	0.248477	0	1	6	FALSE	MOL013356	12	1	0	0	0.495915	FALSE	0	MOL013356	0	0
988	4.02451	drug	0	0.248477	0	1	6	FALSE	MOL013357	12	1	0	0	0.495915	FALSE	0	MOL013357	0	0
990	4.02451	drug	0	0.248477	0	1	6	FALSE	MOL013359	12	1	0	0	0.495915	FALSE	0	MOL013359	0	0
995	4.02451	drug	0	0.248477	0	1	6	FALSE	MOL003059	12	1	0	0	0.495915	FALSE	0	MOL003059	0	0
1000	4.02451	drug	0	0.248477	0	1	6	FALSE	MOL006756	12	1	0	0	0.495915	FALSE	0	MOL006756	0	0
650	4.05392	drug	0	0.246675	0	1	6	FALSE	MOL001439	6	1	0	0	0.491013	FALSE	0	MOL001439	0	0
654	4.05392	drug	0	0.246675	0	1	6	FALSE	MOL000483	6	1	0	0	0.491013	FALSE	0	MOL000483	0	0
656	4.05392	drug	0	0.246675	0	1	6	FALSE	MOL005030	6	1	0	0	0.491013	FALSE	0	MOL005030	0	0
465	4.07843	drug	0	0.245192	0	1	6	FALSE	MOL008475	33	1	0	0	0.486928	FALSE	0	MOL008475	0	0
467	4.07843	drug	0	0.245192	0	1	6	FALSE	MOL008478	33	1	0	0	0.486928	FALSE	0	MOL008478	0	0
469	4.07843	drug	0	0.245192	0	1	6	FALSE	MOL008455	33	1	0	0	0.486928	FALSE	0	MOL008455	0	0
473	4.07843	drug	0	0.245192	0	1	6	FALSE	MOL008465	33	1	0	0	0.486928	FALSE	0	MOL008465	0	0
475	4.07843	drug	0	0.245192	0	1	6	FALSE	MOL008485	33	1	0	0	0.486928	FALSE	0	MOL008485	0	0
477	4.07843	drug	0	0.245192	0	1	6	FALSE	MOL008487	33	1	0	0	0.486928	FALSE	0	MOL008487	0	0
481	4.07843	drug	0	0.245192	0	1	6	FALSE	MOL008635	33	1	0	0	0.486928	FALSE	0	MOL008635	0	0
483	4.07843	drug	0	0.245192	0	1	6	FALSE	MOL008476	33	1	0	0	0.486928	FALSE	0	MOL008476	0	0
485	4.07843	drug	0	0.245192	0	1	6	FALSE	MOL008489	33	1	0	0	0.486928	FALSE	0	MOL008489	0	0
487	4.07843	drug	0	0.245192	0	1	6	FALSE	MOL008469	33	1	0	0	0.486928	FALSE	0	MOL008469	0	0
490	4.07843	drug	0	0.245192	0	1	6	FALSE	MOL008482	33	1	0	0	0.486928	FALSE	0	MOL008482	0	0
492	4.07843	drug	0	0.245192	0	1	6	FALSE	MOL008488	33	1	0	0	0.486928	FALSE	0	MOL008488	0	0
495	4.07843	drug	0	0.245192	0	1	6	FALSE	MOL008471	33	1	0	0	0.486928	FALSE	0	MOL008471	0	0
498	4.07843	drug	0	0.245192	0	1	6	FALSE	MOL008460	33	1	0	0	0.486928	FALSE	0	MOL008460	0	0
500	4.07843	drug	0	0.245192	0	1	6	FALSE	MOL008484	33	1	0	0	0.486928	FALSE	0	MOL008484	0	0
502	4.07843	drug	0	0.245192	0	1	6	FALSE	MOL008456	33	1	0	0	0.486928	FALSE	0	MOL008456	0	0
504	4.07843	drug	0	0.245192	0	1	6	FALSE	MOL008458	33	1	0	0	0.486928	FALSE	0	MOL008458	0	0
506	4.07843	drug	0	0.245192	0	1	6	FALSE	MOL008474	33	1	0	0	0.486928	FALSE	0	MOL008474	0	0
508	4.07843	drug	0	0.245192	0	1	6	FALSE	MOL008463	33	1	0	0	0.486928	FALSE	0	MOL008463	0	0
510	4.07843	drug	0	0.245192	0	1	6	FALSE	MOL008468	33	1	0	0	0.486928	FALSE	0	MOL008468	0	0
512	4.07843	drug	0	0.245192	0	1	6	FALSE	MOL008477	33	1	0	0	0.486928	FALSE	0	MOL008477	0	0
514	4.07843	drug	0	0.245192	0	1	6	FALSE	MOL008473	33	1	0	0	0.486928	FALSE	0	MOL008473	0	0
516	4.07843	drug	0	0.245192	0	1	6	FALSE	MOL008467	33	1	0	0	0.486928	FALSE	0	MOL008467	0	0
518	4.07843	drug	0	0.245192	0	1	6	FALSE	MOL008472	33	1	0	0	0.486928	FALSE	0	MOL008472	0	0
520	4.07843	drug	0	0.245192	0	1	6	FALSE	MOL008490	33	1	0	0	0.486928	FALSE	0	MOL008490	0	0
522	4.07843	drug	0	0.245192	0	1	6	FALSE	MOL008470	33	1	0	0	0.486928	FALSE	0	MOL008470	0	0
524	4.07843	drug	0	0.245192	0	1	6	FALSE	MOL008481	33	1	0	0	0.486928	FALSE	0	MOL008481	0	0
785	4.09314	drug	0	0.244311	0	1	6	FALSE	MOL002662	30	1	0	0	0.484477	FALSE	0	MOL002662	0	0
791	4.09314	drug	0	0.244311	0	1	6	FALSE	MOL003942	30	1	0	0	0.484477	FALSE	0	MOL003942	0	0
793	4.09314	drug	0	0.244311	0	1	6	FALSE	MOL003943	30	1	0	0	0.484477	FALSE	0	MOL003943	0	0
795	4.09314	drug	0	0.244311	0	1	6	FALSE	MOL003947	30	1	0	0	0.484477	FALSE	0	MOL003947	0	0
797	4.09314	drug	0	0.244311	0	1	6	FALSE	MOL003950	30	1	0	0	0.484477	FALSE	0	MOL003950	0	0
799	4.09314	drug	0	0.244311	0	1	6	FALSE	MOL003956	30	1	0	0	0.484477	FALSE	0	MOL003956	0	0
801	4.09314	drug	0	0.244311	0	1	6	FALSE	MOL003957	30	1	0	0	0.484477	FALSE	0	MOL003957	0	0
803	4.09314	drug	0	0.244311	0	1	6	FALSE	MOL003958	30	1	0	0	0.484477	FALSE	0	MOL003958	0	0
805	4.09314	drug	0	0.244311	0	1	6	FALSE	MOL003960	30	1	0	0	0.484477	FALSE	0	MOL003960	0	0
807	4.09314	drug	0	0.244311	0	1	6	FALSE	MOL003963	30	1	0	0	0.484477	FALSE	0	MOL003963	0	0
809	4.09314	drug	0	0.244311	0	1	6	FALSE	MOL003964	30	1	0	0	0.484477	FALSE	0	MOL003964	0	0
811	4.09314	drug	0	0.244311	0	1	6	FALSE	MOL003972	30	1	0	0	0.484477	FALSE	0	MOL003972	0	0
813	4.09314	drug	0	0.244311	0	1	6	FALSE	MOL003974	30	1	0	0	0.484477	FALSE	0	MOL003974	0	0
815	4.09314	drug	0	0.244311	0	1	6	FALSE	MOL003975	30	1	0	0	0.484477	FALSE	0	MOL003975	0	0
817	4.09314	drug	0	0.244311	0	1	6	FALSE	MOL003994	30	1	0	0	0.484477	FALSE	0	MOL003994	0	0
819	4.09314	drug	0	0.244311	0	1	6	FALSE	MOL004002	30	1	0	0	0.484477	FALSE	0	MOL004002	0	0
821	4.09314	drug	0	0.244311	0	1	6	FALSE	MOL004004	30	1	0	0	0.484477	FALSE	0	MOL004004	0	0
823	4.09314	drug	0	0.244311	0	1	6	FALSE	MOL004014	30	1	0	0	0.484477	FALSE	0	MOL004014	0	0
825	4.09314	drug	0	0.244311	0	1	6	FALSE	MOL004017	30	1	0	0	0.484477	FALSE	0	MOL004017	0	0
827	4.09314	drug	0	0.244311	0	1	6	FALSE	MOL004018	30	1	0	0	0.484477	FALSE	0	MOL004018	0	0
829	4.09314	drug	0	0.244311	0	1	6	FALSE	MOL004019	30	1	0	0	0.484477	FALSE	0	MOL004019	0	0
831	4.09314	drug	0	0.244311	0	1	6	FALSE	MOL004020	30	1	0	0	0.484477	FALSE	0	MOL004020	0	0
833	4.09314	drug	0	0.244311	0	1	6	FALSE	MOL004021	30	1	0	0	0.484477	FALSE	0	MOL004021	0	0
835	4.09314	drug	0	0.244311	0	1	6	FALSE	MOL004025	30	1	0	0	0.484477	FALSE	0	MOL004025	0	0
585	4.10294	drug	0	0.243728	0	1	6	FALSE	MOL001689	36	1	0	0	0.482843	FALSE	0	MOL001689	0	0
589	4.10294	drug	0	0.243728	0	1	6	FALSE	MOL000228	36	1	0	0	0.482843	FALSE	0	MOL000228	0	0
591	4.10294	drug	0	0.243728	0	1	6	FALSE	MOL002714	36	1	0	0	0.482843	FALSE	0	MOL002714	0	0
593	4.10294	drug	0	0.243728	0	1	6	FALSE	MOL002908	36	1	0	0	0.482843	FALSE	0	MOL002908	0	0
595	4.10294	drug	0	0.243728	0	1	6	FALSE	MOL002909	36	1	0	0	0.482843	FALSE	0	MOL002909	0	0
597	4.10294	drug	0	0.243728	0	1	6	FALSE	MOL002910	36	1	0	0	0.482843	FALSE	0	MOL002910	0	0
599	4.10294	drug	0	0.243728	0	1	6	FALSE	MOL002911	36	1	0	0	0.482843	FALSE	0	MOL002911	0	0
601	4.10294	drug	0	0.243728	0	1	6	FALSE	MOL002913	36	1	0	0	0.482843	FALSE	0	MOL002913	0	0
603	4.10294	drug	0	0.243728	0	1	6	FALSE	MOL002914	36	1	0	0	0.482843	FALSE	0	MOL002914	0	0
605	4.10294	drug	0	0.243728	0	1	6	FALSE	MOL002915	36	1	0	0	0.482843	FALSE	0	MOL002915	0	0
607	4.10294	drug	0	0.243728	0	1	6	FALSE	MOL002917	36	1	0	0	0.482843	FALSE	0	MOL002917	0	0
609	4.10294	drug	0	0.243728	0	1	6	FALSE	MOL002925	36	1	0	0	0.482843	FALSE	0	MOL002925	0	0
611	4.10294	drug	0	0.243728	0	1	6	FALSE	MOL002926	36	1	0	0	0.482843	FALSE	0	MOL002926	0	0
613	4.10294	drug	0	0.243728	0	1	6	FALSE	MOL002927	36	1	0	0	0.482843	FALSE	0	MOL002927	0	0
615	4.10294	drug	0	0.243728	0	1	6	FALSE	MOL002928	36	1	0	0	0.482843	FALSE	0	MOL002928	0	0
617	4.10294	drug	0	0.243728	0	1	6	FALSE	MOL002932	36	1	0	0	0.482843	FALSE	0	MOL002932	0	0
619	4.10294	drug	0	0.243728	0	1	6	FALSE	MOL002933	36	1	0	0	0.482843	FALSE	0	MOL002933	0	0
621	4.10294	drug	0	0.243728	0	1	6	FALSE	MOL002934	36	1	0	0	0.482843	FALSE	0	MOL002934	0	0
623	4.10294	drug	0	0.243728	0	1	6	FALSE	MOL002937	36	1	0	0	0.482843	FALSE	0	MOL002937	0	0
627	4.10294	drug	0	0.243728	0	1	6	FALSE	MOL000525	36	1	0	0	0.482843	FALSE	0	MOL000525	0	0
629	4.10294	drug	0	0.243728	0	1	6	FALSE	MOL000552	36	1	0	0	0.482843	FALSE	0	MOL000552	0	0
639	4.10294	drug	0	0.243728	0	1	6	FALSE	MOL008206	36	1	0	0	0.482843	FALSE	0	MOL008206	0	0
641	4.10294	drug	0	0.243728	0	1	6	FALSE	MOL010415	36	1	0	0	0.482843	FALSE	0	MOL010415	0	0
643	4.10294	drug	0	0.243728	0	1	6	FALSE	MOL012245	36	1	0	0	0.482843	FALSE	0	MOL012245	0	0
645	4.10294	drug	0	0.243728	0	1	6	FALSE	MOL012246	36	1	0	0	0.482843	FALSE	0	MOL012246	0	0
647	4.10294	drug	0	0.243728	0	1	6	FALSE	MOL012266	36	1	0	0	0.482843	FALSE	0	MOL012266	0	0
347	4.15196	drug	0	0.24085	0	1	6	FALSE	MOL011791	18	1	0	0	0.474673	FALSE	0	MOL011791	0	0
349	4.15196	drug	0	0.24085	0	1	6	FALSE	MOL011793	18	1	0	0	0.474673	FALSE	0	MOL011793	0	0
355	4.15196	drug	0	0.24085	0	1	6	FALSE	MOL005916	18	1	0	0	0.474673	FALSE	0	MOL005916	0	0
361	4.15196	drug	0	0.24085	0	1	6	FALSE	MOL000468	18	1	0	0	0.474673	FALSE	0	MOL000468	0	0
367	4.15196	drug	0	0.24085	0	1	6	FALSE	MOL002959	18	1	0	0	0.474673	FALSE	0	MOL002959	0	0
369	4.15196	drug	0	0.24085	0	1	6	FALSE	MOL003629	18	1	0	0	0.474673	FALSE	0	MOL003629	0	0
371	4.15196	drug	0	0.24085	0	1	6	FALSE	MOL004957	18	1	0	0	0.474673	FALSE	0	MOL004957	0	0
373	4.15196	drug	0	0.24085	0	1	6	FALSE	MOL012976	18	1	0	0	0.474673	FALSE	0	MOL012976	0	0
375	4.15196	drug	0	0.24085	0	1	6	FALSE	MOL013305	18	1	0	0	0.474673	FALSE	0	MOL013305	0	0
531	4.16667	drug	0	0.24	0	1	6	FALSE	MOL006405	15	1	0	0	0.472222	FALSE	0	MOL006405	0	0
536	4.16667	drug	0	0.24	0	1	6	FALSE	MOL007207	15	1	0	0	0.472222	FALSE	0	MOL007207	0	0
538	4.16667	drug	0	0.24	0	1	6	FALSE	MOL007210	15	1	0	0	0.472222	FALSE	0	MOL007210	0	0
542	4.16667	drug	0	0.24	0	1	6	FALSE	MOL007214	15	1	0	0	0.472222	FALSE	0	MOL007214	0	0
544	4.16667	drug	0	0.24	0	1	6	FALSE	MOL007217	15	1	0	0	0.472222	FALSE	0	MOL007217	0	0
546	4.16667	drug	0	0.24	0	1	6	FALSE	MOL007218	15	1	0	0	0.472222	FALSE	0	MOL007218	0	0
83	4.22549	drug	0	0.236659	0	1	6	FALSE	MOL006147	20	1	0	0	0.462418	FALSE	0	MOL006147	0	0
85	4.22549	drug	0	0.236659	0	1	6	FALSE	MOL009495	20	1	0	0	0.462418	FALSE	0	MOL009495	0	0
87	4.22549	drug	0	0.236659	0	1	6	FALSE	MOL009496	20	1	0	0	0.462418	FALSE	0	MOL009496	0	0
89	4.22549	drug	0	0.236659	0	1	6	FALSE	MOL009500	20	1	0	0	0.462418	FALSE	0	MOL009500	0	0
91	4.22549	drug	0	0.236659	0	1	6	FALSE	MOL009503	20	1	0	0	0.462418	FALSE	0	MOL009503	0	0
93	4.22549	drug	0	0.236659	0	1	6	FALSE	MOL009504	20	1	0	0	0.462418	FALSE	0	MOL009504	0	0
95	4.22549	drug	0	0.236659	0	1	6	FALSE	MOL009513	20	1	0	0	0.462418	FALSE	0	MOL009513	0	0
97	4.22549	drug	0	0.236659	0	1	6	FALSE	MOL009519	20	1	0	0	0.462418	FALSE	0	MOL009519	0	0
99	4.22549	drug	0	0.236659	0	1	6	FALSE	MOL009524	20	1	0	0	0.462418	FALSE	0	MOL009524	0	0
101	4.22549	drug	0	0.236659	0	1	6	FALSE	MOL009525	20	1	0	0	0.462418	FALSE	0	MOL009525	0	0
103	4.22549	drug	0	0.236659	0	1	6	FALSE	MOL009537	20	1	0	0	0.462418	FALSE	0	MOL009537	0	0
105	4.22549	drug	0	0.236659	0	1	6	FALSE	MOL009541	20	1	0	0	0.462418	FALSE	0	MOL009541	0	0
107	4.22549	drug	0	0.236659	0	1	6	FALSE	MOL009551	20	1	0	0	0.462418	FALSE	0	MOL009551	0	0
109	4.22549	drug	0	0.236659	0	1	6	FALSE	MOL009558	20	1	0	0	0.462418	FALSE	0	MOL009558	0	0
111	4.22549	drug	0	0.236659	0	1	6	FALSE	MOL009562	20	1	0	0	0.462418	FALSE	0	MOL009562	0	0
662	4.22549	drug	0	0.236659	0	1	6	FALSE	MOL007326	3	1	0	0	0.462418	FALSE	0	MOL007326	0	0
957	4.25	drug	0	0.235294	0	1	6	FALSE	MOL004241	15	1	0	0	0.458333	FALSE	0	MOL004241	0	0
959	4.25	drug	0	0.235294	0	1	6	FALSE	MOL004244	15	1	0	0	0.458333	FALSE	0	MOL004244	0	0
961	4.25	drug	0	0.235294	0	1	6	FALSE	MOL004253	15	1	0	0	0.458333	FALSE	0	MOL004253	0	0
963	4.25	drug	0	0.235294	0	1	6	FALSE	MOL004260	15	1	0	0	0.458333	FALSE	0	MOL004260	0	0
965	4.25	drug	0	0.235294	0	1	6	FALSE	MOL004263	15	1	0	0	0.458333	FALSE	0	MOL004263	0	0
967	4.25	drug	0	0.235294	0	1	6	FALSE	MOL004291	15	1	0	0	0.458333	FALSE	0	MOL004291	0	0
969	4.25	drug	0	0.235294	0	1	6	FALSE	MOL004305	15	1	0	0	0.458333	FALSE	0	MOL004305	0	0
971	4.25	drug	0	0.235294	0	1	6	FALSE	MOL004306	15	1	0	0	0.458333	FALSE	0	MOL004306	0	0
973	4.25	drug	0	0.235294	0	1	6	FALSE	MOL004309	15	1	0	0	0.458333	FALSE	0	MOL004309	0	0
975	4.25	drug	0	0.235294	0	1	6	FALSE	MOL004311	15	1	0	0	0.458333	FALSE	0	MOL004311	0	0
977	4.25	drug	0	0.235294	0	1	6	FALSE	MOL004313	15	1	0	0	0.458333	FALSE	0	MOL004313	0	0
979	4.25	drug	0	0.235294	0	1	6	FALSE	MOL004316	15	1	0	0	0.458333	FALSE	0	MOL004316	0	0
981	4.25	drug	0	0.235294	0	1	6	FALSE	MOL004328	15	1	0	0	0.458333	FALSE	0	MOL004328	0	0
706	4.26961	drug	0	0.234214	0	1	6	FALSE	MOL002419	11	1	0	0	0.455065	FALSE	0	MOL002419	0	0
711	4.26961	drug	0	0.234214	0	1	6	FALSE	MOL009155	11	1	0	0	0.455065	FALSE	0	MOL009155	0	0
713	4.26961	drug	0	0.234214	0	1	6	FALSE	MOL009156	11	1	0	0	0.455065	FALSE	0	MOL009156	0	0
715	4.26961	drug	0	0.234214	0	1	6	FALSE	MOL009157	11	1	0	0	0.455065	FALSE	0	MOL009157	0	0
717	4.26961	drug	0	0.234214	0	1	6	FALSE	MOL009160	11	1	0	0	0.455065	FALSE	0	MOL009160	0	0
719	4.26961	drug	0	0.234214	0	1	6	FALSE	MOL009167	11	1	0	0	0.455065	FALSE	0	MOL009167	0	0
721	4.26961	drug	0	0.234214	0	1	6	FALSE	MOL009172	11	1	0	0	0.455065	FALSE	0	MOL009172	0	0
338	4.29902	drug	0	0.232611	0	1	6	FALSE	MOL002464	5	1	0	0	0.450163	FALSE	0	MOL002464	0	0
340	4.29902	drug	0	0.232611	0	1	6	FALSE	MOL002501	5	1	0	0	0.450163	FALSE	0	MOL002501	0	0
342	4.29902	drug	0	0.232611	0	1	6	FALSE	MOL002514	5	1	0	0	0.450163	FALSE	0	MOL002514	0	0
561	4.46569	drug	0	0.22393	0	1	6	FALSE	MOL002894	14	1	0	0	0.422386	FALSE	0	MOL002894	0	0
565	4.46569	drug	0	0.22393	0	1	6	FALSE	MOL002903	14	1	0	0	0.422386	FALSE	0	MOL002903	0	0
567	4.46569	drug	0	0.22393	0	1	6	FALSE	MOL002904	14	1	0	0	0.422386	FALSE	0	MOL002904	0	0
569	4.46569	drug	0	0.22393	0	1	6	FALSE	MOL002907	14	1	0	0	0.422386	FALSE	0	MOL002907	0	0
573	4.46569	drug	0	0.22393	0	1	6	FALSE	MOL000762	14	1	0	0	0.422386	FALSE	0	MOL000762	0	0
575	4.46569	drug	0	0.22393	0	1	6	FALSE	MOL000785	14	1	0	0	0.422386	FALSE	0	MOL000785	0	0
580	4.46569	drug	0	0.22393	0	1	6	FALSE	MOL002668	14	1	0	0	0.422386	FALSE	0	MOL002668	0	0
582	4.46569	drug	0	0.22393	0	1	6	FALSE	MOL008647	14	1	0	0	0.422386	FALSE	0	MOL008647	0	0
156	4.55882	drug	0	0.219355	0	1	6	FALSE	MOL001601	65	1	0	0	0.406863	FALSE	0	MOL001601	0	0
158	4.55882	drug	0	0.219355	0	1	6	FALSE	MOL001659	65	1	0	0	0.406863	FALSE	0	MOL001659	0	0
161	4.55882	drug	0	0.219355	0	1	6	FALSE	MOL001942	65	1	0	0	0.406863	FALSE	0	MOL001942	0	0
163	4.55882	drug	0	0.219355	0	1	6	FALSE	MOL002222	65	1	0	0	0.406863	FALSE	0	MOL002222	0	0
165	4.55882	drug	0	0.219355	0	1	6	FALSE	MOL002651	65	1	0	0	0.406863	FALSE	0	MOL002651	0	0
167	4.55882	drug	0	0.219355	0	1	6	FALSE	MOL002776	65	1	0	0	0.406863	FALSE	0	MOL002776	0	0
175	4.55882	drug	0	0.219355	0	1	6	FALSE	MOL007036	65	1	0	0	0.406863	FALSE	0	MOL007036	0	0
177	4.55882	drug	0	0.219355	0	1	6	FALSE	MOL007041	65	1	0	0	0.406863	FALSE	0	MOL007041	0	0
179	4.55882	drug	0	0.219355	0	1	6	FALSE	MOL007045	65	1	0	0	0.406863	FALSE	0	MOL007045	0	0
181	4.55882	drug	0	0.219355	0	1	6	FALSE	MOL007048	65	1	0	0	0.406863	FALSE	0	MOL007048	0	0
183	4.55882	drug	0	0.219355	0	1	6	FALSE	MOL007049	65	1	0	0	0.406863	FALSE	0	MOL007049	0	0
185	4.55882	drug	0	0.219355	0	1	6	FALSE	MOL007050	65	1	0	0	0.406863	FALSE	0	MOL007050	0	0
187	4.55882	drug	0	0.219355	0	1	6	FALSE	MOL007051	65	1	0	0	0.406863	FALSE	0	MOL007051	0	0
189	4.55882	drug	0	0.219355	0	1	6	FALSE	MOL007058	65	1	0	0	0.406863	FALSE	0	MOL007058	0	0
193	4.55882	drug	0	0.219355	0	1	6	FALSE	MOL007061	65	1	0	0	0.406863	FALSE	0	MOL007061	0	0
195	4.55882	drug	0	0.219355	0	1	6	FALSE	MOL007063	65	1	0	0	0.406863	FALSE	0	MOL007063	0	0
197	4.55882	drug	0	0.219355	0	1	6	FALSE	MOL007064	65	1	0	0	0.406863	FALSE	0	MOL007064	0	0
199	4.55882	drug	0	0.219355	0	1	6	FALSE	MOL007068	65	1	0	0	0.406863	FALSE	0	MOL007068	0	0
201	4.55882	drug	0	0.219355	0	1	6	FALSE	MOL007069	65	1	0	0	0.406863	FALSE	0	MOL007069	0	0
203	4.55882	drug	0	0.219355	0	1	6	FALSE	MOL007070	65	1	0	0	0.406863	FALSE	0	MOL007070	0	0
205	4.55882	drug	0	0.219355	0	1	6	FALSE	MOL007071	65	1	0	0	0.406863	FALSE	0	MOL007071	0	0
207	4.55882	drug	0	0.219355	0	1	6	FALSE	MOL007077	65	1	0	0	0.406863	FALSE	0	MOL007077	0	0
209	4.55882	drug	0	0.219355	0	1	6	FALSE	MOL007079	65	1	0	0	0.406863	FALSE	0	MOL007079	0	0
211	4.55882	drug	0	0.219355	0	1	6	FALSE	MOL007081	65	1	0	0	0.406863	FALSE	0	MOL007081	0	0
213	4.55882	drug	0	0.219355	0	1	6	FALSE	MOL007082	65	1	0	0	0.406863	FALSE	0	MOL007082	0	0
215	4.55882	drug	0	0.219355	0	1	6	FALSE	MOL007085	65	1	0	0	0.406863	FALSE	0	MOL007085	0	0
217	4.55882	drug	0	0.219355	0	1	6	FALSE	MOL007088	65	1	0	0	0.406863	FALSE	0	MOL007088	0	0
219	4.55882	drug	0	0.219355	0	1	6	FALSE	MOL007093	65	1	0	0	0.406863	FALSE	0	MOL007093	0	0
221	4.55882	drug	0	0.219355	0	1	6	FALSE	MOL007094	65	1	0	0	0.406863	FALSE	0	MOL007094	0	0
223	4.55882	drug	0	0.219355	0	1	6	FALSE	MOL007098	65	1	0	0	0.406863	FALSE	0	MOL007098	0	0
225	4.55882	drug	0	0.219355	0	1	6	FALSE	MOL007100	65	1	0	0	0.406863	FALSE	0	MOL007100	0	0
227	4.55882	drug	0	0.219355	0	1	6	FALSE	MOL007101	65	1	0	0	0.406863	FALSE	0	MOL007101	0	0
229	4.55882	drug	0	0.219355	0	1	6	FALSE	MOL007105	65	1	0	0	0.406863	FALSE	0	MOL007105	0	0
231	4.55882	drug	0	0.219355	0	1	6	FALSE	MOL007107	65	1	0	0	0.406863	FALSE	0	MOL007107	0	0
233	4.55882	drug	0	0.219355	0	1	6	FALSE	MOL007108	65	1	0	0	0.406863	FALSE	0	MOL007108	0	0
235	4.55882	drug	0	0.219355	0	1	6	FALSE	MOL007111	65	1	0	0	0.406863	FALSE	0	MOL007111	0	0
237	4.55882	drug	0	0.219355	0	1	6	FALSE	MOL007115	65	1	0	0	0.406863	FALSE	0	MOL007115	0	0
239	4.55882	drug	0	0.219355	0	1	6	FALSE	MOL007118	65	1	0	0	0.406863	FALSE	0	MOL007118	0	0
241	4.55882	drug	0	0.219355	0	1	6	FALSE	MOL007119	65	1	0	0	0.406863	FALSE	0	MOL007119	0	0
243	4.55882	drug	0	0.219355	0	1	6	FALSE	MOL007120	65	1	0	0	0.406863	FALSE	0	MOL007120	0	0
245	4.55882	drug	0	0.219355	0	1	6	FALSE	MOL007121	65	1	0	0	0.406863	FALSE	0	MOL007121	0	0
247	4.55882	drug	0	0.219355	0	1	6	FALSE	MOL007122	65	1	0	0	0.406863	FALSE	0	MOL007122	0	0
249	4.55882	drug	0	0.219355	0	1	6	FALSE	MOL007123	65	1	0	0	0.406863	FALSE	0	MOL007123	0	0
251	4.55882	drug	0	0.219355	0	1	6	FALSE	MOL007124	65	1	0	0	0.406863	FALSE	0	MOL007124	0	0
253	4.55882	drug	0	0.219355	0	1	6	FALSE	MOL007125	65	1	0	0	0.406863	FALSE	0	MOL007125	0	0
255	4.55882	drug	0	0.219355	0	1	6	FALSE	MOL007127	65	1	0	0	0.406863	FALSE	0	MOL007127	0	0
257	4.55882	drug	0	0.219355	0	1	6	FALSE	MOL007130	65	1	0	0	0.406863	FALSE	0	MOL007130	0	0
259	4.55882	drug	0	0.219355	0	1	6	FALSE	MOL007132	65	1	0	0	0.406863	FALSE	0	MOL007132	0	0
261	4.55882	drug	0	0.219355	0	1	6	FALSE	MOL007140	65	1	0	0	0.406863	FALSE	0	MOL007140	0	0
263	4.55882	drug	0	0.219355	0	1	6	FALSE	MOL007141	65	1	0	0	0.406863	FALSE	0	MOL007141	0	0
265	4.55882	drug	0	0.219355	0	1	6	FALSE	MOL007142	65	1	0	0	0.406863	FALSE	0	MOL007142	0	0
267	4.55882	drug	0	0.219355	0	1	6	FALSE	MOL007143	65	1	0	0	0.406863	FALSE	0	MOL007143	0	0
269	4.55882	drug	0	0.219355	0	1	6	FALSE	MOL007145	65	1	0	0	0.406863	FALSE	0	MOL007145	0	0
271	4.55882	drug	0	0.219355	0	1	6	FALSE	MOL007149	65	1	0	0	0.406863	FALSE	0	MOL007149	0	0
273	4.55882	drug	0	0.219355	0	1	6	FALSE	MOL007150	65	1	0	0	0.406863	FALSE	0	MOL007150	0	0
275	4.55882	drug	0	0.219355	0	1	6	FALSE	MOL007151	65	1	0	0	0.406863	FALSE	0	MOL007151	0	0
277	4.55882	drug	0	0.219355	0	1	6	FALSE	MOL007152	65	1	0	0	0.406863	FALSE	0	MOL007152	0	0
279	4.55882	drug	0	0.219355	0	1	6	FALSE	MOL007154	65	1	0	0	0.406863	FALSE	0	MOL007154	0	0
281	4.55882	drug	0	0.219355	0	1	6	FALSE	MOL007155	65	1	0	0	0.406863	FALSE	0	MOL007155	0	0
283	4.55882	drug	0	0.219355	0	1	6	FALSE	MOL007156	65	1	0	0	0.406863	FALSE	0	MOL007156	0	0
839	4.57353	drug	0	0.21865	0	1	6	FALSE	MOL001525	4	1	0	0	0.404412	FALSE	0	MOL001525	0	0
843	4.57353	drug	0	0.21865	0	1	6	FALSE	MOL009355	4	1	0	0	0.404412	FALSE	0	MOL009355	0	0

## Sheet: core
ID	name
MOL000358	beta-sitosterol
MOL000098	quercetin
MOL000006	luteolin
MOL001771	poriferast-5-en-3beta-ol
MOL000449	Stigmasterol
MOL000422	kaempferol
MOL000073	ent-Epicatechin
