# Supplementary material for: Identification and Exploration of Immunity‐Related Genes and Natural Products for Alzheimer's Disease Based on Bioinformatics, Molecular Docking, and Molecular Dynamics
Source: Immun Inflamm Dis. 2025 Apr 7;13(4):e70166. doi: 10.1002/iid3.70166 (PMC11973734; doi:10.1002/iid3.70166)
Supplement: Supplementary file 1 — Supporting information. [file IID3-13-e70166-s001.zip › Supplementary materials/S7-herb and ingredients/symmap.csv]

Herb id	Chinese name	Pinyin name	Latin name	English name	Class in Chinese	Class in English	P_value	FDR(BH)	FDR(Bonferroni)	Relationship	Value
SMHB00002	°¬Ò¶	Aiye	Artemisiae Argyi Folium	leaf of Argy Wormwood	ÎÂ¾­Ö¹ÑªÒ©	Channel-Warming Hemostatic	2.92E-06	6.08E-05	1	By_ingredient	38.8119
SMHB00004	°Ë½ÇÜîÏã	Bajiaohuixiang	Anisi Stellati Fructus	Chinese Star Anise	ÎÂÀïÒ©	Warming Interior Drugs	8.16E-05	0.000798869	1	By_ingredient	16.1744
SMHB00005	°Ë½ÇÁ«	Bajiaolian	None	Dysosmae Verspiellis Rhixoma Et Radix	ÇåÈÈ½â¶¾Ò©	Antipyretic Detoxicate Drugs	2.82E-07	9.65E-06	0.246924	By_ingredient	17.5046
SMHB00007	°ÍêªÌì	Bajitian	Morindae Officinalis Radix	Morindae Officilis Radix	²¹ÑôÒ©	Yang Reinforcing Drugs	2.93E-07	9.95E-06	0.256457	By_ingredient	30.4825
SMHB00008	ÝÃÝÖ	Baqia	Smilacis Chinae Rhizoma	Smilax Chi	ìî·çÊªÉ¢º®Ò©	Wind-Dampnessdispelling And Colddispersing Medicinal	3.61E-08	1.87E-06	0.0315592	By_ingredient	14.812
SMHB00009	°×±â¶¹	Baibiandou	Lablab Semen Album	White Hyacinth Bean	²¹ÆøÒ©	Qi Reinforcing Drugs	7.70E-05	0.000763939	1	By_ingredient	22.5803
SMHB00010	°×¸½×Ó	Baifuzi	Typhonii Rhizoma	rhizome of Giant Typhonium	»¯ÌµÒ©	Phlegresolving Medicine	2.22E-05	0.000292663	1	By_ingredient	16.2388
SMHB00011	°×¹û	Baiguo	Ginkgo Semen	Ginkgo seed	Ö¹¿ÈÆ½´­Ò©	Antitussive Antiasthmetics	2.23E-05	0.000294277	1	By_ingredient	39.0175
SMHB00013	°×»¨ÉßÉà²Ý	Baihuasheshecao	Herba Hedyotis Diffusae	all - grass of Spreading Hedyotis	ÇåÈÈ½â¶¾Ò©	Antipyretic Detoxicate Drugs	6.57E-05	0.000676813	1	By_ingredient	18.8219
SMHB00014	°×¼°	Baiji	Bletillae Rhizoma	Bletilla Striata (Thunb.Ex A.Murray)Rchb.F.	ÊÕÁ²Ö¹ÑªÒ©	Astringent Hemostatic Medicinal	0.000145084	0.00124055	1	By_ingredient	9.6178
SMHB00015	°×Ýü	Bailian	Ampelopsis Radix	root of Japanese Ampelopsis	ÇåÈÈ½â¶¾Ò©	Antipyretic Detoxicate Drugs	3.65E-09	2.94E-07	0.00319592	By_ingredient	23.6153
SMHB00020	°×Çü²Ë	Baiqucai	Chelidonii Herba	Chelidonii Herba	Ö¹¿ÈÆ½´­Ò©	Antitussive Antiasthmetics	1.04E-10	1.54E-08	9.06E-05	By_ingredient	24.9555
SMHB00025	°×ÏÊÆ¤	Baixianpi	Dictamni Cortex	Dictamni Cortex	ÇåÈÈÔïÊªÒ©	Heat-Clearing And Dampnessdrying Medicinal	0.000328211	0.00231891	1	By_ingredient	21.5965
SMHB00026	°×Ò©×Ó	Baiyaozi	None	Radix Stephaniae Cepharanthae.	ÇåÈÈ½â¶¾Ò©	Antipyretic Detoxicate Drugs	1.21E-06	3.05E-05	1	By_ingredient	22.595
SMHB00027	°×ÜÆ	Baizhi	Angelicae Dahuricae Radix	Dahurian Angelica Root	ÐÁÎÂ½â±íÒ©	Pungent-Warm Exterior-Releasing Medicinal	7.76E-08	3.46E-06	0.0678485	By_ingredient	42.3771
SMHB00031	°Ü½´²Ý	Baijiangcao	Herba Patriniae	All - grass of Dahurian Patrinia	ÇåÈÈ½â¶¾Ò©	Antipyretic Detoxicate Drugs	1.64E-07	6.29E-06	0.143505	By_ingredient	25.5963
SMHB00033	°åÀ¶¸ù	Banlangen	Isatidis Radix	Root of Dyers Woad.	ÇåÈÈ½â¶¾Ò©	Antipyretic Detoxicate Drugs	4.42E-14	1.94E-11	3.86E-08	By_ingredient	47.7856
SMHB00034	°ë±ßÁ«	Banbianlian	Lobeliae Chinensis Herba	Chinese Lobelia Herb	ÇåÈÈ½â¶¾Ò©	Antipyretic Detoxicate Drugs	1.78E-08	1.07E-06	0.015572	By_ingredient	21.1147
SMHB00035	°ëÏÄ	Banxia	Pinelliae Rhizoma	tuber of Pinellia	»¯ÌµÒ©	Phlegresolving Medicine	7.64E-08	3.42E-06	0.0668311	By_ingredient	30.0148
SMHB00036	°ëÖ¦Á«	Banzhilian	Scutellariae Barbatae Herba	all - grass of Barbed Skullcap	ÇåÈÈ½â¶¾Ò©	Antipyretic Detoxicate Drugs	4.83E-11	8.11E-09	4.22E-05	By_ingredient	34.2472
SMHB00037	±¡ºÉ	Bohe	Menthae Haplocalycis Herba	Mentha, Peppermint	ÐÁÁ¹½â±íÒ©	Pungent Cool Diaphoretics	8.36E-08	3.67E-06	0.0731257	By_ingredient	43.1436
SMHB00040	±±É³²Î	Beishashen	Glehniae Radix	root of Coastal Glehnia	²¹ÒõÒ©	Yin-Tonifying Medicinal	1.91E-05	0.000261082	1	By_ingredient	29.8294
SMHB00041	ÎåÎ¶×Ó	Wuweizi	Schisandrae Chinensis Fructus	Schisandrae Chinensis Fructus	ÊÕÉ¬Ò©	Astringent Medicinal	7.88E-10	8.37E-08	0.000689387	By_ingredient	39.6627
SMHB00042	ÜêÜØ	Bibo	Piperis Longi Fructus	Piperis Longi Fructus	ÎÂÀïÒ©	Warming Interior Drugs	0.000752802	0.0043591	1	By_ingredient	16.9562
SMHB00043	Üê³ÎÇÑ	Bichengqie	Litseae Fructus	Litseae Fructus	ÎÂÀïÒ©	Warming Interior Drugs	7.11E-12	1.62E-09	6.22E-06	By_ingredient	18.724
SMHB00045	ÈqÐî	Bianxu	Polygoni Avicularis Herba	all-grass of common knotgrass	ÀûË®ÉøÊªÒ©	Diuretic Dampness Excreting Drugs	8.45E-06	0.000139054	1	By_ingredient	27.3491
SMHB00049	²¼ÔüÒ¶	Buzhaye	Microctis Folium	Microctis Folium	°Î¶¾»¯¸¯Éú¼¡Ò©	External Medicinal (Draw Out Toxin, Resolve Putridity)	1.94E-09	1.75E-07	0.00169978	By_ingredient	12.9436
SMHB00051	²Ô¶ú×Ó	Cang'erzi	Xanthii Fructus	fruit of Siberian Cockleblur	ÐÁÎÂ½â±íÒ©	Pungent-Warm Exterior-Releasing Medicinal	3.24E-08	1.72E-06	0.0283205	By_ingredient	31.421
SMHB00052	²ÔÊõ	Cangzhu	Atractylodis Rhizoma	Rhizome of Swordlike Atractylodes	»¯ÊªÒ©	Dampness Removing Drugs	0.000191942	0.00153958	1	By_ingredient	19.6962
SMHB00054	²Ý¹û	Caoguo	Tsaoko Fructus	Tsaoko	»¯ÊªÒ©	Dampness Removing Drugs	5.09E-05	0.000556171	1	By_ingredient	15.8773
SMHB00057	²à°ØÒ¶	Cebaiye	Platycladi Cacumen	leafy twigs of Oriental Arborvitae	Á¹ÑªÖ¹ÑªÒ©	Blood-Cooling Hemostatic Medicinal	1.76E-06	4.08E-05	1	By_ingredient	29.506
SMHB00058	²ñºú	Chaihu	Bupleuri Radix	root of Chinese Thorowax	ÐÁÁ¹½â±íÒ©	Pungent Cool Diaphoretics	1.47E-07	5.74E-06	0.128126	By_ingredient	62.6884
SMHB00062	³µÇ°×Ó	Cheqianzi	Plantaginis Semen	seed of Asiatic pantain	ÀûË®ÉøÊªÒ©	Diuretic Dampness Excreting Drugs	0.000448079	0.0029394	1	By_ingredient	12.727
SMHB00063	³ÁÏã	Chenxiang	Aquilariae Lignum Resinatum	Oily wood of Agalloch Eaglewood	ÀíÆøÒ©	Qi Regulating Drugs	1.60E-07	6.16E-06	0.139812	By_ingredient	41.6191
SMHB00064	³ÂÆ¤	Chenpi	Citri Reticulatae Pericarpium	Dried Tangerine Peel	ÀíÆøÒ©	Qi Regulating Drugs	0.000486936	0.00313278	1	By_ingredient	21.4483
SMHB00065	³àÉÖ	Chishao	Paeoniae Radix Rubra	Red Peony root	ÇåÈÈÁ¹ÑªÒ©	Heat Clearing Blood Cooling Drugs	0.000372812	0.00255633	1	By_ingredient	32.0047
SMHB00069	èúÊµ×Ó	Chushizi	Broussonetiae Fructus	Broussonetiae Fructus	²¹ÒõÒ©	Yin-Tonifying Medicinal	6.30E-16	4.32E-13	5.51E-10	By_ingredient	29.5224
SMHB00073	´¨Ä¾Í¨	Chuanmutong	Clematidis Armandii Caulis	Armand Clematis Stem	ÀûË®ÉøÊªÒ©	Diuretic Dampness Excreting Drugs	1.13E-06	2.90E-05	0.989885	By_ingredient	26.1314
SMHB00074	´¨Å£Ï¥	Chuanniuxi	Cyathulae Radix	root of Medicil cyathula	»îÑªìîðöÒ©	Blood Activating Stasis Removing Drugs	9.16E-05	0.000872952	1	By_ingredient	12.4879
SMHB00079	´©ÐÄÁ«	Chuanxinlian	Andrographis Herba	all-grass of Common Androgrphis	ÇåÈÈ½â¶¾Ò©	Antipyretic Detoxicate Drugs	6.87E-05	0.000699846	1	By_ingredient	24.5147
SMHB00081	´»Æ¤	Chunpi	Ailanthi Cortex	Ailanthus bark, Tree of heaven bark	ÇåÈÈÔïÊªÒ©	Heat-Clearing And Dampnessdrying Medicinal	2.80E-07	9.58E-06	0.24485	By_ingredient	20.7342
SMHB00082	´Ð°×	Congbai	Bulbus Allii Fistulosi	Allium bulb, Wild scallion, Chinese green onion	ÐÁÎÂ½â±íÒ©	Pungent-Warm Exterior-Releasing Medicinal	1.26E-05	0.000189486	1	By_ingredient	20.1559
SMHB00083	´ó·ç×Ó	Dafengzi	None	Hydnocarpi Anthelminticae Semen	½â¶¾É±³æÔïÊªÖ¹Ñ÷Ò©	Medicinal For Detoxification¡¢Parasiticide¡¢Drying Dampness And Relieving Itching	0.000665887	0.00397343	1	By_ingredient	10.3486
SMHB00089	´óÑªÌÙ	Daxueteng	Sargentodoxae Caulis	Stem of Sargentgloryvine	ÇåÈÈ½â¶¾Ò©	Antipyretic Detoxicate Drugs	8.92E-06	0.000145009	1	By_ingredient	11.6394
SMHB00090	´óÔæ	Dazao	Jujubae Fructus	Jujube Chinese date	²¹ÆøÒ©	Qi Reinforcing Drugs	7.12E-05	0.000719383	1	By_ingredient	39.2938
SMHB00092	çéçé»¨	Daidaihua	None	Citrus Aurantium	ÀíÆøÒ©	Qi Regulating Drugs	2.13E-06	4.75E-05	1	By_ingredient	30.8297
SMHB00093	µ¤²Î	Danshen	Salviae Miltiorrhizae Radix Et Rhizoma	root of Ligulilobe sage	»îÑªìîðöÒ©	Blood Activating Stasis Removing Drugs	7.00E-25	2.29E-21	6.12E-19	By_ingredient	67.0075
SMHB00094	µ­¶¹ôù	Dandouchi	Sojae Semen Praeparatum	Fermented Soybean	ÐÁÁ¹½â±íÒ©	Pungent Cool Diaphoretics	5.67E-05	0.000603795	1	By_ingredient	16.9328
SMHB00097	µ¶¶¹	Daodou	Cana¢¥ Aliae Semen	Jack Bean	ÀíÆøÒ©	Qi Regulating Drugs	0.000139557	0.00120405	1	By_ingredient	8.3112
SMHB00098	µ¹¿Û²Ý	Daokoucao	None	Achyranthis Asperae Herba	»îÑªìîðöÒ©	Blood Activating Stasis Removing Drugs	1.08E-05	0.000167997	1	By_ingredient	15.0244
SMHB00099	µÆÐÄ²Ý	Dengxincao	Junci Medulla	pith of Common Rush	ÀûË®ÉøÊªÒ©	Diuretic Dampness Excreting Drugs	5.62E-10	6.33E-08	0.000491532	By_ingredient	19.9798
SMHB00103	µØ¹ÇÆ¤	Digupi	Lycii Cortex	root - bark of Chinese Wolfberry	ÇåÐéÈÈÒ©	Asthenic Heat Dispelling Drugs	3.06E-11	5.48E-09	2.67E-05	By_ingredient	17.291
SMHB00104	µØ½õ²Ý	Dijincao	Euphorbiae Humifusae Herba	all - grass of Humifuse Euphorbia	ÇåÈÈ½â¶¾Ò©	Antipyretic Detoxicate Drugs	0.000651385	0.00390673	1	By_ingredient	14.0785
SMHB00112	¶¹Þ¢	Doukou	Amomi Fructus Rotundus	Round Cardamon Fruit	»¯ÊªÒ©	Dampness Removing Drugs	1.40E-14	6.97E-12	1.22E-08	By_ingredient	34.7812
SMHB00114	¶ÅÖÙ	Duzhong	Eucommiae Cortex	Eucommia bark	²¹ÑôÒ©	Yang Reinforcing Drugs	3.00E-09	2.50E-07	0.00262704	By_ingredient	37.4634
SMHB00115	¶ÅÖÙÒ¶	Duzhongye	Eucommiae Folium	Eucommiae Folium	°Î¶¾»¯¸¯Éú¼¡Ò©	External Medicinal (Draw Out Toxin, Resolve Putridity)	9.54E-05	0.000900363	1	By_ingredient	31.5978
SMHB00116	¶ÏÑªÁ÷	Duanxueliu	Clinopodii Herba	Clinopodium Herb	Á¹ÑªÖ¹ÑªÒ©	Blood-Cooling Hemostatic Medicinal	0.000478372	0.00968763	1	By_ingredient	18.1635
SMHB00117	Ý­Êõ	Ezhu	Curcumae Rhizoma	Zedoray Rhizome	»îÑªìîðöÒ©	Blood Activating Stasis Removing Drugs	3.73E-06	7.36E-05	1	By_ingredient	17.442
SMHB00118	¶ì²»Ê³²Ý	Ebushicao	Centipedae Herba	Small Centipeda Herb	ÐÁÎÂ½â±íÒ©	Pungent-Warm Exterior-Releasing Medicinal	5.68E-09	4.24E-07	0.00497026	By_ingredient	28.8897
SMHB00119	¶ù²è	Ercha	Catechu	Cutch, Black Catechu	»îÑªìîðöÒ©	Blood Activating Stasis Removing Drugs	2.08E-13	7.55E-11	1.82E-07	By_ingredient	18.0133
SMHB00120	·¬ÐºÒ¶	Fanxieye	Sennae Folium	Sen leaf	¹¥ÏÂÒ©	Offensive Purgative Medicinal	0.000370783	0.00254614	1	By_ingredient	17.6963
SMHB00121	·­°×²Ý	Fanbaicao	Potentillae Discoloris Herba	all-grass of discolor cinquefoil	ÇåÈÈ½â¶¾Ò©	Antipyretic Detoxicate Drugs	1.40E-06	3.41E-05	1	By_ingredient	22.6446
SMHB00122	·À·ç	Fangfeng	Saposhnikoviae Radix	root of Divaricate Saposhnikovia	ÐÁÎÂ½â±íÒ©	Pungent-Warm Exterior-Releasing Medicinal	1.21E-12	3.54E-10	1.06E-06	By_ingredient	39.9127
SMHB00123	·À¼º	Fangji	Stephaniae Tetrandrae Radix	Root of Fourstamen Stephania	ìî·çÊªÇåÈÈÒ©	Wind-Dampnessdispelling And Heatclearing Medicinal	0.000104754	0.000967816	1	By_ingredient	18.262
SMHB00126	·ïÏÉÍ¸¹Ç²Ý	Fengxiantougucao	Herba Speranskiae Tuberculatae	all-grass of Tubercultae speranskia	ìî·çÊªÉ¢º®Ò©	Wind-Dampnessdispelling And Colddispersing Medicinal	8.01E-09	5.60E-07	0.00700873	By_ingredient	11.6812
SMHB00127	·ïÑÛ²Ý	Fengyancao	None	Ailanthi Altissimae Fructus	ÇåÈÈ½â¶¾Ò©	Antipyretic Detoxicate Drugs	1.33E-07	5.32E-06	0.11646	By_ingredient	10.715
SMHB00128	·ðÊÖ	Foshou	Citri Sarcodactylis Fructus	Finger Citron	ÀíÆøÒ©	Qi Regulating Drugs	0.000103934	0.000961985	1	By_ingredient	18.9058
SMHB00130	¸¡Æ¼	Fuping	Spirodelae Herba	all-grass of Common Ducksmeat	ÐÁÁ¹½â±íÒ©	Pungent Cool Diaphoretics	5.24E-09	3.96E-07	0.00458183	By_ingredient	13.9741
SMHB00132	¸²Åè×Ó	Fupenzi	Rubi Fructus	Rubi Fructus	ÊÕÉ¬Ò©	Astringent Medicinal	8.32E-06	0.000137521	1	By_ingredient	32.1399
SMHB00133	¸Ê²Ý	Gancao	Glycyrrhizae Radix Et Rhizoma	Root of Ural Licorice	²¹ÆøÒ©	Qi Reinforcing Drugs	1.09E-20	1.80E-17	9.52E-15	By_ingredient	62.7918
SMHB00134	¸ÊËÉ	Gansong	Nardostachyos Radix Et Rhizoma	rdostachys Root	ÀíÆøÒ©	Qi Regulating Drugs	1.99E-05	0.000269532	1	By_ingredient	19.7965
SMHB00136	¸É½ª	Ganjiang	Zingiberis Rhizoma	Dried Ginger	ÎÂÀïÒ©	Warming Interior Drugs	9.84E-11	1.47E-08	8.61E-05	By_ingredient	45.4324
SMHB00137	¸ßÁ¼½ª	Gaoliangjiang	Alpiniae Officinarum Rhizoma	Alpiniae Officirum Rhizome	ÎÂÀïÒ©	Warming Interior Drugs	3.19E-15	1.86E-12	2.79E-09	By_ingredient	44.0025
SMHB00138	Þ»±¾	Gaoben	Ligustici Rhizoma Et Radix	Ligustici Rhizoma Et Radix	ÐÁÎÂ½â±íÒ©	Pungent-Warm Exterior-Releasing Medicinal	0.00044233	0.00291083	1	By_ingredient	17.3237
SMHB00139	¸ð»¨	Gehua	Flos Puerariae Lobatae	flower bud of lobed kudzuvine	ÐÁÁ¹½â±íÒ©	Pungent Cool Diaphoretics	4.94E-10	5.66E-08	0.000431585	By_ingredient	37.9018
SMHB00140	¹¦ÀÍÄ¾	Gonglaomu	Mahoniae Caulis	Stem of Leatherleaf Mahonia	ÇåÈÈ½â¶¾Ò©	Antipyretic Detoxicate Drugs	0.000886983	0.00494444	1	By_ingredient	17.3331
SMHB00141	¹³ÌÙ	Gouteng	Uncariae Ramulus Cumuncis	Gambir Plant	Æ½¸ÎÏ¨·çÒ©	Liver-Pacifying Wind-Extinguishing Medicinal	1.53E-19	2.11E-16	1.34E-13	By_ingredient	35.7622
SMHB00142	èÛ¹ÇÒ¶	Gouguye	Ilicis Cornutae Folium	Folium Ilicis Cornutae	ÇåÐéÈÈÒ©	Asthenic Heat Dispelling Drugs	1.11E-07	4.61E-06	0.0972262	By_ingredient	38.4107
SMHB00143	èÛè½×Ó	Gouqizi	Lycii Fructus	fruit of Chinese Wolfberry	²¹ÒõÒ©	Yin-Tonifying Medicinal	6.92E-07	1.97E-05	0.605334	By_ingredient	46.3062
SMHB00144	¹È¾«²Ý	Gujingcao	Eriocauli Flos	Pipewort Flower	ÇåÈÈÐº»ðÒ©	Fire Purging Drugs	4.40E-10	5.15E-08	0.000384609	By_ingredient	12.4221
SMHB00145	¹ÇËé²¹	Gusuibu	Drynariae Rhizoma	rhizome of Heartleaf Dryria	²¹ÑôÒ©	Yang Reinforcing Drugs	4.60E-12	1.12E-09	4.03E-06	By_ingredient	23.7407
SMHB00147	¹ÏÝä	Gualou	Trichosanthis Fructus	Trichosanthes Kirilowii Maxim	»¯ÌµÒ©	Phlegresolving Medicine	5.30E-08	2.54E-06	0.0463312	By_ingredient	24.2816
SMHB00148	¹Ø»Æ°Ø	Guanhuangbo	Phellodendri Amurensis Cortex	Phellodendri Amurensis Cortex	ÇåÈÈÔïÊªÒ©	Heat-Clearing And Dampnessdrying Medicinal	1.12E-12	3.32E-10	9.82E-07	By_ingredient	34.6272
SMHB00149	¹áÒ¶½ðË¿ÌÒ	Guanyejinsitao	Hyperici Perforati Herba	Herbahypericiperforati	ÊÕÁ²Ö¹ÑªÒ©	Astringent Hemostatic Medicinal	4.33E-07	1.36E-05	0.378409	By_ingredient	22.312
SMHB00151	¹ãÞ½Ïã	Guanghuoxiang	Pogostemonis Herba	Pogostemon Cablin (Blanco) Benth.	»¯ÊªÒ©	Dampness Removing Drugs	1.00E-12	3.00E-10	8.74E-07	By_ingredient	33.5591
SMHB00152	¹ãÔæ	Guangzao	Choerospondiatis Fructus	fruit of Axillary choerospondias	»îÑªìîðöÒ©	Blood Activating Stasis Removing Drugs	1.42E-07	5.61E-06	0.124553	By_ingredient	36.3701
SMHB00153	¹í¼ýÓð	Guijianyu	Ramulus Euonymi	twig of Winged Euonymus	»îÑªìîðöÒ©	Blood Activating Stasis Removing Drugs	1.01E-09	1.02E-07	0.000883275	By_ingredient	30.6782
SMHB00154	¹íÕë²Ý	Guizhencao	Herba Bidentis	all-grass of Spanishneedles	ÇåÈÈ½â¶¾Ò©	Antipyretic Detoxicate Drugs	4.69E-05	0.000521628	1	By_ingredient	15.5408
SMHB00155	¹ðÖ¦	Guizi	Cinnamomi Ramulus	Cassia Twig	ÐÁÎÂ½â±íÒ©	Pungent-Warm Exterior-Releasing Medicinal	1.19E-09	1.17E-07	0.00103731	By_ingredient	50.431
SMHB00156	º£·çÌÙ	Haifengteng	Piperis Kadsurae Caulis	stem of Kadsura Pepper	ìî·çÊªÉ¢º®Ò©	Wind-Dampnessdispelling And Colddispersing Medicinal	1.67E-06	3.93E-05	1	By_ingredient	14.4827
SMHB00158	º£Í©Æ¤	Haitongpi	Cortex Erythrie	bark of Oriental Variegated Coralbean	ìî·çÊªÇåÈÈÒ©	Wind-Dampnessdispelling And Heatclearing Medicinal	1.68E-10	2.30E-08	0.000146818	By_ingredient	13.8646
SMHB00161	ºÉÒ¶	Heye	Nelumbinis Folium	Lotus leaf	ÇåÈÈ½â¶¾Ò©	Antipyretic Detoxicate Drugs	2.38E-13	8.50E-11	2.08E-07	By_ingredient	26.9434
SMHB00164	ºÚ¶¹	Heidou	Sojae Semen Nigrum	Black bean	²¹ÒõÒ©	Yin-Tonifying Medicinal	3.72E-05	0.000436778	1	By_ingredient	25.6959
SMHB00167	ºì²Î	Hongshen	Ginseng Radix Et Rhizoma Rubra	Red Ginseng	²¹ÆøÒ©	Qi Reinforcing Drugs	7.67E-05	0.000762021	1	By_ingredient	15.715
SMHB00168	ºì»¨	Honghua	Carthami Flos	Safflower	»îÑªìîðöÒ©	Blood Activating Stasis Removing Drugs	1.72E-06	4.02E-05	1	By_ingredient	39.375
SMHB00169	ºìÜÎ	Hongqi	Hedysari Radix	Hedysari Radix	²¹ÆøÒ©	Qi Reinforcing Drugs	6.82E-06	0.000117625	1	By_ingredient	27.2102
SMHB00171	ºñÆÓ	Houpo	Magnoliae Officinalis Cortex	bark of Officil magnolia	»¯ÊªÒ©	Dampness Removing Drugs	6.86E-07	1.96E-05	0.599981	By_ingredient	37.6931
SMHB00172	ºú»ÆÁ¬	Huhuangl1an	Picrorhizae Rhizoma	Picrorhizae Rhizoma	ÇåÐéÈÈÒ©	Asthenic Heat Dispelling Drugs	0.000870227	0.00487185	1	By_ingredient	19.8358
SMHB00175	éÎ¼ÄÉú	Hujisheng	Visci Herba	Colored Mistletoe Herb	ìî·çÊª½î¹ÇÒ©	Wind-Damp-Dispelling And Sinew-Bone-Strengthening Medicinal	5.70E-05	0.000606189	1	By_ingredient	15.9137
SMHB00176	»¢¶ú²Ý	Huercao	Herba Saxifragae	stem or leaf of Fung Waxplant	ÇåÈÈ½â¶¾Ò©	Antipyretic Detoxicate Drugs	1.76E-06	4.09E-05	1	By_ingredient	10.1583
SMHB00177	»¢ÕÈ	Huzhang	Polygoni Cuspidati Rhizoma Et Radix	rhizome of Gaint Knotweed	ÀûË®ÉøÊªÒ©	Diuretic Dampness Excreting Drugs	0.000322333	0.00228669	1	By_ingredient	35.0369
SMHB00178	»¨½·	Huajiao	Zanthoxyli Pericarpium	Pricklyash Peel	ÎÂÀïÒ©	Warming Interior Drugs	2.37E-07	8.39E-06	0.207561	By_ingredient	31.2806
SMHB00179	»¨ÉúÒÂ	Huashengyi	Testa Arachidis Hypogaeae	Semino-dermis Arachidis	ÊÕÁ²Ö¹ÑªÒ©	Astringent Hemostatic Medicinal	3.89E-11	6.74E-09	3.40E-05	By_ingredient	14.0792
SMHB00181	»¯éÙºì	Huajuhong	Citri Grandis Exocarpium	Pummelo Peel	ÀíÆøÒ©	Qi Regulating Drugs	3.20E-07	1.07E-05	0.279878	By_ingredient	22.2151
SMHB00182	»±»¨	Huaihua	Sophorae Flos	flower bud of Japanese pagodatree	Á¹ÑªÖ¹ÑªÒ©	Blood-Cooling Hemostatic Medicinal	0.000137543	0.00119076	1	By_ingredient	26.0284
SMHB00183	»±½Ç	Huaijiao	Sophorae Fructus	pod of Japanese pagodatree	Á¹ÑªÖ¹ÑªÒ©	Blood-Cooling Hemostatic Medicinal	5.14E-08	2.48E-06	0.0449587	By_ingredient	14.7912
SMHB00184	»Æ°Ø	Huangbo	Phellodendri Chinensis Cortex	Phellodendron bark	ÇåÈÈÔïÊªÒ©	Heat-Clearing And Dampnessdrying Medicinal	6.41E-12	1.48E-09	5.61E-06	By_ingredient	39.2911
SMHB00185	»Æ¾«	Huangjing	Polygonati Rhizoma	Rhizome of Fragrant Solomonseal	²¹ÒõÒ©	Yin-Tonifying Medicinal	1.32E-06	3.28E-05	1	By_ingredient	16.2542
SMHB00186	»ÆÁ¬	Huanglian	Coptidis Rhizoma	rhizome of Chinese Goldthread	ÇåÈÈÔïÊªÒ©	Heat-Clearing And Dampnessdrying Medicinal	4.15E-07	1.31E-05	0.362561	By_ingredient	20.946
SMHB00187	»ÆÜÎ	Huangqi	Astragali Radix	root of Membranous Milkvetch	²¹ÆøÒ©	Qi Reinforcing Drugs	0.000232759	0.00178242	1	By_ingredient	39.6471
SMHB00188	»ÆÜË	Huangqin	Scutellariae Radix	root of Baikal skullcap	ÇåÈÈÔïÊªÒ©	Heat-Clearing And Dampnessdrying Medicinal	3.23E-16	2.35E-13	2.82E-10	By_ingredient	42.8027
SMHB00189	»ÆÒ©×Ó	Huangyaozi	Rhizoma Dioscoreae Bulbiferae	rhizome of Airpotato Yam	»¯ÌµÒ©	Phlegresolving Medicine	6.92E-08	3.16E-06	0.060488	By_ingredient	20.9196
SMHB00190	»ðÂéÈÊ	Huomaren	Cannabis Fructus	Hemp Seed	ÈóÏÂÒ©	Laxatives	7.83E-05	0.00077427	1	By_ingredient	37.0563
SMHB00191	¼¦¹Ç²Ý	Jigucao	Abri Herba	Canton Love-pea Vine	ÀûË®ÉøÊªÒ©	Diuretic Dampness Excreting Drugs	0.000380619	0.00259679	1	By_ingredient	20.2541
SMHB00193	¼¦ÊºÌÙ	Jishiteng	None	Paederiae Scandentis Herba	ÏûÊ³Ò©	Digestants	1.98E-06	4.48E-05	1	By_ingredient	23.5069
SMHB00194	¼¦ÑªÌÙ	Jixueteng	Spatholobi Caulis	Suberect Spatholobus Stem	»îÑªìîðöÒ©	Blood Activating Stasis Removing Drugs	4.89E-11	8.21E-09	4.28E-05	By_ingredient	38.2101
SMHB00195	»ýÑ©²Ý	Jixuecao	Centellae Herba	Asiatic Pennywort Herb	ÇåÈÈ½â¶¾Ò©	Antipyretic Detoxicate Drugs	0.000180943	0.00147163	1	By_ingredient	21.7784
SMHB00197	ÝðÞ¼	jili	Tribuli Fructus	Puncturevine Caltrop Fruit	Æ½¸ÎÏ¨·çÒ©	Liver-Pacifying Wind-Extinguishing Medicinal	0.000889752	0.00495574	1	By_ingredient	15.7928
SMHB00199	½µÏã	Jiangxiang	Dalbergiae Odoriferae Lignum	Odoriferous Rosewood	ÀíÆøÒ©	Qi Regulating Drugs	2.44E-17	2.22E-14	2.13E-11	By_ingredient	32.0262
SMHB00202	½ð·Ð²Ý	Jinfeicao	Inulae Herba	All - grass of Japanese Inula	»¯ÌµÒ©	Phlegresolving Medicine	7.51E-05	0.00074956	1	By_ingredient	16.1457
SMHB00204	½ðÁ«»¨	Jinlianhua	Flos Trollii Chinensis	flower of Chinese Globeflower	ÇåÈÈ½â¶¾Ò©	Antipyretic Detoxicate Drugs	2.80E-09	2.36E-07	0.00244902	By_ingredient	20.6246
SMHB00205	½ðÇ®²Ý	Jinqiancao	Lysimachiae Herba	Christi Loosestrife	ÀûË®ÉøÊªÒ©	Diuretic Dampness Excreting Drugs	5.99E-06	0.000106448	1	By_ingredient	21.3658
SMHB00206	½ðÜñÂó	Jinqiaomai	Fagopyri Dibotryis Rhizoma	Wild Buckwheat Rhizome	ÇåÈÈ½â¶¾Ò©	Antipyretic Detoxicate Drugs	2.10E-08	1.22E-06	0.0183604	By_ingredient	26.0415
SMHB00207	½ðÒø»¨	Jinyinhua	Lonicerae Japonicae Flos	Honeysuckle Flower	ÇåÈÈ½â¶¾Ò©	Antipyretic Detoxicate Drugs	0.000167478	0.00138536	1	By_ingredient	50.3451
SMHB00208	½ðÓ£×Ó	Jinyingzi	Rosae Laevigatae Fructus	fruit of Cherokee Rose	ÊÕÉ¬Ò©	Astringent Medicinal	3.55E-07	1.16E-05	0.310275	By_ingredient	19.289
SMHB00212	¾£½æ	Jingjie	Schizonepetae Herba	all-grass of Fineleaf Schizonepeta	ÐÁÎÂ½â±íÒ©	Pungent-Warm Exterior-Releasing Medicinal	6.31E-06	0.000110951	1	By_ingredient	35.3839
SMHB00213	¾£½æËë	Jingjiesui	Schizonepetae Spica	Schizonepetae Spica	ÐÁÎÂ½â±íÒ©	Pungent-Warm Exterior-Releasing Medicinal	1.46E-09	1.38E-07	0.00127406	By_ingredient	16.1025
SMHB00215	¾Â²Ë×Ó	Jiucaizi	Allii Tuberosi Semen	Tuber Onion Seed	²¹ÑôÒ©	Yang Reinforcing Drugs	0.000277017	0.00203768	1	By_ingredient	9.2411
SMHB00217	¾Õ»¨	Juhua	Chrysanthemi Flos	Chrysanthemum Flower	ÐÁÁ¹½â±íÒ©	Pungent Cool Diaphoretics	3.81E-09	3.05E-07	0.00333155	By_ingredient	60.9022
SMHB00218	¾ÕÜÄ	Juju	Cichorii Herba Cichorii Radix	Chicory Herb	°Î¶¾»¯¸¯Éú¼¡Ò©	External Medicinal (Draw Out Toxin, Resolve Putridity)	0.000166997	0.00138234	1	By_ingredient	27.1666
SMHB00221	éÙÂç	Juluo	None	Citri Fructus Retinervus	ÀíÆøÒ©	Qi Regulating Drugs	0.000131034	0.0011475	1	By_ingredient	10.4458
SMHB00222	éÙÒ¶	Juye	Folium Citri Tangerie	tangerine leaf	ÀíÆøÒ©	Qi Regulating Drugs	1.10E-05	0.000170766	1	By_ingredient	11.8423
SMHB00224	¾öÃ÷×Ó	Juemingzi	Cassiae Semen	Cassia Seed	ÇåÈÈÐº»ðÒ©	Fire Purging Drugs	9.18E-08	3.95E-06	0.0802351	By_ingredient	28.3999
SMHB00225	¿à²Î	Kushen	Sophorae Flavescentis Radix	root of Lightyellow sophora	ÇåÈÈÔïÊªÒ©	Heat-Clearing And Dampnessdrying Medicinal	1.69E-05	0.000237949	1	By_ingredient	33.7043
SMHB00226	¿àµØ¶¡	Kudiding	Corydalis Bungeanae Herba	all - grass of Bunge Corydalis	ÇåÈÈ½â¶¾Ò©	Antipyretic Detoxicate Drugs	2.66E-17	2.41E-14	2.33E-11	By_ingredient	18.3452
SMHB00229	¿àé¬×Ó	Kulianzi	None	Meliae Azedarach Fructus	Çý³æÒ©	Antiparasitic Drugs	5.09E-05	0.000556171	1	By_ingredient	12.6063
SMHB00230	¿àÐÓÈÊ	Kuxingren	Armeniacae Semen Amarum	bitter Apricot seed	Ö¹¿ÈÆ½´­Ò©	Antitussive Antiasthmetics	2.56E-10	3.29E-08	0.000223544	By_ingredient	36.917
SMHB00231	¿î¶¬»¨	Kuandonghua	Farfarae Flos	flower bud of common coltsfoot	Ö¹¿ÈÆ½´­Ò©	Antitussive Antiasthmetics	1.61E-07	6.19E-06	0.140802	By_ingredient	30.2663
SMHB00232	À¥²¼	Kunbu	Laminariae Thallus Eckloniae Thallus	Kelp or Tangle	»¯ÌµÒ©	Phlegresolving Medicine	0.000221459	0.00171658	1	By_ingredient	19.5777
SMHB00234	À³ÝÊ×Ó	Laifuzi	Raphani Semen	Radish Seed	ÏûÊ³Ò©	Digestants	0.000260685	0.00194567	1	By_ingredient	12.8963
SMHB00235	ÀÏðÙ²Ý	Laoguancao	Erodii Herba Geranii Herba	All - grass of Common Heron's bill	ìî·çÊªÉ¢º®Ò©	Wind-Dampnessdispelling And Colddispersing Medicinal	1.86E-09	1.70E-07	0.00162864	By_ingredient	17.1268
SMHB00236	ÁË¸çÍõ¸ù	Liaogewanggen	None	Wikstroemiae Indicae Rasix	ÇåÈÈ½â¶¾Ò©	Antipyretic Detoxicate Drugs	8.24E-10	8.68E-08	0.000720439	By_ingredient	10.6517
SMHB00237	À×¹«ÌÙ	Leigongteng	Radix Tripterygii Wilfordii	root of common htreewingnut	ìî·çÊªÉ¢º®Ò©	Wind-Dampnessdispelling And Colddispersing Medicinal	1.72E-08	1.04E-06	0.0150438	By_ingredient	41.0669
SMHB00239	ÀóÖ¦ºË	Lizhihe	Litchi Semen	Litchi seed	ÀíÆøÒ©	Qi Regulating Drugs	3.20E-07	1.07E-05	0.279878	By_ingredient	17.8326
SMHB00240	Á¬Ç®²Ý	Lianqiancao	Glechomae Herba	Glechomae Herba	ÀûË®ÉøÊªÒ©	Diuretic Dampness Excreting Drugs	2.18E-05	0.000289101	1	By_ingredient	29.4143
SMHB00241	Á¬ÇÌ	Lianqiao	Forsythiae Fructus	Weeping Forsythia Capsule	ÇåÈÈ½â¶¾Ò©	Antipyretic Detoxicate Drugs	4.70E-11	7.93E-09	4.11E-05	By_ingredient	42.5804
SMHB00244	Á«×ÓÐÄ	Lianzixin	Nelumbinis Plumula	Lotus Plumule	ÊÕÉ¬Ò©	Astringent Medicinal	3.24E-06	6.60E-05	1	By_ingredient	13.8585
SMHB00245	Á½ÃæÕë	Liangmianzhen	Zanthoxyli Radix	Shinyleaf Pricklyash Root	ìî·çÊªÉ¢º®Ò©	Wind-Dampnessdispelling And Colddispersing Medicinal	2.85E-08	1.55E-06	0.0249554	By_ingredient	15.8601
SMHB00247	Þ¤´óÇàÒ¶	Liaodaqingye	Polygoni Tinctorii Folium	Indigoplant Leaf	ÇåÈÈ½â¶¾Ò©	Antipyretic Detoxicate Drugs	0.000347472	0.00242208	1	By_ingredient	12.2159
SMHB00249	ÁèÏö»¨	Lingxiaohua	Campsis Flos	flower of Common Trumpetcreeper	»îÑªìîðöÒ©	Blood Activating Stasis Removing Drugs	0.000274361	0.00202223	1	By_ingredient	22.7342
SMHB00250	ÁãÁêÏã	Linglingxiang	None	Lysimachiae Foenigraeci Herba	ÐÁÎÂ½â±íÒ©	Pungent-Warm Exterior-Releasing Medicinal	1.58E-06	3.76E-05	1	By_ingredient	30.1342
SMHB00252	Áú¿û	Longkui	None	Solanum Nigrum Linn.	ÇåÈÈ½â¶¾Ò©	Antipyretic Detoxicate Drugs	3.12E-05	0.000381472	1	By_ingredient	21.1515
SMHB00255	Â«¸ù	Lugen	Phragmitis Rhizoma	Reed rhizome	ÇåÈÈÐº»ðÒ©	Fire Purging Drugs	0.000325159	0.00230282	1	By_ingredient	19.1947
SMHB00256	Â«Üö	Luhui	Aloe	Aloe	¹¥ÏÂÒ©	Offensive Purgative Medicinal	0.000314731	0.00224531	1	By_ingredient	30.6395
SMHB00257	Â¹ÏÎ²Ý	Luxiancao	Pyrolae Herba	all-grass Chinese pyrola	ìî·çÊªÉ¢º®Ò©	Wind-Dampnessdispelling And Colddispersing Medicinal	1.39E-06	3.40E-05	1	By_ingredient	16.555
SMHB00258	Â·Â·Í¨	Lulutong	Liquidambaris Fructus	fruit of beautiful sweetgum	ìî·çÊªÉ¢º®Ò©	Wind-Dampnessdispelling And Colddispersing Medicinal	3.19E-05	0.000387483	1	By_ingredient	10.3102
SMHB00259	ÂÞ²¼ÂéÒ¶	Luobumaye	Apocyni Veneti Folium	Apocyniveneti Folium	Æ½¸ÎÏ¨·çÒ©	Liver-Pacifying Wind-Extinguishing Medicinal	6.76E-06	0.000116853	1	By_ingredient	16.5961
SMHB00261	ÂçÊ¯ÌÙ	Luoshiteng	Trachelospermi Caulis Et Folium	stem of Chinese starjasmine	ìî·çÊªÇåÈÈÒ©	Wind-Dampnessdispelling And Heatclearing Medicinal	0.000396622	0.0026805	1	By_ingredient	10.9014
SMHB00262	ÂÌ¶¹	Lvdou	Semen Phaseoli Radiati	mung bean	ÇåÈÈ½â¶¾Ò©	Antipyretic Detoxicate Drugs	6.39E-05	0.000662451	1	By_ingredient	14.744
SMHB00263	È„²Ý	Lvcao	Herba Humuli Scandentis	all-grass of japanese hop	ÇåÈÈ½â¶¾Ò©	Antipyretic Detoxicate Drugs	2.95E-09	2.46E-07	0.00257578	By_ingredient	27.8906
SMHB00264	Âé»Æ	Mahuang	Ephedrae Herba	Ephedra	ÐÁÎÂ½â±íÒ©	Pungent-Warm Exterior-Releasing Medicinal	1.21E-09	1.19E-07	0.00105602	By_ingredient	68.8601
SMHB00265	Âé»Æ¸ù	Mahuanggen	Ephedrae Radix Et Rhizoma	Ephedra Root	ÊÕÉ¬Ò©	Astringent Medicinal	1.02E-05	0.000160882	1	By_ingredient	17.6542
SMHB00266	Âí±Þ²Ý	Mabiancao	Verbenae Herba	European Verbe Herb	»îÑªìîðöÒ©	Blood Activating Stasis Removing Drugs	2.10E-06	4.69E-05	1	By_ingredient	32.8056
SMHB00268	Âí³ÝÜÈ	Machixian	Portulacae Herba	all-grass of Purslane	ÇåÈÈ½â¶¾Ò©	Antipyretic Detoxicate Drugs	1.03E-08	6.86E-07	0.0090317	By_ingredient	25.5743
SMHB00271	ÂíÎ²Á«	Maweilian	Radix Et Rhizoma Thalictri	root and rhizome of Manyleaf Meadowrue	ÇåÈÈÔïÊªÒ©	Heat-Clearing And Dampnessdrying Medicinal	3.87E-09	3.09E-07	0.00338233	By_ingredient	26.3506
SMHB00272	ÂóÑ¿	Maiya	Hordei Fructus Germinatus	Germited Barley	ÏûÊ³Ò©	Digestants	4.52E-10	5.26E-08	0.000395055	By_ingredient	25.5882
SMHB00273	ÂúÉ½ºì	Manshanhong	Rhododendri Daurici Folium	Dahurian Rhododendron Leaf	Ö¹¿ÈÆ½´­Ò©	Antitussive Antiasthmetics	3.74E-08	1.93E-06	0.0327451	By_ingredient	33.0442
SMHB00274	Âû¾£×Ó	Manjingzi	Viticis Fructus	Shrub Chastetree Fruit	ÐÁÁ¹½â±íÒ©	Pungent Cool Diaphoretics	1.89E-11	3.68E-09	1.65E-05	By_ingredient	40.3613
SMHB00277	Ã»Ò©	Moyao	Myrrha	Myrrh	»îÑªìîðöÒ©	Blood Activating Stasis Removing Drugs	6.84E-05	0.000697353	1	By_ingredient	77.2914
SMHB00280	â¨ºïÌÒ¸ù	Mihoutaogen	None	Actinidia Chinensis Planch	ÇåÈÈ½â¶¾Ò©	Antipyretic Detoxicate Drugs	2.42E-12	6.51E-10	2.12E-06	By_ingredient	20.8956
SMHB00283	Ä«ºµÁ«	Mohanlian	Ecliptae Herba	all-grass of Yerbadetajo	²¹ÒõÒ©	Yin-Tonifying Medicinal	0.00074261	0.00431543	1	By_ingredient	18.6138
SMHB00285	Äµ¾£Ò¶	Mujingye	Viticis Negundo Foliun	Hempleaf Negundo Chastetree Leaf	ÐÁÁ¹½â±íÒ©	Pungent Cool Diaphoretics	0.000192288	0.00154138	1	By_ingredient	18.8258
SMHB00287	Ä¾±î×Ó	Mubiezi	Momordicae Semen	Momordicae Semen	°Î¶¾»¯¸¯Éú¼¡Ò©	External Medicinal (Draw Out Toxin, Resolve Putridity)	2.50E-05	0.000321356	1	By_ingredient	10.9346
SMHB00289	Ä¾ºûµû	Muhudie	Oroxyli Semen	Indian Trumpetflower Seed	ÇåÈÈ½â¶¾Ò©	Antipyretic Detoxicate Drugs	2.69E-26	1.03E-22	2.36E-20	By_ingredient	36.8266
SMHB00290	Ä¾ÃÞ»¨	Mumianhua	Gossampini Flos	Flower of Common Bombax	°Î¶¾»¯¸¯Éú¼¡Ò©	External Medicinal (Draw Out Toxin, Resolve Putridity)	5.31E-09	4.00E-07	0.00464279	By_ingredient	36.8027
SMHB00292	Ä¾Ïã	Muxiang	Aucklandiae Radix	Common Aucklandia Root	ÀíÆøÒ©	Qi Regulating Drugs	9.53E-05	0.000899666	1	By_ingredient	29.4592
SMHB00293	Ä¾Ôô	Muzei	Equiseti Hiemalis Herba	Common Scouring Rush Herb	ÐÁÁ¹½â±íÒ©	Pungent Cool Diaphoretics	0.00012971	0.0011389	1	By_ingredient	22.7437
SMHB00294	Ä¹Í·»Ø	Mutouhui	None	Et Radix Patriniae Rhizoma	ÇåÈÈ½â¶¾Ò©	Antipyretic Detoxicate Drugs	0.000353138	0.00245194	1	By_ingredient	14.0556
SMHB00296	ÄÏº×Ê­	Nanheshi	Carotae Fructus	Fructus Carotae	Çý³æÒ©	Antiparasitic Drugs	0.000953217	0.00521911	1	By_ingredient	20.785
SMHB00298	ÄÏÉßÌÙ¹û	nshetengguo	None	Celastri Orbiculati Fructus	°²ÉñÒ©	Tranguilizing Medicinal	0.00028453	0.00207981	1	By_ingredient	18.2091
SMHB00301	Å£Ýò×Ó	Niubangzi	Arctil Fructus	achene of Great Burdock	ÐÁÁ¹½â±íÒ©	Pungent Cool Diaphoretics	6.65E-07	1.91E-05	0.58129	By_ingredient	32.8907
SMHB00307	Åº½Ú	Oujie	Nelumbinis Rhizomatis Nodus	node of lotus rhizome	ÊÕÁ²Ö¹ÑªÒ©	Astringent Hemostatic Medicinal	0.000408816	0.0027426	1	By_ingredient	5.2986
SMHB00308	ÅÖ´óº£	Pangdahai	Sterculiae Lychnophorae Semen	Boat-fruited Sterculia Seed	»¯ÌµÒ©	Phlegresolving Medicine	0.00056082	0.0034876	1	By_ingredient	12.3335
SMHB00309	ÅåÀ¼	Peilan	Eupatorii Herba	Fortune Eupatorium Herb	»¯ÊªÒ©	Dampness Removing Drugs	6.75E-05	0.000690668	1	By_ingredient	21.547
SMHB00310	èÁèËÒ¶	Pipaye	Eriobotryae Folium	Loquat Leaf	Ö¹¿ÈÆ½´­Ò©	Antitussive Antiasthmetics	0.000235986	0.00180109	1	By_ingredient	49.7123
SMHB00312	ÆÑ»Æ	Puhuang	Typhae Pollen	pollen of longbract cattail	»¯ðöÖ¹ÑªÒ©	Stasis-Resolving Hemostatic Medicinal	2.69E-05	0.000339731	1	By_ingredient	23.3715
SMHB00313	Üù²Ë	Jicai	Herba Capsellae	all-grass of Shepherdspurse	ÀûË®ÉøÊªÒ©	Diuretic Dampness Excreting Drugs	7.27E-05	0.000731731	1	By_ingredient	21.9181
SMHB00314	Ç§½ï°Î	Qianjinba	Radix Moghaniae Philippinensis	root of Philippine Flemingia	ìî·çÊª½î¹ÇÒ©	Wind-Damp-Dispelling And Sinew-Bone-Strengthening Medicinal	2.20E-07	7.89E-06	0.192123	By_ingredient	18.7203
SMHB00315	Ç§½ð×Ó	Qianjinzi	Euphorbiae Semen	Caper Euphorbia Seed	Í¨Ë®Ò©	Drastic Purgatives	1.65E-07	6.33E-06	0.144602	By_ingredient	12.6626
SMHB00318	Ç£Å£×Ó	Qianniuzi	Pharbitidis Semen	Pharbitis seed	Í¨Ë®Ò©	Drastic Purgatives	4.97E-06	9.20E-05	1	By_ingredient	18.7514
SMHB00319	Ç°ºú	Qianhu	Peucedani Radix	root of Grand Hogfennel	»¯ÌµÒ©	Phlegresolving Medicine	7.66E-10	8.18E-08	0.000669901	By_ingredient	36.7088
SMHB00320	ÜÍÊµ	Qianshi	Euryales Semen	seed of Gordon Euryale	ÊÕÉ¬Ò©	Astringent Medicinal	2.23E-05	0.00029405	1	By_ingredient	9.5935
SMHB00321	Üç²Ý	Qiancao	Rubiae Radix Et Rhizoma	root of Tali Madder	»¯ðöÖ¹ÑªÒ©	Stasis-Resolving Hemostatic Medicinal	2.51E-06	5.42E-05	1	By_ingredient	13.1735
SMHB00322	Ç¼»î	Qianghuo	Notopterygii Rhizoma Et Radix	Root and rhizome of Incised Notoptergium	ÐÁÎÂ½â±íÒ©	Pungent-Warm Exterior-Releasing Medicinal	9.69E-05	0.00091101	1	By_ingredient	47.2706
SMHB00326	Çà÷ì	Qingdai	Indigo Naturalls	tural Indigo	ÇåÈÈ½â¶¾Ò©	Antipyretic Detoxicate Drugs	4.39E-05	0.000495796	1	By_ingredient	7.3282
SMHB00327	Çà·çÌÙ	Qingfengteng	Sinomenii Caulis	Caulis Sinomenii	ìî·çÊªÉ¢º®Ò©	Wind-Dampnessdispelling And Colddispersing Medicinal	0.000301948	0.00217631	1	By_ingredient	14.3178
SMHB00328	Çà¹û	Qingguo	Canarii Fructus	Carii Fructus	ÇåÈÈ½â¶¾Ò©	Antipyretic Detoxicate Drugs	9.56E-09	6.44E-07	0.00835762	By_ingredient	18.6236
SMHB00329	ÇàÝï	Qinghao	Artemisiae Annuae Herba	Sweet Wormwood Herb	ÇåÐéÈÈÒ©	Asthenic Heat Dispelling Drugs	2.52E-11	4.68E-09	2.20E-05	By_ingredient	34.9426
SMHB00330	ÇàÆ¤	Qingpi	Citri Reticulatae Pericarpium Viride	Green Tangerine Peel	ÀíÆøÒ©	Qi Regulating Drugs	2.47E-06	5.35E-05	1	By_ingredient	12.7023
SMHB00332	ÇàÒ¶µ¨	Qingyedan	Swertiae Mileensis Herba	All - grass of Mile Swertia	ÀûË®ÉøÊªÒ©	Diuretic Dampness Excreting Drugs	1.06E-07	4.44E-06	0.0927016	By_ingredient	8.2144
SMHB00334	öÄÂó	Qumai	Dianthi Herba	all-grass of Lilac Pink	ÀûË®ÉøÊªÒ©	Diuretic Dampness Excreting Drugs	0.0001901	0.00152841	1	By_ingredient	12.1212
SMHB00339	Èâ¶¹Þ¢	Roudoukou	Myristicae Semen	Nutmeg	ÊÕÉ¬Ò©	Astringent Medicinal	4.39E-11	7.48E-09	3.84E-05	By_ingredient	24.3294
SMHB00340	Èâ¹ð	Rougui	Cinnamomi Cortex	Cassia Bark	ÎÂÀïÒ©	Warming Interior Drugs	3.23E-05	0.000391464	1	By_ingredient	28.7665
SMHB00341	ÈéÏã	Ruxiang	Olibanum	Frankincense	»îÑªìîðöÒ©	Blood Activating Stasis Removing Drugs	0.000793663	0.00453831	1	By_ingredient	23.6687
SMHB00342	Þ¨ÈÊ	Ruiren	Prinsepiae Nux	Hedge Prinsepia Nut	ÐÁÁ¹½â±íÒ©	Pungent Cool Diaphoretics	0.000145505	0.0012434	1	By_ingredient	14.508
SMHB00345	ÈýÀâ	Sanleng	Sparganii Rhizoma	Common Burreed Tuber	»îÑªìîðöÒ©	Blood Activating Stasis Removing Drugs	0.000136853	0.00118615	1	By_ingredient	14.2446
SMHB00348	É£°×Æ¤	Sangbaipi	Mori Cortex	Cortex Mori	Ö¹¿ÈÆ½´­Ò©	Antitussive Antiasthmetics	2.72E-12	7.18E-10	2.38E-06	By_ingredient	49.1258
SMHB00350	É£é©	Sangshen	Mori Fructus	Mulberry Fruit	²¹ÒõÒ©	Yin-Tonifying Medicinal	4.06E-07	1.29E-05	0.355229	By_ingredient	31.8605
SMHB00351	É£Ò¶	Sangye	Mori Folium	Mulberry Leaf	ÐÁÁ¹½â±íÒ©	Pungent Cool Diaphoretics	1.72E-11	3.40E-09	1.50E-05	By_ingredient	64.2738
SMHB00353	É³¼¬	Shaji	Hippophae Fructus	fruit of seabuckthorn	»¯ÌµÒ©	Phlegresolving Medicine	1.05E-11	2.25E-09	9.22E-06	By_ingredient	51.6795
SMHB00354	É³Ô·×Ó	Shayuanzi	Astragali Complanati Semen	Flatstem Milkvetch Seed	²¹ÑôÒ©	Yang Reinforcing Drugs	2.08E-06	4.66E-05	1	By_ingredient	27.1982
SMHB00355	É°ÈÊ	Sharen	Amomi Fructus	Villous Amomum Fruit	»¯ÊªÒ©	Dampness Removing Drugs	3.27E-14	1.49E-11	2.86E-08	By_ingredient	58.9551
SMHB00357	É½¶¹¸ù	Shandougen	Sophorae Tonkinensis Radix Et Rhizoma	Vietmese Sophora Root	ÇåÈÈ½â¶¾Ò©	Antipyretic Detoxicate Drugs	0.000266251	0.00197596	1	By_ingredient	26.9551
SMHB00359	É½Ò©	Shanyao	Dioscoreae Rhizoma	Common Yam Rhizome	²¹ÆøÒ©	Qi Reinforcing Drugs	2.17E-05	0.000287939	1	By_ingredient	23.4721
SMHB00361	É½ÜïÝÇ	Shanzhuyu	Corni Fructus	Asiatic Cornelian Cherry Fruit	ÊÕÉ¬Ò©	Astringent Medicinal	1.13E-08	7.39E-07	0.00990668	By_ingredient	51.2106
SMHB00363	Éß´²×Ó	Shechuangzi	Cnidii Fructus	Common Cnidium Fruit	½â¶¾É±³æÔïÊªÖ¹Ñ÷Ò©	Medicinal For Detoxification¡¢Parasiticide¡¢Drying Dampness And Relieving Itching	9.11E-07	2.44E-05	0.796749	By_ingredient	30.8272
SMHB00364	Éä¸É	Shegan	Belamcandae Rhizoma	Blackberrylily Rhizome	ÇåÈÈ½â¶¾Ò©	Antipyretic Detoxicate Drugs	1.41E-06	3.45E-05	1	By_ingredient	20.8299
SMHB00367	Éú½ª	Shengjiang	Zingiberis Rhizoma Recens	Fresh Ginger	ÐÁÎÂ½â±íÒ©	Pungent-Warm Exterior-Releasing Medicinal	1.04E-05	0.000163008	1	By_ingredient	58.2456
SMHB00372	Ê¯ÁñÆ¤	Shiliupi	Granati Pericarpium	Pomegrate Rind	ÊÕÉ¬Ò©	Astringent Medicinal	3.22E-10	3.99E-08	0.000281173	By_ingredient	22.0103
SMHB00374	Ê¯Î¤	Shiwei	Pyrrosiae Folium	Pyrrosiae Folium	ÀûË®ÉøÊªÒ©	Diuretic Dampness Excreting Drugs	5.09E-05	0.000556171	1	By_ingredient	13.6372
SMHB00376	ÊÁµÙ	Shidi	Kaki Calyx	calyx and receptacle of a Persimmon	ÀíÆøÒ©	Qi Regulating Drugs	1.08E-05	0.000167997	1	By_ingredient	14.7351
SMHB00378	ÊóÇú²Ý	Shuqucao	None	Gphalii Affinis Herba	»¯ÌµÒ©	Phlegresolving Medicine	9.37E-13	2.84E-10	8.20E-07	By_ingredient	25.8699
SMHB00379	Ë®·É¼»	Shuifeiji	Silybi Fructus	Silybum Marianum	ÇåÈÈ½â¶¾Ò©	Antipyretic Detoxicate Drugs	1.78E-07	6.72E-06	0.156094	By_ingredient	21.8681
SMHB00380	Ë®ºì»¨×Ó	Shuihonghuazi	Polygoni Orientalis Fructus	Prince's-feather Fruit	»îÑªìîðöÒ©	Blood Activating Stasis Removing Drugs	5.29E-18	5.63E-15	4.63E-12	By_ingredient	17.4995
SMHB00381	ËÄ¼¾Çà	Sijiqing	Ilicis Chinensis Folium	Purpleflower Holly Leaf	ÇåÈÈ½â¶¾Ò©	Antipyretic Detoxicate Drugs	0.000853842	0.00480128	1	By_ingredient	18.0619
SMHB00387	æ¶ÂÞ×Ó	Suoluozi	Aesculi Semen	Buckeye Seed	ÀíÆøÒ©	Qi Regulating Drugs	1.86E-07	6.95E-06	0.162861	By_ingredient	15.6069
SMHB00389	Ì´Ïã	Tanxiang	Santali Albi Lignum	Sandalwood	ÀíÆøÒ©	Qi Regulating Drugs	0.000140932	0.00121336	1	By_ingredient	18.9169
SMHB00390	ÌÒÈÊ	Taoren	Persicae Semen	Peach Seed	»îÑªìîðöÒ©	Blood Activating Stasis Removing Drugs	2.33E-07	8.28E-06	0.204033	By_ingredient	20.0469
SMHB00391	Ìì¶¬	Tiandong	Asparagi Radix	Cochinchinese Asparagus Root	²¹ÒõÒ©	Yin-Tonifying Medicinal	5.74E-05	0.000609833	1	By_ingredient	11.5778
SMHB00394	ÌìÄÏÐÇ	Tiannanxing	Arisaematis Rhizoma	Jackinthepulpit Tuber	»¯ÌµÒ©	Phlegresolving Medicine	0.000259914	0.00194094	1	By_ingredient	17.5457
SMHB00401	ÌúÏßÍ¸¹Ç²Ý	Tiexiantougucao	None	Herba Clematidis Aethusaefoliae	ìî·çÊªÉ¢º®Ò©	Wind-Dampnessdispelling And Colddispersing Medicinal	0.000397861	0.0026873	1	By_ingredient	8.5208
SMHB00402	ÝãÜÂ×Ó	Tinglizi	Descurainiae Semen Lepidii Semen	Lepidium seed, Descurainia seed	Ö¹¿ÈÆ½´­Ò©	Antitussive Antiasthmetics	0.000161561	0.00134789	1	By_ingredient	17.0092
SMHB00405	ÍÁÜòÜß	Tufuling	Smilacis Glabrae Rhizoma	Glabrous Greenbrier Rhizome	ÇåÈÈ½â¶¾Ò©	Antipyretic Detoxicate Drugs	1.15E-09	1.14E-07	0.00100434	By_ingredient	38.3287
SMHB00407	ÝËË¿×Ó	Tusizi	Cuscutae Semen	Dodder Seed	²¹ÑôÒ©	Yang Reinforcing Drugs	5.59E-05	0.000597644	1	By_ingredient	9.7758
SMHB00409	ÍßËÉ	Wasong	Orostachyis Fimbriatae Herba	Cotyledon Fimbriata Turcz.	ÇåÈÈÁ¹ÑªÒ©	Heat Clearing Blood Cooling Drugs	4.63E-08	2.29E-06	0.0405069	By_ingredient	10.4447
SMHB00410	Íõ²»ÁôÐÐ	Wangbuliuxing	Vaccariae Semen	Vacarria seed, Cow soapwort seed	»îÑªìîðöÒ©	Blood Activating Stasis Removing Drugs	0.000145505	0.0012434	1	By_ingredient	11.4535
SMHB00412	Î¯Áê²Ë	Weilingcai	Potentiliae Chinensis Herba	Chinese Cinquefoil	ÇåÈÈ½â¶¾Ò©	Antipyretic Detoxicate Drugs	8.32E-06	0.000137468	1	By_ingredient	20.3286
SMHB00413	ÎÚÁ²Ý®	Wulianmei	None	Cayratiae Japonicae Herba	ÇåÈÈ½â¶¾Ò©	Antipyretic Detoxicate Drugs	2.11E-06	4.72E-05	1	By_ingredient	8.2759
SMHB00414	ÎÚÃ·	Wumei	Mume Fructus	Smoked Plum	ÊÕÉ¬Ò©	Astringent Medicinal	4.41E-06	8.38E-05	1	By_ingredient	24.8235
SMHB00415	ÎÚÒ©	Wuyao	Linderae Radix	Combined Spicebush Root	ÀíÆøÒ©	Qi Regulating Drugs	1.54E-11	3.09E-09	1.34E-05	By_ingredient	30.4402
SMHB00416	ÎÞ»¼×Ó	Wuhuanzi	None	Sapindi Mukorossi Semen	»¯ÌµÒ©	Phlegresolving Medicine	5.15E-05	0.000561223	1	By_ingredient	7.6286
SMHB00418	ÎâÜïÝÇ	Wuzhuyu	Euodiae Fructus	Medicil Evodia Fruit	ÎÂÀïÒ©	Warming Interior Drugs	1.47E-08	9.13E-07	0.0128125	By_ingredient	41.295
SMHB00419	ÎàÍ©×Ó	Wutongzi	None	Semen Firmiae	ÏûÊ³Ò©	Digestants	8.73E-09	5.98E-07	0.00763012	By_ingredient	6.8636
SMHB00421	Î÷ºÓÁø	Xiheliu	Tamaricis Cacumen	Chinese Tamarisk Twig	ÐÁÎÂ½â±íÒ©	Pungent-Warm Exterior-Releasing Medicinal	2.90E-10	3.65E-08	0.000253349	By_ingredient	29.9495
SMHB00424	ØgÝ²²Ý	Xixiancao	Siegesbeckiae Herba	Siegesbeckiae Herba	ìî·çÊªÇåÈÈÒ©	Wind-Dampnessdispelling And Heatclearing Medicinal	0.000345388	0.00241119	1	By_ingredient	6.1215
SMHB00425	Ï¸ÐÁ	Xixin	Asari Radix Et Rhizoma	all-grass Manchurian wildginger	ÐÁÎÂ½â±íÒ©	Pungent-Warm Exterior-Releasing Medicinal	1.07E-06	2.76E-05	0.931708	By_ingredient	35.4494
SMHB00426	ÏÄ¿Ý²Ý	Xiakucao	Prunellae Spica	fruit -spike of Common Selfheal	ÇåÈÈÐº»ðÒ©	Fire Purging Drugs	0.000248804	0.00187646	1	By_ingredient	24.935
SMHB00427	ÏÄÌìÎÞ	Xiatianwu	Corydalis Decumbentis Rhizoma	Decumbent Corydalis Rhizome	ìî·çÊªÇåÈÈÒ©	Wind-Dampnessdispelling And Heatclearing Medicinal	4.10E-07	1.30E-05	0.358387	By_ingredient	8.3155
SMHB00428	ÏÉº×²Ý	Xianhecao	Agrimoniae Herba	all - grss of Hairyvein Agrimonia	ÊÕÁ²Ö¹ÑªÒ©	Astringent Hemostatic Medicinal	2.60E-08	1.44E-06	0.0227784	By_ingredient	18.479
SMHB00431	ÏàË¼×Ó	Xiangsizi	None	Abrus Precatorius L.	ÇåÈÈ½â¶¾Ò©	Antipyretic Detoxicate Drugs	0.000878035	0.00490764	1	By_ingredient	12.7861
SMHB00432	Ïã¸½	Xiangfu	Cyperi Rhizoma	rhizome of Nutgrass Galingale	ÀíÆøÒ©	Qi Regulating Drugs	2.36E-10	3.08E-08	0.000206703	By_ingredient	30.0173
SMHB00435	ÏãÞ¸	Xiangru	Moslae Herba	all-grass of Haichow Elsholtzia	ÐÁÎÂ½â±íÒ©	Pungent-Warm Exterior-Releasing Medicinal	1.99E-14	9.57E-12	1.74E-08	By_ingredient	37.9639
SMHB00436	ÏãéÚ	Xiangyuan	Citri Fructus	Citri Fructus	ÀíÆøÒ©	Qi Regulating Drugs	0.000626227	0.00379173	1	By_ingredient	15.2625
SMHB00437	Ð¡ÜîÏã	Xiaohuixiang	Foeniculi Fructus	fennel fruit	ÎÂÀïÒ©	Warming Interior Drugs	1.61E-05	0.000228793	1	By_ingredient	12.2431
SMHB00441	ÐÁÒÄ	Xinyi	Magnoliae Flos	Magnoliae Flos	ÐÁÎÂ½â±íÒ©	Pungent-Warm Exterior-Releasing Medicinal	4.85E-10	5.59E-08	0.000424375	By_ingredient	35.2894
SMHB00444	Ýæ²Ý¸ù	Xuancaogen	None	Hemerocallis Radix	ÀûË®ÉøÊªÒ©	Diuretic Dampness Excreting Drugs	0.000969339	0.00528214	1	By_ingredient	9.1784
SMHB00446	Ðý¸²»¨	Xuanfuhua	Inulae Flos	Inula Flower	»¯ÌµÒ©	Phlegresolving Medicine	5.60E-05	0.000598172	1	By_ingredient	16.6797
SMHB00447	Ñ°¹Ç·ç	Xungufeng	None	Rhizoma Seu Herba Aristolochiae Mollissimae	ìî·çÊªÉ¢º®Ò©	Wind-Dampnessdispelling And Colddispersing Medicinal	3.32E-05	0.000399405	1	By_ingredient	7.3466
SMHB00450	ÑÇÂé×Ó	Yamazi	Lini Semen	Linseed	ÈóÏÂÒ©	Laxatives	2.65E-06	5.65E-05	1	By_ingredient	8.3717
SMHB00451	ÑÓºúË÷	Yanhusuo	Rhizoma Corydalis,Corydalis Rhizoma	Corydalis tuber	ÀíÆøÒ©	Qi Regulating Drugs	2.69E-39	3.14E-35	2.35E-33	By_ingredient	34.6861
SMHB00454	Ò»Ö¦»Æ»¨	Yizhihuanghua	Solidaginis Herba	Solidaginis Herba	ÐÁÁ¹½â±íÒ©	Pungent Cool Diaphoretics	3.73E-06	7.36E-05	1	By_ingredient	18.5309
SMHB00456	ÒæÄ¸²Ý	Yimucao	Leonuri Herba	motherwort	»îÑªìîðöÒ©	Blood Activating Stasis Removing Drugs	8.10E-07	2.23E-05	0.708128	By_ingredient	19.1752
SMHB00457	ÒæÖÇ	Yizhi	Alpiniae Oxyphyllae Fructus	Alpiniae Oxyphyliae Fructus	²¹ÑôÒ©	Yang Reinforcing Drugs	7.46E-06	0.000126241	1	By_ingredient	9.3779
SMHB00458	Þ²ÜÓÈÊ	Yiyiren	Coicis Semen	seed of Jobstears	ÀûË®ÉøÊªÒ©	Diuretic Dampness Excreting Drugs	1.41E-05	0.000206309	1	By_ingredient	18.4724
SMHB00459	Òð³Â	Yinchen	Artemisiae Scopariae Herba	Virgate Wormwood Herb	ÀûË®ÉøÊªÒ©	Diuretic Dampness Excreting Drugs	1.03E-08	6.86E-07	0.0090317	By_ingredient	18.9098
SMHB00461	ÒøÐÓÒ¶	Yinxingye	Ginkgo Folium	Ginkgo Folium	Ö¹¿ÈÆ½´­Ò©	Antitussive Antiasthmetics	5.77E-16	3.98E-13	5.05E-10	By_ingredient	52.5292
SMHB00462	ÒùÑòÞ½	Yinyanghuo	Epimedii Folium	Epimrdii Herba	²¹ÑôÒ©	Yang Reinforcing Drugs	1.92E-22	4.09E-19	1.68E-16	By_ingredient	36.164
SMHB00463	ó¿ËÚ¿Ç	Yingsuqiao	Papaveris Pericarpium	poppy capsule	ÊÕÉ¬Ò©	Astringent Medicinal	6.29E-10	6.97E-08	0.000550167	By_ingredient	11.451
SMHB00464	Óà¸Ê×Ó	Yuganzi	Phyllanthi Fructus	Emblic Leafflower Fruit	ÇåÈÈ½â¶¾Ò©	Antipyretic Detoxicate Drugs	6.57E-05	0.000676813	1	By_ingredient	21.3404
SMHB00466	ÓíÖÝÂ©Â«	Yuzhouloulu	Echinopsis Radix	Globethistle Root	°Î¶¾»¯¸¯Éú¼¡Ò©	External Medicinal (Draw Out Toxin, Resolve Putridity)	4.17E-07	1.32E-05	0.36509	By_ingredient	11.5635
SMHB00467	ÓñÃ×Ðë	Yumixu	Stigma Maydis	Corn stigma	ÀûË®ÉøÊªÒ©	Diuretic Dampness Excreting Drugs	0.000121714	0.00108581	1	By_ingredient	21.4246
SMHB00469	Óô½ð	Yujin	Curcumae Radix	Tuber - root of Common Turmeric	»îÑªìîðöÒ©	Blood Activating Stasis Removing Drugs	2.96E-16	2.18E-13	2.59E-10	By_ingredient	54.8169
SMHB00473	Ü¾Ý´	Yuansui	None	Coriandri Sativi Herba	ÐÁÎÂ½â±íÒ©	Pungent-Warm Exterior-Releasing Medicinal	9.79E-11	1.47E-08	8.56E-05	By_ingredient	46.389
SMHB00474	ÔÂ¼¾»¨	Yuejihua	Rosae Chinensis Flos	Chinese rose flower	»îÑªìîðöÒ©	Blood Activating Stasis Removing Drugs	1.01E-14	5.24E-12	8.86E-09	By_ingredient	38.2741
SMHB00476	Ôí¼Ô×Ó	Zaojiazi	None	Gleditsiae Sinensis Semen	»¯ÌµÒ©	Phlegresolving Medicine	0.000303504	0.00218521	1	By_ingredient	3.0227
SMHB00477	Ôí½Ç´Ì	Zhaojiaoci	Gleditsiae Spina	spine of Chinese Honeylocust	»¯ÌµÒ©	Phlegresolving Medicine	1.21E-09	1.19E-07	0.00105482	By_ingredient	15.255
SMHB00479	ÔóÆá	Zeqi	None	Euphorbiae Helioscopiae Herba	ÀûË®ÉøÊªÒ©	Diuretic Dampness Excreting Drugs	0.00030093	0.00217095	1	By_ingredient	15.5834
SMHB00484	è×—º×Ó	Zhijuzi	None	Hoveniae Dulcis Semen	ÀûË®ÉøÊªÒ©	Diuretic Dampness Excreting Drugs	1.01E-07	4.27E-06	0.0882	By_ingredient	13.9722
SMHB00486	è×Êµ	Zhishi	Aurantii Fructus Immaturus	immature fruit of Seville orange	ÀíÆøÒ©	Qi Regulating Drugs	2.42E-10	3.14E-08	0.000211228	By_ingredient	19.2768
SMHB00487	Ö×½Ú·ç	Zhongjiefeng	Sarcandrae Herba	all-grass of Glabrous sarcandra	ÇåÈÈ½â¶¾Ò©	Antipyretic Detoxicate Drugs	4.40E-07	1.37E-05	0.384447	By_ingredient	12.8499
SMHB00492	ÜÑÂé¸ù	Zhumagen	Radix Boehmeriae	Ramine root	Á¹ÑªÖ¹ÑªÒ©	Blood-Cooling Hemostatic Medicinal	1.42E-08	8.93E-07	0.0124602	By_ingredient	9.4662
SMHB00493	×Ï²Ý	Zicao	Arnebiae Radix	Arnebia Root Gromwell Root	ÇåÈÈÁ¹ÑªÒ©	Heat Clearing Blood Cooling Drugs	4.52E-06	8.55E-05	1	By_ingredient	14.6849
SMHB00495	×Ï»¨Ç°ºú	Zihuaqianhu	Peucedani Decursivi Radix	Peucedanidecursivi Radix	»¯ÌµÒ©	Phlegresolving Medicine	3.61E-08	1.87E-06	0.0315592	By_ingredient	13.3932
SMHB00496	×ÏËÕÒ¶	Zisuye	Perillae Folium	None	ÐÁÎÂ½â±íÒ©	Pungent-Warm Exterior-Releasing Medicinal	2.41E-08	1.36E-06	0.0210821	By_ingredient	54.4955
SMHB00497	×ÏËÕ×Ó	Zisuzi	Perillae Fructus	Perilia Fruit	Ö¹¿ÈÆ½´­Ò©	Antitussive Antiasthmetics	2.63E-05	0.0003337	1	By_ingredient	24.7568
SMHB00498	×ÏÝÒ	Ziwan	Asteris Radix Et Rhizoma	root of tatarian aster	Ö¹¿ÈÆ½´­Ò©	Antitussive Antiasthmetics	7.91E-06	0.000132147	1	By_ingredient	20.1062
SMHB00521	¹ã½ðÇ®²Ý	Guangjinqiancao	Desmodii Styracifolii Herba	None	ÀûË®ÉøÊªÒ©	Diuretic Dampness Excreting Drugs	0.00085848	0.00482201	1	By_ingredient	14.0265
SMHB00631	ºéÁ¬	Honglion	Lagotidis Herba	None	ÇåÈÈ½â¶¾Ò©	Antipyretic Detoxicate Drugs	6.52E-08	3.01E-06	0.0570052	By_ingredient	6.7271
SMHB00639	·Û¸ð	Fenge	Puerariae Thomsonii Radix	None	ÐÁÁ¹½â±íÒ©	Pungent Cool Diaphoretics	0.000727685	0.0042467	1	By_ingredient	2.7504
