# Supplementary material for: Identification and Exploration of Immunity‐Related Genes and Natural Products for Alzheimer's Disease Based on Bioinformatics, Molecular Docking, and Molecular Dynamics
Source: Immun Inflamm Dis. 2025 Apr 7;13(4):e70166. doi: 10.1002/iid3.70166 (PMC11973734; doi:10.1002/iid3.70166)
Supplement: Supplementary file 1 — Supporting information. [file IID3-13-e70166-s001.zip › Supplementary materials/S8-Molecular docking and kinetic simulation/Dynamic simulation/pca dccp code.R]

mydcdfile <- "c:/Users/solid/desktop/pro.dcd"
mypdbfile <- "c:/Users/solid/desktop/rec.pdb" 

library(bio3d)

# Load the files
pdb <- read.pdb(mypdbfile)
dcd <- read.dcd(mydcdfile)

# Select C-alpha atoms for analysis
ca.inds <- atom.select(pdb, elety="CA")
xyz <- fit.xyz(fixed=pdb$xyz, mobile=dcd, fixed.inds=ca.inds$xyz, mobile.inds=ca.inds$xyz)

# Check dimensions
dim(xyz) == dim(dcd)

# Calculate and plot the covariance matrix
cij <- dccm(xyz[, ca.inds$xyz])
par(cex.axis=2, cex.lab=2, cex.main=2) # Set global parameters for larger text
plot(cij, main="Residue Cross Correlation")

# Perform PCA and plot the results
pc <- pca.xyz(xyz[, ca.inds$xyz])
par(cex.axis=2, cex.lab=2, cex.main=2) # Set global parameters for larger text
plot(pc, col=bwr.colors(nrow(xyz)), main="PCA of C-alpha Atoms")
