# Supplementary material for: Identification and Exploration of Immunity‐Related Genes and Natural Products for Alzheimer's Disease Based on Bioinformatics, Molecular Docking, and Molecular Dynamics
Source: Immun Inflamm Dis. 2025 Apr 7;13(4):e70166. doi: 10.1002/iid3.70166 (PMC11973734; doi:10.1002/iid3.70166)
Supplement: Supplementary file 1 — Supporting information. [file IID3-13-e70166-s001.zip › Supplementary materials/S8-Molecular docking and kinetic simulation/Molecular docking/Docking affinity value.xlsx]

## Sheet: Sheet1
	182232-1	222284-1	457801-1	5280343-1	5280445-1	5280794-1	5280863-1
PGF	-6.3	-6.3	-6.2	-7.1	-7.1	-6.5	-6.5
GFAP	-7.3	-6.9	-6.4	-7.2	-7.7	-6.4	-7.2		beta-sitosterol	ent-Epicatechin	kaempferol	luteolin	poriferast-5-en-3beta-ol	quercetin	Stigmasterol
NFKBIA	-5.9	-6.5	-6.9	-6	-6.2	-6.6	-7.2		-5.9	-6.5	-6.9	-6	-6.2	-6.6	-7.2
GPI	-7.3	-7.8	-7.7	-7.5	-8	-8.4	-7.5
SST	-4.8	-4.9	-4.8	-4.7	-4.8	-5.2	-4.5

## Sheet: Sheet2
PGF	GFAP	NFKBIA	GPI	SST	CID	name	note
-6.3	-7.3	-6.5	-7.3	-4.8	182232	ent-Epicatechin	entout
-6.3	-6.9	-5.9	-7.8	-4.9	222284	beta-sitosterol	beta-sitout
-6.2	-6.4	-6.2	-7.7	-4.8	457801	poriferast-5-en-3beta-ol	proiout
-7.1	-7.2	-6.6	-7.5	-4.7	5280343	quercetin	querout
-7.1	-7.7	-6	-8	-4.8	5280445	luteolin	luteout
-6.5	-6.4	-7.2	-8.4	-5.2	5280794	Stigmasterol	stigout
-6.5	-7.2	-6.9	-7.5	-4.5	5280863	kaempferol	kaemout
