# Supplementary material for: Identification and Exploration of Immunity‐Related Genes and Natural Products for Alzheimer's Disease Based on Bioinformatics, Molecular Docking, and Molecular Dynamics
Source: Immun Inflamm Dis. 2025 Apr 7;13(4):e70166. doi: 10.1002/iid3.70166 (PMC11973734; doi:10.1002/iid3.70166)
Supplement: Supplementary file 1 — Supporting information. [file IID3-13-e70166-s001.zip › Supplementary materials/S8-Molecular docking and kinetic simulation/Molecular docking/GFAP-6A9P/beta-sitout.pdbqt]

MODEL 1
REMARK VINA RESULT:      -6.9      0.000      0.000
REMARK  Name = 222284
REMARK  13 active torsions:
REMARK  status: ('A' for Active; 'I' for Inactive)
REMARK    1  A    between atoms: O_1  and  C_22
REMARK    2  A    between atoms: C_2  and  C_14
REMARK    3  A    between atoms: C_6  and  C_13
REMARK    4  A    between atoms: C_8  and  C_18
REMARK    5  A    between atoms: C_13  and  C_20
REMARK    6  A    between atoms: C_13  and  C_23
REMARK    7  A    between atoms: C_20  and  C_24
REMARK    8  A    between atoms: C_24  and  C_25
REMARK    9  A    between atoms: C_25  and  C_26
REMARK   10  A    between atoms: C_25  and  C_27
REMARK   11  A    between atoms: C_26  and  C_28
REMARK   12  A    between atoms: C_26  and  C_29
REMARK   13  A    between atoms: C_27  and  C_30
REMARK                            x       y       z     vdW  Elec       q    Type
REMARK                         _______ _______ _______ _____ _____    ______ ____
ROOT
ATOM      1  C   UNL     1      -1.294-272.560 826.507  0.00  0.00    +0.119 C 
ATOM      2  C   UNL     1      -0.512-272.995 825.273  0.00  0.00    +0.032 C 
ATOM      3  C   UNL     1      -1.004-274.344 824.752  0.00  0.00    +0.014 C 
ATOM      4  C   UNL     1      -0.992-275.485 825.811  0.00  0.00    -0.008 C 
ATOM      5  C   UNL     1       0.472-275.866 826.138  0.00  0.00    +0.016 C 
ATOM      6  C   UNL     1      -1.649-274.979 827.103  0.00  0.00    -0.065 C 
ATOM      7  C   UNL     1      -2.572-275.686 827.779  0.00  0.00    -0.027 C 
ATOM      8  C   UNL     1      -3.052-277.048 827.395  0.00  0.00    +0.031 C 
ATOM      9  C   UNL     1      -2.174-277.734 826.336  0.00  0.00    +0.000 C 
ATOM     10  C   UNL     1      -2.910-278.924 825.711  0.00  0.00    -0.001 C 
ATOM     11  C   UNL     1      -3.390-280.051 826.619  0.00  0.00    +0.004 C 
ATOM     12  C   UNL     1      -3.618-281.235 825.661  0.00  0.00    +0.004 C 
ATOM     13  C   UNL     1      -3.076-280.787 824.283  0.00  0.00    -0.002 C 
ATOM     14  C   UNL     1      -2.084-279.651 824.631  0.00  0.00    -0.026 C 
ATOM     15  C   UNL     1      -0.738-280.221 825.143  0.00  0.00    +0.012 C 
ATOM     16  C   UNL     1      -1.828-278.650 823.495  0.00  0.00    +0.007 C 
ATOM     17  C   UNL     1      -1.100-277.394 824.004  0.00  0.00    +0.005 C 
ATOM     18  C   UNL     1      -1.789-276.717 825.221  0.00  0.00    +0.003 C 
ATOM     19  C   UNL     1      -1.224-273.619 827.605  0.00  0.00    +0.062 C 
ENDROOT
BRANCH   1  20
ATOM     20  O   UNL     1      -0.739-271.340 826.986  0.00  0.00    -0.391 OA
ATOM     21  H   UNL     1      -0.969-270.620 826.379  0.00  0.00    +0.210 HD
ENDBRANCH   1  20
BRANCH  13  22
ATOM     22  C   UNL     1      -2.526-281.943 823.460  0.00  0.00    -0.010 C 
ATOM     23  C   UNL     1      -3.163-281.946 822.066  0.00  0.00    +0.008 C 
BRANCH  22  24
ATOM     24  C   UNL     1      -2.753-283.276 824.203  0.00  0.00    +0.004 C 
BRANCH  24  25
ATOM     25  C   UNL     1      -1.573-284.262 824.208  0.00  0.00    +0.004 C 
BRANCH  25  26
ATOM     26  C   UNL     1      -0.444-283.976 825.231  0.00  0.00    -0.009 C 
BRANCH  26  27
ATOM     27  C   UNL     1       0.780-283.256 824.580  0.00  0.00    -0.014 C 
ATOM     28  C   UNL     1       2.117-283.569 825.258  0.00  0.00    +0.007 C 
ATOM     29  C   UNL     1       0.888-283.540 823.076  0.00  0.00    +0.007 C 
ENDBRANCH  26  27
BRANCH  26  30
ATOM     30  C   UNL     1      -0.055-285.270 825.988  0.00  0.00    +0.000 C 
ATOM     31  C   UNL     1      -0.654-286.545 825.410  0.00  0.00    +0.004 C 
ENDBRANCH  26  30
ENDBRANCH  25  26
ENDBRANCH  24  25
ENDBRANCH  22  24
ENDBRANCH  13  22
TORSDOF 7
ENDMDL
MODEL 2
REMARK VINA RESULT:      -6.5      6.386      9.265
REMARK  Name = 222284
REMARK  13 active torsions:
REMARK  status: ('A' for Active; 'I' for Inactive)
REMARK    1  A    between atoms: O_1  and  C_22
REMARK    2  A    between atoms: C_2  and  C_14
REMARK    3  A    between atoms: C_6  and  C_13
REMARK    4  A    between atoms: C_8  and  C_18
REMARK    5  A    between atoms: C_13  and  C_20
REMARK    6  A    between atoms: C_13  and  C_23
REMARK    7  A    between atoms: C_20  and  C_24
REMARK    8  A    between atoms: C_24  and  C_25
REMARK    9  A    between atoms: C_25  and  C_26
REMARK   10  A    between atoms: C_25  and  C_27
REMARK   11  A    between atoms: C_26  and  C_28
REMARK   12  A    between atoms: C_26  and  C_29
REMARK   13  A    between atoms: C_27  and  C_30
REMARK                            x       y       z     vdW  Elec       q    Type
REMARK                         _______ _______ _______ _____ _____    ______ ____
ROOT
ATOM      1  C   UNL     1     -13.221-282.239 820.280  0.00  0.00    +0.119 C 
ATOM      2  C   UNL     1     -12.486-280.908 820.163  0.00  0.00    +0.032 C 
ATOM      3  C   UNL     1     -11.000-281.066 820.477  0.00  0.00    +0.014 C 
ATOM      4  C   UNL     1     -10.700-281.714 821.862  0.00  0.00    -0.008 C 
ATOM      5  C   UNL     1     -11.086-280.721 822.985  0.00  0.00    +0.016 C 
ATOM      6  C   UNL     1     -11.564-282.972 822.025  0.00  0.00    -0.065 C 
ATOM      7  C   UNL     1     -11.071-284.144 822.463  0.00  0.00    -0.027 C 
ATOM      8  C   UNL     1      -9.653-284.372 822.875  0.00  0.00    +0.031 C 
ATOM      9  C   UNL     1      -8.853-283.074 823.071  0.00  0.00    +0.000 C 
ATOM     10  C   UNL     1      -7.349-283.364 823.107  0.00  0.00    -0.001 C 
ATOM     11  C   UNL     1      -6.811-284.326 824.162  0.00  0.00    +0.004 C 
ATOM     12  C   UNL     1      -5.305-284.010 824.225  0.00  0.00    +0.004 C 
ATOM     13  C   UNL     1      -5.088-282.756 823.345  0.00  0.00    -0.002 C 
ATOM     14  C   UNL     1      -6.489-282.099 823.293  0.00  0.00    -0.026 C 
ATOM     15  C   UNL     1      -6.788-281.318 824.596  0.00  0.00    +0.012 C 
ATOM     16  C   UNL     1      -6.730-281.195 822.075  0.00  0.00    +0.007 C 
ATOM     17  C   UNL     1      -8.219-280.841 821.923  0.00  0.00    +0.005 C 
ATOM     18  C   UNL     1      -9.162-282.076 821.917  0.00  0.00    +0.003 C 
ATOM     19  C   UNL     1     -13.026-282.858 821.661  0.00  0.00    +0.062 C 
ENDROOT
BRANCH   1  20
ATOM     20  O   UNL     1     -14.607-282.011 820.051  0.00  0.00    -0.391 OA
ATOM     21  H   UNL     1     -14.723-281.174 819.576  0.00  0.00    +0.210 HD
ENDBRANCH   1  20
BRANCH  13  22
ATOM     22  C   UNL     1      -3.943-281.881 823.834  0.00  0.00    -0.010 C 
ATOM     23  C   UNL     1      -3.019-281.522 822.665  0.00  0.00    +0.008 C 
BRANCH  22  24
ATOM     24  C   UNL     1      -3.184-282.592 824.974  0.00  0.00    +0.004 C 
BRANCH  24  25
ATOM     25  C   UNL     1      -1.853-283.261 824.593  0.00  0.00    +0.004 C 
BRANCH  25  26
ATOM     26  C   UNL     1      -1.690-284.748 825.001  0.00  0.00    -0.009 C 
BRANCH  26  27
ATOM     27  C   UNL     1      -0.317-285.029 825.690  0.00  0.00    -0.014 C 
ATOM     28  C   UNL     1       0.682-283.873 825.581  0.00  0.00    +0.007 C 
ATOM     29  C   UNL     1      -0.478-285.431 827.162  0.00  0.00    +0.007 C 
ENDBRANCH  26  27
BRANCH  26  30
ATOM     30  C   UNL     1      -1.963-285.677 823.793  0.00  0.00    +0.000 C 
ATOM     31  C   UNL     1      -2.454-287.070 824.165  0.00  0.00    +0.004 C 
ENDBRANCH  26  30
ENDBRANCH  25  26
ENDBRANCH  24  25
ENDBRANCH  22  24
ENDBRANCH  13  22
TORSDOF 7
ENDMDL
MODEL 3
REMARK VINA RESULT:      -6.1      1.874      3.029
REMARK  Name = 222284
REMARK  13 active torsions:
REMARK  status: ('A' for Active; 'I' for Inactive)
REMARK    1  A    between atoms: O_1  and  C_22
REMARK    2  A    between atoms: C_2  and  C_14
REMARK    3  A    between atoms: C_6  and  C_13
REMARK    4  A    between atoms: C_8  and  C_18
REMARK    5  A    between atoms: C_13  and  C_20
REMARK    6  A    between atoms: C_13  and  C_23
REMARK    7  A    between atoms: C_20  and  C_24
REMARK    8  A    between atoms: C_24  and  C_25
REMARK    9  A    between atoms: C_25  and  C_26
REMARK   10  A    between atoms: C_25  and  C_27
REMARK   11  A    between atoms: C_26  and  C_28
REMARK   12  A    between atoms: C_26  and  C_29
REMARK   13  A    between atoms: C_27  and  C_30
REMARK                            x       y       z     vdW  Elec       q    Type
REMARK                         _______ _______ _______ _____ _____    ______ ____
ROOT
ATOM      1  C   UNL     1      -1.113-272.273 826.594  0.00  0.00    +0.119 C 
ATOM      2  C   UNL     1      -0.380-272.722 825.334  0.00  0.00    +0.032 C 
ATOM      3  C   UNL     1      -0.913-274.062 824.831  0.00  0.00    +0.014 C 
ATOM      4  C   UNL     1      -0.887-275.203 825.891  0.00  0.00    -0.008 C 
ATOM      5  C   UNL     1       0.580-275.610 826.169  0.00  0.00    +0.016 C 
ATOM      6  C   UNL     1      -1.492-274.684 827.203  0.00  0.00    -0.065 C 
ATOM      7  C   UNL     1      -2.404-275.374 827.909  0.00  0.00    -0.027 C 
ATOM      8  C   UNL     1      -2.921-276.728 827.543  0.00  0.00    +0.031 C 
ATOM      9  C   UNL     1      -2.092-277.429 826.456  0.00  0.00    +0.000 C 
ATOM     10  C   UNL     1      -2.869-278.606 825.857  0.00  0.00    -0.001 C 
ATOM     11  C   UNL     1      -3.339-279.724 826.782  0.00  0.00    +0.004 C 
ATOM     12  C   UNL     1      -3.620-280.904 825.833  0.00  0.00    +0.004 C 
ATOM     13  C   UNL     1      -3.116-280.467 824.437  0.00  0.00    -0.002 C 
ATOM     14  C   UNL     1      -2.092-279.348 824.751  0.00  0.00    -0.026 C 
ATOM     15  C   UNL     1      -0.741-279.943 825.219  0.00  0.00    +0.012 C 
ATOM     16  C   UNL     1      -1.856-278.353 823.606  0.00  0.00    +0.007 C 
ATOM     17  C   UNL     1      -1.089-277.111 824.090  0.00  0.00    +0.005 C 
ATOM     18  C   UNL     1      -1.725-276.421 825.328  0.00  0.00    +0.003 C 
ATOM     19  C   UNL     1      -1.026-273.332 827.690  0.00  0.00    +0.062 C 
ENDROOT
BRANCH   1  20
ATOM     20  O   UNL     1      -0.521-271.062 827.053  0.00  0.00    -0.391 OA
ATOM     21  H   UNL     1       0.366-270.971 826.672  0.00  0.00    +0.210 HD
ENDBRANCH   1  20
BRANCH  13  22
ATOM     22  C   UNL     1      -2.614-281.632 823.597  0.00  0.00    -0.010 C 
ATOM     23  C   UNL     1      -2.969-281.410 822.123  0.00  0.00    +0.008 C 
BRANCH  22  24
ATOM     24  C   UNL     1      -3.190-282.959 824.137  0.00  0.00    +0.004 C 
BRANCH  24  25
ATOM     25  C   UNL     1      -4.413-283.522 823.395  0.00  0.00    +0.004 C 
BRANCH  25  26
ATOM     26  C   UNL     1      -5.442-284.298 824.257  0.00  0.00    -0.009 C 
BRANCH  26  27
ATOM     27  C   UNL     1      -5.068-284.298 825.774  0.00  0.00    -0.014 C 
ATOM     28  C   UNL     1      -6.111-283.624 826.670  0.00  0.00    +0.007 C 
ATOM     29  C   UNL     1      -4.773-285.709 826.299  0.00  0.00    +0.007 C 
ENDBRANCH  26  27
BRANCH  26  30
ATOM     30  C   UNL     1      -5.666-285.721 823.689  0.00  0.00    +0.000 C 
ATOM     31  C   UNL     1      -7.102-286.020 823.280  0.00  0.00    +0.004 C 
ENDBRANCH  26  30
ENDBRANCH  25  26
ENDBRANCH  24  25
ENDBRANCH  22  24
ENDBRANCH  13  22
TORSDOF 7
ENDMDL
MODEL 4
REMARK VINA RESULT:      -5.7     18.954     22.232
REMARK  Name = 222284
REMARK  13 active torsions:
REMARK  status: ('A' for Active; 'I' for Inactive)
REMARK    1  A    between atoms: O_1  and  C_22
REMARK    2  A    between atoms: C_2  and  C_14
REMARK    3  A    between atoms: C_6  and  C_13
REMARK    4  A    between atoms: C_8  and  C_18
REMARK    5  A    between atoms: C_13  and  C_20
REMARK    6  A    between atoms: C_13  and  C_23
REMARK    7  A    between atoms: C_20  and  C_24
REMARK    8  A    between atoms: C_24  and  C_25
REMARK    9  A    between atoms: C_25  and  C_26
REMARK   10  A    between atoms: C_25  and  C_27
REMARK   11  A    between atoms: C_26  and  C_28
REMARK   12  A    between atoms: C_26  and  C_29
REMARK   13  A    between atoms: C_27  and  C_30
REMARK                            x       y       z     vdW  Elec       q    Type
REMARK                         _______ _______ _______ _____ _____    ______ ____
ROOT
ATOM      1  C   UNL     1     -18.320-262.304 819.087  0.00  0.00    +0.119 C 
ATOM      2  C   UNL     1     -18.342-261.126 820.055  0.00  0.00    +0.032 C 
ATOM      3  C   UNL     1     -17.456-261.391 821.271  0.00  0.00    +0.014 C 
ATOM      4  C   UNL     1     -17.790-262.707 822.035  0.00  0.00    -0.008 C 
ATOM      5  C   UNL     1     -19.153-262.550 822.752  0.00  0.00    +0.016 C 
ATOM      6  C   UNL     1     -17.915-263.856 821.025  0.00  0.00    -0.065 C 
ATOM      7  C   UNL     1     -17.326-265.052 821.204  0.00  0.00    -0.027 C 
ATOM      8  C   UNL     1     -16.513-265.432 822.399  0.00  0.00    +0.031 C 
ATOM      9  C   UNL     1     -16.661-264.459 823.579  0.00  0.00    +0.000 C 
ATOM     10  C   UNL     1     -15.541-264.672 824.602  0.00  0.00    -0.001 C 
ATOM     11  C   UNL     1     -15.379-266.048 825.239  0.00  0.00    +0.004 C 
ATOM     12  C   UNL     1     -14.540-265.780 826.502  0.00  0.00    +0.004 C 
ATOM     13  C   UNL     1     -14.424-264.243 826.628  0.00  0.00    -0.002 C 
ATOM     14  C   UNL     1     -15.628-263.717 825.808  0.00  0.00    -0.026 C 
ATOM     15  C   UNL     1     -16.947-263.835 826.613  0.00  0.00    +0.012 C 
ATOM     16  C   UNL     1     -15.467-262.286 825.277  0.00  0.00    +0.007 C 
ATOM     17  C   UNL     1     -16.537-261.954 824.223  0.00  0.00    +0.005 C 
ATOM     18  C   UNL     1     -16.626-262.989 823.067  0.00  0.00    +0.003 C 
ATOM     19  C   UNL     1     -18.735-263.598 819.783  0.00  0.00    +0.062 C 
ENDROOT
BRANCH   1  20
ATOM     20  O   UNL     1     -19.220-262.027 818.020  0.00  0.00    -0.391 OA
ATOM     21  H   UNL     1     -19.395-262.842 817.524  0.00  0.00    +0.210 HD
ENDBRANCH   1  20
BRANCH  13  22
ATOM     22  C   UNL     1     -14.327-263.773 828.072  0.00  0.00    -0.010 C 
ATOM     23  C   UNL     1     -13.138-262.822 828.238  0.00  0.00    +0.008 C 
BRANCH  22  24
ATOM     24  C   UNL     1     -14.232-264.989 829.019  0.00  0.00    +0.004 C 
BRANCH  24  25
ATOM     25  C   UNL     1     -15.052-264.908 830.317  0.00  0.00    +0.004 C 
BRANCH  25  26
ATOM     26  C   UNL     1     -14.258-264.598 831.612  0.00  0.00    -0.009 C 
BRANCH  26  27
ATOM     27  C   UNL     1     -14.511-263.147 832.133  0.00  0.00    -0.014 C 
ATOM     28  C   UNL     1     -13.312-262.210 831.966  0.00  0.00    +0.007 C 
ATOM     29  C   UNL     1     -15.754-262.511 831.496  0.00  0.00    +0.007 C 
ENDBRANCH  26  27
BRANCH  26  30
ATOM     30  C   UNL     1     -12.756-264.920 831.420  0.00  0.00    +0.000 C 
ATOM     31  C   UNL     1     -12.310-266.244 832.026  0.00  0.00    +0.004 C 
ENDBRANCH  26  30
ENDBRANCH  25  26
ENDBRANCH  24  25
ENDBRANCH  22  24
ENDBRANCH  13  22
TORSDOF 7
ENDMDL
MODEL 5
REMARK VINA RESULT:      -5.5     11.927     15.525
REMARK  Name = 222284
REMARK  13 active torsions:
REMARK  status: ('A' for Active; 'I' for Inactive)
REMARK    1  A    between atoms: O_1  and  C_22
REMARK    2  A    between atoms: C_2  and  C_14
REMARK    3  A    between atoms: C_6  and  C_13
REMARK    4  A    between atoms: C_8  and  C_18
REMARK    5  A    between atoms: C_13  and  C_20
REMARK    6  A    between atoms: C_13  and  C_23
REMARK    7  A    between atoms: C_20  and  C_24
REMARK    8  A    between atoms: C_24  and  C_25
REMARK    9  A    between atoms: C_25  and  C_26
REMARK   10  A    between atoms: C_25  and  C_27
REMARK   11  A    between atoms: C_26  and  C_28
REMARK   12  A    between atoms: C_26  and  C_29
REMARK   13  A    between atoms: C_27  and  C_30
REMARK                            x       y       z     vdW  Elec       q    Type
REMARK                         _______ _______ _______ _____ _____    ______ ____
ROOT
ATOM      1  C   UNL     1     -17.112-286.716 820.289  0.00  0.00    +0.119 C 
ATOM      2  C   UNL     1     -17.961-285.643 820.962  0.00  0.00    +0.032 C 
ATOM      3  C   UNL     1     -17.374-284.250 820.738  0.00  0.00    +0.014 C 
ATOM      4  C   UNL     1     -15.888-284.100 821.181  0.00  0.00    -0.008 C 
ATOM      5  C   UNL     1     -15.806-284.158 822.726  0.00  0.00    +0.016 C 
ATOM      6  C   UNL     1     -15.075-285.275 820.620  0.00  0.00    -0.065 C 
ATOM      7  C   UNL     1     -13.890-285.116 820.005  0.00  0.00    -0.027 C 
ATOM      8  C   UNL     1     -13.198-283.805 819.816  0.00  0.00    +0.031 C 
ATOM      9  C   UNL     1     -13.788-282.669 820.667  0.00  0.00    +0.000 C 
ATOM     10  C   UNL     1     -13.310-281.305 820.157  0.00  0.00    -0.001 C 
ATOM     11  C   UNL     1     -11.812-281.024 820.102  0.00  0.00    +0.004 C 
ATOM     12  C   UNL     1     -11.720-279.489 820.028  0.00  0.00    +0.004 C 
ATOM     13  C   UNL     1     -13.158-278.959 820.236  0.00  0.00    -0.002 C 
ATOM     14  C   UNL     1     -13.876-280.121 820.965  0.00  0.00    -0.026 C 
ATOM     15  C   UNL     1     -13.507-280.149 822.469  0.00  0.00    +0.012 C 
ATOM     16  C   UNL     1     -15.402-280.138 820.801  0.00  0.00    +0.007 C 
ATOM     17  C   UNL     1     -16.003-281.474 821.272  0.00  0.00    +0.005 C 
ATOM     18  C   UNL     1     -15.343-282.724 820.627  0.00  0.00    +0.003 C 
ATOM     19  C   UNL     1     -15.665-286.658 820.773  0.00  0.00    +0.062 C 
ENDROOT
BRANCH   1  20
ATOM     20  O   UNL     1     -17.667-287.990 820.598  0.00  0.00    -0.391 OA
ATOM     21  H   UNL     1     -18.245-288.275 819.873  0.00  0.00    +0.210 HD
ENDBRANCH   1  20
BRANCH  13  22
ATOM     22  C   UNL     1     -13.194-277.600 820.920  0.00  0.00    -0.010 C 
ATOM     23  C   UNL     1     -14.286-276.724 820.296  0.00  0.00    +0.008 C 
BRANCH  22  24
ATOM     24  C   UNL     1     -11.804-276.933 820.845  0.00  0.00    +0.004 C 
BRANCH  24  25
ATOM     25  C   UNL     1     -11.170-276.530 822.187  0.00  0.00    +0.004 C 
BRANCH  25  26
ATOM     26  C   UNL     1     -11.167-277.613 823.297  0.00  0.00    -0.009 C 
BRANCH  26  27
ATOM     27  C   UNL     1     -11.712-277.071 824.657  0.00  0.00    -0.014 C 
ATOM     28  C   UNL     1     -10.881-275.929 825.249  0.00  0.00    +0.007 C 
ATOM     29  C   UNL     1     -13.182-276.642 824.564  0.00  0.00    +0.007 C 
ENDBRANCH  26  27
BRANCH  26  30
ATOM     30  C   UNL     1      -9.767-278.262 823.421  0.00  0.00    +0.000 C 
ATOM     31  C   UNL     1      -9.703-279.717 822.974  0.00  0.00    +0.004 C 
ENDBRANCH  26  30
ENDBRANCH  25  26
ENDBRANCH  24  25
ENDBRANCH  22  24
ENDBRANCH  13  22
TORSDOF 7
ENDMDL
MODEL 6
REMARK VINA RESULT:      -5.5      7.055      9.833
REMARK  Name = 222284
REMARK  13 active torsions:
REMARK  status: ('A' for Active; 'I' for Inactive)
REMARK    1  A    between atoms: O_1  and  C_22
REMARK    2  A    between atoms: C_2  and  C_14
REMARK    3  A    between atoms: C_6  and  C_13
REMARK    4  A    between atoms: C_8  and  C_18
REMARK    5  A    between atoms: C_13  and  C_20
REMARK    6  A    between atoms: C_13  and  C_23
REMARK    7  A    between atoms: C_20  and  C_24
REMARK    8  A    between atoms: C_24  and  C_25
REMARK    9  A    between atoms: C_25  and  C_26
REMARK   10  A    between atoms: C_25  and  C_27
REMARK   11  A    between atoms: C_26  and  C_28
REMARK   12  A    between atoms: C_26  and  C_29
REMARK   13  A    between atoms: C_27  and  C_30
REMARK                            x       y       z     vdW  Elec       q    Type
REMARK                         _______ _______ _______ _____ _____    ______ ____
ROOT
ATOM      1  C   UNL     1      -2.069-281.036 824.694  0.00  0.00    +0.119 C 
ATOM      2  C   UNL     1      -2.307-281.196 823.196  0.00  0.00    +0.032 C 
ATOM      3  C   UNL     1      -3.780-280.987 822.845  0.00  0.00    +0.014 C 
ATOM      4  C   UNL     1      -4.764-281.898 823.636  0.00  0.00    -0.008 C 
ATOM      5  C   UNL     1      -4.602-283.362 823.159  0.00  0.00    +0.016 C 
ATOM      6  C   UNL     1      -4.411-281.844 825.128  0.00  0.00    -0.065 C 
ATOM      7  C   UNL     1      -5.334-281.671 826.091  0.00  0.00    -0.027 C 
ATOM      8  C   UNL     1      -6.803-281.544 825.851  0.00  0.00    +0.031 C 
ATOM      9  C   UNL     1      -7.232-281.950 824.432  0.00  0.00    +0.000 C 
ATOM     10  C   UNL     1      -8.645-281.443 824.127  0.00  0.00    -0.001 C 
ATOM     11  C   UNL     1      -9.794-281.879 825.030  0.00  0.00    +0.004 C 
ATOM     12  C   UNL     1     -11.056-281.612 824.188  0.00  0.00    +0.004 C 
ATOM     13  C   UNL     1     -10.560-281.216 822.777  0.00  0.00    -0.002 C 
ATOM     14  C   UNL     1      -9.132-281.811 822.711  0.00  0.00    -0.026 C 
ATOM     15  C   UNL     1      -9.173-283.334 822.434  0.00  0.00    +0.012 C 
ATOM     16  C   UNL     1      -8.194-281.123 821.708  0.00  0.00    +0.007 C 
ATOM     17  C   UNL     1      -6.731-281.546 821.924  0.00  0.00    +0.005 C 
ATOM     18  C   UNL     1      -6.235-281.372 823.386  0.00  0.00    +0.003 C 
ATOM     19  C   UNL     1      -2.953-281.985 825.498  0.00  0.00    +0.062 C 
ENDROOT
BRANCH   1  20
ATOM     20  O   UNL     1      -0.699-281.316 824.964  0.00  0.00    -0.391 OA
ATOM     21  H   UNL     1      -0.636-281.931 825.711  0.00  0.00    +0.210 HD
ENDBRANCH   1  20
BRANCH  13  22
ATOM     22  C   UNL     1     -11.522-281.631 821.674  0.00  0.00    -0.010 C 
ATOM     23  C   UNL     1     -11.419-280.660 820.493  0.00  0.00    +0.008 C 
BRANCH  22  24
ATOM     24  C   UNL     1     -12.959-281.716 822.230  0.00  0.00    +0.004 C 
BRANCH  24  25
ATOM     25  C   UNL     1     -13.632-283.097 822.170  0.00  0.00    +0.004 C 
BRANCH  25  26
ATOM     26  C   UNL     1     -12.839-284.216 821.445  0.00  0.00    -0.009 C 
BRANCH  26  27
ATOM     27  C   UNL     1     -13.593-284.760 820.190  0.00  0.00    -0.014 C 
ATOM     28  C   UNL     1     -14.938-285.418 820.509  0.00  0.00    +0.007 C 
ATOM     29  C   UNL     1     -13.790-283.681 819.118  0.00  0.00    +0.007 C 
ENDBRANCH  26  27
BRANCH  26  30
ATOM     30  C   UNL     1     -12.436-285.331 822.441  0.00  0.00    +0.000 C 
ATOM     31  C   UNL     1     -12.594-284.955 823.909  0.00  0.00    +0.004 C 
ENDBRANCH  26  30
ENDBRANCH  25  26
ENDBRANCH  24  25
ENDBRANCH  22  24
ENDBRANCH  13  22
TORSDOF 7
ENDMDL
MODEL 7
REMARK VINA RESULT:      -5.5     18.599     21.457
REMARK  Name = 222284
REMARK  13 active torsions:
REMARK  status: ('A' for Active; 'I' for Inactive)
REMARK    1  A    between atoms: O_1  and  C_22
REMARK    2  A    between atoms: C_2  and  C_14
REMARK    3  A    between atoms: C_6  and  C_13
REMARK    4  A    between atoms: C_8  and  C_18
REMARK    5  A    between atoms: C_13  and  C_20
REMARK    6  A    between atoms: C_13  and  C_23
REMARK    7  A    between atoms: C_20  and  C_24
REMARK    8  A    between atoms: C_24  and  C_25
REMARK    9  A    between atoms: C_25  and  C_26
REMARK   10  A    between atoms: C_25  and  C_27
REMARK   11  A    between atoms: C_26  and  C_28
REMARK   12  A    between atoms: C_26  and  C_29
REMARK   13  A    between atoms: C_27  and  C_30
REMARK                            x       y       z     vdW  Elec       q    Type
REMARK                         _______ _______ _______ _____ _____    ______ ____
ROOT
ATOM      1  C   UNL     1     -17.740-265.562 817.825  0.00  0.00    +0.119 C 
ATOM      2  C   UNL     1     -18.586-264.583 818.632  0.00  0.00    +0.032 C 
ATOM      3  C   UNL     1     -17.918-264.242 819.964  0.00  0.00    +0.014 C 
ATOM      4  C   UNL     1     -17.564-265.480 820.841  0.00  0.00    -0.008 C 
ATOM      5  C   UNL     1     -18.869-266.119 821.374  0.00  0.00    +0.016 C 
ATOM      6  C   UNL     1     -16.846-266.522 819.972  0.00  0.00    -0.065 C 
ATOM      7  C   UNL     1     -15.721-267.147 820.361  0.00  0.00    -0.027 C 
ATOM      8  C   UNL     1     -15.044-266.943 821.677  0.00  0.00    +0.031 C 
ATOM      9  C   UNL     1     -15.910-266.197 822.705  0.00  0.00    +0.000 C 
ATOM     10  C   UNL     1     -15.052-265.684 823.866  0.00  0.00    -0.001 C 
ATOM     11  C   UNL     1     -14.243-266.688 824.682  0.00  0.00    +0.004 C 
ATOM     12  C   UNL     1     -13.925-265.940 825.990  0.00  0.00    +0.004 C 
ATOM     13  C   UNL     1     -14.726-264.618 825.939  0.00  0.00    -0.002 C 
ATOM     14  C   UNL     1     -15.862-264.917 824.929  0.00  0.00    -0.026 C 
ATOM     15  C   UNL     1     -16.989-265.751 825.588  0.00  0.00    +0.012 C 
ATOM     16  C   UNL     1     -16.459-263.678 824.248  0.00  0.00    +0.007 C 
ATOM     17  C   UNL     1     -17.339-264.065 823.047  0.00  0.00    +0.005 C 
ATOM     18  C   UNL     1     -16.633-264.998 822.025  0.00  0.00    +0.003 C 
ATOM     19  C   UNL     1     -17.453-266.831 818.623  0.00  0.00    +0.062 C 
ENDROOT
BRANCH   1  20
ATOM     20  O   UNL     1     -18.449-265.896 816.636  0.00  0.00    -0.391 OA
ATOM     21  H   UNL     1     -18.081-265.398 815.890  0.00  0.00    +0.210 HD
ENDBRANCH   1  20
BRANCH  13  22
ATOM     22  C   UNL     1     -15.150-264.130 827.316  0.00  0.00    -0.010 C 
ATOM     23  C   UNL     1     -14.924-262.619 827.432  0.00  0.00    +0.008 C 
BRANCH  22  24
ATOM     24  C   UNL     1     -14.395-264.914 828.411  0.00  0.00    +0.004 C 
BRANCH  24  25
ATOM     25  C   UNL     1     -13.560-264.077 829.394  0.00  0.00    +0.004 C 
BRANCH  25  26
ATOM     26  C   UNL     1     -13.911-264.231 830.896  0.00  0.00    -0.009 C 
BRANCH  26  27
ATOM     27  C   UNL     1     -14.093-262.852 831.609  0.00  0.00    -0.014 C 
ATOM     28  C   UNL     1     -13.442-262.777 832.992  0.00  0.00    +0.007 C 
ATOM     29  C   UNL     1     -13.602-261.683 830.745  0.00  0.00    +0.007 C 
ENDBRANCH  26  27
BRANCH  26  30
ATOM     30  C   UNL     1     -12.884-265.148 831.604  0.00  0.00    +0.000 C 
ATOM     31  C   UNL     1     -13.301-266.610 831.698  0.00  0.00    +0.004 C 
ENDBRANCH  26  30
ENDBRANCH  25  26
ENDBRANCH  24  25
ENDBRANCH  22  24
ENDBRANCH  13  22
TORSDOF 7
ENDMDL
MODEL 8
REMARK VINA RESULT:      -5.4     29.699     34.885
REMARK  Name = 222284
REMARK  13 active torsions:
REMARK  status: ('A' for Active; 'I' for Inactive)
REMARK    1  A    between atoms: O_1  and  C_22
REMARK    2  A    between atoms: C_2  and  C_14
REMARK    3  A    between atoms: C_6  and  C_13
REMARK    4  A    between atoms: C_8  and  C_18
REMARK    5  A    between atoms: C_13  and  C_20
REMARK    6  A    between atoms: C_13  and  C_23
REMARK    7  A    between atoms: C_20  and  C_24
REMARK    8  A    between atoms: C_24  and  C_25
REMARK    9  A    between atoms: C_25  and  C_26
REMARK   10  A    between atoms: C_25  and  C_27
REMARK   11  A    between atoms: C_26  and  C_28
REMARK   12  A    between atoms: C_26  and  C_29
REMARK   13  A    between atoms: C_27  and  C_30
REMARK                            x       y       z     vdW  Elec       q    Type
REMARK                         _______ _______ _______ _____ _____    ______ ____
ROOT
ATOM      1  C   UNL     1     -20.816-256.041 826.676  0.00  0.00    +0.119 C 
ATOM      2  C   UNL     1     -21.249-254.861 827.539  0.00  0.00    +0.032 C 
ATOM      3  C   UNL     1     -21.031-253.534 826.813  0.00  0.00    +0.014 C 
ATOM      4  C   UNL     1     -19.576-253.311 826.305  0.00  0.00    -0.008 C 
ATOM      5  C   UNL     1     -18.640-253.085 827.517  0.00  0.00    +0.016 C 
ATOM      6  C   UNL     1     -19.102-254.571 825.568  0.00  0.00    -0.065 C 
ATOM      7  C   UNL     1     -18.486-254.529 824.374  0.00  0.00    -0.027 C 
ATOM      8  C   UNL     1     -18.154-253.278 823.628  0.00  0.00    +0.031 C 
ATOM      9  C   UNL     1     -18.279-252.003 824.478  0.00  0.00    +0.000 C 
ATOM     10  C   UNL     1     -18.310-250.758 823.587  0.00  0.00    -0.001 C 
ATOM     11  C   UNL     1     -17.135-250.496 822.650  0.00  0.00    +0.004 C 
ATOM     12  C   UNL     1     -17.258-249.000 822.303  0.00  0.00    +0.004 C 
ATOM     13  C   UNL     1     -18.379-248.436 823.207  0.00  0.00    -0.002 C 
ATOM     14  C   UNL     1     -18.444-249.444 824.381  0.00  0.00    -0.026 C 
ATOM     15  C   UNL     1     -17.297-249.198 825.393  0.00  0.00    +0.012 C 
ATOM     16  C   UNL     1     -19.790-249.486 825.118  0.00  0.00    +0.007 C 
ATOM     17  C   UNL     1     -19.887-250.711 826.044  0.00  0.00    +0.005 C 
ATOM     18  C   UNL     1     -19.576-252.060 825.337  0.00  0.00    +0.003 C 
ATOM     19  C   UNL     1     -19.361-255.900 826.237  0.00  0.00    +0.062 C 
ENDROOT
BRANCH   1  20
ATOM     20  O   UNL     1     -20.972-257.236 827.434  0.00  0.00    -0.391 OA
ATOM     21  H   UNL     1     -20.856-257.038 828.377  0.00  0.00    +0.210 HD
ENDBRANCH   1  20
BRANCH  13  22
ATOM     22  C   UNL     1     -18.164-246.976 823.575  0.00  0.00    -0.010 C 
ATOM     23  C   UNL     1     -19.514-246.262 823.710  0.00  0.00    +0.008 C 
BRANCH  22  24
ATOM     24  C   UNL     1     -17.252-246.296 822.531  0.00  0.00    +0.004 C 
BRANCH  24  25
ATOM     25  C   UNL     1     -17.947-245.360 821.528  0.00  0.00    +0.004 C 
BRANCH  25  26
ATOM     26  C   UNL     1     -17.560-245.544 820.037  0.00  0.00    -0.009 C 
BRANCH  26  27
ATOM     27  C   UNL     1     -17.566-244.194 819.250  0.00  0.00    -0.014 C 
ATOM     28  C   UNL     1     -18.307-243.061 819.965  0.00  0.00    +0.007 C 
ATOM     29  C   UNL     1     -16.150-243.731 818.882  0.00  0.00    +0.007 C 
ENDBRANCH  26  27
BRANCH  26  30
ATOM     30  C   UNL     1     -18.440-246.634 819.377  0.00  0.00    +0.000 C 
ATOM     31  C   UNL     1     -19.779-246.867 820.064  0.00  0.00    +0.004 C 
ENDBRANCH  26  30
ENDBRANCH  25  26
ENDBRANCH  24  25
ENDBRANCH  22  24
ENDBRANCH  13  22
TORSDOF 7
ENDMDL
MODEL 9
REMARK VINA RESULT:      -5.4     16.645     21.045
REMARK  Name = 222284
REMARK  13 active torsions:
REMARK  status: ('A' for Active; 'I' for Inactive)
REMARK    1  A    between atoms: O_1  and  C_22
REMARK    2  A    between atoms: C_2  and  C_14
REMARK    3  A    between atoms: C_6  and  C_13
REMARK    4  A    between atoms: C_8  and  C_18
REMARK    5  A    between atoms: C_13  and  C_20
REMARK    6  A    between atoms: C_13  and  C_23
REMARK    7  A    between atoms: C_20  and  C_24
REMARK    8  A    between atoms: C_24  and  C_25
REMARK    9  A    between atoms: C_25  and  C_26
REMARK   10  A    between atoms: C_25  and  C_27
REMARK   11  A    between atoms: C_26  and  C_28
REMARK   12  A    between atoms: C_26  and  C_29
REMARK   13  A    between atoms: C_27  and  C_30
REMARK                            x       y       z     vdW  Elec       q    Type
REMARK                         _______ _______ _______ _____ _____    ______ ____
ROOT
ATOM      1  C   UNL     1     -15.090-269.240 820.850  0.00  0.00    +0.119 C 
ATOM      2  C   UNL     1     -15.721-267.852 820.807  0.00  0.00    +0.032 C 
ATOM      3  C   UNL     1     -15.275-267.004 821.997  0.00  0.00    +0.014 C 
ATOM      4  C   UNL     1     -15.534-267.659 823.386  0.00  0.00    -0.008 C 
ATOM      5  C   UNL     1     -17.058-267.688 823.661  0.00  0.00    +0.016 C 
ATOM      6  C   UNL     1     -15.030-269.108 823.361  0.00  0.00    -0.065 C 
ATOM      7  C   UNL     1     -14.277-269.636 824.342  0.00  0.00    -0.027 C 
ATOM      8  C   UNL     1     -13.863-268.912 825.583  0.00  0.00    +0.031 C 
ATOM      9  C   UNL     1     -14.634-267.604 825.818  0.00  0.00    +0.000 C 
ATOM     10  C   UNL     1     -13.919-266.733 826.857  0.00  0.00    -0.001 C 
ATOM     11  C   UNL     1     -13.672-267.304 828.249  0.00  0.00    +0.004 C 
ATOM     12  C   UNL     1     -13.409-266.063 829.123  0.00  0.00    +0.004 C 
ATOM     13  C   UNL     1     -13.707-264.835 828.231  0.00  0.00    -0.002 C 
ATOM     14  C   UNL     1     -14.640-265.398 827.131  0.00  0.00    -0.026 C 
ATOM     15  C   UNL     1     -16.089-265.559 827.655  0.00  0.00    +0.012 C 
ATOM     16  C   UNL     1     -14.645-264.599 825.821  0.00  0.00    +0.007 C 
ATOM     17  C   UNL     1     -15.330-265.381 824.687  0.00  0.00    +0.005 C 
ATOM     18  C   UNL     1     -14.768-266.815 824.482  0.00  0.00    +0.003 C 
ATOM     19  C   UNL     1     -15.406-269.949 822.164  0.00  0.00    +0.062 C 
ENDROOT
BRANCH   1  20
ATOM     20  O   UNL     1     -15.603-270.001 819.762  0.00  0.00    -0.391 OA
ATOM     21  H   UNL     1     -14.869-270.418 819.284  0.00  0.00    +0.210 HD
ENDBRANCH   1  20
BRANCH  13  22
ATOM     22  C   UNL     1     -14.229-263.644 829.021  0.00  0.00    -0.010 C 
ATOM     23  C   UNL     1     -13.409-262.392 828.690  0.00  0.00    +0.008 C 
BRANCH  22  24
ATOM     24  C   UNL     1     -14.213-263.962 830.532  0.00  0.00    +0.004 C 
BRANCH  24  25
ATOM     25  C   UNL     1     -15.351-263.354 831.368  0.00  0.00    +0.004 C 
BRANCH  25  26
ATOM     26  C   UNL     1     -15.255-261.832 831.652  0.00  0.00    -0.009 C 
BRANCH  26  27
ATOM     27  C   UNL     1     -14.638-261.526 833.053  0.00  0.00    -0.014 C 
ATOM     28  C   UNL     1     -13.680-260.331 833.063  0.00  0.00    +0.007 C 
ATOM     29  C   UNL     1     -15.712-261.333 834.132  0.00  0.00    +0.007 C 
ENDBRANCH  26  27
BRANCH  26  30
ATOM     30  C   UNL     1     -16.628-261.151 831.433  0.00  0.00    +0.000 C 
ATOM     31  C   UNL     1     -16.584-259.909 830.552  0.00  0.00    +0.004 C 
ENDBRANCH  26  30
ENDBRANCH  25  26
ENDBRANCH  24  25
ENDBRANCH  22  24
ENDBRANCH  13  22
TORSDOF 7
ENDMDL
