# Supplementary material for: Identification and Exploration of Immunity‐Related Genes and Natural Products for Alzheimer's Disease Based on Bioinformatics, Molecular Docking, and Molecular Dynamics
Source: Immun Inflamm Dis. 2025 Apr 7;13(4):e70166. doi: 10.1002/iid3.70166 (PMC11973734; doi:10.1002/iid3.70166)
Supplement: Supplementary file 1 — Supporting information. [file IID3-13-e70166-s001.zip › Supplementary materials/S8-Molecular docking and kinetic simulation/Molecular docking/GFAP-6A9P/entout.pdbqt]

MODEL 1
REMARK VINA RESULT:      -7.3      0.000      0.000
REMARK  Name = 182232
REMARK  6 active torsions:
REMARK  status: ('A' for Active; 'I' for Inactive)
REMARK    1  A    between atoms: O_2  and  C_7
REMARK    2  A    between atoms: O_3  and  C_13
REMARK    3  A    between atoms: O_4  and  C_18
REMARK    4  A    between atoms: O_5  and  C_19
REMARK    5  A    between atoms: O_6  and  C_21
REMARK    6  A    between atoms: C_8  and  C_12
REMARK                            x       y       z     vdW  Elec       q    Type
REMARK                         _______ _______ _______ _____ _____    ______ ____
ROOT
ATOM      1  O   UNL     1      14.403-342.292 806.561  0.00  0.00    -0.481 OA
ATOM      2  C   UNL     1      13.783-341.593 807.565  0.00  0.00    +0.132 A 
ATOM      3  C   UNL     1      14.615-340.825 808.384  0.00  0.00    +0.091 A 
ATOM      4  C   UNL     1      14.072-340.085 809.434  0.00  0.00    +0.124 A 
ATOM      5  C   UNL     1      12.698-340.114 809.668  0.00  0.00    +0.091 A 
ATOM      6  C   UNL     1      11.868-340.890 808.859  0.00  0.00    +0.127 A 
ATOM      7  C   UNL     1      12.404-341.647 807.808  0.00  0.00    +0.038 A 
ATOM      8  C   UNL     1      11.493-342.484 806.951  0.00  0.00    +0.078 C 
ATOM      9  C   UNL     1      12.290-343.477 806.107  0.00  0.00    +0.164 C 
ATOM     10  C   UNL     1      13.527-342.776 805.530  0.00  0.00    +0.232 C 
ENDROOT
BRANCH  10  11
ATOM     11  C   UNL     1      14.303-343.682 804.591  0.00  0.00    -0.001 A 
ATOM     12  C   UNL     1      13.887-343.831 803.269  0.00  0.00    +0.011 A 
ATOM     13  C   UNL     1      14.600-344.665 802.406  0.00  0.00    +0.049 A 
ATOM     14  C   UNL     1      15.726-345.347 802.867  0.00  0.00    +0.158 A 
ATOM     15  C   UNL     1      16.139-345.196 804.190  0.00  0.00    +0.159 A 
ATOM     16  C   UNL     1      15.427-344.363 805.053  0.00  0.00    +0.056 A 
BRANCH  15  17
ATOM     17  O   UNL     1      17.236-345.859 804.653  0.00  0.00    -0.503 OA
ATOM     18  H   UNL     1      18.017-345.890 804.137  0.00  0.00    +0.292 HD
ENDBRANCH  15  17
BRANCH  14  19
ATOM     19  O   UNL     1      16.412-346.159 802.015  0.00  0.00    -0.503 OA
ATOM     20  H   UNL     1      17.331-346.296 802.138  0.00  0.00    +0.292 HD
ENDBRANCH  14  19
ENDBRANCH  10  11
BRANCH   6  21
ATOM     21  O   UNL     1      10.528-340.897 809.114  0.00  0.00    -0.506 OA
ATOM     22  H   UNL     1      10.219-340.811 809.994  0.00  0.00    +0.292 HD
ENDBRANCH   6  21
BRANCH   4  23
ATOM     23  O   UNL     1      14.882-339.333 810.227  0.00  0.00    -0.507 OA
ATOM     24  H   UNL     1      15.635-338.910 809.861  0.00  0.00    +0.292 HD
ENDBRANCH   4  23
BRANCH   9  25
ATOM     25  O   UNL     1      12.688-344.577 806.927  0.00  0.00    -0.387 OA
ATOM     26  H   UNL     1      13.106-345.256 806.374  0.00  0.00    +0.210 HD
ENDBRANCH   9  25
TORSDOF 6
ENDMDL
MODEL 2
REMARK VINA RESULT:      -6.8     36.377     40.781
REMARK  Name = 182232
REMARK  6 active torsions:
REMARK  status: ('A' for Active; 'I' for Inactive)
REMARK    1  A    between atoms: O_2  and  C_7
REMARK    2  A    between atoms: O_3  and  C_13
REMARK    3  A    between atoms: O_4  and  C_18
REMARK    4  A    between atoms: O_5  and  C_19
REMARK    5  A    between atoms: O_6  and  C_21
REMARK    6  A    between atoms: C_8  and  C_12
REMARK                            x       y       z     vdW  Elec       q    Type
REMARK                         _______ _______ _______ _____ _____    ______ ____
ROOT
ATOM      1  O   UNL     1      -0.117-309.142 821.774  0.00  0.00    -0.481 OA
ATOM      2  C   UNL     1       0.066-310.085 820.796  0.00  0.00    +0.132 A 
ATOM      3  C   UNL     1       0.986-311.097 821.081  0.00  0.00    +0.091 A 
ATOM      4  C   UNL     1       1.240-312.096 820.142  0.00  0.00    +0.124 A 
ATOM      5  C   UNL     1       0.579-312.081 818.915  0.00  0.00    +0.091 A 
ATOM      6  C   UNL     1      -0.331-311.064 818.624  0.00  0.00    +0.127 A 
ATOM      7  C   UNL     1      -0.585-310.049 819.556  0.00  0.00    +0.038 A 
ATOM      8  C   UNL     1      -1.563-308.956 819.219  0.00  0.00    +0.078 C 
ATOM      9  C   UNL     1      -1.442-307.789 820.197  0.00  0.00    +0.164 C 
ATOM     10  C   UNL     1      -1.296-308.334 821.625  0.00  0.00    +0.232 C 
ENDROOT
BRANCH  10  11
ATOM     11  C   UNL     1      -1.281-307.220 822.655  0.00  0.00    -0.001 A 
ATOM     12  C   UNL     1      -2.454-306.523 822.941  0.00  0.00    +0.011 A 
ATOM     13  C   UNL     1      -2.441-305.498 823.889  0.00  0.00    +0.049 A 
ATOM     14  C   UNL     1      -1.254-305.173 824.547  0.00  0.00    +0.158 A 
ATOM     15  C   UNL     1      -0.082-305.872 824.259  0.00  0.00    +0.159 A 
ATOM     16  C   UNL     1      -0.095-306.897 823.312  0.00  0.00    +0.056 A 
BRANCH  15  17
ATOM     17  O   UNL     1       1.082-305.562 824.894  0.00  0.00    -0.503 OA
ATOM     18  H   UNL     1       1.587-304.825 824.614  0.00  0.00    +0.292 HD
ENDBRANCH  15  17
BRANCH  14  19
ATOM     19  O   UNL     1      -1.254-304.170 825.469  0.00  0.00    -0.503 OA
ATOM     20  H   UNL     1      -1.821-304.219 826.214  0.00  0.00    +0.292 HD
ENDBRANCH  14  19
ENDBRANCH  10  11
BRANCH   6  21
ATOM     21  O   UNL     1      -0.962-311.079 817.414  0.00  0.00    -0.506 OA
ATOM     22  H   UNL     1      -1.013-310.296 816.904  0.00  0.00    +0.292 HD
ENDBRANCH   6  21
BRANCH   4  23
ATOM     23  O   UNL     1       2.131-313.085 820.424  0.00  0.00    -0.507 OA
ATOM     24  H   UNL     1       2.967-312.871 820.791  0.00  0.00    +0.292 HD
ENDBRANCH   4  23
BRANCH   9  25
ATOM     25  O   UNL     1      -0.299-307.004 819.853  0.00  0.00    -0.387 OA
ATOM     26  H   UNL     1      -0.529-306.402 819.127  0.00  0.00    +0.210 HD
ENDBRANCH   9  25
TORSDOF 6
ENDMDL
MODEL 3
REMARK VINA RESULT:      -6.8    121.745    125.622
REMARK  Name = 182232
REMARK  6 active torsions:
REMARK  status: ('A' for Active; 'I' for Inactive)
REMARK    1  A    between atoms: O_2  and  C_7
REMARK    2  A    between atoms: O_3  and  C_13
REMARK    3  A    between atoms: O_4  and  C_18
REMARK    4  A    between atoms: O_5  and  C_19
REMARK    5  A    between atoms: O_6  and  C_21
REMARK    6  A    between atoms: C_8  and  C_12
REMARK                            x       y       z     vdW  Elec       q    Type
REMARK                         _______ _______ _______ _____ _____    ______ ____
ROOT
ATOM      1  O   UNL     1     -19.380-226.956 843.530  0.00  0.00    -0.481 OA
ATOM      2  C   UNL     1     -19.412-226.169 844.652  0.00  0.00    +0.132 A 
ATOM      3  C   UNL     1     -18.778-224.928 844.551  0.00  0.00    +0.091 A 
ATOM      4  C   UNL     1     -18.757-224.063 845.645  0.00  0.00    +0.124 A 
ATOM      5  C   UNL     1     -19.363-224.440 846.842  0.00  0.00    +0.091 A 
ATOM      6  C   UNL     1     -19.986-225.684 846.948  0.00  0.00    +0.127 A 
ATOM      7  C   UNL     1     -20.004-226.566 845.858  0.00  0.00    +0.038 A 
ATOM      8  C   UNL     1     -20.673-227.907 845.995  0.00  0.00    +0.078 C 
ATOM      9  C   UNL     1     -20.291-228.832 844.842  0.00  0.00    +0.164 C 
ATOM     10  C   UNL     1     -20.319-228.044 843.525  0.00  0.00    +0.232 C 
ENDROOT
BRANCH  10  11
ATOM     11  C   UNL     1     -20.054-228.937 842.327  0.00  0.00    -0.001 A 
ATOM     12  C   UNL     1     -19.004-228.642 841.459  0.00  0.00    +0.011 A 
ATOM     13  C   UNL     1     -18.761-229.462 840.357  0.00  0.00    +0.049 A 
ATOM     14  C   UNL     1     -19.570-230.575 840.125  0.00  0.00    +0.158 A 
ATOM     15  C   UNL     1     -20.620-230.868 840.994  0.00  0.00    +0.159 A 
ATOM     16  C   UNL     1     -20.863-230.048 842.096  0.00  0.00    +0.056 A 
BRANCH  15  17
ATOM     17  O   UNL     1     -21.417-231.951 840.776  0.00  0.00    -0.503 OA
ATOM     18  H   UNL     1     -21.628-232.209 839.902  0.00  0.00    +0.292 HD
ENDBRANCH  15  17
BRANCH  14  19
ATOM     19  O   UNL     1     -19.323-231.367 839.044  0.00  0.00    -0.503 OA
ATOM     20  H   UNL     1     -18.483-231.343 838.628  0.00  0.00    +0.292 HD
ENDBRANCH  14  19
ENDBRANCH  10  11
BRANCH   6  21
ATOM     21  O   UNL     1     -20.571-226.023 848.132  0.00  0.00    -0.506 OA
ATOM     22  H   UNL     1     -20.053-226.382 848.824  0.00  0.00    +0.292 HD
ENDBRANCH   6  21
BRANCH   4  23
ATOM     23  O   UNL     1     -18.145-222.852 845.544  0.00  0.00    -0.507 OA
ATOM     24  H   UNL     1     -17.346-222.691 846.007  0.00  0.00    +0.292 HD
ENDBRANCH   4  23
BRANCH   9  25
ATOM     25  O   UNL     1     -18.982-229.355 845.073  0.00  0.00    -0.387 OA
ATOM     26  H   UNL     1     -18.971-230.302 844.862  0.00  0.00    +0.210 HD
ENDBRANCH   9  25
TORSDOF 6
ENDMDL
MODEL 4
REMARK VINA RESULT:      -6.7     71.566     75.701
REMARK  Name = 182232
REMARK  6 active torsions:
REMARK  status: ('A' for Active; 'I' for Inactive)
REMARK    1  A    between atoms: O_2  and  C_7
REMARK    2  A    between atoms: O_3  and  C_13
REMARK    3  A    between atoms: O_4  and  C_18
REMARK    4  A    between atoms: O_5  and  C_19
REMARK    5  A    between atoms: O_6  and  C_21
REMARK    6  A    between atoms: C_8  and  C_12
REMARK                            x       y       z     vdW  Elec       q    Type
REMARK                         _______ _______ _______ _____ _____    ______ ____
ROOT
ATOM      1  O   UNL     1      -4.906-274.208 828.727  0.00  0.00    -0.481 OA
ATOM      2  C   UNL     1      -3.934-275.008 828.183  0.00  0.00    +0.132 A 
ATOM      3  C   UNL     1      -4.291-276.338 827.949  0.00  0.00    +0.091 A 
ATOM      4  C   UNL     1      -3.365-277.225 827.403  0.00  0.00    +0.124 A 
ATOM      5  C   UNL     1      -2.078-276.786 827.096  0.00  0.00    +0.091 A 
ATOM      6  C   UNL     1      -1.716-275.461 827.341  0.00  0.00    +0.127 A 
ATOM      7  C   UNL     1      -2.636-274.564 827.900  0.00  0.00    +0.038 A 
ATOM      8  C   UNL     1      -2.223-273.140 828.164  0.00  0.00    +0.078 C 
ATOM      9  C   UNL     1      -3.229-272.436 829.072  0.00  0.00    +0.164 C 
ATOM     10  C   UNL     1      -4.654-272.797 828.630  0.00  0.00    +0.232 C 
ENDROOT
BRANCH  10  11
ATOM     11  C   UNL     1      -5.701-272.039 829.425  0.00  0.00    -0.001 A 
ATOM     12  C   UNL     1      -6.914-272.651 829.737  0.00  0.00    +0.011 A 
ATOM     13  C   UNL     1      -7.877-271.954 830.468  0.00  0.00    +0.049 A 
ATOM     14  C   UNL     1      -7.624-270.647 830.885  0.00  0.00    +0.158 A 
ATOM     15  C   UNL     1      -6.410-270.037 830.572  0.00  0.00    +0.159 A 
ATOM     16  C   UNL     1      -5.447-270.733 829.841  0.00  0.00    +0.056 A 
BRANCH  15  17
ATOM     17  O   UNL     1      -6.154-268.760 830.972  0.00  0.00    -0.503 OA
ATOM     18  H   UNL     1      -6.243-268.052 830.365  0.00  0.00    +0.292 HD
ENDBRANCH  15  17
BRANCH  14  19
ATOM     19  O   UNL     1      -8.573-269.977 831.597  0.00  0.00    -0.503 OA
ATOM     20  H   UNL     1      -9.174-270.451 832.138  0.00  0.00    +0.292 HD
ENDBRANCH  14  19
ENDBRANCH  10  11
BRANCH   6  21
ATOM     21  O   UNL     1      -0.449-275.062 827.028  0.00  0.00    -0.506 OA
ATOM     22  H   UNL     1       0.235-275.696 826.948  0.00  0.00    +0.292 HD
ENDBRANCH   6  21
BRANCH   4  23
ATOM     23  O   UNL     1      -3.716-278.519 827.169  0.00  0.00    -0.507 OA
ATOM     24  H   UNL     1      -4.419-278.714 826.579  0.00  0.00    +0.292 HD
ENDBRANCH   4  23
BRANCH   9  25
ATOM     25  O   UNL     1      -3.015-272.850 830.422  0.00  0.00    -0.387 OA
ATOM     26  H   UNL     1      -3.624-272.371 831.007  0.00  0.00    +0.210 HD
ENDBRANCH   9  25
TORSDOF 6
ENDMDL
MODEL 5
REMARK VINA RESULT:      -6.6     98.252    102.135
REMARK  Name = 182232
REMARK  6 active torsions:
REMARK  status: ('A' for Active; 'I' for Inactive)
REMARK    1  A    between atoms: O_2  and  C_7
REMARK    2  A    between atoms: O_3  and  C_13
REMARK    3  A    between atoms: O_4  and  C_18
REMARK    4  A    between atoms: O_5  and  C_19
REMARK    5  A    between atoms: O_6  and  C_21
REMARK    6  A    between atoms: C_8  and  C_12
REMARK                            x       y       z     vdW  Elec       q    Type
REMARK                         _______ _______ _______ _____ _____    ______ ____
ROOT
ATOM      1  O   UNL     1      -7.795-246.131 829.140  0.00  0.00    -0.481 OA
ATOM      2  C   UNL     1      -7.751-247.361 828.535  0.00  0.00    +0.132 A 
ATOM      3  C   UNL     1      -7.477-247.363 827.165  0.00  0.00    +0.091 A 
ATOM      4  C   UNL     1      -7.418-248.568 826.466  0.00  0.00    +0.124 A 
ATOM      5  C   UNL     1      -7.639-249.771 827.134  0.00  0.00    +0.091 A 
ATOM      6  C   UNL     1      -7.926-249.770 828.499  0.00  0.00    +0.127 A 
ATOM      7  C   UNL     1      -7.999-248.564 829.209  0.00  0.00    +0.038 A 
ATOM      8  C   UNL     1      -8.317-248.582 830.680  0.00  0.00    +0.078 C 
ATOM      9  C   UNL     1      -8.684-247.187 831.181  0.00  0.00    +0.164 C 
ATOM     10  C   UNL     1      -7.720-246.158 830.575  0.00  0.00    +0.232 C 
ENDROOT
BRANCH  10  11
ATOM     11  C   UNL     1      -7.965-244.764 831.121  0.00  0.00    -0.001 A 
ATOM     12  C   UNL     1      -8.258-243.717 830.249  0.00  0.00    +0.011 A 
ATOM     13  C   UNL     1      -8.483-242.435 830.751  0.00  0.00    +0.049 A 
ATOM     14  C   UNL     1      -8.413-242.203 832.125  0.00  0.00    +0.158 A 
ATOM     15  C   UNL     1      -8.120-243.252 832.996  0.00  0.00    +0.159 A 
ATOM     16  C   UNL     1      -7.895-244.534 832.494  0.00  0.00    +0.056 A 
BRANCH  15  17
ATOM     17  O   UNL     1      -8.047-243.037 834.339  0.00  0.00    -0.503 OA
ATOM     18  H   UNL     1      -8.592-243.526 834.923  0.00  0.00    +0.292 HD
ENDBRANCH  15  17
BRANCH  14  19
ATOM     19  O   UNL     1      -8.633-240.946 832.603  0.00  0.00    -0.503 OA
ATOM     20  H   UNL     1      -9.220-240.370 832.153  0.00  0.00    +0.292 HD
ENDBRANCH  14  19
ENDBRANCH  10  11
BRANCH   6  21
ATOM     21  O   UNL     1      -8.136-250.964 829.123  0.00  0.00    -0.506 OA
ATOM     22  H   UNL     1      -7.481-251.316 829.694  0.00  0.00    +0.292 HD
ENDBRANCH   6  21
BRANCH   4  23
ATOM     23  O   UNL     1      -7.144-248.570 825.133  0.00  0.00    -0.507 OA
ATOM     24  H   UNL     1      -6.376-248.137 824.812  0.00  0.00    +0.292 HD
ENDBRANCH   4  23
BRANCH   9  25
ATOM     25  O   UNL     1     -10.027-246.887 830.796  0.00  0.00    -0.387 OA
ATOM     26  H   UNL     1     -10.352-247.578 830.196  0.00  0.00    +0.210 HD
ENDBRANCH   9  25
TORSDOF 6
ENDMDL
MODEL 6
REMARK VINA RESULT:      -6.3    113.099    117.170
REMARK  Name = 182232
REMARK  6 active torsions:
REMARK  status: ('A' for Active; 'I' for Inactive)
REMARK    1  A    between atoms: O_2  and  C_7
REMARK    2  A    between atoms: O_3  and  C_13
REMARK    3  A    between atoms: O_4  and  C_18
REMARK    4  A    between atoms: O_5  and  C_19
REMARK    5  A    between atoms: O_6  and  C_21
REMARK    6  A    between atoms: C_8  and  C_12
REMARK                            x       y       z     vdW  Elec       q    Type
REMARK                         _______ _______ _______ _____ _____    ______ ____
ROOT
ATOM      1  O   UNL     1     -18.711-237.174 842.834  0.00  0.00    -0.481 OA
ATOM      2  C   UNL     1     -18.030-238.171 842.183  0.00  0.00    +0.132 A 
ATOM      3  C   UNL     1     -17.419-239.130 842.995  0.00  0.00    +0.091 A 
ATOM      4  C   UNL     1     -16.701-240.178 842.419  0.00  0.00    +0.124 A 
ATOM      5  C   UNL     1     -16.587-240.264 841.033  0.00  0.00    +0.091 A 
ATOM      6  C   UNL     1     -17.186-239.300 840.221  0.00  0.00    +0.127 A 
ATOM      7  C   UNL     1     -17.901-238.237 840.789  0.00  0.00    +0.038 A 
ATOM      8  C   UNL     1     -18.532-237.202 839.898  0.00  0.00    +0.078 C 
ATOM      9  C   UNL     1     -18.956-235.971 840.697  0.00  0.00    +0.164 C 
ATOM     10  C   UNL     1     -19.614-236.419 842.010  0.00  0.00    +0.232 C 
ENDROOT
BRANCH  10  11
ATOM     11  C   UNL     1     -20.156-235.242 842.799  0.00  0.00    -0.001 A 
ATOM     12  C   UNL     1     -20.095-235.252 844.192  0.00  0.00    +0.011 A 
ATOM     13  C   UNL     1     -20.594-234.170 844.918  0.00  0.00    +0.049 A 
ATOM     14  C   UNL     1     -21.155-233.081 844.250  0.00  0.00    +0.158 A 
ATOM     15  C   UNL     1     -21.215-233.074 842.857  0.00  0.00    +0.159 A 
ATOM     16  C   UNL     1     -20.716-234.155 842.130  0.00  0.00    +0.056 A 
BRANCH  15  17
ATOM     17  O   UNL     1     -21.762-232.017 842.193  0.00  0.00    -0.503 OA
ATOM     18  H   UNL     1     -22.281-231.390 842.657  0.00  0.00    +0.292 HD
ENDBRANCH  15  17
BRANCH  14  19
ATOM     19  O   UNL     1     -21.640-232.032 844.970  0.00  0.00    -0.503 OA
ATOM     20  H   UNL     1     -21.919-231.252 844.531  0.00  0.00    +0.292 HD
ENDBRANCH  14  19
ENDBRANCH  10  11
BRANCH   6  21
ATOM     21  O   UNL     1     -17.057-239.413 838.868  0.00  0.00    -0.506 OA
ATOM     22  H   UNL     1     -16.607-238.750 838.384  0.00  0.00    +0.292 HD
ENDBRANCH   6  21
BRANCH   4  23
ATOM     23  O   UNL     1     -16.112-241.115 843.210  0.00  0.00    -0.507 OA
ATOM     24  H   UNL     1     -15.261-240.957 843.570  0.00  0.00    +0.292 HD
ENDBRANCH   4  23
BRANCH   9  25
ATOM     25  O   UNL     1     -17.806-235.171 840.973  0.00  0.00    -0.387 OA
ATOM     26  H   UNL     1     -17.047-235.514 840.474  0.00  0.00    +0.210 HD
ENDBRANCH   9  25
TORSDOF 6
ENDMDL
MODEL 7
REMARK VINA RESULT:      -6.3    122.348    126.386
REMARK  Name = 182232
REMARK  6 active torsions:
REMARK  status: ('A' for Active; 'I' for Inactive)
REMARK    1  A    between atoms: O_2  and  C_7
REMARK    2  A    between atoms: O_3  and  C_13
REMARK    3  A    between atoms: O_4  and  C_18
REMARK    4  A    between atoms: O_5  and  C_19
REMARK    5  A    between atoms: O_6  and  C_21
REMARK    6  A    between atoms: C_8  and  C_12
REMARK                            x       y       z     vdW  Elec       q    Type
REMARK                         _______ _______ _______ _____ _____    ______ ____
ROOT
ATOM      1  O   UNL     1     -19.230-227.497 843.615  0.00  0.00    -0.481 OA
ATOM      2  C   UNL     1     -19.533-228.589 842.843  0.00  0.00    +0.132 A 
ATOM      3  C   UNL     1     -18.649-228.869 841.798  0.00  0.00    +0.091 A 
ATOM      4  C   UNL     1     -18.881-229.958 840.959  0.00  0.00    +0.124 A 
ATOM      5  C   UNL     1     -19.999-230.765 841.159  0.00  0.00    +0.091 A 
ATOM      6  C   UNL     1     -20.889-230.480 842.195  0.00  0.00    +0.127 A 
ATOM      7  C   UNL     1     -20.672-229.382 843.038  0.00  0.00    +0.038 A 
ATOM      8  C   UNL     1     -21.649-229.086 844.144  0.00  0.00    +0.078 C 
ATOM      9  C   UNL     1     -21.428-227.685 844.712  0.00  0.00    +0.164 C 
ATOM     10  C   UNL     1     -19.923-227.432 844.872  0.00  0.00    +0.232 C 
ENDROOT
BRANCH  10  11
ATOM     11  C   UNL     1     -19.642-226.096 845.536  0.00  0.00    -0.001 A 
ATOM     12  C   UNL     1     -19.004-225.085 844.820  0.00  0.00    +0.011 A 
ATOM     13  C   UNL     1     -18.746-223.857 845.431  0.00  0.00    +0.049 A 
ATOM     14  C   UNL     1     -19.125-223.644 846.756  0.00  0.00    +0.158 A 
ATOM     15  C   UNL     1     -19.763-224.658 847.471  0.00  0.00    +0.159 A 
ATOM     16  C   UNL     1     -20.022-225.885 846.860  0.00  0.00    +0.056 A 
BRANCH  15  17
ATOM     17  O   UNL     1     -20.137-224.463 848.766  0.00  0.00    -0.503 OA
ATOM     18  H   UNL     1     -20.252-223.593 849.094  0.00  0.00    +0.292 HD
ENDBRANCH  15  17
BRANCH  14  19
ATOM     19  O   UNL     1     -18.866-222.442 847.342  0.00  0.00    -0.503 OA
ATOM     20  H   UNL     1     -17.980-222.183 847.506  0.00  0.00    +0.292 HD
ENDBRANCH  14  19
ENDBRANCH  10  11
BRANCH   6  21
ATOM     21  O   UNL     1     -21.974-231.290 842.366  0.00  0.00    -0.506 OA
ATOM     22  H   UNL     1     -22.602-231.382 841.678  0.00  0.00    +0.292 HD
ENDBRANCH   6  21
BRANCH   4  23
ATOM     23  O   UNL     1     -18.016-230.233 839.945  0.00  0.00    -0.507 OA
ATOM     24  H   UNL     1     -17.453-229.560 839.614  0.00  0.00    +0.292 HD
ENDBRANCH   4  23
BRANCH   9  25
ATOM     25  O   UNL     1     -21.996-226.722 843.823  0.00  0.00    -0.387 OA
ATOM     26  H   UNL     1     -21.613-225.849 844.006  0.00  0.00    +0.210 HD
ENDBRANCH   9  25
TORSDOF 6
ENDMDL
MODEL 8
REMARK VINA RESULT:      -6.3     72.817     76.455
REMARK  Name = 182232
REMARK  6 active torsions:
REMARK  status: ('A' for Active; 'I' for Inactive)
REMARK    1  A    between atoms: O_2  and  C_7
REMARK    2  A    between atoms: O_3  and  C_13
REMARK    3  A    between atoms: O_4  and  C_18
REMARK    4  A    between atoms: O_5  and  C_19
REMARK    5  A    between atoms: O_6  and  C_21
REMARK    6  A    between atoms: C_8  and  C_12
REMARK                            x       y       z     vdW  Elec       q    Type
REMARK                         _______ _______ _______ _____ _____    ______ ____
ROOT
ATOM      1  O   UNL     1      -7.377-274.054 829.139  0.00  0.00    -0.481 OA
ATOM      2  C   UNL     1      -8.349-274.708 828.428  0.00  0.00    +0.132 A 
ATOM      3  C   UNL     1      -8.172-276.084 828.263  0.00  0.00    +0.091 A 
ATOM      4  C   UNL     1      -9.109-276.829 827.549  0.00  0.00    +0.124 A 
ATOM      5  C   UNL     1     -10.222-276.199 826.993  0.00  0.00    +0.091 A 
ATOM      6  C   UNL     1     -10.394-274.823 827.146  0.00  0.00    +0.127 A 
ATOM      7  C   UNL     1      -9.452-274.062 827.852  0.00  0.00    +0.038 A 
ATOM      8  C   UNL     1      -9.652-272.578 827.999  0.00  0.00    +0.078 C 
ATOM      9  C   UNL     1      -8.375-271.897 828.488  0.00  0.00    +0.164 C 
ATOM     10  C   UNL     1      -7.741-272.743 829.601  0.00  0.00    +0.232 C 
ENDROOT
BRANCH  10  11
ATOM     11  C   UNL     1      -6.526-272.063 830.205  0.00  0.00    -0.001 A 
ATOM     12  C   UNL     1      -6.694-271.010 831.103  0.00  0.00    +0.011 A 
ATOM     13  C   UNL     1      -5.577-270.384 831.658  0.00  0.00    +0.049 A 
ATOM     14  C   UNL     1      -4.295-270.812 831.312  0.00  0.00    +0.158 A 
ATOM     15  C   UNL     1      -4.130-271.865 830.413  0.00  0.00    +0.159 A 
ATOM     16  C   UNL     1      -5.246-272.491 829.859  0.00  0.00    +0.056 A 
BRANCH  15  17
ATOM     17  O   UNL     1      -2.883-272.290 830.066  0.00  0.00    -0.503 OA
ATOM     18  H   UNL     1      -2.130-271.923 830.485  0.00  0.00    +0.292 HD
ENDBRANCH  15  17
BRANCH  14  19
ATOM     19  O   UNL     1      -3.213-270.192 831.860  0.00  0.00    -0.503 OA
ATOM     20  H   UNL     1      -2.499-270.702 832.191  0.00  0.00    +0.292 HD
ENDBRANCH  14  19
ENDBRANCH  10  11
BRANCH   6  21
ATOM     21  O   UNL     1     -11.494-274.237 826.591  0.00  0.00    -0.506 OA
ATOM     22  H   UNL     1     -11.845-274.566 825.788  0.00  0.00    +0.292 HD
ENDBRANCH   6  21
BRANCH   4  23
ATOM     23  O   UNL     1      -8.939-278.170 827.395  0.00  0.00    -0.507 OA
ATOM     24  H   UNL     1      -8.581-278.680 828.095  0.00  0.00    +0.292 HD
ENDBRANCH   4  23
BRANCH   9  25
ATOM     25  O   UNL     1      -7.465-271.764 827.395  0.00  0.00    -0.387 OA
ATOM     26  H   UNL     1      -6.707-271.223 827.670  0.00  0.00    +0.210 HD
ENDBRANCH   9  25
TORSDOF 6
ENDMDL
MODEL 9
REMARK VINA RESULT:      -6.2     72.570     75.716
REMARK  Name = 182232
REMARK  6 active torsions:
REMARK  status: ('A' for Active; 'I' for Inactive)
REMARK    1  A    between atoms: O_2  and  C_7
REMARK    2  A    between atoms: O_3  and  C_13
REMARK    3  A    between atoms: O_4  and  C_18
REMARK    4  A    between atoms: O_5  and  C_19
REMARK    5  A    between atoms: O_6  and  C_21
REMARK    6  A    between atoms: C_8  and  C_12
REMARK                            x       y       z     vdW  Elec       q    Type
REMARK                         _______ _______ _______ _____ _____    ______ ____
ROOT
ATOM      1  O   UNL     1      -7.281-274.426 829.073  0.00  0.00    -0.481 OA
ATOM      2  C   UNL     1      -6.494-273.308 828.982  0.00  0.00    +0.132 A 
ATOM      3  C   UNL     1      -5.142-273.527 828.704  0.00  0.00    +0.091 A 
ATOM      4  C   UNL     1      -4.266-272.448 828.598  0.00  0.00    +0.124 A 
ATOM      5  C   UNL     1      -4.738-271.148 828.775  0.00  0.00    +0.091 A 
ATOM      6  C   UNL     1      -6.084-270.928 829.065  0.00  0.00    +0.127 A 
ATOM      7  C   UNL     1      -6.972-272.006 829.185  0.00  0.00    +0.038 A 
ATOM      8  C   UNL     1      -8.420-271.749 829.507  0.00  0.00    +0.078 C 
ATOM      9  C   UNL     1      -9.127-273.035 829.927  0.00  0.00    +0.164 C 
ATOM     10  C   UNL     1      -8.695-274.180 829.000  0.00  0.00    +0.232 C 
ENDROOT
BRANCH  10  11
ATOM     11  C   UNL     1      -9.449-275.463 829.299  0.00  0.00    -0.001 A 
ATOM     12  C   UNL     1     -10.770-275.406 829.737  0.00  0.00    +0.011 A 
ATOM     13  C   UNL     1     -11.464-276.586 830.013  0.00  0.00    +0.049 A 
ATOM     14  C   UNL     1     -10.833-277.819 829.849  0.00  0.00    +0.158 A 
ATOM     15  C   UNL     1      -9.510-277.873 829.410  0.00  0.00    +0.159 A 
ATOM     16  C   UNL     1      -8.817-276.694 829.135  0.00  0.00    +0.056 A 
BRANCH  15  17
ATOM     17  O   UNL     1      -8.883-279.072 829.249  0.00  0.00    -0.503 OA
ATOM     18  H   UNL     1      -8.321-279.212 828.512  0.00  0.00    +0.292 HD
ENDBRANCH  15  17
BRANCH  14  19
ATOM     19  O   UNL     1     -11.519-278.963 830.122  0.00  0.00    -0.503 OA
ATOM     20  H   UNL     1     -11.598-279.262 831.007  0.00  0.00    +0.292 HD
ENDBRANCH  14  19
ENDBRANCH  10  11
BRANCH   6  21
ATOM     21  O   UNL     1      -6.515-269.644 829.232  0.00  0.00    -0.506 OA
ATOM     22  H   UNL     1      -7.003-269.223 828.553  0.00  0.00    +0.292 HD
ENDBRANCH   6  21
BRANCH   4  23
ATOM     23  O   UNL     1      -2.951-272.663 828.321  0.00  0.00    -0.507 OA
ATOM     24  H   UNL     1      -2.472-272.039 827.809  0.00  0.00    +0.292 HD
ENDBRANCH   4  23
BRANCH   9  25
ATOM     25  O   UNL     1      -8.782-273.341 831.279  0.00  0.00    -0.387 OA
ATOM     26  H   UNL     1      -8.681-272.517 831.780  0.00  0.00    +0.210 HD
ENDBRANCH   9  25
TORSDOF 6
ENDMDL
