# Supplementary material for: Identification and Exploration of Immunity‐Related Genes and Natural Products for Alzheimer's Disease Based on Bioinformatics, Molecular Docking, and Molecular Dynamics
Source: Immun Inflamm Dis. 2025 Apr 7;13(4):e70166. doi: 10.1002/iid3.70166 (PMC11973734; doi:10.1002/iid3.70166)
Supplement: Supplementary file 1 — Supporting information. [file IID3-13-e70166-s001.zip › Supplementary materials/S8-Molecular docking and kinetic simulation/Molecular docking/GFAP-6A9P/kaemout.pdbqt]

MODEL 1
REMARK VINA RESULT:      -7.2      0.000      0.000
REMARK  Name = 5280863
REMARK  5 active torsions:
REMARK  status: ('A' for Active; 'I' for Inactive)
REMARK    1  A    between atoms: O_2  and  C_11
REMARK    2  A    between atoms: O_3  and  C_13
REMARK    3  A    between atoms: O_5  and  C_15
REMARK    4  A    between atoms: O_6  and  C_21
REMARK    5  A    between atoms: C_9  and  C_12
REMARK                            x       y       z     vdW  Elec       q    Type
REMARK                         _______ _______ _______ _____ _____    ______ ____
ROOT
ATOM      1  O   UNL     1     -20.126-228.393 844.666  0.00  0.00    -0.451 OA
ATOM      2  C   UNL     1     -19.381-227.940 843.589  0.00  0.00    +0.181 A 
ATOM      3  C   UNL     1     -18.649-226.810 843.589  0.00  0.00    +0.208 A 
ATOM      4  C   UNL     1     -18.606-225.986 844.820  0.00  0.00    +0.238 A 
ATOM      5  C   UNL     1     -19.388-226.480 845.964  0.00  0.00    +0.109 A 
ATOM      6  C   UNL     1     -19.410-225.777 847.172  0.00  0.00    +0.135 A 
ATOM      7  C   UNL     1     -20.161-226.268 848.240  0.00  0.00    +0.091 A 
ATOM      8  C   UNL     1     -20.885-227.453 848.102  0.00  0.00    +0.124 A 
ATOM      9  C   UNL     1     -20.861-228.151 846.896  0.00  0.00    +0.092 A 
ATOM     10  O   UNL     1     -17.957-224.950 844.881  0.00  0.00    -0.283 OA
ATOM     11  C   UNL     1     -20.110-227.663 845.826  0.00  0.00    +0.147 A 
ENDROOT
BRANCH   2  12
ATOM     12  C   UNL     1     -19.486-228.815 842.408  0.00  0.00    +0.021 A 
ATOM     13  C   UNL     1     -20.728-229.319 842.022  0.00  0.00    +0.015 A 
ATOM     14  C   UNL     1     -20.828-230.148 840.905  0.00  0.00    +0.046 A 
ATOM     15  C   UNL     1     -19.685-230.472 840.172  0.00  0.00    +0.117 A 
ATOM     16  C   UNL     1     -18.444-229.968 840.558  0.00  0.00    +0.046 A 
ATOM     17  C   UNL     1     -18.344-229.140 841.676  0.00  0.00    +0.015 A 
BRANCH  15  18
ATOM     18  O   UNL     1     -19.782-231.282 839.082  0.00  0.00    -0.507 OA
ATOM     19  H   UNL     1     -19.235-231.131 838.337  0.00  0.00    +0.292 HD
ENDBRANCH  15  18
ENDBRANCH   2  12
BRANCH   8  20
ATOM     20  O   UNL     1     -21.617-227.926 849.148  0.00  0.00    -0.507 OA
ATOM     21  H   UNL     1     -21.863-228.830 849.176  0.00  0.00    +0.292 HD
ENDBRANCH   8  20
BRANCH   6  22
ATOM     22  O   UNL     1     -18.721-224.616 847.359  0.00  0.00    -0.506 OA
ATOM     23  H   UNL     1     -19.184-223.807 847.455  0.00  0.00    +0.292 HD
ENDBRANCH   6  22
BRANCH   3  24
ATOM     24  O   UNL     1     -17.945-226.369 842.488  0.00  0.00    -0.501 OA
ATOM     25  H   UNL     1     -17.529-225.530 842.504  0.00  0.00    +0.292 HD
ENDBRANCH   3  24
TORSDOF 5
ENDMDL
MODEL 2
REMARK VINA RESULT:      -7.2     71.258     75.026
REMARK  Name = 5280863
REMARK  5 active torsions:
REMARK  status: ('A' for Active; 'I' for Inactive)
REMARK    1  A    between atoms: O_2  and  C_11
REMARK    2  A    between atoms: O_3  and  C_13
REMARK    3  A    between atoms: O_5  and  C_15
REMARK    4  A    between atoms: O_6  and  C_21
REMARK    5  A    between atoms: C_9  and  C_12
REMARK                            x       y       z     vdW  Elec       q    Type
REMARK                         _______ _______ _______ _____ _____    ______ ____
ROOT
ATOM      1  O   UNL     1      -0.041-295.148 818.780  0.00  0.00    -0.451 OA
ATOM      2  C   UNL     1       0.747-296.140 819.342  0.00  0.00    +0.181 A 
ATOM      3  C   UNL     1       1.941-295.927 819.924  0.00  0.00    +0.208 A 
ATOM      4  C   UNL     1       2.464-294.541 819.999  0.00  0.00    +0.238 A 
ATOM      5  C   UNL     1       1.617-293.492 819.413  0.00  0.00    +0.109 A 
ATOM      6  C   UNL     1       2.018-292.153 819.436  0.00  0.00    +0.135 A 
ATOM      7  C   UNL     1       1.194-291.178 818.872  0.00  0.00    +0.091 A 
ATOM      8  C   UNL     1      -0.021-291.539 818.289  0.00  0.00    +0.124 A 
ATOM      9  C   UNL     1      -0.419-292.875 818.268  0.00  0.00    +0.092 A 
ATOM     10  O   UNL     1       3.543-294.286 820.518  0.00  0.00    -0.283 OA
ATOM     11  C   UNL     1       0.403-293.853 818.832  0.00  0.00    +0.147 A 
ENDROOT
BRANCH   2  12
ATOM     12  C   UNL     1       0.155-297.484 819.218  0.00  0.00    +0.021 A 
ATOM     13  C   UNL     1       0.458-298.280 818.113  0.00  0.00    +0.015 A 
ATOM     14  C   UNL     1      -0.102-299.552 817.995  0.00  0.00    +0.046 A 
ATOM     15  C   UNL     1      -0.966-300.028 818.982  0.00  0.00    +0.117 A 
ATOM     16  C   UNL     1      -1.269-299.232 820.086  0.00  0.00    +0.046 A 
ATOM     17  C   UNL     1      -0.709-297.960 820.204  0.00  0.00    +0.015 A 
BRANCH  15  18
ATOM     18  O   UNL     1      -1.514-301.269 818.867  0.00  0.00    -0.507 OA
ATOM     19  H   UNL     1      -2.435-301.362 818.726  0.00  0.00    +0.292 HD
ENDBRANCH  15  18
ENDBRANCH   2  12
BRANCH   8  20
ATOM     20  O   UNL     1      -0.820-290.583 817.739  0.00  0.00    -0.507 OA
ATOM     21  H   UNL     1      -1.604-290.830 817.289  0.00  0.00    +0.292 HD
ENDBRANCH   8  20
BRANCH   6  22
ATOM     22  O   UNL     1       3.194-291.749 819.991  0.00  0.00    -0.506 OA
ATOM     23  H   UNL     1       3.412-290.838 820.017  0.00  0.00    +0.292 HD
ENDBRANCH   6  22
BRANCH   3  24
ATOM     24  O   UNL     1       2.717-296.941 820.444  0.00  0.00    -0.501 OA
ATOM     25  H   UNL     1       3.252-296.784 821.197  0.00  0.00    +0.292 HD
ENDBRANCH   3  24
TORSDOF 5
ENDMDL
MODEL 3
REMARK VINA RESULT:      -7.0     47.267     50.609
REMARK  Name = 5280863
REMARK  5 active torsions:
REMARK  status: ('A' for Active; 'I' for Inactive)
REMARK    1  A    between atoms: O_2  and  C_11
REMARK    2  A    between atoms: O_3  and  C_13
REMARK    3  A    between atoms: O_5  and  C_15
REMARK    4  A    between atoms: O_6  and  C_21
REMARK    5  A    between atoms: C_9  and  C_12
REMARK                            x       y       z     vdW  Elec       q    Type
REMARK                         _______ _______ _______ _____ _____    ______ ____
ROOT
ATOM      1  O   UNL     1      -6.860-274.545 829.249  0.00  0.00    -0.451 OA
ATOM      2  C   UNL     1      -6.693-273.264 828.747  0.00  0.00    +0.181 A 
ATOM      3  C   UNL     1      -7.293-272.796 827.637  0.00  0.00    +0.208 A 
ATOM      4  C   UNL     1      -8.214-273.687 826.891  0.00  0.00    +0.238 A 
ATOM      5  C   UNL     1      -8.397-275.041 827.437  0.00  0.00    +0.109 A 
ATOM      6  C   UNL     1      -9.247-275.955 826.810  0.00  0.00    +0.135 A 
ATOM      7  C   UNL     1      -9.401-277.233 827.349  0.00  0.00    +0.091 A 
ATOM      8  C   UNL     1      -8.709-277.594 828.506  0.00  0.00    +0.124 A 
ATOM      9  C   UNL     1      -7.862-276.679 829.129  0.00  0.00    +0.092 A 
ATOM     10  O   UNL     1      -8.789-273.317 825.876  0.00  0.00    -0.283 OA
ATOM     11  C   UNL     1      -7.707-275.399 828.593  0.00  0.00    +0.147 A 
ENDROOT
BRANCH   2  12
ATOM     12  C   UNL     1      -5.759-272.451 829.545  0.00  0.00    +0.021 A 
ATOM     13  C   UNL     1      -6.243-271.625 830.559  0.00  0.00    +0.015 A 
ATOM     14  C   UNL     1      -5.359-270.854 831.314  0.00  0.00    +0.046 A 
ATOM     15  C   UNL     1      -3.988-270.910 831.054  0.00  0.00    +0.117 A 
ATOM     16  C   UNL     1      -3.504-271.735 830.040  0.00  0.00    +0.046 A 
ATOM     17  C   UNL     1      -4.389-272.506 829.285  0.00  0.00    +0.015 A 
BRANCH  15  18
ATOM     18  O   UNL     1      -3.125-270.158 831.790  0.00  0.00    -0.507 OA
ATOM     19  H   UNL     1      -3.247-270.076 832.715  0.00  0.00    +0.292 HD
ENDBRANCH  15  18
ENDBRANCH   2  12
BRANCH   8  20
ATOM     20  O   UNL     1      -8.863-278.843 829.027  0.00  0.00    -0.507 OA
ATOM     21  H   UNL     1      -8.184-279.480 828.922  0.00  0.00    +0.292 HD
ENDBRANCH   8  20
BRANCH   6  22
ATOM     22  O   UNL     1      -9.944-275.654 825.679  0.00  0.00    -0.506 OA
ATOM     23  H   UNL     1     -10.568-276.263 825.336  0.00  0.00    +0.292 HD
ENDBRANCH   6  22
BRANCH   3  24
ATOM     24  O   UNL     1      -7.079-271.526 827.145  0.00  0.00    -0.501 OA
ATOM     25  H   UNL     1      -7.774-271.068 826.714  0.00  0.00    +0.292 HD
ENDBRANCH   3  24
TORSDOF 5
ENDMDL
MODEL 4
REMARK VINA RESULT:      -6.8      4.547      8.763
REMARK  Name = 5280863
REMARK  5 active torsions:
REMARK  status: ('A' for Active; 'I' for Inactive)
REMARK    1  A    between atoms: O_2  and  C_11
REMARK    2  A    between atoms: O_3  and  C_13
REMARK    3  A    between atoms: O_5  and  C_15
REMARK    4  A    between atoms: O_6  and  C_21
REMARK    5  A    between atoms: C_9  and  C_12
REMARK                            x       y       z     vdW  Elec       q    Type
REMARK                         _______ _______ _______ _____ _____    ______ ____
ROOT
ATOM      1  O   UNL     1     -18.936-233.606 841.101  0.00  0.00    -0.451 OA
ATOM      2  C   UNL     1     -19.861-232.723 841.636  0.00  0.00    +0.181 A 
ATOM      3  C   UNL     1     -21.052-233.083 842.149  0.00  0.00    +0.208 A 
ATOM      4  C   UNL     1     -21.416-234.521 842.170  0.00  0.00    +0.238 A 
ATOM      5  C   UNL     1     -20.425-235.453 841.613  0.00  0.00    +0.109 A 
ATOM      6  C   UNL     1     -20.672-236.829 841.590  0.00  0.00    +0.135 A 
ATOM      7  C   UNL     1     -19.714-237.691 841.055  0.00  0.00    +0.091 A 
ATOM      8  C   UNL     1     -18.518-237.182 840.546  0.00  0.00    +0.124 A 
ATOM      9  C   UNL     1     -18.275-235.809 840.570  0.00  0.00    +0.092 A 
ATOM     10  O   UNL     1     -22.484-234.908 842.624  0.00  0.00    -0.283 OA
ATOM     11  C   UNL     1     -19.232-234.944 841.106  0.00  0.00    +0.147 A 
ENDROOT
BRANCH   2  12
ATOM     12  C   UNL     1     -19.421-231.318 841.569  0.00  0.00    +0.021 A 
ATOM     13  C   UNL     1     -19.348-230.669 840.336  0.00  0.00    +0.015 A 
ATOM     14  C   UNL     1     -18.931-229.339 840.272  0.00  0.00    +0.046 A 
ATOM     15  C   UNL     1     -18.586-228.659 841.441  0.00  0.00    +0.117 A 
ATOM     16  C   UNL     1     -18.659-229.308 842.672  0.00  0.00    +0.046 A 
ATOM     17  C   UNL     1     -19.076-230.638 842.737  0.00  0.00    +0.015 A 
BRANCH  15  18
ATOM     18  O   UNL     1     -18.179-227.362 841.378  0.00  0.00    -0.507 OA
ATOM     19  H   UNL     1     -18.758-226.676 841.644  0.00  0.00    +0.292 HD
ENDBRANCH  15  18
ENDBRANCH   2  12
BRANCH   8  20
ATOM     20  O   UNL     1     -17.587-238.028 840.024  0.00  0.00    -0.507 OA
ATOM     21  H   UNL     1     -17.793-238.540 839.267  0.00  0.00    +0.292 HD
ENDBRANCH   8  20
BRANCH   6  22
ATOM     22  O   UNL     1     -21.822-237.377 842.073  0.00  0.00    -0.506 OA
ATOM     23  H   UNL     1     -22.652-237.075 841.761  0.00  0.00    +0.292 HD
ENDBRANCH   6  22
BRANCH   3  24
ATOM     24  O   UNL     1     -21.965-232.176 842.643  0.00  0.00    -0.501 OA
ATOM     25  H   UNL     1     -22.101-232.104 843.567  0.00  0.00    +0.292 HD
ENDBRANCH   3  24
TORSDOF 5
ENDMDL
MODEL 5
REMARK VINA RESULT:      -6.8     21.887     24.244
REMARK  Name = 5280863
REMARK  5 active torsions:
REMARK  status: ('A' for Active; 'I' for Inactive)
REMARK    1  A    between atoms: O_2  and  C_11
REMARK    2  A    between atoms: O_3  and  C_13
REMARK    3  A    between atoms: O_5  and  C_15
REMARK    4  A    between atoms: O_6  and  C_21
REMARK    5  A    between atoms: C_9  and  C_12
REMARK                            x       y       z     vdW  Elec       q    Type
REMARK                         _______ _______ _______ _____ _____    ______ ____
ROOT
ATOM      1  O   UNL     1      -7.608-244.597 831.345  0.00  0.00    -0.451 OA
ATOM      2  C   UNL     1      -8.059-243.905 832.458  0.00  0.00    +0.181 A 
ATOM      3  C   UNL     1      -8.525-242.643 832.433  0.00  0.00    +0.208 A 
ATOM      4  C   UNL     1      -8.586-241.927 831.136  0.00  0.00    +0.238 A 
ATOM      5  C   UNL     1      -8.119-242.672 829.957  0.00  0.00    +0.109 A 
ATOM      6  C   UNL     1      -8.139-242.088 828.688  0.00  0.00    +0.135 A 
ATOM      7  C   UNL     1      -7.689-242.817 827.587  0.00  0.00    +0.091 A 
ATOM      8  C   UNL     1      -7.220-244.121 827.754  0.00  0.00    +0.124 A 
ATOM      9  C   UNL     1      -7.201-244.701 829.022  0.00  0.00    +0.092 A 
ATOM     10  O   UNL     1      -9.002-240.779 831.052  0.00  0.00    -0.283 OA
ATOM     11  C   UNL     1      -7.652-243.974 830.125  0.00  0.00    +0.147 A 
ENDROOT
BRANCH   2  12
ATOM     12  C   UNL     1      -7.957-244.687 833.702  0.00  0.00    +0.021 A 
ATOM     13  C   UNL     1      -6.870-244.500 834.556  0.00  0.00    +0.015 A 
ATOM     14  C   UNL     1      -6.773-245.241 835.734  0.00  0.00    +0.046 A 
ATOM     15  C   UNL     1      -7.763-246.170 836.057  0.00  0.00    +0.117 A 
ATOM     16  C   UNL     1      -8.848-246.358 835.203  0.00  0.00    +0.046 A 
ATOM     17  C   UNL     1      -8.945-245.617 834.025  0.00  0.00    +0.015 A 
BRANCH  15  18
ATOM     18  O   UNL     1      -7.667-246.894 837.207  0.00  0.00    -0.507 OA
ATOM     19  H   UNL     1      -8.216-246.687 837.937  0.00  0.00    +0.292 HD
ENDBRANCH  15  18
ENDBRANCH   2  12
BRANCH   8  20
ATOM     20  O   UNL     1      -6.781-244.828 826.676  0.00  0.00    -0.507 OA
ATOM     21  H   UNL     1      -7.379-245.058 825.993  0.00  0.00    +0.292 HD
ENDBRANCH   8  20
BRANCH   6  22
ATOM     22  O   UNL     1      -8.586-240.819 828.471  0.00  0.00    -0.506 OA
ATOM     23  H   UNL     1      -8.281-240.116 829.010  0.00  0.00    +0.292 HD
ENDBRANCH   6  22
BRANCH   3  24
ATOM     24  O   UNL     1      -8.935-241.970 833.565  0.00  0.00    -0.501 OA
ATOM     25  H   UNL     1      -8.400-241.977 834.334  0.00  0.00    +0.292 HD
ENDBRANCH   3  24
TORSDOF 5
ENDMDL
MODEL 6
REMARK VINA RESULT:      -6.7     71.490     74.771
REMARK  Name = 5280863
REMARK  5 active torsions:
REMARK  status: ('A' for Active; 'I' for Inactive)
REMARK    1  A    between atoms: O_2  and  C_11
REMARK    2  A    between atoms: O_3  and  C_13
REMARK    3  A    between atoms: O_5  and  C_15
REMARK    4  A    between atoms: O_6  and  C_21
REMARK    5  A    between atoms: C_9  and  C_12
REMARK                            x       y       z     vdW  Elec       q    Type
REMARK                         _______ _______ _______ _____ _____    ______ ____
ROOT
ATOM      1  O   UNL     1      -0.425-295.308 821.000  0.00  0.00    -0.451 OA
ATOM      2  C   UNL     1       0.150-295.309 819.739  0.00  0.00    +0.181 A 
ATOM      3  C   UNL     1       0.569-296.413 819.093  0.00  0.00    +0.208 A 
ATOM      4  C   UNL     1       0.399-297.733 819.746  0.00  0.00    +0.238 A 
ATOM      5  C   UNL     1      -0.225-297.726 821.079  0.00  0.00    +0.109 A 
ATOM      6  C   UNL     1      -0.433-298.919 821.777  0.00  0.00    +0.135 A 
ATOM      7  C   UNL     1      -1.026-298.882 823.039  0.00  0.00    +0.091 A 
ATOM      8  C   UNL     1      -1.407-297.663 823.600  0.00  0.00    +0.124 A 
ATOM      9  C   UNL     1      -1.198-296.475 822.901  0.00  0.00    +0.092 A 
ATOM     10  O   UNL     1       0.759-298.771 819.207  0.00  0.00    -0.283 OA
ATOM     11  C   UNL     1      -0.606-296.508 821.637  0.00  0.00    +0.147 A 
ENDROOT
BRANCH   2  12
ATOM     12  C   UNL     1       0.287-293.958 819.168  0.00  0.00    +0.021 A 
ATOM     13  C   UNL     1       1.344-293.138 819.562  0.00  0.00    +0.015 A 
ATOM     14  C   UNL     1       1.473-291.858 819.022  0.00  0.00    +0.046 A 
ATOM     15  C   UNL     1       0.544-291.399 818.087  0.00  0.00    +0.117 A 
ATOM     16  C   UNL     1      -0.513-292.218 817.694  0.00  0.00    +0.046 A 
ATOM     17  C   UNL     1      -0.642-293.498 818.234  0.00  0.00    +0.015 A 
BRANCH  15  18
ATOM     18  O   UNL     1       0.669-290.149 817.561  0.00  0.00    -0.507 OA
ATOM     19  H   UNL     1       1.381-289.600 817.824  0.00  0.00    +0.292 HD
ENDBRANCH  15  18
ENDBRANCH   2  12
BRANCH   8  20
ATOM     20  O   UNL     1      -1.984-297.634 824.833  0.00  0.00    -0.507 OA
ATOM     21  H   UNL     1      -2.871-297.347 824.928  0.00  0.00    +0.292 HD
ENDBRANCH   8  20
BRANCH   6  22
ATOM     22  O   UNL     1      -0.079-300.135 821.275  0.00  0.00    -0.506 OA
ATOM     23  H   UNL     1       0.800-300.285 820.987  0.00  0.00    +0.292 HD
ENDBRANCH   6  22
BRANCH   3  24
ATOM     24  O   UNL     1       1.169-296.377 817.852  0.00  0.00    -0.501 OA
ATOM     25  H   UNL     1       1.314-295.555 817.426  0.00  0.00    +0.292 HD
ENDBRANCH   3  24
TORSDOF 5
ENDMDL
MODEL 7
REMARK VINA RESULT:      -6.6     22.666     24.166
REMARK  Name = 5280863
REMARK  5 active torsions:
REMARK  status: ('A' for Active; 'I' for Inactive)
REMARK    1  A    between atoms: O_2  and  C_11
REMARK    2  A    between atoms: O_3  and  C_13
REMARK    3  A    between atoms: O_5  and  C_15
REMARK    4  A    between atoms: O_6  and  C_21
REMARK    5  A    between atoms: C_9  and  C_12
REMARK                            x       y       z     vdW  Elec       q    Type
REMARK                         _______ _______ _______ _____ _____    ______ ____
ROOT
ATOM      1  O   UNL     1      -7.897-244.340 832.947  0.00  0.00    -0.451 OA
ATOM      2  C   UNL     1      -8.322-244.753 831.694  0.00  0.00    +0.181 A 
ATOM      3  C   UNL     1      -8.708-246.007 831.394  0.00  0.00    +0.208 A 
ATOM      4  C   UNL     1      -8.705-247.032 832.466  0.00  0.00    +0.238 A 
ATOM      5  C   UNL     1      -8.266-246.584 833.796  0.00  0.00    +0.109 A 
ATOM      6  C   UNL     1      -8.231-247.473 834.874  0.00  0.00    +0.135 A 
ATOM      7  C   UNL     1      -7.810-247.021 836.125  0.00  0.00    +0.091 A 
ATOM      8  C   UNL     1      -7.425-245.690 836.297  0.00  0.00    +0.124 A 
ATOM      9  C   UNL     1      -7.462-244.806 835.220  0.00  0.00    +0.092 A 
ATOM     10  O   UNL     1      -9.047-248.187 832.253  0.00  0.00    -0.283 OA
ATOM     11  C   UNL     1      -7.884-245.255 833.967  0.00  0.00    +0.147 A 
ENDROOT
BRANCH   2  12
ATOM     12  C   UNL     1      -8.287-243.675 830.690  0.00  0.00    +0.021 A 
ATOM     13  C   UNL     1      -7.626-243.871 829.478  0.00  0.00    +0.015 A 
ATOM     14  C   UNL     1      -7.592-242.849 828.528  0.00  0.00    +0.046 A 
ATOM     15  C   UNL     1      -8.221-241.631 828.792  0.00  0.00    +0.117 A 
ATOM     16  C   UNL     1      -8.881-241.435 830.004  0.00  0.00    +0.046 A 
ATOM     17  C   UNL     1      -8.915-242.457 830.953  0.00  0.00    +0.015 A 
BRANCH  15  18
ATOM     18  O   UNL     1      -8.188-240.634 827.865  0.00  0.00    -0.507 OA
ATOM     19  H   UNL     1      -8.987-240.260 827.552  0.00  0.00    +0.292 HD
ENDBRANCH  15  18
ENDBRANCH   2  12
BRANCH   8  20
ATOM     20  O   UNL     1      -7.014-245.255 837.520  0.00  0.00    -0.507 OA
ATOM     21  H   UNL     1      -6.550-244.445 837.597  0.00  0.00    +0.292 HD
ENDBRANCH   8  20
BRANCH   6  22
ATOM     22  O   UNL     1      -8.595-248.781 834.759  0.00  0.00    -0.506 OA
ATOM     23  H   UNL     1      -8.150-249.339 834.153  0.00  0.00    +0.292 HD
ENDBRANCH   6  22
BRANCH   3  24
ATOM     24  O   UNL     1      -9.093-246.394 830.128  0.00  0.00    -0.501 OA
ATOM     25  H   UNL     1      -9.802-245.955 829.699  0.00  0.00    +0.292 HD
ENDBRANCH   3  24
TORSDOF 5
ENDMDL
MODEL 8
REMARK VINA RESULT:      -6.5     71.822     75.752
REMARK  Name = 5280863
REMARK  5 active torsions:
REMARK  status: ('A' for Active; 'I' for Inactive)
REMARK    1  A    between atoms: O_2  and  C_11
REMARK    2  A    between atoms: O_3  and  C_13
REMARK    3  A    between atoms: O_5  and  C_15
REMARK    4  A    between atoms: O_6  and  C_21
REMARK    5  A    between atoms: C_9  and  C_12
REMARK                            x       y       z     vdW  Elec       q    Type
REMARK                         _______ _______ _______ _____ _____    ______ ____
ROOT
ATOM      1  O   UNL     1      -0.772-296.127 819.855  0.00  0.00    -0.451 OA
ATOM      2  C   UNL     1       0.428-295.936 819.188  0.00  0.00    +0.181 A 
ATOM      3  C   UNL     1       1.084-296.895 818.509  0.00  0.00    +0.208 A 
ATOM      4  C   UNL     1       0.495-298.254 818.441  0.00  0.00    +0.238 A 
ATOM      5  C   UNL     1      -0.785-298.446 819.139  0.00  0.00    +0.109 A 
ATOM      6  C   UNL     1      -1.424-299.689 819.131  0.00  0.00    +0.135 A 
ATOM      7  C   UNL     1      -2.637-299.843 819.803  0.00  0.00    +0.091 A 
ATOM      8  C   UNL     1      -3.207-298.763 820.479  0.00  0.00    +0.124 A 
ATOM      9  C   UNL     1      -2.567-297.524 820.485  0.00  0.00    +0.092 A 
ATOM     10  O   UNL     1       1.045-299.165 817.837  0.00  0.00    -0.283 OA
ATOM     11  C   UNL     1      -1.353-297.367 819.813  0.00  0.00    +0.147 A 
ENDROOT
BRANCH   2  12
ATOM     12  C   UNL     1       0.943-294.561 819.314  0.00  0.00    +0.021 A 
ATOM     13  C   UNL     1       1.781-294.225 820.377  0.00  0.00    +0.015 A 
ATOM     14  C   UNL     1       2.269-292.924 820.497  0.00  0.00    +0.046 A 
ATOM     15  C   UNL     1       1.918-291.958 819.552  0.00  0.00    +0.117 A 
ATOM     16  C   UNL     1       1.080-292.294 818.490  0.00  0.00    +0.046 A 
ATOM     17  C   UNL     1       0.593-293.595 818.370  0.00  0.00    +0.015 A 
BRANCH  15  18
ATOM     18  O   UNL     1       2.394-290.688 819.669  0.00  0.00    -0.507 OA
ATOM     19  H   UNL     1       3.294-290.506 819.485  0.00  0.00    +0.292 HD
ENDBRANCH  15  18
ENDBRANCH   2  12
BRANCH   8  20
ATOM     20  O   UNL     1      -4.391-298.920 821.134  0.00  0.00    -0.507 OA
ATOM     21  H   UNL     1      -4.884-298.167 821.395  0.00  0.00    +0.292 HD
ENDBRANCH   8  20
BRANCH   6  22
ATOM     22  O   UNL     1      -0.911-300.774 818.488  0.00  0.00    -0.506 OA
ATOM     23  H   UNL     1      -0.038-301.060 818.674  0.00  0.00    +0.292 HD
ENDBRANCH   6  22
BRANCH   3  24
ATOM     24  O   UNL     1       2.294-296.681 817.884  0.00  0.00    -0.501 OA
ATOM     25  H   UNL     1       2.338-296.137 817.123  0.00  0.00    +0.292 HD
ENDBRANCH   3  24
TORSDOF 5
ENDMDL
MODEL 9
REMARK VINA RESULT:      -6.3     76.708     78.356
REMARK  Name = 5280863
REMARK  5 active torsions:
REMARK  status: ('A' for Active; 'I' for Inactive)
REMARK    1  A    between atoms: O_2  and  C_11
REMARK    2  A    between atoms: O_3  and  C_13
REMARK    3  A    between atoms: O_5  and  C_15
REMARK    4  A    between atoms: O_6  and  C_21
REMARK    5  A    between atoms: C_9  and  C_12
REMARK                            x       y       z     vdW  Elec       q    Type
REMARK                         _______ _______ _______ _____ _____    ______ ____
ROOT
ATOM      1  O   UNL     1       2.523-298.232 817.418  0.00  0.00    -0.451 OA
ATOM      2  C   UNL     1       2.100-298.180 818.737  0.00  0.00    +0.181 A 
ATOM      3  C   UNL     1       2.892-297.872 819.780  0.00  0.00    +0.208 A 
ATOM      4  C   UNL     1       4.316-297.546 819.526  0.00  0.00    +0.238 A 
ATOM      5  C   UNL     1       4.756-297.591 818.123  0.00  0.00    +0.109 A 
ATOM      6  C   UNL     1       6.078-297.296 817.778  0.00  0.00    +0.135 A 
ATOM      7  C   UNL     1       6.467-297.347 816.439  0.00  0.00    +0.091 A 
ATOM      8  C   UNL     1       5.542-297.691 815.452  0.00  0.00    +0.124 A 
ATOM      9  C   UNL     1       4.224-297.984 815.800  0.00  0.00    +0.092 A 
ATOM     10  O   UNL     1       5.084-297.257 820.434  0.00  0.00    -0.283 OA
ATOM     11  C   UNL     1       3.831-297.933 817.139  0.00  0.00    +0.147 A 
ENDROOT
BRANCH   2  12
ATOM     12  C   UNL     1       0.676-298.523 818.898  0.00  0.00    +0.021 A 
ATOM     13  C   UNL     1      -0.204-297.600 819.462  0.00  0.00    +0.015 A 
ATOM     14  C   UNL     1      -1.552-297.925 819.615  0.00  0.00    +0.046 A 
ATOM     15  C   UNL     1      -2.019-299.175 819.204  0.00  0.00    +0.117 A 
ATOM     16  C   UNL     1      -1.138-300.098 818.642  0.00  0.00    +0.046 A 
ATOM     17  C   UNL     1       0.209-299.772 818.489  0.00  0.00    +0.015 A 
BRANCH  15  18
ATOM     18  O   UNL     1      -3.334-299.492 819.355  0.00  0.00    -0.507 OA
ATOM     19  H   UNL     1      -3.883-298.967 819.902  0.00  0.00    +0.292 HD
ENDBRANCH  15  18
ENDBRANCH   2  12
BRANCH   8  20
ATOM     20  O   UNL     1       5.928-297.740 814.148  0.00  0.00    -0.507 OA
ATOM     21  H   UNL     1       6.765-298.097 813.921  0.00  0.00    +0.292 HD
ENDBRANCH   8  20
BRANCH   6  22
ATOM     22  O   UNL     1       7.019-296.956 818.702  0.00  0.00    -0.506 OA
ATOM     23  H   UNL     1       6.896-296.200 819.241  0.00  0.00    +0.292 HD
ENDBRANCH   6  22
BRANCH   3  24
ATOM     24  O   UNL     1       2.448-297.861 821.085  0.00  0.00    -0.501 OA
ATOM     25  H   UNL     1       2.664-298.569 821.660  0.00  0.00    +0.292 HD
ENDBRANCH   3  24
TORSDOF 5
ENDMDL
