# Supplementary material for: Identification and Exploration of Immunity‐Related Genes and Natural Products for Alzheimer's Disease Based on Bioinformatics, Molecular Docking, and Molecular Dynamics
Source: Immun Inflamm Dis. 2025 Apr 7;13(4):e70166. doi: 10.1002/iid3.70166 (PMC11973734; doi:10.1002/iid3.70166)
Supplement: Supplementary file 1 — Supporting information. [file IID3-13-e70166-s001.zip › Supplementary materials/S8-Molecular docking and kinetic simulation/Molecular docking/GFAP-6A9P/luteout.pdbqt]

MODEL 1
REMARK VINA RESULT:      -7.7      0.000      0.000
REMARK  Name = 5280445
REMARK  5 active torsions:
REMARK  status: ('A' for Active; 'I' for Inactive)
REMARK    1  A    between atoms: O_2  and  C_13
REMARK    2  A    between atoms: O_4  and  C_16
REMARK    3  A    between atoms: O_5  and  C_19
REMARK    4  A    between atoms: O_6  and  C_21
REMARK    5  A    between atoms: C_9  and  C_10
REMARK                            x       y       z     vdW  Elec       q    Type
REMARK                         _______ _______ _______ _____ _____    ______ ____
ROOT
ATOM      1  O   UNL     1     -19.291-227.096 843.646  0.00  0.00    -0.454 OA
ATOM      2  C   UNL     1     -19.793-228.385 843.748  0.00  0.00    +0.139 A 
ATOM      3  C   UNL     1     -20.325-228.902 844.866  0.00  0.00    +0.098 A 
ATOM      4  C   UNL     1     -20.383-228.077 846.091  0.00  0.00    +0.197 A 
ATOM      5  C   UNL     1     -19.840-226.715 845.981  0.00  0.00    +0.105 A 
ATOM      6  C   UNL     1     -19.845-225.853 847.081  0.00  0.00    +0.135 A 
ATOM      7  C   UNL     1     -19.324-224.565 846.947  0.00  0.00    +0.091 A 
ATOM      8  C   UNL     1     -18.804-224.142 845.723  0.00  0.00    +0.124 A 
ATOM      9  C   UNL     1     -18.801-225.006 844.627  0.00  0.00    +0.092 A 
ATOM     10  O   UNL     1     -20.857-228.511 847.132  0.00  0.00    -0.287 OA
ATOM     11  C   UNL     1     -19.320-226.293 844.758  0.00  0.00    +0.146 A 
ENDROOT
BRANCH   2  12
ATOM     12  C   UNL     1     -19.718-229.160 842.493  0.00  0.00    +0.021 A 
ATOM     13  C   UNL     1     -18.817-228.788 841.492  0.00  0.00    +0.015 A 
ATOM     14  C   UNL     1     -18.745-229.520 840.307  0.00  0.00    +0.050 A 
ATOM     15  C   UNL     1     -19.575-230.625 840.118  0.00  0.00    +0.158 A 
ATOM     16  C   UNL     1     -20.475-230.999 841.116  0.00  0.00    +0.159 A 
ATOM     17  C   UNL     1     -20.547-230.267 842.301  0.00  0.00    +0.060 A 
BRANCH  16  18
ATOM     18  O   UNL     1     -21.290-232.078 840.944  0.00  0.00    -0.503 OA
ATOM     19  H   UNL     1     -22.032-232.017 840.376  0.00  0.00    +0.292 HD
ENDBRANCH  16  18
BRANCH  15  20
ATOM     20  O   UNL     1     -19.496-231.331 838.956  0.00  0.00    -0.503 OA
ATOM     21  H   UNL     1     -20.257-231.761 838.617  0.00  0.00    +0.292 HD
ENDBRANCH  15  20
ENDBRANCH   2  12
BRANCH   8  22
ATOM     22  O   UNL     1     -18.298-222.884 845.599  0.00  0.00    -0.507 OA
ATOM     23  H   UNL     1     -18.060-222.398 846.363  0.00  0.00    +0.292 HD
ENDBRANCH   8  22
BRANCH   6  24
ATOM     24  O   UNL     1     -20.341-226.217 848.296  0.00  0.00    -0.506 OA
ATOM     25  H   UNL     1     -20.094-227.037 848.677  0.00  0.00    +0.292 HD
ENDBRANCH   6  24
TORSDOF 5
ENDMDL
MODEL 2
REMARK VINA RESULT:      -7.4    121.718    125.480
REMARK  Name = 5280445
REMARK  5 active torsions:
REMARK  status: ('A' for Active; 'I' for Inactive)
REMARK    1  A    between atoms: O_2  and  C_13
REMARK    2  A    between atoms: O_4  and  C_16
REMARK    3  A    between atoms: O_5  and  C_19
REMARK    4  A    between atoms: O_6  and  C_21
REMARK    5  A    between atoms: C_9  and  C_10
REMARK                            x       y       z     vdW  Elec       q    Type
REMARK                         _______ _______ _______ _____ _____    ______ ____
ROOT
ATOM      1  O   UNL     1      14.228-342.348 806.480  0.00  0.00    -0.454 OA
ATOM      2  C   UNL     1      13.398-343.127 805.687  0.00  0.00    +0.139 A 
ATOM      3  C   UNL     1      12.067-343.209 805.838  0.00  0.00    +0.098 A 
ATOM      4  C   UNL     1      11.412-342.442 806.917  0.00  0.00    +0.197 A 
ATOM      5  C   UNL     1      12.296-341.624 807.761  0.00  0.00    +0.105 A 
ATOM      6  C   UNL     1      11.778-340.862 808.812  0.00  0.00    +0.135 A 
ATOM      7  C   UNL     1      12.642-340.095 809.595  0.00  0.00    +0.091 A 
ATOM      8  C   UNL     1      14.011-340.090 809.330  0.00  0.00    +0.124 A 
ATOM      9  C   UNL     1      14.526-340.853 808.281  0.00  0.00    +0.092 A 
ATOM     10  O   UNL     1      10.202-342.490 807.091  0.00  0.00    -0.287 OA
ATOM     11  C   UNL     1      13.665-341.620 807.497  0.00  0.00    +0.146 A 
ENDROOT
BRANCH   2  12
ATOM     12  C   UNL     1      14.106-343.864 804.620  0.00  0.00    +0.021 A 
ATOM     13  C   UNL     1      13.677-343.762 803.295  0.00  0.00    +0.015 A 
ATOM     14  C   UNL     1      14.345-344.458 802.287  0.00  0.00    +0.050 A 
ATOM     15  C   UNL     1      15.443-345.258 802.602  0.00  0.00    +0.158 A 
ATOM     16  C   UNL     1      15.874-345.361 803.925  0.00  0.00    +0.159 A 
ATOM     17  C   UNL     1      15.206-344.665 804.932  0.00  0.00    +0.060 A 
BRANCH  16  18
ATOM     18  O   UNL     1      16.947-346.138 804.244  0.00  0.00    -0.503 OA
ATOM     19  H   UNL     1      16.856-346.825 804.874  0.00  0.00    +0.292 HD
ENDBRANCH  16  18
BRANCH  15  20
ATOM     20  O   UNL     1      16.087-345.933 801.609  0.00  0.00    -0.503 OA
ATOM     21  H   UNL     1      15.960-345.685 800.715  0.00  0.00    +0.292 HD
ENDBRANCH  15  20
ENDBRANCH   2  12
BRANCH   8  22
ATOM     22  O   UNL     1      14.849-339.339 810.098  0.00  0.00    -0.507 OA
ATOM     23  H   UNL     1      15.603-338.939 809.714  0.00  0.00    +0.292 HD
ENDBRANCH   8  22
BRANCH   6  24
ATOM     24  O   UNL     1      10.450-340.832 809.110  0.00  0.00    -0.506 OA
ATOM     25  H   UNL     1       9.912-341.579 808.931  0.00  0.00    +0.292 HD
ENDBRANCH   6  24
TORSDOF 5
ENDMDL
MODEL 3
REMARK VINA RESULT:      -6.9     71.651     75.325
REMARK  Name = 5280445
REMARK  5 active torsions:
REMARK  status: ('A' for Active; 'I' for Inactive)
REMARK    1  A    between atoms: O_2  and  C_13
REMARK    2  A    between atoms: O_4  and  C_16
REMARK    3  A    between atoms: O_5  and  C_19
REMARK    4  A    between atoms: O_6  and  C_21
REMARK    5  A    between atoms: C_9  and  C_10
REMARK                            x       y       z     vdW  Elec       q    Type
REMARK                         _______ _______ _______ _____ _____    ______ ____
ROOT
ATOM      1  O   UNL     1      -0.093-295.636 818.971  0.00  0.00    -0.454 OA
ATOM      2  C   UNL     1       0.662-296.639 819.560  0.00  0.00    +0.139 A 
ATOM      3  C   UNL     1       1.864-296.446 820.127  0.00  0.00    +0.098 A 
ATOM      4  C   UNL     1       2.454-295.091 820.130  0.00  0.00    +0.197 A 
ATOM      5  C   UNL     1       1.654-294.033 819.496  0.00  0.00    +0.105 A 
ATOM      6  C   UNL     1       2.121-292.717 819.443  0.00  0.00    +0.135 A 
ATOM      7  C   UNL     1       1.339-291.733 818.837  0.00  0.00    +0.091 A 
ATOM      8  C   UNL     1       0.100-292.062 818.288  0.00  0.00    +0.124 A 
ATOM      9  C   UNL     1      -0.364-293.377 818.342  0.00  0.00    +0.092 A 
ATOM     10  O   UNL     1       3.548-294.872 820.633  0.00  0.00    -0.287 OA
ATOM     11  C   UNL     1       0.415-294.362 818.947  0.00  0.00    +0.146 A 
ENDROOT
BRANCH   2  12
ATOM     12  C   UNL     1       0.019-297.968 819.535  0.00  0.00    +0.021 A 
ATOM     13  C   UNL     1      -0.465-298.491 818.334  0.00  0.00    +0.015 A 
ATOM     14  C   UNL     1      -1.073-299.747 818.311  0.00  0.00    +0.050 A 
ATOM     15  C   UNL     1      -1.197-300.483 819.489  0.00  0.00    +0.158 A 
ATOM     16  C   UNL     1      -0.713-299.964 820.690  0.00  0.00    +0.159 A 
ATOM     17  C   UNL     1      -0.106-298.709 820.713  0.00  0.00    +0.060 A 
BRANCH  16  18
ATOM     18  O   UNL     1      -0.827-300.675 821.847  0.00  0.00    -0.503 OA
ATOM     19  H   UNL     1      -1.613-300.620 822.354  0.00  0.00    +0.292 HD
ENDBRANCH  16  18
BRANCH  15  20
ATOM     20  O   UNL     1      -1.792-301.707 819.454  0.00  0.00    -0.503 OA
ATOM     21  H   UNL     1      -1.668-302.309 820.161  0.00  0.00    +0.292 HD
ENDBRANCH  15  20
ENDBRANCH   2  12
BRANCH   8  22
ATOM     22  O   UNL     1      -0.659-291.097 817.698  0.00  0.00    -0.507 OA
ATOM     23  H   UNL     1      -1.476-291.324 817.300  0.00  0.00    +0.292 HD
ENDBRANCH   8  22
BRANCH   6  24
ATOM     24  O   UNL     1       3.323-292.345 819.965  0.00  0.00    -0.506 OA
ATOM     25  H   UNL     1       4.003-292.031 819.399  0.00  0.00    +0.292 HD
ENDBRANCH   6  24
TORSDOF 5
ENDMDL
MODEL 4
REMARK VINA RESULT:      -6.9     21.533     26.466
REMARK  Name = 5280445
REMARK  5 active torsions:
REMARK  status: ('A' for Active; 'I' for Inactive)
REMARK    1  A    between atoms: O_2  and  C_13
REMARK    2  A    between atoms: O_4  and  C_16
REMARK    3  A    between atoms: O_5  and  C_19
REMARK    4  A    between atoms: O_6  and  C_21
REMARK    5  A    between atoms: C_9  and  C_10
REMARK                            x       y       z     vdW  Elec       q    Type
REMARK                         _______ _______ _______ _____ _____    ______ ____
ROOT
ATOM      1  O   UNL     1      -8.056-246.371 830.396  0.00  0.00    -0.454 OA
ATOM      2  C   UNL     1      -7.786-245.051 830.068  0.00  0.00    +0.139 A 
ATOM      3  C   UNL     1      -7.387-244.640 828.854  0.00  0.00    +0.098 A 
ATOM      4  C   UNL     1      -7.200-245.635 827.777  0.00  0.00    +0.197 A 
ATOM      5  C   UNL     1      -7.479-247.035 828.132  0.00  0.00    +0.105 A 
ATOM      6  C   UNL     1      -7.332-248.054 827.188  0.00  0.00    +0.135 A 
ATOM      7  C   UNL     1      -7.604-249.374 827.553  0.00  0.00    +0.091 A 
ATOM      8  C   UNL     1      -8.021-249.671 828.851  0.00  0.00    +0.124 A 
ATOM      9  C   UNL     1      -8.166-248.651 829.791  0.00  0.00    +0.092 A 
ATOM     10  O   UNL     1      -6.835-245.304 826.658  0.00  0.00    -0.287 OA
ATOM     11  C   UNL     1      -7.894-247.331 829.429  0.00  0.00    +0.146 A 
ENDROOT
BRANCH   2  12
ATOM     12  C   UNL     1      -7.997-244.101 831.179  0.00  0.00    +0.021 A 
ATOM     13  C   UNL     1      -7.540-244.410 832.462  0.00  0.00    +0.015 A 
ATOM     14  C   UNL     1      -7.739-243.512 833.512  0.00  0.00    +0.050 A 
ATOM     15  C   UNL     1      -8.397-242.304 833.281  0.00  0.00    +0.158 A 
ATOM     16  C   UNL     1      -8.854-241.993 832.000  0.00  0.00    +0.159 A 
ATOM     17  C   UNL     1      -8.654-242.890 830.951  0.00  0.00    +0.060 A 
BRANCH  16  18
ATOM     18  O   UNL     1      -9.496-240.815 831.762  0.00  0.00    -0.503 OA
ATOM     19  H   UNL     1      -9.773-240.599 830.893  0.00  0.00    +0.292 HD
ENDBRANCH  16  18
BRANCH  15  20
ATOM     20  O   UNL     1      -8.586-241.437 834.313  0.00  0.00    -0.503 OA
ATOM     21  H   UNL     1      -9.201-240.734 834.228  0.00  0.00    +0.292 HD
ENDBRANCH  15  20
ENDBRANCH   2  12
BRANCH   8  22
ATOM     22  O   UNL     1      -8.286-250.960 829.200  0.00  0.00    -0.507 OA
ATOM     23  H   UNL     1      -8.938-251.446 828.736  0.00  0.00    +0.292 HD
ENDBRANCH   8  22
BRANCH   6  24
ATOM     24  O   UNL     1      -6.929-247.817 825.909  0.00  0.00    -0.506 OA
ATOM     25  H   UNL     1      -6.631-248.526 825.372  0.00  0.00    +0.292 HD
ENDBRANCH   6  24
TORSDOF 5
ENDMDL
MODEL 5
REMARK VINA RESULT:      -6.8     22.582     24.069
REMARK  Name = 5280445
REMARK  5 active torsions:
REMARK  status: ('A' for Active; 'I' for Inactive)
REMARK    1  A    between atoms: O_2  and  C_13
REMARK    2  A    between atoms: O_4  and  C_16
REMARK    3  A    between atoms: O_5  and  C_19
REMARK    4  A    between atoms: O_6  and  C_21
REMARK    5  A    between atoms: C_9  and  C_10
REMARK                            x       y       z     vdW  Elec       q    Type
REMARK                         _______ _______ _______ _____ _____    ______ ____
ROOT
ATOM      1  O   UNL     1      -7.985-244.155 832.632  0.00  0.00    -0.454 OA
ATOM      2  C   UNL     1      -8.360-244.539 831.353  0.00  0.00    +0.139 A 
ATOM      3  C   UNL     1      -8.780-245.772 831.027  0.00  0.00    +0.098 A 
ATOM      4  C   UNL     1      -8.846-246.815 832.071  0.00  0.00    +0.197 A 
ATOM      5  C   UNL     1      -8.439-246.406 833.424  0.00  0.00    +0.105 A 
ATOM      6  C   UNL     1      -8.463-247.316 834.483  0.00  0.00    +0.135 A 
ATOM      7  C   UNL     1      -8.073-246.899 835.757  0.00  0.00    +0.091 A 
ATOM      8  C   UNL     1      -7.662-245.583 835.968  0.00  0.00    +0.124 A 
ATOM      9  C   UNL     1      -7.638-244.676 834.908  0.00  0.00    +0.092 A 
ATOM     10  O   UNL     1      -9.221-247.952 831.816  0.00  0.00    -0.287 OA
ATOM     11  C   UNL     1      -8.028-245.091 833.634  0.00  0.00    +0.146 A 
ENDROOT
BRANCH   2  12
ATOM     12  C   UNL     1      -8.282-243.455 830.353  0.00  0.00    +0.021 A 
ATOM     13  C   UNL     1      -8.836-242.204 830.631  0.00  0.00    +0.015 A 
ATOM     14  C   UNL     1      -8.762-241.179 829.687  0.00  0.00    +0.050 A 
ATOM     15  C   UNL     1      -8.134-241.404 828.462  0.00  0.00    +0.158 A 
ATOM     16  C   UNL     1      -7.579-242.653 828.182  0.00  0.00    +0.159 A 
ATOM     17  C   UNL     1      -7.653-243.676 829.126  0.00  0.00    +0.060 A 
BRANCH  16  18
ATOM     18  O   UNL     1      -6.961-242.883 826.989  0.00  0.00    -0.503 OA
ATOM     19  H   UNL     1      -6.841-242.180 826.381  0.00  0.00    +0.292 HD
ENDBRANCH  16  18
BRANCH  15  20
ATOM     20  O   UNL     1      -8.069-240.397 827.548  0.00  0.00    -0.503 OA
ATOM     21  H   UNL     1      -8.723-240.326 826.881  0.00  0.00    +0.292 HD
ENDBRANCH  15  20
ENDBRANCH   2  12
BRANCH   8  22
ATOM     22  O   UNL     1      -7.282-245.182 837.213  0.00  0.00    -0.507 OA
ATOM     23  H   UNL     1      -6.433-245.407 837.539  0.00  0.00    +0.292 HD
ENDBRANCH   8  22
BRANCH   6  24
ATOM     24  O   UNL     1      -8.857-248.611 834.329  0.00  0.00    -0.506 OA
ATOM     25  H   UNL     1      -8.314-249.307 834.647  0.00  0.00    +0.292 HD
ENDBRANCH   6  24
TORSDOF 5
ENDMDL
MODEL 6
REMARK VINA RESULT:      -6.7     46.905     50.697
REMARK  Name = 5280445
REMARK  5 active torsions:
REMARK  status: ('A' for Active; 'I' for Inactive)
REMARK    1  A    between atoms: O_2  and  C_13
REMARK    2  A    between atoms: O_4  and  C_16
REMARK    3  A    between atoms: O_5  and  C_19
REMARK    4  A    between atoms: O_6  and  C_21
REMARK    5  A    between atoms: C_9  and  C_10
REMARK                            x       y       z     vdW  Elec       q    Type
REMARK                         _______ _______ _______ _____ _____    ______ ____
ROOT
ATOM      1  O   UNL     1      -5.093-273.869 828.847  0.00  0.00    -0.454 OA
ATOM      2  C   UNL     1      -3.728-273.705 828.665  0.00  0.00    +0.139 A 
ATOM      3  C   UNL     1      -3.024-272.658 829.122  0.00  0.00    +0.098 A 
ATOM      4  C   UNL     1      -3.721-271.584 829.861  0.00  0.00    +0.197 A 
ATOM      5  C   UNL     1      -5.170-271.757 830.044  0.00  0.00    +0.105 A 
ATOM      6  C   UNL     1      -5.924-270.799 830.726  0.00  0.00    +0.135 A 
ATOM      7  C   UNL     1      -7.297-270.990 830.886  0.00  0.00    +0.091 A 
ATOM      8  C   UNL     1      -7.911-272.130 830.367  0.00  0.00    +0.124 A 
ATOM      9  C   UNL     1      -7.155-273.085 829.685  0.00  0.00    +0.092 A 
ATOM     10  O   UNL     1      -3.118-270.611 830.293  0.00  0.00    -0.287 OA
ATOM     11  C   UNL     1      -5.783-272.896 829.524  0.00  0.00    +0.146 A 
ENDROOT
BRANCH   2  12
ATOM     12  C   UNL     1      -3.083-274.812 827.928  0.00  0.00    +0.021 A 
ATOM     13  C   UNL     1      -1.886-274.594 827.242  0.00  0.00    +0.015 A 
ATOM     14  C   UNL     1      -1.277-275.639 826.546  0.00  0.00    +0.050 A 
ATOM     15  C   UNL     1      -1.864-276.904 826.535  0.00  0.00    +0.158 A 
ATOM     16  C   UNL     1      -3.059-277.124 827.220  0.00  0.00    +0.159 A 
ATOM     17  C   UNL     1      -3.667-276.080 827.915  0.00  0.00    +0.060 A 
BRANCH  16  18
ATOM     18  O   UNL     1      -3.640-278.357 827.217  0.00  0.00    -0.503 OA
ATOM     19  H   UNL     1      -4.520-278.459 826.911  0.00  0.00    +0.292 HD
ENDBRANCH  16  18
BRANCH  15  20
ATOM     20  O   UNL     1      -1.260-277.915 825.852  0.00  0.00    -0.503 OA
ATOM     21  H   UNL     1      -1.660-278.762 825.818  0.00  0.00    +0.292 HD
ENDBRANCH  15  20
ENDBRANCH   2  12
BRANCH   8  22
ATOM     22  O   UNL     1      -9.251-272.312 830.526  0.00  0.00    -0.507 OA
ATOM     23  H   UNL     1      -9.585-272.652 831.333  0.00  0.00    +0.292 HD
ENDBRANCH   8  22
BRANCH   6  24
ATOM     24  O   UNL     1      -5.372-269.670 831.252  0.00  0.00    -0.506 OA
ATOM     25  H   UNL     1      -4.473-269.464 831.082  0.00  0.00    +0.292 HD
ENDBRANCH   6  24
TORSDOF 5
ENDMDL
MODEL 7
REMARK VINA RESULT:      -6.7     46.909     51.062
REMARK  Name = 5280445
REMARK  5 active torsions:
REMARK  status: ('A' for Active; 'I' for Inactive)
REMARK    1  A    between atoms: O_2  and  C_13
REMARK    2  A    between atoms: O_4  and  C_16
REMARK    3  A    between atoms: O_5  and  C_19
REMARK    4  A    between atoms: O_6  and  C_21
REMARK    5  A    between atoms: C_9  and  C_10
REMARK                            x       y       z     vdW  Elec       q    Type
REMARK                         _______ _______ _______ _____ _____    ______ ____
ROOT
ATOM      1  O   UNL     1      -4.414-274.305 828.913  0.00  0.00    -0.454 OA
ATOM      2  C   UNL     1      -4.061-272.974 829.075  0.00  0.00    +0.139 A 
ATOM      3  C   UNL     1      -2.974-272.408 828.527  0.00  0.00    +0.098 A 
ATOM      4  C   UNL     1      -2.067-273.232 827.702  0.00  0.00    +0.197 A 
ATOM      5  C   UNL     1      -2.440-274.645 827.540  0.00  0.00    +0.105 A 
ATOM      6  C   UNL     1      -1.649-275.511 826.781  0.00  0.00    +0.135 A 
ATOM      7  C   UNL     1      -2.028-276.847 826.644  0.00  0.00    +0.091 A 
ATOM      8  C   UNL     1      -3.190-277.313 827.261  0.00  0.00    +0.124 A 
ATOM      9  C   UNL     1      -3.977-276.446 828.018  0.00  0.00    +0.092 A 
ATOM     10  O   UNL     1      -1.064-272.756 827.186  0.00  0.00    -0.287 OA
ATOM     11  C   UNL     1      -3.600-275.110 828.157  0.00  0.00    +0.146 A 
ENDROOT
BRANCH   2  12
ATOM     12  C   UNL     1      -5.008-272.198 829.901  0.00  0.00    +0.021 A 
ATOM     13  C   UNL     1      -4.537-271.400 830.946  0.00  0.00    +0.015 A 
ATOM     14  C   UNL     1      -5.431-270.666 831.726  0.00  0.00    +0.050 A 
ATOM     15  C   UNL     1      -6.799-270.729 831.464  0.00  0.00    +0.158 A 
ATOM     16  C   UNL     1      -7.273-271.525 830.420  0.00  0.00    +0.159 A 
ATOM     17  C   UNL     1      -6.379-272.258 829.640  0.00  0.00    +0.060 A 
BRANCH  16  18
ATOM     18  O   UNL     1      -8.608-271.593 830.154  0.00  0.00    -0.503 OA
ATOM     19  H   UNL     1      -9.057-270.842 829.818  0.00  0.00    +0.292 HD
ENDBRANCH  16  18
BRANCH  15  20
ATOM     20  O   UNL     1      -7.663-270.009 832.233  0.00  0.00    -0.503 OA
ATOM     21  H   UNL     1      -7.910-269.143 831.975  0.00  0.00    +0.292 HD
ENDBRANCH  15  20
ENDBRANCH   2  12
BRANCH   8  22
ATOM     22  O   UNL     1      -3.555-278.617 827.123  0.00  0.00    -0.507 OA
ATOM     23  H   UNL     1      -4.316-278.839 826.623  0.00  0.00    +0.292 HD
ENDBRANCH   8  22
BRANCH   6  24
ATOM     24  O   UNL     1      -0.507-275.105 826.159  0.00  0.00    -0.506 OA
ATOM     25  H   UNL     1      -0.528-274.860 825.254  0.00  0.00    +0.292 HD
ENDBRANCH   6  24
TORSDOF 5
ENDMDL
MODEL 8
REMARK VINA RESULT:      -6.6     46.990     50.329
REMARK  Name = 5280445
REMARK  5 active torsions:
REMARK  status: ('A' for Active; 'I' for Inactive)
REMARK    1  A    between atoms: O_2  and  C_13
REMARK    2  A    between atoms: O_4  and  C_16
REMARK    3  A    between atoms: O_5  and  C_19
REMARK    4  A    between atoms: O_6  and  C_21
REMARK    5  A    between atoms: C_9  and  C_10
REMARK                            x       y       z     vdW  Elec       q    Type
REMARK                         _______ _______ _______ _____ _____    ______ ____
ROOT
ATOM      1  O   UNL     1      -6.838-274.322 829.266  0.00  0.00    -0.454 OA
ATOM      2  C   UNL     1      -6.728-272.992 828.889  0.00  0.00    +0.139 A 
ATOM      3  C   UNL     1      -7.434-272.426 827.897  0.00  0.00    +0.098 A 
ATOM      4  C   UNL     1      -8.390-273.249 827.128  0.00  0.00    +0.197 A 
ATOM      5  C   UNL     1      -8.497-274.661 827.525  0.00  0.00    +0.105 A 
ATOM      6  C   UNL     1      -9.370-275.526 826.860  0.00  0.00    +0.135 A 
ATOM      7  C   UNL     1      -9.452-276.861 827.260  0.00  0.00    +0.091 A 
ATOM      8  C   UNL     1      -8.667-277.327 828.314  0.00  0.00    +0.124 A 
ATOM      9  C   UNL     1      -7.795-276.460 828.976  0.00  0.00    +0.092 A 
ATOM     10  O   UNL     1      -9.051-272.774 826.214  0.00  0.00    -0.287 OA
ATOM     11  C   UNL     1      -7.712-275.126 828.578  0.00  0.00    +0.146 A 
ENDROOT
BRANCH   2  12
ATOM     12  C   UNL     1      -5.765-272.217 829.698  0.00  0.00    +0.021 A 
ATOM     13  C   UNL     1      -6.218-271.410 830.744  0.00  0.00    +0.015 A 
ATOM     14  C   UNL     1      -5.308-270.678 831.508  0.00  0.00    +0.050 A 
ATOM     15  C   UNL     1      -3.945-270.750 831.227  0.00  0.00    +0.158 A 
ATOM     16  C   UNL     1      -3.490-271.555 830.182  0.00  0.00    +0.159 A 
ATOM     17  C   UNL     1      -4.398-272.287 829.419  0.00  0.00    +0.060 A 
BRANCH  16  18
ATOM     18  O   UNL     1      -2.159-271.634 829.899  0.00  0.00    -0.503 OA
ATOM     19  H   UNL     1      -1.527-271.509 830.581  0.00  0.00    +0.292 HD
ENDBRANCH  16  18
BRANCH  15  20
ATOM     20  O   UNL     1      -3.067-270.030 831.979  0.00  0.00    -0.503 OA
ATOM     21  H   UNL     1      -3.059-270.125 832.911  0.00  0.00    +0.292 HD
ENDBRANCH  15  20
ENDBRANCH   2  12
BRANCH   8  22
ATOM     22  O   UNL     1      -8.751-278.630 828.700  0.00  0.00    -0.507 OA
ATOM     23  H   UNL     1      -9.528-278.945 829.117  0.00  0.00    +0.292 HD
ENDBRANCH   8  22
BRANCH   6  24
ATOM     24  O   UNL     1     -10.158-275.121 825.826  0.00  0.00    -0.506 OA
ATOM     25  H   UNL     1     -10.489-274.244 825.804  0.00  0.00    +0.292 HD
ENDBRANCH   6  24
TORSDOF 5
ENDMDL
MODEL 9
REMARK VINA RESULT:      -6.5     46.814     49.898
REMARK  Name = 5280445
REMARK  5 active torsions:
REMARK  status: ('A' for Active; 'I' for Inactive)
REMARK    1  A    between atoms: O_2  and  C_13
REMARK    2  A    between atoms: O_4  and  C_16
REMARK    3  A    between atoms: O_5  and  C_19
REMARK    4  A    between atoms: O_6  and  C_21
REMARK    5  A    between atoms: C_9  and  C_10
REMARK                            x       y       z     vdW  Elec       q    Type
REMARK                         _______ _______ _______ _____ _____    ______ ____
ROOT
ATOM      1  O   UNL     1      -5.506-273.509 828.999  0.00  0.00    -0.454 OA
ATOM      2  C   UNL     1      -4.526-272.561 828.745  0.00  0.00    +0.139 A 
ATOM      3  C   UNL     1      -4.703-271.237 828.877  0.00  0.00    +0.098 A 
ATOM      4  C   UNL     1      -6.020-270.721 829.305  0.00  0.00    +0.197 A 
ATOM      5  C   UNL     1      -7.059-271.729 829.563  0.00  0.00    +0.105 A 
ATOM      6  C   UNL     1      -8.340-271.348 829.971  0.00  0.00    +0.135 A 
ATOM      7  C   UNL     1      -9.305-272.326 830.210  0.00  0.00    +0.091 A 
ATOM      8  C   UNL     1      -8.992-273.675 830.043  0.00  0.00    +0.124 A 
ATOM      9  C   UNL     1      -7.712-274.053 829.636  0.00  0.00    +0.092 A 
ATOM     10  O   UNL     1      -6.225-269.522 829.435  0.00  0.00    -0.287 OA
ATOM     11  C   UNL     1      -6.746-273.077 829.396  0.00  0.00    +0.146 A 
ENDROOT
BRANCH   2  12
ATOM     12  C   UNL     1      -3.229-273.133 828.330  0.00  0.00    +0.021 A 
ATOM     13  C   UNL     1      -2.118-272.304 828.163  0.00  0.00    +0.015 A 
ATOM     14  C   UNL     1      -0.893-272.845 827.770  0.00  0.00    +0.050 A 
ATOM     15  C   UNL     1      -0.776-274.216 827.544  0.00  0.00    +0.158 A 
ATOM     16  C   UNL     1      -1.885-275.047 827.712  0.00  0.00    +0.159 A 
ATOM     17  C   UNL     1      -3.109-274.506 828.104  0.00  0.00    +0.060 A 
BRANCH  16  18
ATOM     18  O   UNL     1      -1.782-276.389 827.495  0.00  0.00    -0.503 OA
ATOM     19  H   UNL     1      -0.993-276.840 827.722  0.00  0.00    +0.292 HD
ENDBRANCH  16  18
BRANCH  15  20
ATOM     20  O   UNL     1       0.424-274.732 827.161  0.00  0.00    -0.503 OA
ATOM     21  H   UNL     1       0.712-274.641 826.274  0.00  0.00    +0.292 HD
ENDBRANCH  15  20
ENDBRANCH   2  12
BRANCH   8  22
ATOM     22  O   UNL     1      -9.939-274.626 830.279  0.00  0.00    -0.507 OA
ATOM     23  H   UNL     1     -10.702-274.671 829.737  0.00  0.00    +0.292 HD
ENDBRANCH   8  22
BRANCH   6  24
ATOM     24  O   UNL     1      -8.695-270.045 830.149  0.00  0.00    -0.506 OA
ATOM     25  H   UNL     1      -8.047-269.411 830.389  0.00  0.00    +0.292 HD
ENDBRANCH   6  24
TORSDOF 5
ENDMDL
