# Supplementary material for: Identification and Exploration of Immunity‐Related Genes and Natural Products for Alzheimer's Disease Based on Bioinformatics, Molecular Docking, and Molecular Dynamics
Source: Immun Inflamm Dis. 2025 Apr 7;13(4):e70166. doi: 10.1002/iid3.70166 (PMC11973734; doi:10.1002/iid3.70166)
Supplement: Supplementary file 1 — Supporting information. [file IID3-13-e70166-s001.zip › Supplementary materials/S8-Molecular docking and kinetic simulation/Molecular docking/GFAP-6A9P/proiout.pdbqt]

MODEL 1
REMARK VINA RESULT:      -6.4      0.000      0.000
REMARK  Name = 457801
REMARK  13 active torsions:
REMARK  status: ('A' for Active; 'I' for Inactive)
REMARK    1  A    between atoms: O_1  and  C_22
REMARK    2  A    between atoms: C_2  and  C_14
REMARK    3  A    between atoms: C_6  and  C_13
REMARK    4  A    between atoms: C_8  and  C_18
REMARK    5  A    between atoms: C_13  and  C_20
REMARK    6  A    between atoms: C_13  and  C_23
REMARK    7  A    between atoms: C_20  and  C_24
REMARK    8  A    between atoms: C_24  and  C_25
REMARK    9  A    between atoms: C_25  and  C_26
REMARK   10  A    between atoms: C_25  and  C_27
REMARK   11  A    between atoms: C_26  and  C_28
REMARK   12  A    between atoms: C_26  and  C_29
REMARK   13  A    between atoms: C_27  and  C_30
REMARK                            x       y       z     vdW  Elec       q    Type
REMARK                         _______ _______ _______ _____ _____    ______ ____
ROOT
ATOM      1  C   UNL     1      -3.804-270.923 831.388  0.00  0.00    +0.119 C 
ATOM      2  C   UNL     1      -5.145-270.338 831.813  0.00  0.00    +0.032 C 
ATOM      3  C   UNL     1      -6.285-271.323 831.561  0.00  0.00    +0.014 C 
ATOM      4  C   UNL     1      -6.377-271.837 830.092  0.00  0.00    -0.008 C 
ATOM      5  C   UNL     1      -6.840-270.681 829.173  0.00  0.00    +0.016 C 
ATOM      6  C   UNL     1      -4.982-272.282 829.628  0.00  0.00    -0.065 C 
ATOM      7  C   UNL     1      -4.760-273.444 828.991  0.00  0.00    -0.027 C 
ATOM      8  C   UNL     1      -5.822-274.431 828.624  0.00  0.00    +0.031 C 
ATOM      9  C   UNL     1      -7.249-273.871 828.741  0.00  0.00    +0.000 C 
ATOM     10  C   UNL     1      -8.278-275.006 828.733  0.00  0.00    -0.001 C 
ATOM     11  C   UNL     1      -8.318-275.953 827.539  0.00  0.00    +0.004 C 
ATOM     12  C   UNL     1      -9.709-276.610 827.628  0.00  0.00    +0.004 C 
ATOM     13  C   UNL     1     -10.467-275.869 828.754  0.00  0.00    -0.002 C 
ATOM     14  C   UNL     1      -9.733-274.510 828.858  0.00  0.00    -0.026 C 
ATOM     15  C   UNL     1     -10.170-273.551 827.724  0.00  0.00    +0.012 C 
ATOM     16  C   UNL     1      -9.866-273.809 830.217  0.00  0.00    +0.007 C 
ATOM     17  C   UNL     1      -8.866-272.647 830.352  0.00  0.00    +0.005 C 
ATOM     18  C   UNL     1      -7.394-273.047 830.053  0.00  0.00    +0.003 C 
ATOM     19  C   UNL     1      -3.828-271.351 829.924  0.00  0.00    +0.062 C 
ENDROOT
BRANCH   1  20
ATOM     20  O   UNL     1      -2.799-269.932 831.578  0.00  0.00    -0.391 OA
ATOM     21  H   UNL     1      -3.112-269.272 832.216  0.00  0.00    +0.210 HD
ENDBRANCH   1  20
BRANCH  13  22
ATOM     22  C   UNL     1     -11.970-275.814 828.519  0.00  0.00    -0.010 C 
ATOM     23  C   UNL     1     -12.717-276.082 829.831  0.00  0.00    +0.008 C 
BRANCH  22  24
ATOM     24  C   UNL     1     -12.369-276.813 827.413  0.00  0.00    +0.004 C 
BRANCH  24  25
ATOM     25  C   UNL     1     -12.944-278.158 827.885  0.00  0.00    +0.004 C 
BRANCH  25  26
ATOM     26  C   UNL     1     -11.926-279.314 828.071  0.00  0.00    -0.009 C 
BRANCH  26  27
ATOM     27  C   UNL     1     -11.817-279.759 829.564  0.00  0.00    -0.014 C 
ATOM     28  C   UNL     1     -12.069-281.253 829.789  0.00  0.00    +0.007 C 
ATOM     29  C   UNL     1     -10.473-279.364 830.191  0.00  0.00    +0.007 C 
ENDBRANCH  26  27
BRANCH  26  30
ATOM     30  C   UNL     1     -12.247-280.481 827.106  0.00  0.00    +0.000 C 
ATOM     31  C   UNL     1     -13.615-280.393 826.442  0.00  0.00    +0.004 C 
ENDBRANCH  26  30
ENDBRANCH  25  26
ENDBRANCH  24  25
ENDBRANCH  22  24
ENDBRANCH  13  22
TORSDOF 7
ENDMDL
MODEL 2
REMARK VINA RESULT:      -6.2     20.646     24.979
REMARK  Name = 457801
REMARK  13 active torsions:
REMARK  status: ('A' for Active; 'I' for Inactive)
REMARK    1  A    between atoms: O_1  and  C_22
REMARK    2  A    between atoms: C_2  and  C_14
REMARK    3  A    between atoms: C_6  and  C_13
REMARK    4  A    between atoms: C_8  and  C_18
REMARK    5  A    between atoms: C_13  and  C_20
REMARK    6  A    between atoms: C_13  and  C_23
REMARK    7  A    between atoms: C_20  and  C_24
REMARK    8  A    between atoms: C_24  and  C_25
REMARK    9  A    between atoms: C_25  and  C_26
REMARK   10  A    between atoms: C_25  and  C_27
REMARK   11  A    between atoms: C_26  and  C_28
REMARK   12  A    between atoms: C_26  and  C_29
REMARK   13  A    between atoms: C_27  and  C_30
REMARK                            x       y       z     vdW  Elec       q    Type
REMARK                         _______ _______ _______ _____ _____    ______ ____
ROOT
ATOM      1  C   UNL     1      -6.153-299.680 821.624  0.00  0.00    +0.119 C 
ATOM      2  C   UNL     1      -6.497-298.202 821.771  0.00  0.00    +0.032 C 
ATOM      3  C   UNL     1      -5.465-297.320 821.070  0.00  0.00    +0.014 C 
ATOM      4  C   UNL     1      -3.995-297.566 821.526  0.00  0.00    -0.008 C 
ATOM      5  C   UNL     1      -3.816-297.054 822.976  0.00  0.00    +0.016 C 
ATOM      6  C   UNL     1      -3.713-299.076 821.518  0.00  0.00    -0.065 C 
ATOM      7  C   UNL     1      -2.604-299.609 820.976  0.00  0.00    -0.027 C 
ATOM      8  C   UNL     1      -1.500-298.821 820.346  0.00  0.00    +0.031 C 
ATOM      9  C   UNL     1      -1.567-297.316 820.651  0.00  0.00    +0.000 C 
ATOM     10  C   UNL     1      -0.669-296.529 819.691  0.00  0.00    -0.001 C 
ATOM     11  C   UNL     1       0.819-296.860 819.639  0.00  0.00    +0.004 C 
ATOM     12  C   UNL     1       1.456-295.618 818.986  0.00  0.00    +0.004 C 
ATOM     13  C   UNL     1       0.331-294.563 818.871  0.00  0.00    -0.002 C 
ATOM     14  C   UNL     1      -0.699-295.007 819.939  0.00  0.00    -0.026 C 
ATOM     15  C   UNL     1      -0.245-294.592 821.360  0.00  0.00    +0.012 C 
ATOM     16  C   UNL     1      -2.135-294.527 819.687  0.00  0.00    +0.007 C 
ATOM     17  C   UNL     1      -3.140-295.260 820.591  0.00  0.00    +0.005 C 
ATOM     18  C   UNL     1      -3.033-296.809 820.525  0.00  0.00    +0.003 C 
ATOM     19  C   UNL     1      -4.751-299.975 822.150  0.00  0.00    +0.062 C 
ENDROOT
BRANCH   1  20
ATOM     20  O   UNL     1      -7.107-300.440 822.359  0.00  0.00    -0.391 OA
ATOM     21  H   UNL     1      -7.282-301.274 821.896  0.00  0.00    +0.210 HD
ENDBRANCH   1  20
BRANCH  13  22
ATOM     22  C   UNL     1       0.846-293.135 818.976  0.00  0.00    -0.010 C 
ATOM     23  C   UNL     1       0.411-292.327 817.748  0.00  0.00    +0.008 C 
BRANCH  22  24
ATOM     24  C   UNL     1       2.379-293.137 819.152  0.00  0.00    +0.004 C 
BRANCH  24  25
ATOM     25  C   UNL     1       2.932-292.293 820.313  0.00  0.00    +0.004 C 
BRANCH  25  26
ATOM     26  C   UNL     1       2.355-290.860 820.456  0.00  0.00    -0.009 C 
BRANCH  26  27
ATOM     27  C   UNL     1       1.494-290.706 821.750  0.00  0.00    -0.014 C 
ATOM     28  C   UNL     1      -0.014-290.631 821.489  0.00  0.00    +0.007 C 
ATOM     29  C   UNL     1       1.783-291.811 822.774  0.00  0.00    +0.007 C 
ENDBRANCH  26  27
BRANCH  26  30
ATOM     30  C   UNL     1       3.483-289.806 820.342  0.00  0.00    +0.000 C 
ATOM     31  C   UNL     1       4.885-290.355 820.576  0.00  0.00    +0.004 C 
ENDBRANCH  26  30
ENDBRANCH  25  26
ENDBRANCH  24  25
ENDBRANCH  22  24
ENDBRANCH  13  22
TORSDOF 7
ENDMDL
MODEL 3
REMARK VINA RESULT:      -6.1     21.064     25.362
REMARK  Name = 457801
REMARK  13 active torsions:
REMARK  status: ('A' for Active; 'I' for Inactive)
REMARK    1  A    between atoms: O_1  and  C_22
REMARK    2  A    between atoms: C_2  and  C_14
REMARK    3  A    between atoms: C_6  and  C_13
REMARK    4  A    between atoms: C_8  and  C_18
REMARK    5  A    between atoms: C_13  and  C_20
REMARK    6  A    between atoms: C_13  and  C_23
REMARK    7  A    between atoms: C_20  and  C_24
REMARK    8  A    between atoms: C_24  and  C_25
REMARK    9  A    between atoms: C_25  and  C_26
REMARK   10  A    between atoms: C_25  and  C_27
REMARK   11  A    between atoms: C_26  and  C_28
REMARK   12  A    between atoms: C_26  and  C_29
REMARK   13  A    between atoms: C_27  and  C_30
REMARK                            x       y       z     vdW  Elec       q    Type
REMARK                         _______ _______ _______ _____ _____    ______ ____
ROOT
ATOM      1  C   UNL     1      -7.207-296.750 821.325  0.00  0.00    +0.119 C 
ATOM      2  C   UNL     1      -6.442-295.501 821.747  0.00  0.00    +0.032 C 
ATOM      3  C   UNL     1      -5.079-295.426 821.060  0.00  0.00    +0.014 C 
ATOM      4  C   UNL     1      -4.185-296.686 821.268  0.00  0.00    -0.008 C 
ATOM      5  C   UNL     1      -3.717-296.743 822.743  0.00  0.00    +0.016 C 
ATOM      6  C   UNL     1      -5.018-297.945 820.985  0.00  0.00    -0.065 C 
ATOM      7  C   UNL     1      -4.574-298.958 820.221  0.00  0.00    -0.027 C 
ATOM      8  C   UNL     1      -3.225-299.013 819.580  0.00  0.00    +0.031 C 
ATOM      9  C   UNL     1      -2.241-297.964 820.123  0.00  0.00    +0.000 C 
ATOM     10  C   UNL     1      -1.039-297.813 819.186  0.00  0.00    -0.001 C 
ATOM     11  C   UNL     1      -0.185-299.039 818.882  0.00  0.00    +0.004 C 
ATOM     12  C   UNL     1       1.138-298.453 818.352  0.00  0.00    +0.004 C 
ATOM     13  C   UNL     1       1.047-296.923 818.558  0.00  0.00    -0.002 C 
ATOM     14  C   UNL     1      -0.017-296.765 819.672  0.00  0.00    -0.026 C 
ATOM     15  C   UNL     1       0.584-297.070 821.066  0.00  0.00    +0.012 C 
ATOM     16  C   UNL     1      -0.727-295.404 819.695  0.00  0.00    +0.007 C 
ATOM     17  C   UNL     1      -1.970-295.433 820.600  0.00  0.00    +0.005 C 
ATOM     18  C   UNL     1      -2.956-296.590 820.278  0.00  0.00    +0.003 C 
ATOM     19  C   UNL     1      -6.396-298.013 821.603  0.00  0.00    +0.062 C 
ENDROOT
BRANCH   1  20
ATOM     20  O   UNL     1      -8.429-296.798 822.053  0.00  0.00    -0.391 OA
ATOM     21  H   UNL     1      -8.641-297.720 822.269  0.00  0.00    +0.210 HD
ENDBRANCH   1  20
BRANCH  13  22
ATOM     22  C   UNL     1       2.402-296.279 818.815  0.00  0.00    -0.010 C 
ATOM     23  C   UNL     1       3.326-297.267 819.536  0.00  0.00    +0.008 C 
BRANCH  22  24
ATOM     24  C   UNL     1       2.223-294.969 819.611  0.00  0.00    +0.004 C 
BRANCH  24  25
ATOM     25  C   UNL     1       2.403-293.663 818.821  0.00  0.00    +0.004 C 
BRANCH  25  26
ATOM     26  C   UNL     1       1.656-292.419 819.370  0.00  0.00    -0.009 C 
BRANCH  26  27
ATOM     27  C   UNL     1       0.411-292.056 818.499  0.00  0.00    -0.014 C 
ATOM     28  C   UNL     1       0.364-290.589 818.061  0.00  0.00    +0.007 C 
ATOM     29  C   UNL     1       0.280-292.963 817.268  0.00  0.00    +0.007 C 
ENDBRANCH  26  27
BRANCH  26  30
ATOM     30  C   UNL     1       1.321-292.604 820.870  0.00  0.00    +0.000 C 
ATOM     31  C   UNL     1       0.737-291.369 821.543  0.00  0.00    +0.004 C 
ENDBRANCH  26  30
ENDBRANCH  25  26
ENDBRANCH  24  25
ENDBRANCH  22  24
ENDBRANCH  13  22
TORSDOF 7
ENDMDL
MODEL 4
REMARK VINA RESULT:      -6.1      3.661      5.525
REMARK  Name = 457801
REMARK  13 active torsions:
REMARK  status: ('A' for Active; 'I' for Inactive)
REMARK    1  A    between atoms: O_1  and  C_22
REMARK    2  A    between atoms: C_2  and  C_14
REMARK    3  A    between atoms: C_6  and  C_13
REMARK    4  A    between atoms: C_8  and  C_18
REMARK    5  A    between atoms: C_13  and  C_20
REMARK    6  A    between atoms: C_13  and  C_23
REMARK    7  A    between atoms: C_20  and  C_24
REMARK    8  A    between atoms: C_24  and  C_25
REMARK    9  A    between atoms: C_25  and  C_26
REMARK   10  A    between atoms: C_25  and  C_27
REMARK   11  A    between atoms: C_26  and  C_28
REMARK   12  A    between atoms: C_26  and  C_29
REMARK   13  A    between atoms: C_27  and  C_30
REMARK                            x       y       z     vdW  Elec       q    Type
REMARK                         _______ _______ _______ _____ _____    ______ ____
ROOT
ATOM      1  C   UNL     1      -7.933-271.542 829.951  0.00  0.00    +0.119 C 
ATOM      2  C   UNL     1      -8.573-272.700 830.706  0.00  0.00    +0.032 C 
ATOM      3  C   UNL     1      -8.667-273.949 829.831  0.00  0.00    +0.014 C 
ATOM      4  C   UNL     1      -9.408-273.731 828.477  0.00  0.00    -0.008 C 
ATOM      5  C   UNL     1     -10.915-273.504 828.749  0.00  0.00    +0.016 C 
ATOM      6  C   UNL     1      -8.853-272.469 827.800  0.00  0.00    -0.065 C 
ATOM      7  C   UNL     1      -8.510-272.428 826.501  0.00  0.00    -0.027 C 
ATOM      8  C   UNL     1      -8.647-273.572 825.547  0.00  0.00    +0.031 C 
ATOM      9  C   UNL     1      -9.519-274.718 826.082  0.00  0.00    +0.000 C 
ATOM     10  C   UNL     1      -9.311-275.990 825.254  0.00  0.00    -0.001 C 
ATOM     11  C   UNL     1      -9.588-275.944 823.755  0.00  0.00    +0.004 C 
ATOM     12  C   UNL     1      -9.752-277.424 823.359  0.00  0.00    +0.004 C 
ATOM     13  C   UNL     1      -9.750-278.229 824.679  0.00  0.00    -0.002 C 
ATOM     14  C   UNL     1     -10.154-277.183 825.747  0.00  0.00    -0.026 C 
ATOM     15  C   UNL     1     -11.680-276.926 825.729  0.00  0.00    +0.012 C 
ATOM     16  C   UNL     1      -9.695-277.512 827.175  0.00  0.00    +0.007 C 
ATOM     17  C   UNL     1      -9.846-276.298 828.108  0.00  0.00    +0.005 C 
ATOM     18  C   UNL     1      -9.172-275.005 827.572  0.00  0.00    +0.003 C 
ATOM     19  C   UNL     1      -8.691-271.238 828.662  0.00  0.00    +0.062 C 
ENDROOT
BRANCH   1  20
ATOM     20  O   UNL     1      -7.944-270.394 830.792  0.00  0.00    -0.391 OA
ATOM     21  H   UNL     1      -7.046-270.222 831.118  0.00  0.00    +0.210 HD
ENDBRANCH   1  20
BRANCH  13  22
ATOM     22  C   UNL     1     -10.600-279.489 824.605  0.00  0.00    -0.010 C 
ATOM     23  C   UNL     1      -9.835-280.676 825.202  0.00  0.00    +0.008 C 
BRANCH  22  24
ATOM     24  C   UNL     1     -11.030-279.752 823.147  0.00  0.00    +0.004 C 
BRANCH  24  25
ATOM     25  C   UNL     1     -12.496-279.441 822.802  0.00  0.00    +0.004 C 
BRANCH  25  26
ATOM     26  C   UNL     1     -12.821-279.240 821.299  0.00  0.00    -0.009 C 
BRANCH  26  27
ATOM     27  C   UNL     1     -13.103-277.741 820.961  0.00  0.00    -0.014 C 
ATOM     28  C   UNL     1     -13.736-276.952 822.111  0.00  0.00    +0.007 C 
ATOM     29  C   UNL     1     -11.847-277.011 820.467  0.00  0.00    +0.007 C 
ENDBRANCH  26  27
BRANCH  26  30
ATOM     30  C   UNL     1     -11.718-279.870 820.415  0.00  0.00    +0.000 C 
ATOM     31  C   UNL     1     -11.995-281.306 819.988  0.00  0.00    +0.004 C 
ENDBRANCH  26  30
ENDBRANCH  25  26
ENDBRANCH  24  25
ENDBRANCH  22  24
ENDBRANCH  13  22
TORSDOF 7
ENDMDL
MODEL 5
REMARK VINA RESULT:      -6.1     13.074     17.256
REMARK  Name = 457801
REMARK  13 active torsions:
REMARK  status: ('A' for Active; 'I' for Inactive)
REMARK    1  A    between atoms: O_1  and  C_22
REMARK    2  A    between atoms: C_2  and  C_14
REMARK    3  A    between atoms: C_6  and  C_13
REMARK    4  A    between atoms: C_8  and  C_18
REMARK    5  A    between atoms: C_13  and  C_20
REMARK    6  A    between atoms: C_13  and  C_23
REMARK    7  A    between atoms: C_20  and  C_24
REMARK    8  A    between atoms: C_24  and  C_25
REMARK    9  A    between atoms: C_25  and  C_26
REMARK   10  A    between atoms: C_25  and  C_27
REMARK   11  A    between atoms: C_26  and  C_28
REMARK   12  A    between atoms: C_26  and  C_29
REMARK   13  A    between atoms: C_27  and  C_30
REMARK                            x       y       z     vdW  Elec       q    Type
REMARK                         _______ _______ _______ _____ _____    ______ ____
ROOT
ATOM      1  C   UNL     1      -8.458-292.311 831.727  0.00  0.00    +0.119 C 
ATOM      2  C   UNL     1      -7.123-293.042 831.657  0.00  0.00    +0.032 C 
ATOM      3  C   UNL     1      -6.068-292.204 830.936  0.00  0.00    +0.014 C 
ATOM      4  C   UNL     1      -6.486-291.736 829.509  0.00  0.00    -0.008 C 
ATOM      5  C   UNL     1      -6.524-292.958 828.560  0.00  0.00    +0.016 C 
ATOM      6  C   UNL     1      -7.900-291.139 829.571  0.00  0.00    -0.065 C 
ATOM      7  C   UNL     1      -8.226-289.973 828.989  0.00  0.00    -0.027 C 
ATOM      8  C   UNL     1      -7.287-289.127 828.190  0.00  0.00    +0.031 C 
ATOM      9  C   UNL     1      -5.987-289.849 827.803  0.00  0.00    +0.000 C 
ATOM     10  C   UNL     1      -4.927-288.844 827.339  0.00  0.00    -0.001 C 
ATOM     11  C   UNL     1      -5.245-287.934 826.157  0.00  0.00    +0.004 C 
ATOM     12  C   UNL     1      -3.864-287.445 825.679  0.00  0.00    +0.004 C 
ATOM     13  C   UNL     1      -2.817-288.246 826.487  0.00  0.00    -0.002 C 
ATOM     14  C   UNL     1      -3.591-289.506 826.944  0.00  0.00    -0.026 C 
ATOM     15  C   UNL     1      -3.715-290.535 825.794  0.00  0.00    +0.012 C 
ATOM     16  C   UNL     1      -3.027-290.189 828.198  0.00  0.00    +0.007 C 
ATOM     17  C   UNL     1      -4.015-291.221 828.770  0.00  0.00    +0.005 C 
ATOM     18  C   UNL     1      -5.441-290.657 829.016  0.00  0.00    +0.003 C 
ATOM     19  C   UNL     1      -8.945-291.920 830.334  0.00  0.00    +0.062 C 
ENDROOT
BRANCH   1  20
ATOM     20  O   UNL     1      -9.412-293.172 832.341  0.00  0.00    -0.391 OA
ATOM     21  H   UNL     1      -9.682-292.800 833.194  0.00  0.00    +0.210 HD
ENDBRANCH   1  20
BRANCH  13  22
ATOM     22  C   UNL     1      -1.527-288.484 825.714  0.00  0.00    -0.010 C 
ATOM     23  C   UNL     1      -0.318-288.133 826.587  0.00  0.00    +0.008 C 
BRANCH  22  24
ATOM     24  C   UNL     1      -1.545-287.677 824.398  0.00  0.00    +0.004 C 
BRANCH  24  25
ATOM     25  C   UNL     1      -0.572-286.489 824.316  0.00  0.00    +0.004 C 
BRANCH  25  26
ATOM     26  C   UNL     1      -0.978-285.333 823.364  0.00  0.00    -0.009 C 
BRANCH  26  27
ATOM     27  C   UNL     1      -1.935-284.315 824.062  0.00  0.00    -0.014 C 
ATOM     28  C   UNL     1      -1.765-284.241 825.582  0.00  0.00    +0.007 C 
ATOM     29  C   UNL     1      -1.821-282.906 823.463  0.00  0.00    +0.007 C 
ENDBRANCH  26  27
BRANCH  26  30
ATOM     30  C   UNL     1       0.278-284.670 822.748  0.00  0.00    +0.000 C 
ATOM     31  C   UNL     1       1.528-284.760 823.613  0.00  0.00    +0.004 C 
ENDBRANCH  26  30
ENDBRANCH  25  26
ENDBRANCH  24  25
ENDBRANCH  22  24
ENDBRANCH  13  22
TORSDOF 7
ENDMDL
MODEL 6
REMARK VINA RESULT:      -5.6     12.324     16.444
REMARK  Name = 457801
REMARK  13 active torsions:
REMARK  status: ('A' for Active; 'I' for Inactive)
REMARK    1  A    between atoms: O_1  and  C_22
REMARK    2  A    between atoms: C_2  and  C_14
REMARK    3  A    between atoms: C_6  and  C_13
REMARK    4  A    between atoms: C_8  and  C_18
REMARK    5  A    between atoms: C_13  and  C_20
REMARK    6  A    between atoms: C_13  and  C_23
REMARK    7  A    between atoms: C_20  and  C_24
REMARK    8  A    between atoms: C_24  and  C_25
REMARK    9  A    between atoms: C_25  and  C_26
REMARK   10  A    between atoms: C_25  and  C_27
REMARK   11  A    between atoms: C_26  and  C_28
REMARK   12  A    between atoms: C_26  and  C_29
REMARK   13  A    between atoms: C_27  and  C_30
REMARK                            x       y       z     vdW  Elec       q    Type
REMARK                         _______ _______ _______ _____ _____    ______ ____
ROOT
ATOM      1  C   UNL     1      -4.806-292.925 827.001  0.00  0.00    +0.119 C 
ATOM      2  C   UNL     1      -5.639-292.236 825.926  0.00  0.00    +0.032 C 
ATOM      3  C   UNL     1      -4.888-291.056 825.313  0.00  0.00    +0.014 C 
ATOM      4  C   UNL     1      -4.392-290.002 826.349  0.00  0.00    -0.008 C 
ATOM      5  C   UNL     1      -5.610-289.246 826.933  0.00  0.00    +0.016 C 
ATOM      6  C   UNL     1      -3.686-290.728 827.504  0.00  0.00    -0.065 C 
ATOM      7  C   UNL     1      -2.499-290.335 827.997  0.00  0.00    -0.027 C 
ATOM      8  C   UNL     1      -1.732-289.143 827.521  0.00  0.00    +0.031 C 
ATOM      9  C   UNL     1      -2.554-288.196 826.633  0.00  0.00    +0.000 C 
ATOM     10  C   UNL     1      -1.637-287.229 825.877  0.00  0.00    -0.001 C 
ATOM     11  C   UNL     1      -0.707-286.321 826.676  0.00  0.00    +0.004 C 
ATOM     12  C   UNL     1      -0.330-285.206 825.683  0.00  0.00    +0.004 C 
ATOM     13  C   UNL     1      -1.209-285.425 824.429  0.00  0.00    -0.002 C 
ATOM     14  C   UNL     1      -2.403-286.255 824.959  0.00  0.00    -0.026 C 
ATOM     15  C   UNL     1      -3.421-285.358 825.704  0.00  0.00    +0.012 C 
ATOM     16  C   UNL     1      -3.125-287.095 823.896  0.00  0.00    +0.007 C 
ATOM     17  C   UNL     1      -4.074-288.121 824.538  0.00  0.00    +0.005 C 
ATOM     18  C   UNL     1      -3.399-289.014 825.615  0.00  0.00    +0.003 C 
ATOM     19  C   UNL     1      -4.381-291.938 828.085  0.00  0.00    +0.062 C 
ENDROOT
BRANCH   1  20
ATOM     20  O   UNL     1      -5.587-293.964 827.582  0.00  0.00    -0.391 OA
ATOM     21  H   UNL     1      -6.407-293.590 827.941  0.00  0.00    +0.210 HD
ENDBRANCH   1  20
BRANCH  13  22
ATOM     22  C   UNL     1      -1.548-284.127 823.710  0.00  0.00    -0.010 C 
ATOM     23  C   UNL     1      -0.580-283.903 822.543  0.00  0.00    +0.008 C 
BRANCH  22  24
ATOM     24  C   UNL     1      -1.533-282.950 824.708  0.00  0.00    +0.004 C 
BRANCH  24  25
ATOM     25  C   UNL     1      -0.971-281.619 824.182  0.00  0.00    +0.004 C 
BRANCH  25  26
ATOM     26  C   UNL     1      -0.046-280.833 825.149  0.00  0.00    -0.009 C 
BRANCH  26  27
ATOM     27  C   UNL     1       1.464-281.106 824.860  0.00  0.00    -0.014 C 
ATOM     28  C   UNL     1       2.378-279.909 825.138  0.00  0.00    +0.007 C 
ATOM     29  C   UNL     1       1.986-282.337 825.615  0.00  0.00    +0.007 C 
ENDBRANCH  26  27
BRANCH  26  30
ATOM     30  C   UNL     1      -0.409-279.328 825.144  0.00  0.00    +0.000 C 
ATOM     31  C   UNL     1      -1.673-278.986 824.367  0.00  0.00    +0.004 C 
ENDBRANCH  26  30
ENDBRANCH  25  26
ENDBRANCH  24  25
ENDBRANCH  22  24
ENDBRANCH  13  22
TORSDOF 7
ENDMDL
MODEL 7
REMARK VINA RESULT:      -5.6     45.835     50.689
REMARK  Name = 457801
REMARK  13 active torsions:
REMARK  status: ('A' for Active; 'I' for Inactive)
REMARK    1  A    between atoms: O_1  and  C_22
REMARK    2  A    between atoms: C_2  and  C_14
REMARK    3  A    between atoms: C_6  and  C_13
REMARK    4  A    between atoms: C_8  and  C_18
REMARK    5  A    between atoms: C_13  and  C_20
REMARK    6  A    between atoms: C_13  and  C_23
REMARK    7  A    between atoms: C_20  and  C_24
REMARK    8  A    between atoms: C_24  and  C_25
REMARK    9  A    between atoms: C_25  and  C_26
REMARK   10  A    between atoms: C_25  and  C_27
REMARK   11  A    between atoms: C_26  and  C_28
REMARK   12  A    between atoms: C_26  and  C_29
REMARK   13  A    between atoms: C_27  and  C_30
REMARK                            x       y       z     vdW  Elec       q    Type
REMARK                         _______ _______ _______ _____ _____    ______ ____
ROOT
ATOM      1  C   UNL     1      -6.794-218.550 833.218  0.00  0.00    +0.119 C 
ATOM      2  C   UNL     1      -8.173-219.188 833.106  0.00  0.00    +0.032 C 
ATOM      3  C   UNL     1      -8.316-220.374 834.058  0.00  0.00    +0.014 C 
ATOM      4  C   UNL     1      -7.217-221.467 833.891  0.00  0.00    -0.008 C 
ATOM      5  C   UNL     1      -7.426-222.202 832.545  0.00  0.00    +0.016 C 
ATOM      6  C   UNL     1      -5.838-220.791 833.852  0.00  0.00    -0.065 C 
ATOM      7  C   UNL     1      -4.789-221.230 834.568  0.00  0.00    -0.027 C 
ATOM      8  C   UNL     1      -4.808-222.431 835.458  0.00  0.00    +0.031 C 
ATOM      9  C   UNL     1      -6.035-223.332 835.250  0.00  0.00    +0.000 C 
ATOM     10  C   UNL     1      -6.197-224.306 836.422  0.00  0.00    -0.001 C 
ATOM     11  C   UNL     1      -5.053-225.260 836.748  0.00  0.00    +0.004 C 
ATOM     12  C   UNL     1      -5.715-226.361 837.599  0.00  0.00    +0.004 C 
ATOM     13  C   UNL     1      -7.236-226.086 837.557  0.00  0.00    -0.002 C 
ATOM     14  C   UNL     1      -7.420-225.234 836.277  0.00  0.00    -0.026 C 
ATOM     15  C   UNL     1      -7.391-226.120 835.008  0.00  0.00    +0.012 C 
ATOM     16  C   UNL     1      -8.674-224.348 836.268  0.00  0.00    +0.007 C 
ATOM     17  C   UNL     1      -8.622-223.311 835.133  0.00  0.00    +0.005 C 
ATOM     18  C   UNL     1      -7.320-222.464 835.113  0.00  0.00    +0.003 C 
ATOM     19  C   UNL     1      -5.691-219.575 832.966  0.00  0.00    +0.062 C 
ENDROOT
BRANCH   1  20
ATOM     20  O   UNL     1      -6.701-217.504 832.257  0.00  0.00    -0.391 OA
ATOM     21  H   UNL     1      -7.537-217.436 831.771  0.00  0.00    +0.210 HD
ENDBRANCH   1  20
BRANCH  13  22
ATOM     22  C   UNL     1      -8.070-227.355 837.655  0.00  0.00    -0.010 C 
ATOM     23  C   UNL     1      -9.407-227.055 838.343  0.00  0.00    +0.008 C 
BRANCH  22  24
ATOM     24  C   UNL     1      -7.276-228.454 838.392  0.00  0.00    +0.004 C 
BRANCH  24  25
ATOM     25  C   UNL     1      -7.595-229.906 837.996  0.00  0.00    +0.004 C 
BRANCH  25  26
ATOM     26  C   UNL     1      -6.409-230.747 837.456  0.00  0.00    -0.009 C 
BRANCH  26  27
ATOM     27  C   UNL     1      -6.635-231.187 835.974  0.00  0.00    -0.014 C 
ATOM     28  C   UNL     1      -7.667-232.306 835.808  0.00  0.00    +0.007 C 
ATOM     29  C   UNL     1      -7.007-230.006 835.069  0.00  0.00    +0.007 C 
ENDBRANCH  26  27
BRANCH  26  30
ATOM     30  C   UNL     1      -5.069-230.004 837.677  0.00  0.00    +0.000 C 
ATOM     31  C   UNL     1      -3.956-230.411 836.720  0.00  0.00    +0.004 C 
ENDBRANCH  26  30
ENDBRANCH  25  26
ENDBRANCH  24  25
ENDBRANCH  22  24
ENDBRANCH  13  22
TORSDOF 7
ENDMDL
MODEL 8
REMARK VINA RESULT:      -5.6     32.071     34.553
REMARK  Name = 457801
REMARK  13 active torsions:
REMARK  status: ('A' for Active; 'I' for Inactive)
REMARK    1  A    between atoms: O_1  and  C_22
REMARK    2  A    between atoms: C_2  and  C_14
REMARK    3  A    between atoms: C_6  and  C_13
REMARK    4  A    between atoms: C_8  and  C_18
REMARK    5  A    between atoms: C_13  and  C_20
REMARK    6  A    between atoms: C_13  and  C_23
REMARK    7  A    between atoms: C_20  and  C_24
REMARK    8  A    between atoms: C_24  and  C_25
REMARK    9  A    between atoms: C_25  and  C_26
REMARK   10  A    between atoms: C_25  and  C_27
REMARK   11  A    between atoms: C_26  and  C_28
REMARK   12  A    between atoms: C_26  and  C_29
REMARK   13  A    between atoms: C_27  and  C_30
REMARK                            x       y       z     vdW  Elec       q    Type
REMARK                         _______ _______ _______ _____ _____    ______ ____
ROOT
ATOM      1  C   UNL     1      -1.540-308.415 833.388  0.00  0.00    +0.119 C 
ATOM      2  C   UNL     1      -1.547-309.747 832.648  0.00  0.00    +0.032 C 
ATOM      3  C   UNL     1      -1.072-309.584 831.205  0.00  0.00    +0.014 C 
ATOM      4  C   UNL     1      -1.866-308.522 830.384  0.00  0.00    -0.008 C 
ATOM      5  C   UNL     1      -3.297-309.048 830.117  0.00  0.00    +0.016 C 
ATOM      6  C   UNL     1      -1.981-307.233 831.210  0.00  0.00    -0.065 C 
ATOM      7  C   UNL     1      -1.731-306.014 830.700  0.00  0.00    -0.027 C 
ATOM      8  C   UNL     1      -1.346-305.748 829.280  0.00  0.00    +0.031 C 
ATOM      9  C   UNL     1      -1.570-306.947 828.346  0.00  0.00    +0.000 C 
ATOM     10  C   UNL     1      -0.816-306.754 827.027  0.00  0.00    -0.001 C 
ATOM     11  C   UNL     1      -1.123-305.525 826.178  0.00  0.00    +0.004 C 
ATOM     12  C   UNL     1      -0.590-305.893 824.780  0.00  0.00    +0.004 C 
ATOM     13  C   UNL     1      -0.177-307.382 824.851  0.00  0.00    -0.002 C 
ATOM     14  C   UNL     1      -0.992-307.932 826.046  0.00  0.00    -0.026 C 
ATOM     15  C   UNL     1      -2.463-308.201 825.644  0.00  0.00    +0.012 C 
ATOM     16  C   UNL     1      -0.395-309.180 826.713  0.00  0.00    +0.007 C 
ATOM     17  C   UNL     1      -1.069-309.472 828.064  0.00  0.00    +0.005 C 
ATOM     18  C   UNL     1      -1.088-308.258 829.033  0.00  0.00    +0.003 C 
ATOM     19  C   UNL     1      -2.387-307.375 832.659  0.00  0.00    +0.062 C 
ENDROOT
BRANCH   1  20
ATOM     20  O   UNL     1      -2.061-308.622 834.696  0.00  0.00    -0.391 OA
ATOM     21  H   UNL     1      -1.864-309.527 834.983  0.00  0.00    +0.210 HD
ENDBRANCH   1  20
BRANCH  13  22
ATOM     22  C   UNL     1      -0.345-308.106 823.522  0.00  0.00    -0.010 C 
ATOM     23  C   UNL     1       0.969-308.789 823.126  0.00  0.00    +0.008 C 
BRANCH  22  24
ATOM     24  C   UNL     1      -0.834-307.120 822.441  0.00  0.00    +0.004 C 
BRANCH  24  25
ATOM     25  C   UNL     1      -1.716-307.713 821.329  0.00  0.00    +0.004 C 
BRANCH  25  26
ATOM     26  C   UNL     1      -1.010-308.021 819.982  0.00  0.00    -0.009 C 
BRANCH  26  27
ATOM     27  C   UNL     1      -1.245-309.496 819.526  0.00  0.00    -0.014 C 
ATOM     28  C   UNL     1       0.040-310.319 819.395  0.00  0.00    +0.007 C 
ATOM     29  C   UNL     1      -2.237-310.233 820.435  0.00  0.00    +0.007 C 
ENDBRANCH  26  27
BRANCH  26  30
ATOM     30  C   UNL     1      -1.406-306.977 818.909  0.00  0.00    +0.000 C 
ATOM     31  C   UNL     1      -2.615-306.125 819.275  0.00  0.00    +0.004 C 
ENDBRANCH  26  30
ENDBRANCH  25  26
ENDBRANCH  24  25
ENDBRANCH  22  24
ENDBRANCH  13  22
TORSDOF 7
ENDMDL
MODEL 9
REMARK VINA RESULT:      -5.5     46.571     50.925
REMARK  Name = 457801
REMARK  13 active torsions:
REMARK  status: ('A' for Active; 'I' for Inactive)
REMARK    1  A    between atoms: O_1  and  C_22
REMARK    2  A    between atoms: C_2  and  C_14
REMARK    3  A    between atoms: C_6  and  C_13
REMARK    4  A    between atoms: C_8  and  C_18
REMARK    5  A    between atoms: C_13  and  C_20
REMARK    6  A    between atoms: C_13  and  C_23
REMARK    7  A    between atoms: C_20  and  C_24
REMARK    8  A    between atoms: C_24  and  C_25
REMARK    9  A    between atoms: C_25  and  C_26
REMARK   10  A    between atoms: C_25  and  C_27
REMARK   11  A    between atoms: C_26  and  C_28
REMARK   12  A    between atoms: C_26  and  C_29
REMARK   13  A    between atoms: C_27  and  C_30
REMARK                            x       y       z     vdW  Elec       q    Type
REMARK                         _______ _______ _______ _____ _____    ______ ____
ROOT
ATOM      1  C   UNL     1      -7.233-219.475 831.663  0.00  0.00    +0.119 C 
ATOM      2  C   UNL     1      -6.108-220.400 831.214  0.00  0.00    +0.032 C 
ATOM      3  C   UNL     1      -6.317-221.822 831.734  0.00  0.00    +0.014 C 
ATOM      4  C   UNL     1      -6.494-221.921 833.279  0.00  0.00    -0.008 C 
ATOM      5  C   UNL     1      -5.146-221.599 833.970  0.00  0.00    +0.016 C 
ATOM      6  C   UNL     1      -7.522-220.875 833.735  0.00  0.00    -0.065 C 
ATOM      7  C   UNL     1      -8.527-221.159 834.581  0.00  0.00    -0.027 C 
ATOM      8  C   UNL     1      -8.760-222.496 835.208  0.00  0.00    +0.031 C 
ATOM      9  C   UNL     1      -7.569-223.457 835.070  0.00  0.00    +0.000 C 
ATOM     10  C   UNL     1      -7.996-224.896 835.374  0.00  0.00    -0.001 C 
ATOM     11  C   UNL     1      -8.604-225.209 836.738  0.00  0.00    +0.004 C 
ATOM     12  C   UNL     1      -8.455-226.737 836.873  0.00  0.00    +0.004 C 
ATOM     13  C   UNL     1      -7.599-227.197 835.669  0.00  0.00    -0.002 C 
ATOM     14  C   UNL     1      -6.845-225.914 835.244  0.00  0.00    -0.026 C 
ATOM     15  C   UNL     1      -5.646-225.633 836.182  0.00  0.00    +0.012 C 
ATOM     16  C   UNL     1      -6.379-225.897 833.781  0.00  0.00    +0.007 C 
ATOM     17  C   UNL     1      -5.932-224.490 833.349  0.00  0.00    +0.005 C 
ATOM     18  C   UNL     1      -6.985-223.382 833.629  0.00  0.00    +0.003 C 
ATOM     19  C   UNL     1      -7.373-219.475 833.183  0.00  0.00    +0.062 C 
ENDROOT
BRANCH   1  20
ATOM     20  O   UNL     1      -6.941-218.157 831.211  0.00  0.00    -0.391 OA
ATOM     21  H   UNL     1      -6.631-218.191 830.293  0.00  0.00    +0.210 HD
ENDBRANCH   1  20
BRANCH  13  22
ATOM     22  C   UNL     1      -6.745-228.417 835.982  0.00  0.00    -0.010 C 
ATOM     23  C   UNL     1      -6.757-229.386 834.795  0.00  0.00    +0.008 C 
BRANCH  22  24
ATOM     24  C   UNL     1      -7.237-229.088 837.282  0.00  0.00    +0.004 C 
BRANCH  24  25
ATOM     25  C   UNL     1      -6.160-229.416 838.329  0.00  0.00    +0.004 C 
BRANCH  25  26
ATOM     26  C   UNL     1      -5.178-228.270 838.688  0.00  0.00    -0.009 C 
BRANCH  26  27
ATOM     27  C   UNL     1      -5.486-227.659 840.092  0.00  0.00    -0.014 C 
ATOM     28  C   UNL     1      -4.263-227.059 840.791  0.00  0.00    +0.007 C 
ATOM     29  C   UNL     1      -6.610-226.616 840.037  0.00  0.00    +0.007 C 
ENDBRANCH  26  27
BRANCH  26  30
ATOM     30  C   UNL     1      -3.712-228.742 838.533  0.00  0.00    +0.000 C 
ATOM     31  C   UNL     1      -3.176-228.677 837.109  0.00  0.00    +0.004 C 
ENDBRANCH  26  30
ENDBRANCH  25  26
ENDBRANCH  24  25
ENDBRANCH  22  24
ENDBRANCH  13  22
TORSDOF 7
ENDMDL
