# Supplementary material for: Identification and Exploration of Immunity‐Related Genes and Natural Products for Alzheimer's Disease Based on Bioinformatics, Molecular Docking, and Molecular Dynamics
Source: Immun Inflamm Dis. 2025 Apr 7;13(4):e70166. doi: 10.1002/iid3.70166 (PMC11973734; doi:10.1002/iid3.70166)
Supplement: Supplementary file 1 — Supporting information. [file IID3-13-e70166-s001.zip › Supplementary materials/S8-Molecular docking and kinetic simulation/Molecular docking/GFAP-6A9P/querout.pdbqt]

MODEL 1
REMARK VINA RESULT:      -7.2      0.000      0.000
REMARK  Name = 5280343
REMARK  6 active torsions:
REMARK  status: ('A' for Active; 'I' for Inactive)
REMARK    1  A    between atoms: O_2  and  C_12
REMARK    2  A    between atoms: O_3  and  C_14
REMARK    3  A    between atoms: O_5  and  C_16
REMARK    4  A    between atoms: O_6  and  C_20
REMARK    5  A    between atoms: O_7  and  C_22
REMARK    6  A    between atoms: C_10  and  C_11
REMARK                            x       y       z     vdW  Elec       q    Type
REMARK                         _______ _______ _______ _____ _____    ______ ____
ROOT
ATOM      1  O   UNL     1     -19.370-227.039 843.926  0.00  0.00    -0.451 OA
ATOM      2  C   UNL     1     -19.932-228.305 843.986  0.00  0.00    +0.181 A 
ATOM      3  C   UNL     1     -20.542-228.818 845.070  0.00  0.00    +0.208 A 
ATOM      4  C   UNL     1     -20.649-227.984 846.292  0.00  0.00    +0.238 A 
ATOM      5  C   UNL     1     -20.062-226.638 846.217  0.00  0.00    +0.109 A 
ATOM      6  C   UNL     1     -20.114-225.774 847.314  0.00  0.00    +0.135 A 
ATOM      7  C   UNL     1     -19.548-224.503 847.216  0.00  0.00    +0.091 A 
ATOM      8  C   UNL     1     -18.935-224.096 846.030  0.00  0.00    +0.124 A 
ATOM      9  C   UNL     1     -18.885-224.962 844.937  0.00  0.00    +0.092 A 
ATOM     10  O   UNL     1     -21.194-228.396 847.308  0.00  0.00    -0.283 OA
ATOM     11  C   UNL     1     -19.451-226.234 845.032  0.00  0.00    +0.147 A 
ENDROOT
BRANCH   2  12
ATOM     12  C   UNL     1     -19.775-229.064 842.733  0.00  0.00    +0.025 A 
ATOM     13  C   UNL     1     -20.900-229.420 841.988  0.00  0.00    +0.015 A 
ATOM     14  C   UNL     1     -20.753-230.139 840.802  0.00  0.00    +0.050 A 
ATOM     15  C   UNL     1     -19.481-230.501 840.360  0.00  0.00    +0.158 A 
ATOM     16  C   UNL     1     -18.355-230.146 841.105  0.00  0.00    +0.159 A 
ATOM     17  C   UNL     1     -18.503-229.426 842.291  0.00  0.00    +0.060 A 
BRANCH  16  18
ATOM     18  O   UNL     1     -17.109-230.493 840.681  0.00  0.00    -0.503 OA
ATOM     19  H   UNL     1     -16.601-231.108 841.174  0.00  0.00    +0.292 HD
ENDBRANCH  16  18
BRANCH  15  20
ATOM     20  O   UNL     1     -19.349-231.205 839.201  0.00  0.00    -0.503 OA
ATOM     21  H   UNL     1     -20.020-231.804 838.937  0.00  0.00    +0.292 HD
ENDBRANCH  15  20
ENDBRANCH   2  12
BRANCH   8  22
ATOM     22  O   UNL     1     -18.384-222.855 845.939  0.00  0.00    -0.507 OA
ATOM     23  H   UNL     1     -18.392-222.397 845.121  0.00  0.00    +0.292 HD
ENDBRANCH   8  22
BRANCH   6  24
ATOM     24  O   UNL     1     -20.700-226.119 848.495  0.00  0.00    -0.506 OA
ATOM     25  H   UNL     1     -20.610-226.991 848.825  0.00  0.00    +0.292 HD
ENDBRANCH   6  24
BRANCH   3  26
ATOM     26  O   UNL     1     -21.062-230.093 845.108  0.00  0.00    -0.501 OA
ATOM     27  H   UNL     1     -20.689-230.767 844.575  0.00  0.00    +0.292 HD
ENDBRANCH   3  26
TORSDOF 6
ENDMDL
MODEL 2
REMARK VINA RESULT:      -7.0     47.164     50.506
REMARK  Name = 5280343
REMARK  6 active torsions:
REMARK  status: ('A' for Active; 'I' for Inactive)
REMARK    1  A    between atoms: O_2  and  C_12
REMARK    2  A    between atoms: O_3  and  C_14
REMARK    3  A    between atoms: O_5  and  C_16
REMARK    4  A    between atoms: O_6  and  C_20
REMARK    5  A    between atoms: O_7  and  C_22
REMARK    6  A    between atoms: C_10  and  C_11
REMARK                            x       y       z     vdW  Elec       q    Type
REMARK                         _______ _______ _______ _____ _____    ______ ____
ROOT
ATOM      1  O   UNL     1      -6.722-274.363 829.329  0.00  0.00    -0.451 OA
ATOM      2  C   UNL     1      -6.480-273.108 828.792  0.00  0.00    +0.181 A 
ATOM      3  C   UNL     1      -6.996-272.663 827.631  0.00  0.00    +0.208 A 
ATOM      4  C   UNL     1      -7.903-273.550 826.864  0.00  0.00    +0.238 A 
ATOM      5  C   UNL     1      -8.166-274.875 827.447  0.00  0.00    +0.109 A 
ATOM      6  C   UNL     1      -9.009-275.784 826.803  0.00  0.00    +0.135 A 
ATOM      7  C   UNL     1      -9.240-277.034 827.377  0.00  0.00    +0.091 A 
ATOM      8  C   UNL     1      -8.632-277.375 828.587  0.00  0.00    +0.124 A 
ATOM      9  C   UNL     1      -7.790-276.465 829.226  0.00  0.00    +0.092 A 
ATOM     10  O   UNL     1      -8.404-273.200 825.803  0.00  0.00    -0.283 OA
ATOM     11  C   UNL     1      -7.559-275.213 828.655  0.00  0.00    +0.147 A 
ENDROOT
BRANCH   2  12
ATOM     12  C   UNL     1      -5.566-272.296 829.614  0.00  0.00    +0.025 A 
ATOM     13  C   UNL     1      -6.073-271.505 830.646  0.00  0.00    +0.015 A 
ATOM     14  C   UNL     1      -5.209-270.736 831.425  0.00  0.00    +0.050 A 
ATOM     15  C   UNL     1      -3.837-270.758 831.173  0.00  0.00    +0.158 A 
ATOM     16  C   UNL     1      -3.330-271.547 830.140  0.00  0.00    +0.159 A 
ATOM     17  C   UNL     1      -4.195-272.317 829.362  0.00  0.00    +0.060 A 
BRANCH  16  18
ATOM     18  O   UNL     1      -1.992-271.577 829.886  0.00  0.00    -0.503 OA
ATOM     19  H   UNL     1      -1.685-271.693 829.008  0.00  0.00    +0.292 HD
ENDBRANCH  16  18
BRANCH  15  20
ATOM     20  O   UNL     1      -3.003-270.000 831.939  0.00  0.00    -0.503 OA
ATOM     21  H   UNL     1      -3.226-269.810 832.828  0.00  0.00    +0.292 HD
ENDBRANCH  15  20
ENDBRANCH   2  12
BRANCH   8  22
ATOM     22  O   UNL     1      -8.860-278.596 829.143  0.00  0.00    -0.507 OA
ATOM     23  H   UNL     1      -9.117-279.317 828.602  0.00  0.00    +0.292 HD
ENDBRANCH   8  22
BRANCH   6  24
ATOM     24  O   UNL     1      -9.627-275.504 825.621  0.00  0.00    -0.506 OA
ATOM     25  H   UNL     1      -9.132-275.487 824.826  0.00  0.00    +0.292 HD
ENDBRANCH   6  24
BRANCH   3  26
ATOM     26  O   UNL     1      -6.709-271.421 827.107  0.00  0.00    -0.501 OA
ATOM     27  H   UNL     1      -7.036-271.182 826.262  0.00  0.00    +0.292 HD
ENDBRANCH   3  26
TORSDOF 6
ENDMDL
MODEL 3
REMARK VINA RESULT:      -6.9     46.165     49.623
REMARK  Name = 5280343
REMARK  6 active torsions:
REMARK  status: ('A' for Active; 'I' for Inactive)
REMARK    1  A    between atoms: O_2  and  C_12
REMARK    2  A    between atoms: O_3  and  C_14
REMARK    3  A    between atoms: O_5  and  C_16
REMARK    4  A    between atoms: O_6  and  C_20
REMARK    5  A    between atoms: O_7  and  C_22
REMARK    6  A    between atoms: C_10  and  C_11
REMARK                            x       y       z     vdW  Elec       q    Type
REMARK                         _______ _______ _______ _____ _____    ______ ____
ROOT
ATOM      1  O   UNL     1      -5.892-272.777 828.597  0.00  0.00    -0.451 OA
ATOM      2  C   UNL     1      -4.711-272.787 829.322  0.00  0.00    +0.181 A 
ATOM      3  C   UNL     1      -4.520-272.125 830.478  0.00  0.00    +0.208 A 
ATOM      4  C   UNL     1      -5.642-271.338 831.045  0.00  0.00    +0.238 A 
ATOM      5  C   UNL     1      -6.896-271.343 830.277  0.00  0.00    +0.109 A 
ATOM      6  C   UNL     1      -8.013-270.635 830.728  0.00  0.00    +0.135 A 
ATOM      7  C   UNL     1      -9.190-270.656 829.980  0.00  0.00    +0.091 A 
ATOM      8  C   UNL     1      -9.251-271.379 828.788  0.00  0.00    +0.124 A 
ATOM      9  C   UNL     1      -8.134-272.085 828.340  0.00  0.00    +0.092 A 
ATOM     10  O   UNL     1      -5.529-270.717 832.094  0.00  0.00    -0.283 OA
ATOM     11  C   UNL     1      -6.956-272.067 829.088  0.00  0.00    +0.147 A 
ENDROOT
BRANCH   2  12
ATOM     12  C   UNL     1      -3.651-273.588 828.684  0.00  0.00    +0.025 A 
ATOM     13  C   UNL     1      -2.677-272.961 827.905  0.00  0.00    +0.015 A 
ATOM     14  C   UNL     1      -1.674-273.719 827.301  0.00  0.00    +0.050 A 
ATOM     15  C   UNL     1      -1.643-275.102 827.476  0.00  0.00    +0.158 A 
ATOM     16  C   UNL     1      -2.617-275.729 828.254  0.00  0.00    +0.159 A 
ATOM     17  C   UNL     1      -3.620-274.971 828.859  0.00  0.00    +0.060 A 
BRANCH  16  18
ATOM     18  O   UNL     1      -2.596-277.078 828.433  0.00  0.00    -0.503 OA
ATOM     19  H   UNL     1      -1.782-277.519 828.581  0.00  0.00    +0.292 HD
ENDBRANCH  16  18
BRANCH  15  20
ATOM     20  O   UNL     1      -0.659-275.831 826.879  0.00  0.00    -0.503 OA
ATOM     21  H   UNL     1       0.055-275.398 826.455  0.00  0.00    +0.292 HD
ENDBRANCH  15  20
ENDBRANCH   2  12
BRANCH   8  22
ATOM     22  O   UNL     1     -10.401-271.396 828.060  0.00  0.00    -0.507 OA
ATOM     23  H   UNL     1     -10.573-270.716 827.439  0.00  0.00    +0.292 HD
ENDBRANCH   8  22
BRANCH   6  24
ATOM     24  O   UNL     1      -8.007-269.913 831.884  0.00  0.00    -0.506 OA
ATOM     25  H   UNL     1      -8.811-269.581 832.233  0.00  0.00    +0.292 HD
ENDBRANCH   6  24
BRANCH   3  26
ATOM     26  O   UNL     1      -3.322-272.128 831.158  0.00  0.00    -0.501 OA
ATOM     27  H   UNL     1      -2.667-272.765 830.951  0.00  0.00    +0.292 HD
ENDBRANCH   3  26
TORSDOF 6
ENDMDL
MODEL 4
REMARK VINA RESULT:      -6.9     71.578     75.414
REMARK  Name = 5280343
REMARK  6 active torsions:
REMARK  status: ('A' for Active; 'I' for Inactive)
REMARK    1  A    between atoms: O_2  and  C_12
REMARK    2  A    between atoms: O_3  and  C_14
REMARK    3  A    between atoms: O_5  and  C_16
REMARK    4  A    between atoms: O_6  and  C_20
REMARK    5  A    between atoms: O_7  and  C_22
REMARK    6  A    between atoms: C_10  and  C_11
REMARK                            x       y       z     vdW  Elec       q    Type
REMARK                         _______ _______ _______ _____ _____    ______ ____
ROOT
ATOM      1  O   UNL     1      -0.040-295.485 818.834  0.00  0.00    -0.451 OA
ATOM      2  C   UNL     1       0.708-296.497 819.415  0.00  0.00    +0.181 A 
ATOM      3  C   UNL     1       1.902-296.318 820.010  0.00  0.00    +0.208 A 
ATOM      4  C   UNL     1       2.469-294.950 820.077  0.00  0.00    +0.238 A 
ATOM      5  C   UNL     1       1.664-293.879 819.471  0.00  0.00    +0.109 A 
ATOM      6  C   UNL     1       2.108-292.554 819.486  0.00  0.00    +0.135 A 
ATOM      7  C   UNL     1       1.325-291.558 818.902  0.00  0.00    +0.091 A 
ATOM      8  C   UNL     1       0.105-291.883 818.308  0.00  0.00    +0.124 A 
ATOM      9  C   UNL     1      -0.336-293.206 818.295  0.00  0.00    +0.092 A 
ATOM     10  O   UNL     1       3.549-294.724 820.607  0.00  0.00    -0.283 OA
ATOM     11  C   UNL     1       0.445-294.205 818.879  0.00  0.00    +0.147 A 
ENDROOT
BRANCH   2  12
ATOM     12  C   UNL     1       0.074-297.822 819.297  0.00  0.00    +0.025 A 
ATOM     13  C   UNL     1       0.150-298.527 818.096  0.00  0.00    +0.015 A 
ATOM     14  C   UNL     1      -0.450-299.781 817.984  0.00  0.00    +0.050 A 
ATOM     15  C   UNL     1      -1.127-300.330 819.073  0.00  0.00    +0.158 A 
ATOM     16  C   UNL     1      -1.205-299.624 820.274  0.00  0.00    +0.159 A 
ATOM     17  C   UNL     1      -0.603-298.371 820.386  0.00  0.00    +0.060 A 
BRANCH  16  18
ATOM     18  O   UNL     1      -1.862-300.151 821.344  0.00  0.00    -0.503 OA
ATOM     19  H   UNL     1      -2.616-299.716 821.692  0.00  0.00    +0.292 HD
ENDBRANCH  16  18
BRANCH  15  20
ATOM     20  O   UNL     1      -1.712-301.555 818.951  0.00  0.00    -0.503 OA
ATOM     21  H   UNL     1      -2.003-302.013 819.714  0.00  0.00    +0.292 HD
ENDBRANCH  15  20
ENDBRANCH   2  12
BRANCH   8  22
ATOM     22  O   UNL     1      -0.656-290.908 817.739  0.00  0.00    -0.507 OA
ATOM     23  H   UNL     1      -0.448-290.006 817.886  0.00  0.00    +0.292 HD
ENDBRANCH   8  22
BRANCH   6  24
ATOM     24  O   UNL     1       3.291-292.183 820.051  0.00  0.00    -0.506 OA
ATOM     25  H   UNL     1       3.968-292.817 820.183  0.00  0.00    +0.292 HD
ENDBRANCH   6  24
BRANCH   3  26
ATOM     26  O   UNL     1       2.637-297.351 820.549  0.00  0.00    -0.501 OA
ATOM     27  H   UNL     1       2.787-297.387 821.473  0.00  0.00    +0.292 HD
ENDBRANCH   3  26
TORSDOF 6
ENDMDL
MODEL 5
REMARK VINA RESULT:      -6.8    123.204    127.292
REMARK  Name = 5280343
REMARK  6 active torsions:
REMARK  status: ('A' for Active; 'I' for Inactive)
REMARK    1  A    between atoms: O_2  and  C_12
REMARK    2  A    between atoms: O_3  and  C_14
REMARK    3  A    between atoms: O_5  and  C_16
REMARK    4  A    between atoms: O_6  and  C_20
REMARK    5  A    between atoms: O_7  and  C_22
REMARK    6  A    between atoms: C_10  and  C_11
REMARK                            x       y       z     vdW  Elec       q    Type
REMARK                         _______ _______ _______ _____ _____    ______ ____
ROOT
ATOM      1  O   UNL     1      14.727-344.747 806.148  0.00  0.00    -0.451 OA
ATOM      2  C   UNL     1      14.245-343.525 805.703  0.00  0.00    +0.181 A 
ATOM      3  C   UNL     1      14.230-343.134 804.415  0.00  0.00    +0.208 A 
ATOM      4  C   UNL     1      14.743-344.063 803.380  0.00  0.00    +0.238 A 
ATOM      5  C   UNL     1      15.240-345.362 803.857  0.00  0.00    +0.109 A 
ATOM      6  C   UNL     1      15.741-346.309 802.960  0.00  0.00    +0.135 A 
ATOM      7  C   UNL     1      16.208-347.533 803.440  0.00  0.00    +0.091 A 
ATOM      8  C   UNL     1      16.175-347.810 804.807  0.00  0.00    +0.124 A 
ATOM      9  C   UNL     1      15.675-346.862 805.700  0.00  0.00    +0.092 A 
ATOM     10  O   UNL     1      14.753-343.764 802.192  0.00  0.00    -0.283 OA
ATOM     11  C   UNL     1      15.206-345.637 805.223  0.00  0.00    +0.147 A 
ENDROOT
BRANCH   2  12
ATOM     12  C   UNL     1      13.762-342.665 806.797  0.00  0.00    +0.025 A 
ATOM     13  C   UNL     1      14.611-341.713 807.362  0.00  0.00    +0.015 A 
ATOM     14  C   UNL     1      14.153-340.898 808.398  0.00  0.00    +0.050 A 
ATOM     15  C   UNL     1      12.848-341.035 808.869  0.00  0.00    +0.158 A 
ATOM     16  C   UNL     1      11.999-341.988 808.305  0.00  0.00    +0.159 A 
ATOM     17  C   UNL     1      12.456-342.802 807.268  0.00  0.00    +0.060 A 
BRANCH  16  18
ATOM     18  O   UNL     1      10.722-342.130 808.756  0.00  0.00    -0.503 OA
ATOM     19  H   UNL     1      10.202-341.371 808.938  0.00  0.00    +0.292 HD
ENDBRANCH  16  18
BRANCH  15  20
ATOM     20  O   UNL     1      12.413-340.236 809.883  0.00  0.00    -0.503 OA
ATOM     21  H   UNL     1      11.916-340.601 810.588  0.00  0.00    +0.292 HD
ENDBRANCH  15  20
ENDBRANCH   2  12
BRANCH   8  22
ATOM     22  O   UNL     1      16.632-349.005 805.271  0.00  0.00    -0.507 OA
ATOM     23  H   UNL     1      17.297-349.467 804.800  0.00  0.00    +0.292 HD
ENDBRANCH   8  22
BRANCH   6  24
ATOM     24  O   UNL     1      15.797-346.091 801.616  0.00  0.00    -0.506 OA
ATOM     25  H   UNL     1      15.059-346.296 801.076  0.00  0.00    +0.292 HD
ENDBRANCH   6  24
BRANCH   3  26
ATOM     26  O   UNL     1      13.774-341.899 804.009  0.00  0.00    -0.501 OA
ATOM     27  H   UNL     1      12.967-341.564 804.346  0.00  0.00    +0.292 HD
ENDBRANCH   3  26
TORSDOF 6
ENDMDL
MODEL 6
REMARK VINA RESULT:      -6.7      1.470      6.773
REMARK  Name = 5280343
REMARK  6 active torsions:
REMARK  status: ('A' for Active; 'I' for Inactive)
REMARK    1  A    between atoms: O_2  and  C_12
REMARK    2  A    between atoms: O_3  and  C_14
REMARK    3  A    between atoms: O_5  and  C_16
REMARK    4  A    between atoms: O_6  and  C_20
REMARK    5  A    between atoms: O_7  and  C_22
REMARK    6  A    between atoms: C_10  and  C_11
REMARK                            x       y       z     vdW  Elec       q    Type
REMARK                         _______ _______ _______ _____ _____    ______ ____
ROOT
ATOM      1  O   UNL     1     -18.935-227.951 843.896  0.00  0.00    -0.451 OA
ATOM      2  C   UNL     1     -20.099-227.479 844.483  0.00  0.00    +0.181 A 
ATOM      3  C   UNL     1     -21.342-227.769 844.054  0.00  0.00    +0.208 A 
ATOM      4  C   UNL     1     -21.503-228.668 842.886  0.00  0.00    +0.238 A 
ATOM      5  C   UNL     1     -20.265-229.176 842.277  0.00  0.00    +0.109 A 
ATOM      6  C   UNL     1     -20.310-230.032 841.174  0.00  0.00    +0.135 A 
ATOM      7  C   UNL     1     -19.120-230.498 840.615  0.00  0.00    +0.091 A 
ATOM      8  C   UNL     1     -17.892-230.111 841.154  0.00  0.00    +0.124 A 
ATOM      9  C   UNL     1     -17.851-229.256 842.255  0.00  0.00    +0.092 A 
ATOM     10  O   UNL     1     -22.607-228.969 842.451  0.00  0.00    -0.283 OA
ATOM     11  C   UNL     1     -19.040-228.789 842.817  0.00  0.00    +0.147 A 
ENDROOT
BRANCH   2  12
ATOM     12  C   UNL     1     -19.846-226.590 845.630  0.00  0.00    +0.025 A 
ATOM     13  C   UNL     1     -19.882-227.101 846.928  0.00  0.00    +0.015 A 
ATOM     14  C   UNL     1     -19.642-226.260 848.015  0.00  0.00    +0.050 A 
ATOM     15  C   UNL     1     -19.367-224.909 847.805  0.00  0.00    +0.158 A 
ATOM     16  C   UNL     1     -19.332-224.398 846.507  0.00  0.00    +0.159 A 
ATOM     17  C   UNL     1     -19.571-225.239 845.420  0.00  0.00    +0.060 A 
BRANCH  16  18
ATOM     18  O   UNL     1     -19.063-223.081 846.290  0.00  0.00    -0.503 OA
ATOM     19  H   UNL     1     -18.849-222.521 847.011  0.00  0.00    +0.292 HD
ENDBRANCH  16  18
BRANCH  15  20
ATOM     20  O   UNL     1     -19.137-224.097 848.875  0.00  0.00    -0.503 OA
ATOM     21  H   UNL     1     -18.261-223.953 849.174  0.00  0.00    +0.292 HD
ENDBRANCH  15  20
ENDBRANCH   2  12
BRANCH   8  22
ATOM     22  O   UNL     1     -16.733-230.568 840.605  0.00  0.00    -0.507 OA
ATOM     23  H   UNL     1     -16.758-231.209 839.923  0.00  0.00    +0.292 HD
ENDBRANCH   8  22
BRANCH   6  24
ATOM     24  O   UNL     1     -21.480-230.440 840.607  0.00  0.00    -0.506 OA
ATOM     25  H   UNL     1     -21.857-229.949 839.905  0.00  0.00    +0.292 HD
ENDBRANCH   6  24
BRANCH   3  26
ATOM     26  O   UNL     1     -22.479-227.256 844.639  0.00  0.00    -0.501 OA
ATOM     27  H   UNL     1     -22.751-227.562 845.481  0.00  0.00    +0.292 HD
ENDBRANCH   3  26
TORSDOF 6
ENDMDL
MODEL 7
REMARK VINA RESULT:      -6.7     46.968     48.887
REMARK  Name = 5280343
REMARK  6 active torsions:
REMARK  status: ('A' for Active; 'I' for Inactive)
REMARK    1  A    between atoms: O_2  and  C_12
REMARK    2  A    between atoms: O_3  and  C_14
REMARK    3  A    between atoms: O_5  and  C_16
REMARK    4  A    between atoms: O_6  and  C_20
REMARK    5  A    between atoms: O_7  and  C_22
REMARK    6  A    between atoms: C_10  and  C_11
REMARK                            x       y       z     vdW  Elec       q    Type
REMARK                         _______ _______ _______ _____ _____    ______ ____
ROOT
ATOM      1  O   UNL     1      -6.386-272.985 829.162  0.00  0.00    -0.451 OA
ATOM      2  C   UNL     1      -7.300-272.235 829.886  0.00  0.00    +0.181 A 
ATOM      3  C   UNL     1      -6.974-271.215 830.702  0.00  0.00    +0.208 A 
ATOM      4  C   UNL     1      -5.547-270.837 830.839  0.00  0.00    +0.238 A 
ATOM      5  C   UNL     1      -4.584-271.628 830.057  0.00  0.00    +0.109 A 
ATOM      6  C   UNL     1      -3.216-271.349 830.114  0.00  0.00    +0.135 A 
ATOM      7  C   UNL     1      -2.325-272.116 829.364  0.00  0.00    +0.091 A 
ATOM      8  C   UNL     1      -2.797-273.155 828.561  0.00  0.00    +0.124 A 
ATOM      9  C   UNL     1      -4.163-273.431 828.507  0.00  0.00    +0.092 A 
ATOM     10  O   UNL     1      -5.189-269.918 831.564  0.00  0.00    -0.283 OA
ATOM     11  C   UNL     1      -5.057-272.665 829.255  0.00  0.00    +0.147 A 
ENDROOT
BRANCH   2  12
ATOM     12  C   UNL     1      -8.691-272.682 829.695  0.00  0.00    +0.025 A 
ATOM     13  C   UNL     1      -9.493-272.071 828.731  0.00  0.00    +0.015 A 
ATOM     14  C   UNL     1     -10.810-272.494 828.550  0.00  0.00    +0.050 A 
ATOM     15  C   UNL     1     -11.325-273.526 829.333  0.00  0.00    +0.158 A 
ATOM     16  C   UNL     1     -10.523-274.136 830.299  0.00  0.00    +0.159 A 
ATOM     17  C   UNL     1      -9.206-273.714 830.479  0.00  0.00    +0.060 A 
BRANCH  16  18
ATOM     18  O   UNL     1     -11.015-275.147 831.068  0.00  0.00    -0.503 OA
ATOM     19  H   UNL     1     -11.941-275.254 831.165  0.00  0.00    +0.292 HD
ENDBRANCH  16  18
BRANCH  15  20
ATOM     20  O   UNL     1     -12.614-273.929 829.149  0.00  0.00    -0.503 OA
ATOM     21  H   UNL     1     -13.167-273.469 828.550  0.00  0.00    +0.292 HD
ENDBRANCH  15  20
ENDBRANCH   2  12
BRANCH   8  22
ATOM     22  O   UNL     1      -1.924-273.902 827.830  0.00  0.00    -0.507 OA
ATOM     23  H   UNL     1      -1.006-273.868 828.019  0.00  0.00    +0.292 HD
ENDBRANCH   8  22
BRANCH   6  24
ATOM     24  O   UNL     1      -2.702-270.347 830.882  0.00  0.00    -0.506 OA
ATOM     25  H   UNL     1      -2.817-270.362 831.811  0.00  0.00    +0.292 HD
ENDBRANCH   6  24
BRANCH   3  26
ATOM     26  O   UNL     1      -7.904-270.510 831.434  0.00  0.00    -0.501 OA
ATOM     27  H   UNL     1      -7.925-269.575 831.389  0.00  0.00    +0.292 HD
ENDBRANCH   3  26
TORSDOF 6
ENDMDL
MODEL 8
REMARK VINA RESULT:      -6.6     21.879     24.198
REMARK  Name = 5280343
REMARK  6 active torsions:
REMARK  status: ('A' for Active; 'I' for Inactive)
REMARK    1  A    between atoms: O_2  and  C_12
REMARK    2  A    between atoms: O_3  and  C_14
REMARK    3  A    between atoms: O_5  and  C_16
REMARK    4  A    between atoms: O_6  and  C_20
REMARK    5  A    between atoms: O_7  and  C_22
REMARK    6  A    between atoms: C_10  and  C_11
REMARK                            x       y       z     vdW  Elec       q    Type
REMARK                         _______ _______ _______ _____ _____    ______ ____
ROOT
ATOM      1  O   UNL     1      -7.610-244.581 831.292  0.00  0.00    -0.451 OA
ATOM      2  C   UNL     1      -8.071-243.895 832.405  0.00  0.00    +0.181 A 
ATOM      3  C   UNL     1      -8.542-242.634 832.383  0.00  0.00    +0.208 A 
ATOM      4  C   UNL     1      -8.599-241.915 831.088  0.00  0.00    +0.238 A 
ATOM      5  C   UNL     1      -8.120-242.653 829.909  0.00  0.00    +0.109 A 
ATOM      6  C   UNL     1      -8.135-242.064 828.642  0.00  0.00    +0.135 A 
ATOM      7  C   UNL     1      -7.674-242.787 827.542  0.00  0.00    +0.091 A 
ATOM      8  C   UNL     1      -7.201-244.090 827.705  0.00  0.00    +0.124 A 
ATOM      9  C   UNL     1      -7.187-244.674 828.972  0.00  0.00    +0.092 A 
ATOM     10  O   UNL     1      -9.019-240.768 831.005  0.00  0.00    -0.283 OA
ATOM     11  C   UNL     1      -7.649-243.954 830.075  0.00  0.00    +0.147 A 
ENDROOT
BRANCH   2  12
ATOM     12  C   UNL     1      -7.974-244.681 833.647  0.00  0.00    +0.025 A 
ATOM     13  C   UNL     1      -8.988-245.577 833.987  0.00  0.00    +0.015 A 
ATOM     14  C   UNL     1      -8.897-246.322 835.163  0.00  0.00    +0.050 A 
ATOM     15  C   UNL     1      -7.791-246.171 835.999  0.00  0.00    +0.158 A 
ATOM     16  C   UNL     1      -6.777-245.275 835.661  0.00  0.00    +0.159 A 
ATOM     17  C   UNL     1      -6.868-244.531 834.484  0.00  0.00    +0.060 A 
BRANCH  16  18
ATOM     18  O   UNL     1      -5.692-245.121 836.469  0.00  0.00    -0.503 OA
ATOM     19  H   UNL     1      -4.976-245.723 836.413  0.00  0.00    +0.292 HD
ENDBRANCH  16  18
BRANCH  15  20
ATOM     20  O   UNL     1      -7.714-246.902 837.146  0.00  0.00    -0.503 OA
ATOM     21  H   UNL     1      -6.881-247.074 837.538  0.00  0.00    +0.292 HD
ENDBRANCH  15  20
ENDBRANCH   2  12
BRANCH   8  22
ATOM     22  O   UNL     1      -6.751-244.791 826.629  0.00  0.00    -0.507 OA
ATOM     23  H   UNL     1      -5.891-245.161 826.637  0.00  0.00    +0.292 HD
ENDBRANCH   8  22
BRANCH   6  24
ATOM     24  O   UNL     1      -8.585-240.796 828.427  0.00  0.00    -0.506 OA
ATOM     25  H   UNL     1      -9.367-240.498 828.848  0.00  0.00    +0.292 HD
ENDBRANCH   6  24
BRANCH   3  26
ATOM     26  O   UNL     1      -8.963-241.968 833.513  0.00  0.00    -0.501 OA
ATOM     27  H   UNL     1      -9.680-241.368 833.464  0.00  0.00    +0.292 HD
ENDBRANCH   3  26
TORSDOF 6
ENDMDL
MODEL 9
REMARK VINA RESULT:      -6.6     83.579     87.513
REMARK  Name = 5280343
REMARK  6 active torsions:
REMARK  status: ('A' for Active; 'I' for Inactive)
REMARK    1  A    between atoms: O_2  and  C_12
REMARK    2  A    between atoms: O_3  and  C_14
REMARK    3  A    between atoms: O_5  and  C_16
REMARK    4  A    between atoms: O_6  and  C_20
REMARK    5  A    between atoms: O_7  and  C_22
REMARK    6  A    between atoms: C_10  and  C_11
REMARK                            x       y       z     vdW  Elec       q    Type
REMARK                         _______ _______ _______ _____ _____    ______ ____
ROOT
ATOM      1  O   UNL     1      -0.287-309.853 821.216  0.00  0.00    -0.451 OA
ATOM      2  C   UNL     1      -0.518-309.786 822.581  0.00  0.00    +0.181 A 
ATOM      3  C   UNL     1      -0.613-310.856 823.392  0.00  0.00    +0.208 A 
ATOM      4  C   UNL     1      -0.444-312.210 822.812  0.00  0.00    +0.238 A 
ATOM      5  C   UNL     1      -0.187-312.273 821.365  0.00  0.00    +0.109 A 
ATOM      6  C   UNL     1      -0.010-313.502 820.724  0.00  0.00    +0.135 A 
ATOM      7  C   UNL     1       0.232-313.533 819.351  0.00  0.00    +0.091 A 
ATOM      8  C   UNL     1       0.297-312.344 818.622  0.00  0.00    +0.124 A 
ATOM      9  C   UNL     1       0.120-311.119 819.266  0.00  0.00    +0.092 A 
ATOM     10  O   UNL     1      -0.518-313.220 823.500  0.00  0.00    -0.283 OA
ATOM     11  C   UNL     1      -0.121-311.085 820.640  0.00  0.00    +0.147 A 
ENDROOT
BRANCH   2  12
ATOM     12  C   UNL     1      -0.678-308.405 823.070  0.00  0.00    +0.025 A 
ATOM     13  C   UNL     1      -1.935-307.800 823.052  0.00  0.00    +0.015 A 
ATOM     14  C   UNL     1      -2.087-306.493 823.515  0.00  0.00    +0.050 A 
ATOM     15  C   UNL     1      -0.982-305.791 823.996  0.00  0.00    +0.158 A 
ATOM     16  C   UNL     1       0.275-306.395 824.013  0.00  0.00    +0.159 A 
ATOM     17  C   UNL     1       0.427-307.703 823.551  0.00  0.00    +0.060 A 
BRANCH  16  18
ATOM     18  O   UNL     1       1.361-305.719 824.481  0.00  0.00    -0.503 OA
ATOM     19  H   UNL     1       1.885-305.210 823.894  0.00  0.00    +0.292 HD
ENDBRANCH  16  18
BRANCH  15  20
ATOM     20  O   UNL     1      -1.142-304.514 824.443  0.00  0.00    -0.503 OA
ATOM     21  H   UNL     1      -0.393-303.994 824.656  0.00  0.00    +0.292 HD
ENDBRANCH  15  20
ENDBRANCH   2  12
BRANCH   8  22
ATOM     22  O   UNL     1       0.533-312.379 817.282  0.00  0.00    -0.507 OA
ATOM     23  H   UNL     1      -0.037-312.865 816.718  0.00  0.00    +0.292 HD
ENDBRANCH   8  22
BRANCH   6  24
ATOM     24  O   UNL     1      -0.065-314.691 821.387  0.00  0.00    -0.506 OA
ATOM     25  H   UNL     1       0.531-314.864 822.089  0.00  0.00    +0.292 HD
ENDBRANCH   6  24
BRANCH   3  26
ATOM     26  O   UNL     1      -0.876-310.756 824.741  0.00  0.00    -0.501 OA
ATOM     27  H   UNL     1      -0.636-311.454 825.318  0.00  0.00    +0.292 HD
ENDBRANCH   3  26
TORSDOF 6
ENDMDL
