# Supplementary material for: Identification and Exploration of Immunity‐Related Genes and Natural Products for Alzheimer's Disease Based on Bioinformatics, Molecular Docking, and Molecular Dynamics
Source: Immun Inflamm Dis. 2025 Apr 7;13(4):e70166. doi: 10.1002/iid3.70166 (PMC11973734; doi:10.1002/iid3.70166)
Supplement: Supplementary file 1 — Supporting information. [file IID3-13-e70166-s001.zip › Supplementary materials/S8-Molecular docking and kinetic simulation/Molecular docking/GFAP-6A9P/stigout.pdbqt]

MODEL 1
REMARK VINA RESULT:      -6.4      0.000      0.000
REMARK  Name = 5280794
REMARK  12 active torsions:
REMARK  status: ('A' for Active; 'I' for Inactive)
REMARK    1  A    between atoms: O_1  and  C_21
REMARK    2  A    between atoms: C_2  and  C_13
REMARK    3  A    between atoms: C_6  and  C_15
REMARK    4  A    between atoms: C_8  and  C_18
REMARK    5  A    between atoms: C_15  and  C_22
REMARK    6  A    between atoms: C_15  and  C_23
REMARK    7  A    between atoms: C_24  and  C_25
REMARK    8  A    between atoms: C_25  and  C_26
REMARK    9  A    between atoms: C_25  and  C_27
REMARK   10  A    between atoms: C_26  and  C_28
REMARK   11  A    between atoms: C_26  and  C_29
REMARK   12  A    between atoms: C_27  and  C_30
REMARK                            x       y       z     vdW  Elec       q    Type
REMARK                         _______ _______ _______ _____ _____    ______ ____
ROOT
ATOM      1  C   UNL     1      -1.877-299.500 819.736  0.00  0.00    +0.119 C 
ATOM      2  C   UNL     1      -3.260-298.890 819.544  0.00  0.00    +0.032 C 
ATOM      3  C   UNL     1      -3.526-297.786 820.566  0.00  0.00    +0.014 C 
ATOM      4  C   UNL     1      -3.348-298.228 822.049  0.00  0.00    -0.008 C 
ATOM      5  C   UNL     1      -4.487-299.202 822.435  0.00  0.00    +0.016 C 
ATOM      6  C   UNL     1      -2.015-298.977 822.193  0.00  0.00    -0.065 C 
ATOM      7  C   UNL     1      -1.139-298.727 823.182  0.00  0.00    -0.027 C 
ATOM      8  C   UNL     1      -1.351-297.728 824.275  0.00  0.00    +0.031 C 
ATOM      9  C   UNL     1      -2.798-297.225 824.377  0.00  0.00    +0.000 C 
ATOM     10  C   UNL     1      -2.871-295.953 825.228  0.00  0.00    -0.001 C 
ATOM     11  C   UNL     1      -2.364-296.001 826.666  0.00  0.00    +0.005 C 
ATOM     12  C   UNL     1      -3.014-294.774 827.333  0.00  0.00    +0.005 C 
ATOM     13  C   UNL     1      -4.010-294.195 826.301  0.00  0.00    +0.002 C 
ATOM     14  C   UNL     1      -4.300-295.391 825.362  0.00  0.00    -0.026 C 
ATOM     15  C   UNL     1      -5.308-296.376 826.007  0.00  0.00    +0.012 C 
ATOM     16  C   UNL     1      -4.778-295.003 823.955  0.00  0.00    +0.007 C 
ATOM     17  C   UNL     1      -4.737-296.205 822.996  0.00  0.00    +0.005 C 
ATOM     18  C   UNL     1      -3.365-296.933 822.957  0.00  0.00    +0.003 C 
ATOM     19  C   UNL     1      -1.700-300.031 821.157  0.00  0.00    +0.062 C 
ENDROOT
BRANCH   1  20
ATOM     20  O   UNL     1      -1.721-300.568 818.806  0.00  0.00    -0.391 OA
ATOM     21  H   UNL     1      -1.589-301.399 819.287  0.00  0.00    +0.210 HD
ENDBRANCH   1  20
BRANCH  13  22
ATOM     22  C   UNL     1      -5.215-293.529 826.950  0.00  0.00    +0.012 C 
ATOM     23  C   UNL     1      -5.486-292.162 826.317  0.00  0.00    +0.012 C 
BRANCH  22  24
ATOM     24  C   UNL     1      -4.995-293.377 828.436  0.00  0.00    -0.027 C 
ATOM     25  C   UNL     1      -5.628-294.112 829.363  0.00  0.00    -0.027 C 
BRANCH  25  26
ATOM     26  C   UNL     1      -5.411-293.954 830.854  0.00  0.00    +0.014 C 
BRANCH  26  27
ATOM     27  C   UNL     1      -4.866-295.249 831.526  0.00  0.00    -0.010 C 
ATOM     28  C   UNL     1      -6.002-296.204 831.918  0.00  0.00    +0.008 C 
ATOM     29  C   UNL     1      -3.829-296.003 830.687  0.00  0.00    +0.008 C 
ENDBRANCH  26  27
BRANCH  26  30
ATOM     30  C   UNL     1      -6.721-293.428 831.482  0.00  0.00    +0.004 C 
ATOM     31  C   UNL     1      -6.880-291.917 831.402  0.00  0.00    +0.004 C 
ENDBRANCH  26  30
ENDBRANCH  25  26
ENDBRANCH  22  24
ENDBRANCH  13  22
TORSDOF 6
ENDMDL
MODEL 2
REMARK VINA RESULT:      -5.9     34.483     40.083
REMARK  Name = 5280794
REMARK  12 active torsions:
REMARK  status: ('A' for Active; 'I' for Inactive)
REMARK    1  A    between atoms: O_1  and  C_21
REMARK    2  A    between atoms: C_2  and  C_13
REMARK    3  A    between atoms: C_6  and  C_15
REMARK    4  A    between atoms: C_8  and  C_18
REMARK    5  A    between atoms: C_15  and  C_22
REMARK    6  A    between atoms: C_15  and  C_23
REMARK    7  A    between atoms: C_24  and  C_25
REMARK    8  A    between atoms: C_25  and  C_26
REMARK    9  A    between atoms: C_25  and  C_27
REMARK   10  A    between atoms: C_26  and  C_28
REMARK   11  A    between atoms: C_26  and  C_29
REMARK   12  A    between atoms: C_27  and  C_30
REMARK                            x       y       z     vdW  Elec       q    Type
REMARK                         _______ _______ _______ _____ _____    ______ ____
ROOT
ATOM      1  C   UNL     1      -0.056-324.645 806.860  0.00  0.00    +0.119 C 
ATOM      2  C   UNL     1      -0.470-325.794 807.772  0.00  0.00    +0.032 C 
ATOM      3  C   UNL     1       0.736-326.640 808.180  0.00  0.00    +0.014 C 
ATOM      4  C   UNL     1       1.567-327.191 806.984  0.00  0.00    -0.008 C 
ATOM      5  C   UNL     1       0.745-328.273 806.243  0.00  0.00    +0.016 C 
ATOM      6  C   UNL     1       1.845-326.049 805.996  0.00  0.00    -0.065 C 
ATOM      7  C   UNL     1       3.060-325.818 805.469  0.00  0.00    -0.027 C 
ATOM      8  C   UNL     1       4.277-326.642 805.741  0.00  0.00    +0.031 C 
ATOM      9  C   UNL     1       3.972-327.984 806.423  0.00  0.00    +0.000 C 
ATOM     10  C   UNL     1       5.247-328.593 807.015  0.00  0.00    -0.001 C 
ATOM     11  C   UNL     1       6.425-328.876 806.089  0.00  0.00    +0.005 C 
ATOM     12  C   UNL     1       7.285-329.885 806.873  0.00  0.00    +0.005 C 
ATOM     13  C   UNL     1       6.463-330.275 808.124  0.00  0.00    +0.002 C 
ATOM     14  C   UNL     1       5.006-329.941 807.723  0.00  0.00    -0.026 C 
ATOM     15  C   UNL     1       4.413-331.039 806.805  0.00  0.00    +0.012 C 
ATOM     16  C   UNL     1       4.058-329.679 808.903  0.00  0.00    +0.007 C 
ATOM     17  C   UNL     1       2.735-329.050 808.433  0.00  0.00    +0.005 C 
ATOM     18  C   UNL     1       2.919-327.783 807.551  0.00  0.00    +0.003 C 
ATOM     19  C   UNL     1       0.681-325.159 805.625  0.00  0.00    +0.062 C 
ENDROOT
BRANCH   1  20
ATOM     20  O   UNL     1      -1.229-323.945 806.458  0.00  0.00    -0.391 OA
ATOM     21  H   UNL     1      -1.001-323.300 805.769  0.00  0.00    +0.210 HD
ENDBRANCH   1  20
BRANCH  13  22
ATOM     22  C   UNL     1       6.732-331.699 808.589  0.00  0.00    +0.012 C 
ATOM     23  C   UNL     1       7.370-331.704 809.981  0.00  0.00    +0.012 C 
BRANCH  22  24
ATOM     24  C   UNL     1       7.629-332.413 807.606  0.00  0.00    -0.027 C 
ATOM     25  C   UNL     1       7.193-333.320 806.720  0.00  0.00    -0.027 C 
BRANCH  25  26
ATOM     26  C   UNL     1       8.095-334.039 805.738  0.00  0.00    +0.014 C 
BRANCH  26  27
ATOM     27  C   UNL     1       7.469-334.156 804.317  0.00  0.00    -0.010 C 
ATOM     28  C   UNL     1       8.109-335.294 803.508  0.00  0.00    +0.008 C 
ATOM     29  C   UNL     1       5.945-334.317 804.312  0.00  0.00    +0.008 C 
ENDBRANCH  26  27
BRANCH  26  30
ATOM     30  C   UNL     1       8.498-335.397 806.356  0.00  0.00    +0.004 C 
ATOM     31  C   UNL     1       7.436-336.001 807.263  0.00  0.00    +0.004 C 
ENDBRANCH  26  30
ENDBRANCH  25  26
ENDBRANCH  22  24
ENDBRANCH  13  22
TORSDOF 6
ENDMDL
MODEL 3
REMARK VINA RESULT:      -5.7     27.532     33.093
REMARK  Name = 5280794
REMARK  12 active torsions:
REMARK  status: ('A' for Active; 'I' for Inactive)
REMARK    1  A    between atoms: O_1  and  C_21
REMARK    2  A    between atoms: C_2  and  C_13
REMARK    3  A    between atoms: C_6  and  C_15
REMARK    4  A    between atoms: C_8  and  C_18
REMARK    5  A    between atoms: C_15  and  C_22
REMARK    6  A    between atoms: C_15  and  C_23
REMARK    7  A    between atoms: C_24  and  C_25
REMARK    8  A    between atoms: C_25  and  C_26
REMARK    9  A    between atoms: C_25  and  C_27
REMARK   10  A    between atoms: C_26  and  C_28
REMARK   11  A    between atoms: C_26  and  C_29
REMARK   12  A    between atoms: C_27  and  C_30
REMARK                            x       y       z     vdW  Elec       q    Type
REMARK                         _______ _______ _______ _____ _____    ______ ____
ROOT
ATOM      1  C   UNL     1       2.326-328.093 802.168  0.00  0.00    +0.119 C 
ATOM      2  C   UNL     1       0.963-327.422 802.038  0.00  0.00    +0.032 C 
ATOM      3  C   UNL     1       0.850-326.212 802.964  0.00  0.00    +0.014 C 
ATOM      4  C   UNL     1       1.143-326.521 804.463  0.00  0.00    -0.008 C 
ATOM      5  C   UNL     1      -0.004-327.384 805.042  0.00  0.00    +0.016 C 
ATOM      6  C   UNL     1       2.443-327.332 804.564  0.00  0.00    -0.065 C 
ATOM      7  C   UNL     1       3.418-327.043 805.443  0.00  0.00    -0.027 C 
ATOM      8  C   UNL     1       3.360-325.934 806.445  0.00  0.00    +0.031 C 
ATOM      9  C   UNL     1       1.956-325.338 806.622  0.00  0.00    +0.000 C 
ATOM     10  C   UNL     1       2.028-323.989 807.345  0.00  0.00    -0.001 C 
ATOM     11  C   UNL     1       2.663-323.931 808.731  0.00  0.00    +0.005 C 
ATOM     12  C   UNL     1       2.142-322.610 809.327  0.00  0.00    +0.005 C 
ATOM     13  C   UNL     1       1.085-322.072 808.334  0.00  0.00    +0.002 C 
ATOM     14  C   UNL     1       0.648-323.331 807.547  0.00  0.00    -0.026 C 
ATOM     15  C   UNL     1      -0.344-324.189 808.372  0.00  0.00    +0.012 C 
ATOM     16  C   UNL     1       0.063-323.050 806.156  0.00  0.00    +0.007 C 
ATOM     17  C   UNL     1      -0.047-324.338 805.321  0.00  0.00    +0.005 C 
ATOM     18  C   UNL     1       1.276-325.148 805.235  0.00  0.00    +0.003 C 
ATOM     19  C   UNL     1       2.606-328.496 803.614  0.00  0.00    +0.062 C 
ENDROOT
BRANCH   1  20
ATOM     20  O   UNL     1       2.339-329.251 801.339  0.00  0.00    -0.391 OA
ATOM     21  H   UNL     1       1.656-329.871 801.639  0.00  0.00    +0.210 HD
ENDBRANCH   1  20
BRANCH  13  22
ATOM     22  C   UNL     1      -0.019-321.277 809.015  0.00  0.00    +0.012 C 
ATOM     23  C   UNL     1      -0.442-320.085 808.153  0.00  0.00    +0.012 C 
BRANCH  22  24
ATOM     24  C   UNL     1       0.439-320.797 810.371  0.00  0.00    -0.027 C 
ATOM     25  C   UNL     1      -0.379-320.261 811.290  0.00  0.00    -0.027 C 
BRANCH  25  26
ATOM     26  C   UNL     1       0.084-319.774 812.648  0.00  0.00    +0.014 C 
BRANCH  26  27
ATOM     27  C   UNL     1      -0.537-318.401 813.040  0.00  0.00    -0.010 C 
ATOM     28  C   UNL     1      -0.983-317.607 811.803  0.00  0.00    +0.008 C 
ATOM     29  C   UNL     1      -1.699-318.497 814.034  0.00  0.00    +0.008 C 
ENDBRANCH  26  27
BRANCH  26  30
ATOM     30  C   UNL     1       1.629-319.791 812.669  0.00  0.00    +0.004 C 
ATOM     31  C   UNL     1       2.235-319.081 813.871  0.00  0.00    +0.004 C 
ENDBRANCH  26  30
ENDBRANCH  25  26
ENDBRANCH  22  24
ENDBRANCH  13  22
TORSDOF 6
ENDMDL
MODEL 4
REMARK VINA RESULT:      -5.7     70.229     74.639
REMARK  Name = 5280794
REMARK  12 active torsions:
REMARK  status: ('A' for Active; 'I' for Inactive)
REMARK    1  A    between atoms: O_1  and  C_21
REMARK    2  A    between atoms: C_2  and  C_13
REMARK    3  A    between atoms: C_6  and  C_15
REMARK    4  A    between atoms: C_8  and  C_18
REMARK    5  A    between atoms: C_15  and  C_22
REMARK    6  A    between atoms: C_15  and  C_23
REMARK    7  A    between atoms: C_24  and  C_25
REMARK    8  A    between atoms: C_25  and  C_26
REMARK    9  A    between atoms: C_25  and  C_27
REMARK   10  A    between atoms: C_26  and  C_28
REMARK   11  A    between atoms: C_26  and  C_29
REMARK   12  A    between atoms: C_27  and  C_30
REMARK                            x       y       z     vdW  Elec       q    Type
REMARK                         _______ _______ _______ _____ _____    ______ ____
ROOT
ATOM      1  C   UNL     1      -8.561-223.206 848.297  0.00  0.00    +0.119 C 
ATOM      2  C   UNL     1      -7.099-223.590 848.488  0.00  0.00    +0.032 C 
ATOM      3  C   UNL     1      -6.954-224.745 849.478  0.00  0.00    +0.014 C 
ATOM      4  C   UNL     1      -7.616-224.490 850.864  0.00  0.00    -0.008 C 
ATOM      5  C   UNL     1      -6.812-223.410 851.626  0.00  0.00    +0.016 C 
ATOM      6  C   UNL     1      -9.040-223.957 850.650  0.00  0.00    -0.065 C 
ATOM      7  C   UNL     1     -10.106-224.430 851.319  0.00  0.00    -0.027 C 
ATOM      8  C   UNL     1     -10.050-225.496 852.366  0.00  0.00    +0.031 C 
ATOM      9  C   UNL     1      -8.629-225.797 852.862  0.00  0.00    +0.000 C 
ATOM     10  C   UNL     1      -8.590-227.127 853.622  0.00  0.00    -0.001 C 
ATOM     11  C   UNL     1      -9.484-227.301 854.845  0.00  0.00    +0.005 C 
ATOM     12  C   UNL     1      -8.856-228.486 855.603  0.00  0.00    +0.005 C 
ATOM     13  C   UNL     1      -7.526-228.808 854.881  0.00  0.00    +0.002 C 
ATOM     14  C   UNL     1      -7.185-227.492 854.141  0.00  0.00    -0.026 C 
ATOM     15  C   UNL     1      -6.579-226.446 855.111  0.00  0.00    +0.012 C 
ATOM     16  C   UNL     1      -6.271-227.660 852.919  0.00  0.00    +0.007 C 
ATOM     17  C   UNL     1      -6.236-226.382 852.061  0.00  0.00    +0.005 C 
ATOM     18  C   UNL     1      -7.642-225.856 851.660  0.00  0.00    +0.003 C 
ATOM     19  C   UNL     1      -9.219-222.856 849.630  0.00  0.00    +0.062 C 
ENDROOT
BRANCH   1  20
ATOM     20  O   UNL     1      -8.621-222.081 847.426  0.00  0.00    -0.391 OA
ATOM     21  H   UNL     1      -7.728-221.726 847.294  0.00  0.00    +0.210 HD
ENDBRANCH   1  20
BRANCH  13  22
ATOM     22  C   UNL     1      -6.462-229.359 855.818  0.00  0.00    +0.012 C 
ATOM     23  C   UNL     1      -5.484-230.259 855.059  0.00  0.00    +0.012 C 
BRANCH  22  24
ATOM     24  C   UNL     1      -7.103-230.129 856.947  0.00  0.00    -0.027 C 
ATOM     25  C   UNL     1      -7.545-231.390 856.835  0.00  0.00    -0.027 C 
BRANCH  25  26
ATOM     26  C   UNL     1      -8.193-232.159 857.968  0.00  0.00    +0.014 C 
BRANCH  26  27
ATOM     27  C   UNL     1      -9.304-233.135 857.477  0.00  0.00    -0.010 C 
ATOM     28  C   UNL     1      -9.562-232.986 855.970  0.00  0.00    +0.008 C 
ATOM     29  C   UNL     1      -9.038-234.607 857.809  0.00  0.00    +0.008 C 
ENDBRANCH  26  27
BRANCH  26  30
ATOM     30  C   UNL     1      -8.677-231.145 859.028  0.00  0.00    +0.004 C 
ATOM     31  C   UNL     1      -9.746-231.693 859.962  0.00  0.00    +0.004 C 
ENDBRANCH  26  30
ENDBRANCH  25  26
ENDBRANCH  22  24
ENDBRANCH  13  22
TORSDOF 6
ENDMDL
MODEL 5
REMARK VINA RESULT:      -5.6     29.598     33.402
REMARK  Name = 5280794
REMARK  12 active torsions:
REMARK  status: ('A' for Active; 'I' for Inactive)
REMARK    1  A    between atoms: O_1  and  C_21
REMARK    2  A    between atoms: C_2  and  C_13
REMARK    3  A    between atoms: C_6  and  C_15
REMARK    4  A    between atoms: C_8  and  C_18
REMARK    5  A    between atoms: C_15  and  C_22
REMARK    6  A    between atoms: C_15  and  C_23
REMARK    7  A    between atoms: C_24  and  C_25
REMARK    8  A    between atoms: C_25  and  C_26
REMARK    9  A    between atoms: C_25  and  C_27
REMARK   10  A    between atoms: C_26  and  C_28
REMARK   11  A    between atoms: C_26  and  C_29
REMARK   12  A    between atoms: C_27  and  C_30
REMARK                            x       y       z     vdW  Elec       q    Type
REMARK                         _______ _______ _______ _____ _____    ______ ____
ROOT
ATOM      1  C   UNL     1       0.735-267.967 824.525  0.00  0.00    +0.119 C 
ATOM      2  C   UNL     1       1.169-268.329 825.940  0.00  0.00    +0.032 C 
ATOM      3  C   UNL     1       0.334-267.587 826.983  0.00  0.00    +0.014 C 
ATOM      4  C   UNL     1       0.326-266.038 826.815  0.00  0.00    -0.008 C 
ATOM      5  C   UNL     1       1.723-265.476 827.171  0.00  0.00    +0.016 C 
ATOM      6  C   UNL     1       0.037-265.694 825.347  0.00  0.00    -0.065 C 
ATOM      7  C   UNL     1      -0.859-264.762 824.977  0.00  0.00    -0.027 C 
ATOM      8  C   UNL     1      -1.659-263.927 825.925  0.00  0.00    +0.031 C 
ATOM      9  C   UNL     1      -1.149-263.979 827.372  0.00  0.00    +0.000 C 
ATOM     10  C   UNL     1      -2.206-263.436 828.340  0.00  0.00    -0.001 C 
ATOM     11  C   UNL     1      -2.715-262.011 828.148  0.00  0.00    +0.005 C 
ATOM     12  C   UNL     1      -3.346-261.652 829.507  0.00  0.00    +0.005 C 
ATOM     13  C   UNL     1      -2.999-262.814 830.467  0.00  0.00    +0.002 C 
ATOM     14  C   UNL     1      -1.758-263.470 829.814  0.00  0.00    -0.026 C 
ATOM     15  C   UNL     1      -0.476-262.650 830.103  0.00  0.00    +0.012 C 
ATOM     16  C   UNL     1      -1.533-264.941 830.194  0.00  0.00    +0.007 C 
ATOM     17  C   UNL     1      -0.491-265.606 829.277  0.00  0.00    +0.005 C 
ATOM     18  C   UNL     1      -0.793-265.444 827.762  0.00  0.00    +0.003 C 
ATOM     19  C   UNL     1       0.805-266.460 824.294  0.00  0.00    +0.062 C 
ENDROOT
BRANCH   1  20
ATOM     20  O   UNL     1       1.597-268.631 823.605  0.00  0.00    -0.391 OA
ATOM     21  H   UNL     1       1.964-267.985 822.982  0.00  0.00    +0.210 HD
ENDBRANCH   1  20
BRANCH  13  22
ATOM     22  C   UNL     1      -2.851-262.364 831.913  0.00  0.00    +0.012 C 
ATOM     23  C   UNL     1      -3.765-263.179 832.831  0.00  0.00    +0.012 C 
BRANCH  22  24
ATOM     24  C   UNL     1      -3.167-260.893 832.040  0.00  0.00    -0.027 C 
ATOM     25  C   UNL     1      -3.840-260.361 833.071  0.00  0.00    -0.027 C 
BRANCH  25  26
ATOM     26  C   UNL     1      -4.162-258.886 833.195  0.00  0.00    +0.014 C 
BRANCH  26  27
ATOM     27  C   UNL     1      -4.849-258.529 834.547  0.00  0.00    -0.010 C 
ATOM     28  C   UNL     1      -5.949-259.538 834.906  0.00  0.00    +0.008 C 
ATOM     29  C   UNL     1      -3.879-258.386 835.725  0.00  0.00    +0.008 C 
ENDBRANCH  26  27
BRANCH  26  30
ATOM     30  C   UNL     1      -4.973-258.460 831.951  0.00  0.00    +0.004 C 
ATOM     31  C   UNL     1      -5.204-256.959 831.850  0.00  0.00    +0.004 C 
ENDBRANCH  26  30
ENDBRANCH  25  26
ENDBRANCH  22  24
ENDBRANCH  13  22
TORSDOF 6
ENDMDL
MODEL 6
REMARK VINA RESULT:      -5.6     25.475     32.185
REMARK  Name = 5280794
REMARK  12 active torsions:
REMARK  status: ('A' for Active; 'I' for Inactive)
REMARK    1  A    between atoms: O_1  and  C_21
REMARK    2  A    between atoms: C_2  and  C_13
REMARK    3  A    between atoms: C_6  and  C_15
REMARK    4  A    between atoms: C_8  and  C_18
REMARK    5  A    between atoms: C_15  and  C_22
REMARK    6  A    between atoms: C_15  and  C_23
REMARK    7  A    between atoms: C_24  and  C_25
REMARK    8  A    between atoms: C_25  and  C_26
REMARK    9  A    between atoms: C_25  and  C_27
REMARK   10  A    between atoms: C_26  and  C_28
REMARK   11  A    between atoms: C_26  and  C_29
REMARK   12  A    between atoms: C_27  and  C_30
REMARK                            x       y       z     vdW  Elec       q    Type
REMARK                         _______ _______ _______ _____ _____    ______ ____
ROOT
ATOM      1  C   UNL     1      -3.003-317.608 813.414  0.00  0.00    +0.119 C 
ATOM      2  C   UNL     1      -4.024-317.882 812.316  0.00  0.00    +0.032 C 
ATOM      3  C   UNL     1      -3.606-319.072 811.455  0.00  0.00    +0.014 C 
ATOM      4  C   UNL     1      -2.185-318.946 810.830  0.00  0.00    -0.008 C 
ATOM      5  C   UNL     1      -2.198-317.845 809.742  0.00  0.00    +0.016 C 
ATOM      6  C   UNL     1      -1.193-318.519 811.922  0.00  0.00    -0.065 C 
ATOM      7  C   UNL     1       0.001-319.111 812.097  0.00  0.00    -0.027 C 
ATOM      8  C   UNL     1       0.532-320.224 811.251  0.00  0.00    +0.031 C 
ATOM      9  C   UNL     1      -0.253-320.434 809.948  0.00  0.00    +0.000 C 
ATOM     10  C   UNL     1       0.080-321.795 809.328  0.00  0.00    -0.001 C 
ATOM     11  C   UNL     1       1.531-322.106 808.973  0.00  0.00    +0.005 C 
ATOM     12  C   UNL     1       1.430-323.274 807.974  0.00  0.00    +0.005 C 
ATOM     13  C   UNL     1      -0.074-323.448 807.660  0.00  0.00    +0.002 C 
ATOM     14  C   UNL     1      -0.685-322.072 808.018  0.00  0.00    -0.026 C 
ATOM     15  C   UNL     1      -0.417-321.033 806.900  0.00  0.00    +0.012 C 
ATOM     16  C   UNL     1      -2.182-322.100 808.355  0.00  0.00    +0.007 C 
ATOM     17  C   UNL     1      -2.639-320.780 809.002  0.00  0.00    +0.005 C 
ATOM     18  C   UNL     1      -1.782-320.350 810.225  0.00  0.00    +0.003 C 
ATOM     19  C   UNL     1      -1.610-317.384 812.828  0.00  0.00    +0.062 C 
ENDROOT
BRANCH   1  20
ATOM     20  O   UNL     1      -3.412-316.446 814.130  0.00  0.00    -0.391 OA
ATOM     21  H   UNL     1      -3.842-315.826 813.521  0.00  0.00    +0.210 HD
ENDBRANCH   1  20
BRANCH  13  22
ATOM     22  C   UNL     1      -0.329-323.961 806.250  0.00  0.00    +0.012 C 
ATOM     23  C   UNL     1      -1.415-325.039 806.252  0.00  0.00    +0.012 C 
BRANCH  22  24
ATOM     24  C   UNL     1       0.944-324.509 805.652  0.00  0.00    -0.027 C 
ATOM     25  C   UNL     1       1.182-325.817 805.473  0.00  0.00    -0.027 C 
BRANCH  25  26
ATOM     26  C   UNL     1       2.462-326.367 804.878  0.00  0.00    +0.014 C 
BRANCH  26  27
ATOM     27  C   UNL     1       3.475-326.843 805.961  0.00  0.00    -0.010 C 
ATOM     28  C   UNL     1       4.117-325.656 806.696  0.00  0.00    +0.008 C 
ATOM     29  C   UNL     1       2.888-327.822 806.983  0.00  0.00    +0.008 C 
ENDBRANCH  26  27
BRANCH  26  30
ATOM     30  C   UNL     1       3.037-325.313 803.905  0.00  0.00    +0.004 C 
ATOM     31  C   UNL     1       2.653-325.543 802.451  0.00  0.00    +0.004 C 
ENDBRANCH  26  30
ENDBRANCH  25  26
ENDBRANCH  22  24
ENDBRANCH  13  22
TORSDOF 6
ENDMDL
MODEL 7
REMARK VINA RESULT:      -5.4     24.603     27.866
REMARK  Name = 5280794
REMARK  12 active torsions:
REMARK  status: ('A' for Active; 'I' for Inactive)
REMARK    1  A    between atoms: O_1  and  C_21
REMARK    2  A    between atoms: C_2  and  C_13
REMARK    3  A    between atoms: C_6  and  C_15
REMARK    4  A    between atoms: C_8  and  C_18
REMARK    5  A    between atoms: C_15  and  C_22
REMARK    6  A    between atoms: C_15  and  C_23
REMARK    7  A    between atoms: C_24  and  C_25
REMARK    8  A    between atoms: C_25  and  C_26
REMARK    9  A    between atoms: C_25  and  C_27
REMARK   10  A    between atoms: C_26  and  C_28
REMARK   11  A    between atoms: C_26  and  C_29
REMARK   12  A    between atoms: C_27  and  C_30
REMARK                            x       y       z     vdW  Elec       q    Type
REMARK                         _______ _______ _______ _____ _____    ______ ____
ROOT
ATOM      1  C   UNL     1      -3.464-314.523 807.745  0.00  0.00    +0.119 C 
ATOM      2  C   UNL     1      -3.192-313.976 809.141  0.00  0.00    +0.032 C 
ATOM      3  C   UNL     1      -2.262-314.900 809.926  0.00  0.00    +0.014 C 
ATOM      4  C   UNL     1      -2.755-316.374 810.025  0.00  0.00    -0.008 C 
ATOM      5  C   UNL     1      -3.999-316.439 810.943  0.00  0.00    +0.016 C 
ATOM      6  C   UNL     1      -3.170-316.860 808.629  0.00  0.00    -0.065 C 
ATOM      7  C   UNL     1      -2.791-318.047 808.125  0.00  0.00    -0.027 C 
ATOM      8  C   UNL     1      -1.954-319.052 808.851  0.00  0.00    +0.031 C 
ATOM      9  C   UNL     1      -1.823-318.772 810.355  0.00  0.00    +0.000 C 
ATOM     10  C   UNL     1      -0.671-319.583 810.958  0.00  0.00    -0.001 C 
ATOM     11  C   UNL     1      -0.700-321.103 810.837  0.00  0.00    +0.005 C 
ATOM     12  C   UNL     1       0.282-321.584 811.922  0.00  0.00    +0.005 C 
ATOM     13  C   UNL     1       0.679-320.330 812.736  0.00  0.00    +0.002 C 
ATOM     14  C   UNL     1      -0.480-319.339 812.468  0.00  0.00    -0.026 C 
ATOM     15  C   UNL     1      -1.722-319.687 813.326  0.00  0.00    +0.012 C 
ATOM     16  C   UNL     1      -0.116-317.859 812.654  0.00  0.00    +0.007 C 
ATOM     17  C   UNL     1      -1.200-316.935 812.071  0.00  0.00    +0.005 C 
ATOM     18  C   UNL     1      -1.572-317.255 810.597  0.00  0.00    +0.003 C 
ATOM     19  C   UNL     1      -4.039-315.936 807.808  0.00  0.00    +0.062 C 
ENDROOT
BRANCH   1  20
ATOM     20  O   UNL     1      -4.392-313.658 807.096  0.00  0.00    -0.391 OA
ATOM     21  H   UNL     1      -4.927-313.199 807.763  0.00  0.00    +0.210 HD
ENDBRANCH   1  20
BRANCH  13  22
ATOM     22  C   UNL     1       0.986-320.642 814.193  0.00  0.00    +0.012 C 
ATOM     23  C   UNL     1       2.317-320.015 814.613  0.00  0.00    +0.012 C 
BRANCH  22  24
ATOM     24  C   UNL     1       1.026-322.135 814.414  0.00  0.00    -0.027 C 
ATOM     25  C   UNL     1       1.772-322.732 815.355  0.00  0.00    -0.027 C 
BRANCH  25  26
ATOM     26  C   UNL     1       1.815-324.230 815.572  0.00  0.00    +0.014 C 
BRANCH  26  27
ATOM     27  C   UNL     1       1.664-324.629 817.070  0.00  0.00    -0.010 C 
ATOM     28  C   UNL     1       1.888-323.428 818.000  0.00  0.00    +0.008 C 
ATOM     29  C   UNL     1       0.328-325.299 817.410  0.00  0.00    +0.008 C 
ENDBRANCH  26  27
BRANCH  26  30
ATOM     30  C   UNL     1       3.096-324.780 814.905  0.00  0.00    +0.004 C 
ATOM     31  C   UNL     1       3.708-325.968 815.634  0.00  0.00    +0.004 C 
ENDBRANCH  26  30
ENDBRANCH  25  26
ENDBRANCH  22  24
ENDBRANCH  13  22
TORSDOF 6
ENDMDL
MODEL 8
REMARK VINA RESULT:      -5.3     68.411     71.834
REMARK  Name = 5280794
REMARK  12 active torsions:
REMARK  status: ('A' for Active; 'I' for Inactive)
REMARK    1  A    between atoms: O_1  and  C_21
REMARK    2  A    between atoms: C_2  and  C_13
REMARK    3  A    between atoms: C_6  and  C_15
REMARK    4  A    between atoms: C_8  and  C_18
REMARK    5  A    between atoms: C_15  and  C_22
REMARK    6  A    between atoms: C_15  and  C_23
REMARK    7  A    between atoms: C_24  and  C_25
REMARK    8  A    between atoms: C_25  and  C_26
REMARK    9  A    between atoms: C_25  and  C_27
REMARK   10  A    between atoms: C_26  and  C_28
REMARK   11  A    between atoms: C_26  and  C_29
REMARK   12  A    between atoms: C_27  and  C_30
REMARK                            x       y       z     vdW  Elec       q    Type
REMARK                         _______ _______ _______ _____ _____    ______ ____
ROOT
ATOM      1  C   UNL     1     -11.065-237.377 861.130  0.00  0.00    +0.119 C 
ATOM      2  C   UNL     1     -10.647-236.161 861.947  0.00  0.00    +0.032 C 
ATOM      3  C   UNL     1     -10.530-234.916 861.069  0.00  0.00    +0.014 C 
ATOM      4  C   UNL     1      -9.579-235.080 859.846  0.00  0.00    -0.008 C 
ATOM      5  C   UNL     1      -8.116-235.171 860.343  0.00  0.00    +0.016 C 
ATOM      6  C   UNL     1      -9.915-236.391 859.121  0.00  0.00    -0.065 C 
ATOM      7  C   UNL     1     -10.054-236.473 857.786  0.00  0.00    -0.027 C 
ATOM      8  C   UNL     1      -9.873-235.330 856.839  0.00  0.00    +0.031 C 
ATOM      9  C   UNL     1      -9.194-234.108 857.473  0.00  0.00    +0.000 C 
ATOM     10  C   UNL     1      -9.384-232.866 856.596  0.00  0.00    -0.001 C 
ATOM     11  C   UNL     1      -8.882-232.899 855.156  0.00  0.00    +0.005 C 
ATOM     12  C   UNL     1      -8.788-231.414 854.757  0.00  0.00    +0.005 C 
ATOM     13  C   UNL     1      -9.058-230.601 856.045  0.00  0.00    +0.002 C 
ATOM     14  C   UNL     1      -8.731-231.599 857.182  0.00  0.00    -0.026 C 
ATOM     15  C   UNL     1      -7.202-231.720 857.398  0.00  0.00    +0.012 C 
ATOM     16  C   UNL     1      -9.424-231.299 858.519  0.00  0.00    +0.007 C 
ATOM     17  C   UNL     1      -9.312-232.488 859.490  0.00  0.00    +0.005 C 
ATOM     18  C   UNL     1      -9.785-233.840 858.888  0.00  0.00    +0.003 C 
ATOM     19  C   UNL     1     -10.098-237.625 859.975  0.00  0.00    +0.062 C 
ENDROOT
BRANCH   1  20
ATOM     20  O   UNL     1     -11.083-238.513 861.989  0.00  0.00    -0.391 OA
ATOM     21  H   UNL     1     -11.738-238.377 862.692  0.00  0.00    +0.210 HD
ENDBRANCH   1  20
BRANCH  13  22
ATOM     22  C   UNL     1      -8.318-229.272 856.072  0.00  0.00    +0.012 C 
ATOM     23  C   UNL     1      -9.292-228.113 856.299  0.00  0.00    +0.012 C 
BRANCH  22  24
ATOM     24  C   UNL     1      -7.561-229.065 854.782  0.00  0.00    -0.027 C 
ATOM     25  C   UNL     1      -6.293-228.631 854.721  0.00  0.00    -0.027 C 
BRANCH  25  26
ATOM     26  C   UNL     1      -5.536-228.418 853.426  0.00  0.00    +0.014 C 
BRANCH  26  27
ATOM     27  C   UNL     1      -4.336-229.397 853.260  0.00  0.00    -0.010 C 
ATOM     28  C   UNL     1      -3.198-229.067 854.237  0.00  0.00    +0.008 C 
ATOM     29  C   UNL     1      -4.711-230.877 853.390  0.00  0.00    +0.008 C 
ENDBRANCH  26  27
BRANCH  26  30
ATOM     30  C   UNL     1      -5.143-226.927 853.333  0.00  0.00    +0.004 C 
ATOM     31  C   UNL     1      -5.450-226.130 854.592  0.00  0.00    +0.004 C 
ENDBRANCH  26  30
ENDBRANCH  25  26
ENDBRANCH  22  24
ENDBRANCH  13  22
TORSDOF 6
ENDMDL
MODEL 9
REMARK VINA RESULT:      -5.2     16.426     18.534
REMARK  Name = 5280794
REMARK  12 active torsions:
REMARK  status: ('A' for Active; 'I' for Inactive)
REMARK    1  A    between atoms: O_1  and  C_21
REMARK    2  A    between atoms: C_2  and  C_13
REMARK    3  A    between atoms: C_6  and  C_15
REMARK    4  A    between atoms: C_8  and  C_18
REMARK    5  A    between atoms: C_15  and  C_22
REMARK    6  A    between atoms: C_15  and  C_23
REMARK    7  A    between atoms: C_24  and  C_25
REMARK    8  A    between atoms: C_25  and  C_26
REMARK    9  A    between atoms: C_25  and  C_27
REMARK   10  A    between atoms: C_26  and  C_28
REMARK   11  A    between atoms: C_26  and  C_29
REMARK   12  A    between atoms: C_27  and  C_30
REMARK                            x       y       z     vdW  Elec       q    Type
REMARK                         _______ _______ _______ _____ _____    ______ ____
ROOT
ATOM      1  C   UNL     1       7.975-286.802 836.267  0.00  0.00    +0.119 C 
ATOM      2  C   UNL     1       7.685-288.226 835.806  0.00  0.00    +0.032 C 
ATOM      3  C   UNL     1       6.398-288.760 836.432  0.00  0.00    +0.014 C 
ATOM      4  C   UNL     1       6.365-288.694 837.988  0.00  0.00    -0.008 C 
ATOM      5  C   UNL     1       7.366-289.722 838.567  0.00  0.00    +0.016 C 
ATOM      6  C   UNL     1       6.808-287.295 838.441  0.00  0.00    -0.065 C 
ATOM      7  C   UNL     1       6.145-286.583 839.369  0.00  0.00    -0.027 C 
ATOM      8  C   UNL     1       4.928-287.057 840.097  0.00  0.00    +0.031 C 
ATOM      9  C   UNL     1       4.667-288.562 839.944  0.00  0.00    +0.000 C 
ATOM     10  C   UNL     1       3.237-288.911 840.370  0.00  0.00    -0.001 C 
ATOM     11  C   UNL     1       2.790-288.571 841.788  0.00  0.00    +0.005 C 
ATOM     12  C   UNL     1       1.551-289.459 842.014  0.00  0.00    +0.005 C 
ATOM     13  C   UNL     1       1.464-290.401 840.790  0.00  0.00    +0.002 C 
ATOM     14  C   UNL     1       2.908-290.410 840.232  0.00  0.00    -0.026 C 
ATOM     15  C   UNL     1       3.824-291.337 841.069  0.00  0.00    +0.012 C 
ATOM     16  C   UNL     1       3.020-290.772 838.744  0.00  0.00    +0.007 C 
ATOM     17  C   UNL     1       4.420-290.453 838.191  0.00  0.00    +0.005 C 
ATOM     18  C   UNL     1       4.888-288.997 838.466  0.00  0.00    +0.003 C 
ATOM     19  C   UNL     1       8.044-286.718 837.790  0.00  0.00    +0.062 C 
ENDROOT
BRANCH   1  20
ATOM     20  O   UNL     1       9.220-286.393 835.710  0.00  0.00    -0.391 OA
ATOM     21  H   UNL     1       9.119-285.520 835.298  0.00  0.00    +0.210 HD
ENDBRANCH   1  20
BRANCH  13  22
ATOM     22  C   UNL     1       0.854-291.754 841.125  0.00  0.00    +0.012 C 
ATOM     23  C   UNL     1      -0.301-292.079 840.176  0.00  0.00    +0.012 C 
BRANCH  22  24
ATOM     24  C   UNL     1       0.369-291.772 842.555  0.00  0.00    -0.027 C 
ATOM     25  C   UNL     1      -0.832-292.236 842.931  0.00  0.00    -0.027 C 
BRANCH  25  26
ATOM     26  C   UNL     1      -1.320-292.247 844.365  0.00  0.00    +0.014 C 
BRANCH  26  27
ATOM     27  C   UNL     1      -0.213-291.843 845.383  0.00  0.00    -0.010 C 
ATOM     28  C   UNL     1      -0.474-290.452 845.980  0.00  0.00    +0.008 C 
ATOM     29  C   UNL     1       0.002-292.855 846.513  0.00  0.00    +0.008 C 
ENDBRANCH  26  27
BRANCH  26  30
ATOM     30  C   UNL     1      -1.957-293.626 844.650  0.00  0.00    +0.004 C 
ATOM     31  C   UNL     1      -1.647-294.677 843.594  0.00  0.00    +0.004 C 
ENDBRANCH  26  30
ENDBRANCH  25  26
ENDBRANCH  22  24
ENDBRANCH  13  22
TORSDOF 6
ENDMDL
