# Supplementary material for: Identification and Exploration of Immunity‐Related Genes and Natural Products for Alzheimer's Disease Based on Bioinformatics, Molecular Docking, and Molecular Dynamics
Source: Immun Inflamm Dis. 2025 Apr 7;13(4):e70166. doi: 10.1002/iid3.70166 (PMC11973734; doi:10.1002/iid3.70166)
Supplement: Supplementary file 1 — Supporting information. [file IID3-13-e70166-s001.zip › Supplementary materials/S8-Molecular docking and kinetic simulation/Molecular docking/GPI-1JLH/beta-sitout.pdbqt]

MODEL 1
REMARK VINA RESULT:      -7.8      0.000      0.000
REMARK  Name = 
REMARK  13 active torsions:
REMARK  status: ('A' for Active; 'I' for Inactive)
REMARK    1  A    between atoms: C_1  and  C_2
REMARK    2  A    between atoms: C_2  and  C_3
REMARK    3  A    between atoms: C_3  and  C_4
REMARK    4  A    between atoms: C_3  and  C_28
REMARK    5  A    between atoms: C_4  and  C_5
REMARK    6  A    between atoms: C_5  and  C_6
REMARK    7  A    between atoms: C_6  and  C_7
REMARK    8  A    between atoms: C_6  and  C_8
REMARK    9  A    between atoms: C_12  and  C_27
REMARK   10  A    between atoms: C_20  and  C_26
REMARK   11  A    between atoms: C_23  and  O_25
REMARK   12  A    between atoms: C_28  and  C_29
REMARK   13  A    between atoms: C_28  and  C_30
REMARK                            x       y       z     vdW  Elec       q    Type
REMARK                         _______ _______ _______ _____ _____    ______ ____
ROOT
ATOM      1  C   UNL     1      -0.462  -2.091 -22.899  0.00  0.00    +0.000 C 
ATOM      2  C   UNL     1      -1.436  -3.214 -23.369  0.00  0.00    +0.000 C 
ATOM      3  C   UNL     1      -0.935  -3.718 -24.726  0.00  0.00    +0.000 C 
ATOM      4  C   UNL     1       0.461  -3.131 -24.831  0.00  0.00    +0.000 C 
ATOM      5  C   UNL     1       0.332  -1.732 -24.178  0.00  0.00    +0.000 C 
ATOM      6  C   UNL     1       1.774  -1.262 -23.920  0.00  0.00    +0.000 C 
ATOM      7  C   UNL     1       2.591  -1.184 -25.213  0.00  0.00    +0.000 C 
ATOM      8  C   UNL     1       2.546  -2.471 -26.078  0.00  0.00    +0.000 C 
ATOM      9  C   UNL     1       1.121  -3.078 -26.211  0.00  0.00    +0.000 C 
ATOM     10  C   UNL     1       1.202  -4.470 -26.853  0.00  0.00    +0.000 C 
ATOM     11  C   UNL     1       2.113  -4.512 -28.042  0.00  0.00    +0.000 C 
ATOM     12  C   UNL     1       3.004  -3.552 -28.355  0.00  0.00    +0.000 C 
ATOM     13  C   UNL     1       3.229  -2.304 -27.491  0.00  0.00    +0.000 C 
ATOM     14  C   UNL     1       4.756  -2.108 -27.267  0.00  0.00    +0.000 C 
ATOM     15  C   UNL     1       5.589  -2.172 -28.546  0.00  0.00    +0.000 C 
ATOM     16  C   UNL     1       5.342  -3.473 -29.306  0.00  0.00    +0.000 C 
ATOM     17  C   UNL     1       3.855  -3.680 -29.600  0.00  0.00    +0.000 C 
ATOM     18  C   UNL     1       2.655  -1.083 -28.252  0.00  0.00    +0.000 C 
ATOM     19  C   UNL     1      -0.451  -0.719 -25.048  0.00  0.00    +0.000 C 
ENDROOT
BRANCH  16  20
ATOM     20  O   UNL     1       6.081  -3.449 -30.526  0.00  0.00    +0.000 OA
ATOM     21  H   UNL     1       5.618  -4.017 -31.166  0.00  0.00    +0.000 HD
ENDBRANCH  16  20
BRANCH   1  22
ATOM     22  C   UNL     1      -1.190  -0.964 -22.096  0.00  0.00    +0.000 C 
ATOM     23  C   UNL     1      -0.376  -0.466 -20.898  0.00  0.00    +0.000 C 
BRANCH  22  24
ATOM     24  C   UNL     1      -2.537  -1.546 -21.628  0.00  0.00    +0.000 C 
BRANCH  24  25
ATOM     25  C   UNL     1      -3.674  -0.581 -21.299  0.00  0.00    +0.000 C 
BRANCH  25  26
ATOM     26  C   UNL     1      -4.590  -0.263 -22.516  0.00  0.00    +0.000 C 
BRANCH  26  27
ATOM     27  C   UNL     1      -6.064   0.144 -22.178  0.00  0.00    +0.000 C 
ATOM     28  C   UNL     1      -6.871   0.834 -23.284  0.00  0.00    +0.000 C 
ATOM     29  C   UNL     1      -6.879  -1.031 -21.623  0.00  0.00    +0.000 C 
ENDBRANCH  26  27
BRANCH  26  31
ATOM     30  C   UNL     1      -4.084  -0.921 -24.968  0.00  0.00    +0.000 C 
ATOM     31  C   UNL     1      -4.472  -1.390 -23.574  0.00  0.00    +0.000 C 
ENDBRANCH  26  31
ENDBRANCH  25  26
ENDBRANCH  24  25
ENDBRANCH  22  24
ENDBRANCH   1  22
TORSDOF 7
ENDMDL
MODEL 2
REMARK VINA RESULT:      -7.6     20.026     24.538
REMARK  Name = 
REMARK  13 active torsions:
REMARK  status: ('A' for Active; 'I' for Inactive)
REMARK    1  A    between atoms: C_1  and  C_2
REMARK    2  A    between atoms: C_2  and  C_3
REMARK    3  A    between atoms: C_3  and  C_4
REMARK    4  A    between atoms: C_3  and  C_28
REMARK    5  A    between atoms: C_4  and  C_5
REMARK    6  A    between atoms: C_5  and  C_6
REMARK    7  A    between atoms: C_6  and  C_7
REMARK    8  A    between atoms: C_6  and  C_8
REMARK    9  A    between atoms: C_12  and  C_27
REMARK   10  A    between atoms: C_20  and  C_26
REMARK   11  A    between atoms: C_23  and  O_25
REMARK   12  A    between atoms: C_28  and  C_29
REMARK   13  A    between atoms: C_28  and  C_30
REMARK                            x       y       z     vdW  Elec       q    Type
REMARK                         _______ _______ _______ _____ _____    ______ ____
ROOT
ATOM      1  C   UNL     1     -14.356   7.635 -13.620  0.00  0.00    +0.000 C 
ATOM      2  C   UNL     1     -12.897   7.365 -13.140  0.00  0.00    +0.000 C 
ATOM      3  C   UNL     1     -12.806   7.806 -11.675  0.00  0.00    +0.000 C 
ATOM      4  C   UNL     1     -14.257   7.987 -11.267  0.00  0.00    +0.000 C 
ATOM      5  C   UNL     1     -14.935   8.571 -12.532  0.00  0.00    +0.000 C 
ATOM      6  C   UNL     1     -16.448   8.418 -12.300  0.00  0.00    +0.000 C 
ATOM      7  C   UNL     1     -16.913   9.159 -11.044  0.00  0.00    +0.000 C 
ATOM      8  C   UNL     1     -16.094   8.834  -9.767  0.00  0.00    +0.000 C 
ATOM      9  C   UNL     1     -14.558   8.803 -10.008  0.00  0.00    +0.000 C 
ATOM     10  C   UNL     1     -13.846   8.227  -8.777  0.00  0.00    +0.000 C 
ATOM     11  C   UNL     1     -14.358   8.793  -7.488  0.00  0.00    +0.000 C 
ATOM     12  C   UNL     1     -15.504   9.489  -7.361  0.00  0.00    +0.000 C 
ATOM     13  C   UNL     1     -16.460   9.748  -8.535  0.00  0.00    +0.000 C 
ATOM     14  C   UNL     1     -17.911   9.403  -8.094  0.00  0.00    +0.000 C 
ATOM     15  C   UNL     1     -18.328  10.030  -6.765  0.00  0.00    +0.000 C 
ATOM     16  C   UNL     1     -17.350   9.670  -5.648  0.00  0.00    +0.000 C 
ATOM     17  C   UNL     1     -15.913  10.045  -6.015  0.00  0.00    +0.000 C 
ATOM     18  C   UNL     1     -16.373  11.250  -8.902  0.00  0.00    +0.000 C 
ATOM     19  C   UNL     1     -14.547  10.045 -12.810  0.00  0.00    +0.000 C 
ENDROOT
BRANCH  16  20
ATOM     20  O   UNL     1     -17.739  10.341  -4.451  0.00  0.00    +0.000 OA
ATOM     21  H   UNL     1     -16.977  10.336  -3.846  0.00  0.00    +0.000 HD
ENDBRANCH  16  20
BRANCH   1  22
ATOM     22  C   UNL     1     -14.423   8.057 -15.124  0.00  0.00    +0.000 C 
ATOM     23  C   UNL     1     -14.980   6.954 -16.028  0.00  0.00    +0.000 C 
BRANCH  22  24
ATOM     24  C   UNL     1     -12.990   8.430 -15.549  0.00  0.00    +0.000 C 
BRANCH  24  25
ATOM     25  C   UNL     1     -12.707   9.866 -15.983  0.00  0.00    +0.000 C 
BRANCH  25  26
ATOM     26  C   UNL     1     -11.352  10.419 -15.454  0.00  0.00    +0.000 C 
BRANCH  26  27
ATOM     27  C   UNL     1     -11.261  10.648 -13.908  0.00  0.00    +0.000 C 
ATOM     28  C   UNL     1     -10.142   9.917 -13.156  0.00  0.00    +0.000 C 
ATOM     29  C   UNL     1     -11.220  12.137 -13.542  0.00  0.00    +0.000 C 
ENDBRANCH  26  27
BRANCH  26  31
ATOM     30  C   UNL     1     -10.939  11.418 -17.806  0.00  0.00    +0.000 C 
ATOM     31  C   UNL     1     -10.914  11.641 -16.302  0.00  0.00    +0.000 C 
ENDBRANCH  26  31
ENDBRANCH  25  26
ENDBRANCH  24  25
ENDBRANCH  22  24
ENDBRANCH   1  22
TORSDOF 7
ENDMDL
MODEL 3
REMARK VINA RESULT:      -7.4     17.589     20.049
REMARK  Name = 
REMARK  13 active torsions:
REMARK  status: ('A' for Active; 'I' for Inactive)
REMARK    1  A    between atoms: C_1  and  C_2
REMARK    2  A    between atoms: C_2  and  C_3
REMARK    3  A    between atoms: C_3  and  C_4
REMARK    4  A    between atoms: C_3  and  C_28
REMARK    5  A    between atoms: C_4  and  C_5
REMARK    6  A    between atoms: C_5  and  C_6
REMARK    7  A    between atoms: C_6  and  C_7
REMARK    8  A    between atoms: C_6  and  C_8
REMARK    9  A    between atoms: C_12  and  C_27
REMARK   10  A    between atoms: C_20  and  C_26
REMARK   11  A    between atoms: C_23  and  O_25
REMARK   12  A    between atoms: C_28  and  C_29
REMARK   13  A    between atoms: C_28  and  C_30
REMARK                            x       y       z     vdW  Elec       q    Type
REMARK                         _______ _______ _______ _____ _____    ______ ____
ROOT
ATOM      1  C   UNL     1       4.042  15.666 -26.278  0.00  0.00    +0.000 C 
ATOM      2  C   UNL     1       3.351  16.658 -27.262  0.00  0.00    +0.000 C 
ATOM      3  C   UNL     1       2.589  17.685 -26.420  0.00  0.00    +0.000 C 
ATOM      4  C   UNL     1       3.129  17.468 -25.018  0.00  0.00    +0.000 C 
ATOM      5  C   UNL     1       3.337  15.935 -24.927  0.00  0.00    +0.000 C 
ATOM      6  C   UNL     1       4.223  15.709 -23.691  0.00  0.00    +0.000 C 
ATOM      7  C   UNL     1       3.570  16.245 -22.413  0.00  0.00    +0.000 C 
ATOM      8  C   UNL     1       3.075  17.712 -22.512  0.00  0.00    +0.000 C 
ATOM      9  C   UNL     1       2.327  18.024 -23.839  0.00  0.00    +0.000 C 
ATOM     10  C   UNL     1       2.102  19.536 -23.971  0.00  0.00    +0.000 C 
ATOM     11  C   UNL     1       1.608  20.165 -22.704  0.00  0.00    +0.000 C 
ATOM     12  C   UNL     1       1.638  19.574 -21.495  0.00  0.00    +0.000 C 
ATOM     13  C   UNL     1       2.236  18.179 -21.261  0.00  0.00    +0.000 C 
ATOM     14  C   UNL     1       3.191  18.235 -20.034  0.00  0.00    +0.000 C 
ATOM     15  C   UNL     1       2.586  18.900 -18.799  0.00  0.00    +0.000 C 
ATOM     16  C   UNL     1       2.073  20.302 -19.117  0.00  0.00    +0.000 C 
ATOM     17  C   UNL     1       1.082  20.288 -20.283  0.00  0.00    +0.000 C 
ATOM     18  C   UNL     1       1.071  17.201 -20.967  0.00  0.00    +0.000 C 
ATOM     19  C   UNL     1       2.010  15.141 -24.831  0.00  0.00    +0.000 C 
ENDROOT
BRANCH  16  20
ATOM     20  O   UNL     1       1.450  20.847 -17.955  0.00  0.00    +0.000 OA
ATOM     21  H   UNL     1       0.914  21.609 -18.234  0.00  0.00    +0.000 HD
ENDBRANCH  16  20
BRANCH   1  22
ATOM     22  C   UNL     1       4.108  14.210 -26.843  0.00  0.00    +0.000 C 
ATOM     23  C   UNL     1       5.543  13.712 -27.040  0.00  0.00    +0.000 C 
BRANCH  22  24
ATOM     24  C   UNL     1       3.351  14.215 -28.184  0.00  0.00    +0.000 C 
BRANCH  24  25
ATOM     25  C   UNL     1       2.261  13.170 -28.411  0.00  0.00    +0.000 C 
BRANCH  25  26
ATOM     26  C   UNL     1       2.329  11.975 -27.416  0.00  0.00    +0.000 C 
BRANCH  26  27
ATOM     27  C   UNL     1       2.705  10.587 -28.036  0.00  0.00    +0.000 C 
ATOM     28  C   UNL     1       2.075  10.229 -29.386  0.00  0.00    +0.000 C 
ATOM     29  C   UNL     1       4.222  10.380 -28.121  0.00  0.00    +0.000 C 
ENDBRANCH  26  27
BRANCH  26  31
ATOM     30  C   UNL     1      -0.108  12.775 -27.064  0.00  0.00    +0.000 C 
ATOM     31  C   UNL     1       1.055  11.950 -26.533  0.00  0.00    +0.000 C 
ENDBRANCH  26  31
ENDBRANCH  25  26
ENDBRANCH  24  25
ENDBRANCH  22  24
ENDBRANCH   1  22
TORSDOF 7
ENDMDL
MODEL 4
REMARK VINA RESULT:      -7.3     20.163     21.065
REMARK  Name = 
REMARK  13 active torsions:
REMARK  status: ('A' for Active; 'I' for Inactive)
REMARK    1  A    between atoms: C_1  and  C_2
REMARK    2  A    between atoms: C_2  and  C_3
REMARK    3  A    between atoms: C_3  and  C_4
REMARK    4  A    between atoms: C_3  and  C_28
REMARK    5  A    between atoms: C_4  and  C_5
REMARK    6  A    between atoms: C_5  and  C_6
REMARK    7  A    between atoms: C_6  and  C_7
REMARK    8  A    between atoms: C_6  and  C_8
REMARK    9  A    between atoms: C_12  and  C_27
REMARK   10  A    between atoms: C_20  and  C_26
REMARK   11  A    between atoms: C_23  and  O_25
REMARK   12  A    between atoms: C_28  and  C_29
REMARK   13  A    between atoms: C_28  and  C_30
REMARK                            x       y       z     vdW  Elec       q    Type
REMARK                         _______ _______ _______ _____ _____    ______ ____
ROOT
ATOM      1  C   UNL     1     -11.269   9.974 -14.530  0.00  0.00    +0.000 C 
ATOM      2  C   UNL     1     -12.507   9.275 -15.169  0.00  0.00    +0.000 C 
ATOM      3  C   UNL     1     -12.999  10.166 -16.314  0.00  0.00    +0.000 C 
ATOM      4  C   UNL     1     -11.857  11.147 -16.517  0.00  0.00    +0.000 C 
ATOM      5  C   UNL     1     -11.334  11.418 -15.083  0.00  0.00    +0.000 C 
ATOM      6  C   UNL     1      -9.964  12.092 -15.264  0.00  0.00    +0.000 C 
ATOM      7  C   UNL     1     -10.067  13.397 -16.059  0.00  0.00    +0.000 C 
ATOM      8  C   UNL     1     -10.833  13.270 -17.402  0.00  0.00    +0.000 C 
ATOM      9  C   UNL     1     -12.140  12.435 -17.293  0.00  0.00    +0.000 C 
ATOM     10  C   UNL     1     -12.693  12.141 -18.694  0.00  0.00    +0.000 C 
ATOM     11  C   UNL     1     -12.681  13.342 -19.590  0.00  0.00    +0.000 C 
ATOM     12  C   UNL     1     -11.998  14.475 -19.340  0.00  0.00    +0.000 C 
ATOM     13  C   UNL     1     -11.098  14.655 -18.109  0.00  0.00    +0.000 C 
ATOM     14  C   UNL     1      -9.727  15.234 -18.563  0.00  0.00    +0.000 C 
ATOM     15  C   UNL     1      -9.833  16.454 -19.475  0.00  0.00    +0.000 C 
ATOM     16  C   UNL     1     -10.700  16.161 -20.698  0.00  0.00    +0.000 C 
ATOM     17  C   UNL     1     -12.082  15.643 -20.298  0.00  0.00    +0.000 C 
ATOM     18  C   UNL     1     -11.790  15.654 -17.149  0.00  0.00    +0.000 C 
ATOM     19  C   UNL     1     -12.292  12.290 -14.236  0.00  0.00    +0.000 C 
ENDROOT
BRANCH  16  20
ATOM     20  O   UNL     1     -10.831  17.351 -21.474  0.00  0.00    +0.000 OA
ATOM     21  H   UNL     1     -11.090  17.092 -22.375  0.00  0.00    +0.000 HD
ENDBRANCH  16  20
BRANCH   1  22
ATOM     22  C   UNL     1     -11.177   9.738 -12.987  0.00  0.00    +0.000 C 
ATOM     23  C   UNL     1      -9.744   9.824 -12.456  0.00  0.00    +0.000 C 
BRANCH  22  24
ATOM     24  C   UNL     1     -11.770   8.343 -12.712  0.00  0.00    +0.000 C 
BRANCH  24  25
ATOM     25  C   UNL     1     -12.962   8.230 -11.764  0.00  0.00    +0.000 C 
BRANCH  25  26
ATOM     26  C   UNL     1     -14.171   7.464 -12.375  0.00  0.00    +0.000 C 
BRANCH  26  27
ATOM     27  C   UNL     1     -15.372   8.347 -12.854  0.00  0.00    +0.000 C 
ATOM     28  C   UNL     1     -15.240   9.864 -12.679  0.00  0.00    +0.000 C 
ATOM     29  C   UNL     1     -15.775   8.044 -14.302  0.00  0.00    +0.000 C 
ENDBRANCH  26  27
BRANCH  26  31
ATOM     30  C   UNL     1     -13.444   5.353 -11.064  0.00  0.00    +0.000 C 
ATOM     31  C   UNL     1     -14.578   6.293 -11.444  0.00  0.00    +0.000 C 
ENDBRANCH  26  31
ENDBRANCH  25  26
ENDBRANCH  24  25
ENDBRANCH  22  24
ENDBRANCH   1  22
TORSDOF 7
ENDMDL
MODEL 5
REMARK VINA RESULT:      -7.2     19.206     21.705
REMARK  Name = 
REMARK  13 active torsions:
REMARK  status: ('A' for Active; 'I' for Inactive)
REMARK    1  A    between atoms: C_1  and  C_2
REMARK    2  A    between atoms: C_2  and  C_3
REMARK    3  A    between atoms: C_3  and  C_4
REMARK    4  A    between atoms: C_3  and  C_28
REMARK    5  A    between atoms: C_4  and  C_5
REMARK    6  A    between atoms: C_5  and  C_6
REMARK    7  A    between atoms: C_6  and  C_7
REMARK    8  A    between atoms: C_6  and  C_8
REMARK    9  A    between atoms: C_12  and  C_27
REMARK   10  A    between atoms: C_20  and  C_26
REMARK   11  A    between atoms: C_23  and  O_25
REMARK   12  A    between atoms: C_28  and  C_29
REMARK   13  A    between atoms: C_28  and  C_30
REMARK                            x       y       z     vdW  Elec       q    Type
REMARK                         _______ _______ _______ _____ _____    ______ ____
ROOT
ATOM      1  C   UNL     1     -12.796  13.317 -15.402  0.00  0.00    +0.000 C 
ATOM      2  C   UNL     1     -12.932  12.778 -16.858  0.00  0.00    +0.000 C 
ATOM      3  C   UNL     1     -12.855  11.249 -16.791  0.00  0.00    +0.000 C 
ATOM      4  C   UNL     1     -13.022  10.949 -15.313  0.00  0.00    +0.000 C 
ATOM      5  C   UNL     1     -12.264  12.101 -14.606  0.00  0.00    +0.000 C 
ATOM      6  C   UNL     1     -12.717  12.055 -13.137  0.00  0.00    +0.000 C 
ATOM      7  C   UNL     1     -12.394  10.710 -12.480  0.00  0.00    +0.000 C 
ATOM      8  C   UNL     1     -12.883   9.472 -13.277  0.00  0.00    +0.000 C 
ATOM      9  C   UNL     1     -12.601   9.568 -14.803  0.00  0.00    +0.000 C 
ATOM     10  C   UNL     1     -13.336   8.443 -15.544  0.00  0.00    +0.000 C 
ATOM     11  C   UNL     1     -13.196   7.112 -14.871  0.00  0.00    +0.000 C 
ATOM     12  C   UNL     1     -12.752   6.936 -13.612  0.00  0.00    +0.000 C 
ATOM     13  C   UNL     1     -12.373   8.101 -12.687  0.00  0.00    +0.000 C 
ATOM     14  C   UNL     1     -13.050   7.891 -11.302  0.00  0.00    +0.000 C 
ATOM     15  C   UNL     1     -12.846   6.498 -10.710  0.00  0.00    +0.000 C 
ATOM     16  C   UNL     1     -13.304   5.409 -11.678  0.00  0.00    +0.000 C 
ATOM     17  C   UNL     1     -12.618   5.542 -13.039  0.00  0.00    +0.000 C 
ATOM     18  C   UNL     1     -10.834   8.099 -12.518  0.00  0.00    +0.000 C 
ATOM     19  C   UNL     1     -10.725  11.990 -14.732  0.00  0.00    +0.000 C 
ENDROOT
BRANCH  16  20
ATOM     20  O   UNL     1     -13.020   4.131 -11.112  0.00  0.00    +0.000 OA
ATOM     21  H   UNL     1     -12.452   3.648 -11.737  0.00  0.00    +0.000 HD
ENDBRANCH  16  20
BRANCH   1  22
ATOM     22  C   UNL     1     -12.034  14.680 -15.336  0.00  0.00    +0.000 C 
ATOM     23  C   UNL     1     -12.437  15.530 -14.127  0.00  0.00    +0.000 C 
BRANCH  22  24
ATOM     24  C   UNL     1     -12.343  15.429 -16.647  0.00  0.00    +0.000 C 
BRANCH  24  25
ATOM     25  C   UNL     1     -11.175  15.884 -17.520  0.00  0.00    +0.000 C 
BRANCH  25  26
ATOM     26  C   UNL     1     -10.878  14.922 -18.707  0.00  0.00    +0.000 C 
BRANCH  26  27
ATOM     27  C   UNL     1      -9.577  14.060 -18.583  0.00  0.00    +0.000 C 
ATOM     28  C   UNL     1      -9.749  12.538 -18.512  0.00  0.00    +0.000 C 
ATOM     29  C   UNL     1      -8.549  14.397 -19.670  0.00  0.00    +0.000 C 
ENDBRANCH  26  27
BRANCH  26  31
ATOM     30  C   UNL     1     -12.065  15.146 -20.997  0.00  0.00    +0.000 C 
ATOM     31  C   UNL     1     -11.004  15.687 -20.050  0.00  0.00    +0.000 C 
ENDBRANCH  26  31
ENDBRANCH  25  26
ENDBRANCH  24  25
ENDBRANCH  22  24
ENDBRANCH   1  22
TORSDOF 7
ENDMDL
MODEL 6
REMARK VINA RESULT:      -7.0     19.076     21.806
REMARK  Name = 
REMARK  13 active torsions:
REMARK  status: ('A' for Active; 'I' for Inactive)
REMARK    1  A    between atoms: C_1  and  C_2
REMARK    2  A    between atoms: C_2  and  C_3
REMARK    3  A    between atoms: C_3  and  C_4
REMARK    4  A    between atoms: C_3  and  C_28
REMARK    5  A    between atoms: C_4  and  C_5
REMARK    6  A    between atoms: C_5  and  C_6
REMARK    7  A    between atoms: C_6  and  C_7
REMARK    8  A    between atoms: C_6  and  C_8
REMARK    9  A    between atoms: C_12  and  C_27
REMARK   10  A    between atoms: C_20  and  C_26
REMARK   11  A    between atoms: C_23  and  O_25
REMARK   12  A    between atoms: C_28  and  C_29
REMARK   13  A    between atoms: C_28  and  C_30
REMARK                            x       y       z     vdW  Elec       q    Type
REMARK                         _______ _______ _______ _____ _____    ______ ____
ROOT
ATOM      1  C   UNL     1       1.501  15.535 -23.321  0.00  0.00    +0.000 C 
ATOM      2  C   UNL     1       3.031  15.421 -23.050  0.00  0.00    +0.000 C 
ATOM      3  C   UNL     1       3.422  16.582 -22.129  0.00  0.00    +0.000 C 
ATOM      4  C   UNL     1       2.088  17.109 -21.635  0.00  0.00    +0.000 C 
ATOM      5  C   UNL     1       1.149  16.970 -22.860  0.00  0.00    +0.000 C 
ATOM      6  C   UNL     1      -0.278  17.130 -22.310  0.00  0.00    +0.000 C 
ATOM      7  C   UNL     1      -0.479  18.484 -21.624  0.00  0.00    +0.000 C 
ATOM      8  C   UNL     1       0.596  18.830 -20.561  0.00  0.00    +0.000 C 
ATOM      9  C   UNL     1       2.046  18.510 -21.019  0.00  0.00    +0.000 C 
ATOM     10  C   UNL     1       3.012  18.634 -19.833  0.00  0.00    +0.000 C 
ATOM     11  C   UNL     1       2.774  19.866 -19.014  0.00  0.00    +0.000 C 
ATOM     12  C   UNL     1       1.670  20.633 -19.091  0.00  0.00    +0.000 C 
ATOM     13  C   UNL     1       0.484  20.304 -20.009  0.00  0.00    +0.000 C 
ATOM     14  C   UNL     1      -0.836  20.414 -19.194  0.00  0.00    +0.000 C 
ATOM     15  C   UNL     1      -0.972  21.708 -18.394  0.00  0.00    +0.000 C 
ATOM     16  C   UNL     1       0.225  21.920 -17.469  0.00  0.00    +0.000 C 
ATOM     17  C   UNL     1       1.546  21.878 -18.239  0.00  0.00    +0.000 C 
ATOM     18  C   UNL     1       0.469  21.337 -21.163  0.00  0.00    +0.000 C 
ATOM     19  C   UNL     1       1.447  17.997 -23.980  0.00  0.00    +0.000 C 
ENDROOT
BRANCH  16  20
ATOM     20  O   UNL     1       0.087  23.176 -16.806  0.00  0.00    +0.000 OA
ATOM     21  H   UNL     1      -0.625  23.670 -17.250  0.00  0.00    +0.000 HD
ENDBRANCH  16  20
BRANCH   1  22
ATOM     22  C   UNL     1       1.111  15.065 -24.761  0.00  0.00    +0.000 C 
ATOM     23  C   UNL     1      -0.036  14.051 -24.766  0.00  0.00    +0.000 C 
BRANCH  22  24
ATOM     24  C   UNL     1       2.376  14.450 -25.389  0.00  0.00    +0.000 C 
BRANCH  24  25
ATOM     25  C   UNL     1       2.666  14.724 -26.863  0.00  0.00    +0.000 C 
BRANCH  25  26
ATOM     26  C   UNL     1       4.023  15.446 -27.105  0.00  0.00    +0.000 C 
BRANCH  26  27
ATOM     27  C   UNL     1       5.289  14.526 -27.169  0.00  0.00    +0.000 C 
ATOM     28  C   UNL     1       6.126  14.398 -25.891  0.00  0.00    +0.000 C 
ATOM     29  C   UNL     1       4.963  13.124 -27.696  0.00  0.00    +0.000 C 
ENDBRANCH  26  27
BRANCH  26  31
ATOM     30  C   UNL     1       3.634  17.968 -26.671  0.00  0.00    +0.000 C 
ATOM     31  C   UNL     1       4.162  16.647 -26.134  0.00  0.00    +0.000 C 
ENDBRANCH  26  31
ENDBRANCH  25  26
ENDBRANCH  24  25
ENDBRANCH  22  24
ENDBRANCH   1  22
TORSDOF 7
ENDMDL
MODEL 7
REMARK VINA RESULT:      -7.0     42.581     46.556
REMARK  Name = 
REMARK  13 active torsions:
REMARK  status: ('A' for Active; 'I' for Inactive)
REMARK    1  A    between atoms: C_1  and  C_2
REMARK    2  A    between atoms: C_2  and  C_3
REMARK    3  A    between atoms: C_3  and  C_4
REMARK    4  A    between atoms: C_3  and  C_28
REMARK    5  A    between atoms: C_4  and  C_5
REMARK    6  A    between atoms: C_5  and  C_6
REMARK    7  A    between atoms: C_6  and  C_7
REMARK    8  A    between atoms: C_6  and  C_8
REMARK    9  A    between atoms: C_12  and  C_27
REMARK   10  A    between atoms: C_20  and  C_26
REMARK   11  A    between atoms: C_23  and  O_25
REMARK   12  A    between atoms: C_28  and  C_29
REMARK   13  A    between atoms: C_28  and  C_30
REMARK                            x       y       z     vdW  Elec       q    Type
REMARK                         _______ _______ _______ _____ _____    ______ ____
ROOT
ATOM      1  C   UNL     1      19.812   3.996  14.966  0.00  0.00    +0.000 C 
ATOM      2  C   UNL     1      18.745   4.503  13.949  0.00  0.00    +0.000 C 
ATOM      3  C   UNL     1      17.908   5.574  14.657  0.00  0.00    +0.000 C 
ATOM      4  C   UNL     1      18.713   5.887  15.905  0.00  0.00    +0.000 C 
ATOM      5  C   UNL     1      19.299   4.517  16.330  0.00  0.00    +0.000 C 
ATOM      6  C   UNL     1      20.408   4.838  17.346  0.00  0.00    +0.000 C 
ATOM      7  C   UNL     1      19.869   5.598  18.561  0.00  0.00    +0.000 C 
ATOM      8  C   UNL     1      19.022   6.850  18.211  0.00  0.00    +0.000 C 
ATOM      9  C   UNL     1      18.009   6.609  17.057  0.00  0.00    +0.000 C 
ATOM     10  C   UNL     1      17.404   7.944  16.603  0.00  0.00    +0.000 C 
ATOM     11  C   UNL     1      16.992   8.818  17.748  0.00  0.00    +0.000 C 
ATOM     12  C   UNL     1      17.368   8.628  19.027  0.00  0.00    +0.000 C 
ATOM     13  C   UNL     1      18.317   7.503  19.462  0.00  0.00    +0.000 C 
ATOM     14  C   UNL     1      19.423   8.098  20.382  0.00  0.00    +0.000 C 
ATOM     15  C   UNL     1      18.891   8.975  21.514  0.00  0.00    +0.000 C 
ATOM     16  C   UNL     1      18.005  10.098  20.979  0.00  0.00    +0.000 C 
ATOM     17  C   UNL     1      16.867   9.554  20.114  0.00  0.00    +0.000 C 
ATOM     18  C   UNL     1      17.492   6.458  20.253  0.00  0.00    +0.000 C 
ATOM     19  C   UNL     1      18.241   3.556  16.926  0.00  0.00    +0.000 C 
ENDROOT
BRANCH  16  20
ATOM     20  O   UNL     1      17.473  10.837  22.077  0.00  0.00    +0.000 OA
ATOM     21  H   UNL     1      17.168  10.199  22.744  0.00  0.00    +0.000 HD
ENDBRANCH  16  20
BRANCH   1  22
ATOM     22  C   UNL     1      20.134   2.476  14.788  0.00  0.00    +0.000 C 
ATOM     23  C   UNL     1      21.637   2.184  14.772  0.00  0.00    +0.000 C 
BRANCH  22  24
ATOM     24  C   UNL     1      19.486   2.033  13.463  0.00  0.00    +0.000 C 
BRANCH  24  25
ATOM     25  C   UNL     1      18.401   0.959  13.504  0.00  0.00    +0.000 C 
BRANCH  25  26
ATOM     26  C   UNL     1      17.598   0.837  12.176  0.00  0.00    +0.000 C 
BRANCH  26  27
ATOM     27  C   UNL     1      18.225  -0.087  11.078  0.00  0.00    +0.000 C 
ATOM     28  C   UNL     1      18.830  -1.416  11.543  0.00  0.00    +0.000 C 
ATOM     29  C   UNL     1      17.254  -0.356   9.921  0.00  0.00    +0.000 C 
ENDBRANCH  26  27
BRANCH  26  31
ATOM     30  C   UNL     1      15.834   2.731  12.123  0.00  0.00    +0.000 C 
ATOM     31  C   UNL     1      17.202   2.247  11.667  0.00  0.00    +0.000 C 
ENDBRANCH  26  31
ENDBRANCH  25  26
ENDBRANCH  24  25
ENDBRANCH  22  24
ENDBRANCH   1  22
TORSDOF 7
ENDMDL
MODEL 8
REMARK VINA RESULT:      -6.9     39.313     41.858
REMARK  Name = 
REMARK  13 active torsions:
REMARK  status: ('A' for Active; 'I' for Inactive)
REMARK    1  A    between atoms: C_1  and  C_2
REMARK    2  A    between atoms: C_2  and  C_3
REMARK    3  A    between atoms: C_3  and  C_4
REMARK    4  A    between atoms: C_3  and  C_28
REMARK    5  A    between atoms: C_4  and  C_5
REMARK    6  A    between atoms: C_5  and  C_6
REMARK    7  A    between atoms: C_6  and  C_7
REMARK    8  A    between atoms: C_6  and  C_8
REMARK    9  A    between atoms: C_12  and  C_27
REMARK   10  A    between atoms: C_20  and  C_26
REMARK   11  A    between atoms: C_23  and  O_25
REMARK   12  A    between atoms: C_28  and  C_29
REMARK   13  A    between atoms: C_28  and  C_30
REMARK                            x       y       z     vdW  Elec       q    Type
REMARK                         _______ _______ _______ _____ _____    ______ ____
ROOT
ATOM      1  C   UNL     1       1.670   3.456  16.195  0.00  0.00    +0.000 C 
ATOM      2  C   UNL     1       1.936   3.910  17.662  0.00  0.00    +0.000 C 
ATOM      3  C   UNL     1       2.424   5.361  17.613  0.00  0.00    +0.000 C 
ATOM      4  C   UNL     1       2.103   5.797  16.195  0.00  0.00    +0.000 C 
ATOM      5  C   UNL     1       2.379   4.534  15.340  0.00  0.00    +0.000 C 
ATOM      6  C   UNL     1       1.718   4.803  13.978  0.00  0.00    +0.000 C 
ATOM      7  C   UNL     1       2.289   6.052  13.301  0.00  0.00    +0.000 C 
ATOM      8  C   UNL     1       2.306   7.317  14.198  0.00  0.00    +0.000 C 
ATOM      9  C   UNL     1       2.802   7.043  15.645  0.00  0.00    +0.000 C 
ATOM     10  C   UNL     1       2.545   8.271  16.529  0.00  0.00    +0.000 C 
ATOM     11  C   UNL     1       2.936   9.558  15.868  0.00  0.00    +0.000 C 
ATOM     12  C   UNL     1       3.195   9.694  14.554  0.00  0.00    +0.000 C 
ATOM     13  C   UNL     1       3.073   8.536  13.553  0.00  0.00    +0.000 C 
ATOM     14  C   UNL     1       2.260   9.017  12.317  0.00  0.00    +0.000 C 
ATOM     15  C   UNL     1       2.743  10.340  11.726  0.00  0.00    +0.000 C 
ATOM     16  C   UNL     1       2.776  11.443  12.782  0.00  0.00    +0.000 C 
ATOM     17  C   UNL     1       3.615  11.035  13.995  0.00  0.00    +0.000 C 
ATOM     18  C   UNL     1       4.500   8.131  13.109  0.00  0.00    +0.000 C 
ATOM     19  C   UNL     1       3.887   4.214  15.190  0.00  0.00    +0.000 C 
ENDROOT
BRANCH  16  20
ATOM     20  O   UNL     1       3.307  12.632  12.200  0.00  0.00    +0.000 OA
ATOM     21  H   UNL     1       3.856  13.073  12.871  0.00  0.00    +0.000 HD
ENDBRANCH  16  20
BRANCH   1  22
ATOM     22  C   UNL     1       1.998   1.945  15.966  0.00  0.00    +0.000 C 
ATOM     23  C   UNL     1       1.018   1.261  15.007  0.00  0.00    +0.000 C 
BRANCH  22  24
ATOM     24  C   UNL     1       1.963   1.264  17.347  0.00  0.00    +0.000 C 
BRANCH  24  25
ATOM     25  C   UNL     1       3.261   0.694  17.914  0.00  0.00    +0.000 C 
BRANCH  25  26
ATOM     26  C   UNL     1       4.460   0.780  16.925  0.00  0.00    +0.000 C 
BRANCH  26  27
ATOM     27  C   UNL     1       5.039  -0.588  16.428  0.00  0.00    +0.000 C 
ATOM     28  C   UNL     1       5.420  -1.617  17.498  0.00  0.00    +0.000 C 
ATOM     29  C   UNL     1       4.135  -1.259  15.387  0.00  0.00    +0.000 C 
ENDBRANCH  26  27
BRANCH  26  31
ATOM     30  C   UNL     1       5.169   2.422  18.796  0.00  0.00    +0.000 C 
ATOM     31  C   UNL     1       5.529   1.757  17.476  0.00  0.00    +0.000 C 
ENDBRANCH  26  31
ENDBRANCH  25  26
ENDBRANCH  24  25
ENDBRANCH  22  24
ENDBRANCH   1  22
TORSDOF 7
ENDMDL
MODEL 9
REMARK VINA RESULT:      -6.8     27.090     29.516
REMARK  Name = 
REMARK  13 active torsions:
REMARK  status: ('A' for Active; 'I' for Inactive)
REMARK    1  A    between atoms: C_1  and  C_2
REMARK    2  A    between atoms: C_2  and  C_3
REMARK    3  A    between atoms: C_3  and  C_4
REMARK    4  A    between atoms: C_3  and  C_28
REMARK    5  A    between atoms: C_4  and  C_5
REMARK    6  A    between atoms: C_5  and  C_6
REMARK    7  A    between atoms: C_6  and  C_7
REMARK    8  A    between atoms: C_6  and  C_8
REMARK    9  A    between atoms: C_12  and  C_27
REMARK   10  A    between atoms: C_20  and  C_26
REMARK   11  A    between atoms: C_23  and  O_25
REMARK   12  A    between atoms: C_28  and  C_29
REMARK   13  A    between atoms: C_28  and  C_30
REMARK                            x       y       z     vdW  Elec       q    Type
REMARK                         _______ _______ _______ _____ _____    ______ ____
ROOT
ATOM      1  C   UNL     1       9.825  16.042  -7.126  0.00  0.00    +0.000 C 
ATOM      2  C   UNL     1      10.029  15.211  -5.822  0.00  0.00    +0.000 C 
ATOM      3  C   UNL     1       8.814  15.461  -4.923  0.00  0.00    +0.000 C 
ATOM      4  C   UNL     1       7.817  16.131  -5.851  0.00  0.00    +0.000 C 
ATOM      5  C   UNL     1       8.692  17.030  -6.760  0.00  0.00    +0.000 C 
ATOM      6  C   UNL     1       7.790  17.429  -7.940  0.00  0.00    +0.000 C 
ATOM      7  C   UNL     1       6.538  18.181  -7.476  0.00  0.00    +0.000 C 
ATOM      8  C   UNL     1       5.742  17.468  -6.351  0.00  0.00    +0.000 C 
ATOM      9  C   UNL     1       6.644  16.891  -5.225  0.00  0.00    +0.000 C 
ATOM     10  C   UNL     1       5.816  15.990  -4.299  0.00  0.00    +0.000 C 
ATOM     11  C   UNL     1       4.497  16.594  -3.924  0.00  0.00    +0.000 C 
ATOM     12  C   UNL     1       3.938  17.651  -4.542  0.00  0.00    +0.000 C 
ATOM     13  C   UNL     1       4.574  18.345  -5.755  0.00  0.00    +0.000 C 
ATOM     14  C   UNL     1       3.495  18.526  -6.861  0.00  0.00    +0.000 C 
ATOM     15  C   UNL     1       2.190  19.147  -6.366  0.00  0.00    +0.000 C 
ATOM     16  C   UNL     1       1.604  18.357  -5.198  0.00  0.00    +0.000 C 
ATOM     17  C   UNL     1       2.614  18.203  -4.060  0.00  0.00    +0.000 C 
ATOM     18  C   UNL     1       5.088  19.733  -5.299  0.00  0.00    +0.000 C 
ATOM     19  C   UNL     1       9.258  18.273  -6.030  0.00  0.00    +0.000 C 
ENDROOT
BRANCH  16  20
ATOM     20  O   UNL     1       0.433  19.020  -4.725  0.00  0.00    +0.000 OA
ATOM     21  H   UNL     1       0.450  19.932  -5.065  0.00  0.00    +0.000 HD
ENDBRANCH  16  20
BRANCH   1  22
ATOM     22  C   UNL     1      11.171  16.586  -7.707  0.00  0.00    +0.000 C 
ATOM     23  C   UNL     1      11.456  16.078  -9.123  0.00  0.00    +0.000 C 
BRANCH  22  24
ATOM     24  C   UNL     1      12.287  16.143  -6.742  0.00  0.00    +0.000 C 
BRANCH  24  25
ATOM     25  C   UNL     1      13.740  16.364  -7.155  0.00  0.00    +0.000 C 
BRANCH  25  26
ATOM     26  C   UNL     1      14.747  15.453  -6.395  0.00  0.00    +0.000 C 
BRANCH  26  27
ATOM     27  C   UNL     1      15.166  14.133  -7.127  0.00  0.00    +0.000 C 
ATOM     28  C   UNL     1      14.342  13.720  -8.352  0.00  0.00    +0.000 C 
ATOM     29  C   UNL     1      16.654  14.121  -7.497  0.00  0.00    +0.000 C 
ENDBRANCH  26  27
BRANCH  26  31
ATOM     30  C   UNL     1      14.583  16.391  -3.988  0.00  0.00    +0.000 C 
ATOM     31  C   UNL     1      14.271  15.243  -4.935  0.00  0.00    +0.000 C 
ENDBRANCH  26  31
ENDBRANCH  25  26
ENDBRANCH  24  25
ENDBRANCH  22  24
ENDBRANCH   1  22
TORSDOF 7
ENDMDL
