# Supplementary material for: Identification and Exploration of Immunity‐Related Genes and Natural Products for Alzheimer's Disease Based on Bioinformatics, Molecular Docking, and Molecular Dynamics
Source: Immun Inflamm Dis. 2025 Apr 7;13(4):e70166. doi: 10.1002/iid3.70166 (PMC11973734; doi:10.1002/iid3.70166)
Supplement: Supplementary file 1 — Supporting information. [file IID3-13-e70166-s001.zip › Supplementary materials/S8-Molecular docking and kinetic simulation/Molecular docking/GPI-1JLH/entout.pdbqt]

MODEL 1
REMARK VINA RESULT:      -7.3      0.000      0.000
REMARK  Name = 
REMARK  6 active torsions:
REMARK  status: ('A' for Active; 'I' for Inactive)
REMARK    1  A    between atoms: C_2  and  O_21
REMARK    2  A    between atoms: C_3  and  C_13
REMARK    3  A    between atoms: C_7  and  O_12
REMARK    4  A    between atoms: C_9  and  O_11
REMARK    5  A    between atoms: C_15  and  O_20
REMARK    6  A    between atoms: C_16  and  O_19
REMARK                            x       y       z     vdW  Elec       q    Type
REMARK                         _______ _______ _______ _____ _____    ______ ____
ROOT
ATOM      1  C   UNL     1       4.108   1.588  13.560  0.00  0.00    +0.000 C 
ATOM      2  C   UNL     1       4.482   0.568  14.632  0.00  0.00    +0.000 C 
ATOM      3  C   UNL     1       3.649   0.825  15.911  0.00  0.00    +0.000 C 
ATOM      4  O   UNL     1       4.012   2.121  16.447  0.00  0.00    +0.000 OA
ATOM      5  C   UNL     1       4.001   3.154  15.538  0.00  0.00    +0.000 A 
ATOM      6  C   UNL     1       3.910   4.433  16.089  0.00  0.00    +0.000 A 
ATOM      7  C   UNL     1       3.749   5.526  15.246  0.00  0.00    +0.000 A 
ATOM      8  C   UNL     1       3.707   5.362  13.867  0.00  0.00    +0.000 A 
ATOM      9  C   UNL     1       3.837   4.084  13.327  0.00  0.00    +0.000 A 
ATOM     10  C   UNL     1       3.997   2.966  14.150  0.00  0.00    +0.000 A 
ENDROOT
BRANCH   3  11
ATOM     11  C   UNL     1       2.126   0.640  15.803  0.00  0.00    +0.000 A 
ATOM     12  C   UNL     1       1.220   1.582  16.334  0.00  0.00    +0.000 A 
ATOM     13  C   UNL     1      -0.153   1.371  16.255  0.00  0.00    +0.000 A 
ATOM     14  C   UNL     1      -0.651   0.219  15.664  0.00  0.00    +0.000 A 
ATOM     15  C   UNL     1       0.209  -0.731  15.139  0.00  0.00    +0.000 A 
ATOM     16  C   UNL     1       1.593  -0.522  15.215  0.00  0.00    +0.000 A 
BRANCH  14  17
ATOM     17  O   UNL     1      -1.999   0.009  15.617  0.00  0.00    +0.000 OA
ATOM     18  H   UNL     1      -2.091  -0.927  15.348  0.00  0.00    +0.000 HD
ENDBRANCH  14  17
BRANCH  13  19
ATOM     19  O   UNL     1      -1.048   2.275  16.756  0.00  0.00    +0.000 OA
ATOM     20  H   UNL     1      -1.056   3.052  16.168  0.00  0.00    +0.000 HD
ENDBRANCH  13  19
ENDBRANCH   3  11
BRANCH   7  21
ATOM     21  O   UNL     1       3.597   6.787  15.741  0.00  0.00    +0.000 OA
ATOM     22  H   UNL     1       3.782   7.426  15.033  0.00  0.00    +0.000 HD
ENDBRANCH   7  21
BRANCH   9  23
ATOM     23  O   UNL     1       3.783   3.896  11.975  0.00  0.00    +0.000 OA
ATOM     24  H   UNL     1       3.414   3.015  11.796  0.00  0.00    +0.000 HD
ENDBRANCH   9  23
BRANCH   2  25
ATOM     25  O   UNL     1       4.401  -0.773  14.148  0.00  0.00    +0.000 OA
ATOM     26  H   UNL     1       5.037  -0.872  13.418  0.00  0.00    +0.000 HD
ENDBRANCH   2  25
TORSDOF 6
ENDMDL
MODEL 2
REMARK VINA RESULT:      -7.1     32.027     33.682
REMARK  Name = 
REMARK  6 active torsions:
REMARK  status: ('A' for Active; 'I' for Inactive)
REMARK    1  A    between atoms: C_2  and  O_21
REMARK    2  A    between atoms: C_3  and  C_13
REMARK    3  A    between atoms: C_7  and  O_12
REMARK    4  A    between atoms: C_9  and  O_11
REMARK    5  A    between atoms: C_15  and  O_20
REMARK    6  A    between atoms: C_16  and  O_19
REMARK                            x       y       z     vdW  Elec       q    Type
REMARK                         _______ _______ _______ _____ _____    ______ ____
ROOT
ATOM      1  C   UNL     1     -11.725  11.407 -12.990  0.00  0.00    +0.000 C 
ATOM      2  C   UNL     1     -13.185  11.267 -12.570  0.00  0.00    +0.000 C 
ATOM      3  C   UNL     1     -13.862  10.148 -13.398  0.00  0.00    +0.000 C 
ATOM      4  O   UNL     1     -13.883  10.549 -14.789  0.00  0.00    +0.000 OA
ATOM      5  C   UNL     1     -12.677  10.984 -15.290  0.00  0.00    +0.000 A 
ATOM      6  C   UNL     1     -12.563  10.952 -16.681  0.00  0.00    +0.000 A 
ATOM      7  C   UNL     1     -11.335  11.237 -17.268  0.00  0.00    +0.000 A 
ATOM      8  C   UNL     1     -10.236  11.579 -16.490  0.00  0.00    +0.000 A 
ATOM      9  C   UNL     1     -10.373  11.645 -15.106  0.00  0.00    +0.000 A 
ATOM     10  C   UNL     1     -11.594  11.361 -14.486  0.00  0.00    +0.000 A 
ENDROOT
BRANCH   3  11
ATOM     11  C   UNL     1     -13.330   8.717 -13.207  0.00  0.00    +0.000 A 
ATOM     12  C   UNL     1     -12.869   8.252 -11.957  0.00  0.00    +0.000 A 
ATOM     13  C   UNL     1     -12.358   6.966 -11.822  0.00  0.00    +0.000 A 
ATOM     14  C   UNL     1     -12.279   6.124 -12.921  0.00  0.00    +0.000 A 
ATOM     15  C   UNL     1     -12.715   6.549 -14.165  0.00  0.00    +0.000 A 
ATOM     16  C   UNL     1     -13.232   7.844 -14.307  0.00  0.00    +0.000 A 
BRANCH  14  17
ATOM     17  O   UNL     1     -11.749   4.874 -12.782  0.00  0.00    +0.000 OA
ATOM     18  H   UNL     1     -12.467   4.349 -12.375  0.00  0.00    +0.000 HD
ENDBRANCH  14  17
BRANCH  13  19
ATOM     19  O   UNL     1     -11.914   6.493 -10.617  0.00  0.00    +0.000 OA
ATOM     20  H   UNL     1     -11.693   7.258 -10.054  0.00  0.00    +0.000 HD
ENDBRANCH  13  19
ENDBRANCH   3  11
BRANCH   7  21
ATOM     21  O   UNL     1     -11.161  11.160 -18.617  0.00  0.00    +0.000 OA
ATOM     22  H   UNL     1     -12.001  11.376 -19.055  0.00  0.00    +0.000 HD
ENDBRANCH   7  21
BRANCH   9  23
ATOM     23  O   UNL     1      -9.302  11.965 -14.319  0.00  0.00    +0.000 OA
ATOM     24  H   UNL     1      -9.457  12.837 -13.919  0.00  0.00    +0.000 HD
ENDBRANCH   9  23
BRANCH   2  25
ATOM     25  O   UNL     1     -13.324  11.107 -11.157  0.00  0.00    +0.000 OA
ATOM     26  H   UNL     1     -12.902  11.868 -10.722  0.00  0.00    +0.000 HD
ENDBRANCH   2  25
TORSDOF 6
ENDMDL
MODEL 3
REMARK VINA RESULT:      -7.1     31.395     33.249
REMARK  Name = 
REMARK  6 active torsions:
REMARK  status: ('A' for Active; 'I' for Inactive)
REMARK    1  A    between atoms: C_2  and  O_21
REMARK    2  A    between atoms: C_3  and  C_13
REMARK    3  A    between atoms: C_7  and  O_12
REMARK    4  A    between atoms: C_9  and  O_11
REMARK    5  A    between atoms: C_15  and  O_20
REMARK    6  A    between atoms: C_16  and  O_19
REMARK                            x       y       z     vdW  Elec       q    Type
REMARK                         _______ _______ _______ _____ _____    ______ ____
ROOT
ATOM      1  C   UNL     1     -12.771   6.923 -14.287  0.00  0.00    +0.000 C 
ATOM      2  C   UNL     1     -13.585   7.754 -15.274  0.00  0.00    +0.000 C 
ATOM      3  C   UNL     1     -13.690   9.213 -14.767  0.00  0.00    +0.000 C 
ATOM      4  O   UNL     1     -14.437   9.220 -13.526  0.00  0.00    +0.000 OA
ATOM      5  C   UNL     1     -14.011   8.314 -12.583  0.00  0.00    +0.000 A 
ATOM      6  C   UNL     1     -14.401   8.591 -11.271  0.00  0.00    +0.000 A 
ATOM      7  C   UNL     1     -13.899   7.812 -10.235  0.00  0.00    +0.000 A 
ATOM      8  C   UNL     1     -13.043   6.749 -10.493  0.00  0.00    +0.000 A 
ATOM      9  C   UNL     1     -12.692   6.459 -11.809  0.00  0.00    +0.000 A 
ATOM     10  C   UNL     1     -13.178   7.226 -12.872  0.00  0.00    +0.000 A 
ENDROOT
BRANCH   3  11
ATOM     11  C   UNL     1     -12.381  10.015 -14.669  0.00  0.00    +0.000 A 
ATOM     12  C   UNL     1     -11.609  10.041 -13.488  0.00  0.00    +0.000 A 
ATOM     13  C   UNL     1     -10.449  10.805 -13.415  0.00  0.00    +0.000 A 
ATOM     14  C   UNL     1     -10.042  11.566 -14.501  0.00  0.00    +0.000 A 
ATOM     15  C   UNL     1     -10.779  11.570 -15.673  0.00  0.00    +0.000 A 
ATOM     16  C   UNL     1     -11.948  10.802 -15.753  0.00  0.00    +0.000 A 
BRANCH  14  17
ATOM     17  O   UNL     1      -8.917  12.334 -14.408  0.00  0.00    +0.000 OA
ATOM     18  H   UNL     1      -8.524  12.300 -15.303  0.00  0.00    +0.000 HD
ENDBRANCH  14  17
BRANCH  13  19
ATOM     19  O   UNL     1      -9.681  10.837 -12.283  0.00  0.00    +0.000 OA
ATOM     20  H   UNL     1      -9.912  10.063 -11.739  0.00  0.00    +0.000 HD
ENDBRANCH  13  19
ENDBRANCH   3  11
BRANCH   7  21
ATOM     21  O   UNL     1     -14.204   8.082  -8.934  0.00  0.00    +0.000 OA
ATOM     22  H   UNL     1     -14.479   9.011  -8.864  0.00  0.00    +0.000 HD
ENDBRANCH   7  21
BRANCH   9  23
ATOM     23  O   UNL     1     -11.839   5.428 -12.086  0.00  0.00    +0.000 OA
ATOM     24  H   UNL     1     -12.359   4.666 -12.395  0.00  0.00    +0.000 HD
ENDBRANCH   9  23
BRANCH   2  25
ATOM     25  O   UNL     1     -13.090   7.639 -16.609  0.00  0.00    +0.000 OA
ATOM     26  H   UNL     1     -12.185   7.286 -16.568  0.00  0.00    +0.000 HD
ENDBRANCH   2  25
TORSDOF 6
ENDMDL
MODEL 4
REMARK VINA RESULT:      -7.0      2.052      4.258
REMARK  Name = 
REMARK  6 active torsions:
REMARK  status: ('A' for Active; 'I' for Inactive)
REMARK    1  A    between atoms: C_2  and  O_21
REMARK    2  A    between atoms: C_3  and  C_13
REMARK    3  A    between atoms: C_7  and  O_12
REMARK    4  A    between atoms: C_9  and  O_11
REMARK    5  A    between atoms: C_15  and  O_20
REMARK    6  A    between atoms: C_16  and  O_19
REMARK                            x       y       z     vdW  Elec       q    Type
REMARK                         _______ _______ _______ _____ _____    ______ ____
ROOT
ATOM      1  C   UNL     1       1.235   3.975  17.069  0.00  0.00    +0.000 C 
ATOM      2  C   UNL     1       0.092   2.976  16.921  0.00  0.00    +0.000 C 
ATOM      3  C   UNL     1       0.452   1.923  15.845  0.00  0.00    +0.000 C 
ATOM      4  O   UNL     1       0.568   2.591  14.565  0.00  0.00    +0.000 OA
ATOM      5  C   UNL     1       1.365   3.712  14.561  0.00  0.00    +0.000 A 
ATOM      6  C   UNL     1       1.839   4.103  13.307  0.00  0.00    +0.000 A 
ATOM      7  C   UNL     1       2.763   5.138  13.222  0.00  0.00    +0.000 A 
ATOM      8  C   UNL     1       3.195   5.802  14.363  0.00  0.00    +0.000 A 
ATOM      9  C   UNL     1       2.686   5.428  15.605  0.00  0.00    +0.000 A 
ATOM     10  C   UNL     1       1.758   4.390  15.722  0.00  0.00    +0.000 A 
ENDROOT
BRANCH   3  11
ATOM     11  C   UNL     1       1.651   1.005  16.139  0.00  0.00    +0.000 A 
ATOM     12  C   UNL     1       1.947  -0.117  15.336  0.00  0.00    +0.000 A 
ATOM     13  C   UNL     1       3.015  -0.951  15.647  0.00  0.00    +0.000 A 
ATOM     14  C   UNL     1       3.799  -0.700  16.764  0.00  0.00    +0.000 A 
ATOM     15  C   UNL     1       3.533   0.388  17.579  0.00  0.00    +0.000 A 
ATOM     16  C   UNL     1       2.458   1.233  17.269  0.00  0.00    +0.000 A 
BRANCH  14  17
ATOM     17  O   UNL     1       4.827  -1.542  17.075  0.00  0.00    +0.000 OA
ATOM     18  H   UNL     1       4.522  -2.014  17.876  0.00  0.00    +0.000 HD
ENDBRANCH  14  17
BRANCH  13  19
ATOM     19  O   UNL     1       3.324  -2.039  14.877  0.00  0.00    +0.000 OA
ATOM     20  H   UNL     1       2.644  -2.720  15.029  0.00  0.00    +0.000 HD
ENDBRANCH  13  19
ENDBRANCH   3  11
BRANCH   7  21
ATOM     21  O   UNL     1       3.298   5.513  12.026  0.00  0.00    +0.000 OA
ATOM     22  H   UNL     1       3.617   6.428  12.100  0.00  0.00    +0.000 HD
ENDBRANCH   7  21
BRANCH   9  23
ATOM     23  O   UNL     1       3.108   6.057  16.743  0.00  0.00    +0.000 OA
ATOM     24  H   UNL     1       2.870   6.998  16.686  0.00  0.00    +0.000 HD
ENDBRANCH   9  23
BRANCH   2  25
ATOM     25  O   UNL     1      -0.293   2.412  18.176  0.00  0.00    +0.000 OA
ATOM     26  H   UNL     1       0.512   2.258  18.700  0.00  0.00    +0.000 HD
ENDBRANCH   2  25
TORSDOF 6
ENDMDL
MODEL 5
REMARK VINA RESULT:      -7.0     30.789     32.555
REMARK  Name = 
REMARK  6 active torsions:
REMARK  status: ('A' for Active; 'I' for Inactive)
REMARK    1  A    between atoms: C_2  and  O_21
REMARK    2  A    between atoms: C_3  and  C_13
REMARK    3  A    between atoms: C_7  and  O_12
REMARK    4  A    between atoms: C_9  and  O_11
REMARK    5  A    between atoms: C_15  and  O_20
REMARK    6  A    between atoms: C_16  and  O_19
REMARK                            x       y       z     vdW  Elec       q    Type
REMARK                         _______ _______ _______ _____ _____    ______ ____
ROOT
ATOM      1  C   UNL     1     -12.906   6.920 -11.134  0.00  0.00    +0.000 C 
ATOM      2  C   UNL     1     -12.652   6.307 -12.508  0.00  0.00    +0.000 C 
ATOM      3  C   UNL     1     -12.843   7.383 -13.604  0.00  0.00    +0.000 C 
ATOM      4  O   UNL     1     -14.229   7.804 -13.603  0.00  0.00    +0.000 OA
ATOM      5  C   UNL     1     -14.736   8.144 -12.370  0.00  0.00    +0.000 A 
ATOM      6  C   UNL     1     -15.878   8.947 -12.395  0.00  0.00    +0.000 A 
ATOM      7  C   UNL     1     -16.376   9.456 -11.202  0.00  0.00    +0.000 A 
ATOM      8  C   UNL     1     -15.770   9.153  -9.989  0.00  0.00    +0.000 A 
ATOM      9  C   UNL     1     -14.653   8.320  -9.974  0.00  0.00    +0.000 A 
ATOM     10  C   UNL     1     -14.128   7.794 -11.157  0.00  0.00    +0.000 A 
ENDROOT
BRANCH   3  11
ATOM     11  C   UNL     1     -11.869   8.572 -13.593  0.00  0.00    +0.000 A 
ATOM     12  C   UNL     1     -10.819   8.670 -12.655  0.00  0.00    +0.000 A 
ATOM     13  C   UNL     1      -9.976   9.775 -12.644  0.00  0.00    +0.000 A 
ATOM     14  C   UNL     1     -10.164  10.810 -13.549  0.00  0.00    +0.000 A 
ATOM     15  C   UNL     1     -11.188  10.751 -14.479  0.00  0.00    +0.000 A 
ATOM     16  C   UNL     1     -12.041   9.639 -14.495  0.00  0.00    +0.000 A 
BRANCH  14  17
ATOM     17  O   UNL     1      -9.348  11.902 -13.511  0.00  0.00    +0.000 OA
ATOM     18  H   UNL     1      -9.929  12.631 -13.213  0.00  0.00    +0.000 HD
ENDBRANCH  14  17
BRANCH  13  19
ATOM     19  O   UNL     1      -8.947   9.885 -11.748  0.00  0.00    +0.000 OA
ATOM     20  H   UNL     1      -9.312  10.213 -10.907  0.00  0.00    +0.000 HD
ENDBRANCH  13  19
ENDBRANCH   3  11
BRANCH   7  21
ATOM     21  O   UNL     1     -17.453  10.292 -11.183  0.00  0.00    +0.000 OA
ATOM     22  H   UNL     1     -17.525  10.728 -12.049  0.00  0.00    +0.000 HD
ENDBRANCH   7  21
BRANCH   9  23
ATOM     23  O   UNL     1     -14.031   8.020  -8.795  0.00  0.00    +0.000 OA
ATOM     24  H   UNL     1     -13.946   8.835  -8.270  0.00  0.00    +0.000 HD
ENDBRANCH   9  23
BRANCH   2  25
ATOM     25  O   UNL     1     -11.394   5.633 -12.571  0.00  0.00    +0.000 OA
ATOM     26  H   UNL     1     -11.477   4.891 -13.194  0.00  0.00    +0.000 HD
ENDBRANCH   2  25
TORSDOF 6
ENDMDL
MODEL 6
REMARK VINA RESULT:      -6.9     32.518     34.040
REMARK  Name = 
REMARK  6 active torsions:
REMARK  status: ('A' for Active; 'I' for Inactive)
REMARK    1  A    between atoms: C_2  and  O_21
REMARK    2  A    between atoms: C_3  and  C_13
REMARK    3  A    between atoms: C_7  and  O_12
REMARK    4  A    between atoms: C_9  and  O_11
REMARK    5  A    between atoms: C_15  and  O_20
REMARK    6  A    between atoms: C_16  and  O_19
REMARK                            x       y       z     vdW  Elec       q    Type
REMARK                         _______ _______ _______ _____ _____    ______ ____
ROOT
ATOM      1  C   UNL     1     -15.342   9.955 -14.450  0.00  0.00    +0.000 C 
ATOM      2  C   UNL     1     -15.687   8.588 -15.034  0.00  0.00    +0.000 C 
ATOM      3  C   UNL     1     -14.429   7.686 -15.034  0.00  0.00    +0.000 C 
ATOM      4  O   UNL     1     -13.445   8.264 -15.926  0.00  0.00    +0.000 OA
ATOM      5  C   UNL     1     -13.192   9.602 -15.728  0.00  0.00    +0.000 A 
ATOM      6  C   UNL     1     -11.979  10.063 -16.245  0.00  0.00    +0.000 A 
ATOM      7  C   UNL     1     -11.575  11.364 -15.970  0.00  0.00    +0.000 A 
ATOM      8  C   UNL     1     -12.373  12.214 -15.215  0.00  0.00    +0.000 A 
ATOM      9  C   UNL     1     -13.598  11.754 -14.737  0.00  0.00    +0.000 A 
ATOM     10  C   UNL     1     -14.031  10.451 -14.994  0.00  0.00    +0.000 A 
ENDROOT
BRANCH   3  11
ATOM     11  C   UNL     1     -13.835   7.315 -13.665  0.00  0.00    +0.000 A 
ATOM     12  C   UNL     1     -14.547   7.514 -12.463  0.00  0.00    +0.000 A 
ATOM     13  C   UNL     1     -13.971   7.204 -11.236  0.00  0.00    +0.000 A 
ATOM     14  C   UNL     1     -12.677   6.708 -11.175  0.00  0.00    +0.000 A 
ATOM     15  C   UNL     1     -11.946   6.507 -12.333  0.00  0.00    +0.000 A 
ATOM     16  C   UNL     1     -12.522   6.816 -13.573  0.00  0.00    +0.000 A 
BRANCH  14  17
ATOM     17  O   UNL     1     -12.112   6.434  -9.963  0.00  0.00    +0.000 OA
ATOM     18  H   UNL     1     -12.299   5.486  -9.815  0.00  0.00    +0.000 HD
ENDBRANCH  14  17
BRANCH  13  19
ATOM     19  O   UNL     1     -14.647   7.382 -10.060  0.00  0.00    +0.000 OA
ATOM     20  H   UNL     1     -14.086   7.053  -9.335  0.00  0.00    +0.000 HD
ENDBRANCH  13  19
ENDBRANCH   3  11
BRANCH   7  21
ATOM     21  O   UNL     1     -10.373  11.838 -16.403  0.00  0.00    +0.000 OA
ATOM     22  H   UNL     1      -9.669  11.455 -15.854  0.00  0.00    +0.000 HD
ENDBRANCH   7  21
BRANCH   9  23
ATOM     23  O   UNL     1     -14.394  12.568 -13.979  0.00  0.00    +0.000 OA
ATOM     24  H   UNL     1     -14.528  12.152 -13.110  0.00  0.00    +0.000 HD
ENDBRANCH   9  23
BRANCH   2  25
ATOM     25  O   UNL     1     -16.820   8.002 -14.391  0.00  0.00    +0.000 OA
ATOM     26  H   UNL     1     -17.420   7.666 -15.080  0.00  0.00    +0.000 HD
ENDBRANCH   2  25
TORSDOF 6
ENDMDL
MODEL 7
REMARK VINA RESULT:      -6.9      1.786      5.482
REMARK  Name = 
REMARK  6 active torsions:
REMARK  status: ('A' for Active; 'I' for Inactive)
REMARK    1  A    between atoms: C_2  and  O_21
REMARK    2  A    between atoms: C_3  and  C_13
REMARK    3  A    between atoms: C_7  and  O_12
REMARK    4  A    between atoms: C_9  and  O_11
REMARK    5  A    between atoms: C_15  and  O_20
REMARK    6  A    between atoms: C_16  and  O_19
REMARK                            x       y       z     vdW  Elec       q    Type
REMARK                         _______ _______ _______ _____ _____    ______ ____
ROOT
ATOM      1  C   UNL     1       1.564   0.182  15.635  0.00  0.00    +0.000 C 
ATOM      2  C   UNL     1       0.970   1.341  16.430  0.00  0.00    +0.000 C 
ATOM      3  C   UNL     1       2.012   2.479  16.553  0.00  0.00    +0.000 C 
ATOM      4  O   UNL     1       3.136   1.996  17.329  0.00  0.00    +0.000 OA
ATOM      5  C   UNL     1       3.651   0.788  16.921  0.00  0.00    +0.000 A 
ATOM      6  C   UNL     1       4.956   0.523  17.342  0.00  0.00    +0.000 A 
ATOM      7  C   UNL     1       5.608  -0.607  16.862  0.00  0.00    +0.000 A 
ATOM      8  C   UNL     1       4.969  -1.484  15.994  0.00  0.00    +0.000 A 
ATOM      9  C   UNL     1       3.654  -1.228  15.612  0.00  0.00    +0.000 A 
ATOM     10  C   UNL     1       2.973  -0.101  16.076  0.00  0.00    +0.000 A 
ENDROOT
BRANCH   3  11
ATOM     11  C   UNL     1       2.451   3.169  15.250  0.00  0.00    +0.000 A 
ATOM     12  C   UNL     1       3.689   2.885  14.635  0.00  0.00    +0.000 A 
ATOM     13  C   UNL     1       4.077   3.551  13.478  0.00  0.00    +0.000 A 
ATOM     14  C   UNL     1       3.256   4.519  12.918  0.00  0.00    +0.000 A 
ATOM     15  C   UNL     1       2.038   4.829  13.498  0.00  0.00    +0.000 A 
ATOM     16  C   UNL     1       1.641   4.160  14.664  0.00  0.00    +0.000 A 
BRANCH  14  17
ATOM     17  O   UNL     1       3.660   5.186  11.797  0.00  0.00    +0.000 OA
ATOM     18  H   UNL     1       3.990   4.483  11.202  0.00  0.00    +0.000 HD
ENDBRANCH  14  17
BRANCH  13  19
ATOM     19  O   UNL     1       5.269   3.284  12.861  0.00  0.00    +0.000 OA
ATOM     20  H   UNL     1       5.901   3.982  13.109  0.00  0.00    +0.000 HD
ENDBRANCH  13  19
ENDBRANCH   3  11
BRANCH   7  21
ATOM     21  O   UNL     1       6.902  -0.874  17.198  0.00  0.00    +0.000 OA
ATOM     22  H   UNL     1       7.202  -0.211  17.841  0.00  0.00    +0.000 HD
ENDBRANCH   7  21
BRANCH   9  23
ATOM     23  O   UNL     1       3.010  -2.069  14.748  0.00  0.00    +0.000 OA
ATOM     24  H   UNL     1       2.284  -2.509  15.223  0.00  0.00    +0.000 HD
ENDBRANCH   9  23
BRANCH   2  25
ATOM     25  O   UNL     1      -0.289   1.763  15.903  0.00  0.00    +0.000 OA
ATOM     26  H   UNL     1      -0.872   1.983  16.650  0.00  0.00    +0.000 HD
ENDBRANCH   2  25
TORSDOF 6
ENDMDL
MODEL 8
REMARK VINA RESULT:      -6.9      1.383      5.915
REMARK  Name = 
REMARK  6 active torsions:
REMARK  status: ('A' for Active; 'I' for Inactive)
REMARK    1  A    between atoms: C_2  and  O_21
REMARK    2  A    between atoms: C_3  and  C_13
REMARK    3  A    between atoms: C_7  and  O_12
REMARK    4  A    between atoms: C_9  and  O_11
REMARK    5  A    between atoms: C_15  and  O_20
REMARK    6  A    between atoms: C_16  and  O_19
REMARK                            x       y       z     vdW  Elec       q    Type
REMARK                         _______ _______ _______ _____ _____    ______ ____
ROOT
ATOM      1  C   UNL     1       1.150   3.009  17.050  0.00  0.00    +0.000 C 
ATOM      2  C   UNL     1       2.363   3.686  17.681  0.00  0.00    +0.000 C 
ATOM      3  C   UNL     1       3.592   3.529  16.754  0.00  0.00    +0.000 C 
ATOM      4  O   UNL     1       3.924   2.122  16.660  0.00  0.00    +0.000 OA
ATOM      5  C   UNL     1       2.869   1.292  16.360  0.00  0.00    +0.000 A 
ATOM      6  C   UNL     1       3.220   0.044  15.841  0.00  0.00    +0.000 A 
ATOM      7  C   UNL     1       2.221  -0.804  15.378  0.00  0.00    +0.000 A 
ATOM      8  C   UNL     1       0.883  -0.437  15.452  0.00  0.00    +0.000 A 
ATOM      9  C   UNL     1       0.543   0.795  16.007  0.00  0.00    +0.000 A 
ATOM     10  C   UNL     1       1.525   1.670  16.479  0.00  0.00    +0.000 A 
ENDROOT
BRANCH   3  11
ATOM     11  C   UNL     1       3.520   4.209  15.376  0.00  0.00    +0.000 A 
ATOM     12  C   UNL     1       3.685   3.484  14.176  0.00  0.00    +0.000 A 
ATOM     13  C   UNL     1       3.652   4.131  12.946  0.00  0.00    +0.000 A 
ATOM     14  C   UNL     1       3.472   5.505  12.881  0.00  0.00    +0.000 A 
ATOM     15  C   UNL     1       3.314   6.249  14.038  0.00  0.00    +0.000 A 
ATOM     16  C   UNL     1       3.346   5.602  15.281  0.00  0.00    +0.000 A 
BRANCH  14  17
ATOM     17  O   UNL     1       3.470   6.133  11.669  0.00  0.00    +0.000 OA
ATOM     18  H   UNL     1       4.392   6.434  11.549  0.00  0.00    +0.000 HD
ENDBRANCH  14  17
BRANCH  13  19
ATOM     19  O   UNL     1       3.801   3.446  11.771  0.00  0.00    +0.000 OA
ATOM     20  H   UNL     1       2.933   3.085  11.518  0.00  0.00    +0.000 HD
ENDBRANCH  13  19
ENDBRANCH   3  11
BRANCH   7  21
ATOM     21  O   UNL     1       2.520  -2.006  14.809  0.00  0.00    +0.000 OA
ATOM     22  H   UNL     1       1.821  -2.234  14.174  0.00  0.00    +0.000 HD
ENDBRANCH   7  21
BRANCH   9  23
ATOM     23  O   UNL     1      -0.765   1.184  16.077  0.00  0.00    +0.000 OA
ATOM     24  H   UNL     1      -1.208   0.944  15.244  0.00  0.00    +0.000 HD
ENDBRANCH   9  23
BRANCH   2  25
ATOM     25  O   UNL     1       2.088   5.037  18.055  0.00  0.00    +0.000 OA
ATOM     26  H   UNL     1       2.164   5.107  19.022  0.00  0.00    +0.000 HD
ENDBRANCH   2  25
TORSDOF 6
ENDMDL
MODEL 9
REMARK VINA RESULT:      -6.9     32.172     33.565
REMARK  Name = 
REMARK  6 active torsions:
REMARK  status: ('A' for Active; 'I' for Inactive)
REMARK    1  A    between atoms: C_2  and  O_21
REMARK    2  A    between atoms: C_3  and  C_13
REMARK    3  A    between atoms: C_7  and  O_12
REMARK    4  A    between atoms: C_9  and  O_11
REMARK    5  A    between atoms: C_15  and  O_20
REMARK    6  A    between atoms: C_16  and  O_19
REMARK                            x       y       z     vdW  Elec       q    Type
REMARK                         _______ _______ _______ _____ _____    ______ ____
ROOT
ATOM      1  C   UNL     1     -13.264   8.838 -15.661  0.00  0.00    +0.000 C 
ATOM      2  C   UNL     1     -13.728   7.393 -15.498  0.00  0.00    +0.000 C 
ATOM      3  C   UNL     1     -13.939   7.078 -13.997  0.00  0.00    +0.000 C 
ATOM      4  O   UNL     1     -12.661   7.167 -13.321  0.00  0.00    +0.000 OA
ATOM      5  C   UNL     1     -11.946   8.315 -13.572  0.00  0.00    +0.000 A 
ATOM      6  C   UNL     1     -10.962   8.622 -12.629  0.00  0.00    +0.000 A 
ATOM      7  C   UNL     1     -10.287   9.834 -12.723  0.00  0.00    +0.000 A 
ATOM      8  C   UNL     1     -10.560  10.724 -13.755  0.00  0.00    +0.000 A 
ATOM      9  C   UNL     1     -11.517  10.388 -14.710  0.00  0.00    +0.000 A 
ATOM     10  C   UNL     1     -12.213   9.178 -14.642  0.00  0.00    +0.000 A 
ENDROOT
BRANCH   3  11
ATOM     11  C   UNL     1     -15.044   7.860 -13.267  0.00  0.00    +0.000 A 
ATOM     12  C   UNL     1     -15.067   7.985 -11.862  0.00  0.00    +0.000 A 
ATOM     13  C   UNL     1     -16.100   8.666 -11.226  0.00  0.00    +0.000 A 
ATOM     14  C   UNL     1     -17.133   9.222 -11.966  0.00  0.00    +0.000 A 
ATOM     15  C   UNL     1     -17.147   9.113 -13.346  0.00  0.00    +0.000 A 
ATOM     16  C   UNL     1     -16.109   8.428 -13.992  0.00  0.00    +0.000 A 
BRANCH  14  17
ATOM     17  O   UNL     1     -18.155   9.864 -11.329  0.00  0.00    +0.000 OA
ATOM     18  H   UNL     1     -18.007  10.811 -11.523  0.00  0.00    +0.000 HD
ENDBRANCH  14  17
BRANCH  13  19
ATOM     19  O   UNL     1     -16.136   8.806  -9.865  0.00  0.00    +0.000 OA
ATOM     20  H   UNL     1     -15.692   8.034  -9.470  0.00  0.00    +0.000 HD
ENDBRANCH  13  19
ENDBRANCH   3  11
BRANCH   7  21
ATOM     21  O   UNL     1      -9.362  10.203 -11.793  0.00  0.00    +0.000 OA
ATOM     22  H   UNL     1      -9.179   9.444 -11.215  0.00  0.00    +0.000 HD
ENDBRANCH   7  21
BRANCH   9  23
ATOM     23  O   UNL     1     -11.812  11.253 -15.726  0.00  0.00    +0.000 OA
ATOM     24  H   UNL     1     -12.662  10.994 -16.121  0.00  0.00    +0.000 HD
ENDBRANCH   9  23
BRANCH   2  25
ATOM     25  O   UNL     1     -14.861   7.099 -16.316  0.00  0.00    +0.000 OA
ATOM     26  H   UNL     1     -15.650   7.079 -15.748  0.00  0.00    +0.000 HD
ENDBRANCH   2  25
TORSDOF 6
ENDMDL
