# Supplementary material for: Identification and Exploration of Immunity‐Related Genes and Natural Products for Alzheimer's Disease Based on Bioinformatics, Molecular Docking, and Molecular Dynamics
Source: Immun Inflamm Dis. 2025 Apr 7;13(4):e70166. doi: 10.1002/iid3.70166 (PMC11973734; doi:10.1002/iid3.70166)
Supplement: Supplementary file 1 — Supporting information. [file IID3-13-e70166-s001.zip › Supplementary materials/S8-Molecular docking and kinetic simulation/Molecular docking/GPI-1JLH/kaemout.pdbqt]

MODEL 1
REMARK VINA RESULT:      -7.5      0.000      0.000
REMARK  Name = 
REMARK  5 active torsions:
REMARK  status: ('A' for Active; 'I' for Inactive)
REMARK    1  A    between atoms: C_3  and  O_21
REMARK    2  A    between atoms: C_6  and  C_7
REMARK    3  A    between atoms: C_8  and  O_20
REMARK    4  A    between atoms: C_12  and  O_19
REMARK    5  A    between atoms: C_14  and  O_18
REMARK                            x       y       z     vdW  Elec       q    Type
REMARK                         _______ _______ _______ _____ _____    ______ ____
ROOT
ATOM      1  C   UNL     1      18.201   1.218  12.193  0.00  0.00    +0.000 A 
ATOM      2  C   UNL     1      18.391   0.254  11.265  0.00  0.00    +0.000 A 
ATOM      3  C   UNL     1      19.039  -1.007  11.697  0.00  0.00    +0.000 A 
ATOM      4  O   UNL     1      19.023  -2.037  11.028  0.00  0.00    +0.000 OA
ATOM      5  C   UNL     1      19.769  -0.969  12.960  0.00  0.00    +0.000 A 
ATOM      6  C   UNL     1      20.612  -2.020  13.339  0.00  0.00    +0.000 A 
ATOM      7  C   UNL     1      21.432  -1.887  14.453  0.00  0.00    +0.000 A 
ATOM      8  C   UNL     1      21.387  -0.706  15.188  0.00  0.00    +0.000 A 
ATOM      9  C   UNL     1      20.494   0.317  14.861  0.00  0.00    +0.000 A 
ATOM     10  C   UNL     1      19.671   0.177  13.743  0.00  0.00    +0.000 A 
ATOM     11  O   UNL     1      18.784   1.191  13.458  0.00  0.00    +0.000 OA
ENDROOT
BRANCH   1  17
ATOM     12  C   UNL     1      17.908   3.557  11.302  0.00  0.00    +0.000 A 
ATOM     13  C   UNL     1      17.082   4.630  10.935  0.00  0.00    +0.000 A 
ATOM     14  C   UNL     1      15.717   4.567  11.190  0.00  0.00    +0.000 A 
ATOM     15  C   UNL     1      15.175   3.495  11.878  0.00  0.00    +0.000 A 
ATOM     16  C   UNL     1      16.005   2.445  12.270  0.00  0.00    +0.000 A 
ATOM     17  C   UNL     1      17.370   2.420  11.920  0.00  0.00    +0.000 A 
BRANCH  14  18
ATOM     18  O   UNL     1      14.864   5.544  10.775  0.00  0.00    +0.000 OA
ATOM     19  H   UNL     1      13.964   5.318  11.065  0.00  0.00    +0.000 HD
ENDBRANCH  14  18
ENDBRANCH   1  17
BRANCH   8  20
ATOM     20  O   UNL     1      22.224  -0.508  16.246  0.00  0.00    +0.000 OA
ATOM     21  H   UNL     1      22.885  -1.223  16.258  0.00  0.00    +0.000 HD
ENDBRANCH   8  20
BRANCH   6  22
ATOM     22  O   UNL     1      20.692  -3.194  12.643  0.00  0.00    +0.000 OA
ATOM     23  H   UNL     1      21.278  -3.808  13.145  0.00  0.00    +0.000 HD
ENDBRANCH   6  22
BRANCH   2  24
ATOM     24  O   UNL     1      18.038   0.351   9.932  0.00  0.00    +0.000 OA
ATOM     25  H   UNL     1      18.658   0.963   9.497  0.00  0.00    +0.000 HD
ENDBRANCH   2  24
TORSDOF 5
ENDMDL
MODEL 2
REMARK VINA RESULT:      -7.5     39.652     41.770
REMARK  Name = 
REMARK  5 active torsions:
REMARK  status: ('A' for Active; 'I' for Inactive)
REMARK    1  A    between atoms: C_3  and  O_21
REMARK    2  A    between atoms: C_6  and  C_7
REMARK    3  A    between atoms: C_8  and  O_20
REMARK    4  A    between atoms: C_12  and  O_19
REMARK    5  A    between atoms: C_14  and  O_18
REMARK                            x       y       z     vdW  Elec       q    Type
REMARK                         _______ _______ _______ _____ _____    ______ ____
ROOT
ATOM      1  C   UNL     1     -11.712   9.050 -13.487  0.00  0.00    +0.000 A 
ATOM      2  C   UNL     1     -10.645   9.725 -13.007  0.00  0.00    +0.000 A 
ATOM      3  C   UNL     1     -10.302  11.021 -13.637  0.00  0.00    +0.000 A 
ATOM      4  O   UNL     1      -9.539  11.837 -13.128  0.00  0.00    +0.000 OA
ATOM      5  C   UNL     1     -10.876  11.281 -14.953  0.00  0.00    +0.000 A 
ATOM      6  C   UNL     1     -10.431  12.352 -15.736  0.00  0.00    +0.000 A 
ATOM      7  C   UNL     1     -10.860  12.478 -17.052  0.00  0.00    +0.000 A 
ATOM      8  C   UNL     1     -11.746  11.536 -17.566  0.00  0.00    +0.000 A 
ATOM      9  C   UNL     1     -12.254  10.508 -16.769  0.00  0.00    +0.000 A 
ATOM     10  C   UNL     1     -11.822  10.389 -15.447  0.00  0.00    +0.000 A 
ATOM     11  O   UNL     1     -12.358   9.381 -14.677  0.00  0.00    +0.000 OA
ENDROOT
BRANCH   1  17
ATOM     12  C   UNL     1     -13.272   7.984 -11.818  0.00  0.00    +0.000 A 
ATOM     13  C   UNL     1     -13.877   6.846 -11.267  0.00  0.00    +0.000 A 
ATOM     14  C   UNL     1     -13.478   5.581 -11.685  0.00  0.00    +0.000 A 
ATOM     15  C   UNL     1     -12.432   5.431 -12.578  0.00  0.00    +0.000 A 
ATOM     16  C   UNL     1     -11.810   6.565 -13.100  0.00  0.00    +0.000 A 
ATOM     17  C   UNL     1     -12.271   7.860 -12.791  0.00  0.00    +0.000 A 
BRANCH  14  18
ATOM     18  O   UNL     1     -14.096   4.451 -11.243  0.00  0.00    +0.000 OA
ATOM     19  H   UNL     1     -14.850   4.259 -11.824  0.00  0.00    +0.000 HD
ENDBRANCH  14  18
ENDBRANCH   1  17
BRANCH   8  20
ATOM     20  O   UNL     1     -12.138  11.583 -18.872  0.00  0.00    +0.000 OA
ATOM     21  H   UNL     1     -11.771  12.389 -19.277  0.00  0.00    +0.000 HD
ENDBRANCH   8  20
BRANCH   6  22
ATOM     22  O   UNL     1      -9.556  13.296 -15.274  0.00  0.00    +0.000 OA
ATOM     23  H   UNL     1      -8.987  13.581 -16.027  0.00  0.00    +0.000 HD
ENDBRANCH   6  22
BRANCH   2  24
ATOM     24  O   UNL     1      -9.831   9.297 -11.973  0.00  0.00    +0.000 OA
ATOM     25  H   UNL     1     -10.385   9.170 -11.183  0.00  0.00    +0.000 HD
ENDBRANCH   2  24
TORSDOF 5
ENDMDL
MODEL 3
REMARK VINA RESULT:      -7.2     39.836     42.148
REMARK  Name = 
REMARK  5 active torsions:
REMARK  status: ('A' for Active; 'I' for Inactive)
REMARK    1  A    between atoms: C_3  and  O_21
REMARK    2  A    between atoms: C_6  and  C_7
REMARK    3  A    between atoms: C_8  and  O_20
REMARK    4  A    between atoms: C_12  and  O_19
REMARK    5  A    between atoms: C_14  and  O_18
REMARK                            x       y       z     vdW  Elec       q    Type
REMARK                         _______ _______ _______ _____ _____    ______ ____
ROOT
ATOM      1  C   UNL     1     -11.253  10.772 -15.166  0.00  0.00    +0.000 A 
ATOM      2  C   UNL     1     -10.548  10.661 -14.019  0.00  0.00    +0.000 A 
ATOM      3  C   UNL     1     -10.768   9.458 -13.183  0.00  0.00    +0.000 A 
ATOM      4  O   UNL     1     -10.010   9.118 -12.277  0.00  0.00    +0.000 OA
ATOM      5  C   UNL     1     -11.984   8.693 -13.442  0.00  0.00    +0.000 A 
ATOM      6  C   UNL     1     -12.409   7.692 -12.562  0.00  0.00    +0.000 A 
ATOM      7  C   UNL     1     -13.655   7.101 -12.729  0.00  0.00    +0.000 A 
ATOM      8  C   UNL     1     -14.459   7.509 -13.790  0.00  0.00    +0.000 A 
ATOM      9  C   UNL     1     -14.011   8.453 -14.716  0.00  0.00    +0.000 A 
ATOM     10  C   UNL     1     -12.758   9.041 -14.545  0.00  0.00    +0.000 A 
ATOM     11  O   UNL     1     -12.332   9.950 -15.487  0.00  0.00    +0.000 OA
ENDROOT
BRANCH   1  17
ATOM     12  C   UNL     1     -11.103  13.182 -15.889  0.00  0.00    +0.000 A 
ATOM     13  C   UNL     1     -10.691  14.158 -16.808  0.00  0.00    +0.000 A 
ATOM     14  C   UNL     1     -10.129  13.771 -18.019  0.00  0.00    +0.000 A 
ATOM     15  C   UNL     1     -10.048  12.433 -18.365  0.00  0.00    +0.000 A 
ATOM     16  C   UNL     1     -10.489  11.466 -17.462  0.00  0.00    +0.000 A 
ATOM     17  C   UNL     1     -10.950  11.819 -16.178  0.00  0.00    +0.000 A 
BRANCH  14  18
ATOM     18  O   UNL     1      -9.635  14.680 -18.904  0.00  0.00    +0.000 OA
ATOM     19  H   UNL     1      -9.199  14.205 -19.632  0.00  0.00    +0.000 HD
ENDBRANCH  14  18
ENDBRANCH   1  17
BRANCH   8  20
ATOM     20  O   UNL     1     -15.716   7.004 -13.950  0.00  0.00    +0.000 OA
ATOM     21  H   UNL     1     -16.327   7.505 -13.381  0.00  0.00    +0.000 HD
ENDBRANCH   8  20
BRANCH   6  22
ATOM     22  O   UNL     1     -11.655   7.265 -11.504  0.00  0.00    +0.000 OA
ATOM     23  H   UNL     1     -11.229   8.053 -11.093  0.00  0.00    +0.000 HD
ENDBRANCH   6  22
BRANCH   2  24
ATOM     24  O   UNL     1      -9.638  11.591 -13.550  0.00  0.00    +0.000 OA
ATOM     25  H   UNL     1     -10.051  12.076 -12.814  0.00  0.00    +0.000 HD
ENDBRANCH   2  24
TORSDOF 5
ENDMDL
MODEL 4
REMARK VINA RESULT:      -7.2     40.411     41.582
REMARK  Name = 
REMARK  5 active torsions:
REMARK  status: ('A' for Active; 'I' for Inactive)
REMARK    1  A    between atoms: C_3  and  O_21
REMARK    2  A    between atoms: C_6  and  C_7
REMARK    3  A    between atoms: C_8  and  O_20
REMARK    4  A    between atoms: C_12  and  O_19
REMARK    5  A    between atoms: C_14  and  O_18
REMARK                            x       y       z     vdW  Elec       q    Type
REMARK                         _______ _______ _______ _____ _____    ______ ____
ROOT
ATOM      1  C   UNL     1     -12.265   9.734 -13.709  0.00  0.00    +0.000 A 
ATOM      2  C   UNL     1     -13.301  10.260 -13.019  0.00  0.00    +0.000 A 
ATOM      3  C   UNL     1     -13.835   9.488 -11.873  0.00  0.00    +0.000 A 
ATOM      4  O   UNL     1     -14.578   9.972 -11.022  0.00  0.00    +0.000 OA
ATOM      5  C   UNL     1     -13.482   8.073 -11.814  0.00  0.00    +0.000 A 
ATOM      6  C   UNL     1     -14.121   7.206 -10.921  0.00  0.00    +0.000 A 
ATOM      7  C   UNL     1     -13.901   5.837 -11.003  0.00  0.00    +0.000 A 
ATOM      8  C   UNL     1     -13.027   5.350 -11.971  0.00  0.00    +0.000 A 
ATOM      9  C   UNL     1     -12.328   6.214 -12.816  0.00  0.00    +0.000 A 
ATOM     10  C   UNL     1     -12.551   7.589 -12.727  0.00  0.00    +0.000 A 
ATOM     11  O   UNL     1     -11.830   8.419 -13.555  0.00  0.00    +0.000 OA
ENDROOT
BRANCH   1  17
ATOM     12  C   UNL     1     -11.812  10.411 -16.094  0.00  0.00    +0.000 A 
ATOM     13  C   UNL     1     -11.189  11.252 -17.027  0.00  0.00    +0.000 A 
ATOM     14  C   UNL     1     -10.266  12.198 -16.594  0.00  0.00    +0.000 A 
ATOM     15  C   UNL     1      -9.893  12.264 -15.263  0.00  0.00    +0.000 A 
ATOM     16  C   UNL     1     -10.492  11.404 -14.342  0.00  0.00    +0.000 A 
ATOM     17  C   UNL     1     -11.518  10.518 -14.728  0.00  0.00    +0.000 A 
BRANCH  14  18
ATOM     18  O   UNL     1      -9.701  13.093 -17.451  0.00  0.00    +0.000 OA
ATOM     19  H   UNL     1      -9.520  13.917 -16.969  0.00  0.00    +0.000 HD
ENDBRANCH  14  18
ENDBRANCH   1  17
BRANCH   8  20
ATOM     20  O   UNL     1     -12.836   4.009 -12.130  0.00  0.00    +0.000 OA
ATOM     21  H   UNL     1     -13.132   3.555 -11.321  0.00  0.00    +0.000 HD
ENDBRANCH   8  20
BRANCH   6  22
ATOM     22  O   UNL     1     -14.991   7.640  -9.959  0.00  0.00    +0.000 OA
ATOM     23  H   UNL     1     -15.839   7.882 -10.399  0.00  0.00    +0.000 HD
ENDBRANCH   6  22
BRANCH   2  24
ATOM     24  O   UNL     1     -13.918  11.464 -13.304  0.00  0.00    +0.000 OA
ATOM     25  H   UNL     1     -14.881  11.320 -13.306  0.00  0.00    +0.000 HD
ENDBRANCH   2  24
TORSDOF 5
ENDMDL
MODEL 5
REMARK VINA RESULT:      -7.0     38.747     40.886
REMARK  Name = 
REMARK  5 active torsions:
REMARK  status: ('A' for Active; 'I' for Inactive)
REMARK    1  A    between atoms: C_3  and  O_21
REMARK    2  A    between atoms: C_6  and  C_7
REMARK    3  A    between atoms: C_8  and  O_20
REMARK    4  A    between atoms: C_12  and  O_19
REMARK    5  A    between atoms: C_14  and  O_18
REMARK                            x       y       z     vdW  Elec       q    Type
REMARK                         _______ _______ _______ _____ _____    ______ ____
ROOT
ATOM      1  C   UNL     1     -12.028   8.065 -13.276  0.00  0.00    +0.000 A 
ATOM      2  C   UNL     1     -12.710   8.708 -14.249  0.00  0.00    +0.000 A 
ATOM      3  C   UNL     1     -12.116   9.944 -14.812  0.00  0.00    +0.000 A 
ATOM      4  O   UNL     1     -12.497  10.457 -15.861  0.00  0.00    +0.000 OA
ATOM      5  C   UNL     1     -11.067  10.584 -14.025  0.00  0.00    +0.000 A 
ATOM      6  C   UNL     1     -10.613  11.870 -14.337  0.00  0.00    +0.000 A 
ATOM      7  C   UNL     1      -9.747  12.531 -13.475  0.00  0.00    +0.000 A 
ATOM      8  C   UNL     1      -9.330  11.888 -12.313  0.00  0.00    +0.000 A 
ATOM      9  C   UNL     1      -9.718  10.576 -12.033  0.00  0.00    +0.000 A 
ATOM     10  C   UNL     1     -10.586   9.917 -12.903  0.00  0.00    +0.000 A 
ATOM     11  O   UNL     1     -10.932   8.616 -12.614  0.00  0.00    +0.000 OA
ENDROOT
BRANCH   1  17
ATOM     12  C   UNL     1     -11.937   5.551 -13.420  0.00  0.00    +0.000 A 
ATOM     13  C   UNL     1     -12.212   4.286 -12.881  0.00  0.00    +0.000 A 
ATOM     14  C   UNL     1     -12.977   4.181 -11.724  0.00  0.00    +0.000 A 
ATOM     15  C   UNL     1     -13.541   5.305 -11.146  0.00  0.00    +0.000 A 
ATOM     16  C   UNL     1     -13.291   6.559 -11.703  0.00  0.00    +0.000 A 
ATOM     17  C   UNL     1     -12.421   6.711 -12.802  0.00  0.00    +0.000 A 
BRANCH  14  18
ATOM     18  O   UNL     1     -13.198   2.983 -11.117  0.00  0.00    +0.000 OA
ATOM     19  H   UNL     1     -13.718   3.132 -10.309  0.00  0.00    +0.000 HD
ENDBRANCH  14  18
ENDBRANCH   1  17
BRANCH   8  20
ATOM     20  O   UNL     1      -8.535  12.526 -11.407  0.00  0.00    +0.000 OA
ATOM     21  H   UNL     1      -8.439  13.456 -11.678  0.00  0.00    +0.000 HD
ENDBRANCH   8  20
BRANCH   6  22
ATOM     22  O   UNL     1     -11.002  12.542 -15.464  0.00  0.00    +0.000 OA
ATOM     23  H   UNL     1     -10.197  12.918 -15.890  0.00  0.00    +0.000 HD
ENDBRANCH   6  22
BRANCH   2  24
ATOM     24  O   UNL     1     -13.932   8.312 -14.761  0.00  0.00    +0.000 OA
ATOM     25  H   UNL     1     -14.387   9.100 -15.107  0.00  0.00    +0.000 HD
ENDBRANCH   2  24
TORSDOF 5
ENDMDL
MODEL 6
REMARK VINA RESULT:      -6.8     31.243     33.492
REMARK  Name = 
REMARK  5 active torsions:
REMARK  status: ('A' for Active; 'I' for Inactive)
REMARK    1  A    between atoms: C_3  and  O_21
REMARK    2  A    between atoms: C_6  and  C_7
REMARK    3  A    between atoms: C_8  and  O_20
REMARK    4  A    between atoms: C_12  and  O_19
REMARK    5  A    between atoms: C_14  and  O_18
REMARK                            x       y       z     vdW  Elec       q    Type
REMARK                         _______ _______ _______ _____ _____    ______ ____
ROOT
ATOM      1  C   UNL     1      17.015 -13.377 -17.142  0.00  0.00    +0.000 A 
ATOM      2  C   UNL     1      17.061 -13.362 -18.492  0.00  0.00    +0.000 A 
ATOM      3  C   UNL     1      16.368 -12.259 -19.198  0.00  0.00    +0.000 A 
ATOM      4  O   UNL     1      16.560 -11.991 -20.382  0.00  0.00    +0.000 OA
ATOM      5  C   UNL     1      15.377 -11.511 -18.432  0.00  0.00    +0.000 A 
ATOM      6  C   UNL     1      14.501 -10.619 -19.061  0.00  0.00    +0.000 A 
ATOM      7  C   UNL     1      13.453 -10.053 -18.346  0.00  0.00    +0.000 A 
ATOM      8  C   UNL     1      13.301 -10.375 -17.000  0.00  0.00    +0.000 A 
ATOM      9  C   UNL     1      14.216 -11.204 -16.347  0.00  0.00    +0.000 A 
ATOM     10  C   UNL     1      15.268 -11.767 -17.069  0.00  0.00    +0.000 A 
ATOM     11  O   UNL     1      16.168 -12.561 -16.394  0.00  0.00    +0.000 OA
ENDROOT
BRANCH   1  17
ATOM     12  C   UNL     1      18.439 -15.443 -16.905  0.00  0.00    +0.000 A 
ATOM     13  C   UNL     1      19.329 -16.234 -16.164  0.00  0.00    +0.000 A 
ATOM     14  C   UNL     1      19.630 -15.889 -14.851  0.00  0.00    +0.000 A 
ATOM     15  C   UNL     1      18.996 -14.821 -14.238  0.00  0.00    +0.000 A 
ATOM     16  C   UNL     1      18.086 -14.056 -14.968  0.00  0.00    +0.000 A 
ATOM     17  C   UNL     1      17.852 -14.305 -16.336  0.00  0.00    +0.000 A 
BRANCH  14  18
ATOM     18  O   UNL     1      20.552 -16.575 -14.122  0.00  0.00    +0.000 OA
ATOM     19  H   UNL     1      20.249 -17.492 -14.016  0.00  0.00    +0.000 HD
ENDBRANCH  14  18
ENDBRANCH   1  17
BRANCH   8  20
ATOM     20  O   UNL     1      12.246  -9.896 -16.281  0.00  0.00    +0.000 OA
ATOM     21  H   UNL     1      11.832 -10.637 -15.805  0.00  0.00    +0.000 HD
ENDBRANCH   8  20
BRANCH   6  22
ATOM     22  O   UNL     1      14.609 -10.279 -20.381  0.00  0.00    +0.000 OA
ATOM     23  H   UNL     1      14.063 -10.911 -20.905  0.00  0.00    +0.000 HD
ENDBRANCH   6  22
BRANCH   2  24
ATOM     24  O   UNL     1      17.696 -14.307 -19.278  0.00  0.00    +0.000 OA
ATOM     25  H   UNL     1      18.529 -13.922 -19.602  0.00  0.00    +0.000 HD
ENDBRANCH   2  24
TORSDOF 5
ENDMDL
MODEL 7
REMARK VINA RESULT:      -6.7      3.040      5.060
REMARK  Name = 
REMARK  5 active torsions:
REMARK  status: ('A' for Active; 'I' for Inactive)
REMARK    1  A    between atoms: C_3  and  O_21
REMARK    2  A    between atoms: C_6  and  C_7
REMARK    3  A    between atoms: C_8  and  O_20
REMARK    4  A    between atoms: C_12  and  O_19
REMARK    5  A    between atoms: C_14  and  O_18
REMARK                            x       y       z     vdW  Elec       q    Type
REMARK                         _______ _______ _______ _____ _____    ______ ____
ROOT
ATOM      1  C   UNL     1      18.626   2.394  14.273  0.00  0.00    +0.000 A 
ATOM      2  C   UNL     1      17.783   2.849  13.320  0.00  0.00    +0.000 A 
ATOM      3  C   UNL     1      17.230   1.868  12.358  0.00  0.00    +0.000 A 
ATOM      4  O   UNL     1      16.267   2.105  11.631  0.00  0.00    +0.000 OA
ATOM      5  C   UNL     1      17.920   0.586  12.257  0.00  0.00    +0.000 A 
ATOM      6  C   UNL     1      17.634  -0.310  11.221  0.00  0.00    +0.000 A 
ATOM      7  C   UNL     1      18.423  -1.439  11.040  0.00  0.00    +0.000 A 
ATOM      8  C   UNL     1      19.484  -1.668  11.911  0.00  0.00    +0.000 A 
ATOM      9  C   UNL     1      19.730  -0.820  12.993  0.00  0.00    +0.000 A 
ATOM     10  C   UNL     1      18.932   0.311  13.172  0.00  0.00    +0.000 A 
ATOM     11  O   UNL     1      19.182   1.116  14.260  0.00  0.00    +0.000 OA
ENDROOT
BRANCH   1  17
ATOM     12  C   UNL     1      18.484   3.120  16.683  0.00  0.00    +0.000 A 
ATOM     13  C   UNL     1      18.994   3.838  17.774  0.00  0.00    +0.000 A 
ATOM     14  C   UNL     1      20.079   4.688  17.593  0.00  0.00    +0.000 A 
ATOM     15  C   UNL     1      20.609   4.899  16.331  0.00  0.00    +0.000 A 
ATOM     16  C   UNL     1      20.078   4.206  15.243  0.00  0.00    +0.000 A 
ATOM     17  C   UNL     1      19.060   3.247  15.412  0.00  0.00    +0.000 A 
BRANCH  14  18
ATOM     18  O   UNL     1      20.663   5.339  18.637  0.00  0.00    +0.000 OA
ATOM     19  H   UNL     1      19.971   5.609  19.263  0.00  0.00    +0.000 HD
ENDBRANCH  14  18
ENDBRANCH   1  17
BRANCH   8  20
ATOM     20  O   UNL     1      20.324  -2.727  11.727  0.00  0.00    +0.000 OA
ATOM     21  H   UNL     1      20.567  -3.086  12.598  0.00  0.00    +0.000 HD
ENDBRANCH   8  20
BRANCH   6  22
ATOM     22  O   UNL     1      16.607  -0.120  10.339  0.00  0.00    +0.000 OA
ATOM     23  H   UNL     1      16.693   0.784   9.957  0.00  0.00    +0.000 HD
ENDBRANCH   6  22
BRANCH   2  24
ATOM     24  O   UNL     1      17.401   4.168  13.158  0.00  0.00    +0.000 OA
ATOM     25  H   UNL     1      16.770   4.391  13.865  0.00  0.00    +0.000 HD
ENDBRANCH   2  24
TORSDOF 5
ENDMDL
MODEL 8
REMARK VINA RESULT:      -6.6     39.963     41.852
REMARK  Name = 
REMARK  5 active torsions:
REMARK  status: ('A' for Active; 'I' for Inactive)
REMARK    1  A    between atoms: C_3  and  O_21
REMARK    2  A    between atoms: C_6  and  C_7
REMARK    3  A    between atoms: C_8  and  O_20
REMARK    4  A    between atoms: C_12  and  O_19
REMARK    5  A    between atoms: C_14  and  O_18
REMARK                            x       y       z     vdW  Elec       q    Type
REMARK                         _______ _______ _______ _____ _____    ______ ____
ROOT
ATOM      1  C   UNL     1     -12.009   9.744 -13.823  0.00  0.00    +0.000 A 
ATOM      2  C   UNL     1     -11.328   8.945 -12.972  0.00  0.00    +0.000 A 
ATOM      3  C   UNL     1     -12.094   7.940 -12.200  0.00  0.00    +0.000 A 
ATOM      4  O   UNL     1     -11.569   6.998 -11.611  0.00  0.00    +0.000 OA
ATOM      5  C   UNL     1     -13.537   8.142 -12.112  0.00  0.00    +0.000 A 
ATOM      6  C   UNL     1     -14.317   7.399 -11.218  0.00  0.00    +0.000 A 
ATOM      7  C   UNL     1     -15.652   7.728 -11.021  0.00  0.00    +0.000 A 
ATOM      8  C   UNL     1     -16.199   8.789 -11.736  0.00  0.00    +0.000 A 
ATOM      9  C   UNL     1     -15.449   9.486 -12.686  0.00  0.00    +0.000 A 
ATOM     10  C   UNL     1     -14.109   9.150 -12.881  0.00  0.00    +0.000 A 
ATOM     11  O   UNL     1     -13.400   9.837 -13.841  0.00  0.00    +0.000 OA
ENDROOT
BRANCH   1  17
ATOM     12  C   UNL     1     -11.566  10.534 -16.175  0.00  0.00    +0.000 A 
ATOM     13  C   UNL     1     -11.005  11.459 -17.067  0.00  0.00    +0.000 A 
ATOM     14  C   UNL     1     -10.190  12.476 -16.583  0.00  0.00    +0.000 A 
ATOM     15  C   UNL     1      -9.857  12.537 -15.241  0.00  0.00    +0.000 A 
ATOM     16  C   UNL     1     -10.392  11.596 -14.361  0.00  0.00    +0.000 A 
ATOM     17  C   UNL     1     -11.317  10.627 -14.799  0.00  0.00    +0.000 A 
BRANCH  14  18
ATOM     18  O   UNL     1      -9.694  13.447 -17.399  0.00  0.00    +0.000 OA
ATOM     19  H   UNL     1     -10.426  13.832 -17.909  0.00  0.00    +0.000 HD
ENDBRANCH  14  18
ENDBRANCH   1  17
BRANCH   8  20
ATOM     20  O   UNL     1     -17.486   9.188 -11.522  0.00  0.00    +0.000 OA
ATOM     21  H   UNL     1     -17.591   9.407 -10.580  0.00  0.00    +0.000 HD
ENDBRANCH   8  20
BRANCH   6  22
ATOM     22  O   UNL     1     -13.819   6.354 -10.490  0.00  0.00    +0.000 OA
ATOM     23  H   UNL     1     -12.841   6.336 -10.607  0.00  0.00    +0.000 HD
ENDBRANCH   6  22
BRANCH   2  24
ATOM     24  O   UNL     1      -9.963   8.997 -12.752  0.00  0.00    +0.000 OA
ATOM     25  H   UNL     1      -9.632   9.846 -13.093  0.00  0.00    +0.000 HD
ENDBRANCH   2  24
TORSDOF 5
ENDMDL
MODEL 9
REMARK VINA RESULT:      -6.4     40.396     41.690
REMARK  Name = 
REMARK  5 active torsions:
REMARK  status: ('A' for Active; 'I' for Inactive)
REMARK    1  A    between atoms: C_3  and  O_21
REMARK    2  A    between atoms: C_6  and  C_7
REMARK    3  A    between atoms: C_8  and  O_20
REMARK    4  A    between atoms: C_12  and  O_19
REMARK    5  A    between atoms: C_14  and  O_18
REMARK                            x       y       z     vdW  Elec       q    Type
REMARK                         _______ _______ _______ _____ _____    ______ ____
ROOT
ATOM      1  C   UNL     1     -12.303   9.385 -13.509  0.00  0.00    +0.000 A 
ATOM      2  C   UNL     1     -12.306   9.535 -14.851  0.00  0.00    +0.000 A 
ATOM      3  C   UNL     1     -11.487  10.626 -15.429  0.00  0.00    +0.000 A 
ATOM      4  O   UNL     1     -11.199  10.694 -16.622  0.00  0.00    +0.000 OA
ATOM      5  C   UNL     1     -11.063  11.682 -14.515  0.00  0.00    +0.000 A 
ATOM      6  C   UNL     1     -10.499  12.869 -14.996  0.00  0.00    +0.000 A 
ATOM      7  C   UNL     1     -10.269  13.930 -14.129  0.00  0.00    +0.000 A 
ATOM      8  C   UNL     1     -10.591  13.784 -12.782  0.00  0.00    +0.000 A 
ATOM      9  C   UNL     1     -11.082  12.577 -12.282  0.00  0.00    +0.000 A 
ATOM     10  C   UNL     1     -11.309  11.514 -13.157  0.00  0.00    +0.000 A 
ATOM     11  O   UNL     1     -11.771  10.328 -12.632  0.00  0.00    +0.000 OA
ENDROOT
BRANCH   1  17
ATOM     12  C   UNL     1     -14.277   8.146 -12.546  0.00  0.00    +0.000 A 
ATOM     13  C   UNL     1     -14.853   6.971 -12.043  0.00  0.00    +0.000 A 
ATOM     14  C   UNL     1     -14.061   5.847 -11.837  0.00  0.00    +0.000 A 
ATOM     15  C   UNL     1     -12.693   5.900 -12.042  0.00  0.00    +0.000 A 
ATOM     16  C   UNL     1     -12.118   7.081 -12.513  0.00  0.00    +0.000 A 
ATOM     17  C   UNL     1     -12.909   8.198 -12.848  0.00  0.00    +0.000 A 
BRANCH  14  18
ATOM     18  O   UNL     1     -14.591   4.660 -11.433  0.00  0.00    +0.000 OA
ATOM     19  H   UNL     1     -15.001   4.224 -12.198  0.00  0.00    +0.000 HD
ENDBRANCH  14  18
ENDBRANCH   1  17
BRANCH   8  20
ATOM     20  O   UNL     1     -10.444  14.824 -11.912  0.00  0.00    +0.000 OA
ATOM     21  H   UNL     1      -9.935  15.528 -12.351  0.00  0.00    +0.000 HD
ENDBRANCH   8  20
BRANCH   6  22
ATOM     22  O   UNL     1     -10.174  13.058 -16.310  0.00  0.00    +0.000 OA
ATOM     23  H   UNL     1     -10.316  12.207 -16.787  0.00  0.00    +0.000 HD
ENDBRANCH   6  22
BRANCH   2  24
ATOM     24  O   UNL     1     -13.026   8.756 -15.738  0.00  0.00    +0.000 OA
ATOM     25  H   UNL     1     -12.424   8.466 -16.446  0.00  0.00    +0.000 HD
ENDBRANCH   2  24
TORSDOF 5
ENDMDL
