# Supplementary material for: Identification and Exploration of Immunity‐Related Genes and Natural Products for Alzheimer's Disease Based on Bioinformatics, Molecular Docking, and Molecular Dynamics
Source: Immun Inflamm Dis. 2025 Apr 7;13(4):e70166. doi: 10.1002/iid3.70166 (PMC11973734; doi:10.1002/iid3.70166)
Supplement: Supplementary file 1 — Supporting information. [file IID3-13-e70166-s001.zip › Supplementary materials/S8-Molecular docking and kinetic simulation/Molecular docking/GPI-1JLH/luteout.pdbqt]

MODEL 1
REMARK VINA RESULT:      -8.0      0.000      0.000
REMARK  Name = 
REMARK  5 active torsions:
REMARK  status: ('A' for Active; 'I' for Inactive)
REMARK    1  A    between atoms: C_3  and  O_21
REMARK    2  A    between atoms: C_4  and  O_20
REMARK    3  A    between atoms: C_6  and  C_7
REMARK    4  A    between atoms: C_12  and  O_19
REMARK    5  A    between atoms: C_14  and  O_18
REMARK                            x       y       z     vdW  Elec       q    Type
REMARK                         _______ _______ _______ _____ _____    ______ ____
ROOT
ATOM      1  C   UNL     1       3.223   1.238  18.168  0.00  0.00    +0.000 A 
ATOM      2  C   UNL     1       2.204   1.321  19.035  0.00  0.00    +0.000 A 
ATOM      3  C   UNL     1       0.979   2.016  18.637  0.00  0.00    +0.000 A 
ATOM      4  O   UNL     1       0.025   2.129  19.399  0.00  0.00    +0.000 OA
ATOM      5  C   UNL     1       0.936   2.560  17.276  0.00  0.00    +0.000 A 
ATOM      6  C   UNL     1      -0.208   3.196  16.788  0.00  0.00    +0.000 A 
ATOM      7  C   UNL     1      -0.232   3.686  15.485  0.00  0.00    +0.000 A 
ATOM      8  C   UNL     1       0.897   3.540  14.685  0.00  0.00    +0.000 A 
ATOM      9  C   UNL     1       2.048   2.915  15.166  0.00  0.00    +0.000 A 
ATOM     10  C   UNL     1       2.062   2.421  16.470  0.00  0.00    +0.000 A 
ATOM     11  O   UNL     1       3.211   1.799  16.898  0.00  0.00    +0.000 OA
ENDROOT
BRANCH   1  17
ATOM     12  C   UNL     1       4.946   0.502  19.838  0.00  0.00    +0.000 A 
ATOM     13  C   UNL     1       6.143  -0.145  20.169  0.00  0.00    +0.000 A 
ATOM     14  C   UNL     1       6.869  -0.776  19.169  0.00  0.00    +0.000 A 
ATOM     15  C   UNL     1       6.407  -0.774  17.859  0.00  0.00    +0.000 A 
ATOM     16  C   UNL     1       5.222  -0.136  17.524  0.00  0.00    +0.000 A 
ATOM     17  C   UNL     1       4.469   0.518  18.514  0.00  0.00    +0.000 A 
BRANCH  15  18
ATOM     18  O   UNL     1       7.124  -1.393  16.876  0.00  0.00    +0.000 OA
ATOM     19  H   UNL     1       6.721  -1.078  16.044  0.00  0.00    +0.000 HD
ENDBRANCH  15  18
BRANCH  14  20
ATOM     20  O   UNL     1       8.053  -1.409  19.421  0.00  0.00    +0.000 OA
ATOM     21  H   UNL     1       8.222  -2.034  18.694  0.00  0.00    +0.000 HD
ENDBRANCH  14  20
ENDBRANCH   1  17
BRANCH   8  22
ATOM     22  O   UNL     1       0.917   4.000  13.400  0.00  0.00    +0.000 OA
ATOM     23  H   UNL     1       1.371   4.861  13.386  0.00  0.00    +0.000 HD
ENDBRANCH   8  22
BRANCH   6  24
ATOM     24  O   UNL     1      -1.343   3.368  17.534  0.00  0.00    +0.000 OA
ATOM     25  H   UNL     1      -1.746   2.483  17.686  0.00  0.00    +0.000 HD
ENDBRANCH   6  24
TORSDOF 5
ENDMDL
MODEL 2
REMARK VINA RESULT:      -7.8     32.814     36.630
REMARK  Name = 
REMARK  5 active torsions:
REMARK  status: ('A' for Active; 'I' for Inactive)
REMARK    1  A    between atoms: C_3  and  O_21
REMARK    2  A    between atoms: C_4  and  O_20
REMARK    3  A    between atoms: C_6  and  C_7
REMARK    4  A    between atoms: C_12  and  O_19
REMARK    5  A    between atoms: C_14  and  O_18
REMARK                            x       y       z     vdW  Elec       q    Type
REMARK                         _______ _______ _______ _____ _____    ______ ____
ROOT
ATOM      1  C   UNL     1     -12.529   9.540 -14.867  0.00  0.00    +0.000 A 
ATOM      2  C   UNL     1     -13.737   9.156 -15.300  0.00  0.00    +0.000 A 
ATOM      3  C   UNL     1     -14.489   8.159 -14.536  0.00  0.00    +0.000 A 
ATOM      4  O   UNL     1     -15.594   7.767 -14.899  0.00  0.00    +0.000 OA
ATOM      5  C   UNL     1     -13.870   7.659 -13.306  0.00  0.00    +0.000 A 
ATOM      6  C   UNL     1     -14.531   6.744 -12.483  0.00  0.00    +0.000 A 
ATOM      7  C   UNL     1     -13.931   6.299 -11.308  0.00  0.00    +0.000 A 
ATOM      8  C   UNL     1     -12.666   6.773 -10.972  0.00  0.00    +0.000 A 
ATOM      9  C   UNL     1     -11.993   7.679 -11.792  0.00  0.00    +0.000 A 
ATOM     10  C   UNL     1     -12.605   8.125 -12.964  0.00  0.00    +0.000 A 
ATOM     11  O   UNL     1     -11.911   9.030 -13.733  0.00  0.00    +0.000 OA
ENDROOT
BRANCH   1  17
ATOM     12  C   UNL     1     -11.918  10.763 -16.971  0.00  0.00    +0.000 A 
ATOM     13  C   UNL     1     -11.155  11.707 -17.670  0.00  0.00    +0.000 A 
ATOM     14  C   UNL     1     -10.212  12.457 -16.982  0.00  0.00    +0.000 A 
ATOM     15  C   UNL     1     -10.037  12.280 -15.615  0.00  0.00    +0.000 A 
ATOM     16  C   UNL     1     -10.788  11.347 -14.916  0.00  0.00    +0.000 A 
ATOM     17  C   UNL     1     -11.745  10.568 -15.588  0.00  0.00    +0.000 A 
BRANCH  15  18
ATOM     18  O   UNL     1      -9.106  13.017 -14.940  0.00  0.00    +0.000 OA
ATOM     19  H   UNL     1      -9.017  12.568 -14.077  0.00  0.00    +0.000 HD
ENDBRANCH  15  18
BRANCH  14  20
ATOM     20  O   UNL     1      -9.423  13.381 -17.606  0.00  0.00    +0.000 OA
ATOM     21  H   UNL     1      -8.498  13.202 -17.363  0.00  0.00    +0.000 HD
ENDBRANCH  14  20
ENDBRANCH   1  17
BRANCH   8  22
ATOM     22  O   UNL     1     -12.042   6.369  -9.828  0.00  0.00    +0.000 OA
ATOM     23  H   UNL     1     -11.344   7.013  -9.612  0.00  0.00    +0.000 HD
ENDBRANCH   8  22
BRANCH   6  24
ATOM     24  O   UNL     1     -15.774   6.246 -12.769  0.00  0.00    +0.000 OA
ATOM     25  H   UNL     1     -16.259   6.918 -13.301  0.00  0.00    +0.000 HD
ENDBRANCH   6  24
TORSDOF 5
ENDMDL
MODEL 3
REMARK VINA RESULT:      -7.7     34.132     35.926
REMARK  Name = 
REMARK  5 active torsions:
REMARK  status: ('A' for Active; 'I' for Inactive)
REMARK    1  A    between atoms: C_3  and  O_21
REMARK    2  A    between atoms: C_4  and  O_20
REMARK    3  A    between atoms: C_6  and  C_7
REMARK    4  A    between atoms: C_12  and  O_19
REMARK    5  A    between atoms: C_14  and  O_18
REMARK                            x       y       z     vdW  Elec       q    Type
REMARK                         _______ _______ _______ _____ _____    ______ ____
ROOT
ATOM      1  C   UNL     1     -11.885   9.005 -13.363  0.00  0.00    +0.000 A 
ATOM      2  C   UNL     1     -11.080   9.771 -12.614  0.00  0.00    +0.000 A 
ATOM      3  C   UNL     1     -10.394  10.907 -13.231  0.00  0.00    +0.000 A 
ATOM      4  O   UNL     1      -9.638  11.630 -12.589  0.00  0.00    +0.000 OA
ATOM      5  C   UNL     1     -10.663  11.156 -14.650  0.00  0.00    +0.000 A 
ATOM      6  C   UNL     1     -10.095  12.246 -15.313  0.00  0.00    +0.000 A 
ATOM      7  C   UNL     1     -10.382  12.473 -16.657  0.00  0.00    +0.000 A 
ATOM      8  C   UNL     1     -11.234  11.598 -17.325  0.00  0.00    +0.000 A 
ATOM      9  C   UNL     1     -11.798  10.501 -16.674  0.00  0.00    +0.000 A 
ATOM     10  C   UNL     1     -11.511  10.284 -15.326  0.00  0.00    +0.000 A 
ATOM     11  O   UNL     1     -12.101   9.200 -14.721  0.00  0.00    +0.000 OA
ENDROOT
BRANCH   1  17
ATOM     12  C   UNL     1     -13.753   8.082 -11.966  0.00  0.00    +0.000 A 
ATOM     13  C   UNL     1     -14.438   7.012 -11.376  0.00  0.00    +0.000 A 
ATOM     14  C   UNL     1     -13.988   5.718 -11.596  0.00  0.00    +0.000 A 
ATOM     15  C   UNL     1     -12.879   5.489 -12.400  0.00  0.00    +0.000 A 
ATOM     16  C   UNL     1     -12.196   6.542 -12.988  0.00  0.00    +0.000 A 
ATOM     17  C   UNL     1     -12.624   7.865 -12.777  0.00  0.00    +0.000 A 
BRANCH  15  18
ATOM     18  O   UNL     1     -12.436   4.215 -12.614  0.00  0.00    +0.000 OA
ATOM     19  H   UNL     1     -11.474   4.259 -12.447  0.00  0.00    +0.000 HD
ENDBRANCH  15  18
BRANCH  14  20
ATOM     20  O   UNL     1     -14.599   4.632 -11.036  0.00  0.00    +0.000 OA
ATOM     21  H   UNL     1     -15.004   4.912 -10.197  0.00  0.00    +0.000 HD
ENDBRANCH  14  20
ENDBRANCH   1  17
BRANCH   8  22
ATOM     22  O   UNL     1     -11.548  11.784 -18.640  0.00  0.00    +0.000 OA
ATOM     23  H   UNL     1     -11.625  10.912 -19.066  0.00  0.00    +0.000 HD
ENDBRANCH   8  22
BRANCH   6  24
ATOM     24  O   UNL     1      -9.250  13.133 -14.703  0.00  0.00    +0.000 OA
ATOM     25  H   UNL     1      -8.456  12.639 -14.396  0.00  0.00    +0.000 HD
ENDBRANCH   6  24
TORSDOF 5
ENDMDL
MODEL 4
REMARK VINA RESULT:      -7.4     38.502     40.878
REMARK  Name = 
REMARK  5 active torsions:
REMARK  status: ('A' for Active; 'I' for Inactive)
REMARK    1  A    between atoms: C_3  and  O_21
REMARK    2  A    between atoms: C_4  and  O_20
REMARK    3  A    between atoms: C_6  and  C_7
REMARK    4  A    between atoms: C_12  and  O_19
REMARK    5  A    between atoms: C_14  and  O_18
REMARK                            x       y       z     vdW  Elec       q    Type
REMARK                         _______ _______ _______ _____ _____    ______ ____
ROOT
ATOM      1  C   UNL     1      16.291 -13.026 -18.031  0.00  0.00    +0.000 A 
ATOM      2  C   UNL     1      16.711 -13.845 -19.004  0.00  0.00    +0.000 A 
ATOM      3  C   UNL     1      17.676 -14.899 -18.689  0.00  0.00    +0.000 A 
ATOM      4  O   UNL     1      18.099 -15.665 -19.548  0.00  0.00    +0.000 OA
ATOM      5  C   UNL     1      18.106 -15.010 -17.292  0.00  0.00    +0.000 A 
ATOM      6  C   UNL     1      18.985 -16.015 -16.883  0.00  0.00    +0.000 A 
ATOM      7  C   UNL     1      19.363 -16.113 -15.547  0.00  0.00    +0.000 A 
ATOM      8  C   UNL     1      18.857 -15.194 -14.631  0.00  0.00    +0.000 A 
ATOM      9  C   UNL     1      17.986 -14.181 -15.031  0.00  0.00    +0.000 A 
ATOM     10  C   UNL     1      17.607 -14.094 -16.371  0.00  0.00    +0.000 A 
ATOM     11  O   UNL     1      16.735 -13.089 -16.716  0.00  0.00    +0.000 OA
ENDROOT
BRANCH   1  17
ATOM     12  C   UNL     1      15.359 -11.192 -19.468  0.00  0.00    +0.000 A 
ATOM     13  C   UNL     1      14.441 -10.163 -19.710  0.00  0.00    +0.000 A 
ATOM     14  C   UNL     1      13.451  -9.905 -18.772  0.00  0.00    +0.000 A 
ATOM     15  C   UNL     1      13.369 -10.667 -17.613  0.00  0.00    +0.000 A 
ATOM     16  C   UNL     1      14.274 -11.687 -17.366  0.00  0.00    +0.000 A 
ATOM     17  C   UNL     1      15.291 -11.967 -18.295  0.00  0.00    +0.000 A 
BRANCH  15  18
ATOM     18  O   UNL     1      12.396 -10.409 -16.689  0.00  0.00    +0.000 OA
ATOM     19  H   UNL     1      12.754  -9.672 -16.157  0.00  0.00    +0.000 HD
ENDBRANCH  15  18
BRANCH  14  20
ATOM     20  O   UNL     1      12.536  -8.904 -18.938  0.00  0.00    +0.000 OA
ATOM     21  H   UNL     1      12.185  -8.668 -18.062  0.00  0.00    +0.000 HD
ENDBRANCH  14  20
ENDBRANCH   1  17
BRANCH   8  22
ATOM     22  O   UNL     1      19.195 -15.254 -13.310  0.00  0.00    +0.000 OA
ATOM     23  H   UNL     1      20.125 -15.536 -13.241  0.00  0.00    +0.000 HD
ENDBRANCH   8  22
BRANCH   6  24
ATOM     24  O   UNL     1      19.512 -16.940 -17.744  0.00  0.00    +0.000 OA
ATOM     25  H   UNL     1      19.371 -16.619 -18.663  0.00  0.00    +0.000 HD
ENDBRANCH   6  24
TORSDOF 5
ENDMDL
MODEL 5
REMARK VINA RESULT:      -7.2     15.814     16.881
REMARK  Name = 
REMARK  5 active torsions:
REMARK  status: ('A' for Active; 'I' for Inactive)
REMARK    1  A    between atoms: C_3  and  O_21
REMARK    2  A    between atoms: C_4  and  O_20
REMARK    3  A    between atoms: C_6  and  C_7
REMARK    4  A    between atoms: C_12  and  O_19
REMARK    5  A    between atoms: C_14  and  O_18
REMARK                            x       y       z     vdW  Elec       q    Type
REMARK                         _______ _______ _______ _____ _____    ______ ____
ROOT
ATOM      1  C   UNL     1      18.613   2.482  14.116  0.00  0.00    +0.000 A 
ATOM      2  C   UNL     1      19.521   1.642  14.631  0.00  0.00    +0.000 A 
ATOM      3  C   UNL     1      19.748   0.348  13.985  0.00  0.00    +0.000 A 
ATOM      4  O   UNL     1      20.559  -0.459  14.426  0.00  0.00    +0.000 OA
ATOM      5  C   UNL     1      18.973   0.065  12.774  0.00  0.00    +0.000 A 
ATOM      6  C   UNL     1      19.156  -1.121  12.060  0.00  0.00    +0.000 A 
ATOM      7  C   UNL     1      18.422  -1.359  10.900  0.00  0.00    +0.000 A 
ATOM      8  C   UNL     1      17.504  -0.405  10.472  0.00  0.00    +0.000 A 
ATOM      9  C   UNL     1      17.307   0.778  11.184  0.00  0.00    +0.000 A 
ATOM     10  C   UNL     1      18.051   1.012  12.341  0.00  0.00    +0.000 A 
ATOM     11  O   UNL     1      17.834   2.198  13.001  0.00  0.00    +0.000 OA
ENDROOT
BRANCH   1  17
ATOM     12  C   UNL     1      18.548   4.024  16.095  0.00  0.00    +0.000 A 
ATOM     13  C   UNL     1      18.286   5.269  16.678  0.00  0.00    +0.000 A 
ATOM     14  C   UNL     1      17.842   6.311  15.876  0.00  0.00    +0.000 A 
ATOM     15  C   UNL     1      17.670   6.120  14.511  0.00  0.00    +0.000 A 
ATOM     16  C   UNL     1      17.927   4.890  13.926  0.00  0.00    +0.000 A 
ATOM     17  C   UNL     1      18.371   3.814  14.715  0.00  0.00    +0.000 A 
BRANCH  15  18
ATOM     18  O   UNL     1      17.230   7.145  13.724  0.00  0.00    +0.000 OA
ATOM     19  H   UNL     1      17.971   7.319  13.111  0.00  0.00    +0.000 HD
ENDBRANCH  15  18
BRANCH  14  20
ATOM     20  O   UNL     1      17.551   7.546  16.384  0.00  0.00    +0.000 OA
ATOM     21  H   UNL     1      17.153   8.078  15.674  0.00  0.00    +0.000 HD
ENDBRANCH  14  20
ENDBRANCH   1  17
BRANCH   8  22
ATOM     22  O   UNL     1      16.767  -0.593   9.339  0.00  0.00    +0.000 OA
ATOM     23  H   UNL     1      16.395   0.265   9.066  0.00  0.00    +0.000 HD
ENDBRANCH   8  22
BRANCH   6  24
ATOM     24  O   UNL     1      20.043  -2.092  12.440  0.00  0.00    +0.000 OA
ATOM     25  H   UNL     1      20.155  -2.039  13.416  0.00  0.00    +0.000 HD
ENDBRANCH   6  24
TORSDOF 5
ENDMDL
MODEL 6
REMARK VINA RESULT:      -7.2     15.913     16.367
REMARK  Name = 
REMARK  5 active torsions:
REMARK  status: ('A' for Active; 'I' for Inactive)
REMARK    1  A    between atoms: C_3  and  O_21
REMARK    2  A    between atoms: C_4  and  O_20
REMARK    3  A    between atoms: C_6  and  C_7
REMARK    4  A    between atoms: C_12  and  O_19
REMARK    5  A    between atoms: C_14  and  O_18
REMARK                            x       y       z     vdW  Elec       q    Type
REMARK                         _______ _______ _______ _____ _____    ______ ____
ROOT
ATOM      1  C   UNL     1      17.700   3.331  12.149  0.00  0.00    +0.000 A 
ATOM      2  C   UNL     1      17.153   4.123  11.218  0.00  0.00    +0.000 A 
ATOM      3  C   UNL     1      16.933   5.539  11.520  0.00  0.00    +0.000 A 
ATOM      4  O   UNL     1      16.425   6.301  10.704  0.00  0.00    +0.000 OA
ATOM      5  C   UNL     1      17.364   6.011  12.838  0.00  0.00    +0.000 A 
ATOM      6  C   UNL     1      17.243   7.355  13.200  0.00  0.00    +0.000 A 
ATOM      7  C   UNL     1      17.679   7.785  14.451  0.00  0.00    +0.000 A 
ATOM      8  C   UNL     1      18.228   6.857  15.332  0.00  0.00    +0.000 A 
ATOM      9  C   UNL     1      18.344   5.512  14.984  0.00  0.00    +0.000 A 
ATOM     10  C   UNL     1      17.912   5.091  13.726  0.00  0.00    +0.000 A 
ATOM     11  O   UNL     1      18.060   3.758  13.421  0.00  0.00    +0.000 OA
ENDROOT
BRANCH   1  17
ATOM     12  C   UNL     1      18.655   1.109  12.820  0.00  0.00    +0.000 A 
ATOM     13  C   UNL     1      18.950  -0.234  12.558  0.00  0.00    +0.000 A 
ATOM     14  C   UNL     1      18.560  -0.789  11.346  0.00  0.00    +0.000 A 
ATOM     15  C   UNL     1      17.878  -0.020  10.412  0.00  0.00    +0.000 A 
ATOM     16  C   UNL     1      17.583   1.311  10.663  0.00  0.00    +0.000 A 
ATOM     17  C   UNL     1      17.971   1.901  11.879  0.00  0.00    +0.000 A 
BRANCH  15  18
ATOM     18  O   UNL     1      17.498  -0.566   9.219  0.00  0.00    +0.000 OA
ATOM     19  H   UNL     1      17.149   0.188   8.705  0.00  0.00    +0.000 HD
ENDBRANCH  15  18
BRANCH  14  20
ATOM     20  O   UNL     1      18.832  -2.087  11.021  0.00  0.00    +0.000 OA
ATOM     21  H   UNL     1      18.158  -2.651  11.440  0.00  0.00    +0.000 HD
ENDBRANCH  14  20
ENDBRANCH   1  17
BRANCH   8  22
ATOM     22  O   UNL     1      18.673   7.233  16.566  0.00  0.00    +0.000 OA
ATOM     23  H   UNL     1      19.647   7.247  16.553  0.00  0.00    +0.000 HD
ENDBRANCH   8  22
BRANCH   6  24
ATOM     24  O   UNL     1      16.708   8.306  12.372  0.00  0.00    +0.000 OA
ATOM     25  H   UNL     1      15.921   7.916  11.928  0.00  0.00    +0.000 HD
ENDBRANCH   6  24
TORSDOF 5
ENDMDL
MODEL 7
REMARK VINA RESULT:      -7.2     38.160     39.884
REMARK  Name = 
REMARK  5 active torsions:
REMARK  status: ('A' for Active; 'I' for Inactive)
REMARK    1  A    between atoms: C_3  and  O_21
REMARK    2  A    between atoms: C_4  and  O_20
REMARK    3  A    between atoms: C_6  and  C_7
REMARK    4  A    between atoms: C_12  and  O_19
REMARK    5  A    between atoms: C_14  and  O_18
REMARK                            x       y       z     vdW  Elec       q    Type
REMARK                         _______ _______ _______ _____ _____    ______ ____
ROOT
ATOM      1  C   UNL     1      16.515 -13.031 -16.811  0.00  0.00    +0.000 A 
ATOM      2  C   UNL     1      15.904 -12.282 -15.883  0.00  0.00    +0.000 A 
ATOM      3  C   UNL     1      14.910 -11.292 -16.302  0.00  0.00    +0.000 A 
ATOM      4  O   UNL     1      14.333 -10.575 -15.491  0.00  0.00    +0.000 OA
ATOM      5  C   UNL     1      14.622 -11.204 -17.736  0.00  0.00    +0.000 A 
ATOM      6  C   UNL     1      13.654 -10.325 -18.227  0.00  0.00    +0.000 A 
ATOM      7  C   UNL     1      13.384 -10.275 -19.592  0.00  0.00    +0.000 A 
ATOM      8  C   UNL     1      14.094 -11.105 -20.454  0.00  0.00    +0.000 A 
ATOM      9  C   UNL     1      15.070 -11.978 -19.975  0.00  0.00    +0.000 A 
ATOM     10  C   UNL     1      15.330 -12.028 -18.605  0.00  0.00    +0.000 A 
ATOM     11  O   UNL     1      16.289 -12.915 -18.177  0.00  0.00    +0.000 OA
ENDROOT
BRANCH   1  17
ATOM     12  C   UNL     1      17.993 -14.974 -17.392  0.00  0.00    +0.000 A 
ATOM     13  C   UNL     1      18.898 -15.982 -17.038  0.00  0.00    +0.000 A 
ATOM     14  C   UNL     1      19.313 -16.085 -15.717  0.00  0.00    +0.000 A 
ATOM     15  C   UNL     1      18.843 -15.192 -14.763  0.00  0.00    +0.000 A 
ATOM     16  C   UNL     1      17.946 -14.191 -15.106  0.00  0.00    +0.000 A 
ATOM     17  C   UNL     1      17.502 -14.067 -16.434  0.00  0.00    +0.000 A 
BRANCH  15  18
ATOM     18  O   UNL     1      19.250 -15.296 -13.464  0.00  0.00    +0.000 OA
ATOM     19  H   UNL     1      20.032 -15.881 -13.499  0.00  0.00    +0.000 HD
ENDBRANCH  15  18
BRANCH  14  20
ATOM     20  O   UNL     1      20.181 -17.056 -15.302  0.00  0.00    +0.000 OA
ATOM     21  H   UNL     1      19.787 -17.503 -14.533  0.00  0.00    +0.000 HD
ENDBRANCH  14  20
ENDBRANCH   1  17
BRANCH   8  22
ATOM     22  O   UNL     1      13.859 -11.093 -21.798  0.00  0.00    +0.000 OA
ATOM     23  H   UNL     1      14.615 -11.511 -22.248  0.00  0.00    +0.000 HD
ENDBRANCH   8  22
BRANCH   6  24
ATOM     24  O   UNL     1      12.930  -9.487 -17.421  0.00  0.00    +0.000 OA
ATOM     25  H   UNL     1      13.540  -9.105 -16.750  0.00  0.00    +0.000 HD
ENDBRANCH   6  24
TORSDOF 5
ENDMDL
MODEL 8
REMARK VINA RESULT:      -7.1      1.360      1.506
REMARK  Name = 
REMARK  5 active torsions:
REMARK  status: ('A' for Active; 'I' for Inactive)
REMARK    1  A    between atoms: C_3  and  O_21
REMARK    2  A    between atoms: C_4  and  O_20
REMARK    3  A    between atoms: C_6  and  C_7
REMARK    4  A    between atoms: C_12  and  O_19
REMARK    5  A    between atoms: C_14  and  O_18
REMARK                            x       y       z     vdW  Elec       q    Type
REMARK                         _______ _______ _______ _____ _____    ______ ____
ROOT
ATOM      1  C   UNL     1       3.967   1.892  17.933  0.00  0.00    +0.000 A 
ATOM      2  C   UNL     1       3.085   1.857  18.942  0.00  0.00    +0.000 A 
ATOM      3  C   UNL     1       1.686   2.200  18.683  0.00  0.00    +0.000 A 
ATOM      4  O   UNL     1       0.845   2.193  19.576  0.00  0.00    +0.000 OA
ATOM      5  C   UNL     1       1.329   2.537  17.303  0.00  0.00    +0.000 A 
ATOM      6  C   UNL     1       0.010   2.830  16.948  0.00  0.00    +0.000 A 
ATOM      7  C   UNL     1      -0.309   3.127  15.625  0.00  0.00    +0.000 A 
ATOM      8  C   UNL     1       0.704   3.135  14.670  0.00  0.00    +0.000 A 
ATOM      9  C   UNL     1       2.025   2.855  15.016  0.00  0.00    +0.000 A 
ATOM     10  C   UNL     1       2.335   2.550  16.342  0.00  0.00    +0.000 A 
ATOM     11  O   UNL     1       3.648   2.265  16.634  0.00  0.00    +0.000 OA
ENDROOT
BRANCH   1  17
ATOM     12  C   UNL     1       6.411   2.459  17.917  0.00  0.00    +0.000 A 
ATOM     13  C   UNL     1       7.758   2.109  18.072  0.00  0.00    +0.000 A 
ATOM     14  C   UNL     1       8.081   0.813  18.450  0.00  0.00    +0.000 A 
ATOM     15  C   UNL     1       7.077  -0.120  18.679  0.00  0.00    +0.000 A 
ATOM     16  C   UNL     1       5.742   0.219  18.528  0.00  0.00    +0.000 A 
ATOM     17  C   UNL     1       5.385   1.522  18.139  0.00  0.00    +0.000 A 
BRANCH  15  18
ATOM     18  O   UNL     1       7.396  -1.395  19.048  0.00  0.00    +0.000 OA
ATOM     19  H   UNL     1       6.549  -1.881  19.009  0.00  0.00    +0.000 HD
ENDBRANCH  15  18
BRANCH  14  20
ATOM     20  O   UNL     1       9.374   0.402  18.602  0.00  0.00    +0.000 OA
ATOM     21  H   UNL     1       9.943   1.192  18.614  0.00  0.00    +0.000 HD
ENDBRANCH  14  20
ENDBRANCH   1  17
BRANCH   8  22
ATOM     22  O   UNL     1       0.438   3.416  13.361  0.00  0.00    +0.000 OA
ATOM     23  H   UNL     1       0.233   4.365  13.283  0.00  0.00    +0.000 HD
ENDBRANCH   8  22
BRANCH   6  24
ATOM     24  O   UNL     1      -1.021   2.838  17.849  0.00  0.00    +0.000 OA
ATOM     25  H   UNL     1      -1.809   3.229  17.408  0.00  0.00    +0.000 HD
ENDBRANCH   6  24
TORSDOF 5
ENDMDL
MODEL 9
REMARK VINA RESULT:      -7.1     34.264     37.318
REMARK  Name = 
REMARK  5 active torsions:
REMARK  status: ('A' for Active; 'I' for Inactive)
REMARK    1  A    between atoms: C_3  and  O_21
REMARK    2  A    between atoms: C_4  and  O_20
REMARK    3  A    between atoms: C_6  and  C_7
REMARK    4  A    between atoms: C_12  and  O_19
REMARK    5  A    between atoms: C_14  and  O_18
REMARK                            x       y       z     vdW  Elec       q    Type
REMARK                         _______ _______ _______ _____ _____    ______ ____
ROOT
ATOM      1  C   UNL     1     -11.331  10.747 -15.131  0.00  0.00    +0.000 A 
ATOM      2  C   UNL     1     -10.511  10.482 -14.105  0.00  0.00    +0.000 A 
ATOM      3  C   UNL     1     -10.893   9.462 -13.126  0.00  0.00    +0.000 A 
ATOM      4  O   UNL     1     -10.181   9.193 -12.165  0.00  0.00    +0.000 OA
ATOM      5  C   UNL     1     -12.160   8.763 -13.355  0.00  0.00    +0.000 A 
ATOM      6  C   UNL     1     -12.586   7.740 -12.505  0.00  0.00    +0.000 A 
ATOM      7  C   UNL     1     -13.784   7.076 -12.755  0.00  0.00    +0.000 A 
ATOM      8  C   UNL     1     -14.549   7.451 -13.855  0.00  0.00    +0.000 A 
ATOM      9  C   UNL     1     -14.138   8.478 -14.705  0.00  0.00    +0.000 A 
ATOM     10  C   UNL     1     -12.933   9.134 -14.452  0.00  0.00    +0.000 A 
ATOM     11  O   UNL     1     -12.560  10.129 -15.324  0.00  0.00    +0.000 OA
ENDROOT
BRANCH   1  17
ATOM     12  C   UNL     1     -10.872  11.376 -17.516  0.00  0.00    +0.000 A 
ATOM     13  C   UNL     1     -10.497  12.304 -18.495  0.00  0.00    +0.000 A 
ATOM     14  C   UNL     1     -10.219  13.610 -18.117  0.00  0.00    +0.000 A 
ATOM     15  C   UNL     1     -10.322  13.991 -16.785  0.00  0.00    +0.000 A 
ATOM     16  C   UNL     1     -10.693  13.078 -15.810  0.00  0.00    +0.000 A 
ATOM     17  C   UNL     1     -10.973  11.746 -16.162  0.00  0.00    +0.000 A 
BRANCH  15  18
ATOM     18  O   UNL     1     -10.045  15.276 -16.414  0.00  0.00    +0.000 OA
ATOM     19  H   UNL     1     -10.158  15.280 -15.444  0.00  0.00    +0.000 HD
ENDBRANCH  15  18
BRANCH  14  20
ATOM     20  O   UNL     1      -9.832  14.560 -19.019  0.00  0.00    +0.000 OA
ATOM     21  H   UNL     1      -9.502  14.106 -19.813  0.00  0.00    +0.000 HD
ENDBRANCH  14  20
ENDBRANCH   1  17
BRANCH   8  22
ATOM     22  O   UNL     1     -15.728   6.826 -14.143  0.00  0.00    +0.000 OA
ATOM     23  H   UNL     1     -15.737   6.602 -15.090  0.00  0.00    +0.000 HD
ENDBRANCH   8  22
BRANCH   6  24
ATOM     24  O   UNL     1     -11.872   7.335 -11.409  0.00  0.00    +0.000 OA
ATOM     25  H   UNL     1     -12.506   7.168 -10.675  0.00  0.00    +0.000 HD
ENDBRANCH   6  24
TORSDOF 5
ENDMDL
