# Supplementary material for: Identification and Exploration of Immunity‐Related Genes and Natural Products for Alzheimer's Disease Based on Bioinformatics, Molecular Docking, and Molecular Dynamics
Source: Immun Inflamm Dis. 2025 Apr 7;13(4):e70166. doi: 10.1002/iid3.70166 (PMC11973734; doi:10.1002/iid3.70166)
Supplement: Supplementary file 1 — Supporting information. [file IID3-13-e70166-s001.zip › Supplementary materials/S8-Molecular docking and kinetic simulation/Molecular docking/GPI-1JLH/poriout.pdbqt]

MODEL 1
REMARK VINA RESULT:      -7.7      0.000      0.000
REMARK  Name = 
REMARK  13 active torsions:
REMARK  status: ('A' for Active; 'I' for Inactive)
REMARK    1  A    between atoms: C_1  and  C_2
REMARK    2  A    between atoms: C_2  and  C_3
REMARK    3  A    between atoms: C_3  and  C_4
REMARK    4  A    between atoms: C_3  and  C_28
REMARK    5  A    between atoms: C_4  and  C_5
REMARK    6  A    between atoms: C_5  and  C_6
REMARK    7  A    between atoms: C_6  and  C_7
REMARK    8  A    between atoms: C_6  and  C_8
REMARK    9  A    between atoms: C_12  and  C_27
REMARK   10  A    between atoms: C_20  and  C_26
REMARK   11  A    between atoms: C_23  and  O_25
REMARK   12  A    between atoms: C_28  and  C_29
REMARK   13  A    between atoms: C_28  and  C_30
REMARK                            x       y       z     vdW  Elec       q    Type
REMARK                         _______ _______ _______ _____ _____    ______ ____
ROOT
ATOM      1  C   UNL     1      -0.360  -2.130 -22.995  0.00  0.00    +0.000 C 
ATOM      2  C   UNL     1      -1.370  -3.198 -23.514  0.00  0.00    +0.000 C 
ATOM      3  C   UNL     1      -0.848  -3.713 -24.860  0.00  0.00    +0.000 C 
ATOM      4  C   UNL     1       0.568  -3.172 -24.933  0.00  0.00    +0.000 C 
ATOM      5  C   UNL     1       0.468  -1.777 -24.263  0.00  0.00    +0.000 C 
ATOM      6  C   UNL     1       1.919  -1.351 -23.981  0.00  0.00    +0.000 C 
ATOM      7  C   UNL     1       2.735  -1.252 -25.275  0.00  0.00    +0.000 C 
ATOM      8  C   UNL     1       2.668  -2.510 -26.179  0.00  0.00    +0.000 C 
ATOM      9  C   UNL     1       1.242  -3.117 -26.307  0.00  0.00    +0.000 C 
ATOM     10  C   UNL     1       1.327  -4.501 -26.968  0.00  0.00    +0.000 C 
ATOM     11  C   UNL     1       2.184  -4.486 -28.199  0.00  0.00    +0.000 C 
ATOM     12  C   UNL     1       3.051  -3.504 -28.512  0.00  0.00    +0.000 C 
ATOM     13  C   UNL     1       3.314  -2.295 -27.603  0.00  0.00    +0.000 C 
ATOM     14  C   UNL     1       4.851  -2.131 -27.422  0.00  0.00    +0.000 C 
ATOM     15  C   UNL     1       5.635  -2.133 -28.734  0.00  0.00    +0.000 C 
ATOM     16  C   UNL     1       5.339  -3.382 -29.563  0.00  0.00    +0.000 C 
ATOM     17  C   UNL     1       3.840  -3.562 -29.802  0.00  0.00    +0.000 C 
ATOM     18  C   UNL     1       2.740  -1.031 -28.293  0.00  0.00    +0.000 C 
ATOM     19  C   UNL     1      -0.268  -0.732 -25.140  0.00  0.00    +0.000 C 
ENDROOT
BRANCH  16  20
ATOM     20  O   UNL     1       6.022  -3.286 -30.811  0.00  0.00    +0.000 OA
ATOM     21  H   UNL     1       6.516  -2.449 -30.820  0.00  0.00    +0.000 HD
ENDBRANCH  16  20
BRANCH   1  22
ATOM     22  C   UNL     1      -1.078  -0.999 -22.201  0.00  0.00    +0.000 C 
ATOM     23  C   UNL     1      -0.212  -0.357 -21.114  0.00  0.00    +0.000 C 
BRANCH  22  24
ATOM     24  C   UNL     1      -2.374  -1.577 -21.567  0.00  0.00    +0.000 C 
BRANCH  24  25
ATOM     25  C   UNL     1      -3.534  -0.580 -21.469  0.00  0.00    +0.000 C 
BRANCH  25  26
ATOM     26  C   UNL     1      -4.711  -0.879 -22.429  0.00  0.00    +0.000 C 
BRANCH  26  27
ATOM     27  C   UNL     1      -6.047  -0.180 -22.006  0.00  0.00    +0.000 C 
ATOM     28  C   UNL     1      -6.609   0.728 -23.108  0.00  0.00    +0.000 C 
ATOM     29  C   UNL     1      -7.135  -1.186 -21.608  0.00  0.00    +0.000 C 
ENDBRANCH  26  27
BRANCH  26  31
ATOM     30  C   UNL     1      -4.416  -1.759 -24.847  0.00  0.00    +0.000 C 
ATOM     31  C   UNL     1      -4.359  -0.560 -23.907  0.00  0.00    +0.000 C 
ENDBRANCH  26  31
ENDBRANCH  25  26
ENDBRANCH  24  25
ENDBRANCH  22  24
ENDBRANCH   1  22
TORSDOF 7
ENDMDL
MODEL 2
REMARK VINA RESULT:      -7.7     20.280     24.537
REMARK  Name = 
REMARK  13 active torsions:
REMARK  status: ('A' for Active; 'I' for Inactive)
REMARK    1  A    between atoms: C_1  and  C_2
REMARK    2  A    between atoms: C_2  and  C_3
REMARK    3  A    between atoms: C_3  and  C_4
REMARK    4  A    between atoms: C_3  and  C_28
REMARK    5  A    between atoms: C_4  and  C_5
REMARK    6  A    between atoms: C_5  and  C_6
REMARK    7  A    between atoms: C_6  and  C_7
REMARK    8  A    between atoms: C_6  and  C_8
REMARK    9  A    between atoms: C_12  and  C_27
REMARK   10  A    between atoms: C_20  and  C_26
REMARK   11  A    between atoms: C_23  and  O_25
REMARK   12  A    between atoms: C_28  and  C_29
REMARK   13  A    between atoms: C_28  and  C_30
REMARK                            x       y       z     vdW  Elec       q    Type
REMARK                         _______ _______ _______ _____ _____    ______ ____
ROOT
ATOM      1  C   UNL     1     -14.533   7.552 -13.831  0.00  0.00    +0.000 C 
ATOM      2  C   UNL     1     -13.054   7.279 -13.420  0.00  0.00    +0.000 C 
ATOM      3  C   UNL     1     -12.905   7.666 -11.945  0.00  0.00    +0.000 C 
ATOM      4  C   UNL     1     -14.335   7.853 -11.471  0.00  0.00    +0.000 C 
ATOM      5  C   UNL     1     -15.054   8.476 -12.695  0.00  0.00    +0.000 C 
ATOM      6  C   UNL     1     -16.558   8.343 -12.400  0.00  0.00    +0.000 C 
ATOM      7  C   UNL     1     -16.948   9.098 -11.125  0.00  0.00    +0.000 C 
ATOM      8  C   UNL     1     -16.084   8.758  -9.883  0.00  0.00    +0.000 C 
ATOM      9  C   UNL     1     -14.562   8.653 -10.186  0.00  0.00    +0.000 C 
ATOM     10  C   UNL     1     -13.837   8.036  -8.980  0.00  0.00    +0.000 C 
ATOM     11  C   UNL     1     -14.242   8.680  -7.688  0.00  0.00    +0.000 C 
ATOM     12  C   UNL     1     -15.335   9.450  -7.529  0.00  0.00    +0.000 C 
ATOM     13  C   UNL     1     -16.346   9.715  -8.655  0.00  0.00    +0.000 C 
ATOM     14  C   UNL     1     -17.779   9.435  -8.115  0.00  0.00    +0.000 C 
ATOM     15  C   UNL     1     -18.092  10.133  -6.792  0.00  0.00    +0.000 C 
ATOM     16  C   UNL     1     -17.057   9.794  -5.721  0.00  0.00    +0.000 C 
ATOM     17  C   UNL     1     -15.633  10.091  -6.192  0.00  0.00    +0.000 C 
ATOM     18  C   UNL     1     -16.235  11.203  -9.071  0.00  0.00    +0.000 C 
ATOM     19  C   UNL     1     -14.657   9.953 -12.947  0.00  0.00    +0.000 C 
ENDROOT
BRANCH  16  20
ATOM     20  O   UNL     1     -17.345  10.542  -4.540  0.00  0.00    +0.000 OA
ATOM     21  H   UNL     1     -17.979  10.032  -4.009  0.00  0.00    +0.000 HD
ENDBRANCH  16  20
BRANCH   1  22
ATOM     22  C   UNL     1     -14.641   8.013 -15.315  0.00  0.00    +0.000 C 
ATOM     23  C   UNL     1     -15.270   6.972 -16.245  0.00  0.00    +0.000 C 
BRANCH  22  24
ATOM     24  C   UNL     1     -13.223   8.387 -15.828  0.00  0.00    +0.000 C 
BRANCH  24  25
ATOM     25  C   UNL     1     -13.036   9.873 -16.154  0.00  0.00    +0.000 C 
BRANCH  25  26
ATOM     26  C   UNL     1     -11.573  10.369 -16.042  0.00  0.00    +0.000 C 
BRANCH  26  27
ATOM     27  C   UNL     1     -11.131  11.268 -17.246  0.00  0.00    +0.000 C 
ATOM     28  C   UNL     1     -12.320  11.942 -17.942  0.00  0.00    +0.000 C 
ATOM     29  C   UNL     1     -10.135  12.358 -16.829  0.00  0.00    +0.000 C 
ENDBRANCH  26  27
BRANCH  26  31
ATOM     30  C   UNL     1     -10.657  10.186 -13.627  0.00  0.00    +0.000 C 
ATOM     31  C   UNL     1     -11.295  11.075 -14.688  0.00  0.00    +0.000 C 
ENDBRANCH  26  31
ENDBRANCH  25  26
ENDBRANCH  24  25
ENDBRANCH  22  24
ENDBRANCH   1  22
TORSDOF 7
ENDMDL
MODEL 3
REMARK VINA RESULT:      -7.6     16.761     19.773
REMARK  Name = 
REMARK  13 active torsions:
REMARK  status: ('A' for Active; 'I' for Inactive)
REMARK    1  A    between atoms: C_1  and  C_2
REMARK    2  A    between atoms: C_2  and  C_3
REMARK    3  A    between atoms: C_3  and  C_4
REMARK    4  A    between atoms: C_3  and  C_28
REMARK    5  A    between atoms: C_4  and  C_5
REMARK    6  A    between atoms: C_5  and  C_6
REMARK    7  A    between atoms: C_6  and  C_7
REMARK    8  A    between atoms: C_6  and  C_8
REMARK    9  A    between atoms: C_12  and  C_27
REMARK   10  A    between atoms: C_20  and  C_26
REMARK   11  A    between atoms: C_23  and  O_25
REMARK   12  A    between atoms: C_28  and  C_29
REMARK   13  A    between atoms: C_28  and  C_30
REMARK                            x       y       z     vdW  Elec       q    Type
REMARK                         _______ _______ _______ _____ _____    ______ ____
ROOT
ATOM      1  C   UNL     1      14.294 -11.476 -18.013  0.00  0.00    +0.000 C 
ATOM      2  C   UNL     1      15.573 -11.470 -18.905  0.00  0.00    +0.000 C 
ATOM      3  C   UNL     1      15.193 -12.073 -20.262  0.00  0.00    +0.000 C 
ATOM      4  C   UNL     1      13.676 -12.122 -20.227  0.00  0.00    +0.000 C 
ATOM      5  C   UNL     1      13.349 -12.466 -18.751  0.00  0.00    +0.000 C 
ATOM      6  C   UNL     1      11.850 -12.166 -18.581  0.00  0.00    +0.000 C 
ATOM      7  C   UNL     1      10.997 -13.027 -19.518  0.00  0.00    +0.000 C 
ATOM      8  C   UNL     1      11.429 -12.985 -21.007  0.00  0.00    +0.000 C 
ATOM      9  C   UNL     1      12.969 -13.052 -21.216  0.00  0.00    +0.000 C 
ATOM     10  C   UNL     1      13.307 -12.712 -22.676  0.00  0.00    +0.000 C 
ATOM     11  C   UNL     1      12.444 -13.465 -23.645  0.00  0.00    +0.000 C 
ATOM     12  C   UNL     1      11.297 -14.090 -23.318  0.00  0.00    +0.000 C 
ATOM     13  C   UNL     1      10.694 -14.055 -21.905  0.00  0.00    +0.000 C 
ATOM     14  C   UNL     1       9.194 -13.655 -22.012  0.00  0.00    +0.000 C 
ATOM     15  C   UNL     1       8.403 -14.478 -23.028  0.00  0.00    +0.000 C 
ATOM     16  C   UNL     1       9.052 -14.436 -24.411  0.00  0.00    +0.000 C 
ATOM     17  C   UNL     1      10.520 -14.861 -24.362  0.00  0.00    +0.000 C 
ATOM     18  C   UNL     1      10.807 -15.473 -21.291  0.00  0.00    +0.000 C 
ATOM     19  C   UNL     1      13.677 -13.934 -18.380  0.00  0.00    +0.000 C 
ENDROOT
BRANCH  16  20
ATOM     20  O   UNL     1       8.327 -15.292 -25.293  0.00  0.00    +0.000 OA
ATOM     21  H   UNL     1       8.962 -15.695 -25.909  0.00  0.00    +0.000 HD
ENDBRANCH  16  20
BRANCH   1  22
ATOM     22  C   UNL     1      14.642 -11.709 -16.513  0.00  0.00    +0.000 C 
ATOM     23  C   UNL     1      14.172 -10.586 -15.584  0.00  0.00    +0.000 C 
BRANCH  22  24
ATOM     24  C   UNL     1      16.179 -11.895 -16.378  0.00  0.00    +0.000 C 
BRANCH  24  25
ATOM     25  C   UNL     1      16.602 -13.164 -15.630  0.00  0.00    +0.000 C 
BRANCH  25  26
ATOM     26  C   UNL     1      17.695 -13.991 -16.350  0.00  0.00    +0.000 C 
BRANCH  26  27
ATOM     27  C   UNL     1      18.302 -15.125 -15.457  0.00  0.00    +0.000 C 
ATOM     28  C   UNL     1      19.084 -14.574 -14.258  0.00  0.00    +0.000 C 
ATOM     29  C   UNL     1      17.232 -16.092 -14.930  0.00  0.00    +0.000 C 
ENDBRANCH  26  27
BRANCH  26  31
ATOM     30  C   UNL     1      18.066 -14.171 -18.907  0.00  0.00    +0.000 C 
ATOM     31  C   UNL     1      17.204 -14.555 -17.710  0.00  0.00    +0.000 C 
ENDBRANCH  26  31
ENDBRANCH  25  26
ENDBRANCH  24  25
ENDBRANCH  22  24
ENDBRANCH   1  22
TORSDOF 7
ENDMDL
MODEL 4
REMARK VINA RESULT:      -7.3     42.301     44.614
REMARK  Name = 
REMARK  13 active torsions:
REMARK  status: ('A' for Active; 'I' for Inactive)
REMARK    1  A    between atoms: C_1  and  C_2
REMARK    2  A    between atoms: C_2  and  C_3
REMARK    3  A    between atoms: C_3  and  C_4
REMARK    4  A    between atoms: C_3  and  C_28
REMARK    5  A    between atoms: C_4  and  C_5
REMARK    6  A    between atoms: C_5  and  C_6
REMARK    7  A    between atoms: C_6  and  C_7
REMARK    8  A    between atoms: C_6  and  C_8
REMARK    9  A    between atoms: C_12  and  C_27
REMARK   10  A    between atoms: C_20  and  C_26
REMARK   11  A    between atoms: C_23  and  O_25
REMARK   12  A    between atoms: C_28  and  C_29
REMARK   13  A    between atoms: C_28  and  C_30
REMARK                            x       y       z     vdW  Elec       q    Type
REMARK                         _______ _______ _______ _____ _____    ______ ____
ROOT
ATOM      1  C   UNL     1      18.046   3.645  14.306  0.00  0.00    +0.000 C 
ATOM      2  C   UNL     1      17.888   3.672  12.755  0.00  0.00    +0.000 C 
ATOM      3  C   UNL     1      18.463   2.361  12.209  0.00  0.00    +0.000 C 
ATOM      4  C   UNL     1      18.649   1.501  13.446  0.00  0.00    +0.000 C 
ATOM      5  C   UNL     1      19.084   2.511  14.539  0.00  0.00    +0.000 C 
ATOM      6  C   UNL     1      18.927   1.765  15.875  0.00  0.00    +0.000 C 
ATOM      7  C   UNL     1      19.819   0.520  15.929  0.00  0.00    +0.000 C 
ATOM      8  C   UNL     1      19.673  -0.433  14.715  0.00  0.00    +0.000 C 
ATOM      9  C   UNL     1      19.594   0.301  13.346  0.00  0.00    +0.000 C 
ATOM     10  C   UNL     1      19.162  -0.689  12.253  0.00  0.00    +0.000 C 
ATOM     11  C   UNL     1      19.947  -1.967  12.308  0.00  0.00    +0.000 C 
ATOM     12  C   UNL     1      20.685  -2.363  13.362  0.00  0.00    +0.000 C 
ATOM     13  C   UNL     1      20.765  -1.573  14.677  0.00  0.00    +0.000 C 
ATOM     14  C   UNL     1      20.496  -2.546  15.861  0.00  0.00    +0.000 C 
ATOM     15  C   UNL     1      21.341  -3.818  15.824  0.00  0.00    +0.000 C 
ATOM     16  C   UNL     1      21.182  -4.559  14.497  0.00  0.00    +0.000 C 
ATOM     17  C   UNL     1      21.476  -3.652  13.302  0.00  0.00    +0.000 C 
ATOM     18  C   UNL     1      22.192  -0.985  14.807  0.00  0.00    +0.000 C 
ATOM     19  C   UNL     1      20.532   3.029  14.348  0.00  0.00    +0.000 C 
ENDROOT
BRANCH  16  20
ATOM     20  O   UNL     1      22.059  -5.683  14.481  0.00  0.00    +0.000 OA
ATOM     21  H   UNL     1      21.666  -6.362  13.907  0.00  0.00    +0.000 HD
ENDBRANCH  16  20
BRANCH   1  22
ATOM     22  C   UNL     1      18.313   5.068  14.880  0.00  0.00    +0.000 C 
ATOM     23  C   UNL     1      18.068   5.186  16.387  0.00  0.00    +0.000 C 
BRANCH  22  24
ATOM     24  C   UNL     1      17.421   6.090  14.122  0.00  0.00    +0.000 C 
BRANCH  24  25
ATOM     25  C   UNL     1      17.928   7.536  14.170  0.00  0.00    +0.000 C 
BRANCH  25  26
ATOM     26  C   UNL     1      16.948   8.530  14.839  0.00  0.00    +0.000 C 
BRANCH  26  27
ATOM     27  C   UNL     1      17.453   9.059  16.224  0.00  0.00    +0.000 C 
ATOM     28  C   UNL     1      16.654   8.483  17.400  0.00  0.00    +0.000 C 
ATOM     29  C   UNL     1      18.940   8.758  16.459  0.00  0.00    +0.000 C 
ENDBRANCH  26  27
BRANCH  26  31
ATOM     30  C   UNL     1      16.104  10.968  14.614  0.00  0.00    +0.000 C 
ATOM     31  C   UNL     1      16.571   9.706  13.899  0.00  0.00    +0.000 C 
ENDBRANCH  26  31
ENDBRANCH  25  26
ENDBRANCH  24  25
ENDBRANCH  22  24
ENDBRANCH   1  22
TORSDOF 7
ENDMDL
MODEL 5
REMARK VINA RESULT:      -7.3     20.288     21.354
REMARK  Name = 
REMARK  13 active torsions:
REMARK  status: ('A' for Active; 'I' for Inactive)
REMARK    1  A    between atoms: C_1  and  C_2
REMARK    2  A    between atoms: C_2  and  C_3
REMARK    3  A    between atoms: C_3  and  C_4
REMARK    4  A    between atoms: C_3  and  C_28
REMARK    5  A    between atoms: C_4  and  C_5
REMARK    6  A    between atoms: C_5  and  C_6
REMARK    7  A    between atoms: C_6  and  C_7
REMARK    8  A    between atoms: C_6  and  C_8
REMARK    9  A    between atoms: C_12  and  C_27
REMARK   10  A    between atoms: C_20  and  C_26
REMARK   11  A    between atoms: C_23  and  O_25
REMARK   12  A    between atoms: C_28  and  C_29
REMARK   13  A    between atoms: C_28  and  C_30
REMARK                            x       y       z     vdW  Elec       q    Type
REMARK                         _______ _______ _______ _____ _____    ______ ____
ROOT
ATOM      1  C   UNL     1     -11.285  10.093 -14.592  0.00  0.00    +0.000 C 
ATOM      2  C   UNL     1     -12.533   9.363 -15.175  0.00  0.00    +0.000 C 
ATOM      3  C   UNL     1     -13.042  10.192 -16.360  0.00  0.00    +0.000 C 
ATOM      4  C   UNL     1     -11.924  11.185 -16.617  0.00  0.00    +0.000 C 
ATOM      5  C   UNL     1     -11.391  11.520 -15.199  0.00  0.00    +0.000 C 
ATOM      6  C   UNL     1     -10.040  12.221 -15.423  0.00  0.00    +0.000 C 
ATOM      7  C   UNL     1     -10.206  13.510 -16.236  0.00  0.00    +0.000 C 
ATOM      8  C   UNL     1     -10.995  13.341 -17.561  0.00  0.00    +0.000 C 
ATOM      9  C   UNL     1     -12.256  12.439 -17.430  0.00  0.00    +0.000 C 
ATOM     10  C   UNL     1     -12.794  12.099 -18.828  0.00  0.00    +0.000 C 
ATOM     11  C   UNL     1     -12.901  13.313 -19.702  0.00  0.00    +0.000 C 
ATOM     12  C   UNL     1     -12.294  14.488 -19.452  0.00  0.00    +0.000 C 
ATOM     13  C   UNL     1     -11.357  14.712 -18.255  0.00  0.00    +0.000 C 
ATOM     14  C   UNL     1     -10.040  15.363 -18.767  0.00  0.00    +0.000 C 
ATOM     15  C   UNL     1     -10.255  16.589 -19.652  0.00  0.00    +0.000 C 
ATOM     16  C   UNL     1     -11.173  16.274 -20.833  0.00  0.00    +0.000 C 
ATOM     17  C   UNL     1     -12.500  15.669 -20.375  0.00  0.00    +0.000 C 
ATOM     18  C   UNL     1     -12.055  15.675 -17.262  0.00  0.00    +0.000 C 
ATOM     19  C   UNL     1     -12.360  12.408 -14.379  0.00  0.00    +0.000 C 
ENDROOT
BRANCH  16  20
ATOM     20  O   UNL     1     -11.413  17.472 -21.569  0.00  0.00    +0.000 OA
ATOM     21  H   UNL     1     -11.802  18.124 -20.963  0.00  0.00    +0.000 HD
ENDBRANCH  16  20
BRANCH   1  22
ATOM     22  C   UNL     1     -11.186   9.914 -13.047  0.00  0.00    +0.000 C 
ATOM     23  C   UNL     1      -9.804   9.471 -12.561  0.00  0.00    +0.000 C 
BRANCH  22  24
ATOM     24  C   UNL     1     -12.258   8.886 -12.592  0.00  0.00    +0.000 C 
BRANCH  24  25
ATOM     25  C   UNL     1     -13.514   9.509 -11.971  0.00  0.00    +0.000 C 
BRANCH  25  26
ATOM     26  C   UNL     1     -14.789   8.642 -12.112  0.00  0.00    +0.000 C 
BRANCH  26  27
ATOM     27  C   UNL     1     -15.867   9.277 -13.054  0.00  0.00    +0.000 C 
ATOM     28  C   UNL     1     -15.528  10.722 -13.443  0.00  0.00    +0.000 C 
ATOM     29  C   UNL     1     -16.072   8.467 -14.341  0.00  0.00    +0.000 C 
ENDBRANCH  26  27
BRANCH  26  31
ATOM     30  C   UNL     1     -14.531   6.162 -11.413  0.00  0.00    +0.000 C 
ATOM     31  C   UNL     1     -14.464   7.186 -12.540  0.00  0.00    +0.000 C 
ENDBRANCH  26  31
ENDBRANCH  25  26
ENDBRANCH  24  25
ENDBRANCH  22  24
ENDBRANCH   1  22
TORSDOF 7
ENDMDL
MODEL 6
REMARK VINA RESULT:      -7.2     43.315     47.167
REMARK  Name = 
REMARK  13 active torsions:
REMARK  status: ('A' for Active; 'I' for Inactive)
REMARK    1  A    between atoms: C_1  and  C_2
REMARK    2  A    between atoms: C_2  and  C_3
REMARK    3  A    between atoms: C_3  and  C_4
REMARK    4  A    between atoms: C_3  and  C_28
REMARK    5  A    between atoms: C_4  and  C_5
REMARK    6  A    between atoms: C_5  and  C_6
REMARK    7  A    between atoms: C_6  and  C_7
REMARK    8  A    between atoms: C_6  and  C_8
REMARK    9  A    between atoms: C_12  and  C_27
REMARK   10  A    between atoms: C_20  and  C_26
REMARK   11  A    between atoms: C_23  and  O_25
REMARK   12  A    between atoms: C_28  and  C_29
REMARK   13  A    between atoms: C_28  and  C_30
REMARK                            x       y       z     vdW  Elec       q    Type
REMARK                         _______ _______ _______ _____ _____    ______ ____
ROOT
ATOM      1  C   UNL     1      18.715   1.486  15.883  0.00  0.00    +0.000 C 
ATOM      2  C   UNL     1      19.020   0.008  15.494  0.00  0.00    +0.000 C 
ATOM      3  C   UNL     1      18.803  -0.854  16.743  0.00  0.00    +0.000 C 
ATOM      4  C   UNL     1      18.098   0.079  17.710  0.00  0.00    +0.000 C 
ATOM      5  C   UNL     1      18.748   1.460  17.437  0.00  0.00    +0.000 C 
ATOM      6  C   UNL     1      17.827   2.489  18.114  0.00  0.00    +0.000 C 
ATOM      7  C   UNL     1      17.731   2.247  19.624  0.00  0.00    +0.000 C 
ATOM      8  C   UNL     1      17.364   0.794  20.024  0.00  0.00    +0.000 C 
ATOM      9  C   UNL     1      18.109  -0.292  19.196  0.00  0.00    +0.000 C 
ATOM     10  C   UNL     1      17.473  -1.666  19.456  0.00  0.00    +0.000 C 
ATOM     11  C   UNL     1      17.276  -1.928  20.920  0.00  0.00    +0.000 C 
ATOM     12  C   UNL     1      17.314  -0.980  21.876  0.00  0.00    +0.000 C 
ATOM     13  C   UNL     1      17.506   0.514  21.571  0.00  0.00    +0.000 C 
ATOM     14  C   UNL     1      16.404   1.321  22.316  0.00  0.00    +0.000 C 
ATOM     15  C   UNL     1      16.279   0.979  23.800  0.00  0.00    +0.000 C 
ATOM     16  C   UNL     1      16.061  -0.518  24.014  0.00  0.00    +0.000 C 
ATOM     17  C   UNL     1      17.145  -1.353  23.332  0.00  0.00    +0.000 C 
ATOM     18  C   UNL     1      18.900   0.943  22.092  0.00  0.00    +0.000 C 
ATOM     19  C   UNL     1      20.200   1.564  17.969  0.00  0.00    +0.000 C 
ENDROOT
BRANCH  16  20
ATOM     20  O   UNL     1      16.045  -0.792  25.414  0.00  0.00    +0.000 OA
ATOM     21  H   UNL     1      16.410  -1.682  25.550  0.00  0.00    +0.000 HD
ENDBRANCH  16  20
BRANCH   1  22
ATOM     22  C   UNL     1      19.625   2.484  15.106  0.00  0.00    +0.000 C 
ATOM     23  C   UNL     1      19.098   3.921  15.089  0.00  0.00    +0.000 C 
BRANCH  22  24
ATOM     24  C   UNL     1      19.802   1.971  13.650  0.00  0.00    +0.000 C 
BRANCH  24  25
ATOM     25  C   UNL     1      18.523   2.003  12.805  0.00  0.00    +0.000 C 
BRANCH  25  26
ATOM     26  C   UNL     1      18.660   1.325  11.420  0.00  0.00    +0.000 C 
BRANCH  26  27
ATOM     27  C   UNL     1      17.906  -0.045  11.327  0.00  0.00    +0.000 C 
ATOM     28  C   UNL     1      17.266  -0.271   9.951  0.00  0.00    +0.000 C 
ATOM     29  C   UNL     1      18.820  -1.239  11.635  0.00  0.00    +0.000 C 
ENDBRANCH  26  27
BRANCH  26  31
ATOM     30  C   UNL     1      17.708   3.624  10.706  0.00  0.00    +0.000 C 
ATOM     31  C   UNL     1      18.245   2.269  10.261  0.00  0.00    +0.000 C 
ENDBRANCH  26  31
ENDBRANCH  25  26
ENDBRANCH  24  25
ENDBRANCH  22  24
ENDBRANCH   1  22
TORSDOF 7
ENDMDL
MODEL 7
REMARK VINA RESULT:      -7.1     19.029     22.205
REMARK  Name = 
REMARK  13 active torsions:
REMARK  status: ('A' for Active; 'I' for Inactive)
REMARK    1  A    between atoms: C_1  and  C_2
REMARK    2  A    between atoms: C_2  and  C_3
REMARK    3  A    between atoms: C_3  and  C_4
REMARK    4  A    between atoms: C_3  and  C_28
REMARK    5  A    between atoms: C_4  and  C_5
REMARK    6  A    between atoms: C_5  and  C_6
REMARK    7  A    between atoms: C_6  and  C_7
REMARK    8  A    between atoms: C_6  and  C_8
REMARK    9  A    between atoms: C_12  and  C_27
REMARK   10  A    between atoms: C_20  and  C_26
REMARK   11  A    between atoms: C_23  and  O_25
REMARK   12  A    between atoms: C_28  and  C_29
REMARK   13  A    between atoms: C_28  and  C_30
REMARK                            x       y       z     vdW  Elec       q    Type
REMARK                         _______ _______ _______ _____ _____    ______ ____
ROOT
ATOM      1  C   UNL     1     -15.438   9.837 -13.943  0.00  0.00    +0.000 C 
ATOM      2  C   UNL     1     -16.139  11.156 -13.496  0.00  0.00    +0.000 C 
ATOM      3  C   UNL     1     -15.336  12.326 -14.074  0.00  0.00    +0.000 C 
ATOM      4  C   UNL     1     -14.398  11.668 -15.070  0.00  0.00    +0.000 C 
ATOM      5  C   UNL     1     -14.032  10.318 -14.399  0.00  0.00    +0.000 C 
ATOM      6  C   UNL     1     -13.394   9.467 -15.510  0.00  0.00    +0.000 C 
ATOM      7  C   UNL     1     -12.132  10.131 -16.070  0.00  0.00    +0.000 C 
ATOM      8  C   UNL     1     -12.319  11.606 -16.509  0.00  0.00    +0.000 C 
ATOM      9  C   UNL     1     -13.164  12.455 -15.517  0.00  0.00    +0.000 C 
ATOM     10  C   UNL     1     -13.535  13.795 -16.170  0.00  0.00    +0.000 C 
ATOM     11  C   UNL     1     -12.352  14.457 -16.810  0.00  0.00    +0.000 C 
ATOM     12  C   UNL     1     -11.192  13.835 -17.097  0.00  0.00    +0.000 C 
ATOM     13  C   UNL     1     -10.962  12.336 -16.855  0.00  0.00    +0.000 C 
ATOM     14  C   UNL     1     -10.384  11.702 -18.153  0.00  0.00    +0.000 C 
ATOM     15  C   UNL     1      -9.184  12.452 -18.730  0.00  0.00    +0.000 C 
ATOM     16  C   UNL     1      -9.506  13.927 -18.969  0.00  0.00    +0.000 C 
ATOM     17  C   UNL     1     -10.040  14.603 -17.706  0.00  0.00    +0.000 C 
ATOM     18  C   UNL     1      -9.934  12.179 -15.705  0.00  0.00    +0.000 C 
ATOM     19  C   UNL     1     -13.075  10.479 -13.191  0.00  0.00    +0.000 C 
ENDROOT
BRANCH  16  20
ATOM     20  O   UNL     1      -8.328  14.595 -19.417  0.00  0.00    +0.000 OA
ATOM     21  H   UNL     1      -8.365  14.648 -20.387  0.00  0.00    +0.000 HD
ENDBRANCH  16  20
BRANCH   1  22
ATOM     22  C   UNL     1     -15.562   8.725 -12.859  0.00  0.00    +0.000 C 
ATOM     23  C   UNL     1     -15.497   7.302 -13.419  0.00  0.00    +0.000 C 
BRANCH  22  24
ATOM     24  C   UNL     1     -16.895   8.925 -12.086  0.00  0.00    +0.000 C 
BRANCH  24  25
ATOM     25  C   UNL     1     -16.735   9.064 -10.567  0.00  0.00    +0.000 C 
BRANCH  25  26
ATOM     26  C   UNL     1     -15.319   9.498 -10.115  0.00  0.00    +0.000 C 
BRANCH  26  27
ATOM     27  C   UNL     1     -15.294  10.907  -9.431  0.00  0.00    +0.000 C 
ATOM     28  C   UNL     1     -14.339  11.882 -10.131  0.00  0.00    +0.000 C 
ATOM     29  C   UNL     1     -16.684  11.554  -9.370  0.00  0.00    +0.000 C 
ENDBRANCH  26  27
BRANCH  26  31
ATOM     30  C   UNL     1     -13.791   7.412  -9.974  0.00  0.00    +0.000 C 
ATOM     31  C   UNL     1     -14.637   8.431  -9.219  0.00  0.00    +0.000 C 
ENDBRANCH  26  31
ENDBRANCH  25  26
ENDBRANCH  24  25
ENDBRANCH  22  24
ENDBRANCH   1  22
TORSDOF 7
ENDMDL
MODEL 8
REMARK VINA RESULT:      -7.0     39.341     42.118
REMARK  Name = 
REMARK  13 active torsions:
REMARK  status: ('A' for Active; 'I' for Inactive)
REMARK    1  A    between atoms: C_1  and  C_2
REMARK    2  A    between atoms: C_2  and  C_3
REMARK    3  A    between atoms: C_3  and  C_4
REMARK    4  A    between atoms: C_3  and  C_28
REMARK    5  A    between atoms: C_4  and  C_5
REMARK    6  A    between atoms: C_5  and  C_6
REMARK    7  A    between atoms: C_6  and  C_7
REMARK    8  A    between atoms: C_6  and  C_8
REMARK    9  A    between atoms: C_12  and  C_27
REMARK   10  A    between atoms: C_20  and  C_26
REMARK   11  A    between atoms: C_23  and  O_25
REMARK   12  A    between atoms: C_28  and  C_29
REMARK   13  A    between atoms: C_28  and  C_30
REMARK                            x       y       z     vdW  Elec       q    Type
REMARK                         _______ _______ _______ _____ _____    ______ ____
ROOT
ATOM      1  C   UNL     1       1.950   3.343  16.495  0.00  0.00    +0.000 C 
ATOM      2  C   UNL     1       2.283   3.861  17.928  0.00  0.00    +0.000 C 
ATOM      3  C   UNL     1       2.650   5.344  17.809  0.00  0.00    +0.000 C 
ATOM      4  C   UNL     1       2.230   5.712  16.398  0.00  0.00    +0.000 C 
ATOM      5  C   UNL     1       2.549   4.440  15.571  0.00  0.00    +0.000 C 
ATOM      6  C   UNL     1       1.812   4.622  14.234  0.00  0.00    +0.000 C 
ATOM      7  C   UNL     1       2.305   5.867  13.488  0.00  0.00    +0.000 C 
ATOM      8  C   UNL     1       2.303   7.169  14.331  0.00  0.00    +0.000 C 
ATOM      9  C   UNL     1       2.830   6.978  15.782  0.00  0.00    +0.000 C 
ATOM     10  C   UNL     1       2.519   8.233  16.613  0.00  0.00    +0.000 C 
ATOM     11  C   UNL     1       2.904   9.493  15.898  0.00  0.00    +0.000 C 
ATOM     12  C   UNL     1       3.163   9.572  14.579  0.00  0.00    +0.000 C 
ATOM     13  C   UNL     1       3.033   8.376  13.623  0.00  0.00    +0.000 C 
ATOM     14  C   UNL     1       2.183   8.809  12.394  0.00  0.00    +0.000 C 
ATOM     15  C   UNL     1       2.654  10.106  11.738  0.00  0.00    +0.000 C 
ATOM     16  C   UNL     1       2.726  11.251  12.749  0.00  0.00    +0.000 C 
ATOM     17  C   UNL     1       3.587  10.886  13.959  0.00  0.00    +0.000 C 
ATOM     18  C   UNL     1       4.453   7.973  13.151  0.00  0.00    +0.000 C 
ATOM     19  C   UNL     1       4.068   4.220  15.354  0.00  0.00    +0.000 C 
ENDROOT
BRANCH  16  20
ATOM     20  O   UNL     1       3.257  12.408  12.105  0.00  0.00    +0.000 OA
ATOM     21  H   UNL     1       3.902  12.113  11.441  0.00  0.00    +0.000 HD
ENDBRANCH  16  20
BRANCH   1  22
ATOM     22  C   UNL     1       2.375   1.856  16.309  0.00  0.00    +0.000 C 
ATOM     23  C   UNL     1       1.651   1.141  15.165  0.00  0.00    +0.000 C 
BRANCH  22  24
ATOM     24  C   UNL     1       2.133   1.094  17.642  0.00  0.00    +0.000 C 
BRANCH  24  25
ATOM     25  C   UNL     1       3.355   0.335  18.172  0.00  0.00    +0.000 C 
BRANCH  25  26
ATOM     26  C   UNL     1       4.664   0.619  17.395  0.00  0.00    +0.000 C 
BRANCH  26  27
ATOM     27  C   UNL     1       5.723   1.407  18.238  0.00  0.00    +0.000 C 
ATOM     28  C   UNL     1       6.403   2.521  17.432  0.00  0.00    +0.000 C 
ATOM     29  C   UNL     1       5.120   2.028  19.505  0.00  0.00    +0.000 C 
ENDBRANCH  26  27
BRANCH  26  31
ATOM     30  C   UNL     1       4.515  -1.247  15.605  0.00  0.00    +0.000 C 
ATOM     31  C   UNL     1       5.280  -0.672  16.793  0.00  0.00    +0.000 C 
ENDBRANCH  26  31
ENDBRANCH  25  26
ENDBRANCH  24  25
ENDBRANCH  22  24
ENDBRANCH   1  22
TORSDOF 7
ENDMDL
MODEL 9
REMARK VINA RESULT:      -6.9      2.771      3.743
REMARK  Name = 
REMARK  13 active torsions:
REMARK  status: ('A' for Active; 'I' for Inactive)
REMARK    1  A    between atoms: C_1  and  C_2
REMARK    2  A    between atoms: C_2  and  C_3
REMARK    3  A    between atoms: C_3  and  C_4
REMARK    4  A    between atoms: C_3  and  C_28
REMARK    5  A    between atoms: C_4  and  C_5
REMARK    6  A    between atoms: C_5  and  C_6
REMARK    7  A    between atoms: C_6  and  C_7
REMARK    8  A    between atoms: C_6  and  C_8
REMARK    9  A    between atoms: C_12  and  C_27
REMARK   10  A    between atoms: C_20  and  C_26
REMARK   11  A    between atoms: C_23  and  O_25
REMARK   12  A    between atoms: C_28  and  C_29
REMARK   13  A    between atoms: C_28  and  C_30
REMARK                            x       y       z     vdW  Elec       q    Type
REMARK                         _______ _______ _______ _____ _____    ______ ____
ROOT
ATOM      1  C   UNL     1      -2.049  -3.587 -23.212  0.00  0.00    +0.000 C 
ATOM      2  C   UNL     1      -2.629  -4.765 -24.052  0.00  0.00    +0.000 C 
ATOM      3  C   UNL     1      -1.721  -4.953 -25.273  0.00  0.00    +0.000 C 
ATOM      4  C   UNL     1      -0.501  -4.108 -24.954  0.00  0.00    +0.000 C 
ATOM      5  C   UNL     1      -1.084  -2.881 -24.206  0.00  0.00    +0.000 C 
ATOM      6  C   UNL     1       0.122  -2.191 -23.546  0.00  0.00    +0.000 C 
ATOM      7  C   UNL     1       1.144  -1.729 -24.590  0.00  0.00    +0.000 C 
ATOM      8  C   UNL     1       1.585  -2.827 -25.592  0.00  0.00    +0.000 C 
ATOM      9  C   UNL     1       0.414  -3.708 -26.114  0.00  0.00    +0.000 C 
ATOM     10  C   UNL     1       0.978  -4.929 -26.856  0.00  0.00    +0.000 C 
ATOM     11  C   UNL     1       2.046  -4.548 -27.838  0.00  0.00    +0.000 C 
ATOM     12  C   UNL     1       2.689  -3.365 -27.844  0.00  0.00    +0.000 C 
ATOM     13  C   UNL     1       2.446  -2.271 -26.794  0.00  0.00    +0.000 C 
ATOM     14  C   UNL     1       3.819  -1.801 -26.233  0.00  0.00    +0.000 C 
ATOM     15  C   UNL     1       4.840  -1.441 -27.312  0.00  0.00    +0.000 C 
ATOM     16  C   UNL     1       5.045  -2.591 -28.296  0.00  0.00    +0.000 C 
ATOM     17  C   UNL     1       3.724  -3.061 -28.905  0.00  0.00    +0.000 C 
ATOM     18  C   UNL     1       1.737  -1.080 -27.486  0.00  0.00    +0.000 C 
ATOM     19  C   UNL     1      -1.851  -1.909 -25.137  0.00  0.00    +0.000 C 
ENDROOT
BRANCH  16  20
ATOM     20  O   UNL     1       5.934  -2.168 -29.330  0.00  0.00    +0.000 OA
ATOM     21  H   UNL     1       6.465  -2.935 -29.601  0.00  0.00    +0.000 HD
ENDBRANCH  16  20
BRANCH   1  22
ATOM     22  C   UNL     1      -3.177  -2.769 -22.516  0.00  0.00    +0.000 C 
ATOM     23  C   UNL     1      -2.685  -1.884 -21.367  0.00  0.00    +0.000 C 
BRANCH  22  24
ATOM     24  C   UNL     1      -4.261  -3.753 -21.994  0.00  0.00    +0.000 C 
BRANCH  24  25
ATOM     25  C   UNL     1      -4.109  -4.142 -20.519  0.00  0.00    +0.000 C 
BRANCH  25  26
ATOM     26  C   UNL     1      -4.539  -5.594 -20.198  0.00  0.00    +0.000 C 
BRANCH  26  27
ATOM     27  C   UNL     1      -3.865  -6.658 -21.130  0.00  0.00    +0.000 C 
ATOM     28  C   UNL     1      -3.076  -7.712 -20.342  0.00  0.00    +0.000 C 
ATOM     29  C   UNL     1      -4.881  -7.384 -22.022  0.00  0.00    +0.000 C 
ENDBRANCH  26  27
BRANCH  26  31
ATOM     30  C   UNL     1      -5.606  -5.961 -17.867  0.00  0.00    +0.000 C 
ATOM     31  C   UNL     1      -4.330  -5.951 -18.703  0.00  0.00    +0.000 C 
ENDBRANCH  26  31
ENDBRANCH  25  26
ENDBRANCH  24  25
ENDBRANCH  22  24
ENDBRANCH   1  22
TORSDOF 7
ENDMDL
