# Supplementary material for: Identification and Exploration of Immunity‐Related Genes and Natural Products for Alzheimer's Disease Based on Bioinformatics, Molecular Docking, and Molecular Dynamics
Source: Immun Inflamm Dis. 2025 Apr 7;13(4):e70166. doi: 10.1002/iid3.70166 (PMC11973734; doi:10.1002/iid3.70166)
Supplement: Supplementary file 1 — Supporting information. [file IID3-13-e70166-s001.zip › Supplementary materials/S8-Molecular docking and kinetic simulation/Molecular docking/GPI-1JLH/querout.pdbqt]

MODEL 1
REMARK VINA RESULT:      -7.5      0.000      0.000
REMARK  Name = 
REMARK  6 active torsions:
REMARK  status: ('A' for Active; 'I' for Inactive)
REMARK    1  A    between atoms: C_3  and  O_22
REMARK    2  A    between atoms: C_4  and  O_21
REMARK    3  A    between atoms: C_6  and  C_7
REMARK    4  A    between atoms: C_8  and  O_20
REMARK    5  A    between atoms: C_12  and  O_19
REMARK    6  A    between atoms: C_14  and  O_18
REMARK                            x       y       z     vdW  Elec       q    Type
REMARK                         _______ _______ _______ _____ _____    ______ ____
ROOT
ATOM      1  C   UNL     1     -11.661   9.144 -13.652  0.00  0.00    +0.000 A 
ATOM      2  C   UNL     1     -10.615   9.853 -13.182  0.00  0.00    +0.000 A 
ATOM      3  C   UNL     1     -10.202  11.063 -13.941  0.00  0.00    +0.000 A 
ATOM      4  O   UNL     1      -9.260  11.778 -13.602  0.00  0.00    +0.000 OA
ATOM      5  C   UNL     1     -10.981  11.404 -15.137  0.00  0.00    +0.000 A 
ATOM      6  C   UNL     1     -10.696  12.548 -15.893  0.00  0.00    +0.000 A 
ATOM      7  C   UNL     1     -11.455  12.854 -17.020  0.00  0.00    +0.000 A 
ATOM      8  C   UNL     1     -12.495  12.004 -17.386  0.00  0.00    +0.000 A 
ATOM      9  C   UNL     1     -12.785  10.861 -16.645  0.00  0.00    +0.000 A 
ATOM     10  C   UNL     1     -12.028  10.564 -15.510  0.00  0.00    +0.000 A 
ATOM     11  O   UNL     1     -12.373   9.441 -14.802  0.00  0.00    +0.000 OA
ENDROOT
BRANCH   1  17
ATOM     12  C   UNL     1     -12.875   8.139 -11.726  0.00  0.00    +0.000 A 
ATOM     13  C   UNL     1     -13.304   7.032 -10.986  0.00  0.00    +0.000 A 
ATOM     14  C   UNL     1     -13.032   5.756 -11.462  0.00  0.00    +0.000 A 
ATOM     15  C   UNL     1     -12.352   5.585 -12.666  0.00  0.00    +0.000 A 
ATOM     16  C   UNL     1     -11.924   6.676 -13.410  0.00  0.00    +0.000 A 
ATOM     17  C   UNL     1     -12.177   7.969 -12.936  0.00  0.00    +0.000 A 
BRANCH  15  18
ATOM     18  O   UNL     1     -12.086   4.325 -13.120  0.00  0.00    +0.000 OA
ATOM     19  H   UNL     1     -11.319   4.025 -12.591  0.00  0.00    +0.000 HD
ENDBRANCH  15  18
BRANCH  14  20
ATOM     20  O   UNL     1     -13.404   4.634 -10.777  0.00  0.00    +0.000 OA
ATOM     21  H   UNL     1     -12.621   4.273 -10.327  0.00  0.00    +0.000 HD
ENDBRANCH  14  20
ENDBRANCH   1  17
BRANCH   8  22
ATOM     22  O   UNL     1     -13.267  12.265 -18.480  0.00  0.00    +0.000 OA
ATOM     23  H   UNL     1     -12.905  13.042 -18.941  0.00  0.00    +0.000 HD
ENDBRANCH   8  22
BRANCH   6  24
ATOM     24  O   UNL     1      -9.687  13.418 -15.580  0.00  0.00    +0.000 OA
ATOM     25  H   UNL     1      -9.450  13.283 -14.632  0.00  0.00    +0.000 HD
ENDBRANCH   6  24
BRANCH   2  26
ATOM     26  O   UNL     1      -9.907   9.546 -12.033  0.00  0.00    +0.000 OA
ATOM     27  H   UNL     1     -10.176  10.145 -11.318  0.00  0.00    +0.000 HD
ENDBRANCH   2  26
TORSDOF 6
ENDMDL
MODEL 2
REMARK VINA RESULT:      -7.4     39.827     41.969
REMARK  Name = 
REMARK  6 active torsions:
REMARK  status: ('A' for Active; 'I' for Inactive)
REMARK    1  A    between atoms: C_3  and  O_22
REMARK    2  A    between atoms: C_4  and  O_21
REMARK    3  A    between atoms: C_6  and  C_7
REMARK    4  A    between atoms: C_8  and  O_20
REMARK    5  A    between atoms: C_12  and  O_19
REMARK    6  A    between atoms: C_14  and  O_18
REMARK                            x       y       z     vdW  Elec       q    Type
REMARK                         _______ _______ _______ _____ _____    ______ ____
ROOT
ATOM      1  C   UNL     1      18.567   1.053  12.102  0.00  0.00    +0.000 A 
ATOM      2  C   UNL     1      18.641  -0.119  11.440  0.00  0.00    +0.000 A 
ATOM      3  C   UNL     1      19.401  -1.227  12.078  0.00  0.00    +0.000 A 
ATOM      4  O   UNL     1      19.534  -2.334  11.560  0.00  0.00    +0.000 OA
ATOM      5  C   UNL     1      19.997  -0.962  13.392  0.00  0.00    +0.000 A 
ATOM      6  C   UNL     1      20.695  -1.955  14.092  0.00  0.00    +0.000 A 
ATOM      7  C   UNL     1      21.245  -1.682  15.341  0.00  0.00    +0.000 A 
ATOM      8  C   UNL     1      21.097  -0.408  15.881  0.00  0.00    +0.000 A 
ATOM      9  C   UNL     1      20.408   0.590  15.194  0.00  0.00    +0.000 A 
ATOM     10  C   UNL     1      19.850   0.307  13.946  0.00  0.00    +0.000 A 
ATOM     11  O   UNL     1      19.161   1.317  13.324  0.00  0.00    +0.000 OA
ENDROOT
BRANCH   1  17
ATOM     12  C   UNL     1      18.359   3.044  10.622  0.00  0.00    +0.000 A 
ATOM     13  C   UNL     1      17.667   4.172  10.171  0.00  0.00    +0.000 A 
ATOM     14  C   UNL     1      16.400   4.434  10.678  0.00  0.00    +0.000 A 
ATOM     15  C   UNL     1      15.827   3.576  11.613  0.00  0.00    +0.000 A 
ATOM     16  C   UNL     1      16.504   2.453  12.068  0.00  0.00    +0.000 A 
ATOM     17  C   UNL     1      17.787   2.183  11.577  0.00  0.00    +0.000 A 
BRANCH  15  18
ATOM     18  O   UNL     1      14.583   3.849  12.108  0.00  0.00    +0.000 OA
ATOM     19  H   UNL     1      13.987   3.229  11.642  0.00  0.00    +0.000 HD
ENDBRANCH  15  18
BRANCH  14  20
ATOM     20  O   UNL     1      15.680   5.530  10.294  0.00  0.00    +0.000 OA
ATOM     21  H   UNL     1      16.216   6.325  10.461  0.00  0.00    +0.000 HD
ENDBRANCH  14  20
ENDBRANCH   1  17
BRANCH   8  22
ATOM     22  O   UNL     1      21.616  -0.095  17.103  0.00  0.00    +0.000 OA
ATOM     23  H   UNL     1      21.859   0.847  17.109  0.00  0.00    +0.000 HD
ENDBRANCH   8  22
BRANCH   6  24
ATOM     24  O   UNL     1      20.872  -3.225  13.609  0.00  0.00    +0.000 OA
ATOM     25  H   UNL     1      20.275  -3.828  14.112  0.00  0.00    +0.000 HD
ENDBRANCH   6  24
BRANCH   2  26
ATOM     26  O   UNL     1      18.046  -0.373  10.217  0.00  0.00    +0.000 OA
ATOM     27  H   UNL     1      18.685  -0.814   9.632  0.00  0.00    +0.000 HD
ENDBRANCH   2  26
TORSDOF 6
ENDMDL
MODEL 3
REMARK VINA RESULT:      -7.4      1.373      3.011
REMARK  Name = 
REMARK  6 active torsions:
REMARK  status: ('A' for Active; 'I' for Inactive)
REMARK    1  A    between atoms: C_3  and  O_22
REMARK    2  A    between atoms: C_4  and  O_21
REMARK    3  A    between atoms: C_6  and  C_7
REMARK    4  A    between atoms: C_8  and  O_20
REMARK    5  A    between atoms: C_12  and  O_19
REMARK    6  A    between atoms: C_14  and  O_18
REMARK                            x       y       z     vdW  Elec       q    Type
REMARK                         _______ _______ _______ _____ _____    ______ ____
ROOT
ATOM      1  C   UNL     1     -12.518   8.459 -13.828  0.00  0.00    +0.000 A 
ATOM      2  C   UNL     1     -13.104   8.753 -15.006  0.00  0.00    +0.000 A 
ATOM      3  C   UNL     1     -12.670   9.992 -15.705  0.00  0.00    +0.000 A 
ATOM      4  O   UNL     1     -13.142  10.355 -16.781  0.00  0.00    +0.000 OA
ATOM      5  C   UNL     1     -11.619  10.791 -15.065  0.00  0.00    +0.000 A 
ATOM      6  C   UNL     1     -11.113  11.950 -15.667  0.00  0.00    +0.000 A 
ATOM      7  C   UNL     1     -10.110  12.687 -15.044  0.00  0.00    +0.000 A 
ATOM      8  C   UNL     1      -9.622  12.258 -13.812  0.00  0.00    +0.000 A 
ATOM      9  C   UNL     1     -10.119  11.109 -13.202  0.00  0.00    +0.000 A 
ATOM     10  C   UNL     1     -11.118  10.369 -13.836  0.00  0.00    +0.000 A 
ATOM     11  O   UNL     1     -11.553   9.232 -13.203  0.00  0.00    +0.000 OA
ENDROOT
BRANCH   1  17
ATOM     12  C   UNL     1     -13.708   7.276 -11.990  0.00  0.00    +0.000 A 
ATOM     13  C   UNL     1     -13.964   6.131 -11.229  0.00  0.00    +0.000 A 
ATOM     14  C   UNL     1     -13.348   4.936 -11.580  0.00  0.00    +0.000 A 
ATOM     15  C   UNL     1     -12.498   4.881 -12.683  0.00  0.00    +0.000 A 
ATOM     16  C   UNL     1     -12.238   6.012 -13.446  0.00  0.00    +0.000 A 
ATOM     17  C   UNL     1     -12.840   7.226 -13.096  0.00  0.00    +0.000 A 
BRANCH  15  18
ATOM     18  O   UNL     1     -11.894   3.702 -13.014  0.00  0.00    +0.000 OA
ATOM     19  H   UNL     1     -10.936   3.877 -12.920  0.00  0.00    +0.000 HD
ENDBRANCH  15  18
BRANCH  14  20
ATOM     20  O   UNL     1     -13.538   3.787 -10.866  0.00  0.00    +0.000 OA
ATOM     21  H   UNL     1     -14.030   3.156 -11.421  0.00  0.00    +0.000 HD
ENDBRANCH  14  20
ENDBRANCH   1  17
BRANCH   8  22
ATOM     22  O   UNL     1      -8.637  12.946 -13.166  0.00  0.00    +0.000 OA
ATOM     23  H   UNL     1      -8.348  12.430 -12.394  0.00  0.00    +0.000 HD
ENDBRANCH   8  22
BRANCH   6  24
ATOM     24  O   UNL     1     -11.555  12.418 -16.876  0.00  0.00    +0.000 OA
ATOM     25  H   UNL     1     -10.916  13.099 -17.192  0.00  0.00    +0.000 HD
ENDBRANCH   6  24
BRANCH   2  26
ATOM     26  O   UNL     1     -14.070   7.976 -15.621  0.00  0.00    +0.000 OA
ATOM     27  H   UNL     1     -13.735   7.662 -16.477  0.00  0.00    +0.000 HD
ENDBRANCH   2  26
TORSDOF 6
ENDMDL
MODEL 4
REMARK VINA RESULT:      -7.3      2.117      7.050
REMARK  Name = 
REMARK  6 active torsions:
REMARK  status: ('A' for Active; 'I' for Inactive)
REMARK    1  A    between atoms: C_3  and  O_22
REMARK    2  A    between atoms: C_4  and  O_21
REMARK    3  A    between atoms: C_6  and  C_7
REMARK    4  A    between atoms: C_8  and  O_20
REMARK    5  A    between atoms: C_12  and  O_19
REMARK    6  A    between atoms: C_14  and  O_18
REMARK                            x       y       z     vdW  Elec       q    Type
REMARK                         _______ _______ _______ _____ _____    ______ ____
ROOT
ATOM      1  C   UNL     1     -12.766  10.188 -14.370  0.00  0.00    +0.000 A 
ATOM      2  C   UNL     1     -14.081  10.485 -14.322  0.00  0.00    +0.000 A 
ATOM      3  C   UNL     1     -14.912   9.782 -13.309  0.00  0.00    +0.000 A 
ATOM      4  O   UNL     1     -16.120   9.975 -13.182  0.00  0.00    +0.000 OA
ATOM      5  C   UNL     1     -14.231   8.831 -12.424  0.00  0.00    +0.000 A 
ATOM      6  C   UNL     1     -14.920   8.152 -11.411  0.00  0.00    +0.000 A 
ATOM      7  C   UNL     1     -14.251   7.260 -10.578  0.00  0.00    +0.000 A 
ATOM      8  C   UNL     1     -12.888   7.048 -10.772  0.00  0.00    +0.000 A 
ATOM      9  C   UNL     1     -12.192   7.713 -11.778  0.00  0.00    +0.000 A 
ATOM     10  C   UNL     1     -12.867   8.614 -12.604  0.00  0.00    +0.000 A 
ATOM     11  O   UNL     1     -12.129   9.262 -13.561  0.00  0.00    +0.000 OA
ENDROOT
BRANCH   1  17
ATOM     12  C   UNL     1     -10.962  11.845 -14.807  0.00  0.00    +0.000 A 
ATOM     13  C   UNL     1     -10.145  12.570 -15.681  0.00  0.00    +0.000 A 
ATOM     14  C   UNL     1     -10.226  12.320 -17.044  0.00  0.00    +0.000 A 
ATOM     15  C   UNL     1     -11.102  11.351 -17.530  0.00  0.00    +0.000 A 
ATOM     16  C   UNL     1     -11.916  10.624 -16.672  0.00  0.00    +0.000 A 
ATOM     17  C   UNL     1     -11.856  10.876 -15.297  0.00  0.00    +0.000 A 
BRANCH  15  18
ATOM     18  O   UNL     1     -11.176  11.119 -18.874  0.00  0.00    +0.000 OA
ATOM     19  H   UNL     1     -10.282  10.810 -19.124  0.00  0.00    +0.000 HD
ENDBRANCH  15  18
BRANCH  14  20
ATOM     20  O   UNL     1      -9.472  13.008 -17.952  0.00  0.00    +0.000 OA
ATOM     21  H   UNL     1      -9.536  13.958 -17.750  0.00  0.00    +0.000 HD
ENDBRANCH  14  20
ENDBRANCH   1  17
BRANCH   8  22
ATOM     22  O   UNL     1     -12.189   6.186  -9.979  0.00  0.00    +0.000 OA
ATOM     23  H   UNL     1     -12.774   5.867  -9.270  0.00  0.00    +0.000 HD
ENDBRANCH   8  22
BRANCH   6  24
ATOM     24  O   UNL     1     -16.259   8.322 -11.175  0.00  0.00    +0.000 OA
ATOM     25  H   UNL     1     -16.668   8.691 -11.993  0.00  0.00    +0.000 HD
ENDBRANCH   6  24
BRANCH   2  26
ATOM     26  O   UNL     1     -14.710  11.410 -15.136  0.00  0.00    +0.000 OA
ATOM     27  H   UNL     1     -14.273  11.427 -16.004  0.00  0.00    +0.000 HD
ENDBRANCH   2  26
TORSDOF 6
ENDMDL
MODEL 5
REMARK VINA RESULT:      -7.3      1.923      6.917
REMARK  Name = 
REMARK  6 active torsions:
REMARK  status: ('A' for Active; 'I' for Inactive)
REMARK    1  A    between atoms: C_3  and  O_22
REMARK    2  A    between atoms: C_4  and  O_21
REMARK    3  A    between atoms: C_6  and  C_7
REMARK    4  A    between atoms: C_8  and  O_20
REMARK    5  A    between atoms: C_12  and  O_19
REMARK    6  A    between atoms: C_14  and  O_18
REMARK                            x       y       z     vdW  Elec       q    Type
REMARK                         _______ _______ _______ _____ _____    ______ ____
ROOT
ATOM      1  C   UNL     1     -11.231  11.032 -15.217  0.00  0.00    +0.000 A 
ATOM      2  C   UNL     1     -10.416  10.803 -14.168  0.00  0.00    +0.000 A 
ATOM      3  C   UNL     1     -10.794   9.721 -13.222  0.00  0.00    +0.000 A 
ATOM      4  O   UNL     1     -10.125   9.432 -12.231  0.00  0.00    +0.000 OA
ATOM      5  C   UNL     1     -12.020   8.970 -13.515  0.00  0.00    +0.000 A 
ATOM      6  C   UNL     1     -12.436   7.904 -12.707  0.00  0.00    +0.000 A 
ATOM      7  C   UNL     1     -13.599   7.201 -13.011  0.00  0.00    +0.000 A 
ATOM      8  C   UNL     1     -14.344   7.577 -14.125  0.00  0.00    +0.000 A 
ATOM      9  C   UNL     1     -13.944   8.638 -14.935  0.00  0.00    +0.000 A 
ATOM     10  C   UNL     1     -12.771   9.332 -14.631  0.00  0.00    +0.000 A 
ATOM     11  O   UNL     1     -12.409  10.351 -15.476  0.00  0.00    +0.000 OA
ENDROOT
BRANCH   1  17
ATOM     12  C   UNL     1     -10.367  11.637 -17.472  0.00  0.00    +0.000 A 
ATOM     13  C   UNL     1      -9.976  12.583 -18.424  0.00  0.00    +0.000 A 
ATOM     14  C   UNL     1     -10.127  13.933 -18.136  0.00  0.00    +0.000 A 
ATOM     15  C   UNL     1     -10.674  14.335 -16.919  0.00  0.00    +0.000 A 
ATOM     16  C   UNL     1     -11.068  13.405 -15.967  0.00  0.00    +0.000 A 
ATOM     17  C   UNL     1     -10.907  12.040 -16.237  0.00  0.00    +0.000 A 
BRANCH  15  18
ATOM     18  O   UNL     1     -10.812  15.666 -16.645  0.00  0.00    +0.000 OA
ATOM     19  H   UNL     1     -10.551  16.120 -17.472  0.00  0.00    +0.000 HD
ENDBRANCH  15  18
BRANCH  14  20
ATOM     20  O   UNL     1      -9.745  14.908 -19.014  0.00  0.00    +0.000 OA
ATOM     21  H   UNL     1      -9.355  14.483 -19.797  0.00  0.00    +0.000 HD
ENDBRANCH  14  20
ENDBRANCH   1  17
BRANCH   8  22
ATOM     22  O   UNL     1     -15.489   6.916 -14.464  0.00  0.00    +0.000 OA
ATOM     23  H   UNL     1     -15.293   6.305 -15.195  0.00  0.00    +0.000 HD
ENDBRANCH   8  22
BRANCH   6  24
ATOM     24  O   UNL     1     -11.743   7.491 -11.601  0.00  0.00    +0.000 OA
ATOM     25  H   UNL     1     -11.172   8.237 -11.302  0.00  0.00    +0.000 HD
ENDBRANCH   6  24
BRANCH   2  26
ATOM     26  O   UNL     1      -9.243  11.492 -13.917  0.00  0.00    +0.000 OA
ATOM     27  H   UNL     1      -8.791  11.678 -14.756  0.00  0.00    +0.000 HD
ENDBRANCH   2  26
TORSDOF 6
ENDMDL
MODEL 6
REMARK VINA RESULT:      -7.2      1.799      6.956
REMARK  Name = 
REMARK  6 active torsions:
REMARK  status: ('A' for Active; 'I' for Inactive)
REMARK    1  A    between atoms: C_3  and  O_22
REMARK    2  A    between atoms: C_4  and  O_21
REMARK    3  A    between atoms: C_6  and  C_7
REMARK    4  A    between atoms: C_8  and  O_20
REMARK    5  A    between atoms: C_12  and  O_19
REMARK    6  A    between atoms: C_14  and  O_18
REMARK                            x       y       z     vdW  Elec       q    Type
REMARK                         _______ _______ _______ _____ _____    ______ ____
ROOT
ATOM      1  C   UNL     1     -12.544   9.809 -13.677  0.00  0.00    +0.000 A 
ATOM      2  C   UNL     1     -13.359  10.359 -12.755  0.00  0.00    +0.000 A 
ATOM      3  C   UNL     1     -14.004   9.451 -11.770  0.00  0.00    +0.000 A 
ATOM      4  O   UNL     1     -14.767   9.848 -10.891  0.00  0.00    +0.000 OA
ATOM      5  C   UNL     1     -13.686   8.022 -11.866  0.00  0.00    +0.000 A 
ATOM      6  C   UNL     1     -14.209   7.093 -10.958  0.00  0.00    +0.000 A 
ATOM      7  C   UNL     1     -13.886   5.743 -11.064  0.00  0.00    +0.000 A 
ATOM      8  C   UNL     1     -13.040   5.330 -12.091  0.00  0.00    +0.000 A 
ATOM      9  C   UNL     1     -12.516   6.243 -13.003  0.00  0.00    +0.000 A 
ATOM     10  C   UNL     1     -12.836   7.597 -12.885  0.00  0.00    +0.000 A 
ATOM     11  O   UNL     1     -12.272   8.456 -13.794  0.00  0.00    +0.000 OA
ENDROOT
BRANCH   1  17
ATOM     12  C   UNL     1     -12.169  10.582 -16.013  0.00  0.00    +0.000 A 
ATOM     13  C   UNL     1     -11.439  11.296 -16.968  0.00  0.00    +0.000 A 
ATOM     14  C   UNL     1     -10.356  12.062 -16.555  0.00  0.00    +0.000 A 
ATOM     15  C   UNL     1     -10.014  12.126 -15.207  0.00  0.00    +0.000 A 
ATOM     16  C   UNL     1     -10.732  11.423 -14.249  0.00  0.00    +0.000 A 
ATOM     17  C   UNL     1     -11.817  10.634 -14.651  0.00  0.00    +0.000 A 
BRANCH  15  18
ATOM     18  O   UNL     1      -8.943  12.878 -14.815  0.00  0.00    +0.000 OA
ATOM     19  H   UNL     1      -9.328  13.601 -14.280  0.00  0.00    +0.000 HD
ENDBRANCH  15  18
BRANCH  14  20
ATOM     20  O   UNL     1      -9.589  12.766 -17.441  0.00  0.00    +0.000 OA
ATOM     21  H   UNL     1      -9.044  13.400 -16.942  0.00  0.00    +0.000 HD
ENDBRANCH  14  20
ENDBRANCH   1  17
BRANCH   8  22
ATOM     22  O   UNL     1     -12.693   4.019 -12.233  0.00  0.00    +0.000 OA
ATOM     23  H   UNL     1     -11.723   3.947 -12.213  0.00  0.00    +0.000 HD
ENDBRANCH   8  22
BRANCH   6  24
ATOM     24  O   UNL     1     -15.044   7.443  -9.930  0.00  0.00    +0.000 OA
ATOM     25  H   UNL     1     -14.490   7.623  -9.135  0.00  0.00    +0.000 HD
ENDBRANCH   6  24
BRANCH   2  26
ATOM     26  O   UNL     1     -13.628  11.713 -12.648  0.00  0.00    +0.000 OA
ATOM     27  H   UNL     1     -13.912  12.055 -13.512  0.00  0.00    +0.000 HD
ENDBRANCH   2  26
TORSDOF 6
ENDMDL
MODEL 7
REMARK VINA RESULT:      -7.1     34.729     37.003
REMARK  Name = 
REMARK  6 active torsions:
REMARK  status: ('A' for Active; 'I' for Inactive)
REMARK    1  A    between atoms: C_3  and  O_22
REMARK    2  A    between atoms: C_4  and  O_21
REMARK    3  A    between atoms: C_6  and  C_7
REMARK    4  A    between atoms: C_8  and  O_20
REMARK    5  A    between atoms: C_12  and  O_19
REMARK    6  A    between atoms: C_14  and  O_18
REMARK                            x       y       z     vdW  Elec       q    Type
REMARK                         _______ _______ _______ _____ _____    ______ ____
ROOT
ATOM      1  C   UNL     1      16.254 -13.167 -18.217  0.00  0.00    +0.000 A 
ATOM      2  C   UNL     1      16.672 -14.024 -19.170  0.00  0.00    +0.000 A 
ATOM      3  C   UNL     1      17.651 -15.072 -18.778  0.00  0.00    +0.000 A 
ATOM      4  O   UNL     1      18.100 -15.901 -19.568  0.00  0.00    +0.000 OA
ATOM      5  C   UNL     1      18.074 -15.104 -17.372  0.00  0.00    +0.000 A 
ATOM      6  C   UNL     1      18.959 -16.079 -16.897  0.00  0.00    +0.000 A 
ATOM      7  C   UNL     1      19.339 -16.094 -15.558  0.00  0.00    +0.000 A 
ATOM      8  C   UNL     1      18.831 -15.122 -14.701  0.00  0.00    +0.000 A 
ATOM      9  C   UNL     1      17.952 -14.144 -15.162  0.00  0.00    +0.000 A 
ATOM     10  C   UNL     1      17.567 -14.140 -16.504  0.00  0.00    +0.000 A 
ATOM     11  O   UNL     1      16.680 -13.171 -16.899  0.00  0.00    +0.000 OA
ENDROOT
BRANCH   1  17
ATOM     12  C   UNL     1      15.563 -11.054 -19.334  0.00  0.00    +0.000 A 
ATOM     13  C   UNL     1      14.644 -10.022 -19.550  0.00  0.00    +0.000 A 
ATOM     14  C   UNL     1      13.405 -10.080 -18.926  0.00  0.00    +0.000 A 
ATOM     15  C   UNL     1      13.080 -11.160 -18.108  0.00  0.00    +0.000 A 
ATOM     16  C   UNL     1      13.983 -12.191 -17.888  0.00  0.00    +0.000 A 
ATOM     17  C   UNL     1      15.242 -12.139 -18.498  0.00  0.00    +0.000 A 
BRANCH  15  18
ATOM     18  O   UNL     1      11.860 -11.203 -17.496  0.00  0.00    +0.000 OA
ATOM     19  H   UNL     1      11.323 -10.530 -17.960  0.00  0.00    +0.000 HD
ENDBRANCH  15  18
BRANCH  14  20
ATOM     20  O   UNL     1      12.471  -9.094 -19.078  0.00  0.00    +0.000 OA
ATOM     21  H   UNL     1      12.842  -8.262 -18.736  0.00  0.00    +0.000 HD
ENDBRANCH  14  20
ENDBRANCH   1  17
BRANCH   8  22
ATOM     22  O   UNL     1      19.172 -15.098 -13.380  0.00  0.00    +0.000 OA
ATOM     23  H   UNL     1      19.182 -16.010 -13.042  0.00  0.00    +0.000 HD
ENDBRANCH   8  22
BRANCH   6  24
ATOM     24  O   UNL     1      19.489 -17.059 -17.694  0.00  0.00    +0.000 OA
ATOM     25  H   UNL     1      20.071 -16.626 -18.363  0.00  0.00    +0.000 HD
ENDBRANCH   6  24
BRANCH   2  26
ATOM     26  O   UNL     1      16.242 -14.011 -20.485  0.00  0.00    +0.000 OA
ATOM     27  H   UNL     1      17.013 -13.982 -21.076  0.00  0.00    +0.000 HD
ENDBRANCH   2  26
TORSDOF 6
ENDMDL
MODEL 8
REMARK VINA RESULT:      -6.9     34.951     37.627
REMARK  Name = 
REMARK  6 active torsions:
REMARK  status: ('A' for Active; 'I' for Inactive)
REMARK    1  A    between atoms: C_3  and  O_22
REMARK    2  A    between atoms: C_4  and  O_21
REMARK    3  A    between atoms: C_6  and  C_7
REMARK    4  A    between atoms: C_8  and  O_20
REMARK    5  A    between atoms: C_12  and  O_19
REMARK    6  A    between atoms: C_14  and  O_18
REMARK                            x       y       z     vdW  Elec       q    Type
REMARK                         _______ _______ _______ _____ _____    ______ ____
ROOT
ATOM      1  C   UNL     1       4.487   2.139  18.210  0.00  0.00    +0.000 A 
ATOM      2  C   UNL     1       5.140   3.313  18.110  0.00  0.00    +0.000 A 
ATOM      3  C   UNL     1       6.589   3.329  18.444  0.00  0.00    +0.000 A 
ATOM      4  O   UNL     1       7.279   4.346  18.390  0.00  0.00    +0.000 OA
ATOM      5  C   UNL     1       7.202   2.055  18.838  0.00  0.00    +0.000 A 
ATOM      6  C   UNL     1       8.568   1.960  19.129  0.00  0.00    +0.000 A 
ATOM      7  C   UNL     1       9.128   0.739  19.493  0.00  0.00    +0.000 A 
ATOM      8  C   UNL     1       8.308  -0.384  19.569  0.00  0.00    +0.000 A 
ATOM      9  C   UNL     1       6.947  -0.302  19.286  0.00  0.00    +0.000 A 
ATOM     10  C   UNL     1       6.393   0.924  18.912  0.00  0.00    +0.000 A 
ATOM     11  O   UNL     1       5.053   0.943  18.618  0.00  0.00    +0.000 OA
ENDROOT
BRANCH   1  17
ATOM     12  C   UNL     1       2.705   1.893  16.489  0.00  0.00    +0.000 A 
ATOM     13  C   UNL     1       1.359   1.856  16.111  0.00  0.00    +0.000 A 
ATOM     14  C   UNL     1       0.380   1.941  17.093  0.00  0.00    +0.000 A 
ATOM     15  C   UNL     1       0.737   2.049  18.435  0.00  0.00    +0.000 A 
ATOM     16  C   UNL     1       2.070   2.084  18.822  0.00  0.00    +0.000 A 
ATOM     17  C   UNL     1       3.069   2.015  17.843  0.00  0.00    +0.000 A 
BRANCH  15  18
ATOM     18  O   UNL     1      -0.235   2.137  19.389  0.00  0.00    +0.000 OA
ATOM     19  H   UNL     1      -0.701   1.278  19.352  0.00  0.00    +0.000 HD
ENDBRANCH  15  18
BRANCH  14  20
ATOM     20  O   UNL     1      -0.952   1.932  16.788  0.00  0.00    +0.000 OA
ATOM     21  H   UNL     1      -1.275   1.016  16.839  0.00  0.00    +0.000 HD
ENDBRANCH  14  20
ENDBRANCH   1  17
BRANCH   8  22
ATOM     22  O   UNL     1       8.813  -1.603  19.918  0.00  0.00    +0.000 OA
ATOM     23  H   UNL     1       9.592  -1.790  19.367  0.00  0.00    +0.000 HD
ENDBRANCH   8  22
BRANCH   6  24
ATOM     24  O   UNL     1       9.421   3.030  19.070  0.00  0.00    +0.000 OA
ATOM     25  H   UNL     1       9.050   3.747  19.637  0.00  0.00    +0.000 HD
ENDBRANCH   6  24
BRANCH   2  26
ATOM     26  O   UNL     1       4.564   4.504  17.704  0.00  0.00    +0.000 OA
ATOM     27  H   UNL     1       3.811   4.316  17.120  0.00  0.00    +0.000 HD
ENDBRANCH   2  26
TORSDOF 6
ENDMDL
MODEL 9
REMARK VINA RESULT:      -6.9     31.308     33.550
REMARK  Name = 
REMARK  6 active torsions:
REMARK  status: ('A' for Active; 'I' for Inactive)
REMARK    1  A    between atoms: C_3  and  O_22
REMARK    2  A    between atoms: C_4  and  O_21
REMARK    3  A    between atoms: C_6  and  C_7
REMARK    4  A    between atoms: C_8  and  O_20
REMARK    5  A    between atoms: C_12  and  O_19
REMARK    6  A    between atoms: C_14  and  O_18
REMARK                            x       y       z     vdW  Elec       q    Type
REMARK                         _______ _______ _______ _____ _____    ______ ____
ROOT
ATOM      1  C   UNL     1       2.515   5.421  14.884  0.00  0.00    +0.000 A 
ATOM      2  C   UNL     1       2.166   4.755  13.765  0.00  0.00    +0.000 A 
ATOM      3  C   UNL     1       1.379   3.503  13.922  0.00  0.00    +0.000 A 
ATOM      4  O   UNL     1       1.013   2.817  12.969  0.00  0.00    +0.000 OA
ATOM      5  C   UNL     1       1.025   3.099  15.287  0.00  0.00    +0.000 A 
ATOM      6  C   UNL     1       0.250   1.959  15.535  0.00  0.00    +0.000 A 
ATOM      7  C   UNL     1      -0.079   1.600  16.839  0.00  0.00    +0.000 A 
ATOM      8  C   UNL     1       0.378   2.387  17.892  0.00  0.00    +0.000 A 
ATOM      9  C   UNL     1       1.153   3.521  17.660  0.00  0.00    +0.000 A 
ATOM     10  C   UNL     1       1.472   3.882  16.349  0.00  0.00    +0.000 A 
ATOM     11  O   UNL     1       2.216   5.021  16.175  0.00  0.00    +0.000 OA
ENDROOT
BRANCH   1  17
ATOM     12  C   UNL     1       4.575   6.723  14.379  0.00  0.00    +0.000 A 
ATOM     13  C   UNL     1       5.310   7.913  14.390  0.00  0.00    +0.000 A 
ATOM     14  C   UNL     1       4.704   9.076  14.848  0.00  0.00    +0.000 A 
ATOM     15  C   UNL     1       3.379   9.056  15.277  0.00  0.00    +0.000 A 
ATOM     16  C   UNL     1       2.639   7.881  15.268  0.00  0.00    +0.000 A 
ATOM     17  C   UNL     1       3.240   6.698  14.823  0.00  0.00    +0.000 A 
BRANCH  15  18
ATOM     18  O   UNL     1       2.796  10.205  15.730  0.00  0.00    +0.000 OA
ATOM     19  H   UNL     1       3.333  10.927  15.345  0.00  0.00    +0.000 HD
ENDBRANCH  15  18
BRANCH  14  20
ATOM     20  O   UNL     1       5.373  10.266  14.905  0.00  0.00    +0.000 OA
ATOM     21  H   UNL     1       5.587  10.456  15.835  0.00  0.00    +0.000 HD
ENDBRANCH  14  20
ENDBRANCH   1  17
BRANCH   8  22
ATOM     22  O   UNL     1       0.078   2.077  19.186  0.00  0.00    +0.000 OA
ATOM     23  H   UNL     1      -0.378   2.834  19.593  0.00  0.00    +0.000 HD
ENDBRANCH   8  22
BRANCH   6  24
ATOM     24  O   UNL     1      -0.227   1.149  14.539  0.00  0.00    +0.000 OA
ATOM     25  H   UNL     1      -0.855   1.676  13.991  0.00  0.00    +0.000 HD
ENDBRANCH   6  24
BRANCH   2  26
ATOM     26  O   UNL     1       2.473   5.161  12.478  0.00  0.00    +0.000 OA
ATOM     27  H   UNL     1       1.651   5.311  11.982  0.00  0.00    +0.000 HD
ENDBRANCH   2  26
TORSDOF 6
ENDMDL
