# Supplementary material for: Identification and Exploration of Immunity‐Related Genes and Natural Products for Alzheimer's Disease Based on Bioinformatics, Molecular Docking, and Molecular Dynamics
Source: Immun Inflamm Dis. 2025 Apr 7;13(4):e70166. doi: 10.1002/iid3.70166 (PMC11973734; doi:10.1002/iid3.70166)
Supplement: Supplementary file 1 — Supporting information. [file IID3-13-e70166-s001.zip › Supplementary materials/S8-Molecular docking and kinetic simulation/Molecular docking/GPI-1JLH/sitout.pdbqt]

MODEL 1
REMARK VINA RESULT:      -8.4      0.000      0.000
REMARK  Name = 
REMARK  12 active torsions:
REMARK  status: ('A' for Active; 'I' for Inactive)
REMARK    1  A    between atoms: C_1  and  C_2
REMARK    2  A    between atoms: C_2  and  C_3
REMARK    3  A    between atoms: C_3  and  C_4
REMARK    4  A    between atoms: C_3  and  C_28
REMARK    5  A    between atoms: C_5  and  C_6
REMARK    6  A    between atoms: C_6  and  C_7
REMARK    7  A    between atoms: C_6  and  C_8
REMARK    8  A    between atoms: C_12  and  C_27
REMARK    9  A    between atoms: C_20  and  C_26
REMARK   10  A    between atoms: C_23  and  O_25
REMARK   11  A    between atoms: C_28  and  C_29
REMARK   12  A    between atoms: C_28  and  C_30
REMARK                            x       y       z     vdW  Elec       q    Type
REMARK                         _______ _______ _______ _____ _____    ______ ____
ROOT
ATOM      1  C   UNL     1       0.327  -2.097 -23.303  0.00  0.00    +0.000 C 
ATOM      2  C   UNL     1      -0.722  -3.173 -23.721  0.00  0.00    +0.000 C 
ATOM      3  C   UNL     1      -0.297  -3.720 -25.097  0.00  0.00    +0.000 C 
ATOM      4  C   UNL     1       1.102  -3.160 -25.306  0.00  0.00    +0.000 C 
ATOM      5  C   UNL     1       1.042  -1.765 -24.633  0.00  0.00    +0.000 C 
ATOM      6  C   UNL     1       2.502  -1.319 -24.462  0.00  0.00    +0.000 C 
ATOM      7  C   UNL     1       3.208  -1.200 -25.808  0.00  0.00    +0.000 C 
ATOM      8  C   UNL     1       3.104  -2.471 -26.686  0.00  0.00    +0.000 C 
ATOM      9  C   UNL     1       1.672  -3.084 -26.732  0.00  0.00    +0.000 C 
ATOM     10  C   UNL     1       1.721  -4.455 -27.421  0.00  0.00    +0.000 C 
ATOM     11  C   UNL     1       2.550  -4.452 -28.675  0.00  0.00    +0.000 C 
ATOM     12  C   UNL     1       3.418  -3.482 -29.019  0.00  0.00    +0.000 C 
ATOM     13  C   UNL     1       3.701  -2.266 -28.130  0.00  0.00    +0.000 C 
ATOM     14  C   UNL     1       5.242  -2.090 -27.986  0.00  0.00    +0.000 C 
ATOM     15  C   UNL     1       5.997  -2.098 -29.311  0.00  0.00    +0.000 C 
ATOM     16  C   UNL     1       5.693  -3.357 -30.118  0.00  0.00    +0.000 C 
ATOM     17  C   UNL     1       4.185  -3.553 -30.321  0.00  0.00    +0.000 C 
ATOM     18  C   UNL     1       3.101  -1.012 -28.815  0.00  0.00    +0.000 C 
ATOM     19  C   UNL     1       0.217  -0.738 -25.452  0.00  0.00    +0.000 C 
ENDROOT
BRANCH  16  20
ATOM     20  O   UNL     1       6.350  -3.267 -31.381  0.00  0.00    +0.000 OA
ATOM     21  H   UNL     1       6.936  -4.037 -31.468  0.00  0.00    +0.000 HD
ENDBRANCH  16  20
BRANCH   1  22
ATOM     22  C   UNL     1      -0.297  -0.908 -22.513  0.00  0.00    +0.000 C 
ATOM     23  C   UNL     1       0.684  -0.176 -21.593  0.00  0.00    +0.000 C 
BRANCH  22  25
ATOM     24  C   UNL     1      -2.712  -1.026 -21.872  0.00  0.00    +0.000 C 
ATOM     25  C   UNL     1      -1.443  -1.401 -21.664  0.00  0.00    +0.000 C 
BRANCH  24  26
ATOM     26  C   UNL     1      -3.991  -1.535 -21.244  0.00  0.00    +0.000 C 
BRANCH  26  27
ATOM     27  C   UNL     1      -4.605  -2.892 -21.713  0.00  0.00    +0.000 C 
ATOM     28  C   UNL     1      -4.144  -4.153 -20.976  0.00  0.00    +0.000 C 
ATOM     29  C   UNL     1      -6.137  -2.830 -21.760  0.00  0.00    +0.000 C 
ENDBRANCH  26  27
BRANCH  26  31
ATOM     30  C   UNL     1      -4.528   0.880 -20.521  0.00  0.00    +0.000 C 
ATOM     31  C   UNL     1      -4.980  -0.344 -21.300  0.00  0.00    +0.000 C 
ENDBRANCH  26  31
ENDBRANCH  24  26
ENDBRANCH  22  25
ENDBRANCH   1  22
TORSDOF 6
ENDMDL
MODEL 2
REMARK VINA RESULT:      -7.8     18.134     20.153
REMARK  Name = 
REMARK  12 active torsions:
REMARK  status: ('A' for Active; 'I' for Inactive)
REMARK    1  A    between atoms: C_1  and  C_2
REMARK    2  A    between atoms: C_2  and  C_3
REMARK    3  A    between atoms: C_3  and  C_4
REMARK    4  A    between atoms: C_3  and  C_28
REMARK    5  A    between atoms: C_5  and  C_6
REMARK    6  A    between atoms: C_6  and  C_7
REMARK    7  A    between atoms: C_6  and  C_8
REMARK    8  A    between atoms: C_12  and  C_27
REMARK    9  A    between atoms: C_20  and  C_26
REMARK   10  A    between atoms: C_23  and  O_25
REMARK   11  A    between atoms: C_28  and  C_29
REMARK   12  A    between atoms: C_28  and  C_30
REMARK                            x       y       z     vdW  Elec       q    Type
REMARK                         _______ _______ _______ _____ _____    ______ ____
ROOT
ATOM      1  C   UNL     1      14.224 -12.777 -21.136  0.00  0.00    +0.000 C 
ATOM      2  C   UNL     1      13.609 -11.601 -20.316  0.00  0.00    +0.000 C 
ATOM      3  C   UNL     1      14.170 -11.695 -18.884  0.00  0.00    +0.000 C 
ATOM      4  C   UNL     1      15.280 -12.731 -18.986  0.00  0.00    +0.000 C 
ATOM      5  C   UNL     1      14.750 -13.734 -20.042  0.00  0.00    +0.000 C 
ATOM      6  C   UNL     1      15.965 -14.569 -20.474  0.00  0.00    +0.000 C 
ATOM      7  C   UNL     1      16.556 -15.339 -19.298  0.00  0.00    +0.000 C 
ATOM      8  C   UNL     1      16.885 -14.455 -18.071  0.00  0.00    +0.000 C 
ATOM      9  C   UNL     1      15.758 -13.442 -17.709  0.00  0.00    +0.000 C 
ATOM     10  C   UNL     1      16.270 -12.461 -16.644  0.00  0.00    +0.000 C 
ATOM     11  C   UNL     1      17.019 -13.142 -15.533  0.00  0.00    +0.000 C 
ATOM     12  C   UNL     1      17.485 -14.403 -15.580  0.00  0.00    +0.000 C 
ATOM     13  C   UNL     1      17.343 -15.296 -16.818  0.00  0.00    +0.000 C 
ATOM     14  C   UNL     1      18.728 -15.927 -17.151  0.00  0.00    +0.000 C 
ATOM     15  C   UNL     1      19.410 -16.595 -15.962  0.00  0.00    +0.000 C 
ATOM     16  C   UNL     1      19.549 -15.632 -14.787  0.00  0.00    +0.000 C 
ATOM     17  C   UNL     1      18.201 -15.012 -14.395  0.00  0.00    +0.000 C 
ATOM     18  C   UNL     1      16.328 -16.421 -16.494  0.00  0.00    +0.000 C 
ATOM     19  C   UNL     1      13.601 -14.624 -19.500  0.00  0.00    +0.000 C 
ENDROOT
BRANCH  16  20
ATOM     20  O   UNL     1      20.106 -16.333 -13.677  0.00  0.00    +0.000 OA
ATOM     21  H   UNL     1      19.907 -15.825 -12.872  0.00  0.00    +0.000 HD
ENDBRANCH  16  20
BRANCH   1  22
ATOM     22  C   UNL     1      13.240 -13.369 -22.189  0.00  0.00    +0.000 C 
ATOM     23  C   UNL     1      13.657 -13.139 -23.643  0.00  0.00    +0.000 C 
BRANCH  22  25
ATOM     24  C   UNL     1      10.816 -13.485 -21.582  0.00  0.00    +0.000 C 
ATOM     25  C   UNL     1      11.868 -12.770 -22.003  0.00  0.00    +0.000 C 
BRANCH  24  26
ATOM     26  C   UNL     1       9.429 -13.031 -21.182  0.00  0.00    +0.000 C 
BRANCH  26  27
ATOM     27  C   UNL     1       9.073 -12.847 -19.673  0.00  0.00    +0.000 C 
ATOM     28  C   UNL     1       7.800 -13.538 -19.171  0.00  0.00    +0.000 C 
ATOM     29  C   UNL     1      10.262 -13.195 -18.768  0.00  0.00    +0.000 C 
ENDBRANCH  26  27
BRANCH  26  31
ATOM     30  C   UNL     1       8.508 -13.802 -23.461  0.00  0.00    +0.000 C 
ATOM     31  C   UNL     1       8.455 -13.957 -21.951  0.00  0.00    +0.000 C 
ENDBRANCH  26  31
ENDBRANCH  24  26
ENDBRANCH  22  25
ENDBRANCH   1  22
TORSDOF 6
ENDMDL
MODEL 3
REMARK VINA RESULT:      -7.8     20.756     21.800
REMARK  Name = 
REMARK  12 active torsions:
REMARK  status: ('A' for Active; 'I' for Inactive)
REMARK    1  A    between atoms: C_1  and  C_2
REMARK    2  A    between atoms: C_2  and  C_3
REMARK    3  A    between atoms: C_3  and  C_4
REMARK    4  A    between atoms: C_3  and  C_28
REMARK    5  A    between atoms: C_5  and  C_6
REMARK    6  A    between atoms: C_6  and  C_7
REMARK    7  A    between atoms: C_6  and  C_8
REMARK    8  A    between atoms: C_12  and  C_27
REMARK    9  A    between atoms: C_20  and  C_26
REMARK   10  A    between atoms: C_23  and  O_25
REMARK   11  A    between atoms: C_28  and  C_29
REMARK   12  A    between atoms: C_28  and  C_30
REMARK                            x       y       z     vdW  Elec       q    Type
REMARK                         _______ _______ _______ _____ _____    ______ ____
ROOT
ATOM      1  C   UNL     1     -11.268  10.086 -14.639  0.00  0.00    +0.000 C 
ATOM      2  C   UNL     1     -12.503   9.333 -15.223  0.00  0.00    +0.000 C 
ATOM      3  C   UNL     1     -13.020  10.154 -16.419  0.00  0.00    +0.000 C 
ATOM      4  C   UNL     1     -11.931  11.189 -16.660  0.00  0.00    +0.000 C 
ATOM      5  C   UNL     1     -11.404  11.505 -15.238  0.00  0.00    +0.000 C 
ATOM      6  C   UNL     1     -10.064  12.229 -15.438  0.00  0.00    +0.000 C 
ATOM      7  C   UNL     1     -10.247  13.532 -16.210  0.00  0.00    +0.000 C 
ATOM      8  C   UNL     1     -11.006  13.366 -17.549  0.00  0.00    +0.000 C 
ATOM      9  C   UNL     1     -12.274  12.468 -17.443  0.00  0.00    +0.000 C 
ATOM     10  C   UNL     1     -12.815  12.172 -18.848  0.00  0.00    +0.000 C 
ATOM     11  C   UNL     1     -12.861  13.391 -19.727  0.00  0.00    +0.000 C 
ATOM     12  C   UNL     1     -12.223  14.548 -19.469  0.00  0.00    +0.000 C 
ATOM     13  C   UNL     1     -11.320  14.745 -18.247  0.00  0.00    +0.000 C 
ATOM     14  C   UNL     1      -9.966  15.362 -18.709  0.00  0.00    +0.000 C 
ATOM     15  C   UNL     1     -10.114  16.594 -19.594  0.00  0.00    +0.000 C 
ATOM     16  C   UNL     1     -10.993  16.307 -20.808  0.00  0.00    +0.000 C 
ATOM     17  C   UNL     1     -12.356  15.732 -20.400  0.00  0.00    +0.000 C 
ATOM     18  C   UNL     1     -12.026  15.721 -17.272  0.00  0.00    +0.000 C 
ATOM     19  C   UNL     1     -12.400  12.354 -14.405  0.00  0.00    +0.000 C 
ENDROOT
BRANCH  16  20
ATOM     20  O   UNL     1     -11.172  17.514 -21.547  0.00  0.00    +0.000 OA
ATOM     21  H   UNL     1     -10.995  18.259 -20.948  0.00  0.00    +0.000 HD
ENDBRANCH  16  20
BRANCH   1  22
ATOM     22  C   UNL     1     -11.159   9.974 -13.089  0.00  0.00    +0.000 C 
ATOM     23  C   UNL     1      -9.785   9.528 -12.583  0.00  0.00    +0.000 C 
BRANCH  22  25
ATOM     24  C   UNL     1     -13.271   9.369 -11.892  0.00  0.00    +0.000 C 
ATOM     25  C   UNL     1     -12.181   8.991 -12.572  0.00  0.00    +0.000 C 
BRANCH  24  26
ATOM     26  C   UNL     1     -14.470   8.559 -11.449  0.00  0.00    +0.000 C 
BRANCH  26  27
ATOM     27  C   UNL     1     -14.362   7.621 -10.205  0.00  0.00    +0.000 C 
ATOM     28  C   UNL     1     -13.092   6.774 -10.084  0.00  0.00    +0.000 C 
ATOM     29  C   UNL     1     -14.622   8.386  -8.901  0.00  0.00    +0.000 C 
ENDBRANCH  26  27
BRANCH  26  31
ATOM     30  C   UNL     1     -15.882   8.716 -13.599  0.00  0.00    +0.000 C 
ATOM     31  C   UNL     1     -14.984   7.853 -12.728  0.00  0.00    +0.000 C 
ENDBRANCH  26  31
ENDBRANCH  24  26
ENDBRANCH  22  25
ENDBRANCH   1  22
TORSDOF 6
ENDMDL
MODEL 4
REMARK VINA RESULT:      -7.8     40.263     43.571
REMARK  Name = 
REMARK  12 active torsions:
REMARK  status: ('A' for Active; 'I' for Inactive)
REMARK    1  A    between atoms: C_1  and  C_2
REMARK    2  A    between atoms: C_2  and  C_3
REMARK    3  A    between atoms: C_3  and  C_4
REMARK    4  A    between atoms: C_3  and  C_28
REMARK    5  A    between atoms: C_5  and  C_6
REMARK    6  A    between atoms: C_6  and  C_7
REMARK    7  A    between atoms: C_6  and  C_8
REMARK    8  A    between atoms: C_12  and  C_27
REMARK    9  A    between atoms: C_20  and  C_26
REMARK   10  A    between atoms: C_23  and  O_25
REMARK   11  A    between atoms: C_28  and  C_29
REMARK   12  A    between atoms: C_28  and  C_30
REMARK                            x       y       z     vdW  Elec       q    Type
REMARK                         _______ _______ _______ _____ _____    ______ ____
ROOT
ATOM      1  C   UNL     1      17.910   3.656  13.872  0.00  0.00    +0.000 C 
ATOM      2  C   UNL     1      17.756   3.583  12.322  0.00  0.00    +0.000 C 
ATOM      3  C   UNL     1      18.342   2.234  11.863  0.00  0.00    +0.000 C 
ATOM      4  C   UNL     1      18.562   1.464  13.157  0.00  0.00    +0.000 C 
ATOM      5  C   UNL     1      18.960   2.562  14.175  0.00  0.00    +0.000 C 
ATOM      6  C   UNL     1      18.812   1.922  15.563  0.00  0.00    +0.000 C 
ATOM      7  C   UNL     1      19.742   0.723  15.724  0.00  0.00    +0.000 C 
ATOM      8  C   UNL     1      19.608  -0.330  14.598  0.00  0.00    +0.000 C 
ATOM      9  C   UNL     1      19.551   0.286  13.167  0.00  0.00    +0.000 C 
ATOM     10  C   UNL     1      19.181  -0.803  12.151  0.00  0.00    +0.000 C 
ATOM     11  C   UNL     1      19.943  -2.082  12.361  0.00  0.00    +0.000 C 
ATOM     12  C   UNL     1      20.635  -2.391  13.473  0.00  0.00    +0.000 C 
ATOM     13  C   UNL     1      20.688  -1.474  14.701  0.00  0.00    +0.000 C 
ATOM     14  C   UNL     1      20.371  -2.312  15.975  0.00  0.00    +0.000 C 
ATOM     15  C   UNL     1      21.194  -3.589  16.101  0.00  0.00    +0.000 C 
ATOM     16  C   UNL     1      21.057  -4.465  14.859  0.00  0.00    +0.000 C 
ATOM     17  C   UNL     1      21.398  -3.693  13.577  0.00  0.00    +0.000 C 
ATOM     18  C   UNL     1      22.119  -0.890  14.810  0.00  0.00    +0.000 C 
ATOM     19  C   UNL     1      20.394   3.106  13.940  0.00  0.00    +0.000 C 
ENDROOT
BRANCH  16  20
ATOM     20  O   UNL     1      21.917  -5.596  14.992  0.00  0.00    +0.000 OA
ATOM     21  H   UNL     1      22.517  -5.605  14.228  0.00  0.00    +0.000 HD
ENDBRANCH  16  20
BRANCH   1  22
ATOM     22  C   UNL     1      18.208   5.094  14.391  0.00  0.00    +0.000 C 
ATOM     23  C   UNL     1      18.026   5.271  15.901  0.00  0.00    +0.000 C 
BRANCH  22  25
ATOM     24  C   UNL     1      17.776   7.086  12.942  0.00  0.00    +0.000 C 
ATOM     25  C   UNL     1      17.306   6.087  13.699  0.00  0.00    +0.000 C 
BRANCH  24  26
ATOM     26  C   UNL     1      17.037   8.060  12.049  0.00  0.00    +0.000 C 
BRANCH  26  27
ATOM     27  C   UNL     1      16.748   7.688  10.560  0.00  0.00    +0.000 C 
ATOM     28  C   UNL     1      15.805   6.507  10.311  0.00  0.00    +0.000 C 
ATOM     29  C   UNL     1      16.297   8.912   9.753  0.00  0.00    +0.000 C 
ENDBRANCH  26  27
BRANCH  26  31
ATOM     30  C   UNL     1      19.235   9.294  12.581  0.00  0.00    +0.000 C 
ATOM     31  C   UNL     1      17.762   9.416  12.231  0.00  0.00    +0.000 C 
ENDBRANCH  26  31
ENDBRANCH  24  26
ENDBRANCH  22  25
ENDBRANCH   1  22
TORSDOF 6
ENDMDL
MODEL 5
REMARK VINA RESULT:      -7.7     16.878     19.229
REMARK  Name = 
REMARK  12 active torsions:
REMARK  status: ('A' for Active; 'I' for Inactive)
REMARK    1  A    between atoms: C_1  and  C_2
REMARK    2  A    between atoms: C_2  and  C_3
REMARK    3  A    between atoms: C_3  and  C_4
REMARK    4  A    between atoms: C_3  and  C_28
REMARK    5  A    between atoms: C_5  and  C_6
REMARK    6  A    between atoms: C_6  and  C_7
REMARK    7  A    between atoms: C_6  and  C_8
REMARK    8  A    between atoms: C_12  and  C_27
REMARK    9  A    between atoms: C_20  and  C_26
REMARK   10  A    between atoms: C_23  and  O_25
REMARK   11  A    between atoms: C_28  and  C_29
REMARK   12  A    between atoms: C_28  and  C_30
REMARK                            x       y       z     vdW  Elec       q    Type
REMARK                         _______ _______ _______ _____ _____    ______ ____
ROOT
ATOM      1  C   UNL     1      14.416 -11.390 -17.926  0.00  0.00    +0.000 C 
ATOM      2  C   UNL     1      15.675 -11.375 -18.847  0.00  0.00    +0.000 C 
ATOM      3  C   UNL     1      15.253 -11.950 -20.212  0.00  0.00    +0.000 C 
ATOM      4  C   UNL     1      13.735 -12.022 -20.134  0.00  0.00    +0.000 C 
ATOM      5  C   UNL     1      13.460 -12.367 -18.648  0.00  0.00    +0.000 C 
ATOM      6  C   UNL     1      11.971 -12.069 -18.417  0.00  0.00    +0.000 C 
ATOM      7  C   UNL     1      11.087 -12.935 -19.308  0.00  0.00    +0.000 C 
ATOM      8  C   UNL     1      11.451 -12.866 -20.811  0.00  0.00    +0.000 C 
ATOM      9  C   UNL     1      12.981 -12.962 -21.090  0.00  0.00    +0.000 C 
ATOM     10  C   UNL     1      13.256 -12.646 -22.566  0.00  0.00    +0.000 C 
ATOM     11  C   UNL     1      12.303 -13.338 -23.501  0.00  0.00    +0.000 C 
ATOM     12  C   UNL     1      11.144 -13.913 -23.129  0.00  0.00    +0.000 C 
ATOM     13  C   UNL     1      10.629 -13.888 -21.686  0.00  0.00    +0.000 C 
ATOM     14  C   UNL     1       9.142 -13.426 -21.685  0.00  0.00    +0.000 C 
ATOM     15  C   UNL     1       8.253 -14.185 -22.663  0.00  0.00    +0.000 C 
ATOM     16  C   UNL     1       8.811 -14.130 -24.082  0.00  0.00    +0.000 C 
ATOM     17  C   UNL     1      10.266 -14.615 -24.141  0.00  0.00    +0.000 C 
ATOM     18  C   UNL     1      10.723 -15.324 -21.110  0.00  0.00    +0.000 C 
ATOM     19  C   UNL     1      13.817 -13.835 -18.297  0.00  0.00    +0.000 C 
ENDROOT
BRANCH  16  20
ATOM     20  O   UNL     1       7.993 -14.931 -24.933  0.00  0.00    +0.000 OA
ATOM     21  H   UNL     1       7.933 -15.818 -24.540  0.00  0.00    +0.000 HD
ENDBRANCH  16  20
BRANCH   1  22
ATOM     22  C   UNL     1      14.752 -11.693 -16.435  0.00  0.00    +0.000 C 
ATOM     23  C   UNL     1      14.609 -10.490 -15.498  0.00  0.00    +0.000 C 
BRANCH  22  25
ATOM     24  C   UNL     1      16.462 -13.493 -16.139  0.00  0.00    +0.000 C 
ATOM     25  C   UNL     1      16.168 -12.200 -16.320  0.00  0.00    +0.000 C 
BRANCH  24  26
ATOM     26  C   UNL     1      17.800 -14.200 -16.169  0.00  0.00    +0.000 C 
BRANCH  26  27
ATOM     27  C   UNL     1      18.224 -15.015 -17.431  0.00  0.00    +0.000 C 
ATOM     28  C   UNL     1      17.553 -16.378 -17.635  0.00  0.00    +0.000 C 
ATOM     29  C   UNL     1      18.116 -14.171 -18.707  0.00  0.00    +0.000 C 
ENDBRANCH  26  27
BRANCH  26  31
ATOM     30  C   UNL     1      19.190 -14.870 -14.105  0.00  0.00    +0.000 C 
ATOM     31  C   UNL     1      17.871 -15.004 -14.847  0.00  0.00    +0.000 C 
ENDBRANCH  26  31
ENDBRANCH  24  26
ENDBRANCH  22  25
ENDBRANCH   1  22
TORSDOF 6
ENDMDL
MODEL 6
REMARK VINA RESULT:      -7.7     26.848     29.432
REMARK  Name = 
REMARK  12 active torsions:
REMARK  status: ('A' for Active; 'I' for Inactive)
REMARK    1  A    between atoms: C_1  and  C_2
REMARK    2  A    between atoms: C_2  and  C_3
REMARK    3  A    between atoms: C_3  and  C_4
REMARK    4  A    between atoms: C_3  and  C_28
REMARK    5  A    between atoms: C_5  and  C_6
REMARK    6  A    between atoms: C_6  and  C_7
REMARK    7  A    between atoms: C_6  and  C_8
REMARK    8  A    between atoms: C_12  and  C_27
REMARK    9  A    between atoms: C_20  and  C_26
REMARK   10  A    between atoms: C_23  and  O_25
REMARK   11  A    between atoms: C_28  and  C_29
REMARK   12  A    between atoms: C_28  and  C_30
REMARK                            x       y       z     vdW  Elec       q    Type
REMARK                         _______ _______ _______ _____ _____    ______ ____
ROOT
ATOM      1  C   UNL     1       9.757  15.978  -7.037  0.00  0.00    +0.000 C 
ATOM      2  C   UNL     1       9.929  15.156  -5.722  0.00  0.00    +0.000 C 
ATOM      3  C   UNL     1       8.664  15.378  -4.871  0.00  0.00    +0.000 C 
ATOM      4  C   UNL     1       7.699  16.082  -5.813  0.00  0.00    +0.000 C 
ATOM      5  C   UNL     1       8.622  16.968  -6.688  0.00  0.00    +0.000 C 
ATOM      6  C   UNL     1       7.773  17.394  -7.895  0.00  0.00    +0.000 C 
ATOM      7  C   UNL     1       6.557  18.206  -7.461  0.00  0.00    +0.000 C 
ATOM      8  C   UNL     1       5.694  17.514  -6.378  0.00  0.00    +0.000 C 
ATOM      9  C   UNL     1       6.527  16.884  -5.222  0.00  0.00    +0.000 C 
ATOM     10  C   UNL     1       5.613  16.025  -4.337  0.00  0.00    +0.000 C 
ATOM     11  C   UNL     1       4.312  16.702  -4.009  0.00  0.00    +0.000 C 
ATOM     12  C   UNL     1       3.827  17.784  -4.645  0.00  0.00    +0.000 C 
ATOM     13  C   UNL     1       4.540  18.439  -5.833  0.00  0.00    +0.000 C 
ATOM     14  C   UNL     1       3.515  18.649  -6.988  0.00  0.00    +0.000 C 
ATOM     15  C   UNL     1       2.228  19.344  -6.559  0.00  0.00    +0.000 C 
ATOM     16  C   UNL     1       1.558  18.611  -5.399  0.00  0.00    +0.000 C 
ATOM     17  C   UNL     1       2.519  18.415  -4.219  0.00  0.00    +0.000 C 
ATOM     18  C   UNL     1       5.089  19.814  -5.375  0.00  0.00    +0.000 C 
ATOM     19  C   UNL     1       9.185  18.191  -5.918  0.00  0.00    +0.000 C 
ENDROOT
BRANCH  16  20
ATOM     20  O   UNL     1       0.415  19.354  -4.981  0.00  0.00    +0.000 OA
ATOM     21  H   UNL     1       0.383  20.172  -5.505  0.00  0.00    +0.000 HD
ENDBRANCH  16  20
BRANCH   1  22
ATOM     22  C   UNL     1      11.094  16.582  -7.561  0.00  0.00    +0.000 C 
ATOM     23  C   UNL     1      11.264  16.515  -9.080  0.00  0.00    +0.000 C 
BRANCH  22  25
ATOM     24  C   UNL     1      13.407  15.631  -7.591  0.00  0.00    +0.000 C 
ATOM     25  C   UNL     1      12.263  15.862  -6.935  0.00  0.00    +0.000 C 
BRANCH  24  26
ATOM     26  C   UNL     1      14.725  15.086  -7.084  0.00  0.00    +0.000 C 
BRANCH  26  27
ATOM     27  C   UNL     1      15.219  13.680  -7.552  0.00  0.00    +0.000 C 
ATOM     28  C   UNL     1      14.455  13.024  -8.706  0.00  0.00    +0.000 C 
ATOM     29  C   UNL     1      16.726  13.682  -7.841  0.00  0.00    +0.000 C 
ENDBRANCH  26  27
BRANCH  26  31
ATOM     30  C   UNL     1      15.239  16.579  -5.048  0.00  0.00    +0.000 C 
ATOM     31  C   UNL     1      14.678  15.257  -5.546  0.00  0.00    +0.000 C 
ENDBRANCH  26  31
ENDBRANCH  24  26
ENDBRANCH  22  25
ENDBRANCH   1  22
TORSDOF 6
ENDMDL
MODEL 7
REMARK VINA RESULT:      -7.6     42.299     44.559
REMARK  Name = 
REMARK  12 active torsions:
REMARK  status: ('A' for Active; 'I' for Inactive)
REMARK    1  A    between atoms: C_1  and  C_2
REMARK    2  A    between atoms: C_2  and  C_3
REMARK    3  A    between atoms: C_3  and  C_4
REMARK    4  A    between atoms: C_3  and  C_28
REMARK    5  A    between atoms: C_5  and  C_6
REMARK    6  A    between atoms: C_6  and  C_7
REMARK    7  A    between atoms: C_6  and  C_8
REMARK    8  A    between atoms: C_12  and  C_27
REMARK    9  A    between atoms: C_20  and  C_26
REMARK   10  A    between atoms: C_23  and  O_25
REMARK   11  A    between atoms: C_28  and  C_29
REMARK   12  A    between atoms: C_28  and  C_30
REMARK                            x       y       z     vdW  Elec       q    Type
REMARK                         _______ _______ _______ _____ _____    ______ ____
ROOT
ATOM      1  C   UNL     1      18.158   3.445  14.711  0.00  0.00    +0.000 C 
ATOM      2  C   UNL     1      17.921   3.573  13.174  0.00  0.00    +0.000 C 
ATOM      3  C   UNL     1      18.461   2.289  12.516  0.00  0.00    +0.000 C 
ATOM      4  C   UNL     1      18.735   1.357  13.688  0.00  0.00    +0.000 C 
ATOM      5  C   UNL     1      19.205   2.312  14.814  0.00  0.00    +0.000 C 
ATOM      6  C   UNL     1      19.120   1.500  16.115  0.00  0.00    +0.000 C 
ATOM      7  C   UNL     1      20.037   0.282  16.071  0.00  0.00    +0.000 C 
ATOM      8  C   UNL     1      19.827  -0.616  14.829  0.00  0.00    +0.000 C 
ATOM      9  C   UNL     1      19.705   0.179  13.494  0.00  0.00    +0.000 C 
ATOM     10  C   UNL     1      19.264  -0.768  12.369  0.00  0.00    +0.000 C 
ATOM     11  C   UNL     1      20.015  -2.070  12.372  0.00  0.00    +0.000 C 
ATOM     12  C   UNL     1      20.759  -2.526  13.397  0.00  0.00    +0.000 C 
ATOM     13  C   UNL     1      20.892  -1.775  14.726  0.00  0.00    +0.000 C 
ATOM     14  C   UNL     1      20.628  -2.766  15.899  0.00  0.00    +0.000 C 
ATOM     15  C   UNL     1      21.436  -4.057  15.816  0.00  0.00    +0.000 C 
ATOM     16  C   UNL     1      21.220  -4.765  14.482  0.00  0.00    +0.000 C 
ATOM     17  C   UNL     1      21.505  -3.838  13.292  0.00  0.00    +0.000 C 
ATOM     18  C   UNL     1      22.336  -1.223  14.832  0.00  0.00    +0.000 C 
ATOM     19  C   UNL     1      20.633   2.868  14.573  0.00  0.00    +0.000 C 
ENDROOT
BRANCH  16  20
ATOM     20  O   UNL     1      22.066  -5.911  14.423  0.00  0.00    +0.000 OA
ATOM     21  H   UNL     1      22.235  -6.109  13.486  0.00  0.00    +0.000 HD
ENDBRANCH  16  20
BRANCH   1  22
ATOM     22  C   UNL     1      18.506   4.802  15.392  0.00  0.00    +0.000 C 
ATOM     23  C   UNL     1      18.233   4.842  16.897  0.00  0.00    +0.000 C 
BRANCH  22  25
ATOM     24  C   UNL     1      17.297   6.991  15.431  0.00  0.00    +0.000 C 
ATOM     25  C   UNL     1      17.716   5.916  14.751  0.00  0.00    +0.000 C 
BRANCH  24  26
ATOM     26  C   UNL     1      16.651   8.266  14.932  0.00  0.00    +0.000 C 
BRANCH  26  27
ATOM     27  C   UNL     1      17.496   9.308  14.133  0.00  0.00    +0.000 C 
ATOM     28  C   UNL     1      16.945  10.736  14.058  0.00  0.00    +0.000 C 
ATOM     29  C   UNL     1      18.957   9.323  14.600  0.00  0.00    +0.000 C 
ENDBRANCH  26  27
BRANCH  26  31
ATOM     30  C   UNL     1      16.603   8.601  17.487  0.00  0.00    +0.000 C 
ATOM     31  C   UNL     1      15.913   8.860  16.157  0.00  0.00    +0.000 C 
ENDBRANCH  26  31
ENDBRANCH  24  26
ENDBRANCH  22  25
ENDBRANCH   1  22
TORSDOF 6
ENDMDL
MODEL 8
REMARK VINA RESULT:      -7.5     19.849     22.453
REMARK  Name = 
REMARK  12 active torsions:
REMARK  status: ('A' for Active; 'I' for Inactive)
REMARK    1  A    between atoms: C_1  and  C_2
REMARK    2  A    between atoms: C_2  and  C_3
REMARK    3  A    between atoms: C_3  and  C_4
REMARK    4  A    between atoms: C_3  and  C_28
REMARK    5  A    between atoms: C_5  and  C_6
REMARK    6  A    between atoms: C_6  and  C_7
REMARK    7  A    between atoms: C_6  and  C_8
REMARK    8  A    between atoms: C_12  and  C_27
REMARK    9  A    between atoms: C_20  and  C_26
REMARK   10  A    between atoms: C_23  and  O_25
REMARK   11  A    between atoms: C_28  and  C_29
REMARK   12  A    between atoms: C_28  and  C_30
REMARK                            x       y       z     vdW  Elec       q    Type
REMARK                         _______ _______ _______ _____ _____    ______ ____
ROOT
ATOM      1  C   UNL     1     -12.459  13.210 -15.722  0.00  0.00    +0.000 C 
ATOM      2  C   UNL     1     -12.532  12.640 -17.172  0.00  0.00    +0.000 C 
ATOM      3  C   UNL     1     -12.581  11.104 -17.062  0.00  0.00    +0.000 C 
ATOM      4  C   UNL     1     -12.808  10.844 -15.580  0.00  0.00    +0.000 C 
ATOM      5  C   UNL     1     -12.026  11.985 -14.883  0.00  0.00    +0.000 C 
ATOM      6  C   UNL     1     -12.530  12.014 -13.432  0.00  0.00    +0.000 C 
ATOM      7  C   UNL     1     -12.243  10.697 -12.719  0.00  0.00    +0.000 C 
ATOM      8  C   UNL     1     -12.761   9.449 -13.474  0.00  0.00    +0.000 C 
ATOM      9  C   UNL     1     -12.449   9.465 -15.000  0.00  0.00    +0.000 C 
ATOM     10  C   UNL     1     -13.201   8.320 -15.693  0.00  0.00    +0.000 C 
ATOM     11  C   UNL     1     -13.103   7.019 -14.946  0.00  0.00    +0.000 C 
ATOM     12  C   UNL     1     -12.692   6.895 -13.670  0.00  0.00    +0.000 C 
ATOM     13  C   UNL     1     -12.313   8.097 -12.797  0.00  0.00    +0.000 C 
ATOM     14  C   UNL     1     -13.048   7.984 -11.429  0.00  0.00    +0.000 C 
ATOM     15  C   UNL     1     -12.890   6.629 -10.747  0.00  0.00    +0.000 C 
ATOM     16  C   UNL     1     -13.324   5.489 -11.664  0.00  0.00    +0.000 C 
ATOM     17  C   UNL     1     -12.597   5.535 -13.014  0.00  0.00    +0.000 C 
ATOM     18  C   UNL     1     -10.781   8.065 -12.564  0.00  0.00    +0.000 C 
ATOM     19  C   UNL     1     -10.489  11.792 -14.957  0.00  0.00    +0.000 C 
ENDROOT
BRANCH  16  20
ATOM     20  O   UNL     1     -13.069   4.247 -11.011  0.00  0.00    +0.000 OA
ATOM     21  H   UNL     1     -12.466   3.733 -11.575  0.00  0.00    +0.000 HD
ENDBRANCH  16  20
BRANCH   1  22
ATOM     22  C   UNL     1     -11.584  14.494 -15.613  0.00  0.00    +0.000 C 
ATOM     23  C   UNL     1     -12.170  15.582 -14.710  0.00  0.00    +0.000 C 
BRANCH  22  25
ATOM     24  C   UNL     1     -10.179  15.486 -17.429  0.00  0.00    +0.000 C 
ATOM     25  C   UNL     1     -11.379  15.094 -16.982  0.00  0.00    +0.000 C 
BRANCH  24  26
ATOM     26  C   UNL     1      -9.757  15.944 -18.808  0.00  0.00    +0.000 C 
BRANCH  26  27
ATOM     27  C   UNL     1     -10.820  16.513 -19.800  0.00  0.00    +0.000 C 
ATOM     28  C   UNL     1     -10.583  17.930 -20.333  0.00  0.00    +0.000 C 
ATOM     29  C   UNL     1     -11.083  15.543 -20.959  0.00  0.00    +0.000 C 
ENDBRANCH  26  27
BRANCH  26  31
ATOM     30  C   UNL     1      -7.491  15.169 -19.759  0.00  0.00    +0.000 C 
ATOM     31  C   UNL     1      -8.913  14.782 -19.387  0.00  0.00    +0.000 C 
ENDBRANCH  26  31
ENDBRANCH  24  26
ENDBRANCH  22  25
ENDBRANCH   1  22
TORSDOF 6
ENDMDL
MODEL 9
REMARK VINA RESULT:      -7.5     33.003     35.989
REMARK  Name = 
REMARK  12 active torsions:
REMARK  status: ('A' for Active; 'I' for Inactive)
REMARK    1  A    between atoms: C_1  and  C_2
REMARK    2  A    between atoms: C_2  and  C_3
REMARK    3  A    between atoms: C_3  and  C_4
REMARK    4  A    between atoms: C_3  and  C_28
REMARK    5  A    between atoms: C_5  and  C_6
REMARK    6  A    between atoms: C_6  and  C_7
REMARK    7  A    between atoms: C_6  and  C_8
REMARK    8  A    between atoms: C_12  and  C_27
REMARK    9  A    between atoms: C_20  and  C_26
REMARK   10  A    between atoms: C_23  and  O_25
REMARK   11  A    between atoms: C_28  and  C_29
REMARK   12  A    between atoms: C_28  and  C_30
REMARK                            x       y       z     vdW  Elec       q    Type
REMARK                         _______ _______ _______ _____ _____    ______ ____
ROOT
ATOM      1  C   UNL     1       4.889   8.798   6.438  0.00  0.00    +0.000 C 
ATOM      2  C   UNL     1       4.993   8.087   7.822  0.00  0.00    +0.000 C 
ATOM      3  C   UNL     1       3.706   8.411   8.604  0.00  0.00    +0.000 C 
ATOM      4  C   UNL     1       2.793   9.054   7.571  0.00  0.00    +0.000 C 
ATOM      5  C   UNL     1       3.769   9.841   6.659  0.00  0.00    +0.000 C 
ATOM      6  C   UNL     1       2.974  10.182   5.390  0.00  0.00    +0.000 C 
ATOM      7  C   UNL     1       1.766  11.056   5.709  0.00  0.00    +0.000 C 
ATOM      8  C   UNL     1       0.848  10.479   6.813  0.00  0.00    +0.000 C 
ATOM      9  C   UNL     1       1.623   9.930   8.049  0.00  0.00    +0.000 C 
ATOM     10  C   UNL     1       0.656   9.172   8.969  0.00  0.00    +0.000 C 
ATOM     11  C   UNL     1      -0.638   9.904   9.190  0.00  0.00    +0.000 C 
ATOM     12  C   UNL     1      -1.071  10.940   8.447  0.00  0.00    +0.000 C 
ATOM     13  C   UNL     1      -0.300  11.474   7.235  0.00  0.00    +0.000 C 
ATOM     14  C   UNL     1      -1.278  11.608   6.030  0.00  0.00    +0.000 C 
ATOM     15  C   UNL     1      -2.561  12.367   6.350  0.00  0.00    +0.000 C 
ATOM     16  C   UNL     1      -3.289  11.752   7.542  0.00  0.00    +0.000 C 
ATOM     17  C   UNL     1      -2.376  11.634   8.769  0.00  0.00    +0.000 C 
ATOM     18  C   UNL     1       0.269  12.869   7.595  0.00  0.00    +0.000 C 
ATOM     19  C   UNL     1       4.337  11.112   7.343  0.00  0.00    +0.000 C 
ENDROOT
BRANCH  16  20
ATOM     20  O   UNL     1      -4.427  12.554   7.853  0.00  0.00    +0.000 OA
ATOM     21  H   UNL     1      -4.766  12.926   7.021  0.00  0.00    +0.000 HD
ENDBRANCH  16  20
BRANCH   1  22
ATOM     22  C   UNL     1       6.259   9.323   5.914  0.00  0.00    +0.000 C 
ATOM     23  C   UNL     1       6.310   9.558   4.403  0.00  0.00    +0.000 C 
BRANCH  22  25
ATOM     24  C   UNL     1       8.536   8.728   6.760  0.00  0.00    +0.000 C 
ATOM     25  C   UNL     1       7.352   8.345   6.265  0.00  0.00    +0.000 C 
BRANCH  24  26
ATOM     26  C   UNL     1       9.671   7.897   7.319  0.00  0.00    +0.000 C 
BRANCH  26  27
ATOM     27  C   UNL     1       9.878   7.796   8.864  0.00  0.00    +0.000 C 
ATOM     28  C   UNL     1       8.620   7.847   9.737  0.00  0.00    +0.000 C 
ATOM     29  C   UNL     1      10.740   6.584   9.238  0.00  0.00    +0.000 C 
ENDBRANCH  26  27
BRANCH  26  31
ATOM     30  C   UNL     1      10.782   9.680   5.828  0.00  0.00    +0.000 C 
ATOM     31  C   UNL     1      10.932   8.348   6.543  0.00  0.00    +0.000 C 
ENDBRANCH  26  31
ENDBRANCH  24  26
ENDBRANCH  22  25
ENDBRANCH   1  22
TORSDOF 6
ENDMDL
