# Supplementary material for: Identification and Exploration of Immunity‐Related Genes and Natural Products for Alzheimer's Disease Based on Bioinformatics, Molecular Docking, and Molecular Dynamics
Source: Immun Inflamm Dis. 2025 Apr 7;13(4):e70166. doi: 10.1002/iid3.70166 (PMC11973734; doi:10.1002/iid3.70166)
Supplement: Supplementary file 1 — Supporting information. [file IID3-13-e70166-s001.zip › Supplementary materials/S8-Molecular docking and kinetic simulation/Molecular docking/NFKBIA-1IKN/beta-stiout.pdbqt]

MODEL 1
REMARK VINA RESULT:      -5.9      0.000      0.000
REMARK  Name = 
REMARK  13 active torsions:
REMARK  status: ('A' for Active; 'I' for Inactive)
REMARK    1  A    between atoms: C_1  and  C_2
REMARK    2  A    between atoms: C_2  and  C_3
REMARK    3  A    between atoms: C_3  and  C_4
REMARK    4  A    between atoms: C_3  and  C_28
REMARK    5  A    between atoms: C_4  and  C_5
REMARK    6  A    between atoms: C_5  and  C_6
REMARK    7  A    between atoms: C_6  and  C_7
REMARK    8  A    between atoms: C_6  and  C_8
REMARK    9  A    between atoms: C_12  and  C_27
REMARK   10  A    between atoms: C_20  and  C_26
REMARK   11  A    between atoms: C_23  and  O_25
REMARK   12  A    between atoms: C_28  and  C_29
REMARK   13  A    between atoms: C_28  and  C_30
REMARK                            x       y       z     vdW  Elec       q    Type
REMARK                         _______ _______ _______ _____ _____    ______ ____
ROOT
ATOM      1  C   UNL     1      50.967  17.952  10.817  0.00  0.00    +0.000 C 
ATOM      2  C   UNL     1      50.075  17.761   9.553  0.00  0.00    +0.000 C 
ATOM      3  C   UNL     1      49.310  16.444   9.724  0.00  0.00    +0.000 C 
ATOM      4  C   UNL     1      49.516  16.101  11.189  0.00  0.00    +0.000 C 
ATOM      5  C   UNL     1      50.969  16.554  11.482  0.00  0.00    +0.000 C 
ATOM      6  C   UNL     1      51.093  16.579  13.015  0.00  0.00    +0.000 C 
ATOM      7  C   UNL     1      50.817  15.206  13.634  0.00  0.00    +0.000 C 
ATOM      8  C   UNL     1      49.492  14.548  13.170  0.00  0.00    +0.000 C 
ATOM      9  C   UNL     1      49.246  14.664  11.640  0.00  0.00    +0.000 C 
ATOM     10  C   UNL     1      47.813  14.226  11.304  0.00  0.00    +0.000 C 
ATOM     11  C   UNL     1      47.411  12.962  12.002  0.00  0.00    +0.000 C 
ATOM     12  C   UNL     1      48.077  12.416  13.037  0.00  0.00    +0.000 C 
ATOM     13  C   UNL     1      49.321  13.059  13.665  0.00  0.00    +0.000 C 
ATOM     14  C   UNL     1      49.156  13.082  15.212  0.00  0.00    +0.000 C 
ATOM     15  C   UNL     1      48.741  11.742  15.816  0.00  0.00    +0.000 C 
ATOM     16  C   UNL     1      47.464  11.211  15.169  0.00  0.00    +0.000 C 
ATOM     17  C   UNL     1      47.601  11.116  13.649  0.00  0.00    +0.000 C 
ATOM     18  C   UNL     1      50.551  12.197  13.287  0.00  0.00    +0.000 C 
ATOM     19  C   UNL     1      52.038  15.638  10.838  0.00  0.00    +0.000 C 
ENDROOT
BRANCH  16  20
ATOM     20  O   UNL     1      47.164   9.926  15.712  0.00  0.00    +0.000 OA
ATOM     21  H   UNL     1      46.208   9.778  15.614  0.00  0.00    +0.000 HD
ENDBRANCH  16  20
BRANCH   1  22
ATOM     22  C   UNL     1      52.324  18.657  10.492  0.00  0.00    +0.000 C 
ATOM     23  C   UNL     1      53.267  18.719  11.697  0.00  0.00    +0.000 C 
BRANCH  22  24
ATOM     24  C   UNL     1      51.983  20.078  10.001  0.00  0.00    +0.000 C 
BRANCH  24  25
ATOM     25  C   UNL     1      52.118  21.241  10.981  0.00  0.00    +0.000 C 
BRANCH  25  26
ATOM     26  C   UNL     1      50.757  21.725  11.560  0.00  0.00    +0.000 C 
BRANCH  26  27
ATOM     27  C   UNL     1      50.390  21.194  12.987  0.00  0.00    +0.000 C 
ATOM     28  C   UNL     1      49.404  20.022  13.065  0.00  0.00    +0.000 C 
ATOM     29  C   UNL     1      51.633  20.859  13.821  0.00  0.00    +0.000 C 
ENDBRANCH  26  27
BRANCH  26  31
ATOM     30  C   UNL     1      49.603  22.588   9.410  0.00  0.00    +0.000 C 
ATOM     31  C   UNL     1      49.637  21.534  10.506  0.00  0.00    +0.000 C 
ENDBRANCH  26  31
ENDBRANCH  25  26
ENDBRANCH  24  25
ENDBRANCH  22  24
ENDBRANCH   1  22
TORSDOF 7
ENDMDL
MODEL 2
REMARK VINA RESULT:      -5.8     35.046     37.020
REMARK  Name = 
REMARK  13 active torsions:
REMARK  status: ('A' for Active; 'I' for Inactive)
REMARK    1  A    between atoms: C_1  and  C_2
REMARK    2  A    between atoms: C_2  and  C_3
REMARK    3  A    between atoms: C_3  and  C_4
REMARK    4  A    between atoms: C_3  and  C_28
REMARK    5  A    between atoms: C_4  and  C_5
REMARK    6  A    between atoms: C_5  and  C_6
REMARK    7  A    between atoms: C_6  and  C_7
REMARK    8  A    between atoms: C_6  and  C_8
REMARK    9  A    between atoms: C_12  and  C_27
REMARK   10  A    between atoms: C_20  and  C_26
REMARK   11  A    between atoms: C_23  and  O_25
REMARK   12  A    between atoms: C_28  and  C_29
REMARK   13  A    between atoms: C_28  and  C_30
REMARK                            x       y       z     vdW  Elec       q    Type
REMARK                         _______ _______ _______ _____ _____    ______ ____
ROOT
ATOM      1  C   UNL     1      12.020  21.877  14.070  0.00  0.00    +0.000 C 
ATOM      2  C   UNL     1      12.345  23.355  13.693  0.00  0.00    +0.000 C 
ATOM      3  C   UNL     1      13.834  23.583  13.974  0.00  0.00    +0.000 C 
ATOM      4  C   UNL     1      14.379  22.180  14.169  0.00  0.00    +0.000 C 
ATOM      5  C   UNL     1      13.241  21.433  14.910  0.00  0.00    +0.000 C 
ATOM      6  C   UNL     1      13.583  19.938  14.793  0.00  0.00    +0.000 C 
ATOM      7  C   UNL     1      14.943  19.611  15.417  0.00  0.00    +0.000 C 
ATOM      8  C   UNL     1      16.107  20.513  14.928  0.00  0.00    +0.000 C 
ATOM      9  C   UNL     1      15.735  22.021  14.861  0.00  0.00    +0.000 C 
ATOM     10  C   UNL     1      16.837  22.801  14.130  0.00  0.00    +0.000 C 
ATOM     11  C   UNL     1      18.215  22.420  14.578  0.00  0.00    +0.000 C 
ATOM     12  C   UNL     1      18.508  21.324  15.302  0.00  0.00    +0.000 C 
ATOM     13  C   UNL     1      17.452  20.291  15.722  0.00  0.00    +0.000 C 
ATOM     14  C   UNL     1      17.977  18.864  15.391  0.00  0.00    +0.000 C 
ATOM     15  C   UNL     1      19.393  18.587  15.891  0.00  0.00    +0.000 C 
ATOM     16  C   UNL     1      20.381  19.632  15.377  0.00  0.00    +0.000 C 
ATOM     17  C   UNL     1      19.934  21.051  15.731  0.00  0.00    +0.000 C 
ATOM     18  C   UNL     1      17.232  20.422  17.249  0.00  0.00    +0.000 C 
ATOM     19  C   UNL     1      13.083  21.868  16.387  0.00  0.00    +0.000 C 
ENDROOT
BRANCH  16  20
ATOM     20  O   UNL     1      21.668  19.373  15.934  0.00  0.00    +0.000 OA
ATOM     21  H   UNL     1      21.537  18.950  16.800  0.00  0.00    +0.000 HD
ENDBRANCH  16  20
BRANCH   1  22
ATOM     22  C   UNL     1      10.578  21.711  14.650  0.00  0.00    +0.000 C 
ATOM     23  C   UNL     1       9.834  20.508  14.061  0.00  0.00    +0.000 C 
BRANCH  22  24
ATOM     24  C   UNL     1       9.818  23.016  14.344  0.00  0.00    +0.000 C 
BRANCH  24  25
ATOM     25  C   UNL     1       8.611  22.956  13.411  0.00  0.00    +0.000 C 
BRANCH  25  26
ATOM     26  C   UNL     1       8.852  23.649  12.039  0.00  0.00    +0.000 C 
BRANCH  26  27
ATOM     27  C   UNL     1       7.993  24.927  11.754  0.00  0.00    +0.000 C 
ATOM     28  C   UNL     1       8.200  26.130  12.681  0.00  0.00    +0.000 C 
ATOM     29  C   UNL     1       8.108  25.392  10.297  0.00  0.00    +0.000 C 
ENDBRANCH  26  27
BRANCH  26  31
ATOM     30  C   UNL     1      10.142  21.903  10.627  0.00  0.00    +0.000 C 
ATOM     31  C   UNL     1       8.815  22.595  10.902  0.00  0.00    +0.000 C 
ENDBRANCH  26  31
ENDBRANCH  25  26
ENDBRANCH  24  25
ENDBRANCH  22  24
ENDBRANCH   1  22
TORSDOF 7
ENDMDL
MODEL 3
REMARK VINA RESULT:      -5.6      3.441      8.250
REMARK  Name = 
REMARK  13 active torsions:
REMARK  status: ('A' for Active; 'I' for Inactive)
REMARK    1  A    between atoms: C_1  and  C_2
REMARK    2  A    between atoms: C_2  and  C_3
REMARK    3  A    between atoms: C_3  and  C_4
REMARK    4  A    between atoms: C_3  and  C_28
REMARK    5  A    between atoms: C_4  and  C_5
REMARK    6  A    between atoms: C_5  and  C_6
REMARK    7  A    between atoms: C_6  and  C_7
REMARK    8  A    between atoms: C_6  and  C_8
REMARK    9  A    between atoms: C_12  and  C_27
REMARK   10  A    between atoms: C_20  and  C_26
REMARK   11  A    between atoms: C_23  and  O_25
REMARK   12  A    between atoms: C_28  and  C_29
REMARK   13  A    between atoms: C_28  and  C_30
REMARK                            x       y       z     vdW  Elec       q    Type
REMARK                         _______ _______ _______ _____ _____    ______ ____
ROOT
ATOM      1  C   UNL     1      51.977  16.069  11.088  0.00  0.00    +0.000 C 
ATOM      2  C   UNL     1      50.877  15.837  10.009  0.00  0.00    +0.000 C 
ATOM      3  C   UNL     1      50.161  17.174   9.788  0.00  0.00    +0.000 C 
ATOM      4  C   UNL     1      51.069  18.181  10.470  0.00  0.00    +0.000 C 
ATOM      5  C   UNL     1      51.596  17.430  11.719  0.00  0.00    +0.000 C 
ATOM      6  C   UNL     1      52.791  18.255  12.225  0.00  0.00    +0.000 C 
ATOM      7  C   UNL     1      52.388  19.688  12.583  0.00  0.00    +0.000 C 
ATOM      8  C   UNL     1      51.600  20.429  11.471  0.00  0.00    +0.000 C 
ATOM      9  C   UNL     1      50.495  19.558  10.810  0.00  0.00    +0.000 C 
ATOM     10  C   UNL     1      49.946  20.266   9.563  0.00  0.00    +0.000 C 
ATOM     11  C   UNL     1      49.672  21.721   9.791  0.00  0.00    +0.000 C 
ATOM     12  C   UNL     1      50.123  22.427  10.845  0.00  0.00    +0.000 C 
ATOM     13  C   UNL     1      51.027  21.826  11.930  0.00  0.00    +0.000 C 
ATOM     14  C   UNL     1      52.229  22.782  12.178  0.00  0.00    +0.000 C 
ATOM     15  C   UNL     1      51.835  24.241  12.395  0.00  0.00    +0.000 C 
ATOM     16  C   UNL     1      50.987  24.767  11.238  0.00  0.00    +0.000 C 
ATOM     17  C   UNL     1      49.759  23.888  10.995  0.00  0.00    +0.000 C 
ATOM     18  C   UNL     1      50.194  21.693  13.229  0.00  0.00    +0.000 C 
ATOM     19  C   UNL     1      50.523  17.246  12.820  0.00  0.00    +0.000 C 
ENDROOT
BRANCH  16  20
ATOM     20  O   UNL     1      50.582  26.104  11.526  0.00  0.00    +0.000 OA
ATOM     21  H   UNL     1      50.777  26.279  12.463  0.00  0.00    +0.000 HD
ENDBRANCH  16  20
BRANCH   1  22
ATOM     22  C   UNL     1      52.189  14.821  12.006  0.00  0.00    +0.000 C 
ATOM     23  C   UNL     1      53.667  14.493  12.234  0.00  0.00    +0.000 C 
BRANCH  22  24
ATOM     24  C   UNL     1      51.474  13.638  11.326  0.00  0.00    +0.000 C 
BRANCH  24  25
ATOM     25  C   UNL     1      50.426  12.864  12.122  0.00  0.00    +0.000 C 
BRANCH  25  26
ATOM     26  C   UNL     1      49.625  13.749  13.121  0.00  0.00    +0.000 C 
BRANCH  26  27
ATOM     27  C   UNL     1      49.908  13.497  14.640  0.00  0.00    +0.000 C 
ATOM     28  C   UNL     1      50.428  14.683  15.461  0.00  0.00    +0.000 C 
ATOM     29  C   UNL     1      48.704  12.879  15.361  0.00  0.00    +0.000 C 
ENDBRANCH  26  27
BRANCH  26  31
ATOM     30  C   UNL     1      47.790  14.380  11.407  0.00  0.00    +0.000 C 
ATOM     31  C   UNL     1      48.121  13.739  12.746  0.00  0.00    +0.000 C 
ENDBRANCH  26  31
ENDBRANCH  25  26
ENDBRANCH  24  25
ENDBRANCH  22  24
ENDBRANCH   1  22
TORSDOF 7
ENDMDL
