# Supplementary material for: Identification and Exploration of Immunity‐Related Genes and Natural Products for Alzheimer's Disease Based on Bioinformatics, Molecular Docking, and Molecular Dynamics
Source: Immun Inflamm Dis. 2025 Apr 7;13(4):e70166. doi: 10.1002/iid3.70166 (PMC11973734; doi:10.1002/iid3.70166)
Supplement: Supplementary file 1 — Supporting information. [file IID3-13-e70166-s001.zip › Supplementary materials/S8-Molecular docking and kinetic simulation/Molecular docking/NFKBIA-1IKN/entout.pdbqt]

MODEL 1
REMARK VINA RESULT:      -6.5      0.000      0.000
REMARK  Name = 
REMARK  6 active torsions:
REMARK  status: ('A' for Active; 'I' for Inactive)
REMARK    1  A    between atoms: C_2  and  O_21
REMARK    2  A    between atoms: C_3  and  C_13
REMARK    3  A    between atoms: C_7  and  O_12
REMARK    4  A    between atoms: C_9  and  O_11
REMARK    5  A    between atoms: C_15  and  O_20
REMARK    6  A    between atoms: C_16  and  O_19
REMARK                            x       y       z     vdW  Elec       q    Type
REMARK                         _______ _______ _______ _____ _____    ______ ____
ROOT
ATOM      1  C   UNL     1      12.280  29.094  -4.340  0.00  0.00    +0.000 C 
ATOM      2  C   UNL     1      11.561  28.730  -5.636  0.00  0.00    +0.000 C 
ATOM      3  C   UNL     1      10.265  27.947  -5.313  0.00  0.00    +0.000 C 
ATOM      4  O   UNL     1      10.627  26.691  -4.690  0.00  0.00    +0.000 OA
ATOM      5  C   UNL     1      11.512  26.792  -3.642  0.00  0.00    +0.000 A 
ATOM      6  C   UNL     1      11.532  25.701  -2.770  0.00  0.00    +0.000 A 
ATOM      7  C   UNL     1      12.290  25.775  -1.607  0.00  0.00    +0.000 A 
ATOM      8  C   UNL     1      13.046  26.905  -1.320  0.00  0.00    +0.000 A 
ATOM      9  C   UNL     1      13.047  27.971  -2.216  0.00  0.00    +0.000 A 
ATOM     10  C   UNL     1      12.294  27.927  -3.393  0.00  0.00    +0.000 A 
ENDROOT
BRANCH   3  11
ATOM     11  C   UNL     1       9.172  28.697  -4.534  0.00  0.00    +0.000 A 
ATOM     12  C   UNL     1       7.815  28.315  -4.596  0.00  0.00    +0.000 A 
ATOM     13  C   UNL     1       6.842  29.034  -3.910  0.00  0.00    +0.000 A 
ATOM     14  C   UNL     1       7.191  30.150  -3.164  0.00  0.00    +0.000 A 
ATOM     15  C   UNL     1       8.512  30.558  -3.086  0.00  0.00    +0.000 A 
ATOM     16  C   UNL     1       9.497  29.837  -3.775  0.00  0.00    +0.000 A 
BRANCH  14  17
ATOM     17  O   UNL     1       6.224  30.864  -2.518  0.00  0.00    +0.000 OA
ATOM     18  H   UNL     1       6.268  30.552  -1.592  0.00  0.00    +0.000 HD
ENDBRANCH  14  17
BRANCH  13  19
ATOM     19  O   UNL     1       5.522  28.675  -3.952  0.00  0.00    +0.000 OA
ATOM     20  H   UNL     1       5.412  28.005  -4.650  0.00  0.00    +0.000 HD
ENDBRANCH  13  19
ENDBRANCH   3  11
BRANCH   7  21
ATOM     21  O   UNL     1      12.293  24.760  -0.698  0.00  0.00    +0.000 OA
ATOM     22  H   UNL     1      11.450  24.280  -0.762  0.00  0.00    +0.000 HD
ENDBRANCH   7  21
BRANCH   9  23
ATOM     23  O   UNL     1      13.772  29.099  -1.948  0.00  0.00    +0.000 OA
ATOM     24  H   UNL     1      14.595  28.842  -1.499  0.00  0.00    +0.000 HD
ENDBRANCH   9  23
BRANCH   2  25
ATOM     25  O   UNL     1      11.357  29.869  -6.473  0.00  0.00    +0.000 OA
ATOM     26  H   UNL     1      11.817  29.713  -7.316  0.00  0.00    +0.000 HD
ENDBRANCH   2  25
TORSDOF 6
ENDMDL
MODEL 2
REMARK VINA RESULT:      -6.5     12.775     14.640
REMARK  Name = 
REMARK  6 active torsions:
REMARK  status: ('A' for Active; 'I' for Inactive)
REMARK    1  A    between atoms: C_2  and  O_21
REMARK    2  A    between atoms: C_3  and  C_13
REMARK    3  A    between atoms: C_7  and  O_12
REMARK    4  A    between atoms: C_9  and  O_11
REMARK    5  A    between atoms: C_15  and  O_20
REMARK    6  A    between atoms: C_16  and  O_19
REMARK                            x       y       z     vdW  Elec       q    Type
REMARK                         _______ _______ _______ _____ _____    ______ ____
ROOT
ATOM      1  C   UNL     1      14.128  35.522   5.605  0.00  0.00    +0.000 C 
ATOM      2  C   UNL     1      15.174  35.606   6.713  0.00  0.00    +0.000 C 
ATOM      3  C   UNL     1      15.114  37.000   7.384  0.00  0.00    +0.000 C 
ATOM      4  O   UNL     1      15.484  38.002   6.406  0.00  0.00    +0.000 OA
ATOM      5  C   UNL     1      14.824  37.915   5.202  0.00  0.00    +0.000 A 
ATOM      6  C   UNL     1      14.828  39.082   4.434  0.00  0.00    +0.000 A 
ATOM      7  C   UNL     1      14.069  39.132   3.271  0.00  0.00    +0.000 A 
ATOM      8  C   UNL     1      13.333  38.030   2.853  0.00  0.00    +0.000 A 
ATOM      9  C   UNL     1      13.367  36.860   3.608  0.00  0.00    +0.000 A 
ATOM     10  C   UNL     1      14.119  36.779   4.782  0.00  0.00    +0.000 A 
ENDROOT
BRANCH   3  11
ATOM     11  C   UNL     1      13.818  37.360   8.131  0.00  0.00    +0.000 A 
ATOM     12  C   UNL     1      12.875  36.380   8.506  0.00  0.00    +0.000 A 
ATOM     13  C   UNL     1      11.694  36.738   9.147  0.00  0.00    +0.000 A 
ATOM     14  C   UNL     1      11.419  38.072   9.415  0.00  0.00    +0.000 A 
ATOM     15  C   UNL     1      12.318  39.061   9.055  0.00  0.00    +0.000 A 
ATOM     16  C   UNL     1      13.510  38.705   8.409  0.00  0.00    +0.000 A 
BRANCH  14  17
ATOM     17  O   UNL     1      10.244  38.414  10.020  0.00  0.00    +0.000 OA
ATOM     18  H   UNL     1       9.801  39.003   9.376  0.00  0.00    +0.000 HD
ENDBRANCH  14  17
BRANCH  13  19
ATOM     19  O   UNL     1      10.771  35.803   9.526  0.00  0.00    +0.000 OA
ATOM     20  H   UNL     1      10.759  35.099   8.853  0.00  0.00    +0.000 HD
ENDBRANCH  13  19
ENDBRANCH   3  11
BRANCH   7  21
ATOM     21  O   UNL     1      13.995  40.268   2.522  0.00  0.00    +0.000 OA
ATOM     22  H   UNL     1      13.342  40.866   2.923  0.00  0.00    +0.000 HD
ENDBRANCH   7  21
BRANCH   9  23
ATOM     23  O   UNL     1      12.639  35.768   3.224  0.00  0.00    +0.000 OA
ATOM     24  H   UNL     1      13.222  34.990   3.218  0.00  0.00    +0.000 HD
ENDBRANCH   9  23
BRANCH   2  25
ATOM     25  O   UNL     1      15.072  34.517   7.630  0.00  0.00    +0.000 OA
ATOM     26  H   UNL     1      15.036  34.880   8.532  0.00  0.00    +0.000 HD
ENDBRANCH   2  25
TORSDOF 6
ENDMDL
MODEL 3
REMARK VINA RESULT:      -6.5     10.954     13.066
REMARK  Name = 
REMARK  6 active torsions:
REMARK  status: ('A' for Active; 'I' for Inactive)
REMARK    1  A    between atoms: C_2  and  O_21
REMARK    2  A    between atoms: C_3  and  C_13
REMARK    3  A    between atoms: C_7  and  O_12
REMARK    4  A    between atoms: C_9  and  O_11
REMARK    5  A    between atoms: C_15  and  O_20
REMARK    6  A    between atoms: C_16  and  O_19
REMARK                            x       y       z     vdW  Elec       q    Type
REMARK                         _______ _______ _______ _____ _____    ______ ____
ROOT
ATOM      1  C   UNL     1      15.370  39.132   2.075  0.00  0.00    +0.000 C 
ATOM      2  C   UNL     1      14.414  39.754   3.088  0.00  0.00    +0.000 C 
ATOM      3  C   UNL     1      13.738  38.640   3.923  0.00  0.00    +0.000 C 
ATOM      4  O   UNL     1      12.918  37.834   3.041  0.00  0.00    +0.000 OA
ATOM      5  C   UNL     1      13.545  37.395   1.899  0.00  0.00    +0.000 A 
ATOM      6  C   UNL     1      12.951  36.294   1.277  0.00  0.00    +0.000 A 
ATOM      7  C   UNL     1      13.593  35.695   0.200  0.00  0.00    +0.000 A 
ATOM      8  C   UNL     1      14.798  36.194  -0.280  0.00  0.00    +0.000 A 
ATOM      9  C   UNL     1      15.361  37.315   0.325  0.00  0.00    +0.000 A 
ATOM     10  C   UNL     1      14.741  37.939   1.411  0.00  0.00    +0.000 A 
ENDROOT
BRANCH   3  11
ATOM     11  C   UNL     1      14.651  37.786   4.818  0.00  0.00    +0.000 A 
ATOM     12  C   UNL     1      14.217  36.566   5.380  0.00  0.00    +0.000 A 
ATOM     13  C   UNL     1      15.051  35.833   6.217  0.00  0.00    +0.000 A 
ATOM     14  C   UNL     1      16.321  36.300   6.525  0.00  0.00    +0.000 A 
ATOM     15  C   UNL     1      16.777  37.496   5.998  0.00  0.00    +0.000 A 
ATOM     16  C   UNL     1      15.941  38.239   5.153  0.00  0.00    +0.000 A 
BRANCH  14  17
ATOM     17  O   UNL     1      17.120  35.585   7.370  0.00  0.00    +0.000 OA
ATOM     18  H   UNL     1      16.499  35.182   8.009  0.00  0.00    +0.000 HD
ENDBRANCH  14  17
BRANCH  13  19
ATOM     19  O   UNL     1      14.653  34.644   6.765  0.00  0.00    +0.000 OA
ATOM     20  H   UNL     1      15.381  34.306   7.317  0.00  0.00    +0.000 HD
ENDBRANCH  13  19
ENDBRANCH   3  11
BRANCH   7  21
ATOM     21  O   UNL     1      13.082  34.583  -0.399  0.00  0.00    +0.000 OA
ATOM     22  H   UNL     1      12.674  34.020   0.280  0.00  0.00    +0.000 HD
ENDBRANCH   7  21
BRANCH   9  23
ATOM     23  O   UNL     1      16.552  37.815  -0.120  0.00  0.00    +0.000 OA
ATOM     24  H   UNL     1      16.606  38.757   0.119  0.00  0.00    +0.000 HD
ENDBRANCH   9  23
BRANCH   2  25
ATOM     25  O   UNL     1      15.049  40.763   3.875  0.00  0.00    +0.000 OA
ATOM     26  H   UNL     1      14.716  40.692   4.787  0.00  0.00    +0.000 HD
ENDBRANCH   2  25
TORSDOF 6
ENDMDL
