# Supplementary material for: Identification and Exploration of Immunity‐Related Genes and Natural Products for Alzheimer's Disease Based on Bioinformatics, Molecular Docking, and Molecular Dynamics
Source: Immun Inflamm Dis. 2025 Apr 7;13(4):e70166. doi: 10.1002/iid3.70166 (PMC11973734; doi:10.1002/iid3.70166)
Supplement: Supplementary file 1 — Supporting information. [file IID3-13-e70166-s001.zip › Supplementary materials/S8-Molecular docking and kinetic simulation/Molecular docking/NFKBIA-1IKN/kaemout.pdbqt]

MODEL 1
REMARK VINA RESULT:      -6.9      0.000      0.000
REMARK  Name = 
REMARK  5 active torsions:
REMARK  status: ('A' for Active; 'I' for Inactive)
REMARK    1  A    between atoms: C_3  and  O_21
REMARK    2  A    between atoms: C_6  and  C_7
REMARK    3  A    between atoms: C_8  and  O_20
REMARK    4  A    between atoms: C_12  and  O_19
REMARK    5  A    between atoms: C_14  and  O_18
REMARK                            x       y       z     vdW  Elec       q    Type
REMARK                         _______ _______ _______ _____ _____    ______ ____
ROOT
ATOM      1  C   UNL     1      10.792  28.481  -3.741  0.00  0.00    +0.000 A 
ATOM      2  C   UNL     1      10.614  27.175  -4.036  0.00  0.00    +0.000 A 
ATOM      3  C   UNL     1      11.463  26.184  -3.335  0.00  0.00    +0.000 A 
ATOM      4  O   UNL     1      11.218  24.980  -3.317  0.00  0.00    +0.000 OA
ATOM      5  C   UNL     1      12.670  26.692  -2.692  0.00  0.00    +0.000 A 
ATOM      6  C   UNL     1      13.656  25.822  -2.216  0.00  0.00    +0.000 A 
ATOM      7  C   UNL     1      14.872  26.325  -1.771  0.00  0.00    +0.000 A 
ATOM      8  C   UNL     1      15.082  27.701  -1.791  0.00  0.00    +0.000 A 
ATOM      9  C   UNL     1      14.075  28.581  -2.192  0.00  0.00    +0.000 A 
ATOM     10  C   UNL     1      12.855  28.070  -2.636  0.00  0.00    +0.000 A 
ATOM     11  O   UNL     1      11.872  28.962  -3.003  0.00  0.00    +0.000 OA
ENDROOT
BRANCH   1  17
ATOM     12  C   UNL     1      10.065  30.211  -5.425  0.00  0.00    +0.000 A 
ATOM     13  C   UNL     1       9.104  31.103  -5.921  0.00  0.00    +0.000 A 
ATOM     14  C   UNL     1       7.930  31.320  -5.208  0.00  0.00    +0.000 A 
ATOM     15  C   UNL     1       7.736  30.730  -3.971  0.00  0.00    +0.000 A 
ATOM     16  C   UNL     1       8.709  29.867  -3.465  0.00  0.00    +0.000 A 
ATOM     17  C   UNL     1       9.852  29.532  -4.217  0.00  0.00    +0.000 A 
BRANCH  14  18
ATOM     18  O   UNL     1       6.932  32.109  -5.692  0.00  0.00    +0.000 OA
ATOM     19  H   UNL     1       6.241  31.542  -6.072  0.00  0.00    +0.000 HD
ENDBRANCH  14  18
ENDBRANCH   1  17
BRANCH   8  20
ATOM     20  O   UNL     1      16.286  28.230  -1.427  0.00  0.00    +0.000 OA
ATOM     21  H   UNL     1      16.157  29.169  -1.204  0.00  0.00    +0.000 HD
ENDBRANCH   8  20
BRANCH   6  22
ATOM     22  O   UNL     1      13.496  24.464  -2.185  0.00  0.00    +0.000 OA
ATOM     23  H   UNL     1      12.551  24.262  -2.381  0.00  0.00    +0.000 HD
ENDBRANCH   6  22
BRANCH   2  24
ATOM     24  O   UNL     1       9.705  26.683  -4.956  0.00  0.00    +0.000 OA
ATOM     25  H   UNL     1       9.455  25.783  -4.683  0.00  0.00    +0.000 HD
ENDBRANCH   2  24
TORSDOF 5
ENDMDL
MODEL 2
REMARK VINA RESULT:      -5.7     27.013     28.335
REMARK  Name = 
REMARK  5 active torsions:
REMARK  status: ('A' for Active; 'I' for Inactive)
REMARK    1  A    between atoms: C_3  and  O_21
REMARK    2  A    between atoms: C_6  and  C_7
REMARK    3  A    between atoms: C_8  and  O_20
REMARK    4  A    between atoms: C_12  and  O_19
REMARK    5  A    between atoms: C_14  and  O_18
REMARK                            x       y       z     vdW  Elec       q    Type
REMARK                         _______ _______ _______ _____ _____    ______ ____
ROOT
ATOM      1  C   UNL     1      34.657  34.579  10.841  0.00  0.00    +0.000 A 
ATOM      2  C   UNL     1      35.811  35.212  10.536  0.00  0.00    +0.000 A 
ATOM      3  C   UNL     1      36.563  34.747   9.347  0.00  0.00    +0.000 A 
ATOM      4  O   UNL     1      37.463  35.398   8.822  0.00  0.00    +0.000 OA
ATOM      5  C   UNL     1      36.229  33.422   8.837  0.00  0.00    +0.000 A 
ATOM      6  C   UNL     1      37.034  32.791   7.881  0.00  0.00    +0.000 A 
ATOM      7  C   UNL     1      36.800  31.464   7.541  0.00  0.00    +0.000 A 
ATOM      8  C   UNL     1      35.750  30.786   8.151  0.00  0.00    +0.000 A 
ATOM      9  C   UNL     1      34.895  31.430   9.048  0.00  0.00    +0.000 A 
ATOM     10  C   UNL     1      35.132  32.763   9.384  0.00  0.00    +0.000 A 
ATOM     11  O   UNL     1      34.260  33.380  10.252  0.00  0.00    +0.000 OA
ENDROOT
BRANCH   1  17
ATOM     12  C   UNL     1      33.657  34.543  13.155  0.00  0.00    +0.000 A 
ATOM     13  C   UNL     1      32.865  35.130  14.152  0.00  0.00    +0.000 A 
ATOM     14  C   UNL     1      32.130  36.275  13.864  0.00  0.00    +0.000 A 
ATOM     15  C   UNL     1      32.106  36.795  12.581  0.00  0.00    +0.000 A 
ATOM     16  C   UNL     1      32.871  36.190  11.584  0.00  0.00    +0.000 A 
ATOM     17  C   UNL     1      33.720  35.102  11.871  0.00  0.00    +0.000 A 
BRANCH  14  18
ATOM     18  O   UNL     1      31.416  36.928  14.821  0.00  0.00    +0.000 OA
ATOM     19  H   UNL     1      31.951  37.663  15.165  0.00  0.00    +0.000 HD
ENDBRANCH  14  18
ENDBRANCH   1  17
BRANCH   8  20
ATOM     20  O   UNL     1      35.529  29.464   7.897  0.00  0.00    +0.000 OA
ATOM     21  H   UNL     1      35.059  29.385   7.048  0.00  0.00    +0.000 HD
ENDBRANCH   8  20
BRANCH   6  22
ATOM     22  O   UNL     1      38.080  33.417   7.263  0.00  0.00    +0.000 OA
ATOM     23  H   UNL     1      38.063  34.369   7.519  0.00  0.00    +0.000 HD
ENDBRANCH   6  22
BRANCH   2  24
ATOM     24  O   UNL     1      36.358  36.260  11.253  0.00  0.00    +0.000 OA
ATOM     25  H   UNL     1      36.965  35.889  11.918  0.00  0.00    +0.000 HD
ENDBRANCH   2  24
TORSDOF 5
ENDMDL
MODEL 3
REMARK VINA RESULT:      -5.7     26.849     29.788
REMARK  Name = 
REMARK  5 active torsions:
REMARK  status: ('A' for Active; 'I' for Inactive)
REMARK    1  A    between atoms: C_3  and  O_21
REMARK    2  A    between atoms: C_6  and  C_7
REMARK    3  A    between atoms: C_8  and  O_20
REMARK    4  A    between atoms: C_12  and  O_19
REMARK    5  A    between atoms: C_14  and  O_18
REMARK                            x       y       z     vdW  Elec       q    Type
REMARK                         _______ _______ _______ _____ _____    ______ ____
ROOT
ATOM      1  C   UNL     1      35.671  34.306  10.691  0.00  0.00    +0.000 A 
ATOM      2  C   UNL     1      34.606  35.118  10.868  0.00  0.00    +0.000 A 
ATOM      3  C   UNL     1      34.781  36.316  11.722  0.00  0.00    +0.000 A 
ATOM      4  O   UNL     1      33.986  37.252  11.741  0.00  0.00    +0.000 OA
ATOM      5  C   UNL     1      35.938  36.323  12.611  0.00  0.00    +0.000 A 
ATOM      6  C   UNL     1      36.065  37.281  13.623  0.00  0.00    +0.000 A 
ATOM      7  C   UNL     1      37.077  37.164  14.568  0.00  0.00    +0.000 A 
ATOM      8  C   UNL     1      37.964  36.095  14.480  0.00  0.00    +0.000 A 
ATOM      9  C   UNL     1      37.890  35.178  13.429  0.00  0.00    +0.000 A 
ATOM     10  C   UNL     1      36.874  35.302  12.482  0.00  0.00    +0.000 A 
ATOM     11  O   UNL     1      36.840  34.398  11.444  0.00  0.00    +0.000 OA
ENDROOT
BRANCH   1  17
ATOM     12  C   UNL     1      36.620  33.153   8.660  0.00  0.00    +0.000 A 
ATOM     13  C   UNL     1      36.682  32.046   7.802  0.00  0.00    +0.000 A 
ATOM     14  C   UNL     1      35.785  30.995   7.966  0.00  0.00    +0.000 A 
ATOM     15  C   UNL     1      34.779  31.067   8.913  0.00  0.00    +0.000 A 
ATOM     16  C   UNL     1      34.701  32.185   9.744  0.00  0.00    +0.000 A 
ATOM     17  C   UNL     1      35.667  33.209   9.685  0.00  0.00    +0.000 A 
BRANCH  14  18
ATOM     18  O   UNL     1      35.862  29.863   7.214  0.00  0.00    +0.000 OA
ATOM     19  H   UNL     1      35.596  30.073   6.303  0.00  0.00    +0.000 HD
ENDBRANCH  14  18
ENDBRANCH   1  17
BRANCH   8  20
ATOM     20  O   UNL     1      38.929  35.907  15.425  0.00  0.00    +0.000 OA
ATOM     21  H   UNL     1      39.793  36.126  15.036  0.00  0.00    +0.000 HD
ENDBRANCH   8  20
BRANCH   6  22
ATOM     22  O   UNL     1      35.213  38.342  13.752  0.00  0.00    +0.000 OA
ATOM     23  H   UNL     1      35.616  38.985  14.380  0.00  0.00    +0.000 HD
ENDBRANCH   6  22
BRANCH   2  24
ATOM     24  O   UNL     1      33.351  34.916  10.322  0.00  0.00    +0.000 OA
ATOM     25  H   UNL     1      33.417  35.031   9.357  0.00  0.00    +0.000 HD
ENDBRANCH   2  24
TORSDOF 5
ENDMDL
