# Supplementary material for: Identification and Exploration of Immunity‐Related Genes and Natural Products for Alzheimer's Disease Based on Bioinformatics, Molecular Docking, and Molecular Dynamics
Source: Immun Inflamm Dis. 2025 Apr 7;13(4):e70166. doi: 10.1002/iid3.70166 (PMC11973734; doi:10.1002/iid3.70166)
Supplement: Supplementary file 1 — Supporting information. [file IID3-13-e70166-s001.zip › Supplementary materials/S8-Molecular docking and kinetic simulation/Molecular docking/NFKBIA-1IKN/luteout.pdbqt]

MODEL 1
REMARK VINA RESULT:      -6.0      0.000      0.000
REMARK  Name = 
REMARK  5 active torsions:
REMARK  status: ('A' for Active; 'I' for Inactive)
REMARK    1  A    between atoms: C_3  and  O_21
REMARK    2  A    between atoms: C_4  and  O_20
REMARK    3  A    between atoms: C_6  and  C_7
REMARK    4  A    between atoms: C_12  and  O_19
REMARK    5  A    between atoms: C_14  and  O_18
REMARK                            x       y       z     vdW  Elec       q    Type
REMARK                         _______ _______ _______ _____ _____    ______ ____
ROOT
ATOM      1  C   UNL     1      38.004  34.909  12.266  0.00  0.00    +0.000 A 
ATOM      2  C   UNL     1      38.915  34.925  11.283  0.00  0.00    +0.000 A 
ATOM      3  C   UNL     1      38.641  34.204  10.039  0.00  0.00    +0.000 A 
ATOM      4  O   UNL     1      39.449  34.180   9.117  0.00  0.00    +0.000 OA
ATOM      5  C   UNL     1      37.348  33.523   9.937  0.00  0.00    +0.000 A 
ATOM      6  C   UNL     1      36.974  32.852   8.771  0.00  0.00    +0.000 A 
ATOM      7  C   UNL     1      35.731  32.229   8.690  0.00  0.00    +0.000 A 
ATOM      8  C   UNL     1      34.875  32.282   9.786  0.00  0.00    +0.000 A 
ATOM      9  C   UNL     1      35.242  32.942  10.959  0.00  0.00    +0.000 A 
ATOM     10  C   UNL     1      36.487  33.568  11.029  0.00  0.00    +0.000 A 
ATOM     11  O   UNL     1      36.800  34.220  12.199  0.00  0.00    +0.000 OA
ENDROOT
BRANCH   1  17
ATOM     12  C   UNL     1      39.355  36.469  13.694  0.00  0.00    +0.000 A 
ATOM     13  C   UNL     1      39.591  37.143  14.898  0.00  0.00    +0.000 A 
ATOM     14  C   UNL     1      38.690  36.996  15.944  0.00  0.00    +0.000 A 
ATOM     15  C   UNL     1      37.565  36.195  15.792  0.00  0.00    +0.000 A 
ATOM     16  C   UNL     1      37.325  35.524  14.603  0.00  0.00    +0.000 A 
ATOM     17  C   UNL     1      38.223  35.649  13.529  0.00  0.00    +0.000 A 
BRANCH  15  18
ATOM     18  O   UNL     1      36.682  36.049  16.822  0.00  0.00    +0.000 OA
ATOM     19  H   UNL     1      37.235  36.091  17.627  0.00  0.00    +0.000 HD
ENDBRANCH  15  18
BRANCH  14  20
ATOM     20  O   UNL     1      38.870  37.612  17.150  0.00  0.00    +0.000 OA
ATOM     21  H   UNL     1      39.257  36.964  17.765  0.00  0.00    +0.000 HD
ENDBRANCH  14  20
ENDBRANCH   1  17
BRANCH   8  22
ATOM     22  O   UNL     1      33.645  31.692   9.751  0.00  0.00    +0.000 OA
ATOM     23  H   UNL     1      32.980  32.344  10.034  0.00  0.00    +0.000 HD
ENDBRANCH   8  22
BRANCH   6  24
ATOM     24  O   UNL     1      37.780  32.768   7.667  0.00  0.00    +0.000 OA
ATOM     25  H   UNL     1      38.274  33.615   7.584  0.00  0.00    +0.000 HD
ENDBRANCH   6  24
TORSDOF 5
ENDMDL
MODEL 2
REMARK VINA RESULT:      -5.9     17.736     19.521
REMARK  Name = 
REMARK  5 active torsions:
REMARK  status: ('A' for Active; 'I' for Inactive)
REMARK    1  A    between atoms: C_3  and  O_21
REMARK    2  A    between atoms: C_4  and  O_20
REMARK    3  A    between atoms: C_6  and  C_7
REMARK    4  A    between atoms: C_12  and  O_19
REMARK    5  A    between atoms: C_14  and  O_18
REMARK                            x       y       z     vdW  Elec       q    Type
REMARK                         _______ _______ _______ _____ _____    ______ ____
ROOT
ATOM      1  C   UNL     1      43.985  37.659  29.379  0.00  0.00    +0.000 A 
ATOM      2  C   UNL     1      42.911  38.298  28.896  0.00  0.00    +0.000 A 
ATOM      3  C   UNL     1      43.098  39.449  28.011  0.00  0.00    +0.000 A 
ATOM      4  O   UNL     1      42.146  40.072  27.554  0.00  0.00    +0.000 OA
ATOM      5  C   UNL     1      44.478  39.815  27.680  0.00  0.00    +0.000 A 
ATOM      6  C   UNL     1      44.757  40.866  26.804  0.00  0.00    +0.000 A 
ATOM      7  C   UNL     1      46.076  41.182  26.489  0.00  0.00    +0.000 A 
ATOM      8  C   UNL     1      47.105  40.442  27.063  0.00  0.00    +0.000 A 
ATOM      9  C   UNL     1      46.838  39.397  27.947  0.00  0.00    +0.000 A 
ATOM     10  C   UNL     1      45.513  39.082  28.252  0.00  0.00    +0.000 A 
ATOM     11  O   UNL     1      45.296  38.034  29.116  0.00  0.00    +0.000 OA
ENDROOT
BRANCH   1  17
ATOM     12  C   UNL     1      42.601  36.138  30.816  0.00  0.00    +0.000 A 
ATOM     13  C   UNL     1      42.466  35.039  31.673  0.00  0.00    +0.000 A 
ATOM     14  C   UNL     1      43.583  34.270  31.969  0.00  0.00    +0.000 A 
ATOM     15  C   UNL     1      44.816  34.585  31.412  0.00  0.00    +0.000 A 
ATOM     16  C   UNL     1      44.958  35.671  30.563  0.00  0.00    +0.000 A 
ATOM     17  C   UNL     1      43.846  36.472  30.252  0.00  0.00    +0.000 A 
BRANCH  15  18
ATOM     18  O   UNL     1      45.916  33.830  31.707  0.00  0.00    +0.000 OA
ATOM     19  H   UNL     1      45.575  32.916  31.772  0.00  0.00    +0.000 HD
ENDBRANCH  15  18
BRANCH  14  20
ATOM     20  O   UNL     1      43.524  33.196  32.811  0.00  0.00    +0.000 OA
ATOM     21  H   UNL     1      42.758  32.653  32.553  0.00  0.00    +0.000 HD
ENDBRANCH  14  20
ENDBRANCH   1  17
BRANCH   8  22
ATOM     22  O   UNL     1      48.413  40.712  26.779  0.00  0.00    +0.000 OA
ATOM     23  H   UNL     1      48.656  41.552  27.209  0.00  0.00    +0.000 HD
ENDBRANCH   8  22
BRANCH   6  24
ATOM     24  O   UNL     1      43.781  41.626  26.216  0.00  0.00    +0.000 OA
ATOM     25  H   UNL     1      43.231  41.035  25.653  0.00  0.00    +0.000 HD
ENDBRANCH   6  24
TORSDOF 5
ENDMDL
MODEL 3
REMARK VINA RESULT:      -5.7      3.949      4.591
REMARK  Name = 
REMARK  5 active torsions:
REMARK  status: ('A' for Active; 'I' for Inactive)
REMARK    1  A    between atoms: C_3  and  O_21
REMARK    2  A    between atoms: C_4  and  O_20
REMARK    3  A    between atoms: C_6  and  C_7
REMARK    4  A    between atoms: C_12  and  O_19
REMARK    5  A    between atoms: C_14  and  O_18
REMARK                            x       y       z     vdW  Elec       q    Type
REMARK                         _______ _______ _______ _____ _____    ______ ____
ROOT
ATOM      1  C   UNL     1      34.633  34.738  10.800  0.00  0.00    +0.000 A 
ATOM      2  C   UNL     1      35.540  35.536  10.220  0.00  0.00    +0.000 A 
ATOM      3  C   UNL     1      36.409  34.993   9.175  0.00  0.00    +0.000 A 
ATOM      4  O   UNL     1      37.262  35.681   8.623  0.00  0.00    +0.000 OA
ATOM      5  C   UNL     1      36.205  33.590   8.803  0.00  0.00    +0.000 A 
ATOM      6  C   UNL     1      36.951  32.997   7.783  0.00  0.00    +0.000 A 
ATOM      7  C   UNL     1      36.725  31.668   7.434  0.00  0.00    +0.000 A 
ATOM      8  C   UNL     1      35.754  30.944   8.119  0.00  0.00    +0.000 A 
ATOM      9  C   UNL     1      35.010  31.524   9.146  0.00  0.00    +0.000 A 
ATOM     10  C   UNL     1      35.238  32.858   9.485  0.00  0.00    +0.000 A 
ATOM     11  O   UNL     1      34.471  33.393  10.493  0.00  0.00    +0.000 OA
ENDROOT
BRANCH   1  17
ATOM     12  C   UNL     1      33.805  34.800  13.168  0.00  0.00    +0.000 A 
ATOM     13  C   UNL     1      32.914  35.250  14.149  0.00  0.00    +0.000 A 
ATOM     14  C   UNL     1      31.920  36.153  13.798  0.00  0.00    +0.000 A 
ATOM     15  C   UNL     1      31.821  36.611  12.491  0.00  0.00    +0.000 A 
ATOM     16  C   UNL     1      32.699  36.171  11.513  0.00  0.00    +0.000 A 
ATOM     17  C   UNL     1      33.711  35.251  11.838  0.00  0.00    +0.000 A 
BRANCH  15  18
ATOM     18  O   UNL     1      30.841  37.498  12.146  0.00  0.00    +0.000 OA
ATOM     19  H   UNL     1      30.354  37.660  12.977  0.00  0.00    +0.000 HD
ENDBRANCH  15  18
BRANCH  14  20
ATOM     20  O   UNL     1      31.008  36.617  14.703  0.00  0.00    +0.000 OA
ATOM     21  H   UNL     1      30.972  37.587  14.625  0.00  0.00    +0.000 HD
ENDBRANCH  14  20
ENDBRANCH   1  17
BRANCH   8  22
ATOM     22  O   UNL     1      35.494  29.640   7.808  0.00  0.00    +0.000 OA
ATOM     23  H   UNL     1      34.818  29.304   8.423  0.00  0.00    +0.000 HD
ENDBRANCH   8  22
BRANCH   6  24
ATOM     24  O   UNL     1      37.919  33.664   7.080  0.00  0.00    +0.000 OA
ATOM     25  H   UNL     1      38.705  33.765   7.663  0.00  0.00    +0.000 HD
ENDBRANCH   6  24
TORSDOF 5
ENDMDL
