# Supplementary material for: Identification and Exploration of Immunity‐Related Genes and Natural Products for Alzheimer's Disease Based on Bioinformatics, Molecular Docking, and Molecular Dynamics
Source: Immun Inflamm Dis. 2025 Apr 7;13(4):e70166. doi: 10.1002/iid3.70166 (PMC11973734; doi:10.1002/iid3.70166)
Supplement: Supplementary file 1 — Supporting information. [file IID3-13-e70166-s001.zip › Supplementary materials/S8-Molecular docking and kinetic simulation/Molecular docking/NFKBIA-1IKN/poriout.pdbqt]

MODEL 1
REMARK VINA RESULT:      -6.2      0.000      0.000
REMARK  Name = 
REMARK  13 active torsions:
REMARK  status: ('A' for Active; 'I' for Inactive)
REMARK    1  A    between atoms: C_1  and  C_2
REMARK    2  A    between atoms: C_2  and  C_3
REMARK    3  A    between atoms: C_3  and  C_4
REMARK    4  A    between atoms: C_3  and  C_28
REMARK    5  A    between atoms: C_4  and  C_5
REMARK    6  A    between atoms: C_5  and  C_6
REMARK    7  A    between atoms: C_6  and  C_7
REMARK    8  A    between atoms: C_6  and  C_8
REMARK    9  A    between atoms: C_12  and  C_27
REMARK   10  A    between atoms: C_20  and  C_26
REMARK   11  A    between atoms: C_23  and  O_25
REMARK   12  A    between atoms: C_28  and  C_29
REMARK   13  A    between atoms: C_28  and  C_30
REMARK                            x       y       z     vdW  Elec       q    Type
REMARK                         _______ _______ _______ _____ _____    ______ ____
ROOT
ATOM      1  C   UNL     1      13.665  22.506  14.195  0.00  0.00    +0.000 C 
ATOM      2  C   UNL     1      14.427  23.866  14.177  0.00  0.00    +0.000 C 
ATOM      3  C   UNL     1      15.898  23.577  14.495  0.00  0.00    +0.000 C 
ATOM      4  C   UNL     1      16.005  22.067  14.384  0.00  0.00    +0.000 C 
ATOM      5  C   UNL     1      14.649  21.557  14.936  0.00  0.00    +0.000 C 
ATOM      6  C   UNL     1      14.559  20.082  14.508  0.00  0.00    +0.000 C 
ATOM      7  C   UNL     1      15.708  19.257  15.099  0.00  0.00    +0.000 C 
ATOM      8  C   UNL     1      17.121  19.845  14.850  0.00  0.00    +0.000 C 
ATOM      9  C   UNL     1      17.204  21.386  15.049  0.00  0.00    +0.000 C 
ATOM     10  C   UNL     1      18.543  21.905  14.504  0.00  0.00    +0.000 C 
ATOM     11  C   UNL     1      19.703  21.084  14.982  0.00  0.00    +0.000 C 
ATOM     12  C   UNL     1      19.596  19.856  15.525  0.00  0.00    +0.000 C 
ATOM     13  C   UNL     1      18.258  19.114  15.665  0.00  0.00    +0.000 C 
ATOM     14  C   UNL     1      18.422  17.677  15.092  0.00  0.00    +0.000 C 
ATOM     15  C   UNL     1      19.635  16.924  15.638  0.00  0.00    +0.000 C 
ATOM     16  C   UNL     1      20.925  17.716  15.433  0.00  0.00    +0.000 C 
ATOM     17  C   UNL     1      20.826  19.126  16.017  0.00  0.00    +0.000 C 
ATOM     18  C   UNL     1      17.902  19.030  17.171  0.00  0.00    +0.000 C 
ATOM     19  C   UNL     1      14.522  21.708  16.473  0.00  0.00    +0.000 C 
ENDROOT
BRANCH  16  20
ATOM     20  O   UNL     1      22.007  17.013  16.041  0.00  0.00    +0.000 OA
ATOM     21  H   UNL     1      22.152  17.392  16.924  0.00  0.00    +0.000 HD
ENDBRANCH  16  20
BRANCH   1  22
ATOM     22  C   UNL     1      12.207  22.671  14.718  0.00  0.00    +0.000 C 
ATOM     23  C   UNL     1      11.417  21.361  14.777  0.00  0.00    +0.000 C 
BRANCH  22  24
ATOM     24  C   UNL     1      11.464  23.693  13.814  0.00  0.00    +0.000 C 
BRANCH  24  25
ATOM     25  C   UNL     1      11.546  23.393  12.313  0.00  0.00    +0.000 C 
BRANCH  25  26
ATOM     26  C   UNL     1      10.171  23.182  11.632  0.00  0.00    +0.000 C 
BRANCH  26  27
ATOM     27  C   UNL     1       9.895  21.689  11.248  0.00  0.00    +0.000 C 
ATOM     28  C   UNL     1       8.681  21.108  11.983  0.00  0.00    +0.000 C 
ATOM     29  C   UNL     1       9.680  21.502   9.740  0.00  0.00    +0.000 C 
ENDBRANCH  26  27
BRANCH  26  31
ATOM     30  C   UNL     1       8.243  24.902  11.799  0.00  0.00    +0.000 C 
ATOM     31  C   UNL     1       9.004  23.766  12.472  0.00  0.00    +0.000 C 
ENDBRANCH  26  31
ENDBRANCH  25  26
ENDBRANCH  24  25
ENDBRANCH  22  24
ENDBRANCH   1  22
TORSDOF 7
ENDMDL
MODEL 2
REMARK VINA RESULT:      -6.2     33.689     35.858
REMARK  Name = 
REMARK  13 active torsions:
REMARK  status: ('A' for Active; 'I' for Inactive)
REMARK    1  A    between atoms: C_1  and  C_2
REMARK    2  A    between atoms: C_2  and  C_3
REMARK    3  A    between atoms: C_3  and  C_4
REMARK    4  A    between atoms: C_3  and  C_28
REMARK    5  A    between atoms: C_4  and  C_5
REMARK    6  A    between atoms: C_5  and  C_6
REMARK    7  A    between atoms: C_6  and  C_7
REMARK    8  A    between atoms: C_6  and  C_8
REMARK    9  A    between atoms: C_12  and  C_27
REMARK   10  A    between atoms: C_20  and  C_26
REMARK   11  A    between atoms: C_23  and  O_25
REMARK   12  A    between atoms: C_28  and  C_29
REMARK   13  A    between atoms: C_28  and  C_30
REMARK                            x       y       z     vdW  Elec       q    Type
REMARK                         _______ _______ _______ _____ _____    ______ ____
ROOT
ATOM      1  C   UNL     1      51.007  17.774  10.907  0.00  0.00    +0.000 C 
ATOM      2  C   UNL     1      50.127  17.578   9.634  0.00  0.00    +0.000 C 
ATOM      3  C   UNL     1      49.290  16.311   9.842  0.00  0.00    +0.000 C 
ATOM      4  C   UNL     1      49.472  15.990  11.314  0.00  0.00    +0.000 C 
ATOM      5  C   UNL     1      50.945  16.384  11.600  0.00  0.00    +0.000 C 
ATOM      6  C   UNL     1      51.068  16.428  13.133  0.00  0.00    +0.000 C 
ATOM      7  C   UNL     1      50.762  15.063  13.759  0.00  0.00    +0.000 C 
ATOM      8  C   UNL     1      49.420  14.431  13.306  0.00  0.00    +0.000 C 
ATOM      9  C   UNL     1      49.143  14.570  11.782  0.00  0.00    +0.000 C 
ATOM     10  C   UNL     1      47.686  14.184  11.484  0.00  0.00    +0.000 C 
ATOM     11  C   UNL     1      47.300  12.892  12.141  0.00  0.00    +0.000 C 
ATOM     12  C   UNL     1      47.991  12.308  13.139  0.00  0.00    +0.000 C 
ATOM     13  C   UNL     1      49.242  12.934  13.773  0.00  0.00    +0.000 C 
ATOM     14  C   UNL     1      49.077  12.922  15.320  0.00  0.00    +0.000 C 
ATOM     15  C   UNL     1      48.678  11.562  15.892  0.00  0.00    +0.000 C 
ATOM     16  C   UNL     1      47.410  11.025  15.230  0.00  0.00    +0.000 C 
ATOM     17  C   UNL     1      47.540  10.980  13.707  0.00  0.00    +0.000 C 
ATOM     18  C   UNL     1      50.470  12.075  13.380  0.00  0.00    +0.000 C 
ATOM     19  C   UNL     1      51.970  15.402  10.979  0.00  0.00    +0.000 C 
ENDROOT
BRANCH  16  20
ATOM     20  O   UNL     1      47.138   9.718  15.733  0.00  0.00    +0.000 OA
ATOM     21  H   UNL     1      46.242   9.469  15.451  0.00  0.00    +0.000 HD
ENDBRANCH  16  20
BRANCH   1  22
ATOM     22  C   UNL     1      52.388  18.404  10.558  0.00  0.00    +0.000 C 
ATOM     23  C   UNL     1      53.365  18.451  11.736  0.00  0.00    +0.000 C 
BRANCH  22  24
ATOM     24  C   UNL     1      52.159  19.839  10.007  0.00  0.00    +0.000 C 
BRANCH  24  25
ATOM     25  C   UNL     1      52.249  20.947  11.062  0.00  0.00    +0.000 C 
BRANCH  25  26
ATOM     26  C   UNL     1      50.877  21.510  11.509  0.00  0.00    +0.000 C 
BRANCH  26  27
ATOM     27  C   UNL     1      50.531  21.178  13.000  0.00  0.00    +0.000 C 
ATOM     28  C   UNL     1      49.500  20.049  13.126  0.00  0.00    +0.000 C 
ATOM     29  C   UNL     1      51.770  20.792  13.819  0.00  0.00    +0.000 C 
ENDBRANCH  26  27
BRANCH  26  31
ATOM     30  C   UNL     1      50.481  23.882  12.469  0.00  0.00    +0.000 C 
ATOM     31  C   UNL     1      50.749  23.031  11.233  0.00  0.00    +0.000 C 
ENDBRANCH  26  31
ENDBRANCH  25  26
ENDBRANCH  24  25
ENDBRANCH  22  24
ENDBRANCH   1  22
TORSDOF 7
ENDMDL
MODEL 3
REMARK VINA RESULT:      -6.1     20.683     23.784
REMARK  Name = 
REMARK  13 active torsions:
REMARK  status: ('A' for Active; 'I' for Inactive)
REMARK    1  A    between atoms: C_1  and  C_2
REMARK    2  A    between atoms: C_2  and  C_3
REMARK    3  A    between atoms: C_3  and  C_4
REMARK    4  A    between atoms: C_3  and  C_28
REMARK    5  A    between atoms: C_4  and  C_5
REMARK    6  A    between atoms: C_5  and  C_6
REMARK    7  A    between atoms: C_6  and  C_7
REMARK    8  A    between atoms: C_6  and  C_8
REMARK    9  A    between atoms: C_12  and  C_27
REMARK   10  A    between atoms: C_20  and  C_26
REMARK   11  A    between atoms: C_23  and  O_25
REMARK   12  A    between atoms: C_28  and  C_29
REMARK   13  A    between atoms: C_28  and  C_30
REMARK                            x       y       z     vdW  Elec       q    Type
REMARK                         _______ _______ _______ _____ _____    ______ ____
ROOT
ATOM      1  C   UNL     1      31.927  38.010  14.404  0.00  0.00    +0.000 C 
ATOM      2  C   UNL     1      32.896  38.125  15.621  0.00  0.00    +0.000 C 
ATOM      3  C   UNL     1      34.177  37.363  15.264  0.00  0.00    +0.000 C 
ATOM      4  C   UNL     1      34.043  37.099  13.776  0.00  0.00    +0.000 C 
ATOM      5  C   UNL     1      32.527  36.837  13.580  0.00  0.00    +0.000 C 
ATOM      6  C   UNL     1      32.285  36.931  12.064  0.00  0.00    +0.000 C 
ATOM      7  C   UNL     1      33.100  35.881  11.301  0.00  0.00    +0.000 C 
ATOM      8  C   UNL     1      34.612  35.861  11.644  0.00  0.00    +0.000 C 
ATOM      9  C   UNL     1      34.913  35.998  13.164  0.00  0.00    +0.000 C 
ATOM     10  C   UNL     1      36.412  36.260  13.372  0.00  0.00    +0.000 C 
ATOM     11  C   UNL     1      37.265  35.313  12.582  0.00  0.00    +0.000 C 
ATOM     12  C   UNL     1      36.820  34.559  11.559  0.00  0.00    +0.000 C 
ATOM     13  C   UNL     1      35.379  34.625  11.031  0.00  0.00    +0.000 C 
ATOM     14  C   UNL     1      35.420  34.794   9.485  0.00  0.00    +0.000 C 
ATOM     15  C   UNL     1      36.320  33.785   8.773  0.00  0.00    +0.000 C 
ATOM     16  C   UNL     1      37.740  33.804   9.336  0.00  0.00    +0.000 C 
ATOM     17  C   UNL     1      37.753  33.600  10.852  0.00  0.00    +0.000 C 
ATOM     18  C   UNL     1      34.669  33.294  11.384  0.00  0.00    +0.000 C 
ATOM     19  C   UNL     1      32.069  35.466  14.142  0.00  0.00    +0.000 C 
ENDROOT
BRANCH  16  20
ATOM     20  O   UNL     1      38.508  32.782   8.702  0.00  0.00    +0.000 OA
ATOM     21  H   UNL     1      39.448  32.985   8.839  0.00  0.00    +0.000 HD
ENDBRANCH  16  20
BRANCH   1  22
ATOM     22  C   UNL     1      30.438  37.955  14.860  0.00  0.00    +0.000 C 
ATOM     23  C   UNL     1      29.541  38.992  14.179  0.00  0.00    +0.000 C 
BRANCH  22  24
ATOM     24  C   UNL     1      30.379  38.141  16.402  0.00  0.00    +0.000 C 
BRANCH  24  25
ATOM     25  C   UNL     1      29.202  38.990  16.895  0.00  0.00    +0.000 C 
BRANCH  25  26
ATOM     26  C   UNL     1      28.024  38.168  17.474  0.00  0.00    +0.000 C 
BRANCH  26  27
ATOM     27  C   UNL     1      26.703  38.317  16.647  0.00  0.00    +0.000 C 
ATOM     28  C   UNL     1      26.609  37.302  15.500  0.00  0.00    +0.000 C 
ATOM     29  C   UNL     1      25.447  38.176  17.518  0.00  0.00    +0.000 C 
ENDBRANCH  26  27
BRANCH  26  31
ATOM     30  C   UNL     1      28.614  36.258  19.121  0.00  0.00    +0.000 C 
ATOM     31  C   UNL     1      28.393  36.673  17.670  0.00  0.00    +0.000 C 
ENDBRANCH  26  31
ENDBRANCH  25  26
ENDBRANCH  24  25
ENDBRANCH  22  24
ENDBRANCH   1  22
TORSDOF 7
ENDMDL
