# Supplementary material for: Identification and Exploration of Immunity‐Related Genes and Natural Products for Alzheimer's Disease Based on Bioinformatics, Molecular Docking, and Molecular Dynamics
Source: Immun Inflamm Dis. 2025 Apr 7;13(4):e70166. doi: 10.1002/iid3.70166 (PMC11973734; doi:10.1002/iid3.70166)
Supplement: Supplementary file 1 — Supporting information. [file IID3-13-e70166-s001.zip › Supplementary materials/S8-Molecular docking and kinetic simulation/Molecular docking/NFKBIA-1IKN/querout.pdbqt]

MODEL 1
REMARK VINA RESULT:      -6.6      0.000      0.000
REMARK  Name = 
REMARK  6 active torsions:
REMARK  status: ('A' for Active; 'I' for Inactive)
REMARK    1  A    between atoms: C_3  and  O_22
REMARK    2  A    between atoms: C_4  and  O_21
REMARK    3  A    between atoms: C_6  and  C_7
REMARK    4  A    between atoms: C_8  and  O_20
REMARK    5  A    between atoms: C_12  and  O_19
REMARK    6  A    between atoms: C_14  and  O_18
REMARK                            x       y       z     vdW  Elec       q    Type
REMARK                         _______ _______ _______ _____ _____    ______ ____
ROOT
ATOM      1  C   UNL     1      15.520  37.197   6.534  0.00  0.00    +0.000 A 
ATOM      2  C   UNL     1      15.680  36.297   7.525  0.00  0.00    +0.000 A 
ATOM      3  C   UNL     1      16.533  36.684   8.680  0.00  0.00    +0.000 A 
ATOM      4  O   UNL     1      16.748  35.939   9.634  0.00  0.00    +0.000 OA
ATOM      5  C   UNL     1      17.121  38.029   8.660  0.00  0.00    +0.000 A 
ATOM      6  C   UNL     1      17.904  38.500   9.721  0.00  0.00    +0.000 A 
ATOM      7  C   UNL     1      18.444  39.783   9.683  0.00  0.00    +0.000 A 
ATOM      8  C   UNL     1      18.200  40.586   8.572  0.00  0.00    +0.000 A 
ATOM      9  C   UNL     1      17.427  40.127   7.508  0.00  0.00    +0.000 A 
ATOM     10  C   UNL     1      16.879  38.844   7.557  0.00  0.00    +0.000 A 
ATOM     11  O   UNL     1      16.104  38.452   6.495  0.00  0.00    +0.000 OA
ENDROOT
BRANCH   1  17
ATOM     12  C   UNL     1      13.893  35.738   5.342  0.00  0.00    +0.000 A 
ATOM     13  C   UNL     1      13.119  35.421   4.222  0.00  0.00    +0.000 A 
ATOM     14  C   UNL     1      13.102  36.297   3.144  0.00  0.00    +0.000 A 
ATOM     15  C   UNL     1      13.837  37.480   3.187  0.00  0.00    +0.000 A 
ATOM     16  C   UNL     1      14.607  37.806   4.295  0.00  0.00    +0.000 A 
ATOM     17  C   UNL     1      14.646  36.926   5.383  0.00  0.00    +0.000 A 
BRANCH  15  18
ATOM     18  O   UNL     1      13.816  38.329   2.118  0.00  0.00    +0.000 OA
ATOM     19  H   UNL     1      13.433  39.160   2.466  0.00  0.00    +0.000 HD
ENDBRANCH  15  18
BRANCH  14  20
ATOM     20  O   UNL     1      12.384  36.036   2.010  0.00  0.00    +0.000 OA
ATOM     21  H   UNL     1      12.096  36.882   1.625  0.00  0.00    +0.000 HD
ENDBRANCH  14  20
ENDBRANCH   1  17
BRANCH   8  22
ATOM     22  O   UNL     1      18.706  41.850   8.491  0.00  0.00    +0.000 OA
ATOM     23  H   UNL     1      19.613  41.848   8.843  0.00  0.00    +0.000 HD
ENDBRANCH   8  22
BRANCH   6  24
ATOM     24  O   UNL     1      18.175  37.755  10.837  0.00  0.00    +0.000 OA
ATOM     25  H   UNL     1      17.860  36.835  10.674  0.00  0.00    +0.000 HD
ENDBRANCH   6  24
BRANCH   2  26
ATOM     26  O   UNL     1      15.094  35.044   7.554  0.00  0.00    +0.000 OA
ATOM     27  H   UNL     1      15.729  34.399   7.906  0.00  0.00    +0.000 HD
ENDBRANCH   2  26
TORSDOF 6
ENDMDL
MODEL 2
REMARK VINA RESULT:      -6.6     37.456     40.921
REMARK  Name = 
REMARK  6 active torsions:
REMARK  status: ('A' for Active; 'I' for Inactive)
REMARK    1  A    between atoms: C_3  and  O_22
REMARK    2  A    between atoms: C_4  and  O_21
REMARK    3  A    between atoms: C_6  and  C_7
REMARK    4  A    between atoms: C_8  and  O_20
REMARK    5  A    between atoms: C_12  and  O_19
REMARK    6  A    between atoms: C_14  and  O_18
REMARK                            x       y       z     vdW  Elec       q    Type
REMARK                         _______ _______ _______ _____ _____    ______ ____
ROOT
ATOM      1  C   UNL     1      52.425  33.846  24.127  0.00  0.00    +0.000 A 
ATOM      2  C   UNL     1      53.724  34.029  24.437  0.00  0.00    +0.000 A 
ATOM      3  C   UNL     1      54.197  33.537  25.758  0.00  0.00    +0.000 A 
ATOM      4  O   UNL     1      55.359  33.656  26.141  0.00  0.00    +0.000 OA
ATOM      5  C   UNL     1      53.212  32.869  26.617  0.00  0.00    +0.000 A 
ATOM      6  C   UNL     1      53.571  32.333  27.860  0.00  0.00    +0.000 A 
ATOM      7  C   UNL     1      52.621  31.697  28.654  0.00  0.00    +0.000 A 
ATOM      8  C   UNL     1      51.309  31.607  28.196  0.00  0.00    +0.000 A 
ATOM      9  C   UNL     1      50.938  32.139  26.963  0.00  0.00    +0.000 A 
ATOM     10  C   UNL     1      51.898  32.768  26.167  0.00  0.00    +0.000 A 
ATOM     11  O   UNL     1      51.486  33.251  24.952  0.00  0.00    +0.000 OA
ENDROOT
BRANCH   1  17
ATOM     12  C   UNL     1      51.883  35.603  22.449  0.00  0.00    +0.000 A 
ATOM     13  C   UNL     1      51.298  36.015  21.247  0.00  0.00    +0.000 A 
ATOM     14  C   UNL     1      50.716  35.064  20.420  0.00  0.00    +0.000 A 
ATOM     15  C   UNL     1      50.726  33.718  20.779  0.00  0.00    +0.000 A 
ATOM     16  C   UNL     1      51.305  33.297  21.968  0.00  0.00    +0.000 A 
ATOM     17  C   UNL     1      51.883  34.246  22.820  0.00  0.00    +0.000 A 
BRANCH  15  18
ATOM     18  O   UNL     1      50.144  32.794  19.959  0.00  0.00    +0.000 OA
ATOM     19  H   UNL     1      49.182  32.932  20.070  0.00  0.00    +0.000 HD
ENDBRANCH  15  18
BRANCH  14  20
ATOM     20  O   UNL     1      50.109  35.404  19.243  0.00  0.00    +0.000 OA
ATOM     21  H   UNL     1      49.715  34.603  18.856  0.00  0.00    +0.000 HD
ENDBRANCH  14  20
ENDBRANCH   1  17
BRANCH   8  22
ATOM     22  O   UNL     1      50.344  30.990  28.938  0.00  0.00    +0.000 OA
ATOM     23  H   UNL     1      50.686  30.842  29.836  0.00  0.00    +0.000 HD
ENDBRANCH   8  22
BRANCH   6  24
ATOM     24  O   UNL     1      54.845  32.392  28.360  0.00  0.00    +0.000 OA
ATOM     25  H   UNL     1      54.803  32.197  29.326  0.00  0.00    +0.000 HD
ENDBRANCH   6  24
BRANCH   2  26
ATOM     26  O   UNL     1      54.656  34.628  23.607  0.00  0.00    +0.000 OA
ATOM     27  H   UNL     1      54.202  35.026  22.846  0.00  0.00    +0.000 HD
ENDBRANCH   2  26
TORSDOF 6
ENDMDL
MODEL 3
REMARK VINA RESULT:      -6.5     10.080     13.050
REMARK  Name = 
REMARK  6 active torsions:
REMARK  status: ('A' for Active; 'I' for Inactive)
REMARK    1  A    between atoms: C_3  and  O_22
REMARK    2  A    between atoms: C_4  and  O_21
REMARK    3  A    between atoms: C_6  and  C_7
REMARK    4  A    between atoms: C_8  and  O_20
REMARK    5  A    between atoms: C_12  and  O_19
REMARK    6  A    between atoms: C_14  and  O_18
REMARK                            x       y       z     vdW  Elec       q    Type
REMARK                         _______ _______ _______ _____ _____    ______ ____
ROOT
ATOM      1  C   UNL     1      26.297  37.804  14.017  0.00  0.00    +0.000 A 
ATOM      2  C   UNL     1      27.184  37.006  14.646  0.00  0.00    +0.000 A 
ATOM      3  C   UNL     1      27.241  37.071  16.130  0.00  0.00    +0.000 A 
ATOM      4  O   UNL     1      28.015  36.391  16.802  0.00  0.00    +0.000 OA
ATOM      5  C   UNL     1      26.311  37.989  16.799  0.00  0.00    +0.000 A 
ATOM      6  C   UNL     1      26.260  38.089  18.195  0.00  0.00    +0.000 A 
ATOM      7  C   UNL     1      25.363  38.960  18.807  0.00  0.00    +0.000 A 
ATOM      8  C   UNL     1      24.524  39.735  18.010  0.00  0.00    +0.000 A 
ATOM      9  C   UNL     1      24.567  39.647  16.621  0.00  0.00    +0.000 A 
ATOM     10  C   UNL     1      25.462  38.764  16.013  0.00  0.00    +0.000 A 
ATOM     11  O   UNL     1      25.446  38.698  14.643  0.00  0.00    +0.000 OA
ENDROOT
BRANCH   1  17
ATOM     12  C   UNL     1      27.147  38.256  11.722  0.00  0.00    +0.000 A 
ATOM     13  C   UNL     1      26.973  38.303  10.335  0.00  0.00    +0.000 A 
ATOM     14  C   UNL     1      25.778  37.855   9.789  0.00  0.00    +0.000 A 
ATOM     15  C   UNL     1      24.772  37.355  10.613  0.00  0.00    +0.000 A 
ATOM     16  C   UNL     1      24.934  37.302  11.991  0.00  0.00    +0.000 A 
ATOM     17  C   UNL     1      26.128  37.764  12.557  0.00  0.00    +0.000 A 
BRANCH  15  18
ATOM     18  O   UNL     1      23.599  36.922  10.064  0.00  0.00    +0.000 OA
ATOM     19  H   UNL     1      23.400  37.569   9.358  0.00  0.00    +0.000 HD
ENDBRANCH  15  18
BRANCH  14  20
ATOM     20  O   UNL     1      25.537  37.893   8.444  0.00  0.00    +0.000 OA
ATOM     21  H   UNL     1      26.390  37.869   7.976  0.00  0.00    +0.000 HD
ENDBRANCH  14  20
ENDBRANCH   1  17
BRANCH   8  22
ATOM     22  O   UNL     1      23.627  40.600  18.565  0.00  0.00    +0.000 OA
ATOM     23  H   UNL     1      23.743  40.596  19.530  0.00  0.00    +0.000 HD
ENDBRANCH   8  22
BRANCH   6  24
ATOM     24  O   UNL     1      27.061  37.353  19.027  0.00  0.00    +0.000 OA
ATOM     25  H   UNL     1      27.823  37.016  18.498  0.00  0.00    +0.000 HD
ENDBRANCH   6  24
BRANCH   2  26
ATOM     26  O   UNL     1      28.033  36.118  14.011  0.00  0.00    +0.000 OA
ATOM     27  H   UNL     1      28.701  36.613  13.508  0.00  0.00    +0.000 HD
ENDBRANCH   2  26
TORSDOF 6
ENDMDL
