# Supplementary material for: Identification and Exploration of Immunity‐Related Genes and Natural Products for Alzheimer's Disease Based on Bioinformatics, Molecular Docking, and Molecular Dynamics
Source: Immun Inflamm Dis. 2025 Apr 7;13(4):e70166. doi: 10.1002/iid3.70166 (PMC11973734; doi:10.1002/iid3.70166)
Supplement: Supplementary file 1 — Supporting information. [file IID3-13-e70166-s001.zip › Supplementary materials/S8-Molecular docking and kinetic simulation/Molecular docking/NFKBIA-1IKN/stiout.pdbqt]

MODEL 1
REMARK VINA RESULT:      -7.2      0.000      0.000
REMARK  Name = 
REMARK  12 active torsions:
REMARK  status: ('A' for Active; 'I' for Inactive)
REMARK    1  A    between atoms: C_1  and  C_2
REMARK    2  A    between atoms: C_2  and  C_3
REMARK    3  A    between atoms: C_3  and  C_4
REMARK    4  A    between atoms: C_3  and  C_28
REMARK    5  A    between atoms: C_5  and  C_6
REMARK    6  A    between atoms: C_6  and  C_7
REMARK    7  A    between atoms: C_6  and  C_8
REMARK    8  A    between atoms: C_12  and  C_27
REMARK    9  A    between atoms: C_20  and  C_26
REMARK   10  A    between atoms: C_23  and  O_25
REMARK   11  A    between atoms: C_28  and  C_29
REMARK   12  A    between atoms: C_28  and  C_30
REMARK                            x       y       z     vdW  Elec       q    Type
REMARK                         _______ _______ _______ _____ _____    ______ ____
ROOT
ATOM      1  C   UNL     1      14.159  37.717   3.576  0.00  0.00    +0.000 C 
ATOM      2  C   UNL     1      13.192  36.506   3.753  0.00  0.00    +0.000 C 
ATOM      3  C   UNL     1      13.014  35.852   2.370  0.00  0.00    +0.000 C 
ATOM      4  C   UNL     1      14.074  36.517   1.504  0.00  0.00    +0.000 C 
ATOM      5  C   UNL     1      14.137  37.966   2.050  0.00  0.00    +0.000 C 
ATOM      6  C   UNL     1      15.438  38.566   1.497  0.00  0.00    +0.000 C 
ATOM      7  C   UNL     1      15.430  38.602  -0.028  0.00  0.00    +0.000 C 
ATOM      8  C   UNL     1      15.112  37.237  -0.685  0.00  0.00    +0.000 C 
ATOM      9  C   UNL     1      13.915  36.488  -0.026  0.00  0.00    +0.000 C 
ATOM     10  C   UNL     1      13.832  35.059  -0.582  0.00  0.00    +0.000 C 
ATOM     11  C   UNL     1      13.990  35.003  -2.076  0.00  0.00    +0.000 C 
ATOM     12  C   UNL     1      14.464  36.007  -2.837  0.00  0.00    +0.000 C 
ATOM     13  C   UNL     1      14.952  37.336  -2.251  0.00  0.00    +0.000 C 
ATOM     14  C   UNL     1      16.349  37.674  -2.850  0.00  0.00    +0.000 C 
ATOM     15  C   UNL     1      16.411  37.591  -4.371  0.00  0.00    +0.000 C 
ATOM     16  C   UNL     1      15.948  36.227  -4.874  0.00  0.00    +0.000 C 
ATOM     17  C   UNL     1      14.555  35.865  -4.341  0.00  0.00    +0.000 C 
ATOM     18  C   UNL     1      13.940  38.443  -2.644  0.00  0.00    +0.000 C 
ATOM     19  C   UNL     1      12.898  38.811   1.655  0.00  0.00    +0.000 C 
ENDROOT
BRANCH  16  20
ATOM     20  O   UNL     1      15.938  36.238  -6.301  0.00  0.00    +0.000 OA
ATOM     21  H   UNL     1      15.133  36.702  -6.589  0.00  0.00    +0.000 HD
ENDBRANCH  16  20
BRANCH   1  22
ATOM     22  C   UNL     1      13.807  38.921   4.500  0.00  0.00    +0.000 C 
ATOM     23  C   UNL     1      14.750  40.120   4.362  0.00  0.00    +0.000 C 
BRANCH  22  25
ATOM     24  C   UNL     1      14.808  37.731   6.458  0.00  0.00    +0.000 C 
ATOM     25  C   UNL     1      13.828  38.484   5.943  0.00  0.00    +0.000 C 
BRANCH  24  26
ATOM     26  C   UNL     1      15.083  37.342   7.895  0.00  0.00    +0.000 C 
BRANCH  26  27
ATOM     27  C   UNL     1      16.435  37.740   8.567  0.00  0.00    +0.000 C 
ATOM     28  C   UNL     1      17.405  36.602   8.901  0.00  0.00    +0.000 C 
ATOM     29  C   UNL     1      17.154  38.839   7.774  0.00  0.00    +0.000 C 
ENDBRANCH  26  27
BRANCH  26  31
ATOM     30  C   UNL     1      14.925  35.080   6.671  0.00  0.00    +0.000 C 
ATOM     31  C   UNL     1      14.758  35.831   7.981  0.00  0.00    +0.000 C 
ENDBRANCH  26  31
ENDBRANCH  24  26
ENDBRANCH  22  25
ENDBRANCH   1  22
TORSDOF 6
ENDMDL
MODEL 2
REMARK VINA RESULT:      -6.5      1.326      2.626
REMARK  Name = 
REMARK  12 active torsions:
REMARK  status: ('A' for Active; 'I' for Inactive)
REMARK    1  A    between atoms: C_1  and  C_2
REMARK    2  A    between atoms: C_2  and  C_3
REMARK    3  A    between atoms: C_3  and  C_4
REMARK    4  A    between atoms: C_3  and  C_28
REMARK    5  A    between atoms: C_5  and  C_6
REMARK    6  A    between atoms: C_6  and  C_7
REMARK    7  A    between atoms: C_6  and  C_8
REMARK    8  A    between atoms: C_12  and  C_27
REMARK    9  A    between atoms: C_20  and  C_26
REMARK   10  A    between atoms: C_23  and  O_25
REMARK   11  A    between atoms: C_28  and  C_29
REMARK   12  A    between atoms: C_28  and  C_30
REMARK                            x       y       z     vdW  Elec       q    Type
REMARK                         _______ _______ _______ _____ _____    ______ ____
ROOT
ATOM      1  C   UNL     1      14.406  39.967   3.729  0.00  0.00    +0.000 C 
ATOM      2  C   UNL     1      15.874  39.661   4.158  0.00  0.00    +0.000 C 
ATOM      3  C   UNL     1      16.574  38.992   2.960  0.00  0.00    +0.000 C 
ATOM      4  C   UNL     1      15.599  39.176   1.807  0.00  0.00    +0.000 C 
ATOM      5  C   UNL     1      14.208  39.073   2.483  0.00  0.00    +0.000 C 
ATOM      6  C   UNL     1      13.204  39.634   1.465  0.00  0.00    +0.000 C 
ATOM      7  C   UNL     1      13.201  38.815   0.178  0.00  0.00    +0.000 C 
ATOM      8  C   UNL     1      14.603  38.633  -0.452  0.00  0.00    +0.000 C 
ATOM      9  C   UNL     1      15.709  38.256   0.579  0.00  0.00    +0.000 C 
ATOM     10  C   UNL     1      17.088  38.333  -0.092  0.00  0.00    +0.000 C 
ATOM     11  C   UNL     1      17.113  37.691  -1.451  0.00  0.00    +0.000 C 
ATOM     12  C   UNL     1      16.022  37.362  -2.167  0.00  0.00    +0.000 C 
ATOM     13  C   UNL     1      14.595  37.654  -1.687  0.00  0.00    +0.000 C 
ATOM     14  C   UNL     1      13.804  38.346  -2.837  0.00  0.00    +0.000 C 
ATOM     15  C   UNL     1      13.888  37.622  -4.176  0.00  0.00    +0.000 C 
ATOM     16  C   UNL     1      15.337  37.405  -4.602  0.00  0.00    +0.000 C 
ATOM     17  C   UNL     1      16.150  36.688  -3.515  0.00  0.00    +0.000 C 
ATOM     18  C   UNL     1      13.915  36.307  -1.333  0.00  0.00    +0.000 C 
ATOM     19  C   UNL     1      13.853  37.623   2.905  0.00  0.00    +0.000 C 
ENDROOT
BRANCH  16  20
ATOM     20  O   UNL     1      15.357  36.644  -5.808  0.00  0.00    +0.000 OA
ATOM     21  H   UNL     1      16.239  36.246  -5.896  0.00  0.00    +0.000 HD
ENDBRANCH  16  20
BRANCH   1  22
ATOM     22  C   UNL     1      13.382  39.806   4.892  0.00  0.00    +0.000 C 
ATOM     23  C   UNL     1      12.641  41.093   5.263  0.00  0.00    +0.000 C 
BRANCH  22  25
ATOM     24  C   UNL     1      13.653  38.251   6.832  0.00  0.00    +0.000 C 
ATOM     25  C   UNL     1      14.085  39.307   6.129  0.00  0.00    +0.000 C 
BRANCH  24  26
ATOM     26  C   UNL     1      14.307  37.513   7.980  0.00  0.00    +0.000 C 
BRANCH  26  27
ATOM     27  C   UNL     1      15.105  36.199   7.709  0.00  0.00    +0.000 C 
ATOM     28  C   UNL     1      14.920  35.546   6.336  0.00  0.00    +0.000 C 
ATOM     29  C   UNL     1      16.596  36.372   8.023  0.00  0.00    +0.000 C 
ENDBRANCH  26  27
BRANCH  26  31
ATOM     30  C   UNL     1      11.989  36.579   8.608  0.00  0.00    +0.000 C 
ATOM     31  C   UNL     1      13.205  37.371   9.058  0.00  0.00    +0.000 C 
ENDBRANCH  26  31
ENDBRANCH  24  26
ENDBRANCH  22  25
ENDBRANCH   1  22
TORSDOF 6
ENDMDL
MODEL 3
REMARK VINA RESULT:      -6.2     17.596     21.885
REMARK  Name = 
REMARK  12 active torsions:
REMARK  status: ('A' for Active; 'I' for Inactive)
REMARK    1  A    between atoms: C_1  and  C_2
REMARK    2  A    between atoms: C_2  and  C_3
REMARK    3  A    between atoms: C_3  and  C_4
REMARK    4  A    between atoms: C_3  and  C_28
REMARK    5  A    between atoms: C_5  and  C_6
REMARK    6  A    between atoms: C_6  and  C_7
REMARK    7  A    between atoms: C_6  and  C_8
REMARK    8  A    between atoms: C_12  and  C_27
REMARK    9  A    between atoms: C_20  and  C_26
REMARK   10  A    between atoms: C_23  and  O_25
REMARK   11  A    between atoms: C_28  and  C_29
REMARK   12  A    between atoms: C_28  and  C_30
REMARK                            x       y       z     vdW  Elec       q    Type
REMARK                         _______ _______ _______ _____ _____    ______ ____
ROOT
ATOM      1  C   UNL     1      13.782  22.459  14.110  0.00  0.00    +0.000 C 
ATOM      2  C   UNL     1      14.527  23.827  14.036  0.00  0.00    +0.000 C 
ATOM      3  C   UNL     1      16.010  23.562  14.362  0.00  0.00    +0.000 C 
ATOM      4  C   UNL     1      16.130  22.045  14.344  0.00  0.00    +0.000 C 
ATOM      5  C   UNL     1      14.766  21.562  14.897  0.00  0.00    +0.000 C 
ATOM      6  C   UNL     1      14.672  20.071  14.540  0.00  0.00    +0.000 C 
ATOM      7  C   UNL     1      15.793  19.271  15.195  0.00  0.00    +0.000 C 
ATOM      8  C   UNL     1      17.209  19.832  14.917  0.00  0.00    +0.000 C 
ATOM      9  C   UNL     1      17.311  21.380  15.071  0.00  0.00    +0.000 C 
ATOM     10  C   UNL     1      18.672  21.861  14.548  0.00  0.00    +0.000 C 
ATOM     11  C   UNL     1      19.816  21.008  15.020  0.00  0.00    +0.000 C 
ATOM     12  C   UNL     1      19.687  19.785  15.567  0.00  0.00    +0.000 C 
ATOM     13  C   UNL     1      18.333  19.086  15.733  0.00  0.00    +0.000 C 
ATOM     14  C   UNL     1      18.438  17.635  15.178  0.00  0.00    +0.000 C 
ATOM     15  C   UNL     1      19.628  16.847  15.715  0.00  0.00    +0.000 C 
ATOM     16  C   UNL     1      20.940  17.589  15.477  0.00  0.00    +0.000 C 
ATOM     17  C   UNL     1      20.899  19.015  16.042  0.00  0.00    +0.000 C 
ATOM     18  C   UNL     1      17.992  19.037  17.244  0.00  0.00    +0.000 C 
ATOM     19  C   UNL     1      14.618  21.800  16.422  0.00  0.00    +0.000 C 
ENDROOT
BRANCH  16  20
ATOM     20  O   UNL     1      22.004  16.853  16.079  0.00  0.00    +0.000 OA
ATOM     21  H   UNL     1      21.640  16.375  16.843  0.00  0.00    +0.000 HD
ENDBRANCH  16  20
BRANCH   1  22
ATOM     22  C   UNL     1      12.331  22.582  14.663  0.00  0.00    +0.000 C 
ATOM     23  C   UNL     1      11.676  21.245  15.021  0.00  0.00    +0.000 C 
BRANCH  22  25
ATOM     24  C   UNL     1      10.952  22.637  12.577  0.00  0.00    +0.000 C 
ATOM     25  C   UNL     1      11.451  23.268  13.648  0.00  0.00    +0.000 C 
BRANCH  24  26
ATOM     26  C   UNL     1       9.933  23.106  11.560  0.00  0.00    +0.000 C 
BRANCH  26  27
ATOM     27  C   UNL     1       8.879  24.188  11.953  0.00  0.00    +0.000 C 
ATOM     28  C   UNL     1       8.300  25.037  10.816  0.00  0.00    +0.000 C 
ATOM     29  C   UNL     1       7.750  23.592  12.803  0.00  0.00    +0.000 C 
ENDBRANCH  26  27
BRANCH  26  31
ATOM     30  C   UNL     1       9.749  21.513   9.543  0.00  0.00    +0.000 C 
ATOM     31  C   UNL     1       9.318  21.813  10.969  0.00  0.00    +0.000 C 
ENDBRANCH  26  31
ENDBRANCH  24  26
ENDBRANCH  22  25
ENDBRANCH   1  22
TORSDOF 6
ENDMDL
