# Supplementary material for: Identification and Exploration of Immunity‐Related Genes and Natural Products for Alzheimer's Disease Based on Bioinformatics, Molecular Docking, and Molecular Dynamics
Source: Immun Inflamm Dis. 2025 Apr 7;13(4):e70166. doi: 10.1002/iid3.70166 (PMC11973734; doi:10.1002/iid3.70166)
Supplement: Supplementary file 1 — Supporting information. [file IID3-13-e70166-s001.zip › Supplementary materials/S8-Molecular docking and kinetic simulation/Molecular docking/PGF-1FZV/beta-stiout.pdbqt]

MODEL 1
REMARK VINA RESULT:      -6.3      0.000      0.000
REMARK  Name = 
REMARK  13 active torsions:
REMARK  status: ('A' for Active; 'I' for Inactive)
REMARK    1  A    between atoms: C_1  and  C_2
REMARK    2  A    between atoms: C_2  and  C_3
REMARK    3  A    between atoms: C_3  and  C_4
REMARK    4  A    between atoms: C_3  and  C_28
REMARK    5  A    between atoms: C_4  and  C_5
REMARK    6  A    between atoms: C_5  and  C_6
REMARK    7  A    between atoms: C_6  and  C_7
REMARK    8  A    between atoms: C_6  and  C_8
REMARK    9  A    between atoms: C_12  and  C_27
REMARK   10  A    between atoms: C_20  and  C_26
REMARK   11  A    between atoms: C_23  and  O_25
REMARK   12  A    between atoms: C_28  and  C_29
REMARK   13  A    between atoms: C_28  and  C_30
REMARK                            x       y       z     vdW  Elec       q    Type
REMARK                         _______ _______ _______ _____ _____    ______ ____
ROOT
ATOM      1  C   UNL     1      22.416  52.004  10.924  0.00  0.00    +0.000 C 
ATOM      2  C   UNL     1      22.699  50.756  11.815  0.00  0.00    +0.000 C 
ATOM      3  C   UNL     1      22.081  51.024  13.191  0.00  0.00    +0.000 C 
ATOM      4  C   UNL     1      21.192  52.230  12.953  0.00  0.00    +0.000 C 
ATOM      5  C   UNL     1      21.986  53.091  11.938  0.00  0.00    +0.000 C 
ATOM      6  C   UNL     1      20.979  54.114  11.386  0.00  0.00    +0.000 C 
ATOM      7  C   UNL     1      20.386  54.990  12.493  0.00  0.00    +0.000 C 
ATOM      8  C   UNL     1      19.809  54.199  13.696  0.00  0.00    +0.000 C 
ATOM      9  C   UNL     1      20.724  53.035  14.169  0.00  0.00    +0.000 C 
ATOM     10  C   UNL     1      19.974  52.154  15.176  0.00  0.00    +0.000 C 
ATOM     11  C   UNL     1      19.234  52.948  16.208  0.00  0.00    +0.000 C 
ATOM     12  C   UNL     1      18.978  54.267  16.119  0.00  0.00    +0.000 C 
ATOM     13  C   UNL     1      19.383  55.117  14.906  0.00  0.00    +0.000 C 
ATOM     14  C   UNL     1      18.163  55.972  14.456  0.00  0.00    +0.000 C 
ATOM     15  C   UNL     1      17.482  56.737  15.589  0.00  0.00    +0.000 C 
ATOM     16  C   UNL     1      17.066  55.801  16.722  0.00  0.00    +0.000 C 
ATOM     17  C   UNL     1      18.249  54.980  17.237  0.00  0.00    +0.000 C 
ATOM     18  C   UNL     1      20.540  56.052  15.339  0.00  0.00    +0.000 C 
ATOM     19  C   UNL     1      23.222  53.786  12.560  0.00  0.00    +0.000 C 
ENDROOT
BRANCH  16  20
ATOM     20  O   UNL     1      16.508  56.572  17.784  0.00  0.00    +0.000 OA
ATOM     21  H   UNL     1      17.182  57.211  18.074  0.00  0.00    +0.000 HD
ENDBRANCH  16  20
BRANCH   1  22
ATOM     22  C   UNL     1      23.577  52.297   9.919  0.00  0.00    +0.000 C 
ATOM     23  C   UNL     1      23.136  53.168   8.739  0.00  0.00    +0.000 C 
BRANCH  22  24
ATOM     24  C   UNL     1      24.091  50.934   9.418  0.00  0.00    +0.000 C 
BRANCH  24  25
ATOM     25  C   UNL     1      25.526  50.839   8.904  0.00  0.00    +0.000 C 
BRANCH  25  26
ATOM     26  C   UNL     1      26.531  50.304   9.964  0.00  0.00    +0.000 C 
BRANCH  26  27
ATOM     27  C   UNL     1      26.509  51.022  11.356  0.00  0.00    +0.000 C 
ATOM     28  C   UNL     1      27.166  50.290  12.532  0.00  0.00    +0.000 C 
ATOM     29  C   UNL     1      27.064  52.449  11.282  0.00  0.00    +0.000 C 
ENDBRANCH  26  27
BRANCH  26  31
ATOM     30  C   UNL     1      28.558  48.792   9.410  0.00  0.00    +0.000 C 
ATOM     31  C   UNL     1      27.944  50.182   9.338  0.00  0.00    +0.000 C 
ENDBRANCH  26  31
ENDBRANCH  25  26
ENDBRANCH  24  25
ENDBRANCH  22  24
ENDBRANCH   1  22
TORSDOF 7
ENDMDL
MODEL 2
REMARK VINA RESULT:      -6.2     27.729     30.748
REMARK  Name = 
REMARK  13 active torsions:
REMARK  status: ('A' for Active; 'I' for Inactive)
REMARK    1  A    between atoms: C_1  and  C_2
REMARK    2  A    between atoms: C_2  and  C_3
REMARK    3  A    between atoms: C_3  and  C_4
REMARK    4  A    between atoms: C_3  and  C_28
REMARK    5  A    between atoms: C_4  and  C_5
REMARK    6  A    between atoms: C_5  and  C_6
REMARK    7  A    between atoms: C_6  and  C_7
REMARK    8  A    between atoms: C_6  and  C_8
REMARK    9  A    between atoms: C_12  and  C_27
REMARK   10  A    between atoms: C_20  and  C_26
REMARK   11  A    between atoms: C_23  and  O_25
REMARK   12  A    between atoms: C_28  and  C_29
REMARK   13  A    between atoms: C_28  and  C_30
REMARK                            x       y       z     vdW  Elec       q    Type
REMARK                         _______ _______ _______ _____ _____    ______ ____
ROOT
ATOM      1  C   UNL     1       5.527  44.853 -12.833  0.00  0.00    +0.000 C 
ATOM      2  C   UNL     1       5.028  45.828 -11.725  0.00  0.00    +0.000 C 
ATOM      3  C   UNL     1       6.038  45.771 -10.574  0.00  0.00    +0.000 C 
ATOM      4  C   UNL     1       7.229  45.051 -11.181  0.00  0.00    +0.000 C 
ATOM      5  C   UNL     1       6.593  43.991 -12.115  0.00  0.00    +0.000 C 
ATOM      6  C   UNL     1       7.733  43.501 -13.023  0.00  0.00    +0.000 C 
ATOM      7  C   UNL     1       8.885  42.893 -12.218  0.00  0.00    +0.000 C 
ATOM      8  C   UNL     1       9.406  43.791 -11.065  0.00  0.00    +0.000 C 
ATOM      9  C   UNL     1       8.271  44.450 -10.233  0.00  0.00    +0.000 C 
ATOM     10  C   UNL     1       8.858  45.512  -9.293  0.00  0.00    +0.000 C 
ATOM     11  C   UNL     1      10.090  45.043  -8.581  0.00  0.00    +0.000 C 
ATOM     12  C   UNL     1      10.801  43.952  -8.922  0.00  0.00    +0.000 C 
ATOM     13  C   UNL     1      10.454  43.071 -10.131  0.00  0.00    +0.000 C 
ATOM     14  C   UNL     1      11.745  42.817 -10.962  0.00  0.00    +0.000 C 
ATOM     15  C   UNL     1      12.939  42.345 -10.135  0.00  0.00    +0.000 C 
ATOM     16  C   UNL     1      13.243  43.313  -8.993  0.00  0.00    +0.000 C 
ATOM     17  C   UNL     1      12.014  43.548  -8.113  0.00  0.00    +0.000 C 
ATOM     18  C   UNL     1       9.904  41.723  -9.602  0.00  0.00    +0.000 C 
ATOM     19  C   UNL     1       5.930  42.819 -11.350  0.00  0.00    +0.000 C 
ENDROOT
BRANCH  16  20
ATOM     20  O   UNL     1      14.312  42.789  -8.208  0.00  0.00    +0.000 OA
ATOM     21  H   UNL     1      14.364  43.312  -7.389  0.00  0.00    +0.000 HD
ENDBRANCH  16  20
BRANCH   1  22
ATOM     22  C   UNL     1       4.350  44.158 -13.593  0.00  0.00    +0.000 C 
ATOM     23  C   UNL     1       4.800  43.467 -14.884  0.00  0.00    +0.000 C 
BRANCH  22  24
ATOM     24  C   UNL     1       3.309  45.250 -13.902  0.00  0.00    +0.000 C 
BRANCH  24  25
ATOM     25  C   UNL     1       3.483  46.088 -15.167  0.00  0.00    +0.000 C 
BRANCH  25  26
ATOM     26  C   UNL     1       3.708  47.601 -14.883  0.00  0.00    +0.000 C 
BRANCH  26  27
ATOM     27  C   UNL     1       5.200  48.061 -14.758  0.00  0.00    +0.000 C 
ATOM     28  C   UNL     1       6.254  47.227 -15.494  0.00  0.00    +0.000 C 
ATOM     29  C   UNL     1       5.385  49.539 -15.125  0.00  0.00    +0.000 C 
ENDBRANCH  26  27
BRANCH  26  31
ATOM     30  C   UNL     1       1.977  49.305 -13.987  0.00  0.00    +0.000 C 
ATOM     31  C   UNL     1       2.804  48.058 -13.710  0.00  0.00    +0.000 C 
ENDBRANCH  26  31
ENDBRANCH  25  26
ENDBRANCH  24  25
ENDBRANCH  22  24
ENDBRANCH   1  22
TORSDOF 7
ENDMDL
MODEL 3
REMARK VINA RESULT:      -6.2     18.170     20.299
REMARK  Name = 
REMARK  13 active torsions:
REMARK  status: ('A' for Active; 'I' for Inactive)
REMARK    1  A    between atoms: C_1  and  C_2
REMARK    2  A    between atoms: C_2  and  C_3
REMARK    3  A    between atoms: C_3  and  C_4
REMARK    4  A    between atoms: C_3  and  C_28
REMARK    5  A    between atoms: C_4  and  C_5
REMARK    6  A    between atoms: C_5  and  C_6
REMARK    7  A    between atoms: C_6  and  C_7
REMARK    8  A    between atoms: C_6  and  C_8
REMARK    9  A    between atoms: C_12  and  C_27
REMARK   10  A    between atoms: C_20  and  C_26
REMARK   11  A    between atoms: C_23  and  O_25
REMARK   12  A    between atoms: C_28  and  C_29
REMARK   13  A    between atoms: C_28  and  C_30
REMARK                            x       y       z     vdW  Elec       q    Type
REMARK                         _______ _______ _______ _____ _____    ______ ____
ROOT
ATOM      1  C   UNL     1      16.509  33.781  17.638  0.00  0.00    +0.000 C 
ATOM      2  C   UNL     1      17.028  35.225  17.914  0.00  0.00    +0.000 C 
ATOM      3  C   UNL     1      16.701  36.074  16.681  0.00  0.00    +0.000 C 
ATOM      4  C   UNL     1      15.727  35.209  15.901  0.00  0.00    +0.000 C 
ATOM      5  C   UNL     1      16.251  33.766  16.112  0.00  0.00    +0.000 C 
ATOM      6  C   UNL     1      15.106  32.840  15.669  0.00  0.00    +0.000 C 
ATOM      7  C   UNL     1      14.718  33.068  14.205  0.00  0.00    +0.000 C 
ATOM      8  C   UNL     1      14.442  34.550  13.838  0.00  0.00    +0.000 C 
ATOM      9  C   UNL     1      15.488  35.538  14.425  0.00  0.00    +0.000 C 
ATOM     10  C   UNL     1      15.007  36.984  14.239  0.00  0.00    +0.000 C 
ATOM     11  C   UNL     1      14.463  37.245  12.868  0.00  0.00    +0.000 C 
ATOM     12  C   UNL     1      14.136  36.288  11.980  0.00  0.00    +0.000 C 
ATOM     13  C   UNL     1      14.238  34.788  12.292  0.00  0.00    +0.000 C 
ATOM     14  C   UNL     1      12.914  34.089  11.868  0.00  0.00    +0.000 C 
ATOM     15  C   UNL     1      12.451  34.430  10.453  0.00  0.00    +0.000 C 
ATOM     16  C   UNL     1      12.324  35.939  10.256  0.00  0.00    +0.000 C 
ATOM     17  C   UNL     1      13.625  36.664  10.606  0.00  0.00    +0.000 C 
ATOM     18  C   UNL     1      15.416  34.206  11.472  0.00  0.00    +0.000 C 
ATOM     19  C   UNL     1      17.557  33.469  15.335  0.00  0.00    +0.000 C 
ENDROOT
BRANCH  16  20
ATOM     20  O   UNL     1      11.966  36.205   8.901  0.00  0.00    +0.000 OA
ATOM     21  H   UNL     1      12.063  35.377   8.400  0.00  0.00    +0.000 HD
ENDBRANCH  16  20
BRANCH   1  22
ATOM     22  C   UNL     1      17.418  32.685  18.282  0.00  0.00    +0.000 C 
ATOM     23  C   UNL     1      16.632  31.686  19.136  0.00  0.00    +0.000 C 
BRANCH  22  24
ATOM     24  C   UNL     1      18.466  33.419  19.140  0.00  0.00    +0.000 C 
BRANCH  24  25
ATOM     25  C   UNL     1      19.915  32.939  19.091  0.00  0.00    +0.000 C 
BRANCH  25  26
ATOM     26  C   UNL     1      20.851  33.875  18.272  0.00  0.00    +0.000 C 
BRANCH  26  27
ATOM     27  C   UNL     1      20.611  35.412  18.449  0.00  0.00    +0.000 C 
ATOM     28  C   UNL     1      21.665  36.200  19.236  0.00  0.00    +0.000 C 
ATOM     29  C   UNL     1      20.352  36.118  17.113  0.00  0.00    +0.000 C 
ENDBRANCH  26  27
BRANCH  26  31
ATOM     30  C   UNL     1      20.502  31.959  16.567  0.00  0.00    +0.000 C 
ATOM     31  C   UNL     1      20.902  33.409  16.794  0.00  0.00    +0.000 C 
ENDBRANCH  26  31
ENDBRANCH  25  26
ENDBRANCH  24  25
ENDBRANCH  22  24
ENDBRANCH   1  22
TORSDOF 7
ENDMDL
MODEL 4
REMARK VINA RESULT:      -6.2     28.843     31.419
REMARK  Name = 
REMARK  13 active torsions:
REMARK  status: ('A' for Active; 'I' for Inactive)
REMARK    1  A    between atoms: C_1  and  C_2
REMARK    2  A    between atoms: C_2  and  C_3
REMARK    3  A    between atoms: C_3  and  C_4
REMARK    4  A    between atoms: C_3  and  C_28
REMARK    5  A    between atoms: C_4  and  C_5
REMARK    6  A    between atoms: C_5  and  C_6
REMARK    7  A    between atoms: C_6  and  C_7
REMARK    8  A    between atoms: C_6  and  C_8
REMARK    9  A    between atoms: C_12  and  C_27
REMARK   10  A    between atoms: C_20  and  C_26
REMARK   11  A    between atoms: C_23  and  O_25
REMARK   12  A    between atoms: C_28  and  C_29
REMARK   13  A    between atoms: C_28  and  C_30
REMARK                            x       y       z     vdW  Elec       q    Type
REMARK                         _______ _______ _______ _____ _____    ______ ____
ROOT
ATOM      1  C   UNL     1       6.837  43.660 -12.320  0.00  0.00    +0.000 C 
ATOM      2  C   UNL     1       5.952  43.714 -11.038  0.00  0.00    +0.000 C 
ATOM      3  C   UNL     1       4.955  44.864 -11.217  0.00  0.00    +0.000 C 
ATOM      4  C   UNL     1       5.063  45.202 -12.693  0.00  0.00    +0.000 C 
ATOM      5  C   UNL     1       6.567  45.016 -13.013  0.00  0.00    +0.000 C 
ATOM      6  C   UNL     1       6.662  44.977 -14.548  0.00  0.00    +0.000 C 
ATOM      7  C   UNL     1       6.125  46.260 -15.188  0.00  0.00    +0.000 C 
ATOM      8  C   UNL     1       4.710  46.675 -14.704  0.00  0.00    +0.000 C 
ATOM      9  C   UNL     1       4.522  46.554 -13.166  0.00  0.00    +0.000 C 
ATOM     10  C   UNL     1       3.042  46.729 -12.803  0.00  0.00    +0.000 C 
ATOM     11  C   UNL     1       2.399  47.879 -13.516  0.00  0.00    +0.000 C 
ATOM     12  C   UNL     1       2.930  48.513 -14.578  0.00  0.00    +0.000 C 
ATOM     13  C   UNL     1       4.258  48.094 -15.224  0.00  0.00    +0.000 C 
ATOM     14  C   UNL     1       4.068  48.003 -16.766  0.00  0.00    +0.000 C 
ATOM     15  C   UNL     1       3.400  49.229 -17.387  0.00  0.00    +0.000 C 
ATOM     16  C   UNL     1       2.061  49.532 -16.719  0.00  0.00    +0.000 C 
ATOM     17  C   UNL     1       2.210  49.688 -15.204  0.00  0.00    +0.000 C 
ATOM     18  C   UNL     1       5.315  49.177 -14.895  0.00  0.00    +0.000 C 
ATOM     19  C   UNL     1       7.463  46.129 -12.415  0.00  0.00    +0.000 C 
ENDROOT
BRANCH  16  20
ATOM     20  O   UNL     1       1.518  50.726 -17.280  0.00  0.00    +0.000 OA
ATOM     21  H   UNL     1       0.628  50.519 -17.614  0.00  0.00    +0.000 HD
ENDBRANCH  16  20
BRANCH   1  22
ATOM     22  C   UNL     1       8.307  43.223 -12.015  0.00  0.00    +0.000 C 
ATOM     23  C   UNL     1       8.603  41.784 -12.447  0.00  0.00    +0.000 C 
BRANCH  22  24
ATOM     24  C   UNL     1       8.517  43.384 -10.497  0.00  0.00    +0.000 C 
BRANCH  24  25
ATOM     25  C   UNL     1       9.527  44.417 -10.005  0.00  0.00    +0.000 C 
BRANCH  25  26
ATOM     26  C   UNL     1       9.098  45.126  -8.688  0.00  0.00    +0.000 C 
BRANCH  26  27
ATOM     27  C   UNL     1       7.556  45.288  -8.467  0.00  0.00    +0.000 C 
ATOM     28  C   UNL     1       6.999  44.883  -7.097  0.00  0.00    +0.000 C 
ATOM     29  C   UNL     1       7.065  46.700  -8.809  0.00  0.00    +0.000 C 
ENDBRANCH  26  27
BRANCH  26  31
ATOM     30  C   UNL     1      10.650  46.555  -7.187  0.00  0.00    +0.000 C 
ATOM     31  C   UNL     1       9.904  46.438  -8.508  0.00  0.00    +0.000 C 
ENDBRANCH  26  31
ENDBRANCH  25  26
ENDBRANCH  24  25
ENDBRANCH  22  24
ENDBRANCH   1  22
TORSDOF 7
ENDMDL
MODEL 5
REMARK VINA RESULT:      -6.1     16.408     18.184
REMARK  Name = 
REMARK  13 active torsions:
REMARK  status: ('A' for Active; 'I' for Inactive)
REMARK    1  A    between atoms: C_1  and  C_2
REMARK    2  A    between atoms: C_2  and  C_3
REMARK    3  A    between atoms: C_3  and  C_4
REMARK    4  A    between atoms: C_3  and  C_28
REMARK    5  A    between atoms: C_4  and  C_5
REMARK    6  A    between atoms: C_5  and  C_6
REMARK    7  A    between atoms: C_6  and  C_7
REMARK    8  A    between atoms: C_6  and  C_8
REMARK    9  A    between atoms: C_12  and  C_27
REMARK   10  A    between atoms: C_20  and  C_26
REMARK   11  A    between atoms: C_23  and  O_25
REMARK   12  A    between atoms: C_28  and  C_29
REMARK   13  A    between atoms: C_28  and  C_30
REMARK                            x       y       z     vdW  Elec       q    Type
REMARK                         _______ _______ _______ _____ _____    ______ ____
ROOT
ATOM      1  C   UNL     1      15.139  35.851  15.013  0.00  0.00    +0.000 C 
ATOM      2  C   UNL     1      16.318  36.824  15.314  0.00  0.00    +0.000 C 
ATOM      3  C   UNL     1      15.947  38.191  14.729  0.00  0.00    +0.000 C 
ATOM      4  C   UNL     1      14.466  38.057  14.425  0.00  0.00    +0.000 C 
ATOM      5  C   UNL     1      14.311  36.595  13.937  0.00  0.00    +0.000 C 
ATOM      6  C   UNL     1      12.802  36.301  13.979  0.00  0.00    +0.000 C 
ATOM      7  C   UNL     1      12.007  37.258  13.086  0.00  0.00    +0.000 C 
ATOM      8  C   UNL     1      12.313  38.760  13.323  0.00  0.00    +0.000 C 
ATOM      9  C   UNL     1      13.830  39.067  13.466  0.00  0.00    +0.000 C 
ATOM     10  C   UNL     1      14.030  40.510  13.951  0.00  0.00    +0.000 C 
ATOM     11  C   UNL     1      13.163  41.494  13.226  0.00  0.00    +0.000 C 
ATOM     12  C   UNL     1      12.110  41.162  12.456  0.00  0.00    +0.000 C 
ATOM     13  C   UNL     1      11.635  39.715  12.266  0.00  0.00    +0.000 C 
ATOM     14  C   UNL     1      10.095  39.653  12.480  0.00  0.00    +0.000 C 
ATOM     15  C   UNL     1       9.311  40.703  11.696  0.00  0.00    +0.000 C 
ATOM     16  C   UNL     1       9.817  42.113  11.993  0.00  0.00    +0.000 C 
ATOM     17  C   UNL     1      11.320  42.237  11.740  0.00  0.00    +0.000 C 
ATOM     18  C   UNL     1      11.975  39.284  10.818  0.00  0.00    +0.000 C 
ATOM     19  C   UNL     1      14.900  36.354  12.525  0.00  0.00    +0.000 C 
ENDROOT
BRANCH  16  20
ATOM     20  O   UNL     1       9.107  43.046  11.180  0.00  0.00    +0.000 OA
ATOM     21  H   UNL     1       9.762  43.565  10.683  0.00  0.00    +0.000 HD
ENDBRANCH  16  20
BRANCH   1  22
ATOM     22  C   UNL     1      15.622  34.388  14.746  0.00  0.00    +0.000 C 
ATOM     23  C   UNL     1      15.024  33.375  15.726  0.00  0.00    +0.000 C 
BRANCH  22  24
ATOM     24  C   UNL     1      17.159  34.398  14.853  0.00  0.00    +0.000 C 
BRANCH  24  25
ATOM     25  C   UNL     1      17.837  33.348  15.731  0.00  0.00    +0.000 C 
BRANCH  25  26
ATOM     26  C   UNL     1      18.590  33.953  16.951  0.00  0.00    +0.000 C 
BRANCH  26  27
ATOM     27  C   UNL     1      20.039  33.414  17.200  0.00  0.00    +0.000 C 
ATOM     28  C   UNL     1      20.405  33.027  18.637  0.00  0.00    +0.000 C 
ATOM     29  C   UNL     1      20.397  32.254  16.263  0.00  0.00    +0.000 C 
ENDBRANCH  26  27
BRANCH  26  31
ATOM     30  C   UNL     1      17.057  35.253  18.582  0.00  0.00    +0.000 C 
ATOM     31  C   UNL     1      17.677  33.917  18.204  0.00  0.00    +0.000 C 
ENDBRANCH  26  31
ENDBRANCH  25  26
ENDBRANCH  24  25
ENDBRANCH  22  24
ENDBRANCH   1  22
TORSDOF 7
ENDMDL
MODEL 6
REMARK VINA RESULT:      -6.0     17.027     19.361
REMARK  Name = 
REMARK  13 active torsions:
REMARK  status: ('A' for Active; 'I' for Inactive)
REMARK    1  A    between atoms: C_1  and  C_2
REMARK    2  A    between atoms: C_2  and  C_3
REMARK    3  A    between atoms: C_3  and  C_4
REMARK    4  A    between atoms: C_3  and  C_28
REMARK    5  A    between atoms: C_4  and  C_5
REMARK    6  A    between atoms: C_5  and  C_6
REMARK    7  A    between atoms: C_6  and  C_7
REMARK    8  A    between atoms: C_6  and  C_8
REMARK    9  A    between atoms: C_12  and  C_27
REMARK   10  A    between atoms: C_20  and  C_26
REMARK   11  A    between atoms: C_23  and  O_25
REMARK   12  A    between atoms: C_28  and  C_29
REMARK   13  A    between atoms: C_28  and  C_30
REMARK                            x       y       z     vdW  Elec       q    Type
REMARK                         _______ _______ _______ _____ _____    ______ ____
ROOT
ATOM      1  C   UNL     1      12.474  39.579  13.428  0.00  0.00    +0.000 C 
ATOM      2  C   UNL     1      11.064  39.094  12.974  0.00  0.00    +0.000 C 
ATOM      3  C   UNL     1      11.076  37.562  12.996  0.00  0.00    +0.000 C 
ATOM      4  C   UNL     1      12.338  37.227  13.769  0.00  0.00    +0.000 C 
ATOM      5  C   UNL     1      13.353  38.310  13.323  0.00  0.00    +0.000 C 
ATOM      6  C   UNL     1      14.503  38.245  14.342  0.00  0.00    +0.000 C 
ATOM      7  C   UNL     1      15.163  36.864  14.375  0.00  0.00    +0.000 C 
ATOM      8  C   UNL     1      14.171  35.683  14.543  0.00  0.00    +0.000 C 
ATOM      9  C   UNL     1      12.902  35.809  13.654  0.00  0.00    +0.000 C 
ATOM     10  C   UNL     1      11.867  34.753  14.065  0.00  0.00    +0.000 C 
ATOM     11  C   UNL     1      12.467  33.396  14.271  0.00  0.00    +0.000 C 
ATOM     12  C   UNL     1      13.786  33.154  14.392  0.00  0.00    +0.000 C 
ATOM     13  C   UNL     1      14.845  34.266  14.379  0.00  0.00    +0.000 C 
ATOM     14  C   UNL     1      15.818  34.055  15.575  0.00  0.00    +0.000 C 
ATOM     15  C   UNL     1      16.367  32.634  15.691  0.00  0.00    +0.000 C 
ATOM     16  C   UNL     1      15.241  31.605  15.755  0.00  0.00    +0.000 C 
ATOM     17  C   UNL     1      14.289  31.738  14.564  0.00  0.00    +0.000 C 
ATOM     18  C   UNL     1      15.630  34.167  13.048  0.00  0.00    +0.000 C 
ATOM     19  C   UNL     1      13.863  38.111  11.874  0.00  0.00    +0.000 C 
ENDROOT
BRANCH  16  20
ATOM     20  O   UNL     1      15.805  30.295  15.784  0.00  0.00    +0.000 OA
ATOM     21  H   UNL     1      15.534  29.873  16.617  0.00  0.00    +0.000 HD
ENDBRANCH  16  20
BRANCH   1  22
ATOM     22  C   UNL     1      12.918  40.892  12.705  0.00  0.00    +0.000 C 
ATOM     23  C   UNL     1      13.616  41.882  13.642  0.00  0.00    +0.000 C 
BRANCH  22  24
ATOM     24  C   UNL     1      11.648  41.524  12.104  0.00  0.00    +0.000 C 
BRANCH  24  25
ATOM     25  C   UNL     1      11.601  41.780  10.599  0.00  0.00    +0.000 C 
BRANCH  25  26
ATOM     26  C   UNL     1      12.333  40.692   9.761  0.00  0.00    +0.000 C 
BRANCH  26  27
ATOM     27  C   UNL     1      13.544  41.186   8.900  0.00  0.00    +0.000 C 
ATOM     28  C   UNL     1      13.547  42.660   8.478  0.00  0.00    +0.000 C 
ATOM     29  C   UNL     1      14.893  40.847   9.545  0.00  0.00    +0.000 C 
ENDBRANCH  26  27
BRANCH  26  31
ATOM     30  C   UNL     1      11.293  38.365   9.307  0.00  0.00    +0.000 C 
ATOM     31  C   UNL     1      11.298  39.849   8.973  0.00  0.00    +0.000 C 
ENDBRANCH  26  31
ENDBRANCH  25  26
ENDBRANCH  24  25
ENDBRANCH  22  24
ENDBRANCH   1  22
TORSDOF 7
ENDMDL
MODEL 7
REMARK VINA RESULT:      -6.0     27.792     30.344
REMARK  Name = 
REMARK  13 active torsions:
REMARK  status: ('A' for Active; 'I' for Inactive)
REMARK    1  A    between atoms: C_1  and  C_2
REMARK    2  A    between atoms: C_2  and  C_3
REMARK    3  A    between atoms: C_3  and  C_4
REMARK    4  A    between atoms: C_3  and  C_28
REMARK    5  A    between atoms: C_4  and  C_5
REMARK    6  A    between atoms: C_5  and  C_6
REMARK    7  A    between atoms: C_6  and  C_7
REMARK    8  A    between atoms: C_6  and  C_8
REMARK    9  A    between atoms: C_12  and  C_27
REMARK   10  A    between atoms: C_20  and  C_26
REMARK   11  A    between atoms: C_23  and  O_25
REMARK   12  A    between atoms: C_28  and  C_29
REMARK   13  A    between atoms: C_28  and  C_30
REMARK                            x       y       z     vdW  Elec       q    Type
REMARK                         _______ _______ _______ _____ _____    ______ ____
ROOT
ATOM      1  C   UNL     1       8.750  43.421 -11.318  0.00  0.00    +0.000 C 
ATOM      2  C   UNL     1       9.945  44.031 -12.112  0.00  0.00    +0.000 C 
ATOM      3  C   UNL     1       9.367  45.033 -13.117  0.00  0.00    +0.000 C 
ATOM      4  C   UNL     1       7.935  45.219 -12.648  0.00  0.00    +0.000 C 
ATOM      5  C   UNL     1       7.511  43.811 -12.159  0.00  0.00    +0.000 C 
ATOM      6  C   UNL     1       6.228  44.027 -11.340  0.00  0.00    +0.000 C 
ATOM      7  C   UNL     1       5.116  44.669 -12.174  0.00  0.00    +0.000 C 
ATOM      8  C   UNL     1       5.543  45.953 -12.932  0.00  0.00    +0.000 C 
ATOM      9  C   UNL     1       6.928  45.830 -13.626  0.00  0.00    +0.000 C 
ATOM     10  C   UNL     1       7.388  47.206 -14.125  0.00  0.00    +0.000 C 
ATOM     11  C   UNL     1       6.302  47.968 -14.821  0.00  0.00    +0.000 C 
ATOM     12  C   UNL     1       4.994  47.654 -14.767  0.00  0.00    +0.000 C 
ATOM     13  C   UNL     1       4.447  46.486 -13.934  0.00  0.00    +0.000 C 
ATOM     14  C   UNL     1       3.232  46.983 -13.099  0.00  0.00    +0.000 C 
ATOM     15  C   UNL     1       2.188  47.750 -13.908  0.00  0.00    +0.000 C 
ATOM     16  C   UNL     1       2.815  48.925 -14.655  0.00  0.00    +0.000 C 
ATOM     17  C   UNL     1       3.981  48.473 -15.537  0.00  0.00    +0.000 C 
ATOM     18  C   UNL     1       3.987  45.374 -14.909  0.00  0.00    +0.000 C 
ATOM     19  C   UNL     1       7.288  42.803 -13.313  0.00  0.00    +0.000 C 
ENDROOT
BRANCH  16  20
ATOM     20  O   UNL     1       1.816  49.558 -15.454  0.00  0.00    +0.000 OA
ATOM     21  H   UNL     1       2.012  50.510 -15.475  0.00  0.00    +0.000 HD
ENDBRANCH  16  20
BRANCH   1  22
ATOM     22  C   UNL     1       8.987  41.924 -10.935  0.00  0.00    +0.000 C 
ATOM     23  C   UNL     1       8.101  41.459  -9.775  0.00  0.00    +0.000 C 
BRANCH  22  24
ATOM     24  C   UNL     1      10.476  41.787 -10.563  0.00  0.00    +0.000 C 
BRANCH  24  25
ATOM     25  C   UNL     1      10.896  42.059  -9.121  0.00  0.00    +0.000 C 
BRANCH  25  26
ATOM     26  C   UNL     1      11.643  43.412  -8.937  0.00  0.00    +0.000 C 
BRANCH  26  27
ATOM     27  C   UNL     1      13.068  43.327  -8.292  0.00  0.00    +0.000 C 
ATOM     28  C   UNL     1      13.189  42.586  -6.956  0.00  0.00    +0.000 C 
ATOM     29  C   UNL     1      14.116  42.776  -9.267  0.00  0.00    +0.000 C 
ENDBRANCH  26  27
BRANCH  26  31
ATOM     30  C   UNL     1       9.584  43.844  -7.429  0.00  0.00    +0.000 C 
ATOM     31  C   UNL     1      10.704  44.446  -8.263  0.00  0.00    +0.000 C 
ENDBRANCH  26  31
ENDBRANCH  25  26
ENDBRANCH  24  25
ENDBRANCH  22  24
ENDBRANCH   1  22
TORSDOF 7
ENDMDL
MODEL 8
REMARK VINA RESULT:      -6.0     31.764     34.715
REMARK  Name = 
REMARK  13 active torsions:
REMARK  status: ('A' for Active; 'I' for Inactive)
REMARK    1  A    between atoms: C_1  and  C_2
REMARK    2  A    between atoms: C_2  and  C_3
REMARK    3  A    between atoms: C_3  and  C_4
REMARK    4  A    between atoms: C_3  and  C_28
REMARK    5  A    between atoms: C_4  and  C_5
REMARK    6  A    between atoms: C_5  and  C_6
REMARK    7  A    between atoms: C_6  and  C_7
REMARK    8  A    between atoms: C_6  and  C_8
REMARK    9  A    between atoms: C_12  and  C_27
REMARK   10  A    between atoms: C_20  and  C_26
REMARK   11  A    between atoms: C_23  and  O_25
REMARK   12  A    between atoms: C_28  and  C_29
REMARK   13  A    between atoms: C_28  and  C_30
REMARK                            x       y       z     vdW  Elec       q    Type
REMARK                         _______ _______ _______ _____ _____    ______ ____
ROOT
ATOM      1  C   UNL     1       2.962  50.005 -15.417  0.00  0.00    +0.000 C 
ATOM      2  C   UNL     1       1.633  49.435 -14.835  0.00  0.00    +0.000 C 
ATOM      3  C   UNL     1       1.963  48.101 -14.156  0.00  0.00    +0.000 C 
ATOM      4  C   UNL     1       3.478  48.112 -14.069  0.00  0.00    +0.000 C 
ATOM      5  C   UNL     1       3.927  48.796 -15.385  0.00  0.00    +0.000 C 
ATOM      6  C   UNL     1       5.405  49.167 -15.176  0.00  0.00    +0.000 C 
ATOM      7  C   UNL     1       6.269  47.937 -14.882  0.00  0.00    +0.000 C 
ATOM      8  C   UNL     1       5.730  47.033 -13.742  0.00  0.00    +0.000 C 
ATOM      9  C   UNL     1       4.198  46.783 -13.822  0.00  0.00    +0.000 C 
ATOM     10  C   UNL     1       3.709  46.107 -12.534  0.00  0.00    +0.000 C 
ATOM     11  C   UNL     1       4.596  44.984 -12.091  0.00  0.00    +0.000 C 
ATOM     12  C   UNL     1       5.839  44.762 -12.560  0.00  0.00    +0.000 C 
ATOM     13  C   UNL     1       6.522  45.677 -13.586  0.00  0.00    +0.000 C 
ATOM     14  C   UNL     1       7.958  46.012 -13.092  0.00  0.00    +0.000 C 
ATOM     15  C   UNL     1       8.773  44.794 -12.663  0.00  0.00    +0.000 C 
ATOM     16  C   UNL     1       8.039  43.979 -11.600  0.00  0.00    +0.000 C 
ATOM     17  C   UNL     1       6.639  43.576 -12.067  0.00  0.00    +0.000 C 
ATOM     18  C   UNL     1       6.601  44.914 -14.932  0.00  0.00    +0.000 C 
ATOM     19  C   UNL     1       3.735  47.903 -16.636  0.00  0.00    +0.000 C 
ENDROOT
BRANCH  16  20
ATOM     20  O   UNL     1       8.804  42.815 -11.292  0.00  0.00    +0.000 OA
ATOM     21  H   UNL     1       8.228  42.040 -11.413  0.00  0.00    +0.000 HD
ENDBRANCH  16  20
BRANCH   1  22
ATOM     22  C   UNL     1       2.743  50.788 -16.753  0.00  0.00    +0.000 C 
ATOM     23  C   UNL     1       3.952  51.642 -17.146  0.00  0.00    +0.000 C 
BRANCH  22  24
ATOM     24  C   UNL     1       1.499  51.674 -16.554  0.00  0.00    +0.000 C 
BRANCH  24  25
ATOM     25  C   UNL     1       0.267  51.407 -17.416  0.00  0.00    +0.000 C 
BRANCH  25  26
ATOM     26  C   UNL     1       0.462  50.248 -18.435  0.00  0.00    +0.000 C 
BRANCH  26  27
ATOM     27  C   UNL     1       0.270  50.621 -19.944  0.00  0.00    +0.000 C 
ATOM     28  C   UNL     1      -1.161  50.895 -20.420  0.00  0.00    +0.000 C 
ATOM     29  C   UNL     1       1.173  51.783 -20.375  0.00  0.00    +0.000 C 
ENDBRANCH  26  27
BRANCH  26  31
ATOM     30  C   UNL     1       0.401  47.684 -18.080  0.00  0.00    +0.000 C 
ATOM     31  C   UNL     1      -0.347  49.005 -17.982  0.00  0.00    +0.000 C 
ENDBRANCH  26  31
ENDBRANCH  25  26
ENDBRANCH  24  25
ENDBRANCH  22  24
ENDBRANCH   1  22
TORSDOF 7
ENDMDL
MODEL 9
REMARK VINA RESULT:      -5.9     13.890     18.021
REMARK  Name = 
REMARK  13 active torsions:
REMARK  status: ('A' for Active; 'I' for Inactive)
REMARK    1  A    between atoms: C_1  and  C_2
REMARK    2  A    between atoms: C_2  and  C_3
REMARK    3  A    between atoms: C_3  and  C_4
REMARK    4  A    between atoms: C_3  and  C_28
REMARK    5  A    between atoms: C_4  and  C_5
REMARK    6  A    between atoms: C_5  and  C_6
REMARK    7  A    between atoms: C_6  and  C_7
REMARK    8  A    between atoms: C_6  and  C_8
REMARK    9  A    between atoms: C_12  and  C_27
REMARK   10  A    between atoms: C_20  and  C_26
REMARK   11  A    between atoms: C_23  and  O_25
REMARK   12  A    between atoms: C_28  and  C_29
REMARK   13  A    between atoms: C_28  and  C_30
REMARK                            x       y       z     vdW  Elec       q    Type
REMARK                         _______ _______ _______ _____ _____    ______ ____
ROOT
ATOM      1  C   UNL     1      31.272  46.952  -2.809  0.00  0.00    +0.000 C 
ATOM      2  C   UNL     1      32.793  46.818  -2.495  0.00  0.00    +0.000 C 
ATOM      3  C   UNL     1      32.929  46.497  -1.003  0.00  0.00    +0.000 C 
ATOM      4  C   UNL     1      31.516  46.126  -0.589  0.00  0.00    +0.000 C 
ATOM      5  C   UNL     1      30.618  47.083  -1.412  0.00  0.00    +0.000 C 
ATOM      6  C   UNL     1      29.197  46.501  -1.318  0.00  0.00    +0.000 C 
ATOM      7  C   UNL     1      28.710  46.411   0.131  0.00  0.00    +0.000 C 
ATOM      8  C   UNL     1      29.694  45.699   1.095  0.00  0.00    +0.000 C 
ATOM      9  C   UNL     1      31.174  46.135   0.903  0.00  0.00    +0.000 C 
ATOM     10  C   UNL     1      32.101  45.209   1.701  0.00  0.00    +0.000 C 
ATOM     11  C   UNL     1      31.606  44.944   3.090  0.00  0.00    +0.000 C 
ATOM     12  C   UNL     1      30.360  45.213   3.521  0.00  0.00    +0.000 C 
ATOM     13  C   UNL     1      29.265  45.789   2.611  0.00  0.00    +0.000 C 
ATOM     14  C   UNL     1      27.963  44.957   2.793  0.00  0.00    +0.000 C 
ATOM     15  C   UNL     1      27.554  44.746   4.249  0.00  0.00    +0.000 C 
ATOM     16  C   UNL     1      28.684  44.117   5.061  0.00  0.00    +0.000 C 
ATOM     17  C   UNL     1      29.973  44.935   4.958  0.00  0.00    +0.000 C 
ATOM     18  C   UNL     1      29.008  47.255   3.037  0.00  0.00    +0.000 C 
ATOM     19  C   UNL     1      30.668  48.549  -0.915  0.00  0.00    +0.000 C 
ENDROOT
BRANCH  16  20
ATOM     20  O   UNL     1      28.280  44.014   6.425  0.00  0.00    +0.000 OA
ATOM     21  H   UNL     1      28.519  44.846   6.870  0.00  0.00    +0.000 HD
ENDBRANCH  16  20
BRANCH   1  22
ATOM     22  C   UNL     1      30.979  48.026  -3.907  0.00  0.00    +0.000 C 
ATOM     23  C   UNL     1      29.489  48.351  -4.038  0.00  0.00    +0.000 C 
BRANCH  22  24
ATOM     24  C   UNL     1      31.528  47.470  -5.234  0.00  0.00    +0.000 C 
BRANCH  24  25
ATOM     25  C   UNL     1      30.803  46.298  -5.891  0.00  0.00    +0.000 C 
BRANCH  25  26
ATOM     26  C   UNL     1      31.644  44.990  -5.929  0.00  0.00    +0.000 C 
BRANCH  26  27
ATOM     27  C   UNL     1      31.180  43.846  -4.966  0.00  0.00    +0.000 C 
ATOM     28  C   UNL     1      32.126  43.467  -3.821  0.00  0.00    +0.000 C 
ATOM     29  C   UNL     1      29.780  44.100  -4.395  0.00  0.00    +0.000 C 
ENDBRANCH  26  27
BRANCH  26  31
ATOM     30  C   UNL     1      34.020  44.738  -6.927  0.00  0.00    +0.000 C 
ATOM     31  C   UNL     1      33.154  45.330  -5.826  0.00  0.00    +0.000 C 
ENDBRANCH  26  31
ENDBRANCH  25  26
ENDBRANCH  24  25
ENDBRANCH  22  24
ENDBRANCH   1  22
TORSDOF 7
ENDMDL
