# Supplementary material for: Identification and Exploration of Immunity‐Related Genes and Natural Products for Alzheimer's Disease Based on Bioinformatics, Molecular Docking, and Molecular Dynamics
Source: Immun Inflamm Dis. 2025 Apr 7;13(4):e70166. doi: 10.1002/iid3.70166 (PMC11973734; doi:10.1002/iid3.70166)
Supplement: Supplementary file 1 — Supporting information. [file IID3-13-e70166-s001.zip › Supplementary materials/S8-Molecular docking and kinetic simulation/Molecular docking/PGF-1FZV/ent-out.pdbqt]

MODEL 1
REMARK VINA RESULT:      -6.3      0.000      0.000
REMARK  Name = 
REMARK  6 active torsions:
REMARK  status: ('A' for Active; 'I' for Inactive)
REMARK    1  A    between atoms: C_2  and  O_21
REMARK    2  A    between atoms: C_3  and  C_13
REMARK    3  A    between atoms: C_7  and  O_12
REMARK    4  A    between atoms: C_9  and  O_11
REMARK    5  A    between atoms: C_15  and  O_20
REMARK    6  A    between atoms: C_16  and  O_19
REMARK                            x       y       z     vdW  Elec       q    Type
REMARK                         _______ _______ _______ _____ _____    ______ ____
ROOT
ATOM      1  C   UNL     1      11.926  41.634   9.951  0.00  0.00    +0.000 C 
ATOM      2  C   UNL     1      11.039  40.451  10.328  0.00  0.00    +0.000 C 
ATOM      3  C   UNL     1      11.918  39.216  10.639  0.00  0.00    +0.000 C 
ATOM      4  O   UNL     1      12.613  38.825   9.430  0.00  0.00    +0.000 OA
ATOM      5  C   UNL     1      13.266  39.845   8.776  0.00  0.00    +0.000 A 
ATOM      6  C   UNL     1      14.273  39.441   7.897  0.00  0.00    +0.000 A 
ATOM      7  C   UNL     1      15.080  40.403   7.301  0.00  0.00    +0.000 A 
ATOM      8  C   UNL     1      14.878  41.755   7.548  0.00  0.00    +0.000 A 
ATOM      9  C   UNL     1      13.846  42.147   8.397  0.00  0.00    +0.000 A 
ATOM     10  C   UNL     1      13.019  41.203   9.013  0.00  0.00    +0.000 A 
ENDROOT
BRANCH   3  11
ATOM     11  C   UNL     1      12.859  39.316  11.851  0.00  0.00    +0.000 A 
ATOM     12  C   UNL     1      12.956  40.491  12.627  0.00  0.00    +0.000 A 
ATOM     13  C   UNL     1      13.844  40.567  13.695  0.00  0.00    +0.000 A 
ATOM     14  C   UNL     1      14.661  39.489  14.004  0.00  0.00    +0.000 A 
ATOM     15  C   UNL     1      14.598  38.322  13.261  0.00  0.00    +0.000 A 
ATOM     16  C   UNL     1      13.704  38.240  12.184  0.00  0.00    +0.000 A 
BRANCH  14  17
ATOM     17  O   UNL     1      15.548  39.585  15.037  0.00  0.00    +0.000 OA
ATOM     18  H   UNL     1      16.042  40.410  14.858  0.00  0.00    +0.000 HD
ENDBRANCH  14  17
BRANCH  13  19
ATOM     19  O   UNL     1      13.947  41.693  14.464  0.00  0.00    +0.000 OA
ATOM     20  H   UNL     1      13.509  41.519  15.316  0.00  0.00    +0.000 HD
ENDBRANCH  13  19
ENDBRANCH   3  11
BRANCH   7  21
ATOM     21  O   UNL     1      16.112  40.053   6.483  0.00  0.00    +0.000 OA
ATOM     22  H   UNL     1      16.710  39.461   6.969  0.00  0.00    +0.000 HD
ENDBRANCH   7  21
BRANCH   9  23
ATOM     23  O   UNL     1      13.637  43.470   8.667  0.00  0.00    +0.000 OA
ATOM     24  H   UNL     1      13.674  43.603   9.629  0.00  0.00    +0.000 HD
ENDBRANCH   9  23
BRANCH   2  25
ATOM     25  O   UNL     1      10.116  40.783  11.366  0.00  0.00    +0.000 OA
ATOM     26  H   UNL     1      10.309  40.219  12.136  0.00  0.00    +0.000 HD
ENDBRANCH   2  25
TORSDOF 6
ENDMDL
MODEL 2
REMARK VINA RESULT:      -6.1     18.920     22.305
REMARK  Name = 
REMARK  6 active torsions:
REMARK  status: ('A' for Active; 'I' for Inactive)
REMARK    1  A    between atoms: C_2  and  O_21
REMARK    2  A    between atoms: C_3  and  C_13
REMARK    3  A    between atoms: C_7  and  O_12
REMARK    4  A    between atoms: C_9  and  O_11
REMARK    5  A    between atoms: C_15  and  O_20
REMARK    6  A    between atoms: C_16  and  O_19
REMARK                            x       y       z     vdW  Elec       q    Type
REMARK                         _______ _______ _______ _____ _____    ______ ____
ROOT
ATOM      1  C   UNL     1      10.286  43.200  -9.362  0.00  0.00    +0.000 C 
ATOM      2  C   UNL     1       9.091  42.328  -9.734  0.00  0.00    +0.000 C 
ATOM      3  C   UNL     1       7.854  43.221  -9.998  0.00  0.00    +0.000 C 
ATOM      4  O   UNL     1       7.494  43.890  -8.764  0.00  0.00    +0.000 OA
ATOM      5  C   UNL     1       8.531  44.522  -8.118  0.00  0.00    +0.000 A 
ATOM      6  C   UNL     1       8.152  45.510  -7.207  0.00  0.00    +0.000 A 
ATOM      7  C   UNL     1       9.131  46.297  -6.613  0.00  0.00    +0.000 A 
ATOM      8  C   UNL     1      10.477  46.093  -6.894  0.00  0.00    +0.000 A 
ATOM      9  C   UNL     1      10.844  45.080  -7.776  0.00  0.00    +0.000 A 
ATOM     10  C   UNL     1       9.882  44.273  -8.390  0.00  0.00    +0.000 A 
ENDROOT
BRANCH   3  11
ATOM     11  C   UNL     1       7.934  44.190 -11.190  0.00  0.00    +0.000 A 
ATOM     12  C   UNL     1       9.071  44.257 -12.023  0.00  0.00    +0.000 A 
ATOM     13  C   UNL     1       9.131  45.170 -13.071  0.00  0.00    +0.000 A 
ATOM     14  C   UNL     1       8.076  46.040 -13.303  0.00  0.00    +0.000 A 
ATOM     15  C   UNL     1       6.948  46.007 -12.501  0.00  0.00    +0.000 A 
ATOM     16  C   UNL     1       6.881  45.090 -11.444  0.00  0.00    +0.000 A 
BRANCH  14  17
ATOM     17  O   UNL     1       8.158  46.950 -14.317  0.00  0.00    +0.000 OA
ATOM     18  H   UNL     1       7.227  47.150 -14.541  0.00  0.00    +0.000 HD
ENDBRANCH  14  17
BRANCH  13  19
ATOM     19  O   UNL     1      10.220  45.245 -13.895  0.00  0.00    +0.000 OA
ATOM     20  H   UNL     1       9.923  45.071 -14.806  0.00  0.00    +0.000 HD
ENDBRANCH  13  19
ENDBRANCH   3  11
BRANCH   7  21
ATOM     21  O   UNL     1       8.805  47.312  -5.764  0.00  0.00    +0.000 OA
ATOM     22  H   UNL     1       9.317  47.211  -4.944  0.00  0.00    +0.000 HD
ENDBRANCH   7  21
BRANCH   9  23
ATOM     23  O   UNL     1      12.160  44.870  -8.078  0.00  0.00    +0.000 OA
ATOM     24  H   UNL     1      12.699  45.520  -7.597  0.00  0.00    +0.000 HD
ENDBRANCH   9  23
BRANCH   2  25
ATOM     25  O   UNL     1       9.394  41.428 -10.800  0.00  0.00    +0.000 OA
ATOM     26  H   UNL     1       9.447  41.942 -11.626  0.00  0.00    +0.000 HD
ENDBRANCH   2  25
TORSDOF 6
ENDMDL
MODEL 3
REMARK VINA RESULT:      -6.1     17.968     21.364
REMARK  Name = 
REMARK  6 active torsions:
REMARK  status: ('A' for Active; 'I' for Inactive)
REMARK    1  A    between atoms: C_2  and  O_21
REMARK    2  A    between atoms: C_3  and  C_13
REMARK    3  A    between atoms: C_7  and  O_12
REMARK    4  A    between atoms: C_9  and  O_11
REMARK    5  A    between atoms: C_15  and  O_20
REMARK    6  A    between atoms: C_16  and  O_19
REMARK                            x       y       z     vdW  Elec       q    Type
REMARK                         _______ _______ _______ _____ _____    ______ ____
ROOT
ATOM      1  C   UNL     1      30.204  44.577   0.224  0.00  0.00    +0.000 C 
ATOM      2  C   UNL     1      31.319  45.494  -0.267  0.00  0.00    +0.000 C 
ATOM      3  C   UNL     1      32.545  45.376   0.670  0.00  0.00    +0.000 C 
ATOM      4  O   UNL     1      32.174  45.864   1.982  0.00  0.00    +0.000 OA
ATOM      5  C   UNL     1      31.009  45.340   2.492  0.00  0.00    +0.000 A 
ATOM      6  C   UNL     1      30.865  45.443   3.878  0.00  0.00    +0.000 A 
ATOM      7  C   UNL     1      29.789  44.817   4.497  0.00  0.00    +0.000 A 
ATOM      8  C   UNL     1      28.846  44.119   3.752  0.00  0.00    +0.000 A 
ATOM      9  C   UNL     1      28.980  44.057   2.367  0.00  0.00    +0.000 A 
ATOM     10  C   UNL     1      30.052  44.674   1.716  0.00  0.00    +0.000 A 
ENDROOT
BRANCH   3  11
ATOM     11  C   UNL     1      33.250  44.010   0.729  0.00  0.00    +0.000 A 
ATOM     12  C   UNL     1      33.446  43.220  -0.424  0.00  0.00    +0.000 A 
ATOM     13  C   UNL     1      34.052  41.971  -0.335  0.00  0.00    +0.000 A 
ATOM     14  C   UNL     1      34.461  41.477   0.895  0.00  0.00    +0.000 A 
ATOM     15  C   UNL     1      34.278  42.221   2.048  0.00  0.00    +0.000 A 
ATOM     16  C   UNL     1      33.668  43.480   1.965  0.00  0.00    +0.000 A 
BRANCH  14  17
ATOM     17  O   UNL     1      35.029  40.238   0.973  0.00  0.00    +0.000 OA
ATOM     18  H   UNL     1      34.920  39.979   1.910  0.00  0.00    +0.000 HD
ENDBRANCH  14  17
BRANCH  13  19
ATOM     19  O   UNL     1      34.259  41.194  -1.441  0.00  0.00    +0.000 OA
ATOM     20  H   UNL     1      34.514  41.778  -2.178  0.00  0.00    +0.000 HD
ENDBRANCH  13  19
ENDBRANCH   3  11
BRANCH   7  21
ATOM     21  O   UNL     1      29.641  44.839   5.851  0.00  0.00    +0.000 OA
ATOM     22  H   UNL     1      28.755  45.179   6.064  0.00  0.00    +0.000 HD
ENDBRANCH   7  21
BRANCH   9  23
ATOM     23  O   UNL     1      28.073  43.364   1.616  0.00  0.00    +0.000 OA
ATOM     24  H   UNL     1      28.539  42.662   1.130  0.00  0.00    +0.000 HD
ENDBRANCH   9  23
BRANCH   2  25
ATOM     25  O   UNL     1      31.621  45.280  -1.646  0.00  0.00    +0.000 OA
ATOM     26  H   UNL     1      32.108  46.056  -1.976  0.00  0.00    +0.000 HD
ENDBRANCH   2  25
TORSDOF 6
ENDMDL
MODEL 4
REMARK VINA RESULT:      -6.0     24.092     27.129
REMARK  Name = 
REMARK  6 active torsions:
REMARK  status: ('A' for Active; 'I' for Inactive)
REMARK    1  A    between atoms: C_2  and  O_21
REMARK    2  A    between atoms: C_3  and  C_13
REMARK    3  A    between atoms: C_7  and  O_12
REMARK    4  A    between atoms: C_9  and  O_11
REMARK    5  A    between atoms: C_15  and  O_20
REMARK    6  A    between atoms: C_16  and  O_19
REMARK                            x       y       z     vdW  Elec       q    Type
REMARK                         _______ _______ _______ _____ _____    ______ ____
ROOT
ATOM      1  C   UNL     1       7.413  46.323 -13.295  0.00  0.00    +0.000 C 
ATOM      2  C   UNL     1       7.440  45.936 -14.770  0.00  0.00    +0.000 C 
ATOM      3  C   UNL     1       6.018  46.062 -15.370  0.00  0.00    +0.000 C 
ATOM      4  O   UNL     1       5.153  45.099 -14.719  0.00  0.00    +0.000 OA
ATOM      5  C   UNL     1       5.199  45.109 -13.345  0.00  0.00    +0.000 A 
ATOM      6  C   UNL     1       4.098  44.533 -12.707  0.00  0.00    +0.000 A 
ATOM      7  C   UNL     1       3.991  44.623 -11.324  0.00  0.00    +0.000 A 
ATOM      8  C   UNL     1       4.976  45.252 -10.572  0.00  0.00    +0.000 A 
ATOM      9  C   UNL     1       6.088  45.789 -11.217  0.00  0.00    +0.000 A 
ATOM     10  C   UNL     1       6.223  45.716 -12.605  0.00  0.00    +0.000 A 
ENDROOT
BRANCH   3  11
ATOM     11  C   UNL     1       5.401  47.470 -15.414  0.00  0.00    +0.000 A 
ATOM     12  C   UNL     1       6.085  48.602 -14.919  0.00  0.00    +0.000 A 
ATOM     13  C   UNL     1       5.488  49.857 -14.937  0.00  0.00    +0.000 A 
ATOM     14  C   UNL     1       4.200  50.014 -15.429  0.00  0.00    +0.000 A 
ATOM     15  C   UNL     1       3.496  48.925 -15.915  0.00  0.00    +0.000 A 
ATOM     16  C   UNL     1       4.093  47.657 -15.900  0.00  0.00    +0.000 A 
BRANCH  14  17
ATOM     17  O   UNL     1       3.614  51.246 -15.415  0.00  0.00    +0.000 OA
ATOM     18  H   UNL     1       3.666  51.551 -16.343  0.00  0.00    +0.000 HD
ENDBRANCH  14  17
BRANCH  13  19
ATOM     19  O   UNL     1       6.137  50.967 -14.470  0.00  0.00    +0.000 OA
ATOM     20  H   UNL     1       7.078  50.743 -14.358  0.00  0.00    +0.000 HD
ENDBRANCH  13  19
ENDBRANCH   3  11
BRANCH   7  21
ATOM     21  O   UNL     1       2.905  44.129 -10.665  0.00  0.00    +0.000 OA
ATOM     22  H   UNL     1       2.713  44.703  -9.904  0.00  0.00    +0.000 HD
ENDBRANCH   7  21
BRANCH   9  23
ATOM     23  O   UNL     1       7.062  46.425 -10.499  0.00  0.00    +0.000 OA
ATOM     24  H   UNL     1       7.444  47.131 -11.048  0.00  0.00    +0.000 HD
ENDBRANCH   9  23
BRANCH   2  25
ATOM     25  O   UNL     1       8.440  46.653 -15.495  0.00  0.00    +0.000 OA
ATOM     26  H   UNL     1       8.911  46.023 -16.068  0.00  0.00    +0.000 HD
ENDBRANCH   2  25
TORSDOF 6
ENDMDL
MODEL 5
REMARK VINA RESULT:      -6.0      2.304      6.276
REMARK  Name = 
REMARK  6 active torsions:
REMARK  status: ('A' for Active; 'I' for Inactive)
REMARK    1  A    between atoms: C_2  and  O_21
REMARK    2  A    between atoms: C_3  and  C_13
REMARK    3  A    between atoms: C_7  and  O_12
REMARK    4  A    between atoms: C_9  and  O_11
REMARK    5  A    between atoms: C_15  and  O_20
REMARK    6  A    between atoms: C_16  and  O_19
REMARK                            x       y       z     vdW  Elec       q    Type
REMARK                         _______ _______ _______ _____ _____    ______ ____
ROOT
ATOM      1  C   UNL     1      12.773  37.920  13.793  0.00  0.00    +0.000 C 
ATOM      2  C   UNL     1      12.381  39.395  13.797  0.00  0.00    +0.000 C 
ATOM      3  C   UNL     1      13.557  40.251  13.267  0.00  0.00    +0.000 C 
ATOM      4  O   UNL     1      14.669  40.129  14.188  0.00  0.00    +0.000 OA
ATOM      5  C   UNL     1      15.005  38.841  14.532  0.00  0.00    +0.000 A 
ATOM      6  C   UNL     1      16.296  38.676  15.038  0.00  0.00    +0.000 A 
ATOM      7  C   UNL     1      16.772  37.392  15.279  0.00  0.00    +0.000 A 
ATOM      8  C   UNL     1      15.972  36.280  15.049  0.00  0.00    +0.000 A 
ATOM      9  C   UNL     1      14.673  36.460  14.579  0.00  0.00    +0.000 A 
ATOM     10  C   UNL     1      14.166  37.738  14.326  0.00  0.00    +0.000 A 
ENDROOT
BRANCH   3  11
ATOM     11  C   UNL     1      13.980  40.029  11.805  0.00  0.00    +0.000 A 
ATOM     12  C   UNL     1      14.834  38.972  11.426  0.00  0.00    +0.000 A 
ATOM     13  C   UNL     1      15.230  38.818  10.102  0.00  0.00    +0.000 A 
ATOM     14  C   UNL     1      14.801  39.714   9.134  0.00  0.00    +0.000 A 
ATOM     15  C   UNL     1      13.968  40.767   9.470  0.00  0.00    +0.000 A 
ATOM     16  C   UNL     1      13.565  40.927  10.803  0.00  0.00    +0.000 A 
BRANCH  14  17
ATOM     17  O   UNL     1      15.218  39.569   7.842  0.00  0.00    +0.000 OA
ATOM     18  H   UNL     1      15.879  40.280   7.718  0.00  0.00    +0.000 HD
ENDBRANCH  14  17
BRANCH  13  19
ATOM     19  O   UNL     1      16.051  37.795   9.713  0.00  0.00    +0.000 OA
ATOM     20  H   UNL     1      16.879  37.862  10.221  0.00  0.00    +0.000 HD
ENDBRANCH  13  19
ENDBRANCH   3  11
BRANCH   7  21
ATOM     21  O   UNL     1      18.046  37.179  15.715  0.00  0.00    +0.000 OA
ATOM     22  H   UNL     1      18.051  36.402  16.298  0.00  0.00    +0.000 HD
ENDBRANCH   7  21
BRANCH   9  23
ATOM     23  O   UNL     1      13.871  35.381  14.332  0.00  0.00    +0.000 OA
ATOM     24  H   UNL     1      13.970  34.744  15.061  0.00  0.00    +0.000 HD
ENDBRANCH   9  23
BRANCH   2  25
ATOM     25  O   UNL     1      11.146  39.624  13.116  0.00  0.00    +0.000 OA
ATOM     26  H   UNL     1      10.447  39.736  13.783  0.00  0.00    +0.000 HD
ENDBRANCH   2  25
TORSDOF 6
ENDMDL
MODEL 6
REMARK VINA RESULT:      -5.8     20.662     23.267
REMARK  Name = 
REMARK  6 active torsions:
REMARK  status: ('A' for Active; 'I' for Inactive)
REMARK    1  A    between atoms: C_2  and  O_21
REMARK    2  A    between atoms: C_3  and  C_13
REMARK    3  A    between atoms: C_7  and  O_12
REMARK    4  A    between atoms: C_9  and  O_11
REMARK    5  A    between atoms: C_15  and  O_20
REMARK    6  A    between atoms: C_16  and  O_19
REMARK                            x       y       z     vdW  Elec       q    Type
REMARK                         _______ _______ _______ _____ _____    ______ ____
ROOT
ATOM      1  C   UNL     1      15.164  62.288  -1.109  0.00  0.00    +0.000 C 
ATOM      2  C   UNL     1      14.589  62.064   0.286  0.00  0.00    +0.000 C 
ATOM      3  C   UNL     1      14.163  60.584   0.446  0.00  0.00    +0.000 C 
ATOM      4  O   UNL     1      13.083  60.311  -0.480  0.00  0.00    +0.000 OA
ATOM      5  C   UNL     1      13.312  60.706  -1.778  0.00  0.00    +0.000 A 
ATOM      6  C   UNL     1      12.518  60.081  -2.741  0.00  0.00    +0.000 A 
ATOM      7  C   UNL     1      12.775  60.311  -4.087  0.00  0.00    +0.000 A 
ATOM      8  C   UNL     1      13.790  61.174  -4.482  0.00  0.00    +0.000 A 
ATOM      9  C   UNL     1      14.552  61.820  -3.511  0.00  0.00    +0.000 A 
ATOM     10  C   UNL     1      14.318  61.608  -2.149  0.00  0.00    +0.000 A 
ENDROOT
BRANCH   3  11
ATOM     11  C   UNL     1      15.276  59.526   0.378  0.00  0.00    +0.000 A 
ATOM     12  C   UNL     1      16.475  59.655   1.112  0.00  0.00    +0.000 A 
ATOM     13  C   UNL     1      17.481  58.701   1.002  0.00  0.00    +0.000 A 
ATOM     14  C   UNL     1      17.326  57.612   0.156  0.00  0.00    +0.000 A 
ATOM     15  C   UNL     1      16.166  57.457  -0.583  0.00  0.00    +0.000 A 
ATOM     16  C   UNL     1      15.149  58.415  -0.477  0.00  0.00    +0.000 A 
BRANCH  14  17
ATOM     17  O   UNL     1      18.332  56.697   0.037  0.00  0.00    +0.000 OA
ATOM     18  H   UNL     1      18.383  56.275   0.917  0.00  0.00    +0.000 HD
ENDBRANCH  14  17
BRANCH  13  19
ATOM     19  O   UNL     1      18.647  58.803   1.711  0.00  0.00    +0.000 OA
ATOM     20  H   UNL     1      18.450  59.244   2.557  0.00  0.00    +0.000 HD
ENDBRANCH  13  19
ENDBRANCH   3  11
BRANCH   7  21
ATOM     21  O   UNL     1      12.064  59.677  -5.063  0.00  0.00    +0.000 OA
ATOM     22  H   UNL     1      12.499  58.833  -5.268  0.00  0.00    +0.000 HD
ENDBRANCH   7  21
BRANCH   9  23
ATOM     23  O   UNL     1      15.565  62.662  -3.874  0.00  0.00    +0.000 OA
ATOM     24  H   UNL     1      16.269  62.611  -3.205  0.00  0.00    +0.000 HD
ENDBRANCH   9  23
BRANCH   2  25
ATOM     25  O   UNL     1      15.471  62.526   1.310  0.00  0.00    +0.000 OA
ATOM     26  H   UNL     1      15.304  62.004   2.114  0.00  0.00    +0.000 HD
ENDBRANCH   2  25
TORSDOF 6
ENDMDL
MODEL 7
REMARK VINA RESULT:      -5.8     17.339     20.421
REMARK  Name = 
REMARK  6 active torsions:
REMARK  status: ('A' for Active; 'I' for Inactive)
REMARK    1  A    between atoms: C_2  and  O_21
REMARK    2  A    between atoms: C_3  and  C_13
REMARK    3  A    between atoms: C_7  and  O_12
REMARK    4  A    between atoms: C_9  and  O_11
REMARK    5  A    between atoms: C_15  and  O_20
REMARK    6  A    between atoms: C_16  and  O_19
REMARK                            x       y       z     vdW  Elec       q    Type
REMARK                         _______ _______ _______ _____ _____    ______ ____
ROOT
ATOM      1  C   UNL     1      18.947  58.185   3.196  0.00  0.00    +0.000 C 
ATOM      2  C   UNL     1      19.289  59.236   2.145  0.00  0.00    +0.000 C 
ATOM      3  C   UNL     1      18.875  58.727   0.742  0.00  0.00    +0.000 C 
ATOM      4  O   UNL     1      19.673  57.563   0.418  0.00  0.00    +0.000 OA
ATOM      5  C   UNL     1      19.713  56.592   1.392  0.00  0.00    +0.000 A 
ATOM      6  C   UNL     1      20.085  55.320   0.952  0.00  0.00    +0.000 A 
ATOM      7  C   UNL     1      20.016  54.249   1.835  0.00  0.00    +0.000 A 
ATOM      8  C   UNL     1      19.610  54.435   3.151  0.00  0.00    +0.000 A 
ATOM      9  C   UNL     1      19.277  55.715   3.588  0.00  0.00    +0.000 A 
ATOM     10  C   UNL     1      19.335  56.812   2.723  0.00  0.00    +0.000 A 
ENDROOT
BRANCH   3  11
ATOM     11  C   UNL     1      17.374  58.498   0.497  0.00  0.00    +0.000 A 
ATOM     12  C   UNL     1      16.404  59.461   0.847  0.00  0.00    +0.000 A 
ATOM     13  C   UNL     1      15.051  59.211   0.648  0.00  0.00    +0.000 A 
ATOM     14  C   UNL     1      14.633  58.000   0.116  0.00  0.00    +0.000 A 
ATOM     15  C   UNL     1      15.556  57.029  -0.232  0.00  0.00    +0.000 A 
ATOM     16  C   UNL     1      16.921  57.276  -0.035  0.00  0.00    +0.000 A 
BRANCH  14  17
ATOM     17  O   UNL     1      13.300  57.756  -0.049  0.00  0.00    +0.000 OA
ATOM     18  H   UNL     1      13.257  56.821  -0.333  0.00  0.00    +0.000 HD
ENDBRANCH  14  17
BRANCH  13  19
ATOM     19  O   UNL     1      14.095  60.135   0.973  0.00  0.00    +0.000 OA
ATOM     20  H   UNL     1      13.869  60.019   1.913  0.00  0.00    +0.000 HD
ENDBRANCH  13  19
ENDBRANCH   3  11
BRANCH   7  21
ATOM     21  O   UNL     1      20.312  52.980   1.434  0.00  0.00    +0.000 OA
ATOM     22  H   UNL     1      20.161  52.374   2.179  0.00  0.00    +0.000 HD
ENDBRANCH   7  21
BRANCH   9  23
ATOM     23  O   UNL     1      18.861  55.920   4.873  0.00  0.00    +0.000 OA
ATOM     24  H   UNL     1      18.616  55.064   5.263  0.00  0.00    +0.000 HD
ENDBRANCH   9  23
BRANCH   2  25
ATOM     25  O   UNL     1      18.756  60.519   2.476  0.00  0.00    +0.000 OA
ATOM     26  H   UNL     1      19.169  60.815   3.306  0.00  0.00    +0.000 HD
ENDBRANCH   2  25
TORSDOF 6
ENDMDL
MODEL 8
REMARK VINA RESULT:      -5.8     28.670     31.386
REMARK  Name = 
REMARK  6 active torsions:
REMARK  status: ('A' for Active; 'I' for Inactive)
REMARK    1  A    between atoms: C_2  and  O_21
REMARK    2  A    between atoms: C_3  and  C_13
REMARK    3  A    between atoms: C_7  and  O_12
REMARK    4  A    between atoms: C_9  and  O_11
REMARK    5  A    between atoms: C_15  and  O_20
REMARK    6  A    between atoms: C_16  and  O_19
REMARK                            x       y       z     vdW  Elec       q    Type
REMARK                         _______ _______ _______ _____ _____    ______ ____
ROOT
ATOM      1  C   UNL     1       3.103  51.353 -18.817  0.00  0.00    +0.000 C 
ATOM      2  C   UNL     1       4.041  52.174 -17.936  0.00  0.00    +0.000 C 
ATOM      3  C   UNL     1       3.882  51.742 -16.458  0.00  0.00    +0.000 C 
ATOM      4  O   UNL     1       2.538  52.066 -16.023  0.00  0.00    +0.000 OA
ATOM      5  C   UNL     1       1.534  51.635 -16.858  0.00  0.00    +0.000 A 
ATOM      6  C   UNL     1       0.270  51.539 -16.271  0.00  0.00    +0.000 A 
ATOM      7  C   UNL     1      -0.774  50.979 -16.997  0.00  0.00    +0.000 A 
ATOM      8  C   UNL     1      -0.582  50.543 -18.302  0.00  0.00    +0.000 A 
ATOM      9  C   UNL     1       0.674  50.679 -18.889  0.00  0.00    +0.000 A 
ATOM     10  C   UNL     1       1.744  51.236 -18.185  0.00  0.00    +0.000 A 
ENDROOT
BRANCH   3  11
ATOM     11  C   UNL     1       4.281  50.300 -16.104  0.00  0.00    +0.000 A 
ATOM     12  C   UNL     1       5.402  50.012 -15.295  0.00  0.00    +0.000 A 
ATOM     13  C   UNL     1       5.762  48.697 -15.022  0.00  0.00    +0.000 A 
ATOM     14  C   UNL     1       5.032  47.645 -15.556  0.00  0.00    +0.000 A 
ATOM     15  C   UNL     1       3.931  47.890 -16.360  0.00  0.00    +0.000 A 
ATOM     16  C   UNL     1       3.563  49.213 -16.637  0.00  0.00    +0.000 A 
BRANCH  14  17
ATOM     17  O   UNL     1       5.412  46.359 -15.304  0.00  0.00    +0.000 OA
ATOM     18  H   UNL     1       4.710  45.813 -15.711  0.00  0.00    +0.000 HD
ENDBRANCH  14  17
BRANCH  13  19
ATOM     19  O   UNL     1       6.839  48.397 -14.234  0.00  0.00    +0.000 OA
ATOM     20  H   UNL     1       7.442  49.163 -14.240  0.00  0.00    +0.000 HD
ENDBRANCH  13  19
ENDBRANCH   3  11
BRANCH   7  21
ATOM     21  O   UNL     1      -2.009  50.810 -16.446  0.00  0.00    +0.000 OA
ATOM     22  H   UNL     1      -2.017  49.976 -15.946  0.00  0.00    +0.000 HD
ENDBRANCH   7  21
BRANCH   9  23
ATOM     23  O   UNL     1       0.891  50.244 -20.167  0.00  0.00    +0.000 OA
ATOM     24  H   UNL     1       1.479  50.875 -20.617  0.00  0.00    +0.000 HD
ENDBRANCH   9  23
BRANCH   2  25
ATOM     25  O   UNL     1       5.388  52.138 -18.408  0.00  0.00    +0.000 OA
ATOM     26  H   UNL     1       5.977  52.034 -17.640  0.00  0.00    +0.000 HD
ENDBRANCH   2  25
TORSDOF 6
ENDMDL
MODEL 9
REMARK VINA RESULT:      -5.7     28.330     30.903
REMARK  Name = 
REMARK  6 active torsions:
REMARK  status: ('A' for Active; 'I' for Inactive)
REMARK    1  A    between atoms: C_2  and  O_21
REMARK    2  A    between atoms: C_3  and  C_13
REMARK    3  A    between atoms: C_7  and  O_12
REMARK    4  A    between atoms: C_9  and  O_11
REMARK    5  A    between atoms: C_15  and  O_20
REMARK    6  A    between atoms: C_16  and  O_19
REMARK                            x       y       z     vdW  Elec       q    Type
REMARK                         _______ _______ _______ _____ _____    ______ ____
ROOT
ATOM      1  C   UNL     1       3.050  51.755 -16.800  0.00  0.00    +0.000 C 
ATOM      2  C   UNL     1       2.090  50.719 -16.223  0.00  0.00    +0.000 C 
ATOM      3  C   UNL     1       2.593  49.295 -16.561  0.00  0.00    +0.000 C 
ATOM      4  O   UNL     1       2.555  49.119 -17.999  0.00  0.00    +0.000 OA
ATOM      5  C   UNL     1       3.148  50.125 -18.726  0.00  0.00    +0.000 A 
ATOM      6  C   UNL     1       3.512  49.784 -20.030  0.00  0.00    +0.000 A 
ATOM      7  C   UNL     1       4.243  50.689 -20.790  0.00  0.00    +0.000 A 
ATOM      8  C   UNL     1       4.589  51.934 -20.278  0.00  0.00    +0.000 A 
ATOM      9  C   UNL     1       4.188  52.277 -18.989  0.00  0.00    +0.000 A 
ATOM     10  C   UNL     1       3.454  51.387 -18.200  0.00  0.00    +0.000 A 
ENDROOT
BRANCH   3  11
ATOM     11  C   UNL     1       3.939  48.866 -15.952  0.00  0.00    +0.000 A 
ATOM     12  C   UNL     1       4.785  49.782 -15.291  0.00  0.00    +0.000 A 
ATOM     13  C   UNL     1       6.014  49.375 -14.783  0.00  0.00    +0.000 A 
ATOM     14  C   UNL     1       6.434  48.061 -14.934  0.00  0.00    +0.000 A 
ATOM     15  C   UNL     1       5.633  47.137 -15.583  0.00  0.00    +0.000 A 
ATOM     16  C   UNL     1       4.393  47.541 -16.096  0.00  0.00    +0.000 A 
BRANCH  14  17
ATOM     17  O   UNL     1       7.654  47.680 -14.456  0.00  0.00    +0.000 OA
ATOM     18  H   UNL     1       7.466  47.321 -13.565  0.00  0.00    +0.000 HD
ENDBRANCH  14  17
BRANCH  13  19
ATOM     19  O   UNL     1       6.845  50.245 -14.132  0.00  0.00    +0.000 OA
ATOM     20  H   UNL     1       6.401  51.111 -14.087  0.00  0.00    +0.000 HD
ENDBRANCH  13  19
ENDBRANCH   3  11
BRANCH   7  21
ATOM     21  O   UNL     1       4.671  50.377 -22.046  0.00  0.00    +0.000 OA
ATOM     22  H   UNL     1       5.380  49.716 -21.979  0.00  0.00    +0.000 HD
ENDBRANCH   7  21
BRANCH   9  23
ATOM     23  O   UNL     1       4.529  53.489 -18.459  0.00  0.00    +0.000 OA
ATOM     24  H   UNL     1       3.900  54.158 -18.777  0.00  0.00    +0.000 HD
ENDBRANCH   9  23
BRANCH   2  25
ATOM     25  O   UNL     1       1.844  50.932 -14.832  0.00  0.00    +0.000 OA
ATOM     26  H   UNL     1       0.900  51.141 -14.719  0.00  0.00    +0.000 HD
ENDBRANCH   2  25
TORSDOF 6
ENDMDL
