# Supplementary material for: Identification and Exploration of Immunity‐Related Genes and Natural Products for Alzheimer's Disease Based on Bioinformatics, Molecular Docking, and Molecular Dynamics
Source: Immun Inflamm Dis. 2025 Apr 7;13(4):e70166. doi: 10.1002/iid3.70166 (PMC11973734; doi:10.1002/iid3.70166)
Supplement: Supplementary file 1 — Supporting information. [file IID3-13-e70166-s001.zip › Supplementary materials/S8-Molecular docking and kinetic simulation/Molecular docking/PGF-1FZV/kaem-out.pdbqt]

MODEL 1
REMARK VINA RESULT:      -6.5      0.000      0.000
REMARK  Name = 
REMARK  5 active torsions:
REMARK  status: ('A' for Active; 'I' for Inactive)
REMARK    1  A    between atoms: C_3  and  O_21
REMARK    2  A    between atoms: C_6  and  C_7
REMARK    3  A    between atoms: C_8  and  O_20
REMARK    4  A    between atoms: C_12  and  O_19
REMARK    5  A    between atoms: C_14  and  O_18
REMARK                            x       y       z     vdW  Elec       q    Type
REMARK                         _______ _______ _______ _____ _____    ______ ____
ROOT
ATOM      1  C   UNL     1      13.579  39.347  13.175  0.00  0.00    +0.000 A 
ATOM      2  C   UNL     1      14.348  39.896  14.141  0.00  0.00    +0.000 A 
ATOM      3  C   UNL     1      15.375  39.040  14.779  0.00  0.00    +0.000 A 
ATOM      4  O   UNL     1      16.294  39.485  15.462  0.00  0.00    +0.000 OA
ATOM      5  C   UNL     1      15.223  37.598  14.612  0.00  0.00    +0.000 A 
ATOM      6  C   UNL     1      15.986  36.699  15.365  0.00  0.00    +0.000 A 
ATOM      7  C   UNL     1      15.703  35.339  15.322  0.00  0.00    +0.000 A 
ATOM      8  C   UNL     1      14.666  34.891  14.509  0.00  0.00    +0.000 A 
ATOM      9  C   UNL     1      13.950  35.772  13.697  0.00  0.00    +0.000 A 
ATOM     10  C   UNL     1      14.240  37.136  13.742  0.00  0.00    +0.000 A 
ATOM     11  O   UNL     1      13.534  37.979  12.913  0.00  0.00    +0.000 OA
ENDROOT
BRANCH   1  17
ATOM     12  C   UNL     1      11.327  40.353  12.651  0.00  0.00    +0.000 A 
ATOM     13  C   UNL     1      10.526  41.235  11.912  0.00  0.00    +0.000 A 
ATOM     14  C   UNL     1      11.075  41.931  10.840  0.00  0.00    +0.000 A 
ATOM     15  C   UNL     1      12.380  41.700  10.442  0.00  0.00    +0.000 A 
ATOM     16  C   UNL     1      13.165  40.798  11.160  0.00  0.00    +0.000 A 
ATOM     17  C   UNL     1      12.678  40.170  12.324  0.00  0.00    +0.000 A 
BRANCH  14  18
ATOM     18  O   UNL     1      10.360  42.860  10.148  0.00  0.00    +0.000 OA
ATOM     19  H   UNL     1      10.778  42.994   9.280  0.00  0.00    +0.000 HD
ENDBRANCH  14  18
ENDBRANCH   1  17
BRANCH   8  20
ATOM     20  O   UNL     1      14.311  33.574  14.490  0.00  0.00    +0.000 OA
ATOM     21  H   UNL     1      13.340  33.513  14.497  0.00  0.00    +0.000 HD
ENDBRANCH   8  20
BRANCH   6  22
ATOM     22  O   UNL     1      17.009  37.096  16.181  0.00  0.00    +0.000 OA
ATOM     23  H   UNL     1      17.360  37.951  15.840  0.00  0.00    +0.000 HD
ENDBRANCH   6  22
BRANCH   2  24
ATOM     24  O   UNL     1      14.247  41.198  14.595  0.00  0.00    +0.000 OA
ATOM     25  H   UNL     1      13.360  41.319  14.977  0.00  0.00    +0.000 HD
ENDBRANCH   2  24
TORSDOF 5
ENDMDL
MODEL 2
REMARK VINA RESULT:      -6.5      1.206      1.433
REMARK  Name = 
REMARK  5 active torsions:
REMARK  status: ('A' for Active; 'I' for Inactive)
REMARK    1  A    between atoms: C_3  and  O_21
REMARK    2  A    between atoms: C_6  and  C_7
REMARK    3  A    between atoms: C_8  and  O_20
REMARK    4  A    between atoms: C_12  and  O_19
REMARK    5  A    between atoms: C_14  and  O_18
REMARK                            x       y       z     vdW  Elec       q    Type
REMARK                         _______ _______ _______ _____ _____    ______ ____
ROOT
ATOM      1  C   UNL     1      13.453  38.620  13.972  0.00  0.00    +0.000 A 
ATOM      2  C   UNL     1      14.408  39.331  14.611  0.00  0.00    +0.000 A 
ATOM      3  C   UNL     1      15.693  38.656  14.909  0.00  0.00    +0.000 A 
ATOM      4  O   UNL     1      16.711  39.261  15.236  0.00  0.00    +0.000 OA
ATOM      5  C   UNL     1      15.696  37.198  14.854  0.00  0.00    +0.000 A 
ATOM      6  C   UNL     1      16.777  36.459  15.348  0.00  0.00    +0.000 A 
ATOM      7  C   UNL     1      16.685  35.076  15.450  0.00  0.00    +0.000 A 
ATOM      8  C   UNL     1      15.515  34.445  15.040  0.00  0.00    +0.000 A 
ATOM      9  C   UNL     1      14.462  35.167  14.475  0.00  0.00    +0.000 A 
ATOM     10  C   UNL     1      14.560  36.555  14.372  0.00  0.00    +0.000 A 
ATOM     11  O   UNL     1      13.517  37.239  13.790  0.00  0.00    +0.000 OA
ENDROOT
BRANCH   1  17
ATOM     12  C   UNL     1      11.048  39.339  14.193  0.00  0.00    +0.000 A 
ATOM     13  C   UNL     1       9.940  40.058  13.721  0.00  0.00    +0.000 A 
ATOM     14  C   UNL     1      10.006  40.694  12.486  0.00  0.00    +0.000 A 
ATOM     15  C   UNL     1      11.122  40.555  11.679  0.00  0.00    +0.000 A 
ATOM     16  C   UNL     1      12.209  39.813  12.138  0.00  0.00    +0.000 A 
ATOM     17  C   UNL     1      12.223  39.259  13.434  0.00  0.00    +0.000 A 
BRANCH  14  18
ATOM     18  O   UNL     1       8.989  41.474  12.026  0.00  0.00    +0.000 OA
ATOM     19  H   UNL     1       8.361  40.914  11.539  0.00  0.00    +0.000 HD
ENDBRANCH  14  18
ENDBRANCH   1  17
BRANCH   8  20
ATOM     20  O   UNL     1      15.359  33.098  15.186  0.00  0.00    +0.000 OA
ATOM     21  H   UNL     1      15.474  32.675  14.317  0.00  0.00    +0.000 HD
ENDBRANCH   8  20
BRANCH   6  22
ATOM     22  O   UNL     1      17.942  37.038  15.768  0.00  0.00    +0.000 OA
ATOM     23  H   UNL     1      18.557  37.082  15.000  0.00  0.00    +0.000 HD
ENDBRANCH   6  22
BRANCH   2  24
ATOM     24  O   UNL     1      14.279  40.644  15.025  0.00  0.00    +0.000 OA
ATOM     25  H   UNL     1      14.422  41.221  14.254  0.00  0.00    +0.000 HD
ENDBRANCH   2  24
TORSDOF 5
ENDMDL
MODEL 3
REMARK VINA RESULT:      -6.4      2.065      6.637
REMARK  Name = 
REMARK  5 active torsions:
REMARK  status: ('A' for Active; 'I' for Inactive)
REMARK    1  A    between atoms: C_3  and  O_21
REMARK    2  A    between atoms: C_6  and  C_7
REMARK    3  A    between atoms: C_8  and  O_20
REMARK    4  A    between atoms: C_12  and  O_19
REMARK    5  A    between atoms: C_14  and  O_18
REMARK                            x       y       z     vdW  Elec       q    Type
REMARK                         _______ _______ _______ _____ _____    ______ ____
ROOT
ATOM      1  C   UNL     1      14.820  38.718  13.439  0.00  0.00    +0.000 A 
ATOM      2  C   UNL     1      14.274  39.875  13.874  0.00  0.00    +0.000 A 
ATOM      3  C   UNL     1      13.562  40.720  12.888  0.00  0.00    +0.000 A 
ATOM      4  O   UNL     1      12.809  41.638  13.205  0.00  0.00    +0.000 OA
ATOM      5  C   UNL     1      13.834  40.454  11.479  0.00  0.00    +0.000 A 
ATOM      6  C   UNL     1      13.410  41.339  10.481  0.00  0.00    +0.000 A 
ATOM      7  C   UNL     1      13.831  41.162   9.169  0.00  0.00    +0.000 A 
ATOM      8  C   UNL     1      14.663  40.089   8.866  0.00  0.00    +0.000 A 
ATOM      9  C   UNL     1      15.029  39.158   9.840  0.00  0.00    +0.000 A 
ATOM     10  C   UNL     1      14.601  39.339  11.156  0.00  0.00    +0.000 A 
ATOM     11  O   UNL     1      14.957  38.393  12.091  0.00  0.00    +0.000 OA
ENDROOT
BRANCH   1  17
ATOM     12  C   UNL     1      14.777  36.430  14.496  0.00  0.00    +0.000 A 
ATOM     13  C   UNL     1      15.376  35.440  15.289  0.00  0.00    +0.000 A 
ATOM     14  C   UNL     1      16.556  35.721  15.969  0.00  0.00    +0.000 A 
ATOM     15  C   UNL     1      17.103  36.992  15.940  0.00  0.00    +0.000 A 
ATOM     16  C   UNL     1      16.487  37.983  15.176  0.00  0.00    +0.000 A 
ATOM     17  C   UNL     1      15.360  37.700  14.379  0.00  0.00    +0.000 A 
BRANCH  14  18
ATOM     18  O   UNL     1      17.218  34.767  16.680  0.00  0.00    +0.000 OA
ATOM     19  H   UNL     1      17.125  34.961  17.627  0.00  0.00    +0.000 HD
ENDBRANCH  14  18
ENDBRANCH   1  17
BRANCH   8  20
ATOM     20  O   UNL     1      15.154  39.919   7.604  0.00  0.00    +0.000 OA
ATOM     21  H   UNL     1      15.706  40.688   7.380  0.00  0.00    +0.000 HD
ENDBRANCH   8  20
BRANCH   6  22
ATOM     22  O   UNL     1      12.599  42.410  10.736  0.00  0.00    +0.000 OA
ATOM     23  H   UNL     1      12.462  42.899   9.891  0.00  0.00    +0.000 HD
ENDBRANCH   6  22
BRANCH   2  24
ATOM     24  O   UNL     1      14.335  40.345  15.173  0.00  0.00    +0.000 OA
ATOM     25  H   UNL     1      13.434  40.336  15.543  0.00  0.00    +0.000 HD
ENDBRANCH   2  24
TORSDOF 5
ENDMDL
MODEL 4
REMARK VINA RESULT:      -6.2      2.108      7.179
REMARK  Name = 
REMARK  5 active torsions:
REMARK  status: ('A' for Active; 'I' for Inactive)
REMARK    1  A    between atoms: C_3  and  O_21
REMARK    2  A    between atoms: C_6  and  C_7
REMARK    3  A    between atoms: C_8  and  O_20
REMARK    4  A    between atoms: C_12  and  O_19
REMARK    5  A    between atoms: C_14  and  O_18
REMARK                            x       y       z     vdW  Elec       q    Type
REMARK                         _______ _______ _______ _____ _____    ______ ____
ROOT
ATOM      1  C   UNL     1      15.693  36.166  15.162  0.00  0.00    +0.000 A 
ATOM      2  C   UNL     1      16.392  37.317  15.280  0.00  0.00    +0.000 A 
ATOM      3  C   UNL     1      15.667  38.593  15.076  0.00  0.00    +0.000 A 
ATOM      4  O   UNL     1      16.117  39.685  15.414  0.00  0.00    +0.000 OA
ATOM      5  C   UNL     1      14.383  38.514  14.387  0.00  0.00    +0.000 A 
ATOM      6  C   UNL     1      13.736  39.668  13.931  0.00  0.00    +0.000 A 
ATOM      7  C   UNL     1      12.609  39.561  13.125  0.00  0.00    +0.000 A 
ATOM      8  C   UNL     1      12.131  38.296  12.797  0.00  0.00    +0.000 A 
ATOM      9  C   UNL     1      12.725  37.142  13.311  0.00  0.00    +0.000 A 
ATOM     10  C   UNL     1      13.855  37.255  14.122  0.00  0.00    +0.000 A 
ATOM     11  O   UNL     1      14.405  36.101  14.634  0.00  0.00    +0.000 OA
ENDROOT
BRANCH   1  17
ATOM     12  C   UNL     1      16.923  34.030  14.636  0.00  0.00    +0.000 A 
ATOM     13  C   UNL     1      17.569  32.858  15.055  0.00  0.00    +0.000 A 
ATOM     14  C   UNL     1      17.553  32.505  16.400  0.00  0.00    +0.000 A 
ATOM     15  C   UNL     1      16.837  33.253  17.318  0.00  0.00    +0.000 A 
ATOM     16  C   UNL     1      16.168  34.401  16.892  0.00  0.00    +0.000 A 
ATOM     17  C   UNL     1      16.266  34.853  15.560  0.00  0.00    +0.000 A 
BRANCH  14  18
ATOM     18  O   UNL     1      18.239  31.425  16.866  0.00  0.00    +0.000 OA
ATOM     19  H   UNL     1      18.322  31.500  17.831  0.00  0.00    +0.000 HD
ENDBRANCH  14  18
ENDBRANCH   1  17
BRANCH   8  20
ATOM     20  O   UNL     1      11.069  38.147  11.954  0.00  0.00    +0.000 OA
ATOM     21  H   UNL     1      10.417  38.843  12.149  0.00  0.00    +0.000 HD
ENDBRANCH   8  20
BRANCH   6  22
ATOM     22  O   UNL     1      14.175  40.930  14.223  0.00  0.00    +0.000 OA
ATOM     23  H   UNL     1      14.742  40.879  15.028  0.00  0.00    +0.000 HD
ENDBRANCH   6  22
BRANCH   2  24
ATOM     24  O   UNL     1      17.742  37.402  15.568  0.00  0.00    +0.000 OA
ATOM     25  H   UNL     1      18.228  36.882  14.903  0.00  0.00    +0.000 HD
ENDBRANCH   2  24
TORSDOF 5
ENDMDL
MODEL 5
REMARK VINA RESULT:      -6.2     22.345     26.812
REMARK  Name = 
REMARK  5 active torsions:
REMARK  status: ('A' for Active; 'I' for Inactive)
REMARK    1  A    between atoms: C_3  and  O_21
REMARK    2  A    between atoms: C_6  and  C_7
REMARK    3  A    between atoms: C_8  and  O_20
REMARK    4  A    between atoms: C_12  and  O_19
REMARK    5  A    between atoms: C_14  and  O_18
REMARK                            x       y       z     vdW  Elec       q    Type
REMARK                         _______ _______ _______ _____ _____    ______ ____
ROOT
ATOM      1  C   UNL     1       7.983  45.682 -10.386  0.00  0.00    +0.000 A 
ATOM      2  C   UNL     1       8.938  45.199 -11.211  0.00  0.00    +0.000 A 
ATOM      3  C   UNL     1       8.705  45.289 -12.671  0.00  0.00    +0.000 A 
ATOM      4  O   UNL     1       9.593  45.137 -13.506  0.00  0.00    +0.000 OA
ATOM      5  C   UNL     1       7.329  45.518 -13.102  0.00  0.00    +0.000 A 
ATOM      6  C   UNL     1       6.961  45.379 -14.445  0.00  0.00    +0.000 A 
ATOM      7  C   UNL     1       5.620  45.425 -14.806  0.00  0.00    +0.000 A 
ATOM      8  C   UNL     1       4.660  45.627 -13.819  0.00  0.00    +0.000 A 
ATOM      9  C   UNL     1       5.025  45.842 -12.488  0.00  0.00    +0.000 A 
ATOM     10  C   UNL     1       6.373  45.798 -12.131  0.00  0.00    +0.000 A 
ATOM     11  O   UNL     1       6.706  46.038 -10.817  0.00  0.00    +0.000 OA
ENDROOT
BRANCH   1  17
ATOM     12  C   UNL     1       9.389  46.412  -8.426  0.00  0.00    +0.000 A 
ATOM     13  C   UNL     1       9.530  46.673  -7.055  0.00  0.00    +0.000 A 
ATOM     14  C   UNL     1       8.495  46.359  -6.182  0.00  0.00    +0.000 A 
ATOM     15  C   UNL     1       7.358  45.714  -6.638  0.00  0.00    +0.000 A 
ATOM     16  C   UNL     1       7.234  45.426  -7.997  0.00  0.00    +0.000 A 
ATOM     17  C   UNL     1       8.210  45.841  -8.925  0.00  0.00    +0.000 A 
BRANCH  14  18
ATOM     18  O   UNL     1       8.552  46.673  -4.859  0.00  0.00    +0.000 OA
ATOM     19  H   UNL     1       8.944  47.557  -4.763  0.00  0.00    +0.000 HD
ENDBRANCH  14  18
ENDBRANCH   1  17
BRANCH   8  20
ATOM     20  O   UNL     1       3.330  45.610 -14.121  0.00  0.00    +0.000 OA
ATOM     21  H   UNL     1       2.918  44.854 -13.668  0.00  0.00    +0.000 HD
ENDBRANCH   8  20
BRANCH   6  22
ATOM     22  O   UNL     1       7.869  45.173 -15.446  0.00  0.00    +0.000 OA
ATOM     23  H   UNL     1       8.725  45.575 -15.171  0.00  0.00    +0.000 HD
ENDBRANCH   6  22
BRANCH   2  24
ATOM     24  O   UNL     1      10.122  44.613 -10.801  0.00  0.00    +0.000 OA
ATOM     25  H   UNL     1       9.914  43.740 -10.424  0.00  0.00    +0.000 HD
ENDBRANCH   2  24
TORSDOF 5
ENDMDL
MODEL 6
REMARK VINA RESULT:      -6.1      2.041      7.020
REMARK  Name = 
REMARK  5 active torsions:
REMARK  status: ('A' for Active; 'I' for Inactive)
REMARK    1  A    between atoms: C_3  and  O_21
REMARK    2  A    between atoms: C_6  and  C_7
REMARK    3  A    between atoms: C_8  and  O_20
REMARK    4  A    between atoms: C_12  and  O_19
REMARK    5  A    between atoms: C_14  and  O_18
REMARK                            x       y       z     vdW  Elec       q    Type
REMARK                         _______ _______ _______ _____ _____    ______ ____
ROOT
ATOM      1  C   UNL     1      14.043  39.569  12.420  0.00  0.00    +0.000 A 
ATOM      2  C   UNL     1      12.951  40.282  12.772  0.00  0.00    +0.000 A 
ATOM      3  C   UNL     1      12.249  41.044  11.713  0.00  0.00    +0.000 A 
ATOM      4  O   UNL     1      11.117  41.502  11.850  0.00  0.00    +0.000 OA
ATOM      5  C   UNL     1      12.991  41.289  10.480  0.00  0.00    +0.000 A 
ATOM      6  C   UNL     1      12.521  42.194   9.522  0.00  0.00    +0.000 A 
ATOM      7  C   UNL     1      13.324  42.546   8.445  0.00  0.00    +0.000 A 
ATOM      8  C   UNL     1      14.588  41.975   8.329  0.00  0.00    +0.000 A 
ATOM      9  C   UNL     1      15.034  41.015   9.239  0.00  0.00    +0.000 A 
ATOM     10  C   UNL     1      14.222  40.662  10.318  0.00  0.00    +0.000 A 
ATOM     11  O   UNL     1      14.677  39.695  11.185  0.00  0.00    +0.000 OA
ENDROOT
BRANCH   1  17
ATOM     12  C   UNL     1      15.623  39.019  14.306  0.00  0.00    +0.000 A 
ATOM     13  C   UNL     1      16.120  38.118  15.259  0.00  0.00    +0.000 A 
ATOM     14  C   UNL     1      15.685  36.798  15.252  0.00  0.00    +0.000 A 
ATOM     15  C   UNL     1      14.830  36.341  14.264  0.00  0.00    +0.000 A 
ATOM     16  C   UNL     1      14.362  37.232  13.299  0.00  0.00    +0.000 A 
ATOM     17  C   UNL     1      14.687  38.603  13.350  0.00  0.00    +0.000 A 
BRANCH  14  18
ATOM     18  O   UNL     1      16.074  35.910  16.208  0.00  0.00    +0.000 OA
ATOM     19  H   UNL     1      15.283  35.484  16.580  0.00  0.00    +0.000 HD
ENDBRANCH  14  18
ENDBRANCH   1  17
BRANCH   8  20
ATOM     20  O   UNL     1      15.434  42.345   7.325  0.00  0.00    +0.000 OA
ATOM     21  H   UNL     1      15.415  43.315   7.245  0.00  0.00    +0.000 HD
ENDBRANCH   8  20
BRANCH   6  22
ATOM     22  O   UNL     1      11.289  42.784   9.600  0.00  0.00    +0.000 OA
ATOM     23  H   UNL     1      11.182  43.150  10.508  0.00  0.00    +0.000 HD
ENDBRANCH   6  22
BRANCH   2  24
ATOM     24  O   UNL     1      12.437  40.371  14.053  0.00  0.00    +0.000 OA
ATOM     25  H   UNL     1      12.109  41.277  14.186  0.00  0.00    +0.000 HD
ENDBRANCH   2  24
TORSDOF 5
ENDMDL
MODEL 7
REMARK VINA RESULT:      -6.0     23.753     28.283
REMARK  Name = 
REMARK  5 active torsions:
REMARK  status: ('A' for Active; 'I' for Inactive)
REMARK    1  A    between atoms: C_3  and  O_21
REMARK    2  A    between atoms: C_6  and  C_7
REMARK    3  A    between atoms: C_8  and  O_20
REMARK    4  A    between atoms: C_12  and  O_19
REMARK    5  A    between atoms: C_14  and  O_18
REMARK                            x       y       z     vdW  Elec       q    Type
REMARK                         _______ _______ _______ _____ _____    ______ ____
ROOT
ATOM      1  C   UNL     1       8.046  45.358 -12.132  0.00  0.00    +0.000 A 
ATOM      2  C   UNL     1       8.588  45.626 -13.340  0.00  0.00    +0.000 A 
ATOM      3  C   UNL     1       7.771  46.388 -14.313  0.00  0.00    +0.000 A 
ATOM      4  O   UNL     1       8.240  46.916 -15.319  0.00  0.00    +0.000 OA
ATOM      5  C   UNL     1       6.335  46.447 -14.060  0.00  0.00    +0.000 A 
ATOM      6  C   UNL     1       5.450  46.927 -15.032  0.00  0.00    +0.000 A 
ATOM      7  C   UNL     1       4.079  46.809 -14.842  0.00  0.00    +0.000 A 
ATOM      8  C   UNL     1       3.607  46.225 -13.670  0.00  0.00    +0.000 A 
ATOM      9  C   UNL     1       4.482  45.814 -12.662  0.00  0.00    +0.000 A 
ATOM     10  C   UNL     1       5.858  45.937 -12.857  0.00  0.00    +0.000 A 
ATOM     11  O   UNL     1       6.696  45.546 -11.838  0.00  0.00    +0.000 OA
ENDROOT
BRANCH   1  17
ATOM     12  C   UNL     1       9.443  43.531 -11.101  0.00  0.00    +0.000 A 
ATOM     13  C   UNL     1      10.305  43.075 -10.093  0.00  0.00    +0.000 A 
ATOM     14  C   UNL     1      10.571  43.884  -8.994  0.00  0.00    +0.000 A 
ATOM     15  C   UNL     1       9.929  45.101  -8.842  0.00  0.00    +0.000 A 
ATOM     16  C   UNL     1       9.048  45.538  -9.831  0.00  0.00    +0.000 A 
ATOM     17  C   UNL     1       8.851  44.798 -11.014  0.00  0.00    +0.000 A 
BRANCH  14  18
ATOM     18  O   UNL     1      11.466  43.520  -8.035  0.00  0.00    +0.000 OA
ATOM     19  H   UNL     1      11.808  44.322  -7.606  0.00  0.00    +0.000 HD
ENDBRANCH  14  18
ENDBRANCH   1  17
BRANCH   8  20
ATOM     20  O   UNL     1       2.271  46.029 -13.474  0.00  0.00    +0.000 OA
ATOM     21  H   UNL     1       2.002  45.223 -13.951  0.00  0.00    +0.000 HD
ENDBRANCH   8  20
BRANCH   6  22
ATOM     22  O   UNL     1       5.869  47.500 -16.200  0.00  0.00    +0.000 OA
ATOM     23  H   UNL     1       5.539  46.950 -16.948  0.00  0.00    +0.000 HD
ENDBRANCH   6  22
BRANCH   2  24
ATOM     24  O   UNL     1       9.850  45.236 -13.751  0.00  0.00    +0.000 OA
ATOM     25  H   UNL     1       9.890  45.309 -14.721  0.00  0.00    +0.000 HD
ENDBRANCH   2  24
TORSDOF 5
ENDMDL
MODEL 8
REMARK VINA RESULT:      -6.0     24.399     28.330
REMARK  Name = 
REMARK  5 active torsions:
REMARK  status: ('A' for Active; 'I' for Inactive)
REMARK    1  A    between atoms: C_3  and  O_21
REMARK    2  A    between atoms: C_6  and  C_7
REMARK    3  A    between atoms: C_8  and  O_20
REMARK    4  A    between atoms: C_12  and  O_19
REMARK    5  A    between atoms: C_14  and  O_18
REMARK                            x       y       z     vdW  Elec       q    Type
REMARK                         _______ _______ _______ _____ _____    ______ ____
ROOT
ATOM      1  C   UNL     1       6.842  46.359 -13.583  0.00  0.00    +0.000 A 
ATOM      2  C   UNL     1       8.085  46.021 -13.988  0.00  0.00    +0.000 A 
ATOM      3  C   UNL     1       8.939  45.262 -13.045  0.00  0.00    +0.000 A 
ATOM      4  O   UNL     1       9.964  44.676 -13.385  0.00  0.00    +0.000 OA
ATOM      5  C   UNL     1       8.542  45.279 -11.641  0.00  0.00    +0.000 A 
ATOM      6  C   UNL     1       9.398  44.805 -10.641  0.00  0.00    +0.000 A 
ATOM      7  C   UNL     1       9.077  44.993  -9.303  0.00  0.00    +0.000 A 
ATOM      8  C   UNL     1       7.889  45.641  -8.978  0.00  0.00    +0.000 A 
ATOM      9  C   UNL     1       6.993  46.049  -9.967  0.00  0.00    +0.000 A 
ATOM     10  C   UNL     1       7.319  45.855 -11.310  0.00  0.00    +0.000 A 
ATOM     11  O   UNL     1       6.406  46.245 -12.264  0.00  0.00    +0.000 OA
ENDROOT
BRANCH   1  17
ATOM     12  C   UNL     1       4.797  46.135 -15.040  0.00  0.00    +0.000 A 
ATOM     13  C   UNL     1       3.782  46.711 -15.817  0.00  0.00    +0.000 A 
ATOM     14  C   UNL     1       3.807  48.077 -16.080  0.00  0.00    +0.000 A 
ATOM     15  C   UNL     1       4.866  48.859 -15.654  0.00  0.00    +0.000 A 
ATOM     16  C   UNL     1       5.890  48.276 -14.908  0.00  0.00    +0.000 A 
ATOM     17  C   UNL     1       5.834  46.922 -14.521  0.00  0.00    +0.000 A 
BRANCH  14  18
ATOM     18  O   UNL     1       2.800  48.695 -16.756  0.00  0.00    +0.000 OA
ATOM     19  H   UNL     1       2.063  48.070 -16.860  0.00  0.00    +0.000 HD
ENDBRANCH  14  18
ENDBRANCH   1  17
BRANCH   8  20
ATOM     20  O   UNL     1       7.570  45.906  -7.678  0.00  0.00    +0.000 OA
ATOM     21  H   UNL     1       7.107  46.762  -7.640  0.00  0.00    +0.000 HD
ENDBRANCH   8  20
BRANCH   6  22
ATOM     22  O   UNL     1      10.578  44.169 -10.915  0.00  0.00    +0.000 OA
ATOM     23  H   UNL     1      11.074  44.712 -11.572  0.00  0.00    +0.000 HD
ENDBRANCH   6  22
BRANCH   2  24
ATOM     24  O   UNL     1       8.636  46.337 -15.216  0.00  0.00    +0.000 OA
ATOM     25  H   UNL     1       8.059  46.990 -15.649  0.00  0.00    +0.000 HD
ENDBRANCH   2  24
TORSDOF 5
ENDMDL
MODEL 9
REMARK VINA RESULT:      -6.0      2.458      7.783
REMARK  Name = 
REMARK  5 active torsions:
REMARK  status: ('A' for Active; 'I' for Inactive)
REMARK    1  A    between atoms: C_3  and  O_21
REMARK    2  A    between atoms: C_6  and  C_7
REMARK    3  A    between atoms: C_8  and  O_20
REMARK    4  A    between atoms: C_12  and  O_19
REMARK    5  A    between atoms: C_14  and  O_18
REMARK                            x       y       z     vdW  Elec       q    Type
REMARK                         _______ _______ _______ _____ _____    ______ ____
ROOT
ATOM      1  C   UNL     1      16.499  36.509  15.653  0.00  0.00    +0.000 A 
ATOM      2  C   UNL     1      15.709  35.646  14.978  0.00  0.00    +0.000 A 
ATOM      3  C   UNL     1      14.890  36.180  13.865  0.00  0.00    +0.000 A 
ATOM      4  O   UNL     1      14.351  35.466  13.022  0.00  0.00    +0.000 OA
ATOM      5  C   UNL     1      14.694  37.625  13.830  0.00  0.00    +0.000 A 
ATOM      6  C   UNL     1      13.751  38.206  12.974  0.00  0.00    +0.000 A 
ATOM      7  C   UNL     1      13.452  39.558  13.083  0.00  0.00    +0.000 A 
ATOM      8  C   UNL     1      14.115  40.322  14.039  0.00  0.00    +0.000 A 
ATOM      9  C   UNL     1      15.112  39.767  14.845  0.00  0.00    +0.000 A 
ATOM     10  C   UNL     1      15.409  38.409  14.730  0.00  0.00    +0.000 A 
ATOM     11  O   UNL     1      16.413  37.894  15.519  0.00  0.00    +0.000 OA
ENDROOT
BRANCH   1  17
ATOM     12  C   UNL     1      17.144  35.446  17.845  0.00  0.00    +0.000 A 
ATOM     13  C   UNL     1      18.113  34.896  18.697  0.00  0.00    +0.000 A 
ATOM     14  C   UNL     1      19.456  34.950  18.340  0.00  0.00    +0.000 A 
ATOM     15  C   UNL     1      19.856  35.614  17.193  0.00  0.00    +0.000 A 
ATOM     16  C   UNL     1      18.892  36.187  16.364  0.00  0.00    +0.000 A 
ATOM     17  C   UNL     1      17.516  36.044  16.634  0.00  0.00    +0.000 A 
BRANCH  14  18
ATOM     18  O   UNL     1      20.423  34.355  19.092  0.00  0.00    +0.000 OA
ATOM     19  H   UNL     1      20.146  33.446  19.296  0.00  0.00    +0.000 HD
ENDBRANCH  14  18
ENDBRANCH   1  17
BRANCH   8  20
ATOM     20  O   UNL     1      13.803  41.636  14.225  0.00  0.00    +0.000 OA
ATOM     21  H   UNL     1      14.313  42.170  13.589  0.00  0.00    +0.000 HD
ENDBRANCH   8  20
BRANCH   6  22
ATOM     22  O   UNL     1      13.071  37.493  12.026  0.00  0.00    +0.000 OA
ATOM     23  H   UNL     1      12.171  37.884  11.934  0.00  0.00    +0.000 HD
ENDBRANCH   6  22
BRANCH   2  24
ATOM     24  O   UNL     1      15.590  34.295  15.251  0.00  0.00    +0.000 OA
ATOM     25  H   UNL     1      14.643  34.068  15.257  0.00  0.00    +0.000 HD
ENDBRANCH   2  24
TORSDOF 5
ENDMDL
