# Supplementary material for: Identification and Exploration of Immunity‐Related Genes and Natural Products for Alzheimer's Disease Based on Bioinformatics, Molecular Docking, and Molecular Dynamics
Source: Immun Inflamm Dis. 2025 Apr 7;13(4):e70166. doi: 10.1002/iid3.70166 (PMC11973734; doi:10.1002/iid3.70166)
Supplement: Supplementary file 1 — Supporting information. [file IID3-13-e70166-s001.zip › Supplementary materials/S8-Molecular docking and kinetic simulation/Molecular docking/PGF-1FZV/luteout.pdbqt]

MODEL 1
REMARK VINA RESULT:      -7.1      0.000      0.000
REMARK  Name = 
REMARK  5 active torsions:
REMARK  status: ('A' for Active; 'I' for Inactive)
REMARK    1  A    between atoms: C_3  and  O_21
REMARK    2  A    between atoms: C_4  and  O_20
REMARK    3  A    between atoms: C_6  and  C_7
REMARK    4  A    between atoms: C_12  and  O_19
REMARK    5  A    between atoms: C_14  and  O_18
REMARK                            x       y       z     vdW  Elec       q    Type
REMARK                         _______ _______ _______ _____ _____    ______ ____
ROOT
ATOM      1  C   UNL     1      15.976  36.040  15.344  0.00  0.00    +0.000 A 
ATOM      2  C   UNL     1      16.588  37.215  15.547  0.00  0.00    +0.000 A 
ATOM      3  C   UNL     1      15.917  38.452  15.144  0.00  0.00    +0.000 A 
ATOM      4  O   UNL     1      16.441  39.550  15.298  0.00  0.00    +0.000 OA
ATOM      5  C   UNL     1      14.578  38.322  14.560  0.00  0.00    +0.000 A 
ATOM      6  C   UNL     1      13.838  39.447  14.192  0.00  0.00    +0.000 A 
ATOM      7  C   UNL     1      12.560  39.300  13.658  0.00  0.00    +0.000 A 
ATOM      8  C   UNL     1      12.039  38.020  13.494  0.00  0.00    +0.000 A 
ATOM      9  C   UNL     1      12.774  36.889  13.850  0.00  0.00    +0.000 A 
ATOM     10  C   UNL     1      14.051  37.046  14.390  0.00  0.00    +0.000 A 
ATOM     11  O   UNL     1      14.732  35.905  14.741  0.00  0.00    +0.000 OA
ENDROOT
BRANCH   1  17
ATOM     12  C   UNL     1      16.056  34.012  16.819  0.00  0.00    +0.000 A 
ATOM     13  C   UNL     1      16.661  32.825  17.249  0.00  0.00    +0.000 A 
ATOM     14  C   UNL     1      17.820  32.390  16.622  0.00  0.00    +0.000 A 
ATOM     15  C   UNL     1      18.365  33.121  15.573  0.00  0.00    +0.000 A 
ATOM     16  C   UNL     1      17.772  34.297  15.142  0.00  0.00    +0.000 A 
ATOM     17  C   UNL     1      16.601  34.766  15.764  0.00  0.00    +0.000 A 
BRANCH  15  18
ATOM     18  O   UNL     1      19.507  32.694  14.958  0.00  0.00    +0.000 OA
ATOM     19  H   UNL     1      19.532  31.732  15.130  0.00  0.00    +0.000 HD
ENDBRANCH  15  18
BRANCH  14  20
ATOM     20  O   UNL     1      18.469  31.251  17.003  0.00  0.00    +0.000 OA
ATOM     21  H   UNL     1      19.211  31.106  16.391  0.00  0.00    +0.000 HD
ENDBRANCH  14  20
ENDBRANCH   1  17
BRANCH   8  22
ATOM     22  O   UNL     1      10.789  37.826  12.980  0.00  0.00    +0.000 OA
ATOM     23  H   UNL     1      10.336  38.687  12.937  0.00  0.00    +0.000 HD
ENDBRANCH   8  22
BRANCH   6  24
ATOM     24  O   UNL     1      14.306  40.727  14.330  0.00  0.00    +0.000 OA
ATOM     25  H   UNL     1      13.538  41.316  14.510  0.00  0.00    +0.000 HD
ENDBRANCH   6  24
TORSDOF 5
ENDMDL
MODEL 2
REMARK VINA RESULT:      -6.9     32.204     34.997
REMARK  Name = 
REMARK  5 active torsions:
REMARK  status: ('A' for Active; 'I' for Inactive)
REMARK    1  A    between atoms: C_3  and  O_21
REMARK    2  A    between atoms: C_4  and  O_20
REMARK    3  A    between atoms: C_6  and  C_7
REMARK    4  A    between atoms: C_12  and  O_19
REMARK    5  A    between atoms: C_14  and  O_18
REMARK                            x       y       z     vdW  Elec       q    Type
REMARK                         _______ _______ _______ _____ _____    ______ ____
ROOT
ATOM      1  C   UNL     1       4.238  47.975 -15.152  0.00  0.00    +0.000 A 
ATOM      2  C   UNL     1       3.435  48.307 -14.133  0.00  0.00    +0.000 A 
ATOM      3  C   UNL     1       2.477  49.401 -14.301  0.00  0.00    +0.000 A 
ATOM      4  O   UNL     1       1.730  49.749 -13.393  0.00  0.00    +0.000 OA
ATOM      5  C   UNL     1       2.439  50.055 -15.612  0.00  0.00    +0.000 A 
ATOM      6  C   UNL     1       1.525  51.075 -15.885  0.00  0.00    +0.000 A 
ATOM      7  C   UNL     1       1.494  51.668 -17.145  0.00  0.00    +0.000 A 
ATOM      8  C   UNL     1       2.388  51.234 -18.119  0.00  0.00    +0.000 A 
ATOM      9  C   UNL     1       3.311  50.223 -17.854  0.00  0.00    +0.000 A 
ATOM     10  C   UNL     1       3.331  49.629 -16.591  0.00  0.00    +0.000 A 
ATOM     11  O   UNL     1       4.247  48.626 -16.379  0.00  0.00    +0.000 OA
ENDROOT
BRANCH   1  17
ATOM     12  C   UNL     1       4.771  45.580 -14.629  0.00  0.00    +0.000 A 
ATOM     13  C   UNL     1       5.678  44.523 -14.483  0.00  0.00    +0.000 A 
ATOM     14  C   UNL     1       7.022  44.744 -14.748  0.00  0.00    +0.000 A 
ATOM     15  C   UNL     1       7.458  45.997 -15.162  0.00  0.00    +0.000 A 
ATOM     16  C   UNL     1       6.566  47.048 -15.308  0.00  0.00    +0.000 A 
ATOM     17  C   UNL     1       5.199  46.855 -15.040  0.00  0.00    +0.000 A 
BRANCH  15  18
ATOM     18  O   UNL     1       8.781  46.214 -15.419  0.00  0.00    +0.000 OA
ATOM     19  H   UNL     1       8.786  46.800 -16.201  0.00  0.00    +0.000 HD
ENDBRANCH  15  18
BRANCH  14  20
ATOM     20  O   UNL     1       7.961  43.762 -14.609  0.00  0.00    +0.000 OA
ATOM     21  H   UNL     1       8.839  44.183 -14.594  0.00  0.00    +0.000 HD
ENDBRANCH  14  20
ENDBRANCH   1  17
BRANCH   8  22
ATOM     22  O   UNL     1       2.391  51.781 -19.370  0.00  0.00    +0.000 OA
ATOM     23  H   UNL     1       1.600  51.470 -19.846  0.00  0.00    +0.000 HD
ENDBRANCH   8  22
BRANCH   6  24
ATOM     24  O   UNL     1       0.628  51.540 -14.961  0.00  0.00    +0.000 OA
ATOM     25  H   UNL     1      -0.235  51.677 -15.414  0.00  0.00    +0.000 HD
ENDBRANCH   6  24
TORSDOF 5
ENDMDL
MODEL 3
REMARK VINA RESULT:      -6.8     29.802     33.528
REMARK  Name = 
REMARK  5 active torsions:
REMARK  status: ('A' for Active; 'I' for Inactive)
REMARK    1  A    between atoms: C_3  and  O_21
REMARK    2  A    between atoms: C_4  and  O_20
REMARK    3  A    between atoms: C_6  and  C_7
REMARK    4  A    between atoms: C_12  and  O_19
REMARK    5  A    between atoms: C_14  and  O_18
REMARK                            x       y       z     vdW  Elec       q    Type
REMARK                         _______ _______ _______ _____ _____    ______ ____
ROOT
ATOM      1  C   UNL     1       5.007  47.427 -14.596  0.00  0.00    +0.000 A 
ATOM      2  C   UNL     1       6.083  47.472 -15.393  0.00  0.00    +0.000 A 
ATOM      3  C   UNL     1       7.331  46.848 -14.950  0.00  0.00    +0.000 A 
ATOM      4  O   UNL     1       8.345  46.874 -15.639  0.00  0.00    +0.000 OA
ATOM      5  C   UNL     1       7.311  46.174 -13.649  0.00  0.00    +0.000 A 
ATOM      6  C   UNL     1       8.437  45.506 -13.163  0.00  0.00    +0.000 A 
ATOM      7  C   UNL     1       8.388  44.855 -11.933  0.00  0.00    +0.000 A 
ATOM      8  C   UNL     1       7.207  44.886 -11.197  0.00  0.00    +0.000 A 
ATOM      9  C   UNL     1       6.079  45.559 -11.669  0.00  0.00    +0.000 A 
ATOM     10  C   UNL     1       6.135  46.202 -12.905  0.00  0.00    +0.000 A 
ATOM     11  O   UNL     1       4.995  46.839 -13.337  0.00  0.00    +0.000 OA
ENDROOT
BRANCH   1  17
ATOM     12  C   UNL     1       3.074  47.580 -16.188  0.00  0.00    +0.000 A 
ATOM     13  C   UNL     1       1.871  48.157 -16.613  0.00  0.00    +0.000 A 
ATOM     14  C   UNL     1       1.307  49.178 -15.861  0.00  0.00    +0.000 A 
ATOM     15  C   UNL     1       1.926  49.613 -14.696  0.00  0.00    +0.000 A 
ATOM     16  C   UNL     1       3.118  49.047 -14.269  0.00  0.00    +0.000 A 
ATOM     17  C   UNL     1       3.715  48.016 -15.014  0.00  0.00    +0.000 A 
BRANCH  15  18
ATOM     18  O   UNL     1       1.372  50.620 -13.958  0.00  0.00    +0.000 OA
ATOM     19  H   UNL     1       1.196  50.216 -13.086  0.00  0.00    +0.000 HD
ENDBRANCH  15  18
BRANCH  14  20
ATOM     20  O   UNL     1       0.145  49.795 -16.229  0.00  0.00    +0.000 OA
ATOM     21  H   UNL     1       0.110  49.818 -17.201  0.00  0.00    +0.000 HD
ENDBRANCH  14  20
ENDBRANCH   1  17
BRANCH   8  22
ATOM     22  O   UNL     1       7.110  44.258  -9.989  0.00  0.00    +0.000 OA
ATOM     23  H   UNL     1       6.169  44.190  -9.750  0.00  0.00    +0.000 HD
ENDBRANCH   8  22
BRANCH   6  24
ATOM     24  O   UNL     1       9.623  45.448 -13.846  0.00  0.00    +0.000 OA
ATOM     25  H   UNL     1      10.353  45.601 -13.204  0.00  0.00    +0.000 HD
ENDBRANCH   6  24
TORSDOF 5
ENDMDL
MODEL 4
REMARK VINA RESULT:      -6.6      2.511      7.749
REMARK  Name = 
REMARK  5 active torsions:
REMARK  status: ('A' for Active; 'I' for Inactive)
REMARK    1  A    between atoms: C_3  and  O_21
REMARK    2  A    between atoms: C_4  and  O_20
REMARK    3  A    between atoms: C_6  and  C_7
REMARK    4  A    between atoms: C_12  and  O_19
REMARK    5  A    between atoms: C_14  and  O_18
REMARK                            x       y       z     vdW  Elec       q    Type
REMARK                         _______ _______ _______ _____ _____    ______ ____
ROOT
ATOM      1  C   UNL     1      13.361  39.414  13.617  0.00  0.00    +0.000 A 
ATOM      2  C   UNL     1      14.464  39.901  14.202  0.00  0.00    +0.000 A 
ATOM      3  C   UNL     1      15.422  38.976  14.809  0.00  0.00    +0.000 A 
ATOM      4  O   UNL     1      16.439  39.376  15.367  0.00  0.00    +0.000 OA
ATOM      5  C   UNL     1      15.121  37.546  14.707  0.00  0.00    +0.000 A 
ATOM      6  C   UNL     1      16.000  36.584  15.211  0.00  0.00    +0.000 A 
ATOM      7  C   UNL     1      15.702  35.230  15.084  0.00  0.00    +0.000 A 
ATOM      8  C   UNL     1      14.518  34.853  14.456  0.00  0.00    +0.000 A 
ATOM      9  C   UNL     1      13.629  35.806  13.959  0.00  0.00    +0.000 A 
ATOM     10  C   UNL     1      13.938  37.160  14.084  0.00  0.00    +0.000 A 
ATOM     11  O   UNL     1      13.041  38.063  13.565  0.00  0.00    +0.000 OA
ENDROOT
BRANCH   1  17
ATOM     12  C   UNL     1      11.133  39.814  12.535  0.00  0.00    +0.000 A 
ATOM     13  C   UNL     1      10.213  40.642  11.880  0.00  0.00    +0.000 A 
ATOM     14  C   UNL     1      10.542  41.970  11.650  0.00  0.00    +0.000 A 
ATOM     15  C   UNL     1      11.766  42.472  12.073  0.00  0.00    +0.000 A 
ATOM     16  C   UNL     1      12.683  41.659  12.721  0.00  0.00    +0.000 A 
ATOM     17  C   UNL     1      12.380  40.307  12.962  0.00  0.00    +0.000 A 
BRANCH  15  18
ATOM     18  O   UNL     1      12.090  43.778  11.842  0.00  0.00    +0.000 OA
ATOM     19  H   UNL     1      11.752  43.959  10.944  0.00  0.00    +0.000 HD
ENDBRANCH  15  18
BRANCH  14  20
ATOM     20  O   UNL     1       9.697  42.826  11.001  0.00  0.00    +0.000 OA
ATOM     21  H   UNL     1       9.411  42.399  10.175  0.00  0.00    +0.000 HD
ENDBRANCH  14  20
ENDBRANCH   1  17
BRANCH   8  22
ATOM     22  O   UNL     1      14.187  33.538  14.304  0.00  0.00    +0.000 OA
ATOM     23  H   UNL     1      13.608  33.452  13.526  0.00  0.00    +0.000 HD
ENDBRANCH   8  22
BRANCH   6  24
ATOM     24  O   UNL     1      17.174  36.902  15.838  0.00  0.00    +0.000 OA
ATOM     25  H   UNL     1      17.588  36.067  16.155  0.00  0.00    +0.000 HD
ENDBRANCH   6  24
TORSDOF 5
ENDMDL
MODEL 5
REMARK VINA RESULT:      -6.5      1.553      6.912
REMARK  Name = 
REMARK  5 active torsions:
REMARK  status: ('A' for Active; 'I' for Inactive)
REMARK    1  A    between atoms: C_3  and  O_21
REMARK    2  A    between atoms: C_4  and  O_20
REMARK    3  A    between atoms: C_6  and  C_7
REMARK    4  A    between atoms: C_12  and  O_19
REMARK    5  A    between atoms: C_14  and  O_18
REMARK                            x       y       z     vdW  Elec       q    Type
REMARK                         _______ _______ _______ _____ _____    ______ ____
ROOT
ATOM      1  C   UNL     1      16.187  36.963  15.211  0.00  0.00    +0.000 A 
ATOM      2  C   UNL     1      17.425  37.463  15.327  0.00  0.00    +0.000 A 
ATOM      3  C   UNL     1      18.512  36.590  15.771  0.00  0.00    +0.000 A 
ATOM      4  O   UNL     1      19.659  37.005  15.903  0.00  0.00    +0.000 OA
ATOM      5  C   UNL     1      18.174  35.189  16.035  0.00  0.00    +0.000 A 
ATOM      6  C   UNL     1      19.153  34.267  16.413  0.00  0.00    +0.000 A 
ATOM      7  C   UNL     1      18.810  32.936  16.639  0.00  0.00    +0.000 A 
ATOM      8  C   UNL     1      17.484  32.544  16.488  0.00  0.00    +0.000 A 
ATOM      9  C   UNL     1      16.497  33.458  16.120  0.00  0.00    +0.000 A 
ATOM     10  C   UNL     1      16.849  34.788  15.889  0.00  0.00    +0.000 A 
ATOM     11  O   UNL     1      15.847  35.651  15.513  0.00  0.00    +0.000 OA
ENDROOT
BRANCH   1  17
ATOM     12  C   UNL     1      13.921  37.209  14.162  0.00  0.00    +0.000 A 
ATOM     13  C   UNL     1      12.867  37.992  13.675  0.00  0.00    +0.000 A 
ATOM     14  C   UNL     1      12.957  39.374  13.760  0.00  0.00    +0.000 A 
ATOM     15  C   UNL     1      14.074  39.970  14.330  0.00  0.00    +0.000 A 
ATOM     16  C   UNL     1      15.122  39.201  14.815  0.00  0.00    +0.000 A 
ATOM     17  C   UNL     1      15.062  37.799  14.736  0.00  0.00    +0.000 A 
BRANCH  15  18
ATOM     18  O   UNL     1      14.163  41.330  14.410  0.00  0.00    +0.000 OA
ATOM     19  H   UNL     1      15.062  41.498  14.752  0.00  0.00    +0.000 HD
ENDBRANCH  15  18
BRANCH  14  20
ATOM     20  O   UNL     1      11.973  40.196  13.288  0.00  0.00    +0.000 OA
ATOM     21  H   UNL     1      12.394  41.001  12.939  0.00  0.00    +0.000 HD
ENDBRANCH  14  20
ENDBRANCH   1  17
BRANCH   8  22
ATOM     22  O   UNL     1      17.102  31.249  16.693  0.00  0.00    +0.000 OA
ATOM     23  H   UNL     1      17.834  30.665  16.426  0.00  0.00    +0.000 HD
ENDBRANCH   8  22
BRANCH   6  24
ATOM     24  O   UNL     1      20.470  34.603  16.578  0.00  0.00    +0.000 OA
ATOM     25  H   UNL     1      20.919  34.516  15.706  0.00  0.00    +0.000 HD
ENDBRANCH   6  24
TORSDOF 5
ENDMDL
MODEL 6
REMARK VINA RESULT:      -6.5     25.330     28.535
REMARK  Name = 
REMARK  5 active torsions:
REMARK  status: ('A' for Active; 'I' for Inactive)
REMARK    1  A    between atoms: C_3  and  O_21
REMARK    2  A    between atoms: C_4  and  O_20
REMARK    3  A    between atoms: C_6  and  C_7
REMARK    4  A    between atoms: C_12  and  O_19
REMARK    5  A    between atoms: C_14  and  O_18
REMARK                            x       y       z     vdW  Elec       q    Type
REMARK                         _______ _______ _______ _____ _____    ______ ____
ROOT
ATOM      1  C   UNL     1       7.449  46.029  -9.631  0.00  0.00    +0.000 A 
ATOM      2  C   UNL     1       6.122  46.059  -9.451  0.00  0.00    +0.000 A 
ATOM      3  C   UNL     1       5.237  45.885 -10.604  0.00  0.00    +0.000 A 
ATOM      4  O   UNL     1       4.017  45.916 -10.491  0.00  0.00    +0.000 OA
ATOM      5  C   UNL     1       5.876  45.654 -11.902  0.00  0.00    +0.000 A 
ATOM      6  C   UNL     1       5.116  45.426 -13.052  0.00  0.00    +0.000 A 
ATOM      7  C   UNL     1       5.746  45.188 -14.271  0.00  0.00    +0.000 A 
ATOM      8  C   UNL     1       7.137  45.187 -14.325  0.00  0.00    +0.000 A 
ATOM      9  C   UNL     1       7.905  45.423 -13.185  0.00  0.00    +0.000 A 
ATOM     10  C   UNL     1       7.266  45.654 -11.967  0.00  0.00    +0.000 A 
ATOM     11  O   UNL     1       8.063  45.867 -10.867  0.00  0.00    +0.000 OA
ENDROOT
BRANCH   1  17
ATOM     12  C   UNL     1       9.774  46.091  -8.689  0.00  0.00    +0.000 A 
ATOM     13  C   UNL     1      10.665  46.184  -7.612  0.00  0.00    +0.000 A 
ATOM     14  C   UNL     1      10.161  46.353  -6.330  0.00  0.00    +0.000 A 
ATOM     15  C   UNL     1       8.790  46.438  -6.122  0.00  0.00    +0.000 A 
ATOM     16  C   UNL     1       7.902  46.347  -7.182  0.00  0.00    +0.000 A 
ATOM     17  C   UNL     1       8.383  46.169  -8.491  0.00  0.00    +0.000 A 
BRANCH  15  18
ATOM     18  O   UNL     1       8.296  46.601  -4.859  0.00  0.00    +0.000 OA
ATOM     19  H   UNL     1       8.048  45.699  -4.576  0.00  0.00    +0.000 HD
ENDBRANCH  15  18
BRANCH  14  20
ATOM     20  O   UNL     1      10.974  46.433  -5.235  0.00  0.00    +0.000 OA
ATOM     21  H   UNL     1      11.505  47.245  -5.312  0.00  0.00    +0.000 HD
ENDBRANCH  14  20
ENDBRANCH   1  17
BRANCH   8  22
ATOM     22  O   UNL     1       7.798  44.954 -15.496  0.00  0.00    +0.000 OA
ATOM     23  H   UNL     1       8.160  44.050 -15.473  0.00  0.00    +0.000 HD
ENDBRANCH   8  22
BRANCH   6  24
ATOM     24  O   UNL     1       3.747  45.419 -13.052  0.00  0.00    +0.000 OA
ATOM     25  H   UNL     1       3.443  45.017 -12.206  0.00  0.00    +0.000 HD
ENDBRANCH   6  24
TORSDOF 5
ENDMDL
MODEL 7
REMARK VINA RESULT:      -6.4      1.430      2.787
REMARK  Name = 
REMARK  5 active torsions:
REMARK  status: ('A' for Active; 'I' for Inactive)
REMARK    1  A    between atoms: C_3  and  O_21
REMARK    2  A    between atoms: C_4  and  O_20
REMARK    3  A    between atoms: C_6  and  C_7
REMARK    4  A    between atoms: C_12  and  O_19
REMARK    5  A    between atoms: C_14  and  O_18
REMARK                            x       y       z     vdW  Elec       q    Type
REMARK                         _______ _______ _______ _____ _____    ______ ____
ROOT
ATOM      1  C   UNL     1      16.046  35.913  15.164  0.00  0.00    +0.000 A 
ATOM      2  C   UNL     1      15.097  35.186  14.559  0.00  0.00    +0.000 A 
ATOM      3  C   UNL     1      13.955  35.865  13.946  0.00  0.00    +0.000 A 
ATOM      4  O   UNL     1      13.056  35.241  13.391  0.00  0.00    +0.000 OA
ATOM      5  C   UNL     1      13.940  37.329  14.009  0.00  0.00    +0.000 A 
ATOM      6  C   UNL     1      12.918  38.068  13.409  0.00  0.00    +0.000 A 
ATOM      7  C   UNL     1      12.936  39.460  13.465  0.00  0.00    +0.000 A 
ATOM      8  C   UNL     1      13.979  40.097  14.130  0.00  0.00    +0.000 A 
ATOM      9  C   UNL     1      14.999  39.367  14.741  0.00  0.00    +0.000 A 
ATOM     10  C   UNL     1      14.977  37.974  14.675  0.00  0.00    +0.000 A 
ATOM     11  O   UNL     1      16.011  37.297  15.278  0.00  0.00    +0.000 OA
ENDROOT
BRANCH   1  17
ATOM     12  C   UNL     1      17.798  35.781  16.956  0.00  0.00    +0.000 A 
ATOM     13  C   UNL     1      18.945  35.207  17.516  0.00  0.00    +0.000 A 
ATOM     14  C   UNL     1      19.535  34.120  16.886  0.00  0.00    +0.000 A 
ATOM     15  C   UNL     1      18.985  33.604  15.719  0.00  0.00    +0.000 A 
ATOM     16  C   UNL     1      17.849  34.167  15.158  0.00  0.00    +0.000 A 
ATOM     17  C   UNL     1      17.235  35.273  15.770  0.00  0.00    +0.000 A 
BRANCH  15  18
ATOM     18  O   UNL     1      19.568  32.536  15.099  0.00  0.00    +0.000 OA
ATOM     19  H   UNL     1      18.883  31.839  15.117  0.00  0.00    +0.000 HD
ENDBRANCH  15  18
BRANCH  14  20
ATOM     20  O   UNL     1      20.664  33.524  17.371  0.00  0.00    +0.000 OA
ATOM     21  H   UNL     1      21.321  34.221  17.547  0.00  0.00    +0.000 HD
ENDBRANCH  14  20
ENDBRANCH   1  17
BRANCH   8  22
ATOM     22  O   UNL     1      14.042  41.458  14.206  0.00  0.00    +0.000 OA
ATOM     23  H   UNL     1      14.953  41.714  14.432  0.00  0.00    +0.000 HD
ENDBRANCH   8  22
BRANCH   6  24
ATOM     24  O   UNL     1      11.869  37.490  12.745  0.00  0.00    +0.000 OA
ATOM     25  H   UNL     1      11.036  37.767  13.190  0.00  0.00    +0.000 HD
ENDBRANCH   6  24
TORSDOF 5
ENDMDL
MODEL 8
REMARK VINA RESULT:      -6.4     32.210     34.997
REMARK  Name = 
REMARK  5 active torsions:
REMARK  status: ('A' for Active; 'I' for Inactive)
REMARK    1  A    between atoms: C_3  and  O_21
REMARK    2  A    between atoms: C_4  and  O_20
REMARK    3  A    between atoms: C_6  and  C_7
REMARK    4  A    between atoms: C_12  and  O_19
REMARK    5  A    between atoms: C_14  and  O_18
REMARK                            x       y       z     vdW  Elec       q    Type
REMARK                         _______ _______ _______ _____ _____    ______ ____
ROOT
ATOM      1  C   UNL     1       4.450  48.188 -15.545  0.00  0.00    +0.000 A 
ATOM      2  C   UNL     1       4.920  49.438 -15.427  0.00  0.00    +0.000 A 
ATOM      3  C   UNL     1       4.017  50.568 -15.650  0.00  0.00    +0.000 A 
ATOM      4  O   UNL     1       4.403  51.728 -15.565  0.00  0.00    +0.000 OA
ATOM      5  C   UNL     1       2.621  50.250 -15.966  0.00  0.00    +0.000 A 
ATOM      6  C   UNL     1       1.673  51.260 -16.146  0.00  0.00    +0.000 A 
ATOM      7  C   UNL     1       0.348  50.933 -16.424  0.00  0.00    +0.000 A 
ATOM      8  C   UNL     1      -0.012  49.593 -16.526  0.00  0.00    +0.000 A 
ATOM      9  C   UNL     1       0.929  48.577 -16.357  0.00  0.00    +0.000 A 
ATOM     10  C   UNL     1       2.253  48.913 -16.072  0.00  0.00    +0.000 A 
ATOM     11  O   UNL     1       3.143  47.879 -15.898  0.00  0.00    +0.000 OA
ENDROOT
BRANCH   1  17
ATOM     12  C   UNL     1       4.767  45.794 -14.863  0.00  0.00    +0.000 A 
ATOM     13  C   UNL     1       5.582  44.689 -14.589  0.00  0.00    +0.000 A 
ATOM     14  C   UNL     1       6.956  44.806 -14.748  0.00  0.00    +0.000 A 
ATOM     15  C   UNL     1       7.512  46.003 -15.184  0.00  0.00    +0.000 A 
ATOM     16  C   UNL     1       6.711  47.101 -15.457  0.00  0.00    +0.000 A 
ATOM     17  C   UNL     1       5.317  47.015 -15.297  0.00  0.00    +0.000 A 
BRANCH  15  18
ATOM     18  O   UNL     1       8.864  46.117 -15.337  0.00  0.00    +0.000 OA
ATOM     19  H   UNL     1       9.238  45.560 -14.627  0.00  0.00    +0.000 HD
ENDBRANCH  15  18
BRANCH  14  20
ATOM     20  O   UNL     1       7.809  43.773 -14.482  0.00  0.00    +0.000 OA
ATOM     21  H   UNL     1       7.424  43.241 -13.763  0.00  0.00    +0.000 HD
ENDBRANCH  14  20
ENDBRANCH   1  17
BRANCH   8  22
ATOM     22  O   UNL     1      -1.299  49.225 -16.792  0.00  0.00    +0.000 OA
ATOM     23  H   UNL     1      -1.372  48.259 -16.693  0.00  0.00    +0.000 HD
ENDBRANCH   8  22
BRANCH   6  24
ATOM     24  O   UNL     1       1.976  52.592 -16.059  0.00  0.00    +0.000 OA
ATOM     25  H   UNL     1       1.166  53.072 -15.772  0.00  0.00    +0.000 HD
ENDBRANCH   6  24
TORSDOF 5
ENDMDL
MODEL 9
REMARK VINA RESULT:      -6.3      1.802      7.315
REMARK  Name = 
REMARK  5 active torsions:
REMARK  status: ('A' for Active; 'I' for Inactive)
REMARK    1  A    between atoms: C_3  and  O_21
REMARK    2  A    between atoms: C_4  and  O_20
REMARK    3  A    between atoms: C_6  and  C_7
REMARK    4  A    between atoms: C_12  and  O_19
REMARK    5  A    between atoms: C_14  and  O_18
REMARK                            x       y       z     vdW  Elec       q    Type
REMARK                         _______ _______ _______ _____ _____    ______ ____
ROOT
ATOM      1  C   UNL     1      15.139  36.851  14.362  0.00  0.00    +0.000 A 
ATOM      2  C   UNL     1      14.801  35.574  14.137  0.00  0.00    +0.000 A 
ATOM      3  C   UNL     1      15.721  34.508  14.537  0.00  0.00    +0.000 A 
ATOM      4  O   UNL     1      15.462  33.326  14.342  0.00  0.00    +0.000 OA
ATOM      5  C   UNL     1      16.963  34.916  15.199  0.00  0.00    +0.000 A 
ATOM      6  C   UNL     1      17.880  33.970  15.662  0.00  0.00    +0.000 A 
ATOM      7  C   UNL     1      19.045  34.382  16.306  0.00  0.00    +0.000 A 
ATOM      8  C   UNL     1      19.280  35.743  16.474  0.00  0.00    +0.000 A 
ATOM      9  C   UNL     1      18.376  36.696  16.006  0.00  0.00    +0.000 A 
ATOM     10  C   UNL     1      17.209  36.275  15.368  0.00  0.00    +0.000 A 
ATOM     11  O   UNL     1      16.339  37.249  14.937  0.00  0.00    +0.000 OA
ENDROOT
BRANCH   1  17
ATOM     12  C   UNL     1      13.047  37.716  13.277  0.00  0.00    +0.000 A 
ATOM     13  C   UNL     1      12.198  38.763  12.901  0.00  0.00    +0.000 A 
ATOM     14  C   UNL     1      12.531  40.064  13.251  0.00  0.00    +0.000 A 
ATOM     15  C   UNL     1      13.690  40.320  13.975  0.00  0.00    +0.000 A 
ATOM     16  C   UNL     1      14.536  39.288  14.351  0.00  0.00    +0.000 A 
ATOM     17  C   UNL     1      14.227  37.961  14.004  0.00  0.00    +0.000 A 
BRANCH  15  18
ATOM     18  O   UNL     1      14.018  41.600  14.316  0.00  0.00    +0.000 OA
ATOM     19  H   UNL     1      14.336  42.002  13.483  0.00  0.00    +0.000 HD
ENDBRANCH  15  18
BRANCH  14  20
ATOM     20  O   UNL     1      11.756  41.132  12.901  0.00  0.00    +0.000 OA
ATOM     21  H   UNL     1      10.944  40.793  12.484  0.00  0.00    +0.000 HD
ENDBRANCH  14  20
ENDBRANCH   1  17
BRANCH   8  22
ATOM     22  O   UNL     1      20.405  36.193  17.104  0.00  0.00    +0.000 OA
ATOM     23  H   UNL     1      20.170  36.444  18.015  0.00  0.00    +0.000 HD
ENDBRANCH   8  22
BRANCH   6  24
ATOM     24  O   UNL     1      17.697  32.621  15.520  0.00  0.00    +0.000 OA
ATOM     25  H   UNL     1      17.803  32.396  14.568  0.00  0.00    +0.000 HD
ENDBRANCH   6  24
TORSDOF 5
ENDMDL
