# Supplementary material for: Identification and Exploration of Immunity‐Related Genes and Natural Products for Alzheimer's Disease Based on Bioinformatics, Molecular Docking, and Molecular Dynamics
Source: Immun Inflamm Dis. 2025 Apr 7;13(4):e70166. doi: 10.1002/iid3.70166 (PMC11973734; doi:10.1002/iid3.70166)
Supplement: Supplementary file 1 — Supporting information. [file IID3-13-e70166-s001.zip › Supplementary materials/S8-Molecular docking and kinetic simulation/Molecular docking/PGF-1FZV/poriout.pdbqt]

MODEL 1
REMARK VINA RESULT:      -6.2      0.000      0.000
REMARK  Name = 
REMARK  13 active torsions:
REMARK  status: ('A' for Active; 'I' for Inactive)
REMARK    1  A    between atoms: C_1  and  C_2
REMARK    2  A    between atoms: C_2  and  C_3
REMARK    3  A    between atoms: C_3  and  C_4
REMARK    4  A    between atoms: C_3  and  C_28
REMARK    5  A    between atoms: C_4  and  C_5
REMARK    6  A    between atoms: C_5  and  C_6
REMARK    7  A    between atoms: C_6  and  C_7
REMARK    8  A    between atoms: C_6  and  C_8
REMARK    9  A    between atoms: C_12  and  C_27
REMARK   10  A    between atoms: C_20  and  C_26
REMARK   11  A    between atoms: C_23  and  O_25
REMARK   12  A    between atoms: C_28  and  C_29
REMARK   13  A    between atoms: C_28  and  C_30
REMARK                            x       y       z     vdW  Elec       q    Type
REMARK                         _______ _______ _______ _____ _____    ______ ____
ROOT
ATOM      1  C   UNL     1       3.491  47.468 -15.062  0.00  0.00    +0.000 C 
ATOM      2  C   UNL     1       2.471  47.357 -13.888  0.00  0.00    +0.000 C 
ATOM      3  C   UNL     1       3.156  46.590 -12.751  0.00  0.00    +0.000 C 
ATOM      4  C   UNL     1       4.616  46.551 -13.166  0.00  0.00    +0.000 C 
ATOM      5  C   UNL     1       4.560  46.397 -14.708  0.00  0.00    +0.000 C 
ATOM      6  C   UNL     1       5.979  46.721 -15.205  0.00  0.00    +0.000 C 
ATOM      7  C   UNL     1       7.013  45.752 -14.621  0.00  0.00    +0.000 C 
ATOM      8  C   UNL     1       6.961  45.606 -13.078  0.00  0.00    +0.000 C 
ATOM      9  C   UNL     1       5.519  45.507 -12.504  0.00  0.00    +0.000 C 
ATOM     10  C   UNL     1       5.559  45.659 -10.976  0.00  0.00    +0.000 C 
ATOM     11  C   UNL     1       6.612  44.794 -10.350  0.00  0.00    +0.000 C 
ATOM     12  C   UNL     1       7.626  44.219 -11.025  0.00  0.00    +0.000 C 
ATOM     13  C   UNL     1       7.864  44.434 -12.527  0.00  0.00    +0.000 C 
ATOM     14  C   UNL     1       9.355  44.823 -12.746  0.00  0.00    +0.000 C 
ATOM     15  C   UNL     1      10.349  43.882 -12.066  0.00  0.00    +0.000 C 
ATOM     16  C   UNL     1      10.061  43.747 -10.572  0.00  0.00    +0.000 C 
ATOM     17  C   UNL     1       8.615  43.326 -10.308  0.00  0.00    +0.000 C 
ATOM     18  C   UNL     1       7.566  43.104 -13.264  0.00  0.00    +0.000 C 
ATOM     19  C   UNL     1       4.111  44.985 -15.163  0.00  0.00    +0.000 C 
ENDROOT
BRANCH  16  20
ATOM     20  O   UNL     1      10.956  42.790 -10.008  0.00  0.00    +0.000 OA
ATOM     21  H   UNL     1      10.913  41.984 -10.549  0.00  0.00    +0.000 HD
ENDBRANCH  16  20
BRANCH   1  22
ATOM     22  C   UNL     1       2.779  47.424 -16.447  0.00  0.00    +0.000 C 
ATOM     23  C   UNL     1       3.655  47.892 -17.611  0.00  0.00    +0.000 C 
BRANCH  22  24
ATOM     24  C   UNL     1       1.491  48.290 -16.376  0.00  0.00    +0.000 C 
BRANCH  24  25
ATOM     25  C   UNL     1       1.620  49.675 -17.021  0.00  0.00    +0.000 C 
BRANCH  25  26
ATOM     26  C   UNL     1       1.897  50.820 -16.016  0.00  0.00    +0.000 C 
BRANCH  26  27
ATOM     27  C   UNL     1       3.236  51.581 -16.301  0.00  0.00    +0.000 C 
ATOM     28  C   UNL     1       4.433  50.959 -15.570  0.00  0.00    +0.000 C 
ATOM     29  C   UNL     1       3.566  51.645 -17.798  0.00  0.00    +0.000 C 
ENDBRANCH  26  27
BRANCH  26  31
ATOM     30  C   UNL     1      -0.509  51.432 -16.750  0.00  0.00    +0.000 C 
ATOM     31  C   UNL     1       0.706  51.808 -15.909  0.00  0.00    +0.000 C 
ENDBRANCH  26  31
ENDBRANCH  25  26
ENDBRANCH  24  25
ENDBRANCH  22  24
ENDBRANCH   1  22
TORSDOF 7
ENDMDL
MODEL 2
REMARK VINA RESULT:      -6.0      3.101      8.659
REMARK  Name = 
REMARK  13 active torsions:
REMARK  status: ('A' for Active; 'I' for Inactive)
REMARK    1  A    between atoms: C_1  and  C_2
REMARK    2  A    between atoms: C_2  and  C_3
REMARK    3  A    between atoms: C_3  and  C_4
REMARK    4  A    between atoms: C_3  and  C_28
REMARK    5  A    between atoms: C_4  and  C_5
REMARK    6  A    between atoms: C_5  and  C_6
REMARK    7  A    between atoms: C_6  and  C_7
REMARK    8  A    between atoms: C_6  and  C_8
REMARK    9  A    between atoms: C_12  and  C_27
REMARK   10  A    between atoms: C_20  and  C_26
REMARK   11  A    between atoms: C_23  and  O_25
REMARK   12  A    between atoms: C_28  and  C_29
REMARK   13  A    between atoms: C_28  and  C_30
REMARK                            x       y       z     vdW  Elec       q    Type
REMARK                         _______ _______ _______ _____ _____    ______ ____
ROOT
ATOM      1  C   UNL     1       6.928  43.523 -12.153  0.00  0.00    +0.000 C 
ATOM      2  C   UNL     1       6.121  43.695 -10.830  0.00  0.00    +0.000 C 
ATOM      3  C   UNL     1       5.104  44.820 -11.052  0.00  0.00    +0.000 C 
ATOM      4  C   UNL     1       5.137  45.052 -12.551  0.00  0.00    +0.000 C 
ATOM      5  C   UNL     1       6.626  44.836 -12.928  0.00  0.00    +0.000 C 
ATOM      6  C   UNL     1       6.647  44.694 -14.459  0.00  0.00    +0.000 C 
ATOM      7  C   UNL     1       6.112  45.955 -15.146  0.00  0.00    +0.000 C 
ATOM      8  C   UNL     1       4.731  46.436 -14.629  0.00  0.00    +0.000 C 
ATOM      9  C   UNL     1       4.584  46.376 -13.082  0.00  0.00    +0.000 C 
ATOM     10  C   UNL     1       3.112  46.588 -12.695  0.00  0.00    +0.000 C 
ATOM     11  C   UNL     1       2.506  47.763 -13.402  0.00  0.00    +0.000 C 
ATOM     12  C   UNL     1       3.038  48.358 -14.486  0.00  0.00    +0.000 C 
ATOM     13  C   UNL     1       4.316  47.858 -15.177  0.00  0.00    +0.000 C 
ATOM     14  C   UNL     1       4.042  47.732 -16.703  0.00  0.00    +0.000 C 
ATOM     15  C   UNL     1       3.421  48.980 -17.328  0.00  0.00    +0.000 C 
ATOM     16  C   UNL     1       2.141  49.392 -16.603  0.00  0.00    +0.000 C 
ATOM     17  C   UNL     1       2.370  49.568 -15.102  0.00  0.00    +0.000 C 
ATOM     18  C   UNL     1       5.438  48.899 -14.939  0.00  0.00    +0.000 C 
ATOM     19  C   UNL     1       7.547  45.990 -12.455  0.00  0.00    +0.000 C 
ENDROOT
BRANCH  16  20
ATOM     20  O   UNL     1       1.656  50.610 -17.167  0.00  0.00    +0.000 OA
ATOM     21  H   UNL     1       0.757  50.450 -17.500  0.00  0.00    +0.000 HD
ENDBRANCH  16  20
BRANCH   1  22
ATOM     22  C   UNL     1       8.404  43.109 -11.875  0.00  0.00    +0.000 C 
ATOM     23  C   UNL     1       8.772  41.724 -12.413  0.00  0.00    +0.000 C 
BRANCH  22  24
ATOM     24  C   UNL     1       8.659  43.163 -10.343  0.00  0.00    +0.000 C 
BRANCH  24  25
ATOM     25  C   UNL     1       9.647  44.248  -9.901  0.00  0.00    +0.000 C 
BRANCH  25  26
ATOM     26  C   UNL     1       9.238  44.988  -8.604  0.00  0.00    +0.000 C 
BRANCH  26  27
ATOM     27  C   UNL     1      10.412  45.129  -7.577  0.00  0.00    +0.000 C 
ATOM     28  C   UNL     1      11.651  44.324  -7.987  0.00  0.00    +0.000 C 
ATOM     29  C   UNL     1      10.834  46.589  -7.366  0.00  0.00    +0.000 C 
ENDBRANCH  26  27
BRANCH  26  31
ATOM     30  C   UNL     1       7.123  46.478  -8.477  0.00  0.00    +0.000 C 
ATOM     31  C   UNL     1       8.585  46.366  -8.896  0.00  0.00    +0.000 C 
ENDBRANCH  26  31
ENDBRANCH  25  26
ENDBRANCH  24  25
ENDBRANCH  22  24
ENDBRANCH   1  22
TORSDOF 7
ENDMDL
MODEL 3
REMARK VINA RESULT:      -6.0      3.084      9.609
REMARK  Name = 
REMARK  13 active torsions:
REMARK  status: ('A' for Active; 'I' for Inactive)
REMARK    1  A    between atoms: C_1  and  C_2
REMARK    2  A    between atoms: C_2  and  C_3
REMARK    3  A    between atoms: C_3  and  C_4
REMARK    4  A    between atoms: C_3  and  C_28
REMARK    5  A    between atoms: C_4  and  C_5
REMARK    6  A    between atoms: C_5  and  C_6
REMARK    7  A    between atoms: C_6  and  C_7
REMARK    8  A    between atoms: C_6  and  C_8
REMARK    9  A    between atoms: C_12  and  C_27
REMARK   10  A    between atoms: C_20  and  C_26
REMARK   11  A    between atoms: C_23  and  O_25
REMARK   12  A    between atoms: C_28  and  C_29
REMARK   13  A    between atoms: C_28  and  C_30
REMARK                            x       y       z     vdW  Elec       q    Type
REMARK                         _______ _______ _______ _____ _____    ______ ____
ROOT
ATOM      1  C   UNL     1       8.155  44.381 -10.629  0.00  0.00    +0.000 C 
ATOM      2  C   UNL     1       9.405  44.580 -11.540  0.00  0.00    +0.000 C 
ATOM      3  C   UNL     1       8.927  45.226 -12.846  0.00  0.00    +0.000 C 
ATOM      4  C   UNL     1       7.504  45.656 -12.540  0.00  0.00    +0.000 C 
ATOM      5  C   UNL     1       6.965  44.531 -11.618  0.00  0.00    +0.000 C 
ATOM      6  C   UNL     1       5.679  45.095 -10.990  0.00  0.00    +0.000 C 
ATOM      7  C   UNL     1       4.636  45.436 -12.060  0.00  0.00    +0.000 C 
ATOM      8  C   UNL     1       5.160  46.337 -13.208  0.00  0.00    +0.000 C 
ATOM      9  C   UNL     1       6.574  45.941 -13.722  0.00  0.00    +0.000 C 
ATOM     10  C   UNL     1       7.120  47.048 -14.637  0.00  0.00    +0.000 C 
ATOM     11  C   UNL     1       6.111  47.485 -15.657  0.00  0.00    +0.000 C 
ATOM     12  C   UNL     1       4.793  47.218 -15.589  0.00  0.00    +0.000 C 
ATOM     13  C   UNL     1       4.146  46.476 -14.410  0.00  0.00    +0.000 C 
ATOM     14  C   UNL     1       2.917  47.294 -13.919  0.00  0.00    +0.000 C 
ATOM     15  C   UNL     1       1.951  47.694 -15.033  0.00  0.00    +0.000 C 
ATOM     16  C   UNL     1       2.668  48.453 -16.150  0.00  0.00    +0.000 C 
ATOM     17  C   UNL     1       3.862  47.668 -16.694  0.00  0.00    +0.000 C 
ATOM     18  C   UNL     1       3.674  45.086 -14.908  0.00  0.00    +0.000 C 
ATOM     19  C   UNL     1       6.692  43.205 -12.371  0.00  0.00    +0.000 C 
ENDROOT
BRANCH  16  20
ATOM     20  O   UNL     1       1.742  48.719 -17.202  0.00  0.00    +0.000 OA
ATOM     21  H   UNL     1       1.211  49.492 -16.946  0.00  0.00    +0.000 HD
ENDBRANCH  16  20
BRANCH   1  22
ATOM     22  C   UNL     1       8.280  43.096  -9.757  0.00  0.00    +0.000 C 
ATOM     23  C   UNL     1       7.750  43.260  -8.330  0.00  0.00    +0.000 C 
BRANCH  22  24
ATOM     24  C   UNL     1       9.771  42.661  -9.716  0.00  0.00    +0.000 C 
BRANCH  24  25
ATOM     25  C   UNL     1      10.459  42.872  -8.362  0.00  0.00    +0.000 C 
BRANCH  25  26
ATOM     26  C   UNL     1      11.517  44.002  -8.357  0.00  0.00    +0.000 C 
BRANCH  26  27
ATOM     27  C   UNL     1      11.137  45.200  -7.422  0.00  0.00    +0.000 C 
ATOM     28  C   UNL     1      10.160  46.177  -8.088  0.00  0.00    +0.000 C 
ATOM     29  C   UNL     1      10.524  44.736  -6.095  0.00  0.00    +0.000 C 
ENDBRANCH  26  27
BRANCH  26  31
ATOM     30  C   UNL     1      13.751  43.045  -9.251  0.00  0.00    +0.000 C 
ATOM     31  C   UNL     1      12.939  43.472  -8.033  0.00  0.00    +0.000 C 
ENDBRANCH  26  31
ENDBRANCH  25  26
ENDBRANCH  24  25
ENDBRANCH  22  24
ENDBRANCH   1  22
TORSDOF 7
ENDMDL
MODEL 4
REMARK VINA RESULT:      -5.9     26.768     32.415
REMARK  Name = 
REMARK  13 active torsions:
REMARK  status: ('A' for Active; 'I' for Inactive)
REMARK    1  A    between atoms: C_1  and  C_2
REMARK    2  A    between atoms: C_2  and  C_3
REMARK    3  A    between atoms: C_3  and  C_4
REMARK    4  A    between atoms: C_3  and  C_28
REMARK    5  A    between atoms: C_4  and  C_5
REMARK    6  A    between atoms: C_5  and  C_6
REMARK    7  A    between atoms: C_6  and  C_7
REMARK    8  A    between atoms: C_6  and  C_8
REMARK    9  A    between atoms: C_12  and  C_27
REMARK   10  A    between atoms: C_20  and  C_26
REMARK   11  A    between atoms: C_23  and  O_25
REMARK   12  A    between atoms: C_28  and  C_29
REMARK   13  A    between atoms: C_28  and  C_30
REMARK                            x       y       z     vdW  Elec       q    Type
REMARK                         _______ _______ _______ _____ _____    ______ ____
ROOT
ATOM      1  C   UNL     1      15.130  36.225  14.961  0.00  0.00    +0.000 C 
ATOM      2  C   UNL     1      16.265  37.272  15.179  0.00  0.00    +0.000 C 
ATOM      3  C   UNL     1      15.778  38.608  14.605  0.00  0.00    +0.000 C 
ATOM      4  C   UNL     1      14.298  38.381  14.359  0.00  0.00    +0.000 C 
ATOM      5  C   UNL     1      14.220  36.902  13.898  0.00  0.00    +0.000 C 
ATOM      6  C   UNL     1      12.733  36.519  13.992  0.00  0.00    +0.000 C 
ATOM      7  C   UNL     1      11.870  37.397  13.079  0.00  0.00    +0.000 C 
ATOM      8  C   UNL     1      12.086  38.922  13.256  0.00  0.00    +0.000 C 
ATOM      9  C   UNL     1      13.579  39.333  13.400  0.00  0.00    +0.000 C 
ATOM     10  C   UNL     1      13.671  40.797  13.857  0.00  0.00    +0.000 C 
ATOM     11  C   UNL     1      12.781  41.696  13.052  0.00  0.00    +0.000 C 
ATOM     12  C   UNL     1      11.773  41.268  12.268  0.00  0.00    +0.000 C 
ATOM     13  C   UNL     1      11.370  39.791  12.150  0.00  0.00    +0.000 C 
ATOM     14  C   UNL     1       9.832  39.675  12.357  0.00  0.00    +0.000 C 
ATOM     15  C   UNL     1       9.014  40.635  11.495  0.00  0.00    +0.000 C 
ATOM     16  C   UNL     1       9.458  42.084  11.694  0.00  0.00    +0.000 C 
ATOM     17  C   UNL     1      10.959  42.255  11.460  0.00  0.00    +0.000 C 
ATOM     18  C   UNL     1      11.736  39.297  10.727  0.00  0.00    +0.000 C 
ATOM     19  C   UNL     1      14.771  36.681  12.466  0.00  0.00    +0.000 C 
ENDROOT
BRANCH  16  20
ATOM     20  O   UNL     1       8.728  42.923  10.800  0.00  0.00    +0.000 OA
ATOM     21  H   UNL     1       8.930  42.641   9.892  0.00  0.00    +0.000 HD
ENDBRANCH  16  20
BRANCH   1  22
ATOM     22  C   UNL     1      15.706  34.802  14.694  0.00  0.00    +0.000 C 
ATOM     23  C   UNL     1      14.975  33.686  15.444  0.00  0.00    +0.000 C 
BRANCH  22  24
ATOM     24  C   UNL     1      17.213  34.792  15.075  0.00  0.00    +0.000 C 
BRANCH  24  25
ATOM     25  C   UNL     1      17.684  33.511  15.772  0.00  0.00    +0.000 C 
BRANCH  25  26
ATOM     26  C   UNL     1      18.319  33.743  17.165  0.00  0.00    +0.000 C 
BRANCH  26  27
ATOM     27  C   UNL     1      19.864  33.488  17.189  0.00  0.00    +0.000 C 
ATOM     28  C   UNL     1      20.408  33.305  18.612  0.00  0.00    +0.000 C 
ATOM     29  C   UNL     1      20.269  32.263  16.357  0.00  0.00    +0.000 C 
ENDBRANCH  26  27
BRANCH  26  31
ATOM     30  C   UNL     1      16.933  35.135  18.851  0.00  0.00    +0.000 C 
ATOM     31  C   UNL     1      17.977  35.143  17.740  0.00  0.00    +0.000 C 
ENDBRANCH  26  31
ENDBRANCH  25  26
ENDBRANCH  24  25
ENDBRANCH  22  24
ENDBRANCH   1  22
TORSDOF 7
ENDMDL
MODEL 5
REMARK VINA RESULT:      -5.9      1.582      2.769
REMARK  Name = 
REMARK  13 active torsions:
REMARK  status: ('A' for Active; 'I' for Inactive)
REMARK    1  A    between atoms: C_1  and  C_2
REMARK    2  A    between atoms: C_2  and  C_3
REMARK    3  A    between atoms: C_3  and  C_4
REMARK    4  A    between atoms: C_3  and  C_28
REMARK    5  A    between atoms: C_4  and  C_5
REMARK    6  A    between atoms: C_5  and  C_6
REMARK    7  A    between atoms: C_6  and  C_7
REMARK    8  A    between atoms: C_6  and  C_8
REMARK    9  A    between atoms: C_12  and  C_27
REMARK   10  A    between atoms: C_20  and  C_26
REMARK   11  A    between atoms: C_23  and  O_25
REMARK   12  A    between atoms: C_28  and  C_29
REMARK   13  A    between atoms: C_28  and  C_30
REMARK                            x       y       z     vdW  Elec       q    Type
REMARK                         _______ _______ _______ _____ _____    ______ ____
ROOT
ATOM      1  C   UNL     1       3.405  48.052 -15.799  0.00  0.00    +0.000 C 
ATOM      2  C   UNL     1       4.478  49.160 -15.568  0.00  0.00    +0.000 C 
ATOM      3  C   UNL     1       5.692  48.498 -14.906  0.00  0.00    +0.000 C 
ATOM      4  C   UNL     1       5.421  47.012 -15.051  0.00  0.00    +0.000 C 
ATOM      5  C   UNL     1       3.884  46.896 -14.877  0.00  0.00    +0.000 C 
ATOM      6  C   UNL     1       3.519  45.487 -15.376  0.00  0.00    +0.000 C 
ATOM      7  C   UNL     1       4.221  44.402 -14.553  0.00  0.00    +0.000 C 
ATOM      8  C   UNL     1       5.755  44.586 -14.416  0.00  0.00    +0.000 C 
ATOM      9  C   UNL     1       6.189  46.054 -14.138  0.00  0.00    +0.000 C 
ATOM     10  C   UNL     1       7.710  46.183 -14.308  0.00  0.00    +0.000 C 
ATOM     11  C   UNL     1       8.453  45.096 -13.591  0.00  0.00    +0.000 C 
ATOM     12  C   UNL     1       7.892  43.956 -13.145  0.00  0.00    +0.000 C 
ATOM     13  C   UNL     1       6.415  43.600 -13.375  0.00  0.00    +0.000 C 
ATOM     14  C   UNL     1       6.333  42.156 -13.949  0.00  0.00    +0.000 C 
ATOM     15  C   UNL     1       7.125  41.123 -13.150  0.00  0.00    +0.000 C 
ATOM     16  C   UNL     1       8.588  41.537 -12.994  0.00  0.00    +0.000 C 
ATOM     17  C   UNL     1       8.720  42.937 -12.393  0.00  0.00    +0.000 C 
ATOM     18  C   UNL     1       5.683  43.654 -12.010  0.00  0.00    +0.000 C 
ATOM     19  C   UNL     1       3.419  47.115 -13.415  0.00  0.00    +0.000 C 
ENDROOT
BRANCH  16  20
ATOM     20  O   UNL     1       9.256  40.587 -12.165  0.00  0.00    +0.000 OA
ATOM     21  H   UNL     1       8.611  39.907 -11.909  0.00  0.00    +0.000 HD
ENDBRANCH  16  20
BRANCH   1  22
ATOM     22  C   UNL     1       1.960  48.613 -15.650  0.00  0.00    +0.000 C 
ATOM     23  C   UNL     1       0.994  48.139 -16.739  0.00  0.00    +0.000 C 
BRANCH  22  24
ATOM     24  C   UNL     1       2.023  50.166 -15.644  0.00  0.00    +0.000 C 
BRANCH  24  25
ATOM     25  C   UNL     1       0.997  50.848 -16.557  0.00  0.00    +0.000 C 
BRANCH  25  26
ATOM     26  C   UNL     1       1.609  51.513 -17.813  0.00  0.00    +0.000 C 
BRANCH  26  27
ATOM     27  C   UNL     1       3.099  51.103 -18.066  0.00  0.00    +0.000 C 
ATOM     28  C   UNL     1       3.259  50.200 -19.296  0.00  0.00    +0.000 C 
ATOM     29  C   UNL     1       4.021  52.318 -18.237  0.00  0.00    +0.000 C 
ENDBRANCH  26  27
BRANCH  26  31
ATOM     30  C   UNL     1      -0.656  50.742 -18.805  0.00  0.00    +0.000 C 
ATOM     31  C   UNL     1       0.744  51.280 -19.081  0.00  0.00    +0.000 C 
ENDBRANCH  26  31
ENDBRANCH  25  26
ENDBRANCH  24  25
ENDBRANCH  22  24
ENDBRANCH   1  22
TORSDOF 7
ENDMDL
MODEL 6
REMARK VINA RESULT:      -5.8     30.243     33.405
REMARK  Name = 
REMARK  13 active torsions:
REMARK  status: ('A' for Active; 'I' for Inactive)
REMARK    1  A    between atoms: C_1  and  C_2
REMARK    2  A    between atoms: C_2  and  C_3
REMARK    3  A    between atoms: C_3  and  C_4
REMARK    4  A    between atoms: C_3  and  C_28
REMARK    5  A    between atoms: C_4  and  C_5
REMARK    6  A    between atoms: C_5  and  C_6
REMARK    7  A    between atoms: C_6  and  C_7
REMARK    8  A    between atoms: C_6  and  C_8
REMARK    9  A    between atoms: C_12  and  C_27
REMARK   10  A    between atoms: C_20  and  C_26
REMARK   11  A    between atoms: C_23  and  O_25
REMARK   12  A    between atoms: C_28  and  C_29
REMARK   13  A    between atoms: C_28  and  C_30
REMARK                            x       y       z     vdW  Elec       q    Type
REMARK                         _______ _______ _______ _____ _____    ______ ____
ROOT
ATOM      1  C   UNL     1      22.304  52.107  10.928  0.00  0.00    +0.000 C 
ATOM      2  C   UNL     1      22.570  50.841  11.799  0.00  0.00    +0.000 C 
ATOM      3  C   UNL     1      21.899  51.066  13.159  0.00  0.00    +0.000 C 
ATOM      4  C   UNL     1      21.025  52.287  12.936  0.00  0.00    +0.000 C 
ATOM      5  C   UNL     1      21.858  53.170  11.971  0.00  0.00    +0.000 C 
ATOM      6  C   UNL     1      20.878  54.225  11.430  0.00  0.00    +0.000 C 
ATOM      7  C   UNL     1      20.302  55.086  12.559  0.00  0.00    +0.000 C 
ATOM      8  C   UNL     1      19.692  54.283  13.737  0.00  0.00    +0.000 C 
ATOM      9  C   UNL     1      20.545  53.056  14.170  0.00  0.00    +0.000 C 
ATOM     10  C   UNL     1      19.731  52.172  15.126  0.00  0.00    +0.000 C 
ATOM     11  C   UNL     1      19.071  52.971  16.210  0.00  0.00    +0.000 C 
ATOM     12  C   UNL     1      18.906  54.308  16.179  0.00  0.00    +0.000 C 
ATOM     13  C   UNL     1      19.325  55.178  14.984  0.00  0.00    +0.000 C 
ATOM     14  C   UNL     1      18.132  56.096  14.592  0.00  0.00    +0.000 C 
ATOM     15  C   UNL     1      17.527  56.865  15.766  0.00  0.00    +0.000 C 
ATOM     16  C   UNL     1      17.111  55.924  16.897  0.00  0.00    +0.000 C 
ATOM     17  C   UNL     1      18.265  55.028  17.344  0.00  0.00    +0.000 C 
ATOM     18  C   UNL     1      20.528  56.054  15.417  0.00  0.00    +0.000 C 
ATOM     19  C   UNL     1      23.081  53.832  12.655  0.00  0.00    +0.000 C 
ENDROOT
BRANCH  16  20
ATOM     20  O   UNL     1      16.641  56.699  17.999  0.00  0.00    +0.000 OA
ATOM     21  H   UNL     1      16.911  57.621  17.854  0.00  0.00    +0.000 HD
ENDBRANCH  16  20
BRANCH   1  22
ATOM     22  C   UNL     1      23.500  52.410   9.977  0.00  0.00    +0.000 C 
ATOM     23  C   UNL     1      23.118  53.228   8.741  0.00  0.00    +0.000 C 
BRANCH  22  24
ATOM     24  C   UNL     1      24.146  51.066   9.539  0.00  0.00    +0.000 C 
BRANCH  24  25
ATOM     25  C   UNL     1      25.650  50.964   9.814  0.00  0.00    +0.000 C 
BRANCH  25  26
ATOM     26  C   UNL     1      26.111  51.686  11.104  0.00  0.00    +0.000 C 
BRANCH  26  27
ATOM     27  C   UNL     1      26.303  50.716  12.319  0.00  0.00    +0.000 C 
ATOM     28  C   UNL     1      27.780  50.412  12.600  0.00  0.00    +0.000 C 
ATOM     29  C   UNL     1      25.669  51.258  13.607  0.00  0.00    +0.000 C 
ENDBRANCH  26  27
BRANCH  26  31
ATOM     30  C   UNL     1      27.245  54.005  11.299  0.00  0.00    +0.000 C 
ATOM     31  C   UNL     1      27.380  52.548  10.873  0.00  0.00    +0.000 C 
ENDBRANCH  26  31
ENDBRANCH  25  26
ENDBRANCH  24  25
ENDBRANCH  22  24
ENDBRANCH   1  22
TORSDOF 7
ENDMDL
MODEL 7
REMARK VINA RESULT:      -5.8     26.571     31.392
REMARK  Name = 
REMARK  13 active torsions:
REMARK  status: ('A' for Active; 'I' for Inactive)
REMARK    1  A    between atoms: C_1  and  C_2
REMARK    2  A    between atoms: C_2  and  C_3
REMARK    3  A    between atoms: C_3  and  C_4
REMARK    4  A    between atoms: C_3  and  C_28
REMARK    5  A    between atoms: C_4  and  C_5
REMARK    6  A    between atoms: C_5  and  C_6
REMARK    7  A    between atoms: C_6  and  C_7
REMARK    8  A    between atoms: C_6  and  C_8
REMARK    9  A    between atoms: C_12  and  C_27
REMARK   10  A    between atoms: C_20  and  C_26
REMARK   11  A    between atoms: C_23  and  O_25
REMARK   12  A    between atoms: C_28  and  C_29
REMARK   13  A    between atoms: C_28  and  C_30
REMARK                            x       y       z     vdW  Elec       q    Type
REMARK                         _______ _______ _______ _____ _____    ______ ____
ROOT
ATOM      1  C   UNL     1      31.512  45.765   1.625  0.00  0.00    +0.000 C 
ATOM      2  C   UNL     1      31.000  46.459   0.325  0.00  0.00    +0.000 C 
ATOM      3  C   UNL     1      31.679  45.773  -0.864  0.00  0.00    +0.000 C 
ATOM      4  C   UNL     1      32.310  44.532  -0.259  0.00  0.00    +0.000 C 
ATOM      5  C   UNL     1      32.777  44.999   1.144  0.00  0.00    +0.000 C 
ATOM      6  C   UNL     1      33.081  43.711   1.927  0.00  0.00    +0.000 C 
ATOM      7  C   UNL     1      34.188  42.893   1.253  0.00  0.00    +0.000 C 
ATOM      8  C   UNL     1      33.957  42.612  -0.254  0.00  0.00    +0.000 C 
ATOM      9  C   UNL     1      33.423  43.839  -1.048  0.00  0.00    +0.000 C 
ATOM     10  C   UNL     1      32.955  43.389  -2.440  0.00  0.00    +0.000 C 
ATOM     11  C   UNL     1      33.966  42.514  -3.119  0.00  0.00    +0.000 C 
ATOM     12  C   UNL     1      34.990  41.903  -2.493  0.00  0.00    +0.000 C 
ATOM     13  C   UNL     1      35.213  41.982  -0.975  0.00  0.00    +0.000 C 
ATOM     14  C   UNL     1      35.420  40.542  -0.425  0.00  0.00    +0.000 C 
ATOM     15  C   UNL     1      36.466  39.730  -1.186  0.00  0.00    +0.000 C 
ATOM     16  C   UNL     1      36.155  39.676  -2.682  0.00  0.00    +0.000 C 
ATOM     17  C   UNL     1      35.983  41.074  -3.277  0.00  0.00    +0.000 C 
ATOM     18  C   UNL     1      36.488  42.822  -0.712  0.00  0.00    +0.000 C 
ATOM     19  C   UNL     1      34.012  45.934   1.094  0.00  0.00    +0.000 C 
ENDROOT
BRANCH  16  20
ATOM     20  O   UNL     1      37.209  38.988  -3.353  0.00  0.00    +0.000 OA
ATOM     21  H   UNL     1      37.654  39.621  -3.940  0.00  0.00    +0.000 HD
ENDBRANCH  16  20
BRANCH   1  22
ATOM     22  C   UNL     1      31.619  46.771   2.809  0.00  0.00    +0.000 C 
ATOM     23  C   UNL     1      31.870  46.108   4.166  0.00  0.00    +0.000 C 
BRANCH  22  24
ATOM     24  C   UNL     1      30.315  47.615   2.869  0.00  0.00    +0.000 C 
BRANCH  24  25
ATOM     25  C   UNL     1      29.138  46.918   3.562  0.00  0.00    +0.000 C 
BRANCH  25  26
ATOM     26  C   UNL     1      28.251  46.077   2.613  0.00  0.00    +0.000 C 
BRANCH  26  27
ATOM     27  C   UNL     1      28.085  44.590   3.078  0.00  0.00    +0.000 C 
ATOM     28  C   UNL     1      28.602  43.589   2.037  0.00  0.00    +0.000 C 
ATOM     29  C   UNL     1      28.794  44.310   4.410  0.00  0.00    +0.000 C 
ENDBRANCH  26  27
BRANCH  26  31
ATOM     30  C   UNL     1      26.372  46.643   0.923  0.00  0.00    +0.000 C 
ATOM     31  C   UNL     1      26.870  46.739   2.361  0.00  0.00    +0.000 C 
ENDBRANCH  26  31
ENDBRANCH  25  26
ENDBRANCH  24  25
ENDBRANCH  22  24
ENDBRANCH   1  22
TORSDOF 7
ENDMDL
MODEL 8
REMARK VINA RESULT:      -5.8     23.299     29.335
REMARK  Name = 
REMARK  13 active torsions:
REMARK  status: ('A' for Active; 'I' for Inactive)
REMARK    1  A    between atoms: C_1  and  C_2
REMARK    2  A    between atoms: C_2  and  C_3
REMARK    3  A    between atoms: C_3  and  C_4
REMARK    4  A    between atoms: C_3  and  C_28
REMARK    5  A    between atoms: C_4  and  C_5
REMARK    6  A    between atoms: C_5  and  C_6
REMARK    7  A    between atoms: C_6  and  C_7
REMARK    8  A    between atoms: C_6  and  C_8
REMARK    9  A    between atoms: C_12  and  C_27
REMARK   10  A    between atoms: C_20  and  C_26
REMARK   11  A    between atoms: C_23  and  O_25
REMARK   12  A    between atoms: C_28  and  C_29
REMARK   13  A    between atoms: C_28  and  C_30
REMARK                            x       y       z     vdW  Elec       q    Type
REMARK                         _______ _______ _______ _____ _____    ______ ____
ROOT
ATOM      1  C   UNL     1      12.610  37.878  12.723  0.00  0.00    +0.000 C 
ATOM      2  C   UNL     1      12.495  38.731  14.024  0.00  0.00    +0.000 C 
ATOM      3  C   UNL     1      12.328  40.195  13.604  0.00  0.00    +0.000 C 
ATOM      4  C   UNL     1      12.046  40.118  12.114  0.00  0.00    +0.000 C 
ATOM      5  C   UNL     1      12.927  38.937  11.630  0.00  0.00    +0.000 C 
ATOM      6  C   UNL     1      12.407  38.584  10.227  0.00  0.00    +0.000 C 
ATOM      7  C   UNL     1      12.544  39.768   9.263  0.00  0.00    +0.000 C 
ATOM      8  C   UNL     1      11.942  41.098   9.784  0.00  0.00    +0.000 C 
ATOM      9  C   UNL     1      12.253  41.385  11.281  0.00  0.00    +0.000 C 
ATOM     10  C   UNL     1      11.385  42.553  11.774  0.00  0.00    +0.000 C 
ATOM     11  C   UNL     1      11.413  43.716  10.828  0.00  0.00    +0.000 C 
ATOM     12  C   UNL     1      11.843  43.651   9.553  0.00  0.00    +0.000 C 
ATOM     13  C   UNL     1      12.305  42.346   8.888  0.00  0.00    +0.000 C 
ATOM     14  C   UNL     1      11.574  42.195   7.523  0.00  0.00    +0.000 C 
ATOM     15  C   UNL     1      11.657  43.434   6.633  0.00  0.00    +0.000 C 
ATOM     16  C   UNL     1      11.151  44.681   7.359  0.00  0.00    +0.000 C 
ATOM     17  C   UNL     1      11.871  44.893   8.691  0.00  0.00    +0.000 C 
ATOM     18  C   UNL     1      13.833  42.436   8.646  0.00  0.00    +0.000 C 
ATOM     19  C   UNL     1      14.439  39.278  11.602  0.00  0.00    +0.000 C 
ENDROOT
BRANCH  16  20
ATOM     20  O   UNL     1      11.338  45.818   6.518  0.00  0.00    +0.000 OA
ATOM     21  H   UNL     1      11.615  45.501   5.642  0.00  0.00    +0.000 HD
ENDBRANCH  16  20
BRANCH   1  22
ATOM     22  C   UNL     1      13.558  36.658  12.918  0.00  0.00    +0.000 C 
ATOM     23  C   UNL     1      12.880  35.303  12.700  0.00  0.00    +0.000 C 
BRANCH  22  24
ATOM     24  C   UNL     1      14.164  36.718  14.348  0.00  0.00    +0.000 C 
BRANCH  24  25
ATOM     25  C   UNL     1      15.594  36.176  14.456  0.00  0.00    +0.000 C 
BRANCH  25  26
ATOM     26  C   UNL     1      15.829  35.244  15.670  0.00  0.00    +0.000 C 
BRANCH  26  27
ATOM     27  C   UNL     1      15.953  33.734  15.274  0.00  0.00    +0.000 C 
ATOM     28  C   UNL     1      14.647  32.960  15.497  0.00  0.00    +0.000 C 
ATOM     29  C   UNL     1      16.382  33.544  13.813  0.00  0.00    +0.000 C 
ENDBRANCH  26  27
BRANCH  26  31
ATOM     30  C   UNL     1      17.975  36.684  15.841  0.00  0.00    +0.000 C 
ATOM     31  C   UNL     1      17.040  35.695  16.529  0.00  0.00    +0.000 C 
ENDBRANCH  26  31
ENDBRANCH  25  26
ENDBRANCH  24  25
ENDBRANCH  22  24
ENDBRANCH   1  22
TORSDOF 7
ENDMDL
MODEL 9
REMARK VINA RESULT:      -5.8      1.647      3.142
REMARK  Name = 
REMARK  13 active torsions:
REMARK  status: ('A' for Active; 'I' for Inactive)
REMARK    1  A    between atoms: C_1  and  C_2
REMARK    2  A    between atoms: C_2  and  C_3
REMARK    3  A    between atoms: C_3  and  C_4
REMARK    4  A    between atoms: C_3  and  C_28
REMARK    5  A    between atoms: C_4  and  C_5
REMARK    6  A    between atoms: C_5  and  C_6
REMARK    7  A    between atoms: C_6  and  C_7
REMARK    8  A    between atoms: C_6  and  C_8
REMARK    9  A    between atoms: C_12  and  C_27
REMARK   10  A    between atoms: C_20  and  C_26
REMARK   11  A    between atoms: C_23  and  O_25
REMARK   12  A    between atoms: C_28  and  C_29
REMARK   13  A    between atoms: C_28  and  C_30
REMARK                            x       y       z     vdW  Elec       q    Type
REMARK                         _______ _______ _______ _____ _____    ______ ____
ROOT
ATOM      1  C   UNL     1       3.002  50.159 -15.720  0.00  0.00    +0.000 C 
ATOM      2  C   UNL     1       1.622  49.633 -15.220  0.00  0.00    +0.000 C 
ATOM      3  C   UNL     1       1.876  48.340 -14.436  0.00  0.00    +0.000 C 
ATOM      4  C   UNL     1       3.381  48.320 -14.244  0.00  0.00    +0.000 C 
ATOM      5  C   UNL     1       3.933  48.924 -15.561  0.00  0.00    +0.000 C 
ATOM      6  C   UNL     1       5.405  49.265 -15.273  0.00  0.00    +0.000 C 
ATOM      7  C   UNL     1       6.206  48.014 -14.896  0.00  0.00    +0.000 C 
ATOM      8  C   UNL     1       5.578  47.162 -13.762  0.00  0.00    +0.000 C 
ATOM      9  C   UNL     1       4.038  46.984 -13.889  0.00  0.00    +0.000 C 
ATOM     10  C   UNL     1       3.478  46.388 -12.589  0.00  0.00    +0.000 C 
ATOM     11  C   UNL     1       4.274  45.206 -12.122  0.00  0.00    +0.000 C 
ATOM     12  C   UNL     1       5.510  44.898 -12.559  0.00  0.00    +0.000 C 
ATOM     13  C   UNL     1       6.288  45.767 -13.558  0.00  0.00    +0.000 C 
ATOM     14  C   UNL     1       7.715  46.023 -12.992  0.00  0.00    +0.000 C 
ATOM     15  C   UNL     1       8.441  44.757 -12.540  0.00  0.00    +0.000 C 
ATOM     16  C   UNL     1       7.613  43.968 -11.526  0.00  0.00    +0.000 C 
ATOM     17  C   UNL     1       6.213  43.656 -12.056  0.00  0.00    +0.000 C 
ATOM     18  C   UNL     1       6.397  44.994 -14.897  0.00  0.00    +0.000 C 
ATOM     19  C   UNL     1       3.802  47.964 -16.772  0.00  0.00    +0.000 C 
ENDROOT
BRANCH  16  20
ATOM     20  O   UNL     1       8.295  42.755 -11.211  0.00  0.00    +0.000 OA
ATOM     21  H   UNL     1       8.216  42.607 -10.253  0.00  0.00    +0.000 HD
ENDBRANCH  16  20
BRANCH   1  22
ATOM     22  C   UNL     1       2.881  50.864 -17.103  0.00  0.00    +0.000 C 
ATOM     23  C   UNL     1       3.921  51.964 -17.333  0.00  0.00    +0.000 C 
BRANCH  22  24
ATOM     24  C   UNL     1       1.451  51.458 -17.239  0.00  0.00    +0.000 C 
BRANCH  24  25
ATOM     25  C   UNL     1       0.862  51.378 -18.652  0.00  0.00    +0.000 C 
BRANCH  25  26
ATOM     26  C   UNL     1      -0.286  50.350 -18.804  0.00  0.00    +0.000 C 
BRANCH  26  27
ATOM     27  C   UNL     1       0.208  48.937 -19.263  0.00  0.00    +0.000 C 
ATOM     28  C   UNL     1       1.577  48.988 -19.953  0.00  0.00    +0.000 C 
ATOM     29  C   UNL     1       0.292  47.939 -18.100  0.00  0.00    +0.000 C 
ENDBRANCH  26  27
BRANCH  26  31
ATOM     30  C   UNL     1      -2.659  50.322 -17.767  0.00  0.00    +0.000 C 
ATOM     31  C   UNL     1      -1.156  50.248 -17.523  0.00  0.00    +0.000 C 
ENDBRANCH  26  31
ENDBRANCH  25  26
ENDBRANCH  24  25
ENDBRANCH  22  24
ENDBRANCH   1  22
TORSDOF 7
ENDMDL
