# Supplementary material for: Identification and Exploration of Immunity‐Related Genes and Natural Products for Alzheimer's Disease Based on Bioinformatics, Molecular Docking, and Molecular Dynamics
Source: Immun Inflamm Dis. 2025 Apr 7;13(4):e70166. doi: 10.1002/iid3.70166 (PMC11973734; doi:10.1002/iid3.70166)
Supplement: Supplementary file 1 — Supporting information. [file IID3-13-e70166-s001.zip › Supplementary materials/S8-Molecular docking and kinetic simulation/Molecular docking/PGF-1FZV/querout.pdbqt]

MODEL 1
REMARK VINA RESULT:      -7.1      0.000      0.000
REMARK  Name = 
REMARK  6 active torsions:
REMARK  status: ('A' for Active; 'I' for Inactive)
REMARK    1  A    between atoms: C_3  and  O_22
REMARK    2  A    between atoms: C_4  and  O_21
REMARK    3  A    between atoms: C_6  and  C_7
REMARK    4  A    between atoms: C_8  and  O_20
REMARK    5  A    between atoms: C_12  and  O_19
REMARK    6  A    between atoms: C_14  and  O_18
REMARK                            x       y       z     vdW  Elec       q    Type
REMARK                         _______ _______ _______ _____ _____    ______ ____
ROOT
ATOM      1  C   UNL     1      15.961  36.020  15.281  0.00  0.00    +0.000 A 
ATOM      2  C   UNL     1      16.589  37.191  15.504  0.00  0.00    +0.000 A 
ATOM      3  C   UNL     1      15.881  38.441  15.118  0.00  0.00    +0.000 A 
ATOM      4  O   UNL     1      16.364  39.561  15.274  0.00  0.00    +0.000 OA
ATOM      5  C   UNL     1      14.539  38.301  14.540  0.00  0.00    +0.000 A 
ATOM      6  C   UNL     1      13.776  39.420  14.186  0.00  0.00    +0.000 A 
ATOM      7  C   UNL     1      12.502  39.263  13.646  0.00  0.00    +0.000 A 
ATOM      8  C   UNL     1      12.002  37.977  13.460  0.00  0.00    +0.000 A 
ATOM      9  C   UNL     1      12.753  36.855  13.805  0.00  0.00    +0.000 A 
ATOM     10  C   UNL     1      14.026  37.020  14.354  0.00  0.00    +0.000 A 
ATOM     11  O   UNL     1      14.712  35.883  14.700  0.00  0.00    +0.000 OA
ENDROOT
BRANCH   1  17
ATOM     12  C   UNL     1      16.003  34.017  16.757  0.00  0.00    +0.000 A 
ATOM     13  C   UNL     1      16.603  32.837  17.211  0.00  0.00    +0.000 A 
ATOM     14  C   UNL     1      17.758  32.384  16.586  0.00  0.00    +0.000 A 
ATOM     15  C   UNL     1      18.301  33.090  15.516  0.00  0.00    +0.000 A 
ATOM     16  C   UNL     1      17.714  34.261  15.056  0.00  0.00    +0.000 A 
ATOM     17  C   UNL     1      16.558  34.739  15.684  0.00  0.00    +0.000 A 
BRANCH  15  18
ATOM     18  O   UNL     1      19.441  32.637  14.914  0.00  0.00    +0.000 OA
ATOM     19  H   UNL     1      19.837  33.430  14.500  0.00  0.00    +0.000 HD
ENDBRANCH  15  18
BRANCH  14  20
ATOM     20  O   UNL     1      18.404  31.251  16.995  0.00  0.00    +0.000 OA
ATOM     21  H   UNL     1      18.429  30.624  16.251  0.00  0.00    +0.000 HD
ENDBRANCH  14  20
ENDBRANCH   1  17
BRANCH   8  22
ATOM     22  O   UNL     1      10.758  37.773  12.938  0.00  0.00    +0.000 OA
ATOM     23  H   UNL     1      10.231  38.582  13.058  0.00  0.00    +0.000 HD
ENDBRANCH   8  22
BRANCH   6  24
ATOM     24  O   UNL     1      14.217  40.707  14.347  0.00  0.00    +0.000 OA
ATOM     25  H   UNL     1      13.495  41.315  14.062  0.00  0.00    +0.000 HD
ENDBRANCH   6  24
BRANCH   2  26
ATOM     26  O   UNL     1      17.840  37.318  16.082  0.00  0.00    +0.000 OA
ATOM     27  H   UNL     1      17.841  38.076  16.689  0.00  0.00    +0.000 HD
ENDBRANCH   2  26
TORSDOF 6
ENDMDL
MODEL 2
REMARK VINA RESULT:      -6.9     29.401     33.127
REMARK  Name = 
REMARK  6 active torsions:
REMARK  status: ('A' for Active; 'I' for Inactive)
REMARK    1  A    between atoms: C_3  and  O_22
REMARK    2  A    between atoms: C_4  and  O_21
REMARK    3  A    between atoms: C_6  and  C_7
REMARK    4  A    between atoms: C_8  and  O_20
REMARK    5  A    between atoms: C_12  and  O_19
REMARK    6  A    between atoms: C_14  and  O_18
REMARK                            x       y       z     vdW  Elec       q    Type
REMARK                         _______ _______ _______ _____ _____    ______ ____
ROOT
ATOM      1  C   UNL     1       5.068  46.941 -14.206  0.00  0.00    +0.000 A 
ATOM      2  C   UNL     1       6.069  47.087 -15.098  0.00  0.00    +0.000 A 
ATOM      3  C   UNL     1       7.414  46.581 -14.716  0.00  0.00    +0.000 A 
ATOM      4  O   UNL     1       8.396  46.667 -15.451  0.00  0.00    +0.000 OA
ATOM      5  C   UNL     1       7.543  45.942 -13.401  0.00  0.00    +0.000 A 
ATOM      6  C   UNL     1       8.759  45.396 -12.970  0.00  0.00    +0.000 A 
ATOM      7  C   UNL     1       8.855  44.788 -11.721  0.00  0.00    +0.000 A 
ATOM      8  C   UNL     1       7.727  44.736 -10.907  0.00  0.00    +0.000 A 
ATOM      9  C   UNL     1       6.513  45.278 -11.322  0.00  0.00    +0.000 A 
ATOM     10  C   UNL     1       6.420  45.879 -12.580  0.00  0.00    +0.000 A 
ATOM     11  O   UNL     1       5.196  46.374 -12.950  0.00  0.00    +0.000 OA
ENDROOT
BRANCH   1  17
ATOM     12  C   UNL     1       2.865  46.511 -15.281  0.00  0.00    +0.000 A 
ATOM     13  C   UNL     1       1.582  46.921 -15.660  0.00  0.00    +0.000 A 
ATOM     14  C   UNL     1       1.133  48.177 -15.275  0.00  0.00    +0.000 A 
ATOM     15  C   UNL     1       1.947  49.010 -14.510  0.00  0.00    +0.000 A 
ATOM     16  C   UNL     1       3.221  48.614 -14.126  0.00  0.00    +0.000 A 
ATOM     17  C   UNL     1       3.693  47.356 -14.520  0.00  0.00    +0.000 A 
BRANCH  15  18
ATOM     18  O   UNL     1       1.495  50.245 -14.142  0.00  0.00    +0.000 OA
ATOM     19  H   UNL     1       0.673  50.072 -13.641  0.00  0.00    +0.000 HD
ENDBRANCH  15  18
BRANCH  14  20
ATOM     20  O   UNL     1      -0.101  48.645 -15.631  0.00  0.00    +0.000 OA
ATOM     21  H   UNL     1      -0.677  48.625 -14.847  0.00  0.00    +0.000 HD
ENDBRANCH  14  20
ENDBRANCH   1  17
BRANCH   8  22
ATOM     22  O   UNL     1       7.772  44.147  -9.677  0.00  0.00    +0.000 OA
ATOM     23  H   UNL     1       8.641  44.322  -9.277  0.00  0.00    +0.000 HD
ENDBRANCH   8  22
BRANCH   6  24
ATOM     24  O   UNL     1       9.899  45.419 -13.729  0.00  0.00    +0.000 OA
ATOM     25  H   UNL     1       9.645  45.250 -14.666  0.00  0.00    +0.000 HD
ENDBRANCH   6  24
BRANCH   2  26
ATOM     26  O   UNL     1       5.932  47.659 -16.350  0.00  0.00    +0.000 OA
ATOM     27  H   UNL     1       6.714  48.202 -16.544  0.00  0.00    +0.000 HD
ENDBRANCH   2  26
TORSDOF 6
ENDMDL
MODEL 3
REMARK VINA RESULT:      -6.5      1.931      6.754
REMARK  Name = 
REMARK  6 active torsions:
REMARK  status: ('A' for Active; 'I' for Inactive)
REMARK    1  A    between atoms: C_3  and  O_22
REMARK    2  A    between atoms: C_4  and  O_21
REMARK    3  A    between atoms: C_6  and  C_7
REMARK    4  A    between atoms: C_8  and  O_20
REMARK    5  A    between atoms: C_12  and  O_19
REMARK    6  A    between atoms: C_14  and  O_18
REMARK                            x       y       z     vdW  Elec       q    Type
REMARK                         _______ _______ _______ _____ _____    ______ ____
ROOT
ATOM      1  C   UNL     1      14.661  37.840  14.413  0.00  0.00    +0.000 A 
ATOM      2  C   UNL     1      15.793  38.108  15.093  0.00  0.00    +0.000 A 
ATOM      3  C   UNL     1      16.589  36.956  15.595  0.00  0.00    +0.000 A 
ATOM      4  O   UNL     1      17.634  37.087  16.229  0.00  0.00    +0.000 OA
ATOM      5  C   UNL     1      16.087  35.610  15.291  0.00  0.00    +0.000 A 
ATOM      6  C   UNL     1      16.787  34.463  15.682  0.00  0.00    +0.000 A 
ATOM      7  C   UNL     1      16.295  33.197  15.375  0.00  0.00    +0.000 A 
ATOM      8  C   UNL     1      15.094  33.090  14.680  0.00  0.00    +0.000 A 
ATOM      9  C   UNL     1      14.385  34.224  14.288  0.00  0.00    +0.000 A 
ATOM     10  C   UNL     1      14.889  35.490  14.590  0.00  0.00    +0.000 A 
ATOM     11  O   UNL     1      14.165  36.573  14.158  0.00  0.00    +0.000 OA
ENDROOT
BRANCH   1  17
ATOM     12  C   UNL     1      12.566  39.183  14.354  0.00  0.00    +0.000 A 
ATOM     13  C   UNL     1      11.739  40.143  13.763  0.00  0.00    +0.000 A 
ATOM     14  C   UNL     1      12.195  40.831  12.646  0.00  0.00    +0.000 A 
ATOM     15  C   UNL     1      13.464  40.574  12.132  0.00  0.00    +0.000 A 
ATOM     16  C   UNL     1      14.295  39.625  12.711  0.00  0.00    +0.000 A 
ATOM     17  C   UNL     1      13.843  38.913  13.829  0.00  0.00    +0.000 A 
BRANCH  15  18
ATOM     18  O   UNL     1      13.898  41.253  11.029  0.00  0.00    +0.000 OA
ATOM     19  H   UNL     1      13.873  40.596  10.305  0.00  0.00    +0.000 HD
ENDBRANCH  15  18
BRANCH  14  20
ATOM     20  O   UNL     1      11.427  41.765  12.008  0.00  0.00    +0.000 OA
ATOM     21  H   UNL     1      10.650  41.957  12.562  0.00  0.00    +0.000 HD
ENDBRANCH  14  20
ENDBRANCH   1  17
BRANCH   8  22
ATOM     22  O   UNL     1      14.574  31.872  14.354  0.00  0.00    +0.000 OA
ATOM     23  H   UNL     1      14.330  31.406  15.172  0.00  0.00    +0.000 HD
ENDBRANCH   8  22
BRANCH   6  24
ATOM     24  O   UNL     1      17.972  34.509  16.367  0.00  0.00    +0.000 OA
ATOM     25  H   UNL     1      18.706  34.406  15.716  0.00  0.00    +0.000 HD
ENDBRANCH   6  24
BRANCH   2  26
ATOM     26  O   UNL     1      16.280  39.378  15.346  0.00  0.00    +0.000 OA
ATOM     27  H   UNL     1      16.068  39.960  14.597  0.00  0.00    +0.000 HD
ENDBRANCH   2  26
TORSDOF 6
ENDMDL
MODEL 4
REMARK VINA RESULT:      -6.5     28.349     31.915
REMARK  Name = 
REMARK  6 active torsions:
REMARK  status: ('A' for Active; 'I' for Inactive)
REMARK    1  A    between atoms: C_3  and  O_22
REMARK    2  A    between atoms: C_4  and  O_21
REMARK    3  A    between atoms: C_6  and  C_7
REMARK    4  A    between atoms: C_8  and  O_20
REMARK    5  A    between atoms: C_12  and  O_19
REMARK    6  A    between atoms: C_14  and  O_18
REMARK                            x       y       z     vdW  Elec       q    Type
REMARK                         _______ _______ _______ _____ _____    ______ ____
ROOT
ATOM      1  C   UNL     1       6.889  46.439 -13.632  0.00  0.00    +0.000 A 
ATOM      2  C   UNL     1       8.102  46.116 -14.122  0.00  0.00    +0.000 A 
ATOM      3  C   UNL     1       9.067  45.458 -13.202  0.00  0.00    +0.000 A 
ATOM      4  O   UNL     1      10.201  45.126 -13.545  0.00  0.00    +0.000 OA
ATOM      5  C   UNL     1       8.615  45.193 -11.832  0.00  0.00    +0.000 A 
ATOM      6  C   UNL     1       9.436  44.539 -10.905  0.00  0.00    +0.000 A 
ATOM      7  C   UNL     1       8.981  44.290  -9.612  0.00  0.00    +0.000 A 
ATOM      8  C   UNL     1       7.702  44.707  -9.255  0.00  0.00    +0.000 A 
ATOM      9  C   UNL     1       6.877  45.362 -10.166  0.00  0.00    +0.000 A 
ATOM     10  C   UNL     1       7.335  45.600 -11.464  0.00  0.00    +0.000 A 
ATOM     11  O   UNL     1       6.473  46.225 -12.329  0.00  0.00    +0.000 OA
ENDROOT
BRANCH   1  17
ATOM     12  C   UNL     1       4.819  46.230 -14.998  0.00  0.00    +0.000 A 
ATOM     13  C   UNL     1       3.867  46.760 -15.875  0.00  0.00    +0.000 A 
ATOM     14  C   UNL     1       3.951  48.099 -16.234  0.00  0.00    +0.000 A 
ATOM     15  C   UNL     1       4.964  48.903 -15.714  0.00  0.00    +0.000 A 
ATOM     16  C   UNL     1       5.913  48.389 -14.841  0.00  0.00    +0.000 A 
ATOM     17  C   UNL     1       5.850  47.037 -14.483  0.00  0.00    +0.000 A 
BRANCH  15  18
ATOM     18  O   UNL     1       5.039  50.217 -16.079  0.00  0.00    +0.000 OA
ATOM     19  H   UNL     1       5.996  50.395 -16.179  0.00  0.00    +0.000 HD
ENDBRANCH  15  18
BRANCH  14  20
ATOM     20  O   UNL     1       3.066  48.673 -17.103  0.00  0.00    +0.000 OA
ATOM     21  H   UNL     1       2.622  49.410 -16.650  0.00  0.00    +0.000 HD
ENDBRANCH  14  20
ENDBRANCH   1  17
BRANCH   8  22
ATOM     22  O   UNL     1       7.212  44.484  -8.001  0.00  0.00    +0.000 OA
ATOM     23  H   UNL     1       7.540  45.180  -7.407  0.00  0.00    +0.000 HD
ENDBRANCH   8  22
BRANCH   6  24
ATOM     24  O   UNL     1      10.701  44.107 -11.201  0.00  0.00    +0.000 OA
ATOM     25  H   UNL     1      11.141  43.847 -10.358  0.00  0.00    +0.000 HD
ENDBRANCH   6  24
BRANCH   2  26
ATOM     26  O   UNL     1       8.510  46.338 -15.426  0.00  0.00    +0.000 OA
ATOM     27  H   UNL     1       7.900  46.962 -15.853  0.00  0.00    +0.000 HD
ENDBRANCH   2  26
TORSDOF 6
ENDMDL
MODEL 5
REMARK VINA RESULT:      -6.5      2.129      7.339
REMARK  Name = 
REMARK  6 active torsions:
REMARK  status: ('A' for Active; 'I' for Inactive)
REMARK    1  A    between atoms: C_3  and  O_22
REMARK    2  A    between atoms: C_4  and  O_21
REMARK    3  A    between atoms: C_6  and  C_7
REMARK    4  A    between atoms: C_8  and  O_20
REMARK    5  A    between atoms: C_12  and  O_19
REMARK    6  A    between atoms: C_14  and  O_18
REMARK                            x       y       z     vdW  Elec       q    Type
REMARK                         _______ _______ _______ _____ _____    ______ ____
ROOT
ATOM      1  C   UNL     1      13.152  38.877  13.987  0.00  0.00    +0.000 A 
ATOM      2  C   UNL     1      14.190  39.601  14.451  0.00  0.00    +0.000 A 
ATOM      3  C   UNL     1      15.398  38.865  14.910  0.00  0.00    +0.000 A 
ATOM      4  O   UNL     1      16.397  39.427  15.354  0.00  0.00    +0.000 OA
ATOM      5  C   UNL     1      15.373  37.402  14.802  0.00  0.00    +0.000 A 
ATOM      6  C   UNL     1      16.478  36.623  15.168  0.00  0.00    +0.000 A 
ATOM      7  C   UNL     1      16.434  35.237  15.050  0.00  0.00    +0.000 A 
ATOM      8  C   UNL     1      15.273  34.636  14.569  0.00  0.00    +0.000 A 
ATOM      9  C   UNL     1      14.166  35.399  14.205  0.00  0.00    +0.000 A 
ATOM     10  C   UNL     1      14.220  36.790  14.317  0.00  0.00    +0.000 A 
ATOM     11  O   UNL     1      13.111  37.494  13.921  0.00  0.00    +0.000 OA
ENDROOT
BRANCH   1  17
ATOM     12  C   UNL     1      10.773  39.563  14.239  0.00  0.00    +0.000 A 
ATOM     13  C   UNL     1       9.587  40.097  13.725  0.00  0.00    +0.000 A 
ATOM     14  C   UNL     1       9.576  40.588  12.425  0.00  0.00    +0.000 A 
ATOM     15  C   UNL     1      10.735  40.559  11.653  0.00  0.00    +0.000 A 
ATOM     16  C   UNL     1      11.919  40.033  12.154  0.00  0.00    +0.000 A 
ATOM     17  C   UNL     1      11.941  39.520  13.457  0.00  0.00    +0.000 A 
BRANCH  15  18
ATOM     18  O   UNL     1      10.710  41.039  10.375  0.00  0.00    +0.000 OA
ATOM     19  H   UNL     1      11.558  40.749   9.982  0.00  0.00    +0.000 HD
ENDBRANCH  15  18
BRANCH  14  20
ATOM     20  O   UNL     1       8.446  41.103  11.856  0.00  0.00    +0.000 OA
ATOM     21  H   UNL     1       7.673  40.663  12.251  0.00  0.00    +0.000 HD
ENDBRANCH  14  20
ENDBRANCH   1  17
BRANCH   8  22
ATOM     22  O   UNL     1      15.185  33.282  14.432  0.00  0.00    +0.000 OA
ATOM     23  H   UNL     1      14.985  32.892  15.301  0.00  0.00    +0.000 HD
ENDBRANCH   8  22
BRANCH   6  24
ATOM     24  O   UNL     1      17.644  37.159  15.646  0.00  0.00    +0.000 OA
ATOM     25  H   UNL     1      18.388  36.580  15.357  0.00  0.00    +0.000 HD
ENDBRANCH   6  24
BRANCH   2  26
ATOM     26  O   UNL     1      14.220  40.983  14.517  0.00  0.00    +0.000 OA
ATOM     27  H   UNL     1      14.757  41.330  13.785  0.00  0.00    +0.000 HD
ENDBRANCH   2  26
TORSDOF 6
ENDMDL
MODEL 6
REMARK VINA RESULT:      -6.4      3.072      4.362
REMARK  Name = 
REMARK  6 active torsions:
REMARK  status: ('A' for Active; 'I' for Inactive)
REMARK    1  A    between atoms: C_3  and  O_22
REMARK    2  A    between atoms: C_4  and  O_21
REMARK    3  A    between atoms: C_6  and  C_7
REMARK    4  A    between atoms: C_8  and  O_20
REMARK    5  A    between atoms: C_12  and  O_19
REMARK    6  A    between atoms: C_14  and  O_18
REMARK                            x       y       z     vdW  Elec       q    Type
REMARK                         _______ _______ _______ _____ _____    ______ ____
ROOT
ATOM      1  C   UNL     1      14.619  38.418  13.375  0.00  0.00    +0.000 A 
ATOM      2  C   UNL     1      13.753  39.329  13.863  0.00  0.00    +0.000 A 
ATOM      3  C   UNL     1      13.278  40.394  12.941  0.00  0.00    +0.000 A 
ATOM      4  O   UNL     1      12.492  41.276  13.283  0.00  0.00    +0.000 OA
ATOM      5  C   UNL     1      13.776  40.360  11.561  0.00  0.00    +0.000 A 
ATOM      6  C   UNL     1      13.354  41.294  10.607  0.00  0.00    +0.000 A 
ATOM      7  C   UNL     1      13.834  41.236   9.302  0.00  0.00    +0.000 A 
ATOM      8  C   UNL     1      14.744  40.239   8.961  0.00  0.00    +0.000 A 
ATOM      9  C   UNL     1      15.176  39.306   9.901  0.00  0.00    +0.000 A 
ATOM     10  C   UNL     1      14.683  39.364  11.206  0.00  0.00    +0.000 A 
ATOM     11  O   UNL     1      15.120  38.405  12.085  0.00  0.00    +0.000 OA
ENDROOT
BRANCH   1  17
ATOM     12  C   UNL     1      14.494  36.029  14.063  0.00  0.00    +0.000 A 
ATOM     13  C   UNL     1      14.876  34.967  14.890  0.00  0.00    +0.000 A 
ATOM     14  C   UNL     1      15.860  35.177  15.847  0.00  0.00    +0.000 A 
ATOM     15  C   UNL     1      16.466  36.425  15.970  0.00  0.00    +0.000 A 
ATOM     16  C   UNL     1      16.097  37.486  15.154  0.00  0.00    +0.000 A 
ATOM     17  C   UNL     1      15.096  37.294  14.195  0.00  0.00    +0.000 A 
BRANCH  15  18
ATOM     18  O   UNL     1      17.428  36.620  16.919  0.00  0.00    +0.000 OA
ATOM     19  H   UNL     1      17.633  35.724  17.256  0.00  0.00    +0.000 HD
ENDBRANCH  15  18
BRANCH  14  20
ATOM     20  O   UNL     1      16.262  34.188  16.700  0.00  0.00    +0.000 OA
ATOM     21  H   UNL     1      16.659  33.470  16.176  0.00  0.00    +0.000 HD
ENDBRANCH  14  20
ENDBRANCH   1  17
BRANCH   8  22
ATOM     22  O   UNL     1      15.240  40.141   7.694  0.00  0.00    +0.000 OA
ATOM     23  H   UNL     1      15.444  41.034   7.367  0.00  0.00    +0.000 HD
ENDBRANCH   8  22
BRANCH   6  24
ATOM     24  O   UNL     1      12.461  42.294  10.886  0.00  0.00    +0.000 OA
ATOM     25  H   UNL     1      12.802  43.129  10.486  0.00  0.00    +0.000 HD
ENDBRANCH   6  24
BRANCH   2  26
ATOM     26  O   UNL     1      13.261  39.335  15.156  0.00  0.00    +0.000 OA
ATOM     27  H   UNL     1      13.971  39.095  15.773  0.00  0.00    +0.000 HD
ENDBRANCH   2  26
TORSDOF 6
ENDMDL
MODEL 7
REMARK VINA RESULT:      -6.4      6.518      9.998
REMARK  Name = 
REMARK  6 active torsions:
REMARK  status: ('A' for Active; 'I' for Inactive)
REMARK    1  A    between atoms: C_3  and  O_22
REMARK    2  A    between atoms: C_4  and  O_21
REMARK    3  A    between atoms: C_6  and  C_7
REMARK    4  A    between atoms: C_8  and  O_20
REMARK    5  A    between atoms: C_12  and  O_19
REMARK    6  A    between atoms: C_14  and  O_18
REMARK                            x       y       z     vdW  Elec       q    Type
REMARK                         _______ _______ _______ _____ _____    ______ ____
ROOT
ATOM      1  C   UNL     1      11.315  42.974  10.479  0.00  0.00    +0.000 A 
ATOM      2  C   UNL     1      10.734  44.175  10.675  0.00  0.00    +0.000 A 
ATOM      3  C   UNL     1      10.533  45.048   9.489  0.00  0.00    +0.000 A 
ATOM      4  O   UNL     1      10.017  46.163   9.556  0.00  0.00    +0.000 OA
ATOM      5  C   UNL     1      10.965  44.524   8.188  0.00  0.00    +0.000 A 
ATOM      6  C   UNL     1      10.778  45.253   7.007  0.00  0.00    +0.000 A 
ATOM      7  C   UNL     1      11.189  44.731   5.784  0.00  0.00    +0.000 A 
ATOM      8  C   UNL     1      11.794  43.477   5.753  0.00  0.00    +0.000 A 
ATOM      9  C   UNL     1      11.990  42.743   6.921  0.00  0.00    +0.000 A 
ATOM     10  C   UNL     1      11.566  43.268   8.144  0.00  0.00    +0.000 A 
ATOM     11  O   UNL     1      11.759  42.493   9.259  0.00  0.00    +0.000 OA
ENDROOT
BRANCH   1  17
ATOM     12  C   UNL     1      10.483  41.096  11.885  0.00  0.00    +0.000 A 
ATOM     13  C   UNL     1      10.603  40.235  12.981  0.00  0.00    +0.000 A 
ATOM     14  C   UNL     1      11.743  40.303  13.771  0.00  0.00    +0.000 A 
ATOM     15  C   UNL     1      12.756  41.208  13.466  0.00  0.00    +0.000 A 
ATOM     16  C   UNL     1      12.650  42.067  12.380  0.00  0.00    +0.000 A 
ATOM     17  C   UNL     1      11.500  42.021  11.583  0.00  0.00    +0.000 A 
BRANCH  15  18
ATOM     18  O   UNL     1      13.870  41.269  14.254  0.00  0.00    +0.000 OA
ATOM     19  H   UNL     1      13.568  41.695  15.081  0.00  0.00    +0.000 HD
ENDBRANCH  15  18
BRANCH  14  20
ATOM     20  O   UNL     1      11.911  39.505  14.868  0.00  0.00    +0.000 OA
ATOM     21  H   UNL     1      12.789  39.089  14.815  0.00  0.00    +0.000 HD
ENDBRANCH  14  20
ENDBRANCH   1  17
BRANCH   8  22
ATOM     22  O   UNL     1      12.211  42.924   4.578  0.00  0.00    +0.000 OA
ATOM     23  H   UNL     1      11.869  42.015   4.521  0.00  0.00    +0.000 HD
ENDBRANCH   8  22
BRANCH   6  24
ATOM     24  O   UNL     1      10.190  46.489   6.977  0.00  0.00    +0.000 OA
ATOM     25  H   UNL     1       9.618  46.536   6.175  0.00  0.00    +0.000 HD
ENDBRANCH   6  24
BRANCH   2  26
ATOM     26  O   UNL     1      10.297  44.649  11.900  0.00  0.00    +0.000 OA
ATOM     27  H   UNL     1       9.899  43.921  12.404  0.00  0.00    +0.000 HD
ENDBRANCH   2  26
TORSDOF 6
ENDMDL
MODEL 8
REMARK VINA RESULT:      -6.3      2.219      3.436
REMARK  Name = 
REMARK  6 active torsions:
REMARK  status: ('A' for Active; 'I' for Inactive)
REMARK    1  A    between atoms: C_3  and  O_22
REMARK    2  A    between atoms: C_4  and  O_21
REMARK    3  A    between atoms: C_6  and  C_7
REMARK    4  A    between atoms: C_8  and  O_20
REMARK    5  A    between atoms: C_12  and  O_19
REMARK    6  A    between atoms: C_14  and  O_18
REMARK                            x       y       z     vdW  Elec       q    Type
REMARK                         _______ _______ _______ _____ _____    ______ ____
ROOT
ATOM      1  C   UNL     1      16.565  36.665  15.455  0.00  0.00    +0.000 A 
ATOM      2  C   UNL     1      15.883  35.752  14.734  0.00  0.00    +0.000 A 
ATOM      3  C   UNL     1      14.744  36.232  13.909  0.00  0.00    +0.000 A 
ATOM      4  O   UNL     1      14.054  35.485  13.218  0.00  0.00    +0.000 OA
ATOM      5  C   UNL     1      14.461  37.672  13.928  0.00  0.00    +0.000 A 
ATOM      6  C   UNL     1      13.436  38.227  13.151  0.00  0.00    +0.000 A 
ATOM      7  C   UNL     1      13.192  39.597  13.180  0.00  0.00    +0.000 A 
ATOM      8  C   UNL     1      13.977  40.406  13.997  0.00  0.00    +0.000 A 
ATOM      9  C   UNL     1      14.997  39.867  14.777  0.00  0.00    +0.000 A 
ATOM     10  C   UNL     1      15.243  38.493  14.737  0.00  0.00    +0.000 A 
ATOM     11  O   UNL     1      16.276  38.018  15.505  0.00  0.00    +0.000 OA
ENDROOT
BRANCH   1  17
ATOM     12  C   UNL     1      19.027  36.662  15.816  0.00  0.00    +0.000 A 
ATOM     13  C   UNL     1      20.166  36.248  16.514  0.00  0.00    +0.000 A 
ATOM     14  C   UNL     1      20.013  35.463  17.650  0.00  0.00    +0.000 A 
ATOM     15  C   UNL     1      18.741  35.106  18.091  0.00  0.00    +0.000 A 
ATOM     16  C   UNL     1      17.603  35.512  17.407  0.00  0.00    +0.000 A 
ATOM     17  C   UNL     1      17.742  36.291  16.252  0.00  0.00    +0.000 A 
BRANCH  15  18
ATOM     18  O   UNL     1      18.604  34.329  19.206  0.00  0.00    +0.000 OA
ATOM     19  H   UNL     1      19.488  33.932  19.344  0.00  0.00    +0.000 HD
ENDBRANCH  15  18
BRANCH  14  20
ATOM     20  O   UNL     1      21.085  35.008  18.365  0.00  0.00    +0.000 OA
ATOM     21  H   UNL     1      21.605  35.774  18.663  0.00  0.00    +0.000 HD
ENDBRANCH  14  20
ENDBRANCH   1  17
BRANCH   8  22
ATOM     22  O   UNL     1      13.777  41.754  14.055  0.00  0.00    +0.000 OA
ATOM     23  H   UNL     1      14.642  42.198  14.085  0.00  0.00    +0.000 HD
ENDBRANCH   8  22
BRANCH   6  24
ATOM     24  O   UNL     1      12.634  37.479  12.330  0.00  0.00    +0.000 OA
ATOM     25  H   UNL     1      12.303  36.707  12.847  0.00  0.00    +0.000 HD
ENDBRANCH   6  24
BRANCH   2  26
ATOM     26  O   UNL     1      16.177  34.400  14.693  0.00  0.00    +0.000 OA
ATOM     27  H   UNL     1      16.624  34.192  13.856  0.00  0.00    +0.000 HD
ENDBRANCH   2  26
TORSDOF 6
ENDMDL
MODEL 9
REMARK VINA RESULT:      -6.2     26.112     29.219
REMARK  Name = 
REMARK  6 active torsions:
REMARK  status: ('A' for Active; 'I' for Inactive)
REMARK    1  A    between atoms: C_3  and  O_22
REMARK    2  A    between atoms: C_4  and  O_21
REMARK    3  A    between atoms: C_6  and  C_7
REMARK    4  A    between atoms: C_8  and  O_20
REMARK    5  A    between atoms: C_12  and  O_19
REMARK    6  A    between atoms: C_14  and  O_18
REMARK                            x       y       z     vdW  Elec       q    Type
REMARK                         _______ _______ _______ _____ _____    ______ ____
ROOT
ATOM      1  C   UNL     1       7.675  45.263 -10.696  0.00  0.00    +0.000 A 
ATOM      2  C   UNL     1       8.863  45.111 -11.316  0.00  0.00    +0.000 A 
ATOM      3  C   UNL     1       8.928  45.418 -12.770  0.00  0.00    +0.000 A 
ATOM      4  O   UNL     1       9.958  45.309 -13.433  0.00  0.00    +0.000 OA
ATOM      5  C   UNL     1       7.694  45.882 -13.414  0.00  0.00    +0.000 A 
ATOM      6  C   UNL     1       7.665  46.237 -14.769  0.00  0.00    +0.000 A 
ATOM      7  C   UNL     1       6.484  46.683 -15.356  0.00  0.00    +0.000 A 
ATOM      8  C   UNL     1       5.332  46.765 -14.578  0.00  0.00    +0.000 A 
ATOM      9  C   UNL     1       5.346  46.412 -13.231  0.00  0.00    +0.000 A 
ATOM     10  C   UNL     1       6.536  45.975 -12.645  0.00  0.00    +0.000 A 
ATOM     11  O   UNL     1       6.501  45.664 -11.309  0.00  0.00    +0.000 OA
ENDROOT
BRANCH   1  17
ATOM     12  C   UNL     1       7.037  43.812  -8.777  0.00  0.00    +0.000 A 
ATOM     13  C   UNL     1       6.814  43.609  -7.411  0.00  0.00    +0.000 A 
ATOM     14  C   UNL     1       7.087  44.640  -6.522  0.00  0.00    +0.000 A 
ATOM     15  C   UNL     1       7.587  45.855  -6.987  0.00  0.00    +0.000 A 
ATOM     16  C   UNL     1       7.814  46.067  -8.340  0.00  0.00    +0.000 A 
ATOM     17  C   UNL     1       7.530  45.042  -9.250  0.00  0.00    +0.000 A 
BRANCH  15  18
ATOM     18  O   UNL     1       7.845  46.863  -6.103  0.00  0.00    +0.000 OA
ATOM     19  H   UNL     1       7.103  46.834  -5.466  0.00  0.00    +0.000 HD
ENDBRANCH  15  18
BRANCH  14  20
ATOM     20  O   UNL     1       6.870  44.514  -5.179  0.00  0.00    +0.000 OA
ATOM     21  H   UNL     1       6.451  45.330  -4.855  0.00  0.00    +0.000 HD
ENDBRANCH  14  20
ENDBRANCH   1  17
BRANCH   8  22
ATOM     22  O   UNL     1       4.153  47.199 -15.109  0.00  0.00    +0.000 OA
ATOM     23  H   UNL     1       4.177  48.169 -15.175  0.00  0.00    +0.000 HD
ENDBRANCH   8  22
BRANCH   6  24
ATOM     24  O   UNL     1       8.766  46.176 -15.580  0.00  0.00    +0.000 OA
ATOM     25  H   UNL     1       9.335  46.957 -15.382  0.00  0.00    +0.000 HD
ENDBRANCH   6  24
BRANCH   2  26
ATOM     26  O   UNL     1      10.031  44.707 -10.695  0.00  0.00    +0.000 OA
ATOM     27  H   UNL     1      10.061  45.070  -9.795  0.00  0.00    +0.000 HD
ENDBRANCH   2  26
TORSDOF 6
ENDMDL
